# Supplementary material for: The Aspergillus fumigatus Phosphoproteome Reveals Roles of High-Osmolarity Glycerol Mitogen-Activated Protein Kinases in Promoting Cell Wall Damage and Caspofungin Tolerance
Source: mBio. 2020 Feb 4;11(1):e02962-19. doi: 10.1128/mBio.02962-19 (PMC7002344; doi:10.1128/mBio.02962-19)
Supplement: TABLE S2 [file mBio.02962-19-st002.xlsx]

## Sheet: S2A_Total_CR_sakA x WT
Supplementary Table S2A - Complete list of phosphosites identification comparing the sakA null mutant with the wild-type strain in the presence of congo red
Proteins	Positions within proteins	Leading proteins	Localization prob	Number of Phospho (STY)	Amino acid	Phospho (STY) Probabilities	Phospho (STY) Score diffs	Position in peptide	Charge	Mass error [ppm]	Intensity	Intensity___1	Intensity___2	Intensity___3	Intensity sak CR 01	Intensity sak CR 02	Intensity sak CR 03	Intensity sak CR 04	Intensity WT CR 01	Intensity WT CR 02	Intensity WT CR 03	Intensity WT CR 04	Aver. Sak	Aver. WT	Ratio	P-value	Log Ratio	Log neg P-value	Intensity sak CR 01___1	Intensity sak CR 01___2	Intensity sak CR 01___3	Intensity sak CR 02___1	Intensity sak CR 02___2	Intensity sak CR 02___3	Intensity sak CR 03___1	Intensity sak CR 03___2	Intensity sak CR 03___3	Intensity sak CR 04___1	Intensity sak CR 04___2	Intensity sak CR 04___3	Intensity WT CR 01___1	Intensity WT CR 01___2	Intensity WT CR 01___3	Intensity WT CR 02___1	Intensity WT CR 02___2	Intensity WT CR 02___3	Intensity WT CR 03___1	Intensity WT CR 03___2	Intensity WT CR 03___3
Q4WCF0;B0Y9Z8;A0A0J5PN44;A1DB77;A1C409	246;246;246;246;246	Q4WCF0	1	1;2	S	TIEDLEGS(1)DALS(1)IR	T(-98.91)IEDLEGS(98.91)DALS(140.78)IR	12	2	-0.2074	49183000	28296000	20886000	0	9389100	10254000	9630500	7676000	3652200	3193300	2098300	3289100	9237400	3058225	3.02051	#NAME?	1.59479	#NAME?	4610200	4778900	0	4522400	5731800	0	3666800	5963700	0	7676000	0	0	2205700	1446600	0	2220100	973110	0	1260700	837540	0
A0A0J5Q344;Q4X0U9;B0XSP5;A1DHC7	56;56;56;53	A0A0J5Q344	1	2	S	VVDDS(1)DEEEELKPKS(1)PAPK	VVDDS(71.78)DEEEELKPKS(71.78)PAPK	15	3	-0.46788	11072000	0	11072000	0	2145100	2363300	2676300	3108400	0	0	778370	0	2573275	194592	13.2239	#NAME?	3.72508	#NAME?	0	2145100	0	0	2363300	0	0	2676300	0	0	3108400	0	0	0	0	0	0	0	0	778370	0
A4D9J7;A0A0J5PZP5;B0XQC1	1275;1273;1275	A4D9J7	1	1;2	T	DVPAEEPGADAGGS(1)PT(1)PPPEPAAPGK	DVPAEEPGADAGGS(55.21)PT(55.21)PPPEPAAPGK	16	3	0.15528	4414800	2387200	2027600	0	662440	1185200	1012000	842400	0	0	0	0	925510	0	#DIV/0!	#NAME?	#DIV/0!	#NAME?	662440	0	0	0	1185200	0	1012000	0	0	0	842400	0	0	0	0	0	0	0	0	0	0
Q4WJ64;A0A0J5PKU2;A1D3R8	326;326;329	Q4WJ64	1	1;2;3	S	S(1)AS(1)PAVELTQR	S(131.87)AS(117.21)PAVELT(-117.21)QR	1	2	0.094909	245310000	178410000	39712000	27190000	42744000	52995000	41357000	45899000	9756500	10336000	23256000	3795900	45748750	11786100	3.88159	#NAME?	1.95665	#NAME?	31817000	5887800	5039500	40217000	6358700	6419200	35709000	5647800	0	38330000	4370300	3198600	0	4174100	5582400	0	5718600	4617100	17164000	3758600	2333100
B0Y2X9;A0A0J5PRF6;Q4WEP4;A1CZU5;Q5ATZ3;A0A1U8QFU5	368;368;370;365;358;358	B0Y2X9	1	1	S	LFVANPDLS(1)D	LFVANPDLS(110.31)D	9	2	0.4212	20790000	20790000	0	0	4070200	4503700	4797700	4451200	0	0	797830	2169400	4455700	741808	6.00654	#NAME?	2.58654	#NAME?	4070200	0	0	4503700	0	0	4797700	0	0	4451200	0	0	0	0	0	0	0	0	797830	0	0
Q4WTR8;B0Y395;A0A0J5PRR5	379;379;379	Q4WTR8	1	2	S	IDAESSVS(1)LPS(1)LK	IDAES(-49.01)S(-40.79)VS(40.79)LPS(77.15)LK	11	2	-0.14946	12001000	0	12001000	0	2521400	3066300	2118200	2696300	0	1042600	556300	0	2600550	399725	6.50585	#NAME?	2.70174	#NAME?	0	2521400	0	0	3066300	0	0	2118200	0	0	2696300	0	0	0	0	0	1042600	0	0	556300	0
A0A0J5Q3X7;Q4WLK0;B0XLY9	875;890;890	A0A0J5Q3X7	1	1	S	KAEEFDS(1)EEEDEAEWER	KAEEFDS(282.97)EEEDEAEWER	7	2	-0.25269	115890000	115890000	0	0	21034000	19579000	18795000	25171000	7575100	11483000	4918600	7335500	21144750	7828050	2.70115	#NAME?	1.43357	#NAME?	21034000	0	0	19579000	0	0	18795000	0	0	25171000	0	0	7575100	0	0	11483000	0	0	4918600	0	0
A0A0J5PW21;B0XZ77;Q4WWE7;A1D8E7	1420;383;475;381	A0A0J5PW21;B0XZ77	1	1;2	S	VGS(1)PLAS(0.01)S(0.99)PSR	VGS(88.65)PLAS(-19.86)S(19.86)PS(-39.32)R	3	2	-0.3666	101300000	2019300	99280000	0	13888000	17800000	16093000	16121000	9391300	9923100	6666900	6849000	15975500	8207575	1.94643	#NAME?	0.960833	#NAME?	0	13888000	0	2019300	15781000	0	0	16093000	0	0	16121000	0	0	9391300	0	0	9923100	0	0	6666900	0
A0A0J5Q4Y7;B0Y4K5;Q4WQD6;E9QTX0	327;327;327;327	A0A0J5Q4Y7	1	1	S	TEDAKPVEAAAEPVAATSATAEATEAAAPAS(1)AEEK	T(-124.35)EDAKPVEAAAEPVAAT(-110.32)S(-107.81)AT(-99.57)AEAT(-66.58)EAAAPAS(66.58)AEEK	31	3	0.2253	53787000	53787000	0	0	8458400	10215000	7918800	8639900	5155100	5545700	3908600	3944900	8808025	4638575	1.89886	#NAME?	0.925137	#NAME?	8458400	0	0	10215000	0	0	7918800	0	0	8639900	0	0	5155100	0	0	5545700	0	0	3908600	0	0
A0A0J5SR80;Q4WYB9;B0XWW8	181;189;189	A0A0J5SR80	1	1	S	SMEEQLS(1)MDDEK	S(-114.56)MEEQLS(114.56)MDDEK	7	2	-0.71351	7878700	7878700	0	0	1608200	1887500	2077600	1485100	0	0	820270	0	1764600	205068	8.60497	#NAME?	3.10517	#NAME?	1608200	0	0	1887500	0	0	2077600	0	0	1485100	0	0	0	0	0	0	0	0	820270	0	0
A0A0J5PNC3;A1D444;Q4WJI6;B0XPE8	476;459;476;476	A0A0J5PNC3;A1D444;Q4WJI6	1	2	S	EPSVSEEPAPT(1)PS(1)PK	EPS(-84.72)VS(-73.4)EEPAPT(73.4)PS(92.76)PK	13	2	-0.20366	12711000	0	12711000	0	1871300	2340200	2108600	1906700	0	1199500	0	0	2056700	299875	6.85852	#NAME?	2.7779	#NAME?	0	1871300	0	0	2340200	0	0	2108600	0	0	1906700	0	0	0	0	0	1199500	0	0	0	0
Q4WU42;B0Y3L9;A0A0J5PVQ0;A1DFB5;A1CA44;C8VML3	113;113;113;113;117;116	Q4WU42	1	1	S	KVS(1)VQLAR	KVS(84.51)VQLAR	3	2	-0.512	292230000	292230000	0	0	39637000	65380000	42888000	49953000	15882000	20726000	18021000	15036000	49464500	17416250	2.84013	#NAME?	1.50596	#NAME?	39637000	0	0	65380000	0	0	42888000	0	0	49953000	0	0	15882000	0	0	20726000	0	0	18021000	0	0
A0A0J5PZA7;Q6MYY8;E9R3C5;B0XQR4;A1D2T1	1322;895;895;903;925	A0A0J5PZA7	1	2;4	T	NDT(1)PVS(1)EASTWTPFDTK	NDT(98.35)PVS(48.19)EAS(-48.19)T(-55.91)WT(-67.43)PFDT(-106.16)K	3	2	0.044112	46240000	0	46240000	0	7440400	7488400	6999400	7861900	4084500	5711100	2905900	3748400	7447525	4112475	1.81096	#NAME?	0.856754	#NAME?	0	7440400	0	0	7488400	0	0	6999400	0	0	7861900	0	0	4084500	0	0	5711100	0	0	2905900	0
A0A0J5PW21;Q5B7N3;A0A1U8QW87;B0XZ77;Q4WWE7;A1D8E7	1288;278;278;251;343;249	A0A0J5PW21;B0XZ77	1	1	S	FGLDLAS(1)PPAQR	FGLDLAS(123.79)PPAQR	7	2	-0.0051213	36288000	36288000	0	0	6614100	6635300	6916700	4764100	3534700	3182500	1587200	3052900	6232550	2839325	2.19508	#NAME?	1.13427	#NAME?	6614100	0	0	6635300	0	0	6916700	0	0	4764100	0	0	3534700	0	0	3182500	0	0	1587200	0	0
Q4WJN0;B0XP33;A0A0J5PLC9	447;447;447	Q4WJN0	1	1	S	DLVPDFDEEEPKPALEDS(1)DVEMEDDAEDTNKK	DLVPDFDEEEPKPALEDS(72.97)DVEMEDDAEDT(-72.97)NKK	18	3	-0.072926	187300000	187300000	0	0	18851000	24495000	19541000	20534000	14126000	11129000	6965600	11261000	20855250	10870400	1.91854	#NAME?	0.940006	#NAME?	18851000	0	0	24495000	0	0	19541000	0	0	20534000	0	0	14126000	0	0	11129000	0	0	6965600	0	0
A0A0J5PNC3;A1D444;Q4WJI6;B0XPE8	474;457;474;474	A0A0J5PNC3;A1D444;Q4WJI6	1	2	T	EPSVSEEPAPT(1)PS(1)PK	EPS(-84.72)VS(-73.4)EEPAPT(73.4)PS(92.76)PK	11	2	-0.20366	10840000	0	10840000	0	1658000	2340200	2108600	1906700	0	1199500	0	0	2003375	299875	6.6807	#NAME?	2.74	#NAME?	0	1658000	0	0	2340200	0	0	2108600	0	0	1906700	0	0	0	0	0	1199500	0	0	0	0
Q4WRZ0;B0XMT9;A0A0J5Q0N2;A1D1V6	235;235;235;234	Q4WRZ0	1	1	S	S(1)PPLLTPQEAVSR	S(110.28)PPLLT(-110.28)PQEAVS(-198.85)R	1	2	0.21333	69214000	69214000	0	0	8308000	11035000	10700000	9829200	6134400	5371700	3077700	6083600	9968050	5166850	1.92923	#NAME?	0.948026	#NAME?	8308000	0	0	11035000	0	0	10700000	0	0	9829200	0	0	6134400	0	0	5371700	0	0	3077700	0	0
A0A0J5PN88;Q4WCI4;B0YA32	353;353;353	A0A0J5PN88	1	1;2	S	GAS(1)PAMANPAS(1)PVQR	GAS(116.69)PAMANPAS(116.69)PVQR	11	2	0.48286	564320000	309390000	254930000	0	85142000	58519000	82587000	102570000	42396000	31250000	25584000	36489000	82204500	33929750	2.42279	#NAME?	1.27667	#NAME?	51933000	33210000	0	32345000	26174000	0	43395000	39191000	0	45343000	57222000	0	24703000	17692000	0	31250000	0	0	14112000	11473000	0
Q4WJN0;B0XP33;A0A0J5PLC9	265;265;265	Q4WJN0	1	1	S	SELQPFES(1)EDEEELER	S(-153.96)ELQPFES(153.96)EDEEELER	8	2	-0.37469	438940000	438940000	0	0	62433000	69864000	85263000	70110000	45296000	39714000	22883000	43373000	71917500	37816500	1.90175	#NAME?	0.927327	#NAME?	62433000	0	0	69864000	0	0	85263000	0	0	70110000	0	0	45296000	0	0	39714000	0	0	22883000	0	0
A0A0J5PZD6;Q4WSY9;B0XQN5;A1D2W3;Q5BE66;A0A1U8QLR0	34;34;34;34;33;33	A0A0J5PZD6	1	1	S	FDDS(1)EDEFQAGR	FDDS(259.27)EDEFQAGR	4	2	-0.00045859	377350000	377350000	0	0	59795000	57855000	63237000	72643000	33226000	44141000	15839000	30618000	63382500	30956000	2.0475	#NAME?	1.03387	#NAME?	59795000	0	0	57855000	0	0	63237000	0	0	72643000	0	0	33226000	0	0	44141000	0	0	15839000	0	0
A0A0J5Q344;Q4X0U9;B0XSP5;A1DHC7	46;46;46;43	A0A0J5Q344	1	1;2	S	VVDDS(1)DEEEELKPKS(1)PAPK	VVDDS(71.78)DEEEELKPKS(71.78)PAPK	5	3	-0.46788	30310000	19239000	11072000	0	4339600	8394800	7230000	5868800	0	2667900	1809000	0	6458300	1119225	5.77033	#NAME?	2.52865	#NAME?	2194400	2145100	0	6031500	2363300	0	4553700	2676300	0	2760400	3108400	0	0	0	0	2667900	0	0	1030700	778370	0
A0A0J5PYJ0;Q4X0H2;B0XTE4;A1DHQ5	264;264;264;264	A0A0J5PYJ0	1	1	S	LEALNRPAS(1)DQEMQDTYPVADR	LEALNRPAS(85.01)DQEMQDT(-85.01)Y(-112.89)PVADR	9	3	-0.070734	87221000	87221000	0	0	14495000	12296000	15182000	12703000	8559100	9269300	3934800	6515000	13669000	7069550	1.9335	#NAME?	0.951217	#NAME?	14495000	0	0	12296000	0	0	15182000	0	0	12703000	0	0	8559100	0	0	9269300	0	0	3934800	0	0
Q4WCJ8;B0YA46;A0A0J5PK35	466;466;535	Q4WCJ8	1	1	S	IDWNNDDS(1)DAMEVTEEYADTPITR	IDWNNDDS(97.68)DAMEVT(-97.68)EEY(-171.37)ADT(-205.14)PIT(-209.55)R	8	2	0.54546	72559000	72559000	0	0	5997200	6740000	5912900	4876000	3929600	3099200	1735500	3352200	5881525	3029125	1.94166	#NAME?	0.957289	#NAME?	5997200	0	0	6740000	0	0	5912900	0	0	4876000	0	0	3929600	0	0	3099200	0	0	1735500	0	0
A0A0J5Q433;Q4X276;B0XW38;A1CSH1;A1DG58	167;167;167;162;167	A0A0J5Q433	1	2	S	DRS(1)RS(1)PDER	DRS(87.81)RS(87.81)PDER	3	2	0.23925	85700000	0	85700000	0	5823800	3865200	6157600	7623300	0	0	0	3042100	5867475	760525	7.71503	#NAME?	2.94767	#NAME?	0	5823800	0	0	3865200	0	0	6157600	0	0	7623300	0	0	0	0	0	0	0	0	0	0
A0A0J5Q433;Q4X276;B0XW38;A1CSH1;A1DG58	169;169;169;164;169	A0A0J5Q433	1	2	S	DRS(1)RS(1)PDER	DRS(87.81)RS(87.81)PDER	5	2	0.23925	85700000	0	85700000	0	5823800	3865200	6157600	7623300	0	0	0	3042100	5867475	760525	7.71503	#NAME?	2.94767	#NAME?	0	5823800	0	0	3865200	0	0	6157600	0	0	7623300	0	0	0	0	0	0	0	0	0	0
A0A0J5PMR0;Q4WHD7;B0XVU5;A1DFZ5	288;304;304;304	A0A0J5PMR0	1	1	S	AAIDANAPLQDDLDNNGPVDS(1)DEEKDAVMAAILR	AAIDANAPLQDDLDNNGPVDS(98.11)DEEKDAVMAAILR	21	3	-0.59761	23813000	23813000	0	0	1305400	1806600	1193400	1350700	0	886570	0	0	1414025	221642	6.37976	#NAME?	2.6735	#NAME?	1305400	0	0	1806600	0	0	1193400	0	0	1350700	0	0	0	0	0	886570	0	0	0	0	0
Q4WRZ0;B0XMT9;A0A0J5Q0N2;A1D1V6	384;384;384;383	Q4WRZ0	1	2;3	T	AKS(1)DVQPGPPT(1)PPQS(0.997)PT(0.002)QDSTPGEQTR	AKS(118.3)DVQPGPPT(80.04)PPQS(26.13)PT(-26.13)QDS(-40.69)T(-45.19)PGEQT(-57.24)R	11	3	-0.6286	109810000	0	38557000	71250000	16965000	13264000	16952000	20292000	11319000	8835600	5671100	9289700	16868250	8778850	1.92146	#NAME?	0.942206	#NAME?	0	8106300	8858700	0	3675400	9588900	0	5214300	11738000	0	7607100	12685000	0	0	11319000	0	3018100	5817500	0	1714200	3956900
Q4WMH1;B0Y837;A0A0J5Q352	416;416;504	Q4WMH1	1	1;2;3	S	PATPQPSAGATPQPSAAS(1)PDK	PAT(-314.23)PQPS(-217.4)AGAT(-123.07)PQPS(-87.17)AAS(87.17)PDK	18	2	0.157	263110000	175700000	78192000	9219400	34939000	47087000	36946000	41950000	27136000	28652000	16352000	20723000	40230500	23215750	1.7329	#NAME?	0.793186	#NAME?	24236000	10702000	0	29555000	17531000	0	25606000	11341000	0	27441000	14508000	0	17916000	0	9219400	20189000	8462900	0	9459900	6892000	0
Q4X0I2;B0XTD4;A0A0J5Q2U4	289;289;289	Q4X0I2	1	1	S	QLADQANSNNSANNDS(1)PGEPLSK	QLADQANS(-122.7)NNS(-112.02)ANNDS(72.79)PGEPLS(-72.79)K	16	3	-0.16257	72124000	72124000	0	0	4262500	4005500	3453200	2829100	2343900	2146500	1227800	2132700	3637575	1962725	1.85333	#NAME?	0.890119	#NAME?	4262500	0	0	4005500	0	0	3453200	0	0	2829100	0	0	2343900	0	0	2146500	0	0	1227800	0	0
A0A0J5PS99;A1DF49	71;71	A0A0J5PS99	1	1	S	RDS(1)MPMAMGR	RDS(72.34)MPMAMGR	3	2	-0.44746	68383000	68383000	0	0	8761200	10187000	10776000	11141000	6553500	8057100	3875600	5259700	10216300	5936475	1.72094	#NAME?	0.783194	#NAME?	8761200	0	0	10187000	0	0	10776000	0	0	11141000	0	0	6553500	0	0	8057100	0	0	3875600	0	0
A0A0J5PTZ8;Q4WY80;B0XX75;A1D6L4;A1CKV6	22;22;22;22;21	A0A0J5PTZ8	1	1	S	RLS(1)VDFK	RLS(68.63)VDFK	3	2	0.14989	39024000	39024000	0	0	3871200	0	0	0	13612000	7687700	6217600	7635600	967800	8788225	0.110125	#NAME?	-3.18279	#NAME?	3871200	0	0	0	0	0	0	0	0	0	0	0	13612000	0	0	7687700	0	0	6217600	0	0
Q4WLH6;B0XM84;A0A0J5Q770;A1DP71	481;481;510;492	Q4WLH6	1	1	S	S(1)HEEAQTAVDK	S(71.14)HEEAQT(-71.14)AVDK	1	2	-0.058984	90603000	90603000	0	0	5538300	9326500	8632000	12794000	1962000	0	4322500	2033500	9072700	2079500	4.36292	#NAME?	2.1253	#NAME?	5538300	0	0	9326500	0	0	8632000	0	0	12794000	0	0	1962000	0	0	0	0	0	4322500	0	0
Q4W9U9;B0YEJ2;A0A0J5PN39	81;81;81	Q4W9U9	1	1	S	KTEDDDDDEIS(1)EPEDPVMLSR	KT(-169.96)EDDDDDEIS(157.62)EPEDPVMLS(-157.62)R	11	2	-0.41259	3848700000	3848700000	0	0	46285000	43315000	45087000	43723000	34840000	27280000	18138000	34482000	44602500	28685000	1.55491	#NAME?	0.636828	#NAME?	46285000	0	0	43315000	0	0	45087000	0	0	43723000	0	0	34840000	0	0	27280000	0	0	18138000	0	0
Q4X1D8;B0XS68;A0A0J5PYP9	845;845;846	Q4X1D8	1	1	S	ELS(1)FGREEDYDPYR	ELS(85.93)FGREEDY(-85.93)DPY(-144.5)R	3	2	0.71255	45865000	45865000	0	0	7759500	7866100	8476400	12945000	0	0	3560000	5257900	9261750	2204475	4.20134	#NAME?	2.07085	#NAME?	7759500	0	0	7866100	0	0	8476400	0	0	12945000	0	0	0	0	0	0	0	0	3560000	0	0
A0A0J5Q5F5;Q8TFX4;E9QVR0;B0XR81	630;633;633;633	A0A0J5Q5F5	1	1	S	RES(1)GDFEPPNAK	RES(152.07)GDFEPPNAK	3	2	-0.015041	56615000	56615000	0	0	8099900	9450700	10548000	7615300	6197000	6603700	3859500	4241100	8928475	5225325	1.70869	#NAME?	0.772893	#NAME?	8099900	0	0	9450700	0	0	10548000	0	0	7615300	0	0	6197000	0	0	6603700	0	0	3859500	0	0
Q4WCJ3;B0YA41;A0A0J5PK12	194;194;194	Q4WCJ3	1	1;2	S	GLEEDQS(1)DS(1)EVPR	GLEEDQS(230.67)DS(230.67)EVPR	9	2	0.084273	63564000	1779100	61785000	0	5328300	7742200	5963400	5194200	3450800	4138300	1765800	3094900	6057025	3112450	1.94606	#NAME?	0.960559	#NAME?	0	5328300	0	1779100	5963100	0	0	5963400	0	0	5194200	0	0	3450800	0	0	4138300	0	0	1765800	0
Q4WRZ0;B0XMT9;A0A0J5Q0N2;A1D1V6	376;376;376;375	Q4WRZ0	1	1;2;3	S	AKS(1)DVQPGPPT(1)PPQS(0.998)PT(0.002)QDSTPGEQTR	AKS(121.52)DVQPGPPT(57.95)PPQS(27.4)PT(-27.4)QDS(-46.51)T(-45.8)PGEQT(-57.25)R	3	3	-0.67979	150240000	47650000	31338000	71250000	25010000	18966000	23796000	27701000	18007000	15317000	8806600	12634000	23868250	13691150	1.74333	#NAME?	0.801849	#NAME?	8045000	8106300	8858700	5701600	3675400	9588900	6844500	5214300	11738000	7409500	7607100	12685000	6688500	0	11319000	6481200	3018100	5817500	3135500	1714200	3956900
Q4WTY3;B0Y3G0;A0A0J5SPA6;A1CZB8	316;316;316;316	Q4WTY3	1	1;2	S	AAPAAPPS(1)IVPS(1)EQR	AAPAAPPS(85.47)IVPS(85.47)EQR	8	2	0.28043	35821000	16086000	19734000	0	4443200	5851000	6539400	6647800	0	3619200	1930600	3324000	5870350	2218450	2.64615	#NAME?	1.40389	#NAME?	2674200	1769000	0	3225300	2625700	0	3025000	3514400	0	3190800	3457000	0	0	0	0	1754300	1864900	0	782100	1148500	0
Q4WL96;B0XMB4;A0A0J5T0W7	263;263;263	Q4WL96	1	1	S	AGS(1)YDSLNSAQTPR	AGS(70.53)Y(-116.32)DS(-70.53)LNS(-134.05)AQT(-234.57)PR	3	2	0.14464	48075000	48075000	0	0	7337900	8263900	8182000	7051500	0	6089100	2537000	2908300	7708825	2883600	2.67333	#NAME?	1.41864	#NAME?	7337900	0	0	8263900	0	0	8182000	0	0	7051500	0	0	0	0	0	6089100	0	0	2537000	0	0
Q4WW00;B0Y284;A0A0J5Q631	172;172;172	Q4WW00	1	1	S	LGANLGGGAEGEGAEGDES(1)DEEMPELEGDSK	LGANLGGGAEGEGAEGDES(142.92)DEEMPELEGDS(-142.92)K	19	3	-0.2009	15895000000	15895000000	0	0	1772400000	2393900000	1941200000	2121300000	1679000000	1153800000	711990000	1095300000	2057200000	1160022500	1.77341	#NAME?	0.826529	#NAME?	1772400000	0	0	2393900000	0	0	1941200000	0	0	2121300000	0	0	1679000000	0	0	1153800000	0	0	711990000	0	0
A0A0J5PDL6;Q4WNN3;B0Y5I0;A1CXY4	87;119;119;87	A0A0J5PDL6	1	1;2	S	AADFLS(1)DDES(1)EPEVVASEPK	AADFLS(193.32)DDES(135.99)EPEVVAS(-135.99)EPK	10	2	0.21589	490060000	11287000	478780000	0	79778000	85251000	88781000	73956000	0	58651000	29306000	46698000	81941500	33663750	2.43412	#NAME?	1.2834	#NAME?	2633400	77145000	0	0	85251000	0	3210300	85571000	0	2692000	71264000	0	0	0	0	0	58651000	0	934660	28371000	0
Q4WCJ3;B0YA41;A0A0J5PK12	192;192;192	Q4WCJ3	1	1;2	S	GLEEDQS(1)DS(1)EVPR	GLEEDQS(230.67)DS(230.67)EVPR	7	2	0.084273	341540000	279750000	61785000	0	25680000	33302000	24501000	23809000	16696000	21331000	13414000	15099000	26823000	16635000	1.61244	#NAME?	0.689249	#NAME?	20352000	5328300	0	27339000	5963100	0	18538000	5963400	0	18614000	5194200	0	13245000	3450800	0	17193000	4138300	0	11648000	1765800	0
Q4WMI1;B0Y826;A0A0J5Q342	33;33;33	Q4WMI1	1	1	S	AGPDS(1)DDEGNEAADPNAGR	AGPDS(286.67)DDEGNEAADPNAGR	5	2	-0.11715	175720000	175720000	0	0	18159000	50955000	38015000	39214000	20858000	0	0	0	36585750	5214500	7.01616	#NAME?	2.81068	#NAME?	18159000	0	0	50955000	0	0	38015000	0	0	39214000	0	0	20858000	0	0	0	0	0	0	0	0
Q4WZH9;B0XVB6;A1DIQ2;A0A0J5PXP4	342;342;342;342	Q4WZH9	1	3	T	KEPT(1)LS(1)PS(0.999)PEPT(0.001)EPER	KEPT(81.23)LS(46.88)PS(29.96)PEPT(-29.96)EPER	4	2	-0.81204	13374000	0	0	13374000	1662800	2304500	2116700	1746700	0	1346300	0	1008900	1957675	588800	3.32486	#NAME?	1.73329	#NAME?	0	0	1662800	0	0	2304500	0	0	2116700	0	0	1746700	0	0	0	0	0	1346300	0	0	0
Q4WGL6;B0YCQ6;A1DCN3;A0A0J5PKE9	58;58;58;58	Q4WGL6	1	1	S	TLIGDDEDS(1)EEDTPLK	T(-186.11)LIGDDEDS(129.59)EEDT(-129.59)PLK	9	2	-0.013871	74452000	74452000	0	0	11403000	14877000	11993000	8823200	6645400	7741600	4431100	7496100	11774050	6578550	1.78976	#NAME?	0.839769	#NAME?	11403000	0	0	14877000	0	0	11993000	0	0	8823200	0	0	6645400	0	0	7741600	0	0	4431100	0	0
B0XPN2;A0A0J5PPB4;Q4WJB1;A1D3W5	356;356;358;370	B0XPN2	1	2;3	S	S(1)PADS(1)IGS(1)NVNFSFGR	S(167.87)PADS(134.52)IGS(90.23)NVNFS(-90.23)FGR	1	2	-0.71491	20277000	0	8015800	12261000	2956500	4839800	3963700	2558400	1221700	2301800	980200	1454600	3579600	1489575	2.4031	#NAME?	1.2649	#NAME?	0	1423200	1533300	0	2698700	2141100	0	2120700	1842900	0	984460	1573900	0	0	1221700	0	788740	1513100	0	0	980200
B0XPN2;A0A0J5PPB4;Q4WJB1;A1D3W5	360;360;362;374	B0XPN2	1	2;3	S	S(1)PADS(1)IGS(1)NVNFSFGR	S(167.87)PADS(134.52)IGS(90.23)NVNFS(-90.23)FGR	5	2	-0.71491	20277000	0	8015800	12261000	2956500	4839800	3963700	2558400	1221700	2301800	980200	1454600	3579600	1489575	2.4031	#NAME?	1.2649	#NAME?	0	1423200	1533300	0	2698700	2141100	0	2120700	1842900	0	984460	1573900	0	0	1221700	0	788740	1513100	0	0	980200
Q4WZP3;B0XUZ0;A0A0J5Q0N0;A1C7W1	78;78;78;79	Q4WZP3	1	2	S	STTDGRY(0.001)T(0.999)PS(1)PEPAPALFVR	S(-57.26)T(-56.13)T(-48.03)DGRY(-29.01)T(29.01)PS(78.7)PEPAPALFVR	10	3	0.11405	198400000	0	198400000	0	22909000	27805000	25960000	28315000	20997000	19216000	9103000	13700000	26247250	15754000	1.66607	#NAME?	0.736448	#NAME?	0	22909000	0	0	27805000	0	0	25960000	0	0	28315000	0	0	20997000	0	0	19216000	0	0	9103000	0
		REV__A1CCG5	1	1	S	GAVS(1)IVK	GAVS(71.71)IVK	4	2	-0.62193	23459000	23459000	0	0	866550	1816100	1876400	1905500	0	918810	712190	0	1.61614e+06	407750	3.96355	#NAME?	1.98679	#NAME?	866550	0	0	1816100	0	0	1876400	0	0	1905500	0	0	0	0	0	918810	0	0	712190	0	0
A0A0J5PZR5;Q4X209;B0XWA2;A1DGB5	140;159;159;158	A0A0J5PZR5	1	1;2	S	ELS(1)PGDSISQTSR	ELS(67.87)PGDS(-67.87)IS(-81.2)QT(-108.28)S(-117.57)R	3	2	0.01674	20771000	19631000	1139600	0	1518400	1466700	0	1286400	4011900	6186600	2261400	4039400	1067875	4124825	0.25889	#NAME?	-1.94959	#NAME?	1518400	0	0	1466700	0	0	0	0	0	1286400	0	0	4011900	0	0	5047000	1139600	0	2261400	0	0
A0A0J5PDL6;Q4WNN3;B0Y5I0;A1CXY4	83;115;115;83	A0A0J5PDL6	1	1;2	S	AADFLS(1)DDES(1)EPEVVASEPK	AADFLS(173.12)DDES(120.67)EPEVVAS(-120.67)EPK	6	2	0.72255	483200000	4420900	478780000	0	77145000	87611000	85571000	71264000	0	60712000	28371000	44881000	80397750	33491000	2.40058	#NAME?	1.26338	#NAME?	0	77145000	0	2359900	85251000	0	0	85571000	0	0	71264000	0	0	0	0	2060900	58651000	0	0	28371000	0
B0Y3L3;A0A0J5PS44;Q4WU36	577;577;577	B0Y3L3	1	1	S	ELS(1)DDEEEQEPNK	ELS(141.59)DDEEEQEPNK	3	2	-0.07534	40492000	40492000	0	0	3858300	7762000	8367500	6768000	0	4210500	2071500	2189400	6688950	2117850	3.15837	#NAME?	1.65918	#NAME?	3858300	0	0	7762000	0	0	8367500	0	0	6768000	0	0	0	0	0	4210500	0	0	2071500	0	0
Q4WCH5;B0YA23;A0A0J5PM04	174;174;174	Q4WCH5	1	2	S	DES(1)S(1)EEEDEITVPR	DES(142.15)S(134.14)EEEDEIT(-134.14)VPR	3	2	-0.13904	101250000	0	101250000	0	5904800	7957700	6682600	4894200	3906500	4668200	2856200	3673900	6359825	3776200	1.68419	#NAME?	0.752052	#NAME?	0	5904800	0	0	7957700	0	0	6682600	0	0	4894200	0	0	3906500	0	0	4668200	0	0	2856200	0
Q4WCH5;B0YA23;A0A0J5PM04	175;175;175	Q4WCH5	1	2	S	DES(1)S(1)EEEDEITVPR	DES(141.29)S(135.27)EEEDEIT(-135.27)VPR	4	2	0.27002	101250000	0	101250000	0	5904800	7957700	6682600	4894200	3906500	4668200	2856200	3673900	6359825	3776200	1.68419	#NAME?	0.752052	#NAME?	0	5904800	0	0	7957700	0	0	6682600	0	0	4894200	0	0	3906500	0	0	4668200	0	0	2856200	0
A0A0J5PZD6;Q4WSY9;B0XQN5	541;542;542	A0A0J5PZD6	1	1	T	GEGAGT(1)DDDEYYDMVAAR	GEGAGT(222.91)DDDEY(-222.91)Y(-243.57)DMVAAR	6	2	0.021229	151350000	151350000	0	0	24249000	20868000	26855000	21487000	17035000	18342000	8052600	12508000	23364750	13984400	1.67077	#NAME?	0.740515	#NAME?	24249000	0	0	20868000	0	0	26855000	0	0	21487000	0	0	17035000	0	0	18342000	0	0	8052600	0	0
B0XRD6;A0A0J5PPH1;Q4WKQ0	223;223;223	B0XRD6	1	1;2	S	DVPVSSVEQEEIPMS(1)PPR	DVPVS(-88.54)S(-83.98)VEQEEIPMS(83.98)PPR	15	2	0.10075	27535000	19239000	8295300	0	3165300	4298400	4910500	4327900	2522600	3221500	2186300	2902000	4175525	2708100	1.54187	#NAME?	0.624677	#NAME?	3165300	0	0	2912300	1386100	0	3068800	1841600	0	2816000	1511900	0	2522600	0	0	1837900	1383600	0	1233700	952650	0
P40292;B0Y324;A0A0J5PRK0;A1CZP9	700;700;700;699	P40292	1	1;2	S	ATEEAAPAEATTGES(1)AMEEVD	AT(-166.72)EEAAPAEAT(-84.55)T(-76.36)GES(76.36)AMEEVD	15	2	-0.0057544	31292000	31292000	0	0	4834200	6509500	5409500	3869300	3418200	3559500	1795500	1896700	5155625	2667475	1.93277	#NAME?	0.950673	#NAME?	4834200	0	0	6509500	0	0	5409500	0	0	3869300	0	0	3418200	0	0	3559500	0	0	1795500	0	0
A0A0J5PYK3;B0XTC4;A4D9A1;A1DHN4	302;302;302;302	A0A0J5PYK3	1	1;2	S	DGGSGEVAS(1)PFGS(1)LKR	DGGS(-62.55)GEVAS(69.71)PFGS(62.55)LKR	9	2	-0.0655	43307000	24397000	18910000	0	8285100	4626700	9477900	8462600	2200700	2101500	2500100	5652300	7713075	3113650	2.47718	#NAME?	1.3087	#NAME?	4621400	3663700	0	4626700	0	0	3832600	5645300	0	3573800	4888800	0	2200700	0	0	0	2101500	0	2500100	0	0
Q4WHG2;B0XVK2;A0A0J5PMP1	525;525;525	Q4WHG2	1	1;2;3	S	RAS(1)S(1)NVS(0.988)GGS(0.012)GSFGR	RAS(83.44)S(65.45)NVS(19.31)GGS(-19.31)GS(-60.05)FGR	3	2	0.079198	48165000	13286000	32353000	2525800	6649600	6397000	5226100	4204800	3504200	4178700	3404400	2555000	5619375	3410575	1.64763	#NAME?	0.720395	#NAME?	4388600	2261000	0	0	3871200	2525800	0	5226100	0	0	4204800	0	0	3504200	0	0	4178700	0	3404400	0	0
A0A0J5PN88;Q4WCI4;B0YA32	345;345;345	A0A0J5PN88	1	1;2	S	GAS(1)PAMANPAS(1)PVQR	GAS(116.69)PAMANPAS(116.69)PVQR	3	2	0.48286	267050000	12119000	254930000	0	33210000	26174000	44882000	63650000	17692000	0	11473000	16032000	41979000	11299250	3.7152	#NAME?	1.89344	#NAME?	0	33210000	0	0	26174000	0	5691000	39191000	0	6427500	57222000	0	0	17692000	0	0	0	0	0	11473000	0
A0A0J5SG99;Q4WG93;B0YCD1	152;152;152	A0A0J5SG99	1	1	S	AAEGDKS(1)DEDEDER	AAEGDKS(87.39)DEDEDER	7	2	-1.0346	46289000	46289000	0	0	1237600	2763400	2104000	3010400	653570	1143600	1070200	325570	2278850	798235	2.85486	#NAME?	1.51342	#NAME?	1237600	0	0	2763400	0	0	2104000	0	0	3010400	0	0	653570	0	0	1143600	0	0	1070200	0	0
Q4WVA4;B0Y0Y5;A0A0J5PWY4;A1DE50;A1CB92	170;170;173;170;169	Q4WVA4	1	1	T	ALLDPTEIPQT(1)PK	ALLDPT(-71.29)EIPQT(71.29)PK	11	2	0.013096	49558000	49558000	0	0	6834400	11383000	7157700	7035300	4717000	4855700	4015000	3560100	8102600	4286950	1.89006	#NAME?	0.918433	#NAME?	6834400	0	0	11383000	0	0	7157700	0	0	7035300	0	0	4717000	0	0	4855700	0	0	4015000	0	0
B0Y7P6;A0A0J5SZF9;Q4WMV5;A1DMQ6	228;262;262;258	B0Y7P6	1	1	S	VTEIES(1)DEEEAPK	VT(-144.85)EIES(144.85)DEEEAPK	6	2	-0.17347	5850800000	5850800000	0	0	671500000	1309900000	783530000	981660000	442660000	586590000	307660000	367410000	936647500	426080000	2.19829	#NAME?	1.13638	#NAME?	671500000	0	0	1309900000	0	0	783530000	0	0	981660000	0	0	442660000	0	0	586590000	0	0	307660000	0	0
A1DE44;A0A0J5PVW1	19;19	A1DE44	1	2	S	LDT(1)DS(1)FVDFDHAAAGHDGVR	LDT(64.33)DS(64.33)FVDFDHAAAGHDGVR	5	3	0.1685	6952000	0	6952000	0	0	0	0	826180	2337400	1818200	805340	1165000	206545	1531485	0.134866	#NAME?	-2.8904	#NAME?	0	0	0	0	0	0	0	0	0	0	826180	0	0	2337400	0	0	1818200	0	0	805340	0
A1DE44;A0A0J5PVW1	17;17	A1DE44	1	2	T	LDT(1)DS(1)FVDFDHAAAGHDGVR	LDT(64.33)DS(64.33)FVDFDHAAAGHDGVR	3	3	0.1685	6952000	0	6952000	0	0	0	0	826180	2337400	1818200	805340	1165000	206545	1531485	0.134866	#NAME?	-2.8904	#NAME?	0	0	0	0	0	0	0	0	0	0	826180	0	0	2337400	0	0	1818200	0	0	805340	0
A0A0J5PYJ0	672	A0A0J5PYJ0	1	1	S	AVS(1)VVEDPYCGR	AVS(130.28)VVEDPY(-130.28)CGR	3	2	0.26457	21922000	21922000	0	0	4604900	3907500	3746500	4157600	0	0	2530400	2975300	4104125	1376425	2.98173	#NAME?	1.57615	#NAME?	4604900	0	0	3907500	0	0	3746500	0	0	4157600	0	0	0	0	0	0	0	0	2530400	0	0
A0A0J5PSI4;Q4WUM9;B0Y454;A1DET1	295;295;295;295	A0A0J5PSI4	1	1;2	S	RDS(1)DVS(1)LQDNEDYSRPVLR	RDS(101.43)DVS(50.78)LQDNEDY(-50.78)S(-70.52)RPVLR	3	3	0.54381	118340000	19442000	98900000	0	17219000	13728000	17906000	21135000	10480000	14659000	9258200	9992800	17497000	11097500	1.57666	#NAME?	0.656873	#NAME?	2868400	14351000	0	2963000	10765000	0	5219500	12686000	0	5266500	15868000	0	0	10480000	0	1441300	13217000	0	0	9258200	0
Q4WMC7;B0Y881;A0A0J5SZX8;A1DN95	407;407;407;392	Q4WMC7	1	1	S	KIS(1)VDEDDPVR	KIS(128.76)VDEDDPVR	3	2	0.026784	14861000	14861000	0	0	2612300	2665600	2288700	2981600	1242700	2187100	883000	0	2637050	1078200	2.44579	#NAME?	1.2903	#NAME?	2612300	0	0	2665600	0	0	2288700	0	0	2981600	0	0	1242700	0	0	2187100	0	0	883000	0	0
A0A0J5SDL4;Q4WQ77;B0Y713	14;14;14	A0A0J5SDL4	1	1	S	MEESAESANGPGES(1)PK	MEES(-192.87)AES(-130.59)ANGPGES(130.59)PK	14	2	0.022032	45745000	45745000	0	0	5797800	6877900	6062600	7290300	5580700	4858100	3063900	4095700	6507150	4399600	1.47903	#NAME?	0.564653	#NAME?	5797800	0	0	6877900	0	0	6062600	0	0	7290300	0	0	5580700	0	0	4858100	0	0	3063900	0	0
A0A0J5Q1E9	192	A0A0J5Q1E9	1	2	S	ILEVES(1)DIDEVGPLPPS(1)PAPLLASGR	ILEVES(97.8)DIDEVGPLPPS(41.71)PAPLLAS(-41.71)GR	6	3	0.46651	99170000	0	99170000	0	22531000	17023000	7783500	11076000	0	5511600	3793400	3877400	14603375	3295600	4.43117	#NAME?	2.14769	#NAME?	0	22531000	0	0	17023000	0	0	7783500	0	0	11076000	0	0	0	0	0	5511600	0	0	3793400	0
A0A0J5SCC4;B0Y5M5	229;248	A0A0J5SCC4	1	1	T	T(1)PPAPPPPPEEAPAPIPDDPTGEDAYLR	T(72.42)PPAPPPPPEEAPAPIPDDPT(-72.42)GEDAY(-75.67)LR	1	3	0.24224	7415300	7415300	0	0	1605800	1638200	971770	1937100	0	1262400	0	0	1.53822e+06	315600	4.87395	#NAME?	2.28509	#NAME?	1605800	0	0	1638200	0	0	971770	0	0	1937100	0	0	0	0	0	1262400	0	0	0	0	0
A0A0J5PYK3;B0XTC4;A4D9A1;A1DHN4	519;519;519;519	A0A0J5PYK3	1	1;2	S	IDADDVET(1)DGS(1)DIQNTHHPGLSGLR	IDADDVET(81.5)DGS(84.68)DIQNT(-81.5)HHPGLS(-111.91)GLR	11	3	-0.33357	726480000	61565000	664920000	0	105920000	107910000	110840000	96840000	87621000	80228000	41858000	75320000	105377500	71256750	1.47884	#NAME?	0.564468	#NAME?	7247900	98669000	0	9726700	98181000	0	10131000	100710000	0	12515000	84325000	0	6824500	80797000	0	5695400	74532000	0	3461600	38396000	0
Q4X0L5;A0A0J5PY61;B0XTA0	223;223;223	Q4X0L5	1	1;2	S	T(0.843)GS(0.157)WPIAMS(1)GQR	T(7.3)GS(-7.3)WPIAMS(99.31)GQR	9	2	-0.40631	20610000	1010300	19599000	0	3487200	3692800	3193000	3693400	2378200	2547900	1617000	0	3516600	1635775	2.14981	#NAME?	1.10421	#NAME?	0	3487200	0	0	3692800	0	0	3193000	0	0	3693400	0	0	2378200	0	1010300	1537700	0	0	1617000	0
Q4WGB3;B0YCF2;A1DCA8;A1CDD0;A0A0J5PI49	162;162;162;162;162	Q4WGB3	1	1	S	NKS(1)DDEWLVEVK	NKS(175.27)DDEWLVEVK	3	2	0.18647	28457000	28457000	0	0	3211300	4904100	4627000	6286500	3669200	1859300	1067700	2044200	4757225	2160100	2.20232	#NAME?	1.13902	#NAME?	3211300	0	0	4904100	0	0	4627000	0	0	6286500	0	0	3669200	0	0	1859300	0	0	1067700	0	0
B0Y572;A0A0J5PZ92	70;70	B0Y572	1	1	S	DDPYHGS(1)VVLLDK	DDPY(-69.51)HGS(69.51)VVLLDK	7	2	0.23243	83220000	83220000	0	0	11270000	13036000	12146000	19816000	6641900	9557200	7587600	3164900	14067000	6737900	2.08774	#NAME?	1.06194	#NAME?	11270000	0	0	13036000	0	0	12146000	0	0	19816000	0	0	6641900	0	0	9557200	0	0	7587600	0	0
A0A0J5Q372;Q4X0Y7;B0XSL1;A1DH94	725;725;725;725	A0A0J5Q372	1	1	S	MPS(1)PGEMQR	MPS(90.83)PGEMQR	3	2	0.88506	325000000	325000000	0	0	43958000	40428000	45609000	44886000	35492000	37192000	16927000	24050000	43720250	28415250	1.53862	#NAME?	0.621636	#NAME?	43958000	0	0	40428000	0	0	45609000	0	0	44886000	0	0	35492000	0	0	37192000	0	0	16927000	0	0
Q4WG55;B0YC92;A0A0J5PL26	306;306;306	Q4WG55	1	1;2	S	RDS(1)T(1)PIEDEDAK	RDS(127.2)T(127.2)PIEDEDAK	3	2	-0.60856	69254000	40808000	28445000	0	5755400	10002000	8663900	10397000	5521200	6005000	4718400	2575200	8704575	4704950	1.85009	#NAME?	0.887594	#NAME?	3905300	1850100	0	5947100	4055200	0	5364000	3299800	0	5902800	4494100	0	2683100	2838200	0	6005000	0	0	2043500	2675000	0
Q4WV54;B0Y0T3;A0A0J5PSY8	410;410;410	Q4WV54	1	1	S	S(1)PAPQPSTNDADQEGFQR	S(93.53)PAPQPS(-93.53)T(-134.73)NDADQEGFQR	1	2	-0.18699	51641000	51641000	0	0	7607100	9515700	6498000	6916900	4805600	5361000	2878200	5954900	7634425	4749925	1.60727	#NAME?	0.684615	#NAME?	7607100	0	0	9515700	0	0	6498000	0	0	6916900	0	0	4805600	0	0	5361000	0	0	2878200	0	0
A0A0J5SHZ7;A1DB69;A1C3Z7	329;335;337	A0A0J5SHZ7	1	1	T	DAET(1)DGEAEKPAK	DAET(123.95)DGEAEKPAK	4	2	-0.69768	57935000	57935000	0	0	2697700	5011800	4327600	4214300	2335200	2865600	2586800	1486200	4062850	2318450	1.7524	#NAME?	0.809331	#NAME?	2697700	0	0	5011800	0	0	4327600	0	0	4214300	0	0	2335200	0	0	2865600	0	0	2586800	0	0
A4DA62;B0YEN0	251;259	A4DA62	1	1	S	AHS(1)PDVDDW	AHS(108.24)PDVDDW	3	2	0.16637	8986400000	8986400000	0	0	1015300000	1366500000	883450000	1312000000	422350000	1010100000	482930000	481940000	1144312500	599330000	1.90932	#NAME?	0.933059	#NAME?	1015300000	0	0	1366500000	0	0	883450000	0	0	1312000000	0	0	422350000	0	0	1010100000	0	0	482930000	0	0
A0A0J5PYK3;B0XTC4;A4D9A1	236;236;236	A0A0J5PYK3	1	2;3	T	RRET(1)GESVSNAMS(0.934)PT(0.03)T(0.023)S(0.003)GS(0.009)R	RRET(83.99)GES(-54.39)VS(-38.03)NAMS(14.88)PT(-14.88)T(-16.17)S(-24.63)GS(-19.96)R	4	3	0.13233	218750000	0	136240000	82516000	28993000	41688000	33177000	27256000	20680000	22234000	10084000	23917000	32778500	19228750	1.70466	#NAME?	0.769485	#NAME?	0	19704000	9289800	0	29269000	12419000	0	19561000	13617000	0	20071000	7184600	0	10061000	10619000	0	12142000	10092000	0	5134300	4949600
Q4WIK9;B0XTH1;A0A0J5Q065	148;148;148	Q4WIK9	1	1	S	VKPSNPLNDPLNELS(1)EDEAAR	VKPS(-209.8)NPLNDPLNELS(209.8)EDEAAR	15	3	-0.017496	357890000	357890000	0	0	41937000	89371000	60461000	36934000	27520000	19680000	14821000	20708000	57175750	20682250	2.76448	#NAME?	1.46701	#NAME?	41937000	0	0	89371000	0	0	60461000	0	0	36934000	0	0	27520000	0	0	19680000	0	0	14821000	0	0
B0XRD6;A0A0J5PPH1;Q4WKQ0;A1D589	319;319;319;319	B0XRD6	1	2;3	S	IGS(1)ES(1)PLS(1)PR	IGS(103.76)ES(103.76)PLS(103.76)PR	5	2	0.13979	38280000	0	1456800	36823000	6004700	6667300	4277200	5197700	3290300	4837500	2462300	3014000	5536725	3401025	1.62796	#NAME?	0.703063	#NAME?	0	0	6004700	0	903370	5763900	0	0	4277200	0	553400	4644300	0	0	3290300	0	0	4837500	0	0	2462300
Q4WY35;B0XXC1;A0A0J5PU41	135;135;135	Q4WY35	1	1	S	SGLYLAGDS(1)DDDDEISSR	S(-129.02)GLY(-173.73)LAGDS(129.02)DDDDEIS(-140.07)S(-154.15)R	9	2	0.32995	40479000	40479000	0	0	5781400	6876300	5515700	5762200	4872900	5218900	2843100	3608800	5983900	4135925	1.44681	#NAME?	0.532876	#NAME?	5781400	0	0	6876300	0	0	5515700	0	0	5762200	0	0	4872900	0	0	5218900	0	0	2843100	0	0
Q4WAR8;B0YC40;A0A0J5PJT9	619;619;601	Q4WAR8	1	1;2	T	T(0.441)S(0.558)PQS(0.001)QNAAPPT(1)PQQANKPAPK	T(-1.02)S(1.02)PQS(-27.77)QNAAPPT(91.71)PQQANKPAPK	12	3	-0.032736	210120000	1709500	208410000	0	27287000	29887000	34336000	37162000	25679000	26724000	14485000	14564000	32168000	20363000	1.57973	#NAME?	0.659676	#NAME?	0	27287000	0	0	29887000	0	0	34336000	0	1709500	35453000	0	0	25679000	0	0	26724000	0	0	14485000	0
Q4WJ47;B0XPU5;A0A0J5PW98	536;537;539	Q4WJ47	1	1	S	AEDDMAVGS(1)FLGNR	AEDDMAVGS(141)FLGNR	9	2	-0.49276	2283500	2283500	0	0	0	0	0	0	0	861920	781070	640480	0	570868	0	#NAME?	#NUM!	#NAME?	0	0	0	0	0	0	0	0	0	0	0	0	0	0	0	861920	0	0	781070	0	0
A0A0J5PYK3;B0XTC4;A4D9A1;A1DHN4	516;516;516;516	A0A0J5PYK3	1	2	T	IDADDVET(1)DGS(1)DIQNTHHPGLSGLR	IDADDVET(102.34)DGS(80.96)DIQNT(-80.96)HHPGLS(-127.92)GLR	8	3	0.16759	664920000	0	664920000	0	98669000	98181000	100710000	84325000	80797000	74532000	38396000	70091000	95471250	65954000	1.44754	#NAME?	0.533606	#NAME?	0	98669000	0	0	98181000	0	0	100710000	0	0	84325000	0	0	80797000	0	0	74532000	0	0	38396000	0
Q4WEP3;B0Y2X8;A1CZU6;A0A0J5SNU4	30;30;30;30	Q4WEP3	1	1;2	S	S(1)IQEIEAS(0.002)PHS(0.996)PES(0.003)R	S(70.11)IQEIEAS(-28.14)PHS(25.3)PES(-25.3)R	1	2	0.43048	9989600	752670	9236900	0	2085600	2142300	2210200	1186200	0	1612600	752670	0	1906075	591318	3.22344	#NAME?	1.6886	#NAME?	0	2085600	0	0	2142300	0	0	2210200	0	0	1186200	0	0	0	0	0	1612600	0	752670	0	0
B0Y6P2;A0A0J5PEH7;Q4WPV1	499;499;499	B0Y6P2	1	1	S	KDADS(1)DIEMR	KDADS(89.89)DIEMR	5	2	-0.7525	78355000	78355000	0	0	10314000	10859000	11704000	10378000	7821900	10232000	4967400	4834900	10813750	6964050	1.5528	#NAME?	0.634868	#NAME?	10314000	0	0	10859000	0	0	11704000	0	0	10378000	0	0	7821900	0	0	10232000	0	0	4967400	0	0
A4D9J7;A0A0J5PZP5;B0XQC1	1273;1271;1273	A4D9J7	1	1;2	S	DVPAEEPGADAGGS(1)PT(1)PPPEPAAPGK	DVPAEEPGADAGGS(55.21)PT(55.21)PPPEPAAPGK	14	3	0.15528	3039600	1012000	2027600	0	0	1185200	1012000	842400	0	0	0	0	759900	0	#DIV/0!	#NAME?	#DIV/0!	#NAME?	0	0	0	0	1185200	0	1012000	0	0	0	842400	0	0	0	0	0	0	0	0	0	0
A0A0J5PFH2;A1CXQ5;Q4WNW8;B0Y5R4	53;53;53;53	A0A0J5PFH2	1	1	S	EPFS(1)PGADDSR	EPFS(122.61)PGADDS(-122.61)R	4	2	-0.45377	82156000	82156000	0	0	11528000	18341000	10465000	12645000	6735500	9587700	4588800	8265000	13244750	7294250	1.81578	#NAME?	0.860589	#NAME?	11528000	0	0	18341000	0	0	10465000	0	0	12645000	0	0	6735500	0	0	9587700	0	0	4588800	0	0
Q4WQ68;B0Y705;A0A0J5PGQ8	249;249;249	Q4WQ68	1	1	S	VVNDPPQS(1)PR	VVNDPPQS(76.33)PR	8	2	-0.43979	9805900	9805900	0	0	0	1774400	1454400	1263100	0	0	0	0	1122975	0	#DIV/0!	#NAME?	#DIV/0!	#NAME?	0	0	0	1774400	0	0	1454400	0	0	1263100	0	0	0	0	0	0	0	0	0	0	0
B0XXX5;A4D9E5;A0A0J5SRT4;A1D741	34;34;34;34	B0XXX5	1	1;2	S	FKS(1)PILGS(1)PR	FKS(110.55)PILGS(110.55)PR	8	2	0.37082	41504000	26827000	14677000	0	6117600	7510500	7586100	4440900	4392600	4345300	4423000	2688300	6413775	3962300	1.6187	#NAME?	0.694836	#NAME?	3435700	2681900	0	4084900	3425600	0	4520200	3066000	0	4440900	0	0	2374000	2018700	0	4345300	0	0	2366500	2056500	0
A0A0J5PVZ0;Q4WVF0;B0Y131	699;699;699	A0A0J5PVZ0	1	1;2	S	QQGSNAVDATTPGDPTPTALPQS(1)PAEPDKEER	QQGS(-158.97)NAVDAT(-131.63)T(-126.65)PGDPT(-103.3)PT(-83.92)ALPQS(83.92)PAEPDKEER	23	3	-0.11542	64401000	24101000	40300000	0	5260400	0	0	4517700	21039000	18278000	5103300	10202000	2444525	13655575	0.179013	#NAME?	-2.48186	#NAME?	5260400	0	0	0	0	0	0	0	0	4517700	0	0	5019300	16020000	0	5929200	12348000	0	0	5103300	0
Q4WXG0;B0XY60;A0A0J5PUX1	562;562;562	Q4WXG0	1	1;2	T	EPGDET(1)EQS(1)EEIDEDDDDIDINLAK	EPGDET(75.46)EQS(75.46)EEIDEDDDDIDINLAK	6	2	1.394	13820000	13820000	0	0	2166400	2088200	2975700	0	0	0	0	0	1807575	0	#DIV/0!	#NAME?	#DIV/0!	#NAME?	2166400	0	0	2088200	0	0	2975700	0	0	0	0	0	0	0	0	0	0	0	0	0	0
Q4WP97;B0Y644;A0A0J5SCS3;A1CXC2	287;287;287;290	Q4WP97;A1CXC2	1	2;3	S	RAS(1)DES(1)VS(1)PK	RAS(63.68)DES(63.68)VS(63.68)PK	6	2	1.5113	4636400	0	4636400	0	0	855280	1041900	1306000	0	0	0	0	800795	0	#DIV/0!	#NAME?	#DIV/0!	#NAME?	0	0	0	0	855280	0	0	1041900	0	0	1306000	0	0	0	0	0	0	0	0	0	0
A0A0J5PM13;Q4WCI5;B0YA33	300;300;300	A0A0J5PM13	1	1	S	DDTYILS(1)PNEVESR	DDT(-71.62)Y(-113.17)ILS(71.62)PNEVES(-89.96)R	7	2	0.617	6489100	6489100	0	0	0	1308700	0	0	1343600	1114900	1151000	1570900	327175	1295100	0.252625	#NAME?	-1.98493	#NAME?	0	0	0	1308700	0	0	0	0	0	0	0	0	1343600	0	0	1114900	0	0	1151000	0	0
A0A0J5Q0Q4;Q6MYA6;E9R5L0;B0XRP1;A1D228	251;251;251;251;251	A0A0J5Q0Q4	1	1	S	ILMMAENGS(1)DDEGEGK	ILMMAENGS(71.4)DDEGEGK	9	2	0.022203	97630000	97630000	0	0	14114000	13389000	11728000	12353000	10789000	11452000	6158300	8228800	12896000	9157025	1.40832	#NAME?	0.493973	#NAME?	14114000	0	0	13389000	0	0	11728000	0	0	12353000	0	0	10789000	0	0	11452000	0	0	6158300	0	0
Q4WCC0;B0Y9W8;A0A0J5PJU3	237;237;261	Q4WCC0	1	2	S	ELIEEAEAIS(1)DEDDS(1)DLEEK	ELIEEAEAIS(286.67)DEDDS(286.67)DLEEK	10	2	0.43969	110930000	0	110930000	0	13689000	19663000	17616000	16490000	14497000	11585000	6163300	11226000	16864500	10867825	1.55178	#NAME?	0.633926	#NAME?	0	13689000	0	0	19663000	0	0	17616000	0	0	16490000	0	0	14497000	0	0	11585000	0	0	6163300	0
Q4WCC0;B0Y9W8;A0A0J5PJU3	242;242;266	Q4WCC0	1	2	S	ELIEEAEAIS(1)DEDDS(1)DLEEK	ELIEEAEAIS(286.67)DEDDS(286.67)DLEEK	15	2	0.43969	110930000	0	110930000	0	13689000	19663000	17616000	16490000	14497000	11585000	6163300	11226000	16864500	10867825	1.55178	#NAME?	0.633926	#NAME?	0	13689000	0	0	19663000	0	0	17616000	0	0	16490000	0	0	14497000	0	0	11585000	0	0	6163300	0
A0A0J5Q2C3;Q4WN71;B0Y7C7	34;34;34	A0A0J5Q2C3	1	1;2	S	GRS(1)PIGSDATGTSR	GRS(68.59)PIGS(-68.59)DAT(-78.97)GT(-127.02)S(-136.69)R	3	2	0.10675	72842000	52397000	20445000	0	9811100	11956000	14542000	9484100	0	9544200	6569000	2391300	11448300	4626125	2.47471	#NAME?	1.30726	#NAME?	4178600	5632500	0	11956000	0	0	8710700	5831700	0	9484100	0	0	0	0	0	4418600	5125600	0	2713500	3855500	0
Q4WPT8;A0A0J5PEF0	44;44	Q4WPT8	1	1;2;3	S	EGS(1)AS(1)EEDAGSTLESR	EGS(196.19)AS(159.1)EEDAGS(-159.1)T(-180.29)LES(-225.92)R	5	2	0.57527	74909000	4941700	69967000	0	9761000	13603000	10447000	11661000	8779700	9420200	3389200	4547600	11368000	6534175	1.73978	#NAME?	0.798901	#NAME?	0	9761000	0	1707100	11896000	0	1748800	8698200	0	0	11661000	0	0	8779700	0	1485700	7934500	0	0	3389200	0
Q4WZQ0;B0XUY3;A0A0J5Q0N4;A1DIH7	197;199;205;196	Q4WZQ0	1	1	S	SVIDIASGSAS(1)R	S(-206.87)VIDIAS(-113.43)GS(-73.36)AS(73.36)R	11	2	-0.13687	65729000	65729000	0	0	8343600	10390000	9153800	11215000	7929200	8408800	4505600	5782800	9775600	6656600	1.46856	#NAME?	0.5544	#NAME?	8343600	0	0	10390000	0	0	9153800	0	0	11215000	0	0	7929200	0	0	8408800	0	0	4505600	0	0
Q4WZI2;B0XVB3;A0A0J5SUF2;A1DIP7	594;594;594;594	Q4WZI2	1	1	S	EES(1)IEEQEK	EES(73.84)IEEQEK	3	2	-0.36121	65179000	65179000	0	0	9424400	10006000	10463000	12064000	0	8626700	5002900	6736700	10489350	5091575	2.06014	#NAME?	1.04274	#NAME?	9424400	0	0	10006000	0	0	10463000	0	0	12064000	0	0	0	0	0	8626700	0	0	5002900	0	0
A0A0J5PWS2;Q4WTI5;B0XQ40	438;439;439	A0A0J5PWS2	1	3	S	RPS(1)PERPVS(1)EAGAS(0.14)GT(0.86)PPVR	RPS(95.56)PERPVS(45.44)EAGAS(-7.89)GT(7.89)PPVR	3	3	-0.033427	71006000	0	0	71006000	12257000	10550000	10071000	9216000	7586200	9125200	4424800	7775700	10523500	7227975	1.45594	#NAME?	0.541951	#NAME?	0	0	12257000	0	0	10550000	0	0	10071000	0	0	9216000	0	0	7586200	0	0	9125200	0	0	4424800
A0A0J5PGH7;Q4WPV6;B0Y6P6;A1CWQ8	281;281;281;281	A0A0J5PGH7	1	1;2	S	MRDEGLVSENDGAS(1)VAS(1)GR	MRDEGLVS(-57.34)ENDGAS(57.34)VAS(74.67)GR	17	3	1.3038	9521600	201550	9320000	0	0	0	0	0	0	829980	611560	493250	0	483698	0	#NAME?	#NUM!	#NAME?	0	0	0	0	0	0	0	0	0	0	0	0	0	0	0	0	829980	0	201550	410000	0
Q4WI09;B0XUM5;A0A0J5PM54;C8V8F1;A1CZ46;A1CEV6;Q5B4P7	481;481;481;468;464;467;468	Q4WI09	1	1	S	S(1)PGAINLR	S(70.91)PGAINLR	1	2	0.62319	5118300	5118300	0	0	0	0	0	0	1968600	1979200	1170400	0	0	1279550	0	#NAME?	#NUM!	#NAME?	0	0	0	0	0	0	0	0	0	0	0	0	1968600	0	0	1979200	0	0	1170400	0	0
Q4X0V9;B0XSN5;A0A0J5Q354;A1DHB7	136;136;136;136	Q4X0V9	1	1	S	FDS(1)EEPELPVEMETEAPEPQQK	FDS(156.84)EEPELPVEMET(-156.84)EAPEPQQK	3	3	0.31812	154690000	154690000	0	0	11702000	27603000	22331000	15263000	10112000	11151000	2546300	8787600	19224750	8149225	2.35909	#NAME?	1.23823	#NAME?	11702000	0	0	27603000	0	0	22331000	0	0	15263000	0	0	10112000	0	0	11151000	0	0	2546300	0	0
A0A0J5PZD6;Q4WSY9;B0XQN5;A1D2W3	438;439;439;436	A0A0J5PZD6	1	1	S	DAEDS(1)DFGDEDALTAK	DAEDS(239.85)DFGDEDALT(-239.85)AK	5	2	0.33645	274950000	274950000	0	0	34432000	45585000	50837000	33306000	29575000	32276000	16024000	25425000	41040000	25825000	1.58916	#NAME?	0.668262	#NAME?	34432000	0	0	45585000	0	0	50837000	0	0	33306000	0	0	29575000	0	0	32276000	0	0	16024000	0	0
Q4WV54;B0Y0T3;A0A0J5PSY8;A1DEA1	392;392;392;395	Q4WV54	1	2	S	FAGLFS(1)PPPGS(1)PAK	FAGLFS(53.99)PPPGS(53.99)PAK	6	2	0.0023513	2434600	0	2434600	0	873670	999810	0	561120	0	0	0	0	608650	0	#DIV/0!	#NAME?	#DIV/0!	#NAME?	0	873670	0	0	999810	0	0	0	0	0	561120	0	0	0	0	0	0	0	0	0	0
Q4WV54;B0Y0T3;A0A0J5PSY8;A1DEA1	397;397;397;400	Q4WV54	1	2	S	FAGLFS(1)PPPGS(1)PAK	FAGLFS(53.99)PPPGS(53.99)PAK	11	2	0.0023513	2434600	0	2434600	0	873670	999810	0	561120	0	0	0	0	608650	0	#DIV/0!	#NAME?	#DIV/0!	#NAME?	0	873670	0	0	999810	0	0	0	0	0	561120	0	0	0	0	0	0	0	0	0	0
A0A0J5PN77;Q4WCH4;B0YA22	73;73;117	A0A0J5PN77	1	1;2	S	LAAENDS(1)EAETER	LAAENDS(95.38)EAET(-95.38)ER	7	2	-0.57204	45644000	43652000	1991300	0	3029300	9587000	10586000	11068000	4245400	0	4977900	0	8567575	2305825	3.71562	#NAME?	1.8936	#NAME?	3029300	0	0	9587000	0	0	8594700	1991300	0	11068000	0	0	4245400	0	0	0	0	0	4977900	0	0
Q4WBM8;B0YA82;A0A0J5PK62;A1DAZ2	555;555;555;555	Q4WBM8;A1DAZ2	1	1;2;3	T	S(1)PT(1)PPT(1)PPPVR	S(58.75)PT(58.75)PPT(58.75)PPPVR	3	2	0.087559	475910000	33348000	161520000	281040000	53404000	53383000	66141000	103290000	41688000	37717000	26453000	37149000	69054500	35751750	1.9315	#NAME?	0.949722	#NAME?	4525100	19043000	29835000	3303900	13530000	36549000	3144400	15016000	47981000	4624500	8032000	90637000	4039000	16988000	20660000	3579900	15310000	18827000	2301100	9539000	14613000
Q4W9P3;B0YED5;A0A0J5PNN2	250;250;250	Q4W9P3	1	3	S	KEGLEDAPLS(1)S(1)EDES(1)EDEVVFVGR	KEGLEDAPLS(81.12)S(81.12)EDES(81.12)EDEVVFVGR	10	3	0.30095	3931000	0	0	3931000	1126700	0	1742400	1061900	0	0	0	0	982750	0	#DIV/0!	#NAME?	#DIV/0!	#NAME?	0	0	1126700	0	0	0	0	0	1742400	0	0	1061900	0	0	0	0	0	0	0	0	0
Q4W9P3;B0YED5;A0A0J5PNN2	251;251;251	Q4W9P3	1	3	S	KEGLEDAPLS(1)S(1)EDES(1)EDEVVFVGR	KEGLEDAPLS(81.12)S(81.12)EDES(81.12)EDEVVFVGR	11	3	0.30095	3931000	0	0	3931000	1126700	0	1742400	1061900	0	0	0	0	982750	0	#DIV/0!	#NAME?	#DIV/0!	#NAME?	0	0	1126700	0	0	0	0	0	1742400	0	0	1061900	0	0	0	0	0	0	0	0	0
Q4W9P3;B0YED5;A0A0J5PNN2	255;255;255	Q4W9P3	1	3	S	KEGLEDAPLS(1)S(1)EDES(1)EDEVVFVGR	KEGLEDAPLS(81.12)S(81.12)EDES(81.12)EDEVVFVGR	15	3	0.30095	3931000	0	0	3931000	1126700	0	1742400	1061900	0	0	0	0	982750	0	#DIV/0!	#NAME?	#DIV/0!	#NAME?	0	0	1126700	0	0	0	0	0	1742400	0	0	1061900	0	0	0	0	0	0	0	0	0
A0A0J5Q5T4;Q4WVQ0	99;99	A0A0J5Q5T4	1	1	T	IEEDDDEEGFVT(1)EEEEEAPPK	IEEDDDEEGFVT(156.08)EEEEEAPPK	12	2	-0.23266	11874000	11874000	0	0	2098600	2640100	1812400	2287600	0	2141900	893190	0	2209675	758772	2.91217	#NAME?	1.54209	#NAME?	2098600	0	0	2640100	0	0	1812400	0	0	2287600	0	0	0	0	0	2141900	0	0	893190	0	0
Q4WBM8;B0YA82;A0A0J5PK62;A1DAZ2	553;553;553;553	Q4WBM8;A1DAZ2	1	1;2;3	S	S(1)PT(1)PPT(1)PPPVR	S(58.75)PT(58.75)PPT(58.75)PPPVR	1	2	0.087559	449110000	14920000	153150000	281040000	47561000	58443000	63189000	117830000	23587000	33509000	24735000	33746000	71755750	28894250	2.48339	#NAME?	1.31231	#NAME?	1326200	16400000	29835000	3077000	18817000	36549000	0	15208000	47981000	5564400	21624000	90637000	2926400	0	20660000	0	14682000	18827000	2025500	8096000	14613000
A0A0J5Q209;Q4WNH0;B0Y725	96;96;96	A0A0J5Q209	1	2	S	QDNSSVLQS(1)PVS(1)PR	QDNS(-64.72)S(-58.6)VLQS(58.6)PVS(91.87)PR	12	2	-0.2958	16888000	0	16888000	0	2336200	2876300	2427400	4107700	2181900	0	1444000	1514700	2936900	1285150	2.28526	#NAME?	1.19236	#NAME?	0	2336200	0	0	2876300	0	0	2427400	0	0	4107700	0	0	2181900	0	0	0	0	0	1444000	0
Q4WTY3;B0Y3G0;A0A0J5SPA6;A1CZB8	320;320;320;320	Q4WTY3	1	2	S	AAPAAPPS(1)IVPS(1)EQR	AAPAAPPS(85.47)IVPS(85.47)EQR	12	2	0.28043	19734000	0	19734000	0	1769000	2625700	3514400	3457000	0	1864900	1148500	1889400	2841525	1225700	2.31829	#NAME?	1.21306	#NAME?	0	1769000	0	0	2625700	0	0	3514400	0	0	3457000	0	0	0	0	0	1864900	0	0	1148500	0
A0A0J5SW92;Q4X1Q0;B0XRW5;A1DGL3;A1CSX9;Q5B049;A0A1U8QYT3	544;552;552;545;548;549;549	A0A0J5SW92	1	1;2	S	APS(1)LS(0.398)S(0.602)QPER	APS(67.63)LS(-1.79)S(1.79)QPER	3	2	-0.034994	33667000	2246500	31421000	0	4930000	3412900	4323800	3672300	3005100	3617600	1785700	2328300	4084750	2684175	1.52179	#NAME?	0.605769	#NAME?	1337200	3592800	0	0	3412900	0	0	4323800	0	909320	2763000	0	0	3005100	0	0	3617600	0	0	1785700	0
A0A0J5PX37;Q4WTG8;B0XQ57;A1D3D9	157;285;285;285	A0A0J5PX37	1	1;2	S	RDS(1)DAT(1)EDTVLK	RDS(78.08)DAT(44.74)EDT(-44.74)VLK	3	2	0.86514	37487000	29026000	8461200	0	6165700	6571400	6298400	5868100	0	6052200	2145700	3188200	6225900	2846525	2.18719	#NAME?	1.12908	#NAME?	4657200	1508500	0	4854500	1716900	0	4697500	1600900	0	4526900	1341200	0	0	0	0	4956000	1096200	0	2145700	0	0
A0A0J5Q143;Q4X0A7;B0XTS3;A1DHW7	1596;1623;1623;1587	A0A0J5Q143	1	2;3	S	VTDAHGLSQMTTVPPGS(0.035)IS(0.965)DDEDLFDDDAS(1)NK	VT(-72.89)DAHGLS(-71.57)QMT(-65.9)T(-62.41)VPPGS(-14.38)IS(14.38)DDEDLFDDDAS(71.94)NK	30	3	-0.11982	53000000	0	53000000	0	7488900	9478100	8541200	12142000	0	0	7718900	6070100	9412550	3447250	2.73045	#NAME?	1.44914	#NAME?	0	7488900	0	0	9478100	0	0	8541200	0	0	12142000	0	0	0	0	0	0	0	0	7718900	0
A1D350;Q4WT72;B0XQF1;A0A0J5Q0Z5;A1CQ85;Q5BDY0;A0A1U8QUT9	630;729;729;729;746;735;735	A1D350	1	3;4	S	RRDS(1)DT(1)ES(1)VAS(1)R	RRDS(59.15)DT(59.15)ES(59.15)VAS(59.15)R	4	2	0.56289	10846000	0	0	10846000	2253600	0	3937000	4655100	0	0	0	0	2711425	0	#DIV/0!	#NAME?	#DIV/0!	#NAME?	0	0	2253600	0	0	0	0	0	3937000	0	0	4655100	0	0	0	0	0	0	0	0	0
A0A0J5PZD6;Q4WSY9;B0XQN5;A1D2W3	523;524;524;521	A0A0J5PZD6	1	1	S	MEQLGGDS(1)DEEDHR	MEQLGGDS(231.37)DEEDHR	8	2	-0.68811	55554000	55554000	0	0	6434400	8593600	8388800	10593000	4651100	8046200	2762900	3061700	8502450	4630475	1.83619	#NAME?	0.876718	#NAME?	6434400	0	0	8593600	0	0	8388800	0	0	10593000	0	0	4651100	0	0	8046200	0	0	2762900	0	0
A0A0J5PN88;Q4WCI4;B0YA32	364;364;364	A0A0J5PN88	1	1;2	S	PAS(1)PLAK	PAS(82.43)PLAK	3	2	-0.25663	299070000	34765000	264310000	0	19205000	54131000	63327000	84714000	0	37147000	15105000	0	55344250	13063000	4.23672	#NAME?	2.08295	#NAME?	3729100	15476000	0	7730000	46401000	0	6904000	56423000	0	8929700	75784000	0	0	0	0	4919800	32227000	0	1680000	13425000	0
Q4WKM5;B0XRF9;A1D566;A0A0J5PQI4;A1CSA0	67;67;67;67;70	Q4WKM5	1	1	S	ELQDVES(1)PPQR	ELQDVES(82.85)PPQR	7	2	0.73818	25783000	25783000	0	0	2475000	3066700	3485600	4565100	2230900	2784300	1322200	1417100	3398100	1938625	1.75284	#NAME?	0.809695	#NAME?	2475000	0	0	3066700	0	0	3485600	0	0	4565100	0	0	2230900	0	0	2784300	0	0	1322200	0	0
Q4WIK3;B0XTH7;A0A0J5Q386	108;108;108	Q4WIK3	1	1;2	S	RPES(1)PVEPMPEAPTSPSPAPDAEPQTLDVK	RPES(91.04)PVEPMPEAPT(-91.04)S(-100.04)PS(-113.42)PAPDAEPQT(-135.89)LDVK	4	3	-0.21582	89679000	9423700	79598000	657080	12918000	14595000	11409000	11222000	11183000	10563000	8156700	9632400	12536000	9883775	1.26834	#NAME?	0.342943	#NAME?	1952800	10966000	0	2611300	11983000	0	1409200	10000000	0	0	11222000	0	0	11183000	0	1378200	9184300	0	1168300	6331300	657080
B0XPN2;A0A0J5PPB4;Q4WJB1;A1D3W5	363;363;365;377	B0XPN2	1	3	S	S(1)PADS(1)IGS(1)NVNFSFGR	S(167.87)PADS(134.52)IGS(90.23)NVNFS(-90.23)FGR	8	2	-0.71491	12261000	0	0	12261000	1533300	2141100	1842900	1573900	1221700	1513100	980200	1454600	1772800	1292400	1.37171	#NAME?	0.455977	#NAME?	0	0	1533300	0	0	2141100	0	0	1842900	0	0	1573900	0	0	1221700	0	0	1513100	0	0	980200
Q4WJT7;B0XNR2;A0A0J5SJF3	283;283;283	Q4WJT7	1	2	S	AAVES(1)S(1)VEEEEVDTNIEHIR	AAVES(107.5)S(104.49)VEEEEVDT(-104.49)NIEHIR	5	3	0.51627	21578000	0	21578000	0	3504100	4302200	4228500	2513200	0	2689300	2058000	2282900	3637000	1757550	2.06936	#NAME?	1.04918	#NAME?	0	3504100	0	0	4302200	0	0	4228500	0	0	2513200	0	0	0	0	0	2689300	0	0	2058000	0
Q4WJT7;B0XNR2;A0A0J5SJF3	284;284;284	Q4WJT7	1	2	S	AAVES(1)S(1)VEEEEVDTNIEHIR	AAVES(107.5)S(104.49)VEEEEVDT(-104.49)NIEHIR	6	3	0.51627	21578000	0	21578000	0	3504100	4302200	4228500	2513200	0	2689300	2058000	2282900	3637000	1757550	2.06936	#NAME?	1.04918	#NAME?	0	3504100	0	0	4302200	0	0	4228500	0	0	2513200	0	0	0	0	0	2689300	0	0	2058000	0
A0A0J5PP91;Q4WKG9;B0XMI9;A1D506;A1CS35	214;271;271;265;214	A0A0J5PP91	1	2	S	FS(0.001)VHS(0.999)VPGS(1)R	FS(-29.42)VHS(29.42)VPGS(70.98)R	9	2	0.09706	56377000	0	56377000	0	7217800	8107300	7325600	10496000	5994100	5280800	4587500	7367400	8286675	5807450	1.4269	#NAME?	0.512889	#NAME?	0	7217800	0	0	8107300	0	0	7325600	0	0	10496000	0	0	5994100	0	0	5280800	0	0	4587500	0
Q4WP97;B0Y644;A0A0J5SCS3;A1CXC2	284;284;284;287	Q4WP97;A1CXC2	1	1;2;3	S	RAS(1)DES(1)VS(1)PK	RAS(63.68)DES(63.68)VS(63.68)PK	3	2	1.5113	12851000	3308300	9542900	0	968120	2608800	1257900	2881100	0	1504500	0	0	1928980	376125	5.12856	#NAME?	2.35855	#NAME?	0	968120	0	910640	1698200	0	0	1257900	0	1575100	1306000	0	0	0	0	0	1504500	0	0	0	0
A0A0J5SHZ7;Q4WCF8;B0YA06	553;547;547	A0A0J5SHZ7	1	1;2	S	QDS(1)AEPQDES(1)MVDADAALEK	QDS(65.86)AEPQDES(65.86)MVDADAALEK	10	2	-0.18031	86342000	34306000	52036000	0	9750400	8689600	9426700	5108200	6675100	3344800	3096800	5776600	8243725	4723325	1.74532	#NAME?	0.803494	#NAME?	6900800	2849600	0	6468000	2221600	0	7330900	2095800	0	3337300	1770900	0	2940600	3734500	0	3344800	0	0	1644700	1452200	0
Q4WHH1;B0XVJ3;A0A0J5SKV2	246;246;258	Q4WHH1	1	1	S	RQEDDDEENEEDLDS(1)EEEEEKIK	RQEDDDEENEEDLDS(149.64)EEEEEKIK	15	3	0.15793	70459000	70459000	0	0	10893000	8642600	12813000	13516000	10324000	7339000	1827800	5103600	11466150	6148600	1.86484	#NAME?	0.899051	#NAME?	10893000	0	0	8642600	0	0	12813000	0	0	13516000	0	0	10324000	0	0	7339000	0	0	1827800	0	0
Q4WBM8;B0YA82;A0A0J5PK62;A1DAZ2	558;558;558;558	Q4WBM8;A1DAZ2	1	2;3	T	S(1)PT(1)PPT(1)PPPVR	S(58.75)PT(58.75)PPT(58.75)PPPVR	6	2	0.087559	567730000	0	286690000	281040000	48879000	55366000	63189000	112260000	37649000	34137000	24152000	34790000	69923500	32682000	2.13951	#NAME?	1.09728	#NAME?	0	19043000	29835000	0	18817000	36549000	0	15208000	47981000	0	21624000	90637000	0	16988000	20660000	0	15310000	18827000	0	9539000	14613000
B0XV55;A1DFN4;A0A0J5PQE1;A1CEK5;Q5BBL3	44;44;44;44;44	B0XV55	1	1	S	HPS(1)APVYPR	HPS(78.5)APVY(-78.5)PR	3	2	0.44725	7909700	7909700	0	0	782900	1618900	1505600	1566400	0	1061900	808230	565830	1368450	608990	2.24708	#NAME?	1.16805	#NAME?	782900	0	0	1618900	0	0	1505600	0	0	1566400	0	0	0	0	0	1061900	0	0	808230	0	0
Q5BF46;A0A1U8QGD9;Q4WRV7;B0XN39;A1D1S4;A0A0J5SFL8	646;646;647;647;647;647	Q5BF46	1	2	S	AAALEEEDDIS(1)EPDEDS(1)IAGQMQALK	AAALEEEDDIS(41.49)EPDEDS(41.49)IAGQMQALK	17	3	-0.26853	4913000	0	4913000	0	0	0	0	0	2143000	1852800	917180	0	0	1228245	0	#NAME?	#NUM!	#NAME?	0	0	0	0	0	0	0	0	0	0	0	0	0	2143000	0	0	1852800	0	0	917180	0
B0XYB8;A0A0J5PV25;Q4WXA0	484;410;484	B0XYB8	1	1;2	S	SEHYDS(1)DEEQEDVTTR	S(-74.62)EHY(-92.52)DS(74.62)DEEQEDVT(-180.61)T(-194.96)R	6	2	-0.64009	12376000	12376000	0	0	1560900	2265800	2245600	2237200	0	1862200	1126400	1077600	2077375	1016550	2.04355	#NAME?	1.03108	#NAME?	1560900	0	0	2265800	0	0	2245600	0	0	2237200	0	0	0	0	0	1862200	0	0	1126400	0	0
A0A0J5Q2C3;Q4WN71;B0Y7C7;A1DMD9	83;83;83;83	A0A0J5Q2C3	1	2;3	S	S(1)PNS(1)PIDGAAPPS(1)R	S(58.29)PNS(58.29)PIDGAAPPS(58.29)R	13	2	-0.077715	17295000	0	15707000	1587400	1507900	4398800	2441600	1966600	0	0	1126300	1617800	2578725	686025	3.75894	#NAME?	1.91032	#NAME?	0	1507900	0	0	2811400	1587400	0	2441600	0	0	1966600	0	0	0	0	0	0	0	0	1126300	0
Q4WRM1;B0XNJ4	384;384	Q4WRM1	1	1;2;3	S	EENDDES(1)DEEVS(0.737)PT(0.221)T(0.042)PLAPELPSR	EENDDES(162.72)DEEVS(5.23)PT(-5.23)T(-12.4)PLAPELPS(-133.12)R	7	2	0.16279	326630000	3139400	317860000	5626600	30721000	31282000	26050000	24563000	26483000	22008000	14401000	19406000	28154000	20574500	1.36839	#NAME?	0.452483	#NAME?	834640	29886000	0	1538800	29743000	0	0	26050000	0	0	24563000	0	0	26483000	0	0	22008000	0	0	14401000	0
Q4WVU6;B0Y231;A0A0J5Q4Q6	345;345;345	Q4WVU6	1	2;3	S	NLHWTENVLDS(1)PQDS(1)DNADS(1)DLGR	NLHWT(-57.73)ENVLDS(57.73)PQDS(92.6)DNADS(101.48)DLGR	15	3	0.090939	3705600	0	3705600	0	1800900	846120	1058500	0	0	0	0	0	926380	0	#DIV/0!	#NAME?	#DIV/0!	#NAME?	0	1800900	0	0	846120	0	0	1058500	0	0	0	0	0	0	0	0	0	0	0	0	0
Q4WRZ3;B0XMT6;A0A0J5Q0G9;A1D1V9	145;145;157;144	Q4WRZ3	1	1;2	S	KKDES(1)ES(1)DIEEDDDDFDFDFGPK	KKDES(90.31)ES(90.31)DIEEDDDDFDFDFGPK	7	3	1.1489	3443600	3443600	0	0	1313100	0	610200	1520300	0	0	0	0	860900	0	#DIV/0!	#NAME?	#DIV/0!	#NAME?	1313100	0	0	0	0	0	610200	0	0	1520300	0	0	0	0	0	0	0	0	0	0	0
Q4X1D8;B0XS68;A0A0J5PYP9	630;630;631	Q4X1D8	1	1;2	S	TETSADLGEES(1)DDELS(1)VR	T(-194.46)ET(-180.92)S(-161.97)ADLGEES(161.97)DDELS(226.76)VR	11	2	-0.05179	532480000	416800000	115680000	0	63900000	81746000	58398000	98888000	49709000	56804000	39084000	57122000	75733000	50679750	1.49434	#NAME?	0.579513	#NAME?	49816000	14083000	0	64846000	16900000	0	45923000	12475000	0	82375000	16513000	0	35057000	14652000	0	42500000	14304000	0	29908000	9175900	0
A0A0J5Q213;Q4X189;B0XSB4	35;22;22	A0A0J5Q213	1	1;2	S	T(0.001)T(0.002)AEDS(0.997)QAS(1)DNEETERPVR	T(-29.48)T(-27.97)AEDS(27.97)QAS(78.57)DNEET(-78.57)ERPVR	9	2	0.80683	578450000	88824000	489630000	0	38701000	63672000	66783000	92812000	27171000	54018000	25189000	27491000	65492000	33467250	1.9569	#NAME?	0.968569	#NAME?	8964700	29736000	0	14600000	49072000	0	18094000	48689000	0	22680000	70132000	0	0	27171000	0	12820000	41198000	0	4619000	20570000	0
Q4WBN0;B0YA80;A0A0J5PJK0	361;361;361	Q4WBN0	1	2	S	RLS(1)S(1)AIFNPR	RLS(88.95)S(88.95)AIFNPR	3	2	-0.027312	2050200	0	2050200	0	0	0	0	0	708500	963340	378410	0	0	512562	0	#NAME?	#NUM!	#NAME?	0	0	0	0	0	0	0	0	0	0	0	0	0	708500	0	0	963340	0	0	378410	0
Q4WBN0;B0YA80;A0A0J5PJK0	362;362;362	Q4WBN0	1	2	S	RLS(1)S(1)AIFNPR	RLS(88.95)S(88.95)AIFNPR	4	2	-0.027312	2050200	0	2050200	0	0	0	0	0	708500	963340	378410	0	0	512562	0	#NAME?	#NUM!	#NAME?	0	0	0	0	0	0	0	0	0	0	0	0	0	708500	0	0	963340	0	0	378410	0
A0A0J5SUV4;A1DI39	41;41	A0A0J5SUV4	1	1	S	DGLFEPS(1)EQQK	DGLFEPS(69.82)EQQK	7	2	-0.95021	13900000	13900000	0	0	2030300	2899400	2374600	2631200	1682400	0	0	2281600	2483875	991000	2.50643	#NAME?	1.32564	#NAME?	2030300	0	0	2899400	0	0	2374600	0	0	2631200	0	0	1682400	0	0	0	0	0	0	0	0
A0A0J5PKR9;B0XP40;Q4WJM2	193;128;128	A0A0J5PKR9	1	1	S	S(1)IDESIAER	S(99.67)IDES(-99.67)IAER	1	2	0.012951	45265000	45265000	0	0	3510300	4369200	7005100	8202100	0	0	3245000	4457000	5771675	1925500	2.99749	#NAME?	1.58376	#NAME?	3510300	0	0	4369200	0	0	7005100	0	0	8202100	0	0	0	0	0	0	0	0	3245000	0	0
Q6MYC2;E9R015;B0XRL2;A0A0J5Q457;A1D260	476;476;476;476;477	Q6MYC2	1	1;2	S	RPLS(1)PAES(1)DAENER	RPLS(62.06)PAES(62.06)DAENER	4	2	-0.82167	23354000	1427700	21926000	0	2936300	2365000	4755400	3794800	0	3052200	1573600	1355300	3462875	1495275	2.31588	#NAME?	1.21156	#NAME?	0	2936300	0	0	2365000	0	1427700	3327700	0	0	3794800	0	0	0	0	0	3052200	0	0	1573600	0
A0A0J5SNS2;Q4WEL2;B0Y2T6;A1CZX7	337;337;337;338	A0A0J5SNS2;A1CZX7	1	2	S	GAHS(1)PS(1)PAPVFDNPWSPEAFDSLR	GAHS(148.73)PS(144.48)PAPVFDNPWS(-144.48)PEAFDS(-160.68)LR	4	3	-0.17752	19682000	0	19682000	0	3563600	3192600	2672800	2591000	3028700	0	0	1612600	3005000	1160325	2.58979	#NAME?	1.37284	#NAME?	0	3563600	0	0	3192600	0	0	2672800	0	0	2591000	0	0	3028700	0	0	0	0	0	0	0
A0A0J5SNS2;Q4WEL2;B0Y2T6;A1CZX7	339;339;339;340	A0A0J5SNS2;A1CZX7	1	2	S	GAHS(1)PS(1)PAPVFDNPWSPEAFDSLR	GAHS(148.73)PS(144.48)PAPVFDNPWS(-144.48)PEAFDS(-160.68)LR	6	3	-0.17752	19682000	0	19682000	0	3563600	3192600	2672800	2591000	3028700	0	0	1612600	3005000	1160325	2.58979	#NAME?	1.37284	#NAME?	0	3563600	0	0	3192600	0	0	2672800	0	0	2591000	0	0	3028700	0	0	0	0	0	0	0
Q4WRC3;B0XNZ2;A0A0J5SF73	352;352;352	Q4WRC3	1	1	T	DLAESSGPVNSGVDNPQT(1)PLK	DLAES(-105.9)S(-104.93)GPVNS(-64.96)GVDNPQT(64.96)PLK	18	2	-0.036522	8180500	8180500	0	0	1255000	1815100	1324700	1442700	1070800	1272200	0	0	1459375	585750	2.49146	#NAME?	1.31699	#NAME?	1255000	0	0	1815100	0	0	1324700	0	0	1442700	0	0	1070800	0	0	1272200	0	0	0	0	0
Q4WPF9;B0Y6A4;A0A0J5PDW1;A1CX62;A1CHM4	640;640;660;653;656	Q4WPF9	1	1	S	HS(1)PDAFANLSAR	HS(130.02)PDAFANLS(-130.02)AR	2	2	0.75502	28886000	28886000	0	0	3657400	3754000	4809100	5742100	2267200	4344100	2021600	2290600	4490650	2730875	1.6444	#NAME?	0.717561	#NAME?	3657400	0	0	3754000	0	0	4809100	0	0	5742100	0	0	2267200	0	0	4344100	0	0	2021600	0	0
A0A0J5PN77;Q4WCH4;B0YA22;A1DB51;A1C3Y1	83;83;127;83;83	A0A0J5PN77	1	1;2	S	IEDS(1)PNHFR	IEDS(72.29)PNHFR	4	2	0.30328	14093000	12102000	1991300	0	1528100	2078400	3837100	2555700	0	1739000	1031700	1323200	2499825	1023475	2.44249	#NAME?	1.28835	#NAME?	1528100	0	0	2078400	0	0	1845800	1991300	0	2555700	0	0	0	0	0	1739000	0	0	1031700	0	0
Q4WJ64;A0A0J5PKU2;B0XPS9	314;314;314	Q4WJ64	1	1	S	ESIFTYTNPFEQLAAAS(1)PR	ES(-113.73)IFT(-109.71)Y(-150.19)T(-96.3)NPFEQLAAAS(96.3)PR	17	2	-0.68133	18158000	18158000	0	0	4693100	1922000	2262000	4474000	1741500	2355200	0	710670	3337775	1.20184e+06	2.77721	#NAME?	1.47364	#NAME?	4693100	0	0	1922000	0	0	2262000	0	0	4474000	0	0	1741500	0	0	2355200	0	0	0	0	0
Q6MY77;E9QRL5;B0XMP2;A0A0J5Q3X3;A1CP50	498;498;498;498;494	Q6MY77	1	1	S	QENDAAADVS(1)EELQK	QENDAAADVS(81.43)EELQK	10	2	-0.66043	6259100	6259100	0	0	859450	2061200	1346000	821900	0	1170600	0	0	1.27214e+06	292650	4.34696	#NAME?	2.12001	#NAME?	859450	0	0	2061200	0	0	1346000	0	0	821900	0	0	0	0	0	1170600	0	0	0	0	0
A0A0J5PUC5;A1CZK7	392;398	A0A0J5PUC5	1	1;2	S	DVDDES(1)EEEDGTSKPK	DVDDES(160.34)EEEDGT(-160.34)S(-193.15)KPK	6	2	-0.095979	2609700000	2609700000	0	0	135920000	298890000	234030000	408360000	73221000	193670000	140330000	40545000	269300000	111941500	2.40572	#NAME?	1.26647	#NAME?	135920000	0	0	298890000	0	0	234030000	0	0	408360000	0	0	73221000	0	0	193670000	0	0	140330000	0	0
A1D4N0;A0A0J5PNW7;Q4WK33;B0XNA5	265;260;326;326	A1D4N0	1	2	S	RLS(1)VEGAHAES(1)DAEDEQVQK	RLS(132.5)VEGAHAES(132.5)DAEDEQVQK	3	3	0.60598	24979000	0	24979000	0	3739100	4510700	4494200	3743500	0	3785800	1725600	2980300	4121875	2122925	1.9416	#NAME?	0.957247	#NAME?	0	3739100	0	0	4510700	0	0	4494200	0	0	3743500	0	0	0	0	0	3785800	0	0	1725600	0
A1D4N0;A0A0J5PNW7;Q4WK33;B0XNA5	273;268;334;334	A1D4N0	1	2	S	RLS(1)VEGAHAES(1)DAEDEQVQK	RLS(132.5)VEGAHAES(132.5)DAEDEQVQK	11	3	0.60598	24979000	0	24979000	0	3739100	4510700	4494200	3743500	0	3785800	1725600	2980300	4121875	2122925	1.9416	#NAME?	0.957247	#NAME?	0	3739100	0	0	4510700	0	0	4494200	0	0	3743500	0	0	0	0	0	3785800	0	0	1725600	0
Q4WKG3;B0XMJ5;A0A0J5PP87;A1D501;A1CS28	743;743;743;744;754	Q4WKG3	1	1	S	NQAAS(1)DGEIARK	NQAAS(54.54)DGEIARK	5	2	0.60766	9983400	9983400	0	0	2502600	0	3733200	2662800	0	0	1084900	0	2224650	271225	8.20223	#NAME?	3.03602	#NAME?	2502600	0	0	0	0	0	3733200	0	0	2662800	0	0	0	0	0	0	0	0	1084900	0	0
Q4WG55;B0YC92;A0A0J5PL26	307;307;307	Q4WG55	1	1;2	T	RDS(1)T(1)PIEDEDAK	RDS(127.2)T(127.2)PIEDEDAK	4	2	-0.60856	30213000	1767800	28445000	0	1850100	5100300	4022500	4494100	2838200	0	2675000	0	3866750	1378300	2.80545	#NAME?	1.48823	#NAME?	0	1850100	0	1045100	4055200	0	722710	3299800	0	0	4494100	0	0	2838200	0	0	0	0	0	2675000	0
Q4WYK9;B0XWG2;A0A0J5PXN8	465;465;465	Q4WYK9	1	1;2	S	LIEEVS(1)DEEMADADS(1)NEEPK	LIEEVS(82.48)DEEMADADS(82.48)NEEPK	6	3	0.36306	448020000	410100000	37918000	0	5577600	5932200	6188500	4612900	4927600	4913600	2604100	3779000	5577800	4056075	1.37517	#NAME?	0.459612	#NAME?	2502600	3075100	0	1977800	3954400	0	2467900	3720600	0	2430000	2182900	0	1861800	3065900	0	1743300	3170300	0	1027000	1577100	0
A0A0J5PE52;Q4WP96;B0Y643;A1CXC3;A1CHG2	855;857;857;849;848	A0A0J5PE52	1	1	T	T(1)PAWGGASSAR	T(113.11)PAWGGAS(-113.11)S(-117.37)AR	1	2	0.22061	5658600	5658600	0	0	0	0	0	0	0	2967000	1355800	1335900	0	1414675	0	#NAME?	#NUM!	#NAME?	0	0	0	0	0	0	0	0	0	0	0	0	0	0	0	2967000	0	0	1355800	0	0
Q6MYC2;E9R015;B0XRL2;A0A0J5Q457;A1D260	480;480;480;480;481	Q6MYC2	1	2	S	RPLS(1)PAES(1)DAENER	RPLS(62.06)PAES(62.06)DAENER	8	2	-0.82167	21926000	0	21926000	0	2936300	2365000	3327700	3794800	0	3052200	1573600	1355300	3105950	1495275	2.07718	#NAME?	1.05462	#NAME?	0	2936300	0	0	2365000	0	0	3327700	0	0	3794800	0	0	0	0	0	3052200	0	0	1573600	0
A0A0J5PGH7;Q4WPV6;B0Y6P6;A1CWQ8	96;96;96;96	A0A0J5PGH7	1	2	S	S(1)PKS(1)PLLTTHR	S(71.81)PKS(38.92)PLLT(-38.92)T(-40.14)HR	1	2	-0.14792	30546000	0	30546000	0	4947100	4649600	5131500	6949400	0	0	4542700	4325500	5419400	2217050	2.44442	#NAME?	1.28949	#NAME?	0	4947100	0	0	4649600	0	0	5131500	0	0	6949400	0	0	0	0	0	0	0	0	4542700	0
B0XZG5	58	B0XZG5	1	1	T	NYDFNLT(1)QR	NY(-129.91)DFNLT(129.91)QR	7	2	-0.3921	12137000	12137000	0	0	0	1280500	1579400	0	2680200	3641500	1030500	1924400	714975	2319150	0.308292	#NAME?	-1.69763	#NAME?	0	0	0	1280500	0	0	1579400	0	0	0	0	0	2680200	0	0	3641500	0	0	1030500	0	0
Q8NJM6;A1DNF8;A0A0J5T029;Q4WM61;B0Y8E7	2;2;2;2;2	Q8NJM6	1	1;2	S	S(1)S(1)DEQDALDALEK	S(94.54)S(94.54)DEQDALDALEK	1	2	-0.14568	61260000	44508000	16752000	0	11005000	13831000	8913700	9142600	0	11110000	5300100	1958200	10723075	4592075	2.33513	#NAME?	1.2235	#NAME?	8390300	2615200	0	10932000	2899100	0	6319200	2594400	0	6696300	2446300	0	0	0	0	8253000	2856800	0	3917700	1382400	0
Q4WHG2;B0XVK2;A0A0J5PMP1	557;557;557	Q4WHG2	1	1	S	RGS(1)QVNGIMDPSLQNK	RGS(106.9)QVNGIMDPS(-106.9)LQNK	3	2	-0.059186	16472000	16472000	0	0	3187400	3091100	1948000	2853800	2658300	0	1067100	1666100	2770075	1347875	2.05514	#NAME?	1.03924	#NAME?	3187400	0	0	3091100	0	0	1948000	0	0	2853800	0	0	2658300	0	0	0	0	0	1067100	0	0
A0A0J5Q0H3	50	A0A0J5Q0H3	1	2;4	S	ADDVS(1)DEES(1)DIGR	ADDVS(115.04)DEES(115.04)DIGR	5	2	-0.29408	5879200	0	5879200	0	1291900	2570800	1534700	0	0	0	481800	0	1349350	120450	11.2026	#NAME?	3.48576	#NAME?	0	1291900	0	0	2570800	0	0	1534700	0	0	0	0	0	0	0	0	0	0	0	481800	0
A0A0J5Q0H3	54	A0A0J5Q0H3	1	2;4	S	ADDVS(1)DEES(1)DIGR	ADDVS(115.04)DEES(115.04)DIGR	9	2	-0.29408	5879200	0	5879200	0	1291900	2570800	1534700	0	0	0	481800	0	1349350	120450	11.2026	#NAME?	3.48576	#NAME?	0	1291900	0	0	2570800	0	0	1534700	0	0	0	0	0	0	0	0	0	0	0	481800	0
A1D350;Q4WT72;B0XQF1;A0A0J5Q0Z5;A1CQ85;Q5BDY0;A0A1U8QUT9	634;733;733;733;750;739;739	A1D350	1	3;4	S	RRDS(1)DT(1)ES(1)VAS(1)R	RRDS(59.15)DT(59.15)ES(59.15)VAS(59.15)R	8	2	0.56289	14268000	0	0	14268000	2253600	0	7359200	4655100	0	0	0	0	3566975	0	#DIV/0!	#NAME?	#DIV/0!	#NAME?	0	0	2253600	0	0	0	0	0	7359200	0	0	4655100	0	0	0	0	0	0	0	0	0
A1D350;Q4WT72;B0XQF1;A0A0J5Q0Z5;A1CQ85;Q5BDY0;A0A1U8QUT9	632;731;731;731;748;737;737	A1D350	1	3;4	T	RRDS(1)DT(1)ES(1)VAS(1)R	RRDS(59.15)DT(59.15)ES(59.15)VAS(59.15)R	6	2	0.56289	14268000	0	0	14268000	2253600	0	7359200	4655100	0	0	0	0	3566975	0	#DIV/0!	#NAME?	#DIV/0!	#NAME?	0	0	2253600	0	0	0	0	0	7359200	0	0	4655100	0	0	0	0	0	0	0	0	0
A0A0J5PYK3;B0XTC4;A4D9A1;A1DHN4	547;547;547;547	A0A0J5PYK3	1	1	S	IGS(1)GMDLPSIDR	IGS(110.27)GMDLPS(-110.27)IDR	3	2	0.20029	153340000	153340000	0	0	18371000	26221000	17365000	15922000	17426000	12940000	11919000	11752000	19469750	13509250	1.44122	#NAME?	0.527287	#NAME?	18371000	0	0	26221000	0	0	17365000	0	0	15922000	0	0	17426000	0	0	12940000	0	0	11919000	0	0
Q4WTC0;B0XQA6;A0A0J5Q147	92;92;92	Q4WTC0	1	1	S	EPAS(1)AGAQAQSTEAQQPK	EPAS(142.88)AGAQAQS(-142.88)T(-149.78)EAQQPK	4	2	-0.16213	17845000	17845000	0	0	2040500	3729600	2662800	3945600	0	3049700	1327800	1089300	3094625	1366700	2.2643	#NAME?	1.17907	#NAME?	2040500	0	0	3729600	0	0	2662800	0	0	3945600	0	0	0	0	0	3049700	0	0	1327800	0	0
B0XY40;Q4WXI4	426;426	B0XY40	1	1	S	VPS(1)QQDEPSELPESVR	VPS(97.03)QQDEPS(-97.03)ELPES(-168.63)VR	3	2	0.38809	12658000	12658000	0	0	1694900	0	0	1689500	2827200	3323400	1446700	1676600	846100	2318475	0.364938	#NAME?	-1.45428	#NAME?	1694900	0	0	0	0	0	0	0	0	1689500	0	0	2827200	0	0	3323400	0	0	1446700	0	0
Q4WHF3;B0XVS8;A0A0J5PQM4;A1DFX9;Q5AW56;A0A1U8QPY5;A1CEB8	208;208;208;208;207;207;208	Q4WHF3	1	1	S	AGS(1)MPQR	AGS(74.92)MPQR	3	2	1.0661	62012000	62012000	0	0	4174200	7200200	4260300	4622600	3573300	4089900	3100500	1785100	5064325	3137200	1.61428	#NAME?	0.690892	#NAME?	4174200	0	0	7200200	0	0	4260300	0	0	4622600	0	0	3573300	0	0	4089900	0	0	3100500	0	0
Q4X1D2;B0XS74;A0A0J5Q251;Q5B0H6	39;39;39;39	Q4X1D2	1	1	S	EQVNFDDGMS(1)ELDR	EQVNFDDGMS(334.51)ELDR	10	2	-0.34498	898080000	898080000	0	0	11932000	4158700	6759700	6314900	21545000	15671000	11786000	8675700	7291325	14419425	0.50566	#NAME?	-0.983761	#NAME?	11932000	0	0	4158700	0	0	6759700	0	0	6314900	0	0	21545000	0	0	15671000	0	0	11786000	0	0
Q4WMH1;B0Y837;A0A0J5Q352;A1DN45	391;391;479;479	Q4WMH1	1	1;2;3	S	AS(1)PVPVIPK	AS(61.65)PVPVIPK	2	1	0.030707	658610000	449450000	156580000	52586000	82272000	90894000	105840000	101090000	88908000	84923000	46108000	45568000	95024000	66376750	1.43159	#NAME?	0.517614	#NAME?	54797000	17875000	9601400	69700000	12968000	8225600	69863000	26570000	9406000	71839000	20414000	8838100	52297000	27391000	9219400	54356000	23271000	7295900	39980000	6128600	0
Q4WT61;A1D338	67;67	Q4WT61	1	1	S	LSVVDDNGAYLPPS(1)PPEK	LS(-105.05)VVDDNGAY(-89.43)LPPS(89.43)PPEK	14	2	0.97503	14312000	14312000	0	0	0	3963400	4398900	3506700	0	1609300	833630	0	2967250	610732	4.85851	#NAME?	2.28051	#NAME?	0	0	0	3963400	0	0	4398900	0	0	3506700	0	0	0	0	0	1609300	0	0	833630	0	0
Q4WNL6;B0Y5G3;A0A0J5PFA8	358;358;358	Q4WNL6	1	1	S	HHPDQMS(1)INGAEG	HHPDQMS(90.48)INGAEG	7	2	-0.221	8932300	8932300	0	0	0	956170	1502700	0	2242400	1885600	1082500	1262900	614718	1618350	0.379842	#NAME?	-1.39653	#NAME?	0	0	0	956170	0	0	1502700	0	0	0	0	0	2242400	0	0	1885600	0	0	1082500	0	0
B0XRD6;A0A0J5PPH1;Q4WKQ0;A1D589	317;317;317;317	B0XRD6	1	2;3	S	IGS(1)ES(1)PLS(1)PR	IGS(103.76)ES(103.76)PLS(103.76)PR	3	2	0.13979	42171000	0	5347100	36823000	6004700	7017800	4277200	5710400	3290300	5754500	2462300	3667400	5752525	3793625	1.51637	#NAME?	0.600618	#NAME?	0	0	6004700	0	1253900	5763900	0	0	4277200	0	1066100	4644300	0	0	3290300	0	916980	4837500	0	0	2462300
B0XRD6;A0A0J5PPH1;Q4WKQ0;A1D589	322;322;322;322	B0XRD6	1	2;3	S	IGS(1)ES(1)PLS(1)PR	IGS(103.76)ES(103.76)PLS(103.76)PR	8	2	0.13979	40714000	0	3890300	36823000	6004700	7017800	4277200	5710400	3290300	5754500	2462300	3667400	5752525	3793625	1.51637	#NAME?	0.600618	#NAME?	0	0	6004700	0	1253900	5763900	0	0	4277200	0	1066100	4644300	0	0	3290300	0	916980	4837500	0	0	2462300
Q4WPT8;A0A0J5PEF0	42;42	Q4WPT8	1	1;2;3	S	EGS(1)AS(1)EEDAGSTLESR	EGS(196.19)AS(159.1)EEDAGS(-159.1)T(-180.29)LES(-225.92)R	3	2	0.57527	108710000	38739000	69967000	0	13949000	18211000	13782000	18194000	13406000	14246000	3389200	8992200	16034000	10008350	1.60206	#NAME?	0.67993	#NAME?	4187900	9761000	0	6315000	11896000	0	5083900	8698200	0	6533000	11661000	0	4626300	8779700	0	6311500	7934500	0	0	3389200	0
A0A0J5Q213;Q4X189;B0XSB4	127;114;114	A0A0J5Q213	1	2;3	S	S(1)RDS(0.936)T(0.058)S(0.006)EGDDQPPR	S(67.97)RDS(12.07)T(-12.07)S(-22.22)EGDDQPPR	1	2	0.28636	54273000	0	54273000	0	3228000	9471800	3792000	7998000	1732600	4485700	2687600	0	6122450	2226475	2.74984	#NAME?	1.45935	#NAME?	0	3228000	0	0	9471800	0	0	3792000	0	0	7998000	0	0	1732600	0	0	4485700	0	0	2687600	0
Q4X0W1;B0XSN3;A0A0J5PYE6	246;246;248	Q4X0W1	1	1	S	ELSTTPMDVDQAPKEES(1)QG	ELS(-93.05)T(-92.87)T(-90.57)PMDVDQAPKEES(90.57)QG	17	2	0.34166	20577000	20577000	0	0	2834400	3325000	3482500	3702800	3032100	0	1519900	2680300	3336175	1808075	1.84515	#NAME?	0.88374	#NAME?	2834400	0	0	3325000	0	0	3482500	0	0	3702800	0	0	3032100	0	0	0	0	0	1519900	0	0
Q4WJD8;B0XPJ6;A0A0J5PN79	2019;2019;2085	Q4WJD8	1	1	S	GNES(1)ADDQQEGETGADGDDLVSTK	GNES(145.47)ADDQQEGET(-145.47)GADGDDLVS(-192.9)T(-192.9)K	4	2	-0.074782	37705000	37705000	0	0	3196300	3058500	3807400	3954200	2740500	3455600	1399700	2242100	3504100	2459475	1.42473	#NAME?	0.510694	#NAME?	3196300	0	0	3058500	0	0	3807400	0	0	3954200	0	0	2740500	0	0	3455600	0	0	1399700	0	0
Q4WCF0;B0Y9Z8;A0A0J5PN44;A1DB77;A1C409	242;242;242;242;242	Q4WCF0	1	2	S	TIEDLEGS(1)DALS(1)IR	T(-98.91)IEDLEGS(98.91)DALS(140.78)IR	8	2	-0.2074	20886000	0	20886000	0	4778900	5731800	5963700	0	1446600	973110	837540	1154800	4118600	1.10301e+06	3.73396	#NAME?	1.9007	#NAME?	0	4778900	0	0	5731800	0	0	5963700	0	0	0	0	0	1446600	0	0	973110	0	0	837540	0
B0XVE3;A0A0J5SKR3;Q4WHM0;A1DFR2	1098;1098;1099;1099	B0XVE3	1	1;2	S	IQAQKEEEEALS(1)LS(1)DDDEDER	IQAQKEEEEALS(73.21)LS(73.21)DDDEDER	14	3	-0.35766	135360000	128050000	7315200	0	6854900	13554000	7718200	6809800	3585900	6530100	4793000	5191100	8734225	5025025	1.73815	#NAME?	0.797549	#NAME?	6854900	0	0	13554000	0	0	7718200	0	0	6809800	0	0	3585900	0	0	6530100	0	0	4793000	0	0
B0XVE3;A0A0J5SKR3;Q4WHM0	812;812;812	B0XVE3	1	1;2	S	QVTS(1)PLS(1)PQSGK	QVT(-41.21)S(41.21)PLS(74.15)PQS(-74.15)GK	7	2	0.16702	47878000	7699500	40179000	0	6010900	5880000	7456100	9157000	5531600	6694900	2930200	2604700	7126000	4440350	1.60483	#NAME?	0.682419	#NAME?	0	6010900	0	0	5880000	0	1766900	5689200	0	2387700	6769300	0	0	5531600	0	1931900	4763000	0	0	2930200	0
Q4WND3;B0Y762;A0A0J5Q5B6	92;92;92	Q4WND3	1	1;2	S	LAEANES(1)DEDS(1)EEDEAARR	LAEANES(65.9)DEDS(65.9)EEDEAARR	7	3	-0.24526	65459000	21586000	43873000	0	10062000	9789500	13167000	11104000	2125700	12690000	1548600	4972700	11030625	5334250	2.06789	#NAME?	1.04816	#NAME?	2716700	7345500	0	4226600	5563000	0	3863300	9303500	0	3248900	7854800	0	2125700	0	0	2460500	10229000	0	1548600	0	0
A0A0J5PU34	12	A0A0J5PU34	1	2	S	FGDPEES(1)AS(1)DLDDDTSDLPFPEPLTR	FGDPEES(65.82)AS(62.65)DLDDDT(-62.65)S(-74.54)DLPFPEPLT(-138.72)R	7	3	0.52955	18514000	0	18514000	0	4092700	2135900	2203900	2344800	1911700	1933500	1118900	1513100	2694325	1619300	1.66388	#NAME?	0.734554	#NAME?	0	4092700	0	0	2135900	0	0	2203900	0	0	2344800	0	0	1911700	0	0	1933500	0	0	1118900	0
Q4WT61;A1D338;C8VSQ5;Q5BDZ5	110;110;109;109	Q4WT61	1	1	S	S(1)FDISAR	S(71.99)FDIS(-71.99)AR	1	2	0.19857	20259000	20259000	0	0	5001600	6137600	0	5967800	0	0	3151600	0	4276750	787900	5.42804	#NAME?	2.44043	#NAME?	5001600	0	0	6137600	0	0	0	0	0	5967800	0	0	0	0	0	0	0	0	3151600	0	0
Q4X1C6;B0XS79;A1DGX0;A0A0J5PYP0;A1C695	15;15;15;15;15	Q4X1C6	1	1	S	ENVS(1)LGPLAGDGK	ENVS(204.17)LGPLAGDGK	4	2	-0.0067425	34914000	34914000	0	0	5237500	7202300	5154600	3668500	4023000	4490200	2095300	3042800	5315725	3412825	1.55757	#NAME?	0.6393	#NAME?	5237500	0	0	7202300	0	0	5154600	0	0	3668500	0	0	4023000	0	0	4490200	0	0	2095300	0	0
Q4WLH3;B0XM81;A0A0J5Q427	269;269;269	Q4WLH3	1	1;2	S	QQDS(1)DVEAGGS(1)DAEMAPALK	QQDS(103.4)DVEAGGS(103.4)DAEMAPALK	11	2	-0.60222	125360000	17992000	107370000	0	19232000	17778000	20253000	15348000	16720000	16753000	7765800	8469200	18152750	12427000	1.46075	#NAME?	0.54671	#NAME?	4443300	14788000	0	4033400	13744000	0	4777700	15475000	0	0	15348000	0	2847400	13873000	0	0	16753000	0	1890600	5875300	0
A0A0J5SNS2	427	A0A0J5SNS2	1	1	S	RGS(1)EDILPPEDAEGPPPPPPK	RGS(46.37)EDILPPEDAEGPPPPPPK	3	3	1.4279	4366500	4366500	0	0	1385400	1108300	0	556020	0	0	354700	0	762430	88675	8.59803	#NAME?	3.10401	#NAME?	1385400	0	0	1108300	0	0	0	0	0	556020	0	0	0	0	0	0	0	0	354700	0	0
P40292;B0Y324;A0A0J5PRK0;A1CZP9;A1C4S0;Q5ATW1;A0A1U8QP14	376;376;376;375;373;372;372	P40292	1	1	S	GVVDSEDLPLNLS(1)R	GVVDS(-81.59)EDLPLNLS(81.59)R	13	2	-0.33551	5806700	5806700	0	0	0	0	0	0	1332700	1153600	3320400	0	0	1451675	0	#NAME?	#NUM!	#NAME?	0	0	0	0	0	0	0	0	0	0	0	0	1332700	0	0	1153600	0	0	3320400	0	0
B0XRD6;A0A0J5PPH1;Q4WKQ0;A1D589	262;262;262;262	B0XRD6	1	2;3	S	RMES(1)QELGES(1)PS(1)PER	RMES(150.63)QELGES(150.63)PS(150.63)PER	10	2	-0.20381	14202000	0	2844000	11359000	860330	873380	6060400	5298100	0	1110300	0	0	3.27305e+06	277575	11.7916	#NAME?	3.55969	#NAME?	0	860330	0	0	873380	0	0	0	6060400	0	0	5298100	0	0	0	0	1110300	0	0	0	0
B0XRD6;A0A0J5PPH1;Q4WKQ0;A1D589	264;264;264;264	B0XRD6	1	2;3	S	RMES(1)QELGES(1)PS(1)PER	RMES(150.63)QELGES(150.63)PS(150.63)PER	12	2	-0.20381	14202000	0	2844000	11359000	860330	873380	6060400	5298100	0	1110300	0	0	3.27305e+06	277575	11.7916	#NAME?	3.55969	#NAME?	0	860330	0	0	873380	0	0	0	6060400	0	0	5298100	0	0	0	0	1110300	0	0	0	0
B0XRD6;A0A0J5PPH1;Q4WKQ0;A1D589	534;534;536;530	B0XRD6	1	1	S	RAS(1)LVENDATPSK	RAS(100.42)LVENDAT(-100.42)PS(-133.64)K	3	2	-0.74479	36383000	36383000	0	0	3649100	6240400	6158300	5829000	0	5527100	3147700	2484300	5469200	2789775	1.96044	#NAME?	0.971181	#NAME?	3649100	0	0	6240400	0	0	6158300	0	0	5829000	0	0	0	0	0	5527100	0	0	3147700	0	0
Q4WJ64;A0A0J5PKU2;A1D3R8	328;328;331	Q4WJ64	1	1;2;3	S	S(1)AS(1)PAVELTQR	S(130.31)AS(120.27)PAVELT(-120.27)QR	3	2	-0.078124	138690000	71790000	39712000	27190000	10927000	12778000	5647800	7569000	34228000	40900000	6091700	20550000	9230450	25442425	0.362798	#NAME?	-1.46276	#NAME?	0	5887800	5039500	0	6358700	6419200	0	5647800	0	0	4370300	3198600	24472000	4174100	5582400	30564000	5718600	4617100	0	3758600	2333100
B0XXX4;A4D9E4;A0A0J5PUH5;A1D740	16;16;16;16	B0XXX4	1	1;2;3	S	LQFS(1)DDDS(1)DDLWNS(0.999)PS(0.001)K	LQFS(206.82)DDDS(149.42)DDLWNS(30.09)PS(-30.09)K	4	2	0.41983	86634000	12383000	74251000	0	13300000	10826000	14061000	10692000	10045000	11725000	6693500	9290000	12219750	9438375	1.29469	#NAME?	0.372604	#NAME?	2348100	10952000	0	0	10826000	0	2311700	11749000	0	2275100	8417100	0	0	10045000	0	2655800	9069500	0	1209600	5483800	0
A0A0J5PM70;Q4WHZ3;B0XUP0;A1CZ61	117;99;99;117	A0A0J5PM70;A1CZ61	1	1	S	RLS(1)DPPAPWDNSR	RLS(91.34)DPPAPWDNS(-91.34)R	3	2	0.16524	57252000	57252000	0	0	8294100	8038300	10034000	7182800	8036500	6709100	3113000	5844200	8387300	5925700	1.41541	#NAME?	0.501221	#NAME?	8294100	0	0	8038300	0	0	10034000	0	0	7182800	0	0	8036500	0	0	6709100	0	0	3113000	0	0
B0XYY9;Q4WWN4;A0A0J5PYE0;A1D863	235;113;113;41	B0XYY9	1	1	T	EPEDEEKEAT(1)DVEEQPMIQSTDR	EPEDEEKEAT(169.04)DVEEQPMIQS(-169.04)T(-172.22)DR	10	3	0.12895	30141000	30141000	0	0	3230300	4114400	4569800	4199900	0	3796900	1573600	3318100	4028600	2172150	1.85466	#NAME?	0.891155	#NAME?	3230300	0	0	4114400	0	0	4569800	0	0	4199900	0	0	0	0	0	3796900	0	0	1573600	0	0
A1D2E3;A0A0J5Q181	144;153	A1D2E3	1	2;3;4	S	LAMEGS(1)AS(1)PNPS(1)AQAES(1)R	LAMEGS(73.15)AS(73.15)PNPS(73.15)AQAES(73.15)R	6	2	-0.34431	25001000	0	20699000	4302500	3564500	4858700	2283300	3516400	1757400	1975200	1175700	3475400	3555725	2095925	1.69649	#NAME?	0.762557	#NAME?	0	3564500	0	0	3833600	1025100	0	2283300	0	0	2827500	688830	0	0	1757400	0	1975200	0	0	1175700	0
A1D2E3;A0A0J5Q181	146;155	A1D2E3	1	2;3;4	S	LAMEGS(1)AS(1)PNPS(1)AQAES(1)R	LAMEGS(73.15)AS(73.15)PNPS(73.15)AQAES(73.15)R	8	2	-0.34431	25001000	0	20699000	4302500	3564500	4858700	2283300	3516400	1757400	1975200	1175700	3475400	3555725	2095925	1.69649	#NAME?	0.762557	#NAME?	0	3564500	0	0	3833600	1025100	0	2283300	0	0	2827500	688830	0	0	1757400	0	1975200	0	0	1175700	0
A0A0J5PSI4;Q4WUM9;B0Y454;A1DET1	298;298;298;298	A0A0J5PSI4	1	2	S	RDS(1)DVS(1)LQDNEDYSRPVLR	RDS(90.65)DVS(71.28)LQDNEDY(-71.28)S(-82.72)RPVLR	6	3	0.016294	98900000	0	98900000	0	14351000	10765000	12686000	15868000	10480000	13217000	9258200	8309000	13417500	10316050	1.30064	#NAME?	0.379225	#NAME?	0	14351000	0	0	10765000	0	0	12686000	0	0	15868000	0	0	10480000	0	0	13217000	0	0	9258200	0
A0A0J5PFL1;Q4WP03;B0Y5U8	284;288;288	A0A0J5PFL1	1	1	S	ADEVALS(1)PK	ADEVALS(92.84)PK	7	2	-0.91118	8868000	8868000	0	0	0	2694800	1845000	2615300	0	0	796620	916200	1788775	428205	4.17738	#NAME?	2.0626	#NAME?	0	0	0	2694800	0	0	1845000	0	0	2615300	0	0	0	0	0	0	0	0	796620	0	0
Q4WND3;B0Y762;A0A0J5Q5B6	96;96;96	Q4WND3	1	1;2	S	LAEANES(1)DEDS(1)EEDEAARR	LAEANES(65.9)DEDS(65.9)EEDEAARR	11	3	-0.24526	64600000	20727000	43873000	0	9852200	9752600	12695000	10690000	2553400	12623000	1117600	5316300	10747450	5402575	1.98932	#NAME?	0.992275	#NAME?	2506700	7345500	0	4189600	5563000	0	3391700	9303500	0	2835700	7854800	0	2553400	0	0	2393400	10229000	0	1117600	0	0
Q4WY03;B0XXL9;A0A0J5PUB7	34;34;34	Q4WY03	1	1	S	DTSALEDS(1)EDKEVVQK	DT(-91.69)S(-91.69)ALEDS(91.69)EDKEVVQK	8	2	0.6571	25094000	25094000	0	0	2836600	5514300	3813500	3163700	2634000	3122100	1471900	2537500	3832025	2441375	1.56962	#NAME?	0.650413	#NAME?	2836600	0	0	5514300	0	0	3813500	0	0	3163700	0	0	2634000	0	0	3122100	0	0	1471900	0	0
P97995;B0XTE0;A0A0J5PYJ4;A1DHQ0;Q4X0H6	274;629;629;629;629	P97995	1	2;3	S	LAFDAGDADEVES(1)QAES(1)IAK	LAFDAGDADEVES(234.37)QAES(234.37)IAK	17	2	0.28221	13242000	0	13242000	0	0	0	0	0	2220600	908910	633730	0	0	940810	0	#NAME?	#NUM!	#NAME?	0	0	0	0	0	0	0	0	0	0	0	0	0	2220600	0	0	908910	0	0	633730	0
Q4WVW4;B0Y248;A1DDH8;A0A0J5SYH5	544;544;544;544	Q4WVW4	1	1	S	NIES(1)DEEDGEDGEAEVIALAR	NIES(229.03)DEEDGEDGEAEVIALAR	4	2	-1.2492	149060000	149060000	0	0	9112000	3669700	5044100	4466200	3642700	3857900	2412100	1892300	5573000	2951250	1.88835	#NAME?	0.917128	#NAME?	9112000	0	0	3669700	0	0	5044100	0	0	4466200	0	0	3642700	0	0	3857900	0	0	2412100	0	0
Q4WPV0;B0Y6P1;A0A0J5PGF7;A1CWR3	3;3;3;3	Q4WPV0	1	1	T	AT(1)PPPEAPPVVK	AT(105.66)PPPEAPPVVK	2	2	-0.0061912	166310000	166310000	0	0	5310100	7216100	7263300	7306400	6464200	5882600	2809500	4223900	6773975	4845050	1.39812	#NAME?	0.483491	#NAME?	5310100	0	0	7216100	0	0	7263300	0	0	7306400	0	0	6464200	0	0	5882600	0	0	2809500	0	0
Q4WZM7;B0XV05;A0A0J5Q0L0	292;292;302	Q4WZM7	1	1;2;3	S	MRPDQPPAKEPS(1)NPPS(0.993)PAAT(0.08)PAS(0.926)PAAPAS(0.001)R	MRPDQPPAKEPS(70.28)NPPS(21.19)PAAT(-11)PAS(11)PAAPAS(-29.56)R	12	3	-0.33852	162140000	2068000	66429000	93646000	18614000	25311000	16815000	20474000	20044000	16497000	7463000	9462100	20303500	13366525	1.51898	#NAME?	0.603104	#NAME?	0	8242200	10371000	1227900	10586000	13497000	0	8317200	8498100	840060	8783300	10851000	0	8249400	11794000	0	5567100	10929000	0	2539700	4923300
Q8TFW4;E9R2S1;B0XR91;A0A0J5Q159	207;207;207;207	Q8TFW4	1	1;2	S	KRDS(1)LDDDIS(1)VALPGEEGNEVDLR	KRDS(57.15)LDDDIS(57.15)VALPGEEGNEVDLR	10	3	0.071698	11500000	7446300	4053700	0	2067800	0	3485000	2612700	0	1520800	0	0	2041375	380200	5.36921	#NAME?	2.42471	#NAME?	2067800	0	0	0	0	0	2044000	1441000	0	0	2612700	0	0	0	0	1520800	0	0	0	0	0
A0A0J5PT63;Q4WVB2;B0Y0Z4	22;22;22	A0A0J5PT63	1	1;2;3	S	GSGPSSDDYVSSELPAS(1)PVLK	GS(-157.31)GPS(-160.6)S(-149.5)DDY(-179.5)VS(-98.81)S(-93.82)ELPAS(93.82)PVLK	17	2	-0.40993	49280000	44135000	2470300	2674800	10330000	8103100	5874700	5584700	6317300	5697800	3155600	4217100	7473125	4846950	1.54182	#NAME?	0.624634	#NAME?	6239500	2470300	1620300	7048600	0	1054500	5874700	0	0	5584700	0	0	6317300	0	0	5697800	0	0	3155600	0	0
Q4WXT5;B0XXT8;A0A0J5SRQ0;A1D705	75;75;75;76	Q4WXT5	1	1	S	FSAPAAPQS(1)PEEANLANDLK	FS(-94.03)APAAPQS(94.03)PEEANLANDLK	9	2	-0.73034	40578000	40578000	0	0	4783700	7232900	5902800	5946500	6224400	3465300	2754300	4268000	5966475	4178000	1.42807	#NAME?	0.514066	#NAME?	4783700	0	0	7232900	0	0	5902800	0	0	5946500	0	0	6224400	0	0	3465300	0	0	2754300	0	0
A1D6U0;B0XXL8;A0A0J5SRG8	196;196;196	A1D6U0	1	1	S	LEGDS(1)DEDSPAVSSSASQIPAK	LEGDS(74.61)DEDS(-74.61)PAVS(-146.54)S(-160.5)S(-167.68)AS(-199.85)QIPAK	5	2	0.41367	33352000	33352000	0	0	0	2261900	4689800	0	8131900	10077000	3629400	2244700	1737925	6020750	0.288656	#NAME?	-1.79258	#NAME?	0	0	0	2261900	0	0	4689800	0	0	0	0	0	8131900	0	0	10077000	0	0	3629400	0	0
Q4WHT9;B0XV13;A0A0J5PME6;A1DFK0	37;37;37;37	Q4WHT9	1	1	S	GALPVGQNS(1)PQK	GALPVGQNS(105.2)PQK	9	2	-0.67944	12564000	12564000	0	0	0	0	0	0	3187500	7467600	1909300	0	0	3141100	0	#NAME?	#NUM!	#NAME?	0	0	0	0	0	0	0	0	0	0	0	0	3187500	0	0	7467600	0	0	1909300	0	0
Q4WTH4;B0XQ51;A0A0J5Q193	39;39;39	Q4WTH4	1	1;2	S	DAS(1)GEEGDDSTDPITPTASK	DAS(176.12)GEEGDDS(-176.12)T(-183.56)DPIT(-295.75)PT(-337.04)AS(-366.37)K	3	2	0.044219	80062000	61267000	18795000	0	10688000	11614000	11739000	12895000	9450400	12514000	5531100	5163300	11734000	8164700	1.43716	#NAME?	0.523223	#NAME?	6977200	3710700	0	11614000	0	0	8746700	2991900	0	9068400	3826100	0	6475900	2974500	0	9857000	2657500	0	3855700	1675400	0
B0XRD6;A0A0J5PPH1;Q4WKQ0	230;230;230	B0XRD6	1	1;2	S	WGES(1)PVHENDS(1)QDPK	WGES(51.94)PVHENDS(51.94)QDPK	4	2	1.9592	8556400	3958800	4597600	0	0	2963400	3253400	1262000	0	0	0	1077600	1869700	269400	6.94024	#NAME?	2.79499	#NAME?	0	0	0	1962500	1000900	0	1996300	1257100	0	0	1262000	0	0	0	0	0	0	0	0	0	0
B0XND6;A0A0J5SJI8	693;693	B0XND6	1	1	S	TEFEEAPGS(1)DDEADAAPDQEVGIVVNQSNK	T(-65.45)EFEEAPGS(65.45)DDEADAAPDQEVGIVVNQS(-145.65)NK	9	3	-0.45712	245090000	245090000	0	0	34886000	33769000	34951000	35881000	38937000	24294000	12517000	19272000	34871750	23755000	1.46798	#NAME?	0.553828	#NAME?	34886000	0	0	33769000	0	0	34951000	0	0	35881000	0	0	38937000	0	0	24294000	0	0	12517000	0	0
B0XXX4;A4D9E4;A0A0J5PUH5;A1D740	20;20;20;20	B0XXX4	1	2;3	S	LQFS(1)DDDS(1)DDLWNSPSK	LQFS(217.07)DDDS(155.57)DDLWNS(-155.57)PS(-188.19)K	8	2	0.33248	74251000	0	74251000	0	10952000	10826000	11749000	8417100	10045000	9069500	5483800	7707200	10486025	8076375	1.29836	#NAME?	0.376688	#NAME?	0	10952000	0	0	10826000	0	0	11749000	0	0	8417100	0	0	10045000	0	0	9069500	0	0	5483800	0
Q4WGK1;A0A0J5PKD2;B0YCP2;C8V1L6;A1DCL8;Q5AYE9	155;155;159;138;155;138	Q4WGK1	1	1	T	EPT(1)PDLTDVPSVLTR	EPT(67.5)PDLT(-67.5)DVPS(-110.25)VLT(-131.54)R	3	2	0.44637	62097000	62097000	0	0	5682800	12565000	6781300	7143400	5128100	4273600	3488500	6337200	8043125	4806850	1.67326	#NAME?	0.742664	#NAME?	5682800	0	0	12565000	0	0	6781300	0	0	7143400	0	0	5128100	0	0	4273600	0	0	3488500	0	0
Q4WY39;B0XXB7;A0A0J5PU37;A1D6Q6	11;11;11;11	Q4WY39	1	1	S	S(1)GVIVGDDVLR	S(82.5)GVIVGDDVLR	1	2	-0.27213	16119000	16119000	0	0	1983700	2294500	3491400	2793100	0	2122900	1013800	2419100	2640675	1388950	1.9012	#NAME?	0.926912	#NAME?	1983700	0	0	2294500	0	0	3491400	0	0	2793100	0	0	0	0	0	2122900	0	0	1013800	0	0
Q4WVI1;B0Y1C6;A0A0J5SQM4;A1DDX5	101;101;101;101	Q4WVI1	1	1	S	AQQGEEEDEAPES(1)PDVHFEPVIR	AQQGEEEDEAPES(68.17)PDVHFEPVIR	13	3	-0.81652	4539800000	4539800000	0	0	527010000	559330000	640470000	785870000	634660000	452590000	280200000	421940000	628170000	447347500	1.40421	#NAME?	0.489759	#NAME?	527010000	0	0	559330000	0	0	640470000	0	0	785870000	0	0	634660000	0	0	452590000	0	0	280200000	0	0
A1CT03;Q4X1M0;B0XRZ3;A0A0J5PZH4;A1DGN8	320;322;322;322;322	A1CT03;Q4X1M0	1	1	S	PLAPFPNS(1)PHQR	PLAPFPNS(68.85)PHQR	8	2	-0.83488	14143000	14143000	0	0	2689900	2170600	2642700	1610700	2104100	0	1159300	1765800	2278475	1257300	1.8122	#NAME?	0.85774	#NAME?	2689900	0	0	2170600	0	0	2642700	0	0	1610700	0	0	2104100	0	0	0	0	0	1159300	0	0
A0A0J5Q024;Q4WTM6;B0XPZ7	22;22;22	A0A0J5Q024	1	1	S	SKLENQS(1)PPR	S(-118.61)KLENQS(118.61)PPR	7	2	0.29146	15335000	15335000	0	0	1699500	2678900	2975700	3642300	0	3246300	1091900	0	2749100	1084550	2.53478	#NAME?	1.34186	#NAME?	1699500	0	0	2678900	0	0	2975700	0	0	3642300	0	0	0	0	0	3246300	0	0	1091900	0	0
A0A0J5PPC6;Q4WKK5;B0XRH9;A1D546	200;200;200;278	A0A0J5PPC6	1	1	S	WCESSIAYDPPHLDS(1)K	WCES(-93.58)S(-84.02)IAY(-76.23)DPPHLDS(76.23)K	15	2	0.25381	6920400	6920400	0	0	1616600	1813200	0	2256900	0	1233700	0	0	1421675	308425	4.60947	#NAME?	2.2046	#NAME?	1616600	0	0	1813200	0	0	0	0	0	2256900	0	0	0	0	0	1233700	0	0	0	0	0
A0A0J5PHM0;Q4WDB6;B0YD34;A1DLQ4;A1CMD0	241;259;259;263;237	A0A0J5PHM0	1	1	S	VGGFNRPLS(1)P	VGGFNRPLS(124.23)P	9	2	0.070459	77329000	77329000	0	0	12016000	10835000	12556000	9475500	10212000	9141000	3731500	9361800	11220625	8111575	1.38329	#NAME?	0.468099	#NAME?	12016000	0	0	10835000	0	0	12556000	0	0	9475500	0	0	10212000	0	0	9141000	0	0	3731500	0	0
Q4X1R4;A1DGK0;A0A0J5Q2H2	91;91;91	Q4X1R4	1	1;2	S	MDEPS(1)S(1)PMR	MDEPS(55.4)S(55.4)PMR	5	2	0.061699	26489000	25255000	1233900	0	2604700	4639700	5220100	3942100	2595500	4214700	1665700	1605900	4101650	2520450	1.62735	#NAME?	0.702523	#NAME?	2604700	0	0	3975200	664570	0	4650800	569300	0	3942100	0	0	2595500	0	0	4214700	0	0	1665700	0	0
Q4X1R4;A1DGK0;A0A0J5Q2H2	92;92;92	Q4X1R4	1	1;2	S	MDEPS(1)S(1)PMR	MDEPS(55.4)S(55.4)PMR	6	2	0.061699	26489000	25255000	1233900	0	2604700	4639700	5220100	3942100	2595500	4214700	1665700	1605900	4101650	2520450	1.62735	#NAME?	0.702523	#NAME?	2604700	0	0	3975200	664570	0	4650800	569300	0	3942100	0	0	2595500	0	0	4214700	0	0	1665700	0	0
Q6MYL0;E9QYM4;B0XR61;A0A0J5Q186;A1D2E8	36;36;36;36;36	Q6MYL0	1	1	S	LEDMAMSLDDPHS(1)PK	LEDMAMS(-102.03)LDDPHS(102.03)PK	13	2	-0.16188	85216000	85216000	0	0	17072000	8672000	13970000	10849000	13362000	6934100	4445200	4719400	12640750	7365175	1.71629	#NAME?	0.77929	#NAME?	17072000	0	0	8672000	0	0	13970000	0	0	10849000	0	0	13362000	0	0	6934100	0	0	4445200	0	0
A1C625	34	A1C625	1	1	S	QDPS(1)EKK	QDPS(116.52)EKK	4	2	-0.083075	34937000	34937000	0	0	687510	2915600	2504000	3319500	0	1534600	1907900	357740	2.35665e+06	950060	2.48053	#NAME?	1.31065	#NAME?	687510	0	0	2915600	0	0	2504000	0	0	3319500	0	0	0	0	0	1534600	0	0	1907900	0	0
Q8NJM0;E9RA77;B0Y8F5;A0A0J5Q3F8	9;9;9;9	Q8NJM0	1	1	S	S(1)LNADEQTYHGR	S(119.47)LNADEQT(-119.47)Y(-147.68)HGR	1	2	-0.16357	22784000	22784000	0	0	2135500	4768500	3252600	5030000	0	3568100	1911900	2117200	3796650	1899300	1.99897	#NAME?	0.999259	#NAME?	2135500	0	0	4768500	0	0	3252600	0	0	5030000	0	0	0	0	0	3568100	0	0	1911900	0	0
Q4WU54;B0Y3N0;A0A0J5PUV5	248;248;248	Q4WU54	1	1;2	T	S(1)QT(1)PIPTPEAVASK	S(86.41)QT(80.02)PIPT(-80.02)PEAVAS(-161.62)K	3	2	0.10306	61141000	9744100	51397000	0	9589400	9702900	9582300	9562500	0	9512900	5412400	7778700	9609275	5676000	1.69297	#NAME?	0.759553	#NAME?	1390100	8199400	0	1963200	7739700	0	1845000	7737300	0	1465700	8096800	0	0	0	0	1457900	8055000	0	706770	4705600	0
A0A0J5Q2C3;Q4WN71;B0Y7C7;A1DMD9	74;74;74;74	A0A0J5Q2C3	1	1;2;3	S	S(1)PNS(1)PIDGAAPPS(1)R	S(58.29)PNS(58.29)PIDGAAPPS(58.29)R	4	2	-0.077715	243930000	172820000	38199000	32908000	29403000	33799000	23528000	45640000	24100000	30684000	11572000	19101000	33092500	21364250	1.54897	#NAME?	0.631306	#NAME?	20431000	3111100	5860900	25520000	3995700	4283500	20319000	3209400	0	38026000	3421600	4192000	18920000	0	5180400	22955000	2564600	5164600	7721300	1613600	2236700
A1D4R5;Q4WK70;B0XN02	87;199;199	A1D4R5;Q4WK70	1	1;2	S	SYAEPES(1)S(1)EDEDQPLSK	S(-127.65)Y(-131.04)AEPES(127.65)S(134.43)EDEDQPLS(-147.57)K	8	2	0.11446	182340000	1909100	180430000	0	9462300	5078300	7569600	7849000	3448500	8363000	2176200	3626700	7489800	4403600	1.70084	#NAME?	0.766244	#NAME?	869840	8592400	0	0	5078300	0	1039200	6530300	0	0	7849000	0	0	3448500	0	0	8363000	0	0	2176200	0
A0A0J5SHZ7;Q4WCF8;B0YA06	296;296;296	A0A0J5SHZ7	1	1	S	S(1)MDIVDDLEDIDMEDAGEPK	S(111.77)MDIVDDLEDIDMEDAGEPK	1	3	-0.9592	256920000	256920000	0	0	16706000	14915000	13966000	11328000	44477000	67038000	16821000	18796000	14228750	36783000	0.38683	#NAME?	-1.37023	#NAME?	16706000	0	0	14915000	0	0	13966000	0	0	11328000	0	0	44477000	0	0	67038000	0	0	16821000	0	0
B0YE81;A4DA84;A0A0J5PRT3	14;14;14	B0YE81	1	1	S	MENEGTLQDDRPAS(1)PK	MENEGT(-161.73)LQDDRPAS(161.73)PK	14	2	-0.081124	61024000	61024000	0	0	8406400	9157100	6725000	12972000	7936400	7435600	2586100	5805700	9315125	5940950	1.56795	#NAME?	0.648881	#NAME?	8406400	0	0	9157100	0	0	6725000	0	0	12972000	0	0	7936400	0	0	7435600	0	0	2586100	0	0
A1DCB5;Q4WGC0;B0YCF9;A0A0J5PK37	173;173;173;173	A1DCB5	1	1	S	AWS(1)GDAISNLR	AWS(85.25)GDAIS(-85.25)NLR	3	2	-0.29477	19102000	19102000	0	0	2615700	0	0	2619300	5546800	4217600	1896400	2206200	1308750	3466750	0.377515	#NAME?	-1.40539	#NAME?	2615700	0	0	0	0	0	0	0	0	2619300	0	0	5546800	0	0	4217600	0	0	1896400	0	0
Q8NJM6;A1DNF8;A0A0J5T029;Q4WM61;B0Y8E7	3;3;3;3;3	Q8NJM6	1	1;2	S	S(1)S(1)DEQDALDALEK	S(94.54)S(94.54)DEQDALDALEK	2	2	-0.14568	72447000	55695000	16752000	0	11005000	13831000	8913700	9142600	5375800	11110000	5300100	7768800	10723075	7388675	1.45129	#NAME?	0.537331	#NAME?	8390300	2615200	0	10932000	2899100	0	6319200	2594400	0	6696300	2446300	0	5375800	0	0	8253000	2856800	0	3917700	1382400	0
Q4WIG8;B0XTL2;A0A0J5Q3C5	238;238;238	Q4WIG8	1	1	S	DMAAGEAAPVKDEAPS(1)DK	DMAAGEAAPVKDEAPS(82.48)DK	16	2	1.0783	13076000	13076000	0	0	3202500	0	3548100	3341100	2380200	0	0	0	2522925	595050	4.23985	#NAME?	2.08401	#NAME?	3202500	0	0	0	0	0	3548100	0	0	3341100	0	0	2380200	0	0	0	0	0	0	0	0
B0Y144;A4D9H9;A1DDZ4;A0A0J5SQL3	117;117;117;117	B0Y144	1	2	S	QPTAVES(1)S(1)DEEGESNVGK	QPT(-82.64)AVES(81.51)S(77.56)DEEGES(-77.56)NVGK	7	2	0.25356	74269000	0	74269000	0	9406000	10766000	9971300	15635000	8133100	11859000	4155300	4342500	11444575	7122475	1.60683	#NAME?	0.684213	#NAME?	0	9406000	0	0	10766000	0	0	9971300	0	0	15635000	0	0	8133100	0	0	11859000	0	0	4155300	0
B0Y144;A4D9H9;A1DDZ4;A0A0J5SQL3	118;118;118;118	B0Y144	1	2	S	QPTAVES(1)S(1)DEEGESNVGK	QPT(-82.64)AVES(81.51)S(77.56)DEEGES(-77.56)NVGK	8	2	0.25356	74269000	0	74269000	0	9406000	10766000	9971300	15635000	8133100	11859000	4155300	4342500	11444575	7122475	1.60683	#NAME?	0.684213	#NAME?	0	9406000	0	0	10766000	0	0	9971300	0	0	15635000	0	0	8133100	0	0	11859000	0	0	4155300	0
Q4WEY6;B0XZB9;A0A0J5ST44	106;106;106	Q4WEY6	1	1	S	FEDDEALS(1)DDEEKFR	FEDDEALS(73.36)DDEEKFR	8	2	-0.15027	98929000	98929000	0	0	15553000	17150000	12106000	8981600	7732600	11755000	11100000	6882000	13447650	9367400	1.43558	#NAME?	0.521634	#NAME?	15553000	0	0	17150000	0	0	12106000	0	0	8981600	0	0	7732600	0	0	11755000	0	0	11100000	0	0
A0A0J5SWM6;Q4X268;B0XW46	83;83;83	A0A0J5SWM6	1	2	S	QEQAIAS(1)S(1)PMGER	QEQAIAS(54.47)S(54.47)PMGER	7	2	0.41513	9540800	0	9540800	0	1685900	1815300	1608800	972980	0	1206400	937540	1313900	1520745	864460	1.75918	#NAME?	0.814907	#NAME?	0	1685900	0	0	1815300	0	0	1608800	0	0	972980	0	0	0	0	0	1206400	0	0	937540	0
A0A0J5SWM6;Q4X268;B0XW46	84;84;84	A0A0J5SWM6	1	2	S	QEQAIAS(1)S(1)PMGER	QEQAIAS(54.47)S(54.47)PMGER	8	2	0.41513	9540800	0	9540800	0	1685900	1815300	1608800	972980	0	1206400	937540	1313900	1520745	864460	1.75918	#NAME?	0.814907	#NAME?	0	1685900	0	0	1815300	0	0	1608800	0	0	972980	0	0	0	0	0	1206400	0	0	937540	0
B0XXX5;A4D9E5;A0A0J5SRT4;A1D741	18;18;18;18	B0XXX5	1	1	S	ALS(1)PPLGDANR	ALS(120.53)PPLGDANR	3	2	-0.60294	108920000	108920000	0	0	16799000	15184000	14772000	18818000	12361000	18162000	7368000	5452000	16393250	10835750	1.51289	#NAME?	0.597303	#NAME?	16799000	0	0	15184000	0	0	14772000	0	0	18818000	0	0	12361000	0	0	18162000	0	0	7368000	0	0
A0A0J5PFJ4;Q4WD95;B0YD54;A1DLN3	349;349;349;351	A0A0J5PFJ4	1	1	S	WQAELS(1)DDADETMPTEDDLAAR	WQAELS(113.19)DDADET(-113.19)MPT(-184.21)EDDLAAR	6	2	-0.36169	135240000	135240000	0	0	13190000	15114000	14578000	20616000	14887000	13088000	4961600	10512000	15874500	10862150	1.46145	#NAME?	0.547401	#NAME?	13190000	0	0	15114000	0	0	14578000	0	0	20616000	0	0	14887000	0	0	13088000	0	0	4961600	0	0
Q4WMC7;B0Y881;A0A0J5SZX8	457;457;457	Q4WMC7	1	1;2	S	NSDEIPLDLDS(1)DS(1)DQGISTTAETQGATQK	NS(-83.68)DEIPLDLDS(87.58)DS(82.08)DQGIS(-82.08)T(-94.31)T(-98.47)AET(-108.25)QGAT(-137.15)QK	13	3	-0.22759	77443000	9427400	68016000	0	11011000	10788000	9558700	14692000	12593000	7374500	5171300	6253800	11512425	7848150	1.4669	#NAME?	0.552767	#NAME?	0	11011000	0	0	10788000	0	2162900	7395800	0	4069400	10623000	0	0	12593000	0	0	7374500	0	1638600	3532700	0
Q4WU54;B0Y3N0;A0A0J5PUV5	284;284;284	Q4WU54	1	1	S	DIMDVEGS(1)PGKK	DIMDVEGS(109.95)PGKK	8	2	0.28326	55050000	55050000	0	0	3637600	8703600	7461900	7405200	4789100	6036700	3244000	3908800	6802075	4494650	1.51337	#NAME?	0.597766	#NAME?	3637600	0	0	8703600	0	0	7461900	0	0	7405200	0	0	4789100	0	0	6036700	0	0	3244000	0	0
A1D4R5;Q4WK70;B0XN02	86;198;198	A1D4R5;Q4WK70	1	1;2	S	SYAEPES(1)S(1)EDEDQPLSK	S(-127.65)Y(-131.04)AEPES(127.65)S(134.43)EDEDQPLS(-147.57)K	7	2	0.11446	181470000	1039200	180430000	0	8592400	5078300	7569600	7849000	3448500	8363000	2176200	3626700	7272325	4403600	1.65145	#NAME?	0.723733	#NAME?	0	8592400	0	0	5078300	0	1039200	6530300	0	0	7849000	0	0	3448500	0	0	8363000	0	0	2176200	0
Q4WRD8;B0XNX7;A0A0J5PGU4;A1D1A4	394;394;394;394	Q4WRD8	1	2	S	GGLIDS(1)EDES(1)VLAEK	GGLIDS(91.62)EDES(91.62)VLAEK	10	2	0.17393	25856000	0	25856000	0	3350500	4083200	2833400	4425500	2354200	3618800	2981300	2209100	3673150	2790850	1.31614	#NAME?	0.396313	#NAME?	0	3350500	0	0	4083200	0	0	2833400	0	0	4425500	0	0	2354200	0	0	3618800	0	0	2981300	0
A1D2T3;A0A0J5STG0;Q4WSW3;B0XQR1;Q6MYZ1;A1CPY9	548;549;550;550;552;488	A1D2T3	1	1;2	S	QEIGPDGS(1)IR	QEIGPDGS(80.75)IR	8	2	-1.6655	5189200	2977600	2211600	0	0	0	0	0	1151600	3321900	0	715690	0	1.2973e+06	0	#NAME?	#NUM!	#NAME?	0	0	0	0	0	0	0	0	0	0	0	0	1151600	0	0	1110300	2211600	0	0	0	0
A0A0J5Q008	182	A0A0J5Q008	1	1	S	NEALS(1)DDEANDDDEEDLKADPR	NEALS(87.53)DDEANDDDEEDLKADPR	5	3	0.38038	22065000	22065000	0	0	2137900	3282400	3406000	2700300	2642500	2500200	1173400	2009600	2881650	2081425	1.38446	#NAME?	0.469324	#NAME?	2137900	0	0	3282400	0	0	3406000	0	0	2700300	0	0	2642500	0	0	2500200	0	0	1173400	0	0
A1D3N8;Q4WJ31;A0A0J5SQR7;A1CQS5;B0XPW0	84;86;86;83;163	A1D3N8	1	1	T	T(1)IDFQEAAEK	T(74.54)IDFQEAAEK	1	2	-0.18328	93726000	93726000	0	0	7087800	16846000	12746000	18844000	10303000	11739000	6029600	6110100	13880950	8545425	1.62437	#NAME?	0.699882	#NAME?	7087800	0	0	16846000	0	0	12746000	0	0	18844000	0	0	10303000	0	0	11739000	0	0	6029600	0	0
Q4WPP7;B0Y6I9;A0A0J5PE51;Q5BBM9;A1CHU6;A0A1U8QM11;A1CWW4	17;17;17;17;17;17;17	Q4WPP7	1	1;2	S	WDALELS(1)DDS(1)DIEVHPNVDKR	WDALELS(53.96)DDS(53.96)DIEVHPNVDKR	10	3	0.28433	1512200000	1113500	1511100000	0	77351000	49009000	31990000	29266000	27780000	26777000	20505000	31679000	46904000	26685250	1.75768	#NAME?	0.813668	#NAME?	0	77351000	0	0	49009000	0	0	31990000	0	1113500	28153000	0	0	27780000	0	0	26777000	0	0	20505000	0
B0Y6P2;A0A0J5PEH7;Q4WPV1	505;505;505	B0Y6P2	1	1	S	S(1)EAGVEEDVEEDETGEPSFGELLR	S(164.21)EAGVEEDVEEDET(-164.21)GEPS(-238.4)FGELLR	1	2	-0.36801	57275000	57275000	0	0	9863100	5210100	8616700	3239100	4829200	4103500	3599300	3220400	6732250	3938100	1.70952	#NAME?	0.773589	#NAME?	9863100	0	0	5210100	0	0	8616700	0	0	3239100	0	0	4829200	0	0	4103500	0	0	3599300	0	0
A0A0J5PHM0;Q4WDB6;B0YD34;A1DLQ4	27;27;27;27	A0A0J5PHM0	1	1;2;3	S	S(1)PEPDS(1)DIGRS(1)PR	S(98.41)PEPDS(98.41)DIGRS(98.41)PR	1	2	-0.0030764	16130000	1556700	7340000	7233300	2471900	4740900	5648800	0	0	0	1691200	1577300	3215400	817125	3.93502	#NAME?	1.97637	#NAME?	0	0	2471900	1556700	0	3184200	0	5648800	0	0	0	0	0	0	0	0	0	0	0	1691200	0
Q4WND3;B0Y762;A0A0J5Q5B6;A1DM75	44;44;44;44	Q4WND3	1	1;2	S	RKFDDEEEEDVLDS(1)WDAAEDS(1)EVER	RKFDDEEEEDVLDS(58.37)WDAAEDS(58.37)EVER	21	3	1.5918	579530000	579530000	0	0	7986600	6709100	6861800	6612200	5067100	6560100	3304100	6951500	7042425	5470700	1.2873	#NAME?	0.364347	#NAME?	7986600	0	0	6709100	0	0	6861800	0	0	6612200	0	0	5067100	0	0	6560100	0	0	3304100	0	0
Q4X0I9;B0XTC7;A0A0J5PY38	374;374;379	Q4X0I9	1	1;2	S	QDPVVINDS(1)PEPPS(1)PER	QDPVVINDS(109.37)PEPPS(109.37)PER	9	2	0.36086	13748000	229980	13518000	0	1670100	2387000	2669800	1969200	0	2057600	1113600	1881100	2174025	1263075	1.72122	#NAME?	0.783428	#NAME?	0	1670100	0	0	2387000	0	0	2669800	0	0	1969200	0	0	0	0	0	2057600	0	229980	883590	0
Q4WVA4;B0Y0Y5;A0A0J5PWY4	381;381;384	Q4WVA4	1	1	S	KTDMLS(1)EDEEDEETR	KT(-100.24)DMLS(100.24)EDEEDEET(-185.03)R	6	2	-0.30159	203090000	203090000	0	0	10683000	13439000	12882000	16882000	11277000	13877000	6848600	6385600	13471500	9597050	1.40371	#NAME?	0.489248	#NAME?	10683000	0	0	13439000	0	0	12882000	0	0	16882000	0	0	11277000	0	0	13877000	0	0	6848600	0	0
Q4WPP7;B0Y6I9;A0A0J5PE51;Q5BBM9;A1CHU6;A0A1U8QM11;A1CWW4	14;14;14;14;14;14;14	Q4WPP7	1	1;2	S	WDALELS(1)DDS(1)DIEVHPNVDKR	WDALELS(53.96)DDS(53.96)DIEVHPNVDKR	7	3	0.28433	1511100000	0	1511100000	0	77351000	49009000	31990000	28153000	27780000	26777000	20505000	31679000	46625750	26685250	1.74725	#NAME?	0.805084	#NAME?	0	77351000	0	0	49009000	0	0	31990000	0	0	28153000	0	0	27780000	0	0	26777000	0	0	20505000	0
A1D758;Q4WXN1;B0XXZ2;A0A0J5PYQ8	179;194;194;221	A1D758	1	1	S	ERS(1)PVPLR	ERS(128.6)PVPLR	3	2	0.38637	116880000	116880000	0	0	9839800	21265000	17199000	14746000	10391000	13432000	9805500	11888000	15762450	11379125	1.38521	#NAME?	0.470102	#NAME?	9839800	0	0	21265000	0	0	17199000	0	0	14746000	0	0	10391000	0	0	13432000	0	0	9805500	0	0
A0A0J5PT63;Q4WVB2;B0Y0Z4	48;60;60	A0A0J5PT63	1	1	S	EEDEDGPLS(1)PR	EEDEDGPLS(150.09)PR	9	2	-0.30423	49118000	49118000	0	0	5641000	8674300	6723100	9758700	0	8673700	2918500	4998200	7699275	4147600	1.85632	#NAME?	0.892446	#NAME?	5641000	0	0	8674300	0	0	6723100	0	0	9758700	0	0	0	0	0	8673700	0	0	2918500	0	0
Q4WNH8;B0Y717;A1DM29;A0A0J5Q1W7	704;704;704;704	Q4WNH8	1	1	S	LQQLHDVDDS(1)DEDQR	LQQLHDVDDS(133.28)DEDQR	10	2	0.12622	5727100	5727100	0	0	2147600	0	2193900	0	0	0	0	0	1085375	0	#DIV/0!	#NAME?	#DIV/0!	#NAME?	2147600	0	0	0	0	0	2193900	0	0	0	0	0	0	0	0	0	0	0	0	0	0
Q4WM46;B0Y8G3;A0A0J5T043;Q8NJL3	206;206;206;206	Q4WM46	1	1	S	KNS(1)GGEDAENDAEQAGR	KNS(84.17)GGEDAENDAEQAGR	3	2	-0.15846	4154900	4154900	0	0	0	978670	942010	0	0	0	0	0	480170	0	#DIV/0!	#NAME?	#DIV/0!	#NAME?	0	0	0	978670	0	0	942010	0	0	0	0	0	0	0	0	0	0	0	0	0	0
Q4WHF3;B0XVS8;A0A0J5PQM4;A1DFX9;Q5AW56;A0A1U8QPY5;A1CEB8	279;279;279;279;278;278;279	Q4WHF3	1	1	T	TLDYLGLAET(1)PQQAR	T(-66.84)LDY(-68.54)LGLAET(66.84)PQQAR	10	2	-0.39888	1693600	1693600	0	0	0	826110	867540	0	0	0	0	0	423412	0	#DIV/0!	#NAME?	#DIV/0!	#NAME?	0	0	0	826110	0	0	867540	0	0	0	0	0	0	0	0	0	0	0	0	0	0
B0Y630;Q4WP83	204;200	B0Y630	1	1	S	S(1)GAGAGLEFDIAAPAPGSR	S(90.36)GAGAGLEFDIAAPAPGS(-90.36)R	1	2	0.15679	3272300	3272300	0	0	0	1679200	0	1593100	0	0	0	0	818075	0	#DIV/0!	#NAME?	#DIV/0!	#NAME?	0	0	0	1679200	0	0	0	0	0	1593100	0	0	0	0	0	0	0	0	0	0	0
A0A0J5PU42;Q4WEP1;B0Y2X6	88;91;91	A0A0J5PU42	1	1	S	GHDEQIS(1)PR	GHDEQIS(134.75)PR	7	2	-0.17892	29493000	29493000	0	0	2958300	5046600	4831800	7336000	0	5996600	1846400	1477900	5043175	2330225	2.16424	#NAME?	1.11386	#NAME?	2958300	0	0	5046600	0	0	4831800	0	0	7336000	0	0	0	0	0	5996600	0	0	1846400	0	0
P20359;A1CM60	14;14	P20359	1	1	S	MEEEVAALVIDNGS(1)GMCK	MEEEVAALVIDNGS(109.84)GMCK	14	2	-0.95653	945270	945270	0	0	0	0	0	0	0	491310	453960	0	0	236318	0	#NAME?	#NUM!	#NAME?	0	0	0	0	0	0	0	0	0	0	0	0	0	0	0	491310	0	0	453960	0	0
Q6MYV0;Q4WSR9;B0XQV5;A0A0J5PZ66;A1D2N6	169;178;178;185;61	Q6MYV0	1	2	S	PIVVEEGS(1)EDS(1)DEPIR	PIVVEEGS(124.46)EDS(124.46)DEPIR	8	2	0.668	20820000	0	20820000	0	2746900	2957900	3273900	2851500	2790100	2856400	1151600	2191400	2957550	2247375	1.316	#NAME?	0.396162	#NAME?	0	2746900	0	0	2957900	0	0	3273900	0	0	2851500	0	0	2790100	0	0	2856400	0	0	1151600	0
Q6MYV0;Q4WSR9;B0XQV5;A0A0J5PZ66;A1D2N6	172;181;181;188;64	Q6MYV0	1	2	S	PIVVEEGS(1)EDS(1)DEPIR	PIVVEEGS(124.46)EDS(124.46)DEPIR	11	2	0.668	20820000	0	20820000	0	2746900	2957900	3273900	2851500	2790100	2856400	1151600	2191400	2957550	2247375	1.316	#NAME?	0.396162	#NAME?	0	2746900	0	0	2957900	0	0	3273900	0	0	2851500	0	0	2790100	0	0	2856400	0	0	1151600	0
B0XRD6;A0A0J5PPH1;Q4WKQ0;A1D589	256;256;256;256	B0XRD6	1	3	S	RMES(1)QELGES(1)PS(1)PER	RMES(150.63)QELGES(150.63)PS(150.63)PER	4	2	-0.20381	11359000	0	0	11359000	0	0	6060400	5298100	0	0	0	0	2839625	0	#DIV/0!	#NAME?	#DIV/0!	#NAME?	0	0	0	0	0	0	0	0	6060400	0	0	5298100	0	0	0	0	0	0	0	0	0
Q4X1R8;B0XRU8;A0A0J5PZK7	167;167;108	Q4X1R8	1	2;3;4	S	EKS(1)S(1)DEES(1)DS(1)DVQPLQK	EKS(123.92)S(123.92)DEES(123.92)DS(123.92)DVQPLQK	3	2	0.09052	2408100	0	2408100	0	0	0	0	0	1288900	1119200	0	0	0	602025	0	#NAME?	#NUM!	#NAME?	0	0	0	0	0	0	0	0	0	0	0	0	0	1288900	0	0	1119200	0	0	0	0
Q4X1R8;B0XRU8;A0A0J5PZK7	168;168;109	Q4X1R8	1	2;3;4	S	EKS(1)S(1)DEES(1)DS(1)DVQPLQK	EKS(123.92)S(123.92)DEES(123.92)DS(123.92)DVQPLQK	4	2	0.09052	2408100	0	2408100	0	0	0	0	0	1288900	1119200	0	0	0	602025	0	#NAME?	#NUM!	#NAME?	0	0	0	0	0	0	0	0	0	0	0	0	0	1288900	0	0	1119200	0	0	0	0
Q4WQF2;B0Y4L8;A0A0J5Q0E0	345;345;369	Q4WQF2	1	1	S	ANADS(1)DGDIQLDDVK	ANADS(58.81)DGDIQLDDVK	5	2	0.18634	4310500	4310500	0	0	1073100	1116300	1051100	0	0	0	416350	653620	810125	267492	3.02859	#NAME?	1.59865	#NAME?	1073100	0	0	1116300	0	0	1051100	0	0	0	0	0	0	0	0	0	0	0	416350	0	0
Q4WIG8;B0XTL2;A0A0J5Q3C5;A1CYN9	29;29;29;29	Q4WIG8	1	2;3;4	S	QNS(1)ES(1)PAPS(0.012)AS(0.986)PS(0.001)SAMAR	QNS(115.77)ES(86.94)PAPS(-18.98)AS(18.98)PS(-28.54)S(-35.5)AMAR	3	2	-0.25405	2466300	0	2466300	0	0	1119500	1346900	0	0	0	0	0	616600	0	#DIV/0!	#NAME?	#DIV/0!	#NAME?	0	0	0	0	1119500	0	0	1346900	0	0	0	0	0	0	0	0	0	0	0	0	0
Q4WIG8;B0XTL2;A0A0J5Q3C5;A1CYN9	31;31;31;31	Q4WIG8	1	2;3;4	S	QNS(1)ES(1)PAPS(0.012)AS(0.986)PS(0.001)SAMAR	QNS(115.77)ES(86.94)PAPS(-18.98)AS(18.98)PS(-28.54)S(-35.5)AMAR	5	2	-0.25405	2466300	0	2466300	0	0	1119500	1346900	0	0	0	0	0	616600	0	#DIV/0!	#NAME?	#DIV/0!	#NAME?	0	0	0	0	1119500	0	0	1346900	0	0	0	0	0	0	0	0	0	0	0	0	0
A0A0J5Q0H3;A1C807	26;26	A0A0J5Q0H3	1	1	S	GYDS(1)EAAEESK	GY(-70.94)DS(70.94)EAAEES(-108.61)K	4	2	0.36118	3079000	3079000	0	0	0	0	1395300	1683700	0	0	0	0	769750	0	#DIV/0!	#NAME?	#DIV/0!	#NAME?	0	0	0	0	0	0	1395300	0	0	1683700	0	0	0	0	0	0	0	0	0	0	0
Q4WJD8;B0XPJ6;A0A0J5PN79;A1D3Z4;A1CR43	35;35;101;101;97	Q4WJD8	1	1	S	MQS(1)LQNADTR	MQS(88.18)LQNADT(-88.18)R	3	2	-0.17581	1333200	1333200	0	0	0	0	602790	730440	0	0	0	0	333308	0	#DIV/0!	#NAME?	#DIV/0!	#NAME?	0	0	0	0	0	0	602790	0	0	730440	0	0	0	0	0	0	0	0	0	0	0
Q4WK70;B0XN02;A0A0J5PQ48	247;247;116	Q4WK70	1	1;2	S	ASETALGAEES(1)DS(1)DVPIER	AS(-171.86)ET(-168.1)ALGAEES(168.1)DS(199.25)DVPIER	11	2	0.068112	329190000	19576000	309610000	0	50451000	49227000	40956000	48261000	47148000	45711000	18499000	26834000	47223750	34548000	1.3669	#NAME?	0.45091	#NAME?	3191600	47259000	0	2633000	46594000	0	2348900	38607000	0	2791800	45469000	0	2331000	44817000	0	2352100	43359000	0	822710	17677000	0
A0A0J5SFE5;Q4WRL7;B0XNJ8	565;638;651	A0A0J5SFE5;Q4WRL7	1	1	S	DLGNEHS(1)EIDK	DLGNEHS(58.59)EIDK	7	2	-0.71002	5245700	5245700	0	0	0	0	0	0	0	1810800	0	2246500	0	1014325	0	#NAME?	#NUM!	#NAME?	0	0	0	0	0	0	0	0	0	0	0	0	0	0	0	1810800	0	0	0	0	0
Q4WJY5;B0XNF0;A0A0J5PL37	329;329;329	Q4WJY5	1	1;2	S	TVQPS(1)DS(1)DAKEPINK	T(-68.8)VQPS(68.8)DS(83.32)DAKEPINK	7	2	0.44462	49297000	2256200	47040000	0	4560700	12351000	9056100	3973100	3826600	6140000	2111200	3092200	7485225	3792500	1.97369	#NAME?	0.980897	#NAME?	0	4560700	0	2256200	10095000	0	0	9056100	0	0	3973100	0	0	3826600	0	0	6140000	0	0	2111200	0
Q4WUA9;B0Y3T4;A0A0J5PVV8	45;45;45	Q4WUA9	1	1;2	S	NTGEDDS(1)GS(1)EAVADR	NT(-100.12)GEDDS(100.12)GS(102.04)EAVADR	7	2	0.19858	2686300	2686300	0	0	1022400	0	813710	0	0	0	0	0	459028	0	#DIV/0!	#NAME?	#DIV/0!	#NAME?	1022400	0	0	0	0	0	813710	0	0	0	0	0	0	0	0	0	0	0	0	0	0
Q5BB70;A0A1U8QY95	180;180	Q5BB70	1	1	S	EGPDS(1)PILEDLYDR	EGPDS(144.89)PILEDLY(-144.89)DR	5	2	1.0777	5211400	5211400	0	0	0	0	0	0	2295100	0	2916300	0	0	1302850	0	#NAME?	#NUM!	#NAME?	0	0	0	0	0	0	0	0	0	0	0	0	2295100	0	0	0	0	0	2916300	0	0
Q4X170;B0XSD2;A0A0J5Q3D4;Q5B0M0;A0A1U8QEL4;A1C6E5;A1DH18	181;181;863;124;124;181;181	Q4X170	1	1	S	NANVS(1)FLR	NANVS(86.19)FLR	5	2	-0.48845	816180	816180	0	0	0	458220	357960	0	0	0	0	0	204045	0	#DIV/0!	#NAME?	#DIV/0!	#NAME?	0	0	0	458220	0	0	357960	0	0	0	0	0	0	0	0	0	0	0	0	0	0
Q4WI32;B0XUD3;A0A0J5PPY5	148;148;148	Q4WI32	1	2	S	S(1)RS(1)PEADNARD	S(73.41)RS(73.41)PEADNARD	1	2	0.45912	27997000	0	27997000	0	0	7809200	2809400	5276200	0	0	3224100	0	3973700	806025	4.93	#NAME?	2.30159	#NAME?	0	0	0	0	7809200	0	0	2809400	0	0	5276200	0	0	0	0	0	0	0	0	3224100	0
Q4WI32;B0XUD3;A0A0J5PPY5	150;150;150	Q4WI32	1	2	S	S(1)RS(1)PEADNARD	S(73.41)RS(73.41)PEADNARD	3	2	0.45912	27997000	0	27997000	0	0	7809200	2809400	5276200	0	0	3224100	0	3973700	806025	4.93	#NAME?	2.30159	#NAME?	0	0	0	0	7809200	0	0	2809400	0	0	5276200	0	0	0	0	0	0	0	0	3224100	0
Q4X247;B0XW67;A0A0J5Q2S5	197;197;197	Q4X247	1	1	S	GGEGQDFDES(1)PPKR	GGEGQDFDES(74.97)PPKR	10	2	0.21116	2480100	2480100	0	0	0	0	0	0	0	1411200	0	1068900	0	620025	0	#NAME?	#NUM!	#NAME?	0	0	0	0	0	0	0	0	0	0	0	0	0	0	0	1411200	0	0	0	0	0
Q4WHN7;B0XV61;A0A0J5PMI2;A1DFP6	94;94;94;94	Q4WHN7	1	3	S	KKS(1)APAT(1)PAAS(1)PR	KKS(88.64)APAT(88.64)PAAS(88.64)PR	3	2	-0.95308	1704300	0	0	1704300	0	972590	0	731710	0	0	0	0	426075	0	#DIV/0!	#NAME?	#DIV/0!	#NAME?	0	0	0	0	0	972590	0	0	0	0	0	731710	0	0	0	0	0	0	0	0	0
Q4WHN7;B0XV61;A0A0J5PMI2;A1DFP6	102;102;102;102	Q4WHN7	1	1;3	S	KKS(1)APAT(1)PAAS(1)PR	KKS(88.64)APAT(88.64)PAAS(88.64)PR	11	2	-0.95308	1704300	0	0	1704300	0	972590	0	731710	0	0	0	0	426075	0	#DIV/0!	#NAME?	#DIV/0!	#NAME?	0	0	0	0	0	972590	0	0	0	0	0	731710	0	0	0	0	0	0	0	0	0
Q4WHN7;B0XV61;A0A0J5PMI2;A1DFP6	98;98;98;98	Q4WHN7	1	3	T	KKS(1)APAT(1)PAAS(1)PR	KKS(88.64)APAT(88.64)PAAS(88.64)PR	7	2	-0.95308	1704300	0	0	1704300	0	972590	0	731710	0	0	0	0	426075	0	#DIV/0!	#NAME?	#DIV/0!	#NAME?	0	0	0	0	0	972590	0	0	0	0	0	731710	0	0	0	0	0	0	0	0	0
Q4WEE3;B0Y2F1;A0A0J5PUN5	34;34;34	Q4WEE3	1	1	T	QVT(1)NDANMEEYTTETAAGEIIKPVR	QVT(103.05)NDANMEEY(-104.36)T(-103.05)T(-107.1)ET(-114.22)AAGEIIKPVR	3	3	-0.2875	4325400	4325400	0	0	0	0	0	0	2493700	1831600	0	0	0	1081325	0	#NAME?	#NUM!	#NAME?	0	0	0	0	0	0	0	0	0	0	0	0	2493700	0	0	1831600	0	0	0	0	0
Q4WQL1;B0Y4S3;A0A0J5Q4S6	835;835;835	Q4WQL1	1	1	S	DMENLDS(1)PR	DMENLDS(92.25)PR	7	2	0.12367	2819400	2819400	0	0	0	1629700	0	1189800	0	0	0	0	704875	0	#DIV/0!	#NAME?	#DIV/0!	#NAME?	0	0	0	1629700	0	0	0	0	0	1189800	0	0	0	0	0	0	0	0	0	0	0
Q4WU32;B0Y3K9;A0A0J5PVP3;A1DFC5	192;192;192;192	Q4WU32	1	1	S	DGPES(1)PILEDLYDR	DGPES(119.75)PILEDLY(-119.75)DR	5	2	1.0777	3959700	3959700	0	0	0	0	0	0	2295100	1664600	0	0	0	989925	0	#NAME?	#NUM!	#NAME?	0	0	0	0	0	0	0	0	0	0	0	0	2295100	0	0	1664600	0	0	0	0	0
Q4X1M0;B0XRZ3;A0A0J5PZH4;A1DGN8	549;549;549;549	Q4X1M0	1	1	S	S(1)PIVIKDPGSGVVK	S(113.57)PIVIKDPGS(-113.57)GVVK	1	2	-0.093584	16622000	16622000	0	0	3249800	1934200	2562000	3133300	3251000	0	793270	1698000	2719825	1.43557e+06	1.8946	#NAME?	0.921893	#NAME?	3249800	0	0	1934200	0	0	2562000	0	0	3133300	0	0	3251000	0	0	0	0	0	793270	0	0
Q4WRZ0;B0XMT9;A0A0J5Q0N2	724;724;724	Q4WRZ0	1	2	S	LS(0.295)DS(0.705)NAS(1)LAADGSTLVEK	LS(-3.79)DS(3.79)NAS(85.55)LAADGS(-94.99)T(-102.05)LVEK	7	2	0.56566	47430000	0	47430000	0	7949100	6405800	7479100	5703200	7723400	4891400	2887100	4390900	6884300	4973200	1.38428	#NAME?	0.469136	#NAME?	0	7949100	0	0	6405800	0	0	7479100	0	0	5703200	0	0	7723400	0	0	4891400	0	0	2887100	0
Q4WY13;B0XXK8;A0A0J5PUA8;A1D6T1	792;792;792;789	Q4WY13	1	1	S	GQDVVS(1)YPEDEDDELER	GQDVVS(76.75)Y(-76.75)PEDEDDELER	6	2	0.050855	10417000	10417000	0	0	1584700	1881100	1612500	1455600	0	1764300	768440	1350700	1633475	970860	1.6825	#NAME?	0.750609	#NAME?	1584700	0	0	1881100	0	0	1612500	0	0	1455600	0	0	0	0	0	1764300	0	0	768440	0	0
A0A0J5PN77;Q4WCH4	671;686	A0A0J5PN77	1	1	S	NPPFS(1)PQPAR	NPPFS(55.26)PQPAR	5	2	-0.19778	2802400	2802400	0	0	1166000	0	0	1636400	0	0	0	0	700600	0	#DIV/0!	#NAME?	#DIV/0!	#NAME?	1166000	0	0	0	0	0	0	0	0	1636400	0	0	0	0	0	0	0	0	0	0	0
A0A0J5SQP4	177	A0A0J5SQP4	1	1	S	TASVDDGVAAVGS(1)QK	T(-85.47)AS(-80.06)VDDGVAAVGS(80.06)QK	13	2	0.11958	5753000	5753000	0	0	0	3371000	0	2382000	0	0	0	0	1438250	0	#DIV/0!	#NAME?	#DIV/0!	#NAME?	0	0	0	3371000	0	0	0	0	0	2382000	0	0	0	0	0	0	0	0	0	0	0
Q4WEX5;B0XZA9;A1DKP5;A0A0J5PVS5	575;575;576;575	Q4WEX5	1	1;2	S	NVAGAGSVSDADGGAAS(1)GGEMSESGK	NVAGAGS(-153.84)VS(-137.33)DADGGAAS(94.12)GGEMS(-94.12)ES(-106.49)GK	17	2	-0.53298	20150000	20150000	0	0	2542700	3089700	3604600	2459200	2779900	1922100	1057900	2694300	2924050	2113550	1.38348	#NAME?	0.4683	#NAME?	2542700	0	0	3089700	0	0	3604600	0	0	2459200	0	0	2779900	0	0	1922100	0	0	1057900	0	0
Q4WTN7;B0Y364	392;392	Q4WTN7	1	1	S	DVDDES(1)EEEVR	DVDDES(128.36)EEEVR	6	2	-0.23456	1394800	1394800	0	0	0	819060	575780	0	0	0	0	0	348710	0	#DIV/0!	#NAME?	#DIV/0!	#NAME?	0	0	0	819060	0	0	575780	0	0	0	0	0	0	0	0	0	0	0	0	0	0
Q4WLF9;B0XM60;A0A0J5Q419;A1DP88	221;221;289;305	Q4WLF9	1	1	S	KEPS(1)AEAIVK	KEPS(71.81)AEAIVK	4	2	0.22437	3657900	3657900	0	0	0	0	0	0	2149700	0	1508100	0	0	914450	0	#NAME?	#NUM!	#NAME?	0	0	0	0	0	0	0	0	0	0	0	0	2149700	0	0	0	0	0	1508100	0	0
Q4WP18;B0Y5W4;A1CXK2;A0A0J5PGW6;A1CH83;Q5B4R8;A0A1U8QSY1	37;37;37;37;37;40;40	Q4WP18;Q5B4R8	1	1	S	ANS(1)AIMQFQK	ANS(243.4)AIMQFQK	3	2	-0.56192	1004000000	1004000000	0	0	124780000	52310000	96520000	70082000	222220000	168190000	98027000	90393000	85923000	144707500	0.59377	#NAME?	-0.752023	#NAME?	124780000	0	0	52310000	0	0	96520000	0	0	70082000	0	0	222220000	0	0	168190000	0	0	98027000	0	0
A1DIE6;Q4WZT1;B0XUV1;A0A0J5PXD7	990;993;993;993	A1DIE6	1	1	S	QELMAFGEGGS(1)EGVFGVR	QELMAFGEGGS(85.18)EGVFGVR	11	2	0.73914	1804300	1804300	0	0	0	734600	0	1069700	0	0	0	0	451075	0	#DIV/0!	#NAME?	#DIV/0!	#NAME?	0	0	0	734600	0	0	0	0	0	1069700	0	0	0	0	0	0	0	0	0	0	0
Q4WHN7;B0XV61;A0A0J5PMI2	250;250;250	Q4WHN7	1	1;3;4	S	DAHS(1)PDGS(1)DQS(1)QEQPVS(1)EPEER	DAHS(56.53)PDGS(56.53)DQS(56.53)QEQPVS(56.53)EPEER	8	3	0.34393	6961200	6961200	0	0	2831100	0	4130200	0	0	0	0	0	1740325	0	#DIV/0!	#NAME?	#DIV/0!	#NAME?	2831100	0	0	0	0	0	4130200	0	0	0	0	0	0	0	0	0	0	0	0	0	0
B0Y6P2;A0A0J5PEH7;Q4WPV1	468;468;468	B0Y6P2	1	1;2	S	ADTTVADS(1)EEDS(1)EDGDDDAK	ADT(-87.65)T(-86.34)VADS(86.34)EEDS(140.75)EDGDDDAK	8	2	0.0089335	2235900	2235900	0	0	0	0	904270	1331600	0	0	0	0	558968	0	#DIV/0!	#NAME?	#DIV/0!	#NAME?	0	0	0	0	0	0	904270	0	0	1331600	0	0	0	0	0	0	0	0	0	0	0
Q4WU54;B0Y3N0;A0A0J5PUV5	246;246;246	Q4WU54	1	1;2	S	S(1)QT(1)PIPTPEAVASK	S(89.81)QT(78.08)PIPT(-78.08)PEAVAS(-152.36)K	1	2	-0.40115	55683000	4286500	51397000	0	8199400	8811000	9119200	8096800	0	8055000	5378100	8024000	8556600	5364275	1.59511	#NAME?	0.673654	#NAME?	0	8199400	0	1071300	7739700	0	1381900	7737300	0	0	8096800	0	0	0	0	0	8055000	0	672530	4705600	0
Q96UQ6;Q4WFV3;B0XX26;A0A0J5PQL4;A1DJD4;A1CCX0	1931;1931;1931;1931;1931;1941	Q96UQ6	1	2	S	LNS(1)PAPS(1)VFR	LNS(48.09)PAPS(48.09)VFR	3	2	-0.33674	1375700	0	1375700	0	0	0	0	0	821050	554630	0	0	0	343920	0	#NAME?	#NUM!	#NAME?	0	0	0	0	0	0	0	0	0	0	0	0	0	821050	0	0	554630	0	0	0	0
Q96UQ6;Q4WFV3;B0XX26;A0A0J5PQL4;A1DJD4;A1CCX0	1935;1935;1935;1935;1935;1945	Q96UQ6	1	2	S	LNS(1)PAPS(1)VFR	LNS(48.09)PAPS(48.09)VFR	7	2	-0.33674	1375700	0	1375700	0	0	0	0	0	821050	554630	0	0	0	343920	0	#NAME?	#NUM!	#NAME?	0	0	0	0	0	0	0	0	0	0	0	0	0	821050	0	0	554630	0	0	0	0
Q4WJY5;B0XNF0;A0A0J5PL37	327;327;327	Q4WJY5	1	1;2	S	TVQPS(1)DS(1)DAKEPINK	T(-68.8)VQPS(68.8)DS(83.32)DAKEPINK	5	2	0.44462	50505000	3464900	47040000	0	4560700	13560000	9056100	3973100	3826600	6140000	2111200	3092200	7787475	3792500	2.05339	#NAME?	1.03801	#NAME?	0	4560700	0	3464900	10095000	0	0	9056100	0	0	3973100	0	0	3826600	0	0	6140000	0	0	2111200	0
A0A0J5Q5W9;B0Y7Q4;Q4WMU7;A1DMR4;A1CTP3	62;62;62;62;56	A0A0J5Q5W9	1	1;2	S	DKENIKS(1)S(1)PEK	DKENIKS(112.02)S(112.02)PEK	7	2	0.574	3734600	1480100	2254500	0	0	1480100	0	2254500	0	0	0	0	933650	0	#DIV/0!	#NAME?	#DIV/0!	#NAME?	0	0	0	1480100	0	0	0	0	0	0	2254500	0	0	0	0	0	0	0	0	0	0
Q4WK70;B0XN02;A0A0J5PQ48	249;249;118	Q4WK70	1	2	S	ASETALGAEES(1)DS(1)DVPIER	AS(-171.86)ET(-168.1)ALGAEES(168.1)DS(199.25)DVPIER	13	2	0.068112	309610000	0	309610000	0	47259000	46594000	38607000	45469000	44817000	43359000	17677000	25830000	44482250	32920750	1.35119	#NAME?	0.434233	#NAME?	0	47259000	0	0	46594000	0	0	38607000	0	0	45469000	0	0	44817000	0	0	43359000	0	0	17677000	0
A0A0J5Q008;Q4WIG7;B0XTL3	127;127;127	A0A0J5Q008	1	2;3	S	LES(1)AS(1)AS(1)EDEDDLPK	LES(62.24)AS(62.24)AS(62.24)EDEDDLPK	7	2	-0.63294	8328300	0	8328300	0	1166600	1684200	1430300	1037800	0	1540400	653050	816060	1329725	752378	1.76736	#NAME?	0.821599	#NAME?	0	1166600	0	0	1684200	0	0	1430300	0	0	1037800	0	0	0	0	0	1540400	0	0	653050	0
Q4WS70;B0XRN3;A1D239;A0A0J5Q0W3;Q8TFY7	587;587;587;587;587	Q4WS70	1	1	S	VVS(1)YEGNPYDIDR	VVS(83.45)Y(-83.45)EGNPY(-113.61)DIDR	3	2	-0.21297	13742000	13742000	0	0	2184400	0	926150	1645800	2090700	3484500	1850300	1560500	1.18909e+06	2246500	0.529307	#NAME?	-0.917824	#NAME?	2184400	0	0	0	0	0	926150	0	0	1645800	0	0	2090700	0	0	3484500	0	0	1850300	0	0
A0A0J5PYK3;B0XTC4;A4D9A1;A1DHN4	306;306;306;306	A0A0J5PYK3	1	2	S	DGGSGEVAS(1)PFGS(1)LKR	DGGS(-60.87)GEVAS(60.87)PFGS(77.76)LKR	13	2	0.45946	18910000	0	18910000	0	3663700	0	5645300	4888800	0	2101500	0	2610700	3549450	1178050	3.01299	#NAME?	1.59119	#NAME?	0	3663700	0	0	0	0	0	5645300	0	0	4888800	0	0	0	0	0	2101500	0	0	0	0
A0A0J5PKV1;Q4WAM6;B0YC00;A1D963	1295;1311;1311;1295	A0A0J5PKV1	1	1;2;3	S	FKGDDS(1)S(1)S(1)DEIPEEPEEVSK	FKGDDS(84.62)S(84.79)S(88.62)DEIPEEPEEVS(-84.62)K	8	3	0.21005	7960400	2027600	5932800	0	3193300	0	2027600	0	0	0	0	0	1305225	0	#DIV/0!	#NAME?	#DIV/0!	#NAME?	0	3193300	0	0	0	0	2027600	0	0	0	0	0	0	0	0	0	0	0	0	0	0
A0A0J5SCQ9	230	A0A0J5SCQ9	1	3	S	KAS(1)S(1)PPAPPS(1)PVEDLDLGVPDASSATALK	KAS(98.59)S(98.59)PPAPPS(85.72)PVEDLDLGVPDAS(-85.85)S(-85.72)AT(-85.72)ALK	3	3	-0.44265	41656000	0	0	41656000	6049200	0	5347700	0	13872000	4245600	8314500	3826600	2849225	7564675	0.376649	#NAME?	-1.40871	#NAME?	0	0	6049200	0	0	0	0	0	5347700	0	0	0	0	0	13872000	0	0	4245600	0	0	8314500
Q4WCF4;B0YA02;A0A0J5PJX5;A1DB73	304;304;382;379	Q4WCF4	1	1	S	VKEEVAS(1)PR	VKEEVAS(87.67)PR	7	2	-0.097816	2606000	2606000	0	0	0	1005200	0	1600800	0	0	0	0	651500	0	#DIV/0!	#NAME?	#DIV/0!	#NAME?	0	0	0	1005200	0	0	0	0	0	1600800	0	0	0	0	0	0	0	0	0	0	0
A0A0J5PM66;Q4WKL8;B0XRG6;A1D559;A1CS93	189;189;189;189;189	A0A0J5PM66	1	2;3	S	AEDDS(1)DLDS(1)GS(1)ETKK	AEDDS(141.3)DLDS(77.76)GS(41.65)ET(-41.65)KK	5	2	0.40708	8375100	0	2268300	6106800	0	0	871390	1396900	0	0	0	0	567072	0	#DIV/0!	#NAME?	#DIV/0!	#NAME?	0	0	0	0	0	0	0	871390	0	0	1396900	0	0	0	0	0	0	0	0	0	0
A0A0J5PZA7;Q6MYY8;E9R3C5;B0XQR4	1255;828;828;836	A0A0J5PZA7	1	1	S	GQS(1)LEGDAQYAVPSHPLTETTNAQGSK	GQS(63.17)LEGDAQY(-63.17)AVPS(-87.65)HPLT(-97.51)ET(-96.11)T(-95.84)NAQGS(-94.11)K	3	3	-0.32063	21032000	21032000	0	0	0	4336600	5162600	4538800	0	0	1997900	2895200	3509500	1223275	2.86894	#NAME?	1.52052	#NAME?	0	0	0	4336600	0	0	5162600	0	0	4538800	0	0	0	0	0	0	0	0	1997900	0	0
Q4WID6;A0A0J5Q037;A1CYS1;B0XTW2	1382;1382;1391;1398	Q4WID6	1	1	S	AIS(1)DADMLPDR	AIS(73.27)DADMLPDR	3	2	0.39348	1547300	1547300	0	0	0	0	0	0	957260	590030	0	0	0	386822	0	#NAME?	#NUM!	#NAME?	0	0	0	0	0	0	0	0	0	0	0	0	957260	0	0	590030	0	0	0	0	0
Q4WZF1;B0XVL1;A0A0J5Q1P7;A1DIT8	227;227;227;227	Q4WZF1	1	1;4	T	S(1)RQS(1)RET(1)LGGLDADPWGS(1)PQLHR	S(81.02)RQS(81.02)RET(81.02)LGGLDADPWGS(81.02)PQLHR	7	3	-0.29466	10127000	1724600	0	8402700	2061200	0	0	0	3370800	2970700	0	1724600	515300	2016525	0.255539	#NAME?	-1.96839	#NAME?	0	0	2061200	0	0	0	0	0	0	0	0	0	0	0	3370800	0	0	2970700	0	0	0
A0A0J5Q1R2;Q4WZG6;B0XVD0	485;485;485	A0A0J5Q1R2	1	1;2;3	T	EVAAET(1)PVT(1)ES(0.198)S(0.436)T(0.3)T(0.065)EK	EVAAET(84.2)PVT(46.14)ES(-3.43)S(1.63)T(-1.63)T(-8.25)EK	6	2	-0.11185	56449000	49089000	3050600	4309100	8106800	8714200	5313900	10846000	8209200	6095500	3904400	5259200	8245225	5867075	1.40534	#NAME?	0.490917	#NAME?	5549000	1065000	1492800	8714200	0	0	5313900	0	0	9035700	0	1809900	6928100	1281000	0	6095500	0	0	2898100	0	1006400
Q4WRZ3;B0XMT6;A0A0J5Q0G9;A1D1V9	143;143;155;142	Q4WRZ3	1	1;2	S	KKDES(1)ES(1)DIEEDDDDFDFDFGPK	KKDES(90.31)ES(90.31)DIEEDDDDFDFDFGPK	5	3	1.1489	3045500	3045500	0	0	0	0	914950	1520300	0	0	0	0	608812	0	#DIV/0!	#NAME?	#DIV/0!	#NAME?	0	0	0	0	0	0	914950	0	0	1520300	0	0	0	0	0	0	0	0	0	0	0
A0A0J5SVL6;Q4X0R7;B0XSY2;A1DHF5	82;123;123;82	A0A0J5SVL6	1	1	S	APS(1)LGELHQELEQEQEAQVNR	APS(94.19)LGELHQELEQEQEAQVNR	3	3	-0.41472	102360000	102360000	0	0	14109000	10660000	8799900	32790000	5152000	7816700	9509700	7404200	16589725	7470650	2.22065	#NAME?	1.15098	#NAME?	14109000	0	0	10660000	0	0	8799900	0	0	32790000	0	0	5152000	0	0	7816700	0	0	9509700	0	0
A0A0J5PM70;Q4WHZ3;B0XUP0	269;251;251	A0A0J5PM70	1	1	S	EHDAGFES(1)EDDYSGAGR	EHDAGFES(104.77)EDDY(-104.77)S(-112.49)GAGR	8	2	0.17484	18809000	18809000	0	0	2620100	2773800	2444800	3869900	0	2443500	1813600	2842800	2927150	1774975	1.64912	#NAME?	0.721698	#NAME?	2620100	0	0	2773800	0	0	2444800	0	0	3869900	0	0	0	0	0	2443500	0	0	1813600	0	0
Q4WRU0;B0XN57;A0A0J5PJ17;A1D1Q7;A1CNU7	698;698;698;699;697	Q4WRU0	1	1	S	S(1)LDEGMAR	S(76.17)LDEGMAR	1	2	-0.26073	1666400	1666400	0	0	623960	0	0	1042400	0	0	0	0	416590	0	#DIV/0!	#NAME?	#DIV/0!	#NAME?	623960	0	0	0	0	0	0	0	0	1042400	0	0	0	0	0	0	0	0	0	0	0
A0A0J5PUN4;A1D7A6;B0XY40;Q4WXI4	704;774;752;752	A0A0J5PUN4;B0XY40	1	1	T	GNNILSTT(1)PDNFPR	GNNILS(-82.07)T(-63.38)T(63.38)PDNFPR	8	2	-0.059247	30008000	30008000	0	0	3922800	4761500	3386300	3002800	3464100	3204100	2650100	3029200	3768350	3086875	1.22077	#NAME?	0.287786	#NAME?	3922800	0	0	4761500	0	0	3386300	0	0	3002800	0	0	3464100	0	0	3204100	0	0	2650100	0	0
Q4WGA2;B0YCE1;A0A0J5SGA6	76;76;76	Q4WGA2	1	1	S	PAGYQDNSGVVHIDS(1)DDDIAIDEAR	PAGY(-111.89)QDNS(-69.19)GVVHIDS(69.19)DDDIAIDEAR	15	3	-0.094629	90757000	90757000	0	0	10244000	10697000	11506000	24210000	7896700	9300700	6570300	10332000	14164250	8524925	1.66151	#NAME?	0.732495	#NAME?	10244000	0	0	10697000	0	0	11506000	0	0	24210000	0	0	7896700	0	0	9300700	0	0	6570300	0	0
Q4WA02;B0YEQ4;A1D9W9;A0A0J5PRD3	139;139;139;139	Q4WA02	1	1	S	S(1)LDDDPDGLNR	S(88.02)LDDDPDGLNR	1	2	0.44153	3647500	3647500	0	0	0	0	0	0	2309900	0	1337700	0	0	911900	0	#NAME?	#NUM!	#NAME?	0	0	0	0	0	0	0	0	0	0	0	0	2309900	0	0	0	0	0	1337700	0	0
Q4WXT3;B0XXU0;A0A0J5PYM1	365;365;365	Q4WXT3	1	1	S	LVGES(1)PLR	LVGES(126.39)PLR	5	2	-0.35139	82499000	82499000	0	0	9308200	13078000	10657000	13413000	8332600	12114000	5989600	9607800	11614050	9011000	1.28887	#NAME?	0.366112	#NAME?	9308200	0	0	13078000	0	0	10657000	0	0	13413000	0	0	8332600	0	0	12114000	0	0	5989600	0	0
Q4X1D8;B0XS68;A0A0J5PYP9;A1DGW0	939;939;940;942	Q4X1D8;A1DGW0	1	2	S	S(1)NRAS(1)LDIPR	S(148.48)NRAS(148.48)LDIPR	1	2	-0.32351	95127000	0	95127000	0	9335800	7049200	7313400	13900000	15794000	20582000	7859400	13293000	9399600	14382100	0.653562	#NAME?	-0.613603	#NAME?	0	9335800	0	0	7049200	0	0	7313400	0	0	13900000	0	0	15794000	0	0	20582000	0	0	7859400	0
Q4WRC3;B0XNZ2;A0A0J5SF73;A1D187	418;418;418;418	Q4WRC3	1	1;2;3	T	ADSVDVPGS(1)GAS(1)T(1)PIAEK	ADS(-48.15)VDVPGS(48.15)GAS(57.67)T(66)PIAEK	13	2	0.74242	17820000	775930	11846000	5198100	4055200	4844900	1255900	1187600	1725900	1700500	0	1301800	2835900	1182050	2.39914	#NAME?	1.26252	#NAME?	0	2571700	1483500	775930	2797900	1271100	0	0	1255900	0	0	1187600	0	1725900	0	0	1700500	0	0	0	0
Q4WYA3;B0XWY3;A0A0J5SR95;A1D6I8	16;16;16;16	Q4WYA3	1	1;2	S	RLS(1)S(1)IDATR	RLS(83.34)S(58.17)IDAT(-58.17)R	3	2	-0.24956	278400000	25581000	252820000	0	22894000	33379000	29296000	30455000	33909000	59868000	28207000	40396000	29006000	40595000	0.714521	#NAME?	-0.484951	#NAME?	3101200	19792000	0	3675400	29704000	0	2569700	26726000	0	0	30455000	0	2849800	31059000	0	5627100	54241000	0	3696700	24511000	0
A0A0J5PHM0;Q4WDB6;B0YD34;A1DLQ4	37;37;37;37	A0A0J5PHM0	1	2;3	S	S(1)PEPDS(1)DIGRS(1)PR	S(98.41)PEPDS(98.41)DIGRS(98.41)PR	11	2	-0.0030764	14573000	0	7340000	7233300	2471900	3184200	5648800	0	0	0	1691200	1577300	2826225	817125	3.45874	#NAME?	1.79025	#NAME?	0	0	2471900	0	0	3184200	0	5648800	0	0	0	0	0	0	0	0	0	0	0	1691200	0
Q6MYW7;E9R2B2;B0XQT7;A1D2Q4;A0A0J5STE5	2;2;2;2;2	Q6MYW7	1	3	S	MS(1)LHS(1)Y(1)INK	MS(61.96)LHS(61.96)Y(61.96)INK	2	2	-0.26765	7778000	0	0	7778000	0	0	0	0	5034500	2743500	0	0	0	1944500	0	#NAME?	#NUM!	#NAME?	0	0	0	0	0	0	0	0	0	0	0	0	0	0	5034500	0	0	2743500	0	0	0
Q6MYW7;E9R2B2;B0XQT7;A1D2Q4;A0A0J5STE5	5;5;5;5;5	Q6MYW7	1	3	S	MS(1)LHS(1)Y(1)INK	MS(61.96)LHS(61.96)Y(61.96)INK	5	2	-0.26765	7778000	0	0	7778000	0	0	0	0	5034500	2743500	0	0	0	1944500	0	#NAME?	#NUM!	#NAME?	0	0	0	0	0	0	0	0	0	0	0	0	0	0	5034500	0	0	2743500	0	0	0
Q6MYW7;E9R2B2;B0XQT7;A1D2Q4;A0A0J5STE5	6;6;6;6;6	Q6MYW7	1	3	Y	MS(1)LHS(1)Y(1)INK	MS(61.96)LHS(61.96)Y(61.96)INK	6	2	-0.26765	7778000	0	0	7778000	0	0	0	0	5034500	2743500	0	0	0	1944500	0	#NAME?	#NUM!	#NAME?	0	0	0	0	0	0	0	0	0	0	0	0	0	0	5034500	0	0	2743500	0	0	0
B0XWV0;A0A0J5PWQ4;Q4WYD7;A1D6F5;A1CL10	790;790;790;790;782	B0XWV0	1	2	T	DLSSGLS(0.007)S(0.993)HANT(1)LDR	DLS(-41.95)S(-47.04)GLS(-21.28)S(21.28)HANT(72.66)LDR	12	2	0.019941	28468000	0	28468000	0	3837200	1781500	2914100	2624700	5957300	5694400	2793600	2864900	2789375	4327550	0.644562	#NAME?	-0.633609	#NAME?	0	3837200	0	0	1781500	0	0	2914100	0	0	2624700	0	0	5957300	0	0	5694400	0	0	2793600	0
Q4WQ74;B0Y710;A0A0J5PI18	331;331;331	Q4WQ74	1	1;2	S	PANEAET(1)VS(1)EAEEEEEEAAAAASK	PANEAET(66.77)VS(67.13)EAEEEEEEAAAAAS(-66.77)K	9	3	-0.40529	369670000	365380000	4286000	0	31081000	25921000	25289000	30992000	31042000	23246000	13668000	20264000	28320750	22055000	1.2841	#NAME?	0.360754	#NAME?	29366000	1715600	0	25921000	0	0	25289000	0	0	30992000	0	0	29202000	1840200	0	23246000	0	0	13668000	0	0
B0XUA4;A1CYZ5;A0A0J5SK99	249;189;249	B0XUA4	1	1	S	RRES(1)LDEEQNLTGEGMEGER	RRES(155.93)LDEEQNLT(-155.93)GEGMEGER	4	3	-0.22501	16528000	16528000	0	0	2399400	0	2100700	0	4437800	3095000	1687500	1379700	1125025	2650000	0.424538	#NAME?	-1.23604	#NAME?	2399400	0	0	0	0	0	2100700	0	0	0	0	0	4437800	0	0	3095000	0	0	1687500	0	0
Q4W9U9;B0YEJ2;A0A0J5PN39;A1D9R3;Q5AX37;A1C9A4;A0A1U8QQ26	58;58;58;58;59;59;59	Q4W9U9	1	1	S	TFS(1)EDER	T(-70.99)FS(70.99)EDER	3	2	-0.11745	329750000	329750000	0	0	16734000	54061000	28086000	37997000	11528000	35394000	16818000	11095000	34219500	18708750	1.82906	#NAME?	0.871106	#NAME?	16734000	0	0	54061000	0	0	28086000	0	0	37997000	0	0	11528000	0	0	35394000	0	0	16818000	0	0
Q4WHB4;B0XVW9;A1DG18;A0A0J5PNF3;Q5AW79;A0A1U8QT13;A1C5Y4	84;84;84;84;87;87;83	Q4WHB4	1	1	S	VLS(1)EEDPGYIAAK	VLS(133.93)EEDPGY(-133.93)IAAK	3	2	0.0070616	19962000	19962000	0	0	2980000	1808400	2055800	0	4621800	4450300	2628600	1416700	1711050	3279350	0.521765	#NAME?	-0.938528	#NAME?	2980000	0	0	1808400	0	0	2055800	0	0	0	0	0	4621800	0	0	4450300	0	0	2628600	0	0
Q4WJH7;B0XPF7;A0A0J5PKM5;A1D435;C8V4L4;A1CR71	806;806;806;806;806;813	Q4WJH7	1	1	S	RLS(1)QEEK	RLS(84.82)QEEK	3	2	0.269	2869600	2869600	0	0	0	0	0	0	0	1884600	984990	0	0	717398	0	#NAME?	#NUM!	#NAME?	0	0	0	0	0	0	0	0	0	0	0	0	0	0	0	1884600	0	0	984990	0	0
		REV__Q5BGH5	1	1	S	QDDQS(1)IR	QDDQS(93.6)IR	5	2	-0.5151	7050300	7050300	0	0	0	0	0	0	0	4670800	2379600	0	0	1762600	0	#NAME?	#NUM!	#NAME?	0	0	0	0	0	0	0	0	0	0	0	0	0	0	0	4670800	0	0	2379600	0	0
Q5B0U3	537	Q5B0U3	1		Y	PY(1)KDNLQFERLDDSIPR	PY(82.44)KDNLQFERLDDS(-82.44)IPR	2	2	2.4916	4383900	4383900	0	0	0	0	0	0	0	0	2904600	1479300	0	1095975	0	#NAME?	#NUM!	#NAME?	0	0	0	0	0	0	0	0	0	0	0	0	0	0	0	0	0	0	2904600	0	0
Q4WHC1;B0XVW1;A0A0J5PMS0	111;111;111	Q4WHC1	1	1;3	S	DLS(1)DVADADLFFLDSGTAPVVT(0.778)ELS(0.706)ET(0.263)S(0.252)K	DLS(78.72)DVADADLFFLDS(-64.63)GT(-60.04)APVVT(8.34)ELS(6.95)ET(-6.95)S(-6.95)K	3	3	-1.1953	14474000	1035100	0	13439000	9613500	0	4860700	0	0	0	0	0	3618550	0	#DIV/0!	#NAME?	#DIV/0!	#NAME?	1035100	0	8578400	0	0	0	0	0	4860700	0	0	0	0	0	0	0	0	0	0	0	0
A1C9Y4;A0A0J5PRK9;Q4WTX3;B0Y3E9;A1CZC9	547;598;564;564;564	A1C9Y4	1	1	S	DSIASSSLQPLQEES(1)PIEPNR	DS(-94.56)IAS(-95.33)S(-95.29)S(-86.65)LQPLQEES(86.65)PIEPNR	15	2	-0.14387	40774000	40774000	0	0	4309400	2345600	0	3940300	10120000	4472600	2353900	5635100	2648825	5645400	0.469201	#NAME?	-1.09172	#NAME?	4309400	0	0	2345600	0	0	0	0	0	3940300	0	0	10120000	0	0	4472600	0	0	2353900	0	0
Q4X1L9;B0XRZ4;A0A0J5SW67;A1DGN9	35;35;35;35	Q4X1L9	1	1	S	S(1)IQFNIDR	S(79.47)IQFNIDR	1	2	0.030654	2347300	2347300	0	0	0	0	0	0	0	1563000	0	784370	0	586842	0	#NAME?	#NUM!	#NAME?	0	0	0	0	0	0	0	0	0	0	0	0	0	0	0	1563000	0	0	0	0	0
B0XPN2;A0A0J5PPB4;Q4WJB1;A1D3W5;Q5B178;A0A1U8QWH6;A1CR01	343;343;345;357;336;336;350	B0XPN2	1	2;3	S	RFS(1)PGGS(0.019)GS(0.006)LLAS(0.976)PR	RFS(71.33)PGGS(-17.2)GS(-22.23)LLAS(17.2)PR	3	2	-0.61061	19244000	0	16412000	2832500	4604500	7531000	0	2788200	1946800	2373500	0	0	3730925	1080075	3.45432	#NAME?	1.7884	#NAME?	0	4604500	0	0	4698500	2832500	0	0	0	0	2788200	0	0	1946800	0	0	2373500	0	0	0	0
A0A0J5Q4W5;Q4WW01;B0Y285	298;300;300	A0A0J5Q4W5	1	1	S	AEEES(1)DDEDGDDGTWNLEALR	AEEES(170.24)DDEDGDDGT(-170.24)WNLEALR	5	2	0.29252	569380000	569380000	0	0	65042000	91771000	79623000	59688000	69205000	72156000	38213000	48695000	74031000	57067250	1.29726	#NAME?	0.375466	#NAME?	65042000	0	0	91771000	0	0	79623000	0	0	59688000	0	0	69205000	0	0	72156000	0	0	38213000	0	0
A0A0J5PWC3;B0XR11;A1CPM4	238;258;242	A0A0J5PWC3	1	1	T	NAT(1)PAPAPSAQNPPPPPVESK	NAT(66.41)PAPAPS(-66.41)AQNPPPPPVES(-128.32)K	3	2	0.30251	51980000	51980000	0	0	5117300	4429500	5976200	5237700	5500500	4962700	2606400	2061500	5190175	3782775	1.37205	#NAME?	0.456338	#NAME?	5117300	0	0	4429500	0	0	5976200	0	0	5237700	0	0	5500500	0	0	4962700	0	0	2606400	0	0
Q4WXX2;A0A0J5PYG6;A1D6W8;A1CKK3	456;456;456;456	Q4WXX2	1	1	S	MQLAELDGAEES(1)DDEPIMSSR	MQLAELDGAEES(97.38)DDEPIMS(-97.38)S(-97.38)R	12	2	-0.18216	43923000	43923000	0	0	5967400	5951800	5772500	6678000	6992400	5225100	2165000	3262700	6092425	4411300	1.3811	#NAME?	0.465813	#NAME?	5967400	0	0	5951800	0	0	5772500	0	0	6678000	0	0	6992400	0	0	5225100	0	0	2165000	0	0
A0A0J5PZW1;Q4WTG3;B0XQ62;A1D3D5	85;87;87;85	A0A0J5PZW1	1	1	S	EAS(1)FDDAR	EAS(131.5)FDDAR	3	2	0.38055	59891000	59891000	0	0	2514800	9555800	5619000	11523000	3005200	6854800	3124600	2236800	7303150	3805350	1.91918	#NAME?	0.94049	#NAME?	2514800	0	0	9555800	0	0	5619000	0	0	11523000	0	0	3005200	0	0	6854800	0	0	3124600	0	0
Q4WKC8;B0XMM8;A0A0J5PLZ0	275;275;306	Q4WKC8	1	1;2	S	LIEEGEPVEDS(1)PPS(1)PK	LIEEGEPVEDS(137.32)PPS(137.32)PK	11	2	-0.90989	2229100	697000	1532100	0	0	0	0	0	0	1532100	697000	0	0	557275	0	#NAME?	#NUM!	#NAME?	0	0	0	0	0	0	0	0	0	0	0	0	0	0	0	0	1532100	0	697000	0	0
A0A0J5SKC6;Q4WI30;B0XUD5;A1CEX9;Q5B4M8;C8V8D1;A1CZ25	91;40;40;40;65;91;65	A0A0J5SKC6;A1CZ25	1	1	S	RNS(1)ADLER	RNS(89.56)ADLER	3	2	-0.18177	29749000	29749000	0	0	2138300	4667200	3145500	5274200	0	5602800	0	0	3806300	1400700	2.71743	#NAME?	1.44224	#NAME?	2138300	0	0	4667200	0	0	3145500	0	0	5274200	0	0	0	0	0	5602800	0	0	0	0	0
Q4WEL9;B0Y2U3;A0A0J5PUW0;A1CZX0	344;344;344;371	Q4WEL9	1	1;2;3	S	RAS(1)S(1)VNS(1)LPHNR	RAS(134.82)S(134.82)VNS(134.82)LPHNR	3	2	-1.6931	104420000	13309000	41192000	49917000	3709500	6364700	4753500	12618000	8135600	36396000	16444000	8687600	6861425	17415800	0.393977	#NAME?	-1.34382	#NAME?	0	3709500	0	2768200	3596500	0	4753500	0	0	0	5166900	7450700	0	8135600	0	4411100	7749400	24235000	1376500	2165700	12902000
Q4WG55;B0YC92;A0A0J5PL26;A1DC48;A1CD71	811;811;811;857;864	Q4WG55	1	1	S	S(1)NVGMAPR	S(76.48)NVGMAPR	1	2	-1.976	2811400	2811400	0	0	0	1941300	870090	0	0	0	0	0	702848	0	#DIV/0!	#NAME?	#DIV/0!	#NAME?	0	0	0	1941300	0	0	870090	0	0	0	0	0	0	0	0	0	0	0	0	0	0
A0A0J5PPG1;Q4WJF2;B0XPI2	9;9;9	A0A0J5PPG1	1	1	S	QQS(1)AEPSAMIPSSADR	QQS(123.46)AEPS(-123.46)AMIPS(-215.98)S(-218.35)ADR	3	2	-0.15021	275080000	275080000	0	0	27914000	13848000	26764000	26902000	63950000	47605000	20598000	26899000	23857000	39763000	0.59998	#NAME?	-0.737014	#NAME?	27914000	0	0	13848000	0	0	26764000	0	0	26902000	0	0	63950000	0	0	47605000	0	0	20598000	0	0
B0XRD6;A0A0J5PPH1;Q4WKQ0	237;237;237	B0XRD6	1	2	S	WGES(1)PVHENDS(1)QDPK	WGES(51.94)PVHENDS(51.94)QDPK	11	2	1.9592	4597600	0	4597600	0	0	1000900	1257100	1262000	0	0	0	1077600	880000	269400	3.26652	#NAME?	1.70775	#NAME?	0	0	0	0	1000900	0	0	1257100	0	0	1262000	0	0	0	0	0	0	0	0	0	0
Q4WCP6;B0YDQ1;A0A0J5PGE9	87;87;87	Q4WCP6	1	1	S	DGVES(1)PDEMQR	DGVES(153.75)PDEMQR	5	2	-0.21832	46750000	46750000	0	0	5763900	7225100	8114100	8695100	0	9452600	2398500	5100400	7449550	4237875	1.75785	#NAME?	0.813812	#NAME?	5763900	0	0	7225100	0	0	8114100	0	0	8695100	0	0	0	0	0	9452600	0	0	2398500	0	0
Q4X1G9;B0XS39;A1DGT2;A0A0J5Q3K8	973;973;973;973	Q4X1G9	1	1;2	S	FGSFADDDDDELDEES(1)LLETPLDK	FGS(-140.32)FADDDDDELDEES(71.51)LLET(-71.51)PLDK	16	2	-1.4979	102630000	102630000	0	0	13021000	20223000	5366500	8637100	8394300	5774100	8530300	4114200	11811900	6703225	1.76212	#NAME?	0.817314	#NAME?	13021000	0	0	20223000	0	0	5366500	0	0	8637100	0	0	8394300	0	0	5774100	0	0	8530300	0	0
Q4X1D8;B0XS68;A0A0J5PYP9	735;735;736	Q4X1D8	1	1;2;4	S	TSAVS(1)QPR	T(-85.22)S(-67.36)AVS(67.36)QPR	5	2	-0.10201	6018400	3379000	869490	1769900	0	0	888340	0	2639400	1164900	704190	0	222085	1.12712e+06	0.197037	#NAME?	-2.34346	#NAME?	0	0	0	0	0	0	888340	0	0	0	0	0	0	869490	1769900	1164900	0	0	704190	0	0
A4DA62;B0YEN0	244;252	A4DA62	1	1;2;3;4;5	S	LEEEQNHS(1)S(1)S(1)S(1)S(1)DHER	LEEEQNHS(60.32)S(60.32)S(60.32)S(60.32)S(60.32)DHER	12	3	-0.26858	19664000	19664000	0	0	6368400	0	0	5290700	1268000	0	0	0	2914775	317000	9.19487	#NAME?	3.20083	#NAME?	6368400	0	0	0	0	0	0	0	0	5290700	0	0	1268000	0	0	0	0	0	0	0	0
A1CXK3;A0A0J5PDK8;Q4WP17;B0Y5W3;A1CH82	1639;1639;1653;1653;1623	A1CXK3	1	1	T	EEDNT(1)PILGGSR	EEDNT(83.48)PILGGS(-83.48)R	5	2	0.31657	7005600	7005600	0	0	0	0	0	0	0	1277300	534310	0	0	452902	0	#NAME?	#NUM!	#NAME?	0	0	0	0	0	0	0	0	0	0	0	0	0	0	0	1277300	0	0	534310	0	0
Q4WHG2;B0XVK2;A0A0J5PMP1	526;526;526	Q4WHG2	1	1;2;3	S	RAS(1)S(1)NVS(0.988)GGS(0.012)GSFGR	RAS(83.44)S(65.45)NVS(19.31)GGS(-19.31)GS(-60.05)FGR	4	2	0.079198	104700000	65192000	36983000	2525800	6649600	18023000	14536000	15063000	8609500	16625000	0	2555000	13567900	6947375	1.95295	#NAME?	0.965658	#NAME?	4388600	2261000	0	11626000	3871200	2525800	9310100	5226100	0	10858000	4204800	0	5105200	3504200	0	12447000	4178700	0	0	0	0
Q4WRE2;B0XNX2;A0A0J5PGU7	71;71;71	Q4WRE2	1	1	S	AATEDQELDS(1)GDEAMIQK	AAT(-164.99)EDQELDS(164.99)GDEAMIQK	10	2	-0.21042	69364000	69364000	0	0	8686200	9854600	10628000	13559000	0	13378000	5183900	6624000	10681950	6296475	1.6965	#NAME?	0.762559	#NAME?	8686200	0	0	9854600	0	0	10628000	0	0	13559000	0	0	0	0	0	13378000	0	0	5183900	0	0
Q4WTH8;B0XQ47;A0A0J5Q197;A1D3F0	338;338;357;357	Q4WTH8	1	1;2	S	WQPLATVEPS(1)PVAENDPFS(0.018)LGDS(0.982)EDER	WQPLAT(-63.46)VEPS(63.46)PVAENDPFS(-17.34)LGDS(17.34)EDER	10	3	-0.13956	379250000	911620	378340000	0	13442000	10536000	9455000	14898000	13005000	9526700	5399800	8411700	12082750	9085800	1.32985	#NAME?	0.411263	#NAME?	0	13442000	0	911620	9623900	0	0	9455000	0	0	14898000	0	0	13005000	0	0	9526700	0	0	5399800	0
B0XND6;A0A0J5SJI8;Q4WJZ9;A1D4K1	73;73;73;73	B0XND6	1	1	S	DMDDS(1)DGPDNKR	DMDDS(94.55)DGPDNKR	5	2	0.51842	8661400	8661400	0	0	1210100	827370	0	2776000	0	0	1029300	0	1.20337e+06	257325	4.67645	#NAME?	2.22541	#NAME?	1210100	0	0	827370	0	0	0	0	0	2776000	0	0	0	0	0	0	0	0	1029300	0	0
B0Y7K1;A0A0J5Q6Q6;Q4WN01;A1DML1	20;20;20;20	B0Y7K1	1	1;2	S	NVTSNAVSES(0.004)S(0.996)PQS(1)PR	NVT(-126.22)S(-115.1)NAVS(-45.99)ES(-24.39)S(24.39)PQS(81.84)PR	14	2	-0.19604	11883000	5725100	6158000	0	905800	3866800	2596400	979740	1889900	1014000	0	630450	2087185	883588	2.36217	#NAME?	1.24011	#NAME?	0	905800	0	2331100	1535700	0	1504100	1092300	0	0	979740	0	1889900	0	0	0	1014000	0	0	0	0
A0A0J5Q372;Q4X0Y7;B0XSL1;A1DH94;A1C6M4	514;514;514;514;519	A0A0J5Q372	1	1	S	GPVALQQPS(1)PR	GPVALQQPS(98.37)PR	9	2	0.57372	348560000	348560000	0	0	39280000	45690000	50923000	59473000	55003000	40076000	20300000	28963000	48841500	36085500	1.35349	#NAME?	0.436688	#NAME?	39280000	0	0	45690000	0	0	50923000	0	0	59473000	0	0	55003000	0	0	40076000	0	0	20300000	0	0
Q4WKG6;B0XMJ2;A0A0J5PM23;A1D504	903;903;911;950	Q4WKG6	1	1	S	S(1)QNANDFEEAFAAMK	S(120.77)QNANDFEEAFAAMK	1	2	-0.15085	22317000	22317000	0	0	2556800	3009300	2786800	2595700	1663000	2313000	0	3090100	2737150	1766525	1.54945	#NAME?	0.63176	#NAME?	2556800	0	0	3009300	0	0	2786800	0	0	2595700	0	0	1663000	0	0	2313000	0	0	0	0	0
A0A0J5PGW0;Q4WRF7;B0XNV6;A1D1C6	959;210;210;210	A0A0J5PGW0	1	1	S	S(1)LDEFQER	S(66.66)LDEFQER	1	2	0.31516	5473900	5473900	0	0	1594400	999020	1347900	0	0	0	846370	686200	985330	383142	2.57171	#NAME?	1.36273	#NAME?	1594400	0	0	999020	0	0	1347900	0	0	0	0	0	0	0	0	0	0	0	846370	0	0
Q4WMG5;B0Y842;A0A0J5SZV0;A1DN50	1270;1270;1270;1270	Q4WMG5;A1DN50	1	1	S	ALLVDEDYDS(1)EEF	ALLVDEDY(-76.3)DS(76.3)EEF	10	2	0.49172	13747000	13747000	0	0	2274900	577110	1404400	637040	3019400	3314900	1375600	1143700	1.22336e+06	2213400	0.552707	#NAME?	-0.855412	#NAME?	2274900	0	0	577110	0	0	1404400	0	0	637040	0	0	3019400	0	0	3314900	0	0	1375600	0	0
Q4WYA3;B0XWY3;A0A0J5SR95;A1D6I8	17;17;17;17	Q4WYA3	1	2	S	RLS(1)S(1)IDATR	RLS(69.6)S(63.77)IDAT(-63.77)R	4	2	0.12263	252820000	0	252820000	0	19792000	29704000	26726000	30455000	31059000	54241000	24511000	36334000	26669250	36536250	0.729939	#NAME?	-0.454151	#NAME?	0	19792000	0	0	29704000	0	0	26726000	0	0	30455000	0	0	31059000	0	0	54241000	0	0	24511000	0
Q4WJX7;B0XNM3;A0A0J5PLM9	255;255;255	Q4WJX7	1	2	S	ESPIPTES(1)PAS(0.998)PT(0.002)GK	ES(-132.99)PIPT(-64.92)ES(64.92)PAS(27.04)PT(-27.04)GK	8	2	0.21811	53025000	0	53025000	0	7128500	2725800	4737300	5017000	13667000	10207000	5660200	3881900	4902150	8354025	0.586801	#NAME?	-0.769057	#NAME?	0	7128500	0	0	2725800	0	0	4737300	0	0	5017000	0	0	13667000	0	0	10207000	0	0	5660200	0
Q4WYX0;B0XZX2;A1CLF5;A0A0J5PCV8	69;69;69;69	Q4WYX0	1	1;2	S	VMQPEES(1)ES(1)E	VMQPEES(138.24)ES(138.24)E	7	2	-0.44453	39376000	10988000	28388000	0	5690400	6861000	6154400	5100600	0	7499900	3383300	3882600	5951600	3691450	1.61227	#NAME?	0.68909	#NAME?	1904400	3786000	0	1904300	4956700	0	1726000	4428500	0	1570700	3529900	0	0	0	0	2127400	5372400	0	784020	2599300	0
Q4WYX0;B0XZX2;A1CLF5;A0A0J5PCV8	71;71;71;71	Q4WYX0	1	1;2	S	VMQPEES(1)ES(1)E	VMQPEES(138.24)ES(138.24)E	9	2	-0.44453	29374000	986710	28388000	0	3786000	4956700	5415200	3529900	0	5372400	2599300	2911400	4421950	2720775	1.62525	#NAME?	0.700665	#NAME?	0	3786000	0	0	4956700	0	986710	4428500	0	0	3529900	0	0	0	0	0	5372400	0	0	2599300	0
Q4WTQ9;B0Y387;A0A0J5PRC1;A1CZJ1	467;467;467;466	Q4WTQ9	1	2	S	KEPETDDLMEVVT(1)PQIS(1)GK	KEPET(-115.84)DDLMEVVT(115.84)PQIS(151.45)GK	17	2	0.55792	51615000	0	51615000	0	2407800	2661000	2901600	3531900	3117200	2320800	1360400	2232300	2875575	2257675	1.27369	#NAME?	0.349013	#NAME?	0	2407800	0	0	2661000	0	0	2901600	0	0	3531900	0	0	3117200	0	0	2320800	0	0	1360400	0
Q4WTQ9;B0Y387;A0A0J5PRC1;A1CZJ1	463;463;463;462	Q4WTQ9	1	2	T	KEPETDDLMEVVT(1)PQIS(1)GK	KEPET(-117.94)DDLMEVVT(117.94)PQIS(139.65)GK	13	3	-0.17281	51615000	0	51615000	0	2407800	2661000	2901600	3531900	3117200	2320800	1360400	2232300	2875575	2257675	1.27369	#NAME?	0.349013	#NAME?	0	2407800	0	0	2661000	0	0	2901600	0	0	3531900	0	0	3117200	0	0	2320800	0	0	1360400	0
A0A0J5PMU9;Q4WC59;B0Y9Q8;A1DBG8	257;257;257;257	A0A0J5PMU9	1	1;2	S	NLS(1)PGASPYLHAR	NLS(65.98)PGAS(-65.98)PY(-75.08)LHAR	3	2	-0.34491	24461000	22736000	1725000	0	3735700	2377000	4838300	4325300	0	2796700	1944300	4444200	3819075	2296300	1.66314	#NAME?	0.733912	#NAME?	3735700	0	0	2377000	0	0	4838300	0	0	4325300	0	0	0	0	0	2796700	0	0	1944300	0	0
Q4WGY6;B0YBB9	16;16	Q4WGY6	1	2;3	S	DIIPS(1)EDS(1)ES(1)DIMEVINDNVIVASK	DIIPS(80.56)EDS(80.56)ES(80.56)DIMEVINDNVIVAS(-80.56)K	8	3	-1.4607	4567100	0	2474900	2092200	0	0	0	0	3404900	0	0	1162100	0	1141750	0	#NAME?	#NUM!	#NAME?	0	0	0	0	0	0	0	0	0	0	0	0	0	1877200	1527700	0	0	0	0	0	0
Q4WGY6;B0YBB9	18;18	Q4WGY6	1	2;3	S	DIIPS(1)EDS(1)ES(1)DIMEVINDNVIVASK	DIIPS(80.56)EDS(80.56)ES(80.56)DIMEVINDNVIVAS(-80.56)K	10	3	-1.4607	4567100	0	2474900	2092200	0	0	0	0	3404900	0	0	1162100	0	1141750	0	#NAME?	#NUM!	#NAME?	0	0	0	0	0	0	0	0	0	0	0	0	0	1877200	1527700	0	0	0	0	0	0
Q4WD81;B0YD68;A1DLM0;A0A0J5PIX3	24;24;24;24	Q4WD81	1	1;2;3	S	ANVEDAGS(1)DS(1)ES(1)EAGEESSIPAGAAVTIHSR	ANVEDAGS(76.46)DS(63.45)ES(58.37)EAGEES(-58.37)S(-62.09)IPAGAAVT(-96)IHS(-99.5)R	8	3	2.5352	593930000	2728100	481260000	109940000	61002000	58576000	75019000	71343000	81759000	52636000	10131000	31869000	66485000	44098750	1.50764	#NAME?	0.592291	#NAME?	0	61002000	0	2728100	55848000	0	0	75019000	0	0	71343000	0	0	81759000	0	0	52636000	0	0	10131000	0
A0A0J5SWE5;Q4X1X2;B0XWD4	1020;1046;1046	A0A0J5SWE5	1	1	S	AQEPAAPAS(1)PAK	AQEPAAPAS(56.36)PAK	9	2	-0.7802	5060600	5060600	0	0	0	1374700	808900	1190300	0	1073700	0	0	843475	268425	3.14231	#NAME?	1.65183	#NAME?	0	0	0	1374700	0	0	808900	0	0	1190300	0	0	0	0	0	1073700	0	0	0	0	0
Q4WEL9;B0Y2U3;A0A0J5PUW0;A1CZX0	348;348;348;375	Q4WEL9	1	2;3	S	RAS(1)S(1)VNS(1)LPHNR	RAS(134.82)S(134.82)VNS(134.82)LPHNR	7	2	-1.6931	72203000	0	22286000	49917000	3569600	0	5442400	7450700	0	31985000	15068000	8687600	4115675	13935150	0.295345	#NAME?	-1.75953	#NAME?	0	3569600	0	0	0	0	0	5442400	0	0	0	7450700	0	0	0	0	7749400	24235000	0	2165700	12902000
A0A0J5PFJ4	336	A0A0J5PFJ4	1	1	S	NFPS(1)EEDLAAR	NFPS(80.69)EEDLAAR	4	2	-0.017593	8189500	8189500	0	0	0	2479100	1965000	1449800	0	1429100	866510	0	1473475	573902	2.56747	#NAME?	1.36035	#NAME?	0	0	0	2479100	0	0	1965000	0	0	1449800	0	0	0	0	0	1429100	0	0	866510	0	0
Q4WQ37;A0A0J5SDI8;B0Y6X5;A1CWI5;A1CI77;Q5B1I8;A0A1U8QQA7	558;565;558;565;565;565;565	Q4WQ37	1	1	S	EAAFFSEFPMS(1)R	EAAFFS(-65.47)EFPMS(65.47)R	11	2	-1.4451	2409700	2409700	0	0	0	0	0	0	1815800	0	0	593850	0	602412	0	#NAME?	#NUM!	#NAME?	0	0	0	0	0	0	0	0	0	0	0	0	1815800	0	0	0	0	0	0	0	0
Q4X1R8;B0XRU8;A0A0J5PZK7	174;174;115	Q4X1R8	1	1;4	S	EKS(1)S(1)DEES(1)DS(1)DVQPLQK	EKS(123.92)S(123.92)DEES(123.92)DS(123.92)DVQPLQK	10	2	0.09052	1572100	1572100	0	0	0	0	0	0	0	1186600	385550	0	0	393038	0	#NAME?	#NUM!	#NAME?	0	0	0	0	0	0	0	0	0	0	0	0	0	0	0	1186600	0	0	385550	0	0
Q4WYJ9;A0A0J5SR14;B0XWH1	35;35;35	Q4WYJ9	1	1	S	QGS(1)AEPPSQQTTR	QGS(97.69)AEPPS(-97.69)QQT(-118.07)T(-120.74)R	3	2	0.70804	26240000	26240000	0	0	1750300	2796500	1561900	1783900	1201100	2342200	1160100	629240	1973150	1333160	1.48005	#NAME?	0.565651	#NAME?	1750300	0	0	2796500	0	0	1561900	0	0	1783900	0	0	1201100	0	0	2342200	0	0	1160100	0	0
Q4WY13;B0XXK8;A0A0J5PUA8	680;680;680	Q4WY13	1	1;2;3	S	EFLGS(1)DDES(1)ES(1)DSEISLLAAGK	EFLGS(94.63)DDES(46.45)ES(33.64)DS(-33.64)EIS(-77.59)LLAAGK	5	2	-0.20839	20761000	16373000	4387800	0	3337900	1334900	0	2656900	2518400	1619800	5308000	3985100	1832425	3357825	0.545718	#NAME?	-0.873773	#NAME?	3337900	0	0	0	1334900	0	0	0	0	2656900	0	0	2518400	0	0	1619800	0	0	4064600	1243400	0
Q4WUA9;B0Y3T4;A0A0J5PVV8	47;47;47	Q4WUA9	1	1;2	S	NTGEDDS(1)GS(1)EAVADR	NT(-100.12)GEDDS(100.12)GS(102.04)EAVADR	9	2	0.19858	9652400	9652400	0	0	1022400	0	1096600	0	1928500	2150000	1219000	0	529750	1324375	0.4	#NAME?	-1.32193	#NAME?	1022400	0	0	0	0	0	1096600	0	0	0	0	0	1928500	0	0	2150000	0	0	1219000	0	0
Q4WIH9;B0XTK1;A0A0J5Q4I0;A1CYM8	584;585;588;577	Q4WIH9	1	1	S	S(1)FFEEDAMIR	S(75.7)FFEEDAMIR	1	2	0.86572	23214000	23214000	0	0	2650300	3099300	5414600	2355200	2499900	1880100	1359600	3287100	3379850	2256675	1.49771	#NAME?	0.582761	#NAME?	2650300	0	0	3099300	0	0	5414600	0	0	2355200	0	0	2499900	0	0	1880100	0	0	1359600	0	0
A0A0J5PUP0;Q4WXP7;B0XXX6	520;540;540	A0A0J5PUP0	1	1	S	QVES(1)PEPADPR	QVES(89.03)PEPADPR	4	2	0.17051	5877400	5877400	0	0	1379000	4498400	0	0	0	0	0	0	1469350	0	#DIV/0!	#NAME?	#DIV/0!	#NAME?	1379000	0	0	4498400	0	0	0	0	0	0	0	0	0	0	0	0	0	0	0	0	0
Q4X0Z0;B0XSK9;A0A0J5PYF8;A1DH92	1092;1092;1092;1092	Q4X0Z0	1	1	S	EMS(1)PEDNPLDLLAPDALASISTTKPSVR	EMS(131.78)PEDNPLDLLAPDALAS(-134.55)IS(-136.46)T(-136.46)T(-134.55)KPS(-131.78)VR	3	3	0.41028	73823000	73823000	0	0	3371600	596910	6032800	0	27833000	22750000	0	450290	2.50033e+06	1.27583e+07	0.195976	#NAME?	-2.35125	#NAME?	3371600	0	0	596910	0	0	6032800	0	0	0	0	0	27833000	0	0	22750000	0	0	0	0	0
Q4WMC7;B0Y881;A0A0J5SZX8	455;455;455	Q4WMC7	1	1;2	S	NSDEIPLDLDS(1)DS(1)DQGISTTAETQGATQK	NS(-83.68)DEIPLDLDS(87.58)DS(82.08)DQGIS(-82.08)T(-94.31)T(-98.47)AET(-108.25)QGAT(-137.15)QK	11	3	-0.22759	76029000	8013800	68016000	0	13950000	13243000	7395800	10623000	12593000	9994600	3532700	4697300	11302950	7704400	1.46708	#NAME?	0.552945	#NAME?	2939000	11011000	0	2454700	10788000	0	0	7395800	0	0	10623000	0	0	12593000	0	2620100	7374500	0	0	3532700	0
Q4WRC4;B0XNZ1;A0A0J5PGS9	121;121;121	Q4WRC4	1	1	T	EVIVIDDT(1)PPPEQSK	EVIVIDDT(77.03)PPPEQS(-77.03)K	8	2	0.36933	6492000	6492000	0	0	1178600	933880	0	0	1852500	1135500	650090	741470	528120	1094890	0.48235	#NAME?	-1.05185	#NAME?	1178600	0	0	933880	0	0	0	0	0	0	0	0	1852500	0	0	1135500	0	0	650090	0	0
A0A0J5Q0T7;Q6MYC3;E9RBN4;B0XRL1	208;296;296;296	A0A0J5Q0T7	1	1	S	DGES(1)EADGEDFSEVYEELVK	DGES(114.14)EADGEDFS(-114.14)EVY(-148.14)EELVK	4	2	0.70232	15858000	15858000	0	0	2250900	0	2833500	0	0	853000	0	0	1271100	213250	5.96061	#NAME?	2.57546	#NAME?	2250900	0	0	0	0	0	2833500	0	0	0	0	0	0	0	0	853000	0	0	0	0	0
Q4WRM3;B0XNJ2;A1D1H8;A0A0J5PH00	72;72;72;72	Q4WRM3	1	1	S	DADGDEDMKS(1)PR	DADGDEDMKS(71.93)PR	10	2	0.048556	15524000	15524000	0	0	0	2268900	2247400	1593600	1192900	0	1371000	0	1527475	640975	2.38305	#NAME?	1.25281	#NAME?	0	0	0	2268900	0	0	2247400	0	0	1593600	0	0	1192900	0	0	0	0	0	1371000	0	0
A0A0J5PVP0;A1D8C3	10;10	A0A0J5PVP0	1	1;2	S	S(1)VAES(1)LPDESTSAPAK	S(144.56)VAES(92.11)LPDES(-92.11)T(-119.58)S(-139.19)APAK	1	2	-0.15801	143010000	3002300	140000000	0	13355000	19717000	14342000	10865000	13373000	11618000	6827600	13313000	14569750	11282900	1.29131	#NAME?	0.368838	#NAME?	0	13355000	0	1174900	18542000	0	978960	13363000	0	0	10865000	0	0	13373000	0	0	11618000	0	848430	5979200	0
Q4WJ67;B0XPS6;A0A0J5PKB7	751;751;751	Q4WJ67	1	1	S	ANS(1)AGEQVDLLNPVEDSQNR	ANS(148.24)AGEQVDLLNPVEDS(-148.24)QNR	3	2	-0.061201	10112000	10112000	0	0	1927700	0	0	1351900	2933900	1743700	1186700	967800	819900	1708025	0.480028	#NAME?	-1.05881	#NAME?	1927700	0	0	0	0	0	0	0	0	1351900	0	0	2933900	0	0	1743700	0	0	1186700	0	0
Q4WYK9;B0XWG2;A0A0J5PXN8	474;474;474	Q4WYK9	1	2	S	LIEEVS(1)DEEMADADS(1)NEEPK	LIEEVS(82.48)DEEMADADS(82.48)NEEPK	15	3	0.36306	37918000	0	37918000	0	3075100	3954400	3720600	2182900	3065900	3170300	1577100	2144600	3233250	2489475	1.29877	#NAME?	0.377144	#NAME?	0	3075100	0	0	3954400	0	0	3720600	0	0	2182900	0	0	3065900	0	0	3170300	0	0	1577100	0
A0A0J5PUP0;Q4WXP7;B0XXX6;A1D742;A1CKC7;Q5B3B7;A0A1U8QVA9	783;803;803;801;839;920;920	A0A0J5PUP0	1	1	S	AVS(1)PQPQFR	AVS(97.16)PQPQFR	3	2	0.23078	26138000	26138000	0	0	3536000	4179300	3977500	2917800	3305600	3871200	1533800	2816400	3652650	2881750	1.26751	#NAME?	0.341998	#NAME?	3536000	0	0	4179300	0	0	3977500	0	0	2917800	0	0	3305600	0	0	3871200	0	0	1533800	0	0
Q4WTR8;B0Y395;A0A0J5PRR5	557;557;557	Q4WTR8	1	1	S	LPS(1)PELDPSQAR	LPS(72.56)PELDPS(-72.56)QAR	3	2	-0.21453	20894000	20894000	0	0	4059300	4535000	0	5015500	1864700	2421600	1644500	1353700	3402450	1821125	1.86832	#NAME?	0.901744	#NAME?	4059300	0	0	4535000	0	0	0	0	0	5015500	0	0	1864700	0	0	2421600	0	0	1644500	0	0
Q4X1L9;B0XRZ4;A0A0J5SW67;A1DGN9	81;81;81;80	Q4X1L9	1	1	S	GLS(1)PPPPQTYER	GLS(72.14)PPPPQT(-72.14)Y(-87.55)ER	3	2	0.25925	37204000	37204000	0	0	4124200	4314600	4760300	5316400	2363700	5757600	2446700	3460100	4628875	3507025	1.31989	#NAME?	0.400414	#NAME?	4124200	0	0	4314600	0	0	4760300	0	0	5316400	0	0	2363700	0	0	5757600	0	0	2446700	0	0
Q4WHC9;B0XVV3;A0A0J5PRN5;A1DG03;A1C600	211;211;211;211;211	Q4WHC9	1	1	S	PFEDDLLS(1)DAGK	PFEDDLLS(173.33)DAGK	8	2	0.16369	97291000	97291000	0	0	9729800	17865000	11666000	11408000	11029000	8447300	9519600	11422000	12667200	10104475	1.25362	#NAME?	0.326103	#NAME?	9729800	0	0	17865000	0	0	11666000	0	0	11408000	0	0	11029000	0	0	8447300	0	0	9519600	0	0
A0A0J5PSD9	504	A0A0J5PSD9	1	1	S	EGS(1)QDVAMGGTEEKV	EGS(65.64)QDVAMGGT(-65.64)EEKV	3	2	0.36923	3162700	3162700	0	0	0	668280	0	0	0	1429000	483750	581670	167070	623605	0.26791	#NAME?	-1.90018	#NAME?	0	0	0	668280	0	0	0	0	0	0	0	0	0	0	0	1429000	0	0	483750	0	0
Q4WP97;B0Y644;A0A0J5SCS3;A1CXC2	102;102;102;105	Q4WP97;A1CXC2	1	1	S	GQS(1)PPPPAPPFASSGSR	GQS(124.83)PPPPAPPFAS(-124.83)S(-144.49)GS(-159.24)R	3	2	0.032856	34556000	34556000	0	0	5314200	5392300	4838000	5460800	0	6822900	3739200	2989000	5251325	3387775	1.55008	#NAME?	0.632343	#NAME?	5314200	0	0	5392300	0	0	4838000	0	0	5460800	0	0	0	0	0	6822900	0	0	3739200	0	0
A0A0J5PU32;Q4WY44;B0XXB2;A1D6Q1;A1CKS3;Q5B9A9;A0A1U8QNX3	464;464;464;460;467;440;440	A0A0J5PU32	1	1	S	AQPPQHS(1)PVAPR	AQPPQHS(69.26)PVAPR	7	2	-0.13303	966880000	966880000	0	0	30049000	58753000	56894000	74629000	35577000	67504000	20129000	20704000	55081250	35978500	1.53095	#NAME?	0.614426	#NAME?	30049000	0	0	58753000	0	0	56894000	0	0	74629000	0	0	35577000	0	0	67504000	0	0	20129000	0	0
A0A0J5PH66;Q4WRU9;B0XN49;A1D1R5;A1CNV5	13;13;13;13;13	A0A0J5PH66	1	2	S	S(1)DHGEVEVENPS(1)GAFQALPK	S(52.43)DHGEVEVENPS(52.43)GAFQALPK	12	2	0.030946	37665000	0	37665000	0	3913800	5127900	9366400	6494000	8120900	4642400	0	0	6225525	3190825	1.95107	#NAME?	0.964266	#NAME?	0	3913800	0	0	5127900	0	0	9366400	0	0	6494000	0	0	8120900	0	0	4642400	0	0	0	0
Q4WCT7;B0YDL0;A0A0J5PGA9	417;417;425	Q4WCT7	1	1	S	AAES(1)DAGLEPLQK	AAES(82.2)DAGLEPLQK	4	2	-0.0081607	8756400	8756400	0	0	0	1125500	1002000	1209600	1960600	1701600	811820	945340	834275	1354840	0.615774	#NAME?	-0.699528	#NAME?	0	0	0	1125500	0	0	1002000	0	0	1209600	0	0	1960600	0	0	1701600	0	0	811820	0	0
A0A0J5ST27;Q4WWC3;B0XZA1	331;331;331	A0A0J5ST27	1	1	S	GQMLTECEDES(1)DPDLTWR	GQMLT(-112.04)ECEDES(99.36)DPDLT(-99.36)WR	11	2	0.094849	23588000	23588000	0	0	3240200	2935200	4515500	3426200	3457300	3480100	0	2533500	3529275	2367725	1.49058	#NAME?	0.57587	#NAME?	3240200	0	0	2935200	0	0	4515500	0	0	3426200	0	0	3457300	0	0	3480100	0	0	0	0	0
Q4X000;B0XUG9;A0A0J5Q291;A1DI78	302;302;302;302	Q4X000	1	1	S	AGQDETIVEES(1)DGEDDKTDEK	AGQDET(-143.75)IVEES(78.37)DGEDDKT(-78.37)DEK	11	2	-0.19238	871530000	871530000	0	0	72264000	88875000	88866000	137090000	65640000	104840000	51355000	71158000	96773750	73248250	1.32117	#NAME?	0.401821	#NAME?	72264000	0	0	88875000	0	0	88866000	0	0	137090000	0	0	65640000	0	0	104840000	0	0	51355000	0	0
A0A0J5PS99;Q4WUA8;B0Y3T3;A1DF49;A1CAS5	18;98;98;18;18	A0A0J5PS99	1	1;2	S	QAS(1)WEHPVQPPS(1)R	QAS(64.44)WEHPVQPPS(64.44)R	3	2	0.22082	55919000	46752000	9166400	0	12970000	2826800	12376000	9693500	0	12798000	0	5254700	9466575	4513175	2.09754	#NAME?	1.0687	#NAME?	12970000	0	0	0	2826800	0	9281300	3094300	0	9693500	0	0	0	0	0	9552300	3245400	0	0	0	0
A0A0J5Q143;Q4X0A7;B0XTS3;A1DHW7;A1C7E2	1608;1635;1635;1599;1421	A0A0J5Q143	1	1;2	S	AVGGGDLS(1)DS(1)DLR	AVGGGDLS(97.77)DS(97.77)DLR	10	2	0.29466	25444000	4115200	21329000	0	0	2179700	3411500	3385900	3375000	7631100	2194600	3266500	2244275	4116800	0.54515	#NAME?	-0.875274	#NAME?	0	0	0	0	2179700	0	0	3411500	0	0	3385900	0	0	3375000	0	4115200	3515900	0	0	2194600	0
B0XSH6;A4D9A0;A1DH60;A0A0J5PYI5	224;224;224;224	B0XSH6	1	1	S	AAAGGDLDNLS(1)EEAR	AAAGGDLDNLS(66.98)EEAR	11	2	0.70126	7629800	7629800	0	0	1881300	1960700	1472500	0	0	1493000	822400	0	1328625	578850	2.29528	#NAME?	1.19867	#NAME?	1881300	0	0	1960700	0	0	1472500	0	0	0	0	0	0	0	0	1493000	0	0	822400	0	0
A0A0J5PGG1;Q4WRL1;B0XNK4	596;530;530	A0A0J5PGG1	1	2	S	TAAS(1)PSIT(1)PLMR	T(-71.64)AAS(71.64)PS(-51.91)IT(51.91)PLMR	4	2	-0.32126	66958000	0	66958000	0	10936000	4636800	4879600	5648800	17073000	10526000	6069700	7187500	6525300	10214050	0.638855	#NAME?	-0.646439	#NAME?	0	10936000	0	0	4636800	0	0	4879600	0	0	5648800	0	0	17073000	0	0	10526000	0	0	6069700	0
A0A0J5SHZ7;Q4WCF8;B0YA06	383;377;377	A0A0J5SHZ7	1	1	S	GGVS(1)DEGEEDTGAAPKEPEK	GGVS(171.3)DEGEEDT(-171.3)GAAPKEPEK	4	2	-0.088872	514340000	514340000	0	0	23230000	91674000	55582000	56039000	36957000	56575000	28919000	24372000	56631250	36705750	1.54284	#NAME?	0.625592	#NAME?	23230000	0	0	91674000	0	0	55582000	0	0	56039000	0	0	36957000	0	0	56575000	0	0	28919000	0	0
C8V9G4;Q4WXV6;B0XXR1;A1D6Y3;A0A0J5PUD9;A1CKI8	121;126;126;126;126;124	C8V9G4	1	2	S	S(1)PS(1)PPPQYDNFGR	S(71.59)PS(55.22)PPPQY(-55.22)DNFGR	1	2	0.82776	676960000	0	676960000	0	78400000	92395000	107180000	70735000	91229000	74887000	39547000	74408000	87177500	70017750	1.24508	#NAME?	0.316235	#NAME?	0	78400000	0	0	92395000	0	0	107180000	0	0	70735000	0	0	91229000	0	0	74887000	0	0	39547000	0
A1CD35	2	A1CD35	1	2	T	MT(1)VS(1)CAVKPVVNPRPALK	MT(47.55)VS(47.55)CAVKPVVNPRPALK	2	2	2.182	15704000	0	15704000	0	2593700	0	0	0	0	0	7897100	5212800	648425	3277475	0.197843	#NAME?	-2.33757	#NAME?	0	2593700	0	0	0	0	0	0	0	0	0	0	0	0	0	0	0	0	0	7897100	0
		REV__C8V1X8	1	1	S	QS(1)EEPLLAVIEEK	QS(80.75)EEPLLAVIEEK	2	2	-0.79335	6795000	6795000	0	0	0	0	2904900	2676900	0	1213100	0	0	1395450	303275	4.60127	#NAME?	2.20203	#NAME?	0	0	0	0	0	0	2904900	0	0	2676900	0	0	0	0	0	1213100	0	0	0	0	0
Q4WS91;B0XRL3;Q6MYC1;A0A0J5Q571	152;152;152;271	Q4WS91	1	3	S	IQDDAAS(1)QRS(1)ET(0.312)S(0.688)GPVR	IQDDAAS(81.71)QRS(39.5)ET(-3.43)S(3.43)GPVR	7	2	0.36232	45800000	0	0	45800000	5645800	7656300	6098300	5895200	6493800	6621700	3874800	3514100	6323900	5126100	1.23367	#NAME?	0.302953	#NAME?	0	0	5645800	0	0	7656300	0	0	6098300	0	0	5895200	0	0	6493800	0	0	6621700	0	0	3874800
Q4WVR4;B0Y1T2;A0A0J5SYC8	154;154;154	Q4WVR4	1	1	S	RGS(1)AQAAAGGAEQK	RGS(117.3)AQAAAGGAEQK	3	2	0.12076	84900000	84900000	0	0	3115300	2728700	5101000	0	10676000	4842700	4341900	1899600	2736250	5440050	0.502983	#NAME?	-0.99142	#NAME?	3115300	0	0	2728700	0	0	5101000	0	0	0	0	0	10676000	0	0	4842700	0	0	4341900	0	0
Q4WZM7;B0XV05;A0A0J5Q0L0;A1DIK1	188;188;198;203	Q4WZM7	1	1;2	S	NLDNLS(1)DAGS(1)ER	NLDNLS(229.02)DAGS(229.02)ER	6	2	-0.28119	629980000	377230000	252750000	0	83036000	103040000	90991000	78012000	81427000	90629000	19979000	77431000	88769750	67366500	1.31771	#NAME?	0.398037	#NAME?	54042000	28995000	0	61317000	41721000	0	62461000	28530000	0	46595000	31417000	0	48800000	32628000	0	58686000	31943000	0	0	19979000	0
Q4WU42;B0Y3L9;A0A0J5PVQ0	2;2;2	Q4WU42	1	1	S	S(1)AAAENQADNK	S(131.08)AAAENQADNK	1	2	-0.18823	39457000	39457000	0	0	0	10846000	4291000	7408300	0	0	5803600	3116100	5636325	2229925	2.52759	#NAME?	1.33776	#NAME?	0	0	0	10846000	0	0	4291000	0	0	7408300	0	0	0	0	0	0	0	0	5803600	0	0
A0A0J5PHT5;Q4WAQ0;B0YC23	10;10;10	A0A0J5PHT5	1	1;2	S	TVDAMDVDS(1)S(1)PAPAAVAEPER	T(-107.58)VDAMDVDS(107.58)S(116.63)PAPAAVAEPER	9	2	0.11209	130430000	2194800	128230000	0	16623000	14257000	15838000	10818000	14536000	14155000	6862500	10897000	14384000	11612625	1.23865	#NAME?	0.308771	#NAME?	2194800	14428000	0	0	14257000	0	0	15838000	0	0	10818000	0	0	14536000	0	0	14155000	0	0	6862500	0
B0XWA6	15	B0XWA6	1	2	S	MAMTEIMPAAGT(1)QS(1)WR	MAMT(-43.89)EIMPAAGT(43.89)QS(70.68)WR	14	2	-0.29915	17990000	0	17990000	0	0	3244600	0	0	0	7644600	0	7100300	811150	3686225	0.220049	#NAME?	-2.1841	#NAME?	0	0	0	0	3244600	0	0	0	0	0	0	0	0	0	0	0	7644600	0	0	0	0
Q4WJQ2;B0XP12;A0A0J5SJB2	126;126;126	Q4WJQ2	1	1	S	S(1)DGEDDYSMGPR	S(156.66)DGEDDY(-166.02)S(-156.66)MGPR	1	2	-0.41015	49188000	49188000	0	0	5306700	6617400	6413200	7333900	2446800	8230000	3618400	4735900	6417800	4757775	1.34891	#NAME?	0.431792	#NAME?	5306700	0	0	6617400	0	0	6413200	0	0	7333900	0	0	2446800	0	0	8230000	0	0	3618400	0	0
Q4WDI5;B0YCW4;A0A0J5SE44	532;532;532	Q4WDI5	1	1	S	RGS(1)VVGVPTGEELK	RGS(73.94)VVGVPT(-73.94)GEELK	3	2	-0.36375	23957000	23957000	0	0	4073000	2387700	3868700	3607000	3292300	4002000	1616900	1109700	3484100	2505225	1.39073	#NAME?	0.475846	#NAME?	4073000	0	0	2387700	0	0	3868700	0	0	3607000	0	0	3292300	0	0	4002000	0	0	1616900	0	0
Q4WM37;B0Y8H2;A1DNI1;A0A0J5T051;A1CU16	1887;1887;1887;1860;1887	Q4WM37	1	1;2	S	IVPAS(1)PS(1)VK	IVPAS(47.3)PS(47.3)VK	7	2	0.66147	122020000	102280000	19749000	0	10045000	0	19888000	3784100	44147000	28491000	13515000	0	8429275	21538250	0.391363	#NAME?	-1.35342	#NAME?	3080900	6964100	0	0	0	0	19888000	0	0	0	3784100	0	37301000	6845600	0	28491000	0	0	13515000	0	0
Q4WHN7;B0XV61;A0A0J5PMI2	314;314;314	Q4WHN7	1	1	S	NAS(1)LTNLAGPDGLR	NAS(83.96)LT(-83.96)NLAGPDGLR	3	2	-0.091634	47106000	47106000	0	0	7388800	6336900	6177300	8075400	8106000	0	5270400	5751100	6994600	4781875	1.46273	#NAME?	0.548665	#NAME?	7388800	0	0	6336900	0	0	6177300	0	0	8075400	0	0	8106000	0	0	0	0	0	5270400	0	0
A1D679;Q4WYL7;B0XWF4;A0A0J5PWI2;A1CLC1;Q5B8H4;A0A1U8QIH9	52;52;52;52;52;52;52	A1D679	1	1	S	LLEYDNIDGMILLSELS(1)R	LLEY(-204.32)DNIDGMILLS(-74.55)ELS(74.55)R	17	2	-0.49676	11619000	11619000	0	0	0	0	0	0	5500600	1057500	0	0	0	1639525	0	#NAME?	#NUM!	#NAME?	0	0	0	0	0	0	0	0	0	0	0	0	5500600	0	0	1057500	0	0	0	0	0
O43102;B0Y381;A0A0J5PUE2;A1CZJ6	433;433;433;433	O43102	1	2;3	S	EDVAAALTTEQDEAPS(1)S(1)PQS(1)K	EDVAAALT(-129.66)T(-113.55)EQDEAPS(113.55)S(115.63)PQS(127.79)K	20	2	-0.032749	242620000	0	71960000	170660000	21993000	11535000	22627000	10310000	33369000	24586000	15034000	19134000	16616250	23030750	0.721481	#NAME?	-0.470967	#NAME?	0	0	21993000	0	1366700	10168000	0	1578800	21049000	0	0	10310000	0	2439100	30930000	0	2804500	21782000	0	1008800	14026000
B0Y2S2;A1CZZ2;A0A0J5PUT7	27;30;63	B0Y2S2	1	1;2;3	S	S(1)GS(1)EEPEPEPLADDFPAMMAR	S(146.34)GS(146.34)EEPEPEPLADDFPAMMAR	1	3	-0.45362	266190000	143800000	122390000	0	35700000	12270000	25995000	6476100	68979000	41909000	16691000	20675000	20110275	37063500	0.54259	#NAME?	-0.882066	#NAME?	21594000	14106000	0	7221700	5048000	0	15147000	10848000	0	0	6476100	0	32707000	36272000	0	24148000	17761000	0	10419000	6272300	0
Q4WPX3;B0Y6R3;A0A0J5PEJ0;A1CWP1	1615;1615;1617;1618	Q4WPX3	1	1	S	ALTQILNDEQS(1)VAGEDR	ALT(-139.46)QILNDEQS(139.46)VAGEDR	11	2	0.18558	18301000	18301000	0	0	4547700	0	0	1570600	4805200	2354500	2731300	2291700	1529575	3045675	0.502212	#NAME?	-0.993631	#NAME?	4547700	0	0	0	0	0	0	0	0	1570600	0	0	4805200	0	0	2354500	0	0	2731300	0	0
Q4WPQ1;P60204;B0Y6J3;A1CHV0;A0A068JFN4;B1NNT0;B1NNL9;B1NNL8;R9RGY9;R9RGX4;R9RGV2;A0A068JKT3;A0A068JI89;A0A068JFN8;A0A068JFI0;A0A068JFH2;K8DUK1;A1CWW0;W5U5A5;A0A076J9D0;A0A068JKS9;A0A068JI85;A0A068JEW1;A0A068JEV6;H6SHS0;A0A0J5SD58;A0A1B1VSY5;A0A0B5H725;A0A1L6CDJ8;A0A0U2WDA2;D5HKT5;A0A0U2V3Y1;A0A1L6CDJ7;A0A0M4J160;R4IVB3;Q49MT4;Q49MT5;Q49MR3;Q49MR2;Q49MR1;Q49MR0;Q49MQ9;Q49MQ8;Q49MQ7;Q49MQ6;Q49MQ5;Q…	82;82;82;82;69;70;70;70;73;73;73;74;74;74;74;74;76;82;72;62;62;63;64;66;66;100;68;62;65;66;70;66;66;62;62;56;56;56;56;56;56;56;56;56;56;56;56;56;56;56;56;56;56;56;64	Q4WPQ1	1	1	S	DTDS(1)EEEIR	DT(-75.46)DS(75.46)EEEIR	4	2	0.30556	26045000	26045000	0	0	808130	2116900	1290000	1757000	0	1500600	1395800	880010	1.49301e+06	944102	1.5814	#NAME?	0.661206	#NAME?	808130	0	0	2116900	0	0	1290000	0	0	1757000	0	0	0	0	0	1500600	0	0	1395800	0	0
Q8TFW4;E9R2S1;B0XR91;A0A0J5Q159	201;201;201;201	Q8TFW4	1	1;2	S	KRDS(1)LDDDIS(1)VALPGEEGNEVDLR	KRDS(57.15)LDDDIS(57.15)VALPGEEGNEVDLR	4	3	0.071698	37426000	33372000	4053700	0	4764200	0	3329500	10116000	4622700	1906700	0	0	4552425	1632350	2.78888	#NAME?	1.47968	#NAME?	4764200	0	0	0	0	0	1888500	1441000	0	7503500	2612700	0	4622700	0	0	1906700	0	0	0	0	0
Q4WXG0;B0XY60;A0A0J5PUX1	565;565;565	Q4WXG0	1	1;2	S	EPGDET(1)EQS(1)EEIDEDDDDIDINLAK	EPGDET(75.46)EQS(75.46)EEIDEDDDDIDINLAK	9	2	1.394	12579000	12579000	0	0	0	3131500	2432900	0	0	0	1262200	0	1391100	315550	4.40849	#NAME?	2.14029	#NAME?	0	0	0	3131500	0	0	2432900	0	0	0	0	0	0	0	0	0	0	0	1262200	0	0
A0A0J5PQS9;Q4WIA3;B0XTZ7;A1CYV7	217;263;263;217	A0A0J5PQS9	1	1	S	SYS(1)FDEER	S(-75.95)Y(-78.49)S(75.95)FDEER	3	2	-0.48782	424220000	424220000	0	0	37966000	54982000	49731000	81925000	24058000	65725000	34420000	37020000	56151000	40305750	1.39313	#NAME?	0.478326	#NAME?	37966000	0	0	54982000	0	0	49731000	0	0	81925000	0	0	24058000	0	0	65725000	0	0	34420000	0	0
CON__P02666	35	CON__P02666	1	1	S	FQS(1)EEQQQTEDELQDK	FQS(160.15)EEQQQT(-160.15)EDELQDK	3	2	0.68361	6287100	6287100	0	0	1389100	2622500	0	0	0	0	778610	0	1002900	194652	5.15226	#NAME?	2.3652	#NAME?	1389100	0	0	2622500	0	0	0	0	0	0	0	0	0	0	0	0	0	0	778610	0	0
Q4WGY6;B0YBB9	13;13	Q4WGY6	1	2;3	S	DIIPS(1)EDS(1)ES(1)DIMEVINDNVIVASK	DIIPS(83.17)EDS(80.03)ES(75.88)DIMEVINDNVIVAS(-75.88)K	5	3	-3.1921	3969400	0	1877200	2092200	0	0	0	0	3404900	0	0	564480	0	992345	0	#NAME?	#NUM!	#NAME?	0	0	0	0	0	0	0	0	0	0	0	0	0	1877200	1527700	0	0	0	0	0	0
A0A0J5PZR5;Q4X209;B0XWA2	32;32;32	A0A0J5PZR5	1	3	S	Y(1)VIPS(1)EEDRERDIVY(1)R	Y(67.36)VIPS(67.36)EEDRERDIVY(67.36)R	5	3	-0.68899	75567000	0	0	75567000	0	16056000	17204000	18605000	0	0	7746000	15956000	12966250	5925500	2.18821	#NAME?	1.12975	#NAME?	0	0	0	0	0	16056000	0	0	17204000	0	0	18605000	0	0	0	0	0	0	0	0	7746000
A1CW15;Q4WQM3;A0A0J5Q0G4;B0Y4T5	1622;1604;1603;1604	A1CW15;Q4WQM3	1	1	S	AS(1)PDQVDVEHDH	AS(143.58)PDQVDVEHDH	2	2	0.67077	37677000	37677000	0	0	3798900	6325500	6333100	7037400	0	8398000	2192200	3591800	5873725	3545500	1.65667	#NAME?	0.728287	#NAME?	3798900	0	0	6325500	0	0	6333100	0	0	7037400	0	0	0	0	0	8398000	0	0	2192200	0	0
A0A0J5PUU9;Q4WEK9;B0Y2T3	621;621;621	A0A0J5PUU9	1	1;2	S	ALEDDDLS(1)DAR	ALEDDDLS(90.93)DAR	8	2	-0.12405	24812000	8132900	16679000	0	3574100	3955200	2756100	3281700	2261700	3323500	1988500	3671500	3391775	2811300	1.20648	#NAME?	0.270803	#NAME?	1127100	2447000	0	1909400	2045800	0	1329500	1426600	0	0	3281700	0	0	2261700	0	1436200	1887300	0	732970	1255600	0
A1D7K4;A0A0J5SS57;Q4WX71;B0XYE7;A1CJW4	56;56;61;61;56	A1D7K4	1	1	S	GGAGNIGS(1)PNVR	GGAGNIGS(100.48)PNVR	8	2	-0.52981	36432000	36432000	0	0	0	2549600	1121400	2218100	0	1569800	669160	430210	1472275	667292	2.20634	#NAME?	1.14166	#NAME?	0	0	0	2549600	0	0	1121400	0	0	2218100	0	0	0	0	0	1569800	0	0	669160	0	0
A0A0J5SXE8;Q4WQJ0;B0Y4Q3	335;354;354	A0A0J5SXE8	1	1	S	FIAEAESPEEEPVAVS(1)AQK	FIAEAES(-96.3)PEEEPVAVS(96.3)AQK	16	2	-0.040753	7377900	7377900	0	0	1019500	0	752570	1031200	1633500	1476800	397770	1066600	700818	1.14367e+06	0.612781	#NAME?	-0.706557	#NAME?	1019500	0	0	0	0	0	752570	0	0	1031200	0	0	1633500	0	0	1476800	0	0	397770	0	0
A0A0J5PXU5;Q4X093;B0XTT7;A1DHX9	525;537;537;531	A0A0J5PXU5	1	1;2;3	S	S(1)QAS(1)PAPAS(1)PVVPER	S(86.21)QAS(86.21)PAPAS(86.21)PVVPER	9	2	0.45768	2382800000	1269600000	1100400000	12788000	270460000	446640000	269350000	316020000	167590000	397880000	207260000	209840000	325617500	245642500	1.32557	#NAME?	0.406618	#NAME?	154260000	116200000	0	266220000	180420000	0	157950000	111400000	0	210430000	101960000	3629700	0	162800000	4792900	229210000	168680000	0	111310000	94185000	1762500
Q4WHX6;B0XUQ7;A0A0J5SKJ3	135;135;135	Q4WHX6	1	1	S	ILVES(1)DDEADTDLR	ILVES(116.2)DDEADT(-116.2)DLR	5	2	-0.93461	33646000	33646000	0	0	4789000	1810100	3707300	2855400	8511400	6285500	2703700	2984000	3290450	5121150	0.642522	#NAME?	-0.638183	#NAME?	4789000	0	0	1810100	0	0	3707300	0	0	2855400	0	0	8511400	0	0	6285500	0	0	2703700	0	0
B0XND6;A0A0J5SJI8	800;800	B0XND6	1	1;2	S	DQPIVSSTLGQAEDDNGS(1)DDEES(1)VPVLLK	DQPIVS(-94.04)S(-88.61)T(-82.98)LGQAEDDNGS(82.98)DDEES(88.61)VPVLLK	18	3	-0.10823	268830000	241060000	27774000	0	30993000	59143000	3109000	43478000	21113000	19011000	19701000	20480000	34180750	20076250	1.70255	#NAME?	0.767694	#NAME?	27951000	3041900	0	56168000	2974700	0	0	3109000	0	38033000	5444900	0	14164000	6949400	0	16892000	2119700	0	16969000	2731900	0
Q4WUM8;B0Y453;A0A0J5SPU9	166;166;166	Q4WUM8	1	1	S	SNLDS(1)DEELVR	S(-68.3)NLDS(68.3)DEELVR	5	2	1.3409	6470100	6470100	0	0	1785600	0	0	0	1787900	0	1159600	1736900	446400	1171100	0.38118	#NAME?	-1.39146	#NAME?	1785600	0	0	0	0	0	0	0	0	0	0	0	1787900	0	0	0	0	0	1159600	0	0
A0A0J5PUH8;A1D6X6;Q4WXW4;B0XXQ3	160;163;187;187	A0A0J5PUH8	1	1;2	T	AAENLAQNES(1)EPQT(1)PANEEPAEPAEK	AAENLAQNES(85.11)EPQT(85.11)PANEEPAEPAEK	14	3	-0.30931	8408900000	3190800000	5218100000	0	1131900000	1073500000	935930000	810430000	1034700000	994380000	458940000	751770000	987940000	809947500	1.21976	#NAME?	0.286595	#NAME?	338670000	793270000	0	384820000	688710000	0	320340000	615590000	0	324960000	485470000	0	304560000	730100000	0	285970000	708410000	0	109720000	349220000	0
A0A0J5PXU5;Q4X093;B0XTT7	481;493;493	A0A0J5PXU5	1	1;2	S	FADKEDDAEPVDDDS(1)S(1)FEEIPKPTER	FADKEDDAEPVDDDS(116.82)S(86.94)FEEIPKPT(-86.94)ER	15	3	0.0097576	621140000	11799000	609340000	0	74738000	81370000	111760000	85197000	112270000	74639000	34300000	37189000	88266250	64599500	1.36636	#NAME?	0.450339	#NAME?	0	74738000	0	0	81370000	0	5214700	106540000	0	4446400	80751000	0	0	112270000	0	0	74639000	0	0	34300000	0
Q4X1D8;B0XS68;A0A0J5PYP9;A1DGW0	943;943;944;946	Q4X1D8;A1DGW0	1	1;2	S	S(1)NRAS(1)LDIPR	S(148.48)NRAS(148.48)LDIPR	5	2	-0.32351	111170000	16040000	95127000	0	9335800	7049200	7313400	19922000	19745000	26650000	7859400	13293000	10905100	16886850	0.645775	#NAME?	-0.630897	#NAME?	0	9335800	0	0	7049200	0	0	7313400	0	6022200	13900000	0	3951000	15794000	0	6067100	20582000	0	0	7859400	0
Q4WU99;A0A0J5PVU6;A1DF58	1135;1135;1156	Q4WU99	1	1	S	RQS(1)NQADSGAQTILSSK	RQS(71.63)NQADS(-71.63)GAQT(-78.89)ILS(-120.53)S(-133.85)K	3	2	-0.40444	51674000	51674000	0	0	5060900	6033100	5753600	4109000	3981900	6513000	2892000	3251100	5239150	4159500	1.25956	#NAME?	0.332923	#NAME?	5060900	0	0	6033100	0	0	5753600	0	0	4109000	0	0	3981900	0	0	6513000	0	0	2892000	0	0
Q4WQ55;B0Y6Z3;A0A0J5PEN4	489;489;489	Q4WQ55	1	1;2	S	TNLASEYHAS(1)NPDLR	T(-106.13)NLAS(-89.72)EY(-90.3)HAS(89.72)NPDLR	10	2	0.26054	17250000	16133000	1117300	0	2875000	2503700	2882900	2702300	0	4149800	0	2136700	2740975	1571625	1.74404	#NAME?	0.802432	#NAME?	2875000	0	0	2503700	0	0	2882900	0	0	2702300	0	0	0	0	0	3032500	1117300	0	0	0	0
B0Y2S2;A1CZZ2;A0A0J5PUT7	29;32;65	B0Y2S2	1	1;2	S	S(1)GS(1)EEPEPEPLADDFPAMMAR	S(146.34)GS(146.34)EEPEPEPLADDFPAMMAR	3	3	-0.45362	268230000	145840000	122390000	0	16577000	5973000	12820000	8277000	41343000	21075000	8304700	10088000	10911750	20202675	0.540114	#NAME?	-0.888664	#NAME?	2471600	14106000	0	925000	5048000	0	1972600	10848000	0	1800900	6476100	0	5070800	36272000	0	3313900	17761000	0	2032400	6272300	0
Q4WG92;B0YCD0;A1DC86;A0A0J5PHG3;A1CDA8	152;152;159;159;168	Q4WG92	1	1	S	DLHDLEVSIS(1)NV	DLHDLEVS(-64.91)IS(64.91)NV	10	2	-0.27918	61453000	61453000	0	0	5683300	4714600	6438600	15353000	8642500	4463100	3180600	2830300	8047375	4779125	1.68386	#NAME?	0.751772	#NAME?	5683300	0	0	4714600	0	0	6438600	0	0	15353000	0	0	8642500	0	0	4463100	0	0	3180600	0	0
Q4WRZ0;B0XMT9;A0A0J5Q0N2	182;182;182	Q4WRZ0	1	1	S	RGS(1)LGDAPGFDR	RGS(104.78)LGDAPGFDR	3	2	-0.32897	194290000	194290000	0	0	2647100	3711700	2285200	3127900	2997000	3163500	1148600	1783200	2942975	2273075	1.29471	#NAME?	0.37263	#NAME?	2647100	0	0	3711700	0	0	2285200	0	0	3127900	0	0	2997000	0	0	3163500	0	0	1148600	0	0
A1C920;Q4W9L9;B0YEB1;A1D9H8	173;173;173;190	A1C920;Q4W9L9	1	1	S	NIS(1)AAEAVTEVK	NIS(79.5)AAEAVT(-79.5)EVK	3	2	0.35452	2764200	2764200	0	0	0	1105000	1085800	0	0	573350	0	0	547700	143338	3.82105	#NAME?	1.93397	#NAME?	0	0	0	1105000	0	0	1085800	0	0	0	0	0	0	0	0	573350	0	0	0	0	0
Q4WP97;B0Y644;A0A0J5SCS3;A1CXC2	289;289;289;292	Q4WP97;A1CXC2	1	2;3	S	RAS(1)DES(1)VS(1)PK	RAS(63.68)DES(63.68)VS(63.68)PK	8	2	1.5113	8700900	0	8700900	0	968120	1698200	1257900	0	0	1504500	0	0	981055	376125	2.60832	#NAME?	1.38312	#NAME?	0	968120	0	0	1698200	0	0	1257900	0	0	0	0	0	0	0	0	1504500	0	0	0	0
A1CT80;B0Y851;A1DN64;A0A0J5Q7A1	358;358;358;976	A1CT80	1	1	S	LSDLS(1)DEGESR	LS(-68.05)DLS(64.85)DEGES(-64.85)R	5	2	-0.25965	5833400	5833400	0	0	577590	1077000	890890	1283000	0	1547000	0	457990	957120	501248	1.90948	#NAME?	0.933177	#NAME?	577590	0	0	1077000	0	0	890890	0	0	1283000	0	0	0	0	0	1547000	0	0	0	0	0
Q4WUL2;B0Y436;A0A0J5PS79	97;97;104	Q4WUL2	1	1	S	EAHHTYENSLDLES(1)GDEDGPVVVR	EAHHT(-116.65)Y(-120.85)ENS(-100.84)LDLES(100.84)GDEDGPVVVR	14	3	0.16286	33641000	33641000	0	0	3869900	2687800	3797700	8512100	4515600	4138700	0	2586200	4716875	2810125	1.67853	#NAME?	0.747197	#NAME?	3869900	0	0	2687800	0	0	3797700	0	0	8512100	0	0	4515600	0	0	4138700	0	0	0	0	0
Q4WXW9;B0XXP8;A0A0J5PUC7;A1D6X0	411;411;411;517	Q4WXW9	1	1;2	S	LSNSSEYLPSHKPELEPVNDGPS(1)P	LS(-173.88)NS(-169.61)S(-166.82)EY(-149.74)LPS(-131.56)HKPELEPVNDGPS(131.56)P	23	3	-0.24944	114770000	103790000	10987000	0	13825000	0	10827000	16297000	35273000	19744000	7883900	10922000	10237250	18455725	0.554692	#NAME?	-0.85024	#NAME?	13825000	0	0	0	0	0	10827000	0	0	13911000	2386500	0	29437000	5836700	0	16980000	2763600	0	7883900	0	0
Q4WCI8;B0YA36;A0A0J5PK06;A1DB38	161;161;161;161	Q4WCI8	1	1	S	DPS(1)EDIVALTNSGR	DPS(165.05)EDIVALT(-165.05)NS(-199.96)GR	3	2	-0.10613	12621000	12621000	0	0	1760800	1169800	1886600	1802600	0	1851200	1409600	1366400	1654950	1156800	1.43063	#NAME?	0.516648	#NAME?	1760800	0	0	1169800	0	0	1886600	0	0	1802600	0	0	0	0	0	1851200	0	0	1409600	0	0
Q4WHN5;A0A0J5PN52;B0XV63;A1CEJ8;A1DFP8	744;777;744;776;777	Q4WHN5;A1DFP8	1	2	S	S(1)VS(1)LGAEER	S(119.45)VS(119.45)LGAEER	1	2	-0.11444	5278100	0	5278100	0	0	0	751310	896960	1344400	1596300	0	689020	412068	907430	0.454104	#NAME?	-1.13891	#NAME?	0	0	0	0	0	0	0	751310	0	0	896960	0	0	1344400	0	0	1596300	0	0	0	0
Q4WHN5;A0A0J5PN52;B0XV63;A1CEJ8;A1DFP8	746;779;746;778;779	Q4WHN5;A1DFP8	1	2	S	S(1)VS(1)LGAEER	S(119.45)VS(119.45)LGAEER	3	2	-0.11444	5278100	0	5278100	0	0	0	751310	896960	1344400	1596300	0	689020	412068	907430	0.454104	#NAME?	-1.13891	#NAME?	0	0	0	0	0	0	0	751310	0	0	896960	0	0	1344400	0	0	1596300	0	0	0	0
Q4WKC8;B0XMM8;A0A0J5PLZ0	278;278;309	Q4WKC8	1	1;2	S	LIEEGEPVEDS(1)PPS(1)PK	LIEEGEPVEDS(137.32)PPS(137.32)PK	14	2	-0.90989	6442500	4910400	1532100	0	608900	0	764030	0	1885300	3184300	0	0	343232	1267400	0.270816	#NAME?	-1.88461	#NAME?	608900	0	0	0	0	0	764030	0	0	0	0	0	1885300	0	0	1652200	1532100	0	0	0	0
Q4X000;B0XUG9;A0A0J5Q291;A1DI78	252;252;252;252	Q4X000	1	1;2;3	S	GS(1)IVS(0.999)ATSPEEMEK	GS(86.71)IVS(33.02)AT(-33.02)S(-50.15)PEEMEK	2	2	-0.00019802	150520000	119440000	30090000	994780	15890000	20525000	17809000	22095000	19968000	19540000	10639000	14096000	19079750	16060750	1.18797	#NAME?	0.248503	#NAME?	12644000	3246000	0	16861000	2668900	994780	15978000	1830300	0	19319000	2776000	0	17493000	2474600	0	16133000	3407100	0	9372100	1267300	0
A0A0J5PXU5;Q4X093;B0XTT7	482;494;494	A0A0J5PXU5	1	1;2	S	FADKEDDAEPVDDDS(1)S(1)FEEIPKPTER	FADKEDDAEPVDDDS(102.04)S(91.05)FEEIPKPT(-91.05)ER	16	3	-0.12304	1191100000	581720000	609340000	0	143450000	139960000	194030000	172720000	199220000	145920000	73446000	87553000	162540000	126534750	1.28455	#NAME?	0.361261	#NAME?	68710000	74738000	0	58587000	81370000	0	87483000	106540000	0	91973000	80751000	0	86948000	112270000	0	71284000	74639000	0	39146000	34300000	0
A0A0J5PWS2;Q4WTI5;B0XQ40;A1D3F7;A1CQJ1	2;2;2;2;2	A0A0J5PWS2	1	2;3	S	S(1)S(1)S(1)DEDVVR	S(53.17)S(53.17)S(53.17)DEDVVR	1	2	-0.065587	13136000	0	13136000	0	1828900	1786900	2302900	1947100	2608500	0	913000	1748900	1966450	1317600	1.49245	#NAME?	0.577681	#NAME?	0	1828900	0	0	1786900	0	0	2302900	0	0	1947100	0	0	2608500	0	0	0	0	0	913000	0
Q876M7;E9QVU7;B0XVK5;A0A0J5PX49;A1DIS4	2;2;2;2;2	Q876M7	1	1	S	S(1)AEPDHAHDK	S(67.21)AEPDHAHDK	1	2	0.24397	7614400	7614400	0	0	0	1378400	0	2737800	0	0	962100	0	1029050	240525	4.27835	#NAME?	2.09705	#NAME?	0	0	0	1378400	0	0	0	0	0	2737800	0	0	0	0	0	0	0	0	962100	0	0
A0A0J5SJ19;A1D401;Q4WJE5;B0XPI9	155;248;273;273	A0A0J5SJ19	1	1	S	RGGDS(1)DGEDIIR	RGGDS(93.11)DGEDIIR	5	2	1.0445	5223900	5223900	0	0	0	2336700	0	1108100	0	0	0	782670	861200	195668	4.40134	#NAME?	2.13794	#NAME?	0	0	0	2336700	0	0	0	0	0	1108100	0	0	0	0	0	0	0	0	0	0	0
Q4WY51;A0A0J5PU71;B0XXA4	526;526;527	Q4WY51	1	1	S	GAVDTLDGAFVGS(1)PLK	GAVDT(-78.66)LDGAFVGS(78.66)PLK	13	2	0.1183	10100000	10100000	0	0	1179100	1523600	705720	0	0	0	638350	940680	852105	394758	2.15855	#NAME?	1.11006	#NAME?	1179100	0	0	1523600	0	0	705720	0	0	0	0	0	0	0	0	0	0	0	638350	0	0
Q4WVH4;B0Y1B9;A1DDY2;A0A0J5PW14	117;117;117;117	Q4WVH4	1	1	S	TEDS(1)AEPDLAR	T(-67.71)EDS(67.71)AEPDLAR	4	2	0.18139	8564900	8564900	0	0	1347700	1014800	1221900	1464800	0	1850400	712500	716220	1262300	819780	1.5398	#NAME?	0.622746	#NAME?	1347700	0	0	1014800	0	0	1221900	0	0	1464800	0	0	0	0	0	1850400	0	0	712500	0	0
Q4WEN7;A1CZV2;A0A0J5PR03;B0Y2X2	119;119;119;119	Q4WEN7	1	1;2	S	LGS(1)VDADGMS(1)VR	LGS(94.45)VDADGMS(94.45)VR	3	2	-0.23255	39712000	27424000	12288000	0	3691100	6513900	5147500	7196900	5190000	6393500	2321800	3257600	5637350	4290725	1.31385	#NAME?	0.393796	#NAME?	3691100	0	0	4852500	1661400	0	3498200	1649300	0	4601600	2595300	0	3112400	2077600	0	4159600	2233900	0	1381100	940700	0
Q4X026;B0XU75;A1DI53;A0A0J5PY67	270;270;270;270	Q4X026	1	1	S	S(1)PGLLQAGR	S(80.1)PGLLQAGR	1	2	-0.11003	9123500	9123500	0	0	0	0	0	2102100	1745000	2344400	1249300	0	525525	1334675	0.393748	#NAME?	-1.34466	#NAME?	0	0	0	0	0	0	0	0	0	2102100	0	0	1745000	0	0	2344400	0	0	1249300	0	0
Q8TGG0;Q4WSM8;B0XQZ6;A0A0J5PZ22	22;22;22;22	Q8TGG0	1	1	S	QS(1)LEVVPVK	QS(63.07)LEVVPVK	2	2	0.88983	4450300	4450300	0	0	0	0	711070	0	0	2784500	954740	0	177768	934810	0.190164	#NAME?	-2.39468	#NAME?	0	0	0	0	0	0	711070	0	0	0	0	0	0	0	0	2784500	0	0	954740	0	0
A0A0J5PHM0;Q4WDB6;B0YD34;A1DLQ4	32;32;32;32	A0A0J5PHM0	1	3	S	S(1)PEPDS(1)DIGRS(1)PR	S(98.41)PEPDS(98.41)DIGRS(98.41)PR	6	2	-0.0030764	7233300	0	0	7233300	2471900	3184200	0	0	0	0	0	1577300	1414025	394325	3.58594	#NAME?	1.84235	#NAME?	0	0	2471900	0	0	3184200	0	0	0	0	0	0	0	0	0	0	0	0	0	0	0
A0A0J5PV74;Q4WWZ0;B0XYN3	662;690;690	A0A0J5PV74	1	1;2	S	DSNENYLPEVVNRQS(1)LEERS(1)PLPEPK	DS(-76.39)NENY(-71.06)LPEVVNRQS(71.06)LEERS(87.2)PLPEPK	15	3	0.058135	107570000	14767000	92802000	0	13708000	11531000	16986000	10378000	12218000	10800000	4735500	13917000	13150750	10417625	1.26236	#NAME?	0.336119	#NAME?	2909600	10799000	0	2545900	8985300	0	3573600	13413000	0	0	10378000	0	0	12218000	0	2458400	8342000	0	972910	3762600	0
Q4WYS9;B0Y082;A0A0J5SQV5;A1D612	20;20;20;20	Q4WYS9	1	2	S	ESYPDS(1)PVS(1)LSSR	ES(-60.04)Y(-79.1)PDS(60.04)PVS(66.1)LS(-66.1)S(-101.13)R	9	2	0.39016	27961000	0	27961000	0	4425800	4138600	4932900	2998900	0	3633200	2796600	5034900	4124050	2866175	1.43887	#NAME?	0.524935	#NAME?	0	4425800	0	0	4138600	0	0	4932900	0	0	2998900	0	0	0	0	0	3633200	0	0	2796600	0
A0A0J5Q446;Q4WLF7;B0XM58;A1DP90	1685;1611;1611;1686	A0A0J5Q446	1	1	S	MDVS(1)EDDEPPKR	MDVS(61.38)EDDEPPKR	4	2	-0.6653	56560000	56560000	0	0	5117500	5771000	6588500	6128900	5833500	7044900	2617300	3291400	5901475	4696775	1.2565	#NAME?	0.329405	#NAME?	5117500	0	0	5771000	0	0	6588500	0	0	6128900	0	0	5833500	0	0	7044900	0	0	2617300	0	0
Q4WTG4;B0XQ61;A1D3D6	221;221;224	Q4WTG4	1	2;3	S	S(1)LS(1)MDQSR	S(70.48)LS(55.25)MDQS(-55.25)R	1	2	-0.3529	6106900	0	3757800	2349100	0	3652300	1337000	0	0	0	557690	559990	1247325	279420	4.46398	#NAME?	2.15833	#NAME?	0	0	0	0	1303200	2349100	0	1337000	0	0	0	0	0	0	0	0	0	0	0	557690	0
Q4WKG6;B0XMJ2;A0A0J5PM23;A1D504	847;847;855;894	Q4WKG6	1	1;2	S	S(1)PFEEFEESK	S(142.09)PFEEFEES(-142.09)K	1	2	0.12657	37204000	19315000	17889000	0	8083500	2768600	8078000	2845300	2680700	2398000	1535400	6748500	5443850	3340650	1.62958	#NAME?	0.704498	#NAME?	2352600	5730800	0	2768600	0	0	2593600	5484400	0	2845300	0	0	2680700	0	0	2398000	0	0	1535400	0	0
A1D6J1;A0A0J5PWT3;Q4WYA0;B0XWY6;A1CKX7;C8V8L0;Q5B366	34;34;27;27;34;34;34	A1D6J1	1	1	S	IFDVS(1)AFEK	IFDVS(59.84)AFEK	5	2	3.972	4494900	4494900	0	0	0	0	2709700	998570	786640	0	0	0	927068	196660	4.71406	#NAME?	2.23697	#NAME?	0	0	0	0	0	0	2709700	0	0	998570	0	0	786640	0	0	0	0	0	0	0	0
Q4WUQ1;B0Y478;A1DER0;A0A0J5PVB7	423;423;423;423	Q4WUQ1	1	1;2	S	MAATSLAPAASSTEQSEVQS(1)ENENEK	MAAT(-187.02)S(-178.63)LAPAAS(-118.63)S(-119.64)T(-105.6)EQS(-64.02)EVQS(64.02)ENENEK	20	3	-0.13533	122270000	121420000	856290	0	1994100	2563200	3108600	1747900	2179900	2428000	1576200	1611900	2353450	1949000	1.20752	#NAME?	0.272043	#NAME?	1994100	0	0	2563200	0	0	2252400	856290	0	1747900	0	0	2179900	0	0	2428000	0	0	1576200	0	0
B0YEG1;A4DA77;A1D9N1;A0A0J5PN10	34;34;34;34	B0YEG1	1	2;3	S	AFPHVDLDGHNLPPS(1)PAPS(1)S(1)PR	AFPHVDLDGHNLPPS(65.02)PAPS(65.02)S(65.02)PR	15	3	-1.0283	15247000	0	13700000	1546300	1273900	0	2759700	1212800	1551900	750350	0	0	1311600	575562	2.27881	#NAME?	1.18828	#NAME?	0	1273900	0	0	0	0	0	1213400	1546300	0	1212800	0	0	1551900	0	0	750350	0	0	0	0
B0YEG1;A4DA77;A1D9N1;A0A0J5PN10	38;38;38;38	B0YEG1	1	2;3	S	AFPHVDLDGHNLPPS(1)PAPS(1)S(1)PR	AFPHVDLDGHNLPPS(65.02)PAPS(65.02)S(65.02)PR	19	3	-1.0283	14722000	0	13176000	1546300	1273900	0	2759700	1212800	1551900	750350	0	0	1311600	575562	2.27881	#NAME?	1.18828	#NAME?	0	1273900	0	0	0	0	0	1213400	1546300	0	1212800	0	0	1551900	0	0	750350	0	0	0	0
B0YEG1;A4DA77;A1D9N1;A0A0J5PN10	39;39;39;39	B0YEG1	1	2;3	S	AFPHVDLDGHNLPPS(1)PAPS(1)S(1)PR	AFPHVDLDGHNLPPS(65.02)PAPS(65.02)S(65.02)PR	20	3	-1.0283	15888000	0	14342000	1546300	1273900	0	2759700	1212800	1551900	750350	0	0	1311600	575562	2.27881	#NAME?	1.18828	#NAME?	0	1273900	0	0	0	0	0	1213400	1546300	0	1212800	0	0	1551900	0	0	750350	0	0	0	0
Q4WIM4;B0XT88;A0A0J5Q366	216;216;291	Q4WIM4	1	1	S	GTLAGNADDDVS(1)MGEEGGEQGLEK	GT(-91.35)LAGNADDDVS(91.35)MGEEGGEQGLEK	12	2	0.17445	18012000	18012000	0	0	1770400	0	2027000	2196000	2787100	3891800	1110800	1669200	1498350	2364725	0.633625	#NAME?	-0.658298	#NAME?	1770400	0	0	0	0	0	2027000	0	0	2196000	0	0	2787100	0	0	3891800	0	0	1110800	0	0
Q4X190;B0XSB3;A0A0J5PYL7	18;18;18	Q4X190	1	1	S	DDGS(1)ILDDDLIEADDAIEADDPLHTSDTAPLR	DDGS(181.6)ILDDDLIEADDAIEADDPLHT(-181.84)S(-181.6)DT(-182.85)APLR	4	3	0.13998	35959000	35959000	0	0	0	0	3336400	3738500	7807000	21077000	0	0	1768725	7221000	0.244942	#NAME?	-2.02949	#NAME?	0	0	0	0	0	0	3336400	0	0	3738500	0	0	7807000	0	0	21077000	0	0	0	0	0
Q4WEX6;B0XZB0;A0A0J5ST36;A1DKP4	14;14;14;14	Q4WEX6	1	1;2;3;4	T	MYGAS(0.006)T(0.994)GPQTGINT(1)PR	MY(-90.36)GAS(-22.1)T(22.1)GPQT(-50.3)GINT(114.89)PR	14	2	2.034	382550000	187350000	148220000	46975000	24604000	8617100	17565000	12108000	32394000	37338000	14886000	10145000	15723525	23690750	0.663699	#NAME?	-0.591399	#NAME?	10513000	9709300	4381400	3570300	3619500	1427300	6319700	8301800	2943700	5594200	6513400	0	8090400	15717000	8586700	14323000	12914000	10101000	7481000	4751900	2653600
Q4WVK1;B0Y1E6;A0A0J5SQN6	425;425;454	Q4WVK1	1	1;2	S	S(1)LNS(1)GLDDEEAFGGPEGNSASATR	S(200.03)LNS(200.03)GLDDEEAFGGPEGNS(-200.03)AS(-206.27)AT(-206.27)R	1	2	-0.44498	81768000	1237000	80531000	0	11507000	2416100	5930500	2413000	14635000	11865000	6896500	3110600	5566650	9126775	0.609925	#NAME?	-0.713296	#NAME?	1237000	10270000	0	0	2416100	0	0	5930500	0	0	2413000	0	0	14635000	0	0	11865000	0	0	6896500	0
Q4WVK1;B0Y1E6;A0A0J5SQN6	428;428;457	Q4WVK1	1	1;2	S	S(1)LNS(1)GLDDEEAFGGPEGNSASATR	S(200.03)LNS(200.03)GLDDEEAFGGPEGNS(-200.03)AS(-206.27)AT(-206.27)R	4	2	-0.44498	81768000	1237000	80531000	0	11507000	2416100	5930500	2413000	14635000	11865000	6896500	3110600	5566650	9126775	0.609925	#NAME?	-0.713296	#NAME?	1237000	10270000	0	0	2416100	0	0	5930500	0	0	2413000	0	0	14635000	0	0	11865000	0	0	6896500	0
Q4WXY0;B0XXN8;A0A0J5PU93	818;818;818	Q4WXY0	1	2	S	DAPQHT(0.001)EGMS(0.999)PVEGDQQVGIS(1)PEPDKADLLAR	DAPQHT(-30.55)EGMS(30.55)PVEGDQQVGIS(77.16)PEPDKADLLAR	21	3	0.012034	15975000	0	15975000	0	2763500	0	0	2513700	4853400	3409200	0	2434800	1319300	2674350	0.493316	#NAME?	-1.01942	#NAME?	0	2763500	0	0	0	0	0	0	0	0	2513700	0	0	4853400	0	0	3409200	0	0	0	0
A1D939;B0YBX9;A4DA56	489;492;492	A1D939	1	1;2	S	GGS(1)PVAAS(1)PVPVR	GGS(67.14)PVAAS(67.14)PVPVR	3	2	0.80202	2243100	1722200	520880	0	0	942910	779330	0	0	0	0	520880	430560	130220	3.3064	#NAME?	1.72526	#NAME?	0	0	0	942910	0	0	779330	0	0	0	0	0	0	0	0	0	0	0	0	0	0
Q4X1J9;B0XS13;A0A0J5Q3M9	76;76;76	Q4X1J9	1	1	S	RLS(1)NEQPQTSAVSESAAK	RLS(72.95)NEQPQT(-84.96)S(-72.95)AVS(-106.54)ES(-130.53)AAK	3	2	0.16148	20127000	20127000	0	0	0	2231800	4105700	0	6868000	4479200	2442500	0	1584375	3447425	0.459582	#NAME?	-1.12161	#NAME?	0	0	0	2231800	0	0	4105700	0	0	0	0	0	6868000	0	0	4479200	0	0	2442500	0	0
Q6MY86;Q4WS43;B0XRR0;A0A0J5SXP5	470;622;622;622	Q6MY86	1	1	S	HIQDQVQEQELEPES(1)EPELEQDPQDDIEQDR	HIQDQVQEQELEPES(98.23)EPELEQDPQDDIEQDR	15	3	0.89433	12704000	12704000	0	0	3327800	3209100	1922700	0	0	0	1622900	2621100	2114900	1061000	1.99331	#NAME?	0.995165	#NAME?	3327800	0	0	3209100	0	0	1922700	0	0	0	0	0	0	0	0	0	0	0	1622900	0	0
Q4X1D8;B0XS68;A0A0J5PYP9	635;635;636	Q4X1D8	1	2	S	TETSADLGEES(1)DDELS(1)VR	T(-194.46)ET(-180.92)S(-161.97)ADLGEES(161.97)DDELS(226.76)VR	16	2	-0.05179	112820000	0	112820000	0	14083000	16900000	12475000	16513000	14652000	14304000	9175900	14719000	14992750	13212725	1.13472	#NAME?	0.182337	#NAME?	0	14083000	0	0	16900000	0	0	12475000	0	0	16513000	0	0	14652000	0	0	14304000	0	0	9175900	0
A1D350;Q4WT72;B0XQF1;A0A0J5Q0Z5;A1CQ85;Q5BDY0;A0A1U8QUT9	681;780;780;780;795;788;788	A1D350	1	1;2	S	AVHS(1)GS(1)EEGEIEED	AVHS(180.61)GS(180.61)EEGEIEED	4	2	-0.12992	24941000	732570	24209000	0	24209000	732570	0	0	0	0	0	0	6.23539e+06	0	#DIV/0!	#NAME?	#DIV/0!	#NAME?	0	24209000	0	732570	0	0	0	0	0	0	0	0	0	0	0	0	0	0	0	0	0
A0A0J5Q0C3;Q4WIE4;B0XTV4	263;455;455	A0A0J5Q0C3	1	1	S	RDS(1)DLTADTILADR	RDS(78.43)DLT(-78.43)ADT(-84.38)ILADR	3	2	0.43199	37486000	37486000	0	0	6275600	4753500	4308200	5590500	6586200	4209100	1936700	3826100	5231950	4139525	1.2639	#NAME?	0.337884	#NAME?	6275600	0	0	4753500	0	0	4308200	0	0	5590500	0	0	6586200	0	0	4209100	0	0	1936700	0	0
Q4WPS4;B0Y6L6;A1CWT8;A0A0J5PHQ4	15;15;15;15	Q4WPS4	1	1	S	AVEES(1)PQPK	AVEES(101.3)PQPK	5	2	-0.69229	93700000	93700000	0	0	2992000	7299700	3304100	4510800	6670600	10005000	5142700	3389600	4526650	6301975	0.718291	#NAME?	-0.47736	#NAME?	2992000	0	0	7299700	0	0	3304100	0	0	4510800	0	0	6670600	0	0	10005000	0	0	5142700	0	0
Q4W9S8;B0YEH1;A0A0J5PR49	198;198;198	Q4W9S8	1	1	S	KDKEDFMES(1)DDEEAIPVIAAPR	KDKEDFMES(45.61)DDEEAIPVIAAPR	9	4	0.41236	2773800000	2773800000	0	0	25395000	13473000	19585000	20293000	45121000	31677000	18279000	14329000	19686500	27351500	0.719759	#NAME?	-0.474413	#NAME?	25395000	0	0	13473000	0	0	19585000	0	0	20293000	0	0	45121000	0	0	31677000	0	0	18279000	0	0
Q4WT29;B0XQJ5;A0A0J5PWD5	952;952;952	Q4WT29	1	2	S	GEENAEGLS(1)DAES(1)EIWEALVK	GEENAEGLS(107.33)DAES(107.33)EIWEALVK	13	3	0.083737	183700000	0	183700000	0	19309000	2817500	16186000	8950800	11555000	12063000	1281500	3397100	11815825	7074150	1.67028	#NAME?	0.740092	#NAME?	0	19309000	0	0	2817500	0	0	16186000	0	0	8950800	0	0	11555000	0	0	12063000	0	0	1281500	0
Q4WUF9;B0Y3Y5;A0A0J5SPP7	204;204;255	Q4WUF9	1	2;3	S	S(1)LS(1)PGS(1)ENGDVEGGAR	S(86.73)LS(86.73)PGS(86.73)ENGDVEGGAR	6	2	-0.25811	28025000	0	28025000	0	6952300	4517700	6217000	0	0	3867500	2826400	3644000	4421750	2584475	1.71089	#NAME?	0.774746	#NAME?	0	6952300	0	0	4517700	0	0	6217000	0	0	0	0	0	0	0	0	3867500	0	0	2826400	0
Q4WMH1;B0Y837;A0A0J5Q352	401;401;489	Q4WMH1	1	1;2;3	T	PAT(1)PQPSAGATPQPSAAS(1)PDK	PAT(86.38)PQPS(-86.38)AGAT(-103.13)PQPS(-49.07)AAS(49.07)PDK	3	2	-0.20825	356460000	68344000	235530000	52586000	34693000	32248000	46055000	38858000	46704000	39685000	11520000	16944000	37963500	28713250	1.32216	#NAME?	0.402896	#NAME?	7217300	17875000	9601400	11054000	12968000	8225600	10079000	26570000	9406000	9606700	20414000	8838100	10094000	27391000	9219400	9118100	23271000	7295900	5391500	6128600	0
A0A0J5PWS2;Q4WTI5;B0XQ40;A1D3F7	82;83;83;83	A0A0J5PWS2	1	1;2	S	TLDDEELDS(1)GDDIDR	T(-173.46)LDDEELDS(173.46)GDDIDR	9	2	0.020031	265820000	256860000	8954600	0	15366000	17901000	13027000	19179000	11133000	18539000	9464800	16087000	16368250	13805950	1.18559	#NAME?	0.24561	#NAME?	12609000	2757200	0	17901000	0	0	13027000	0	0	15892000	3286600	0	11133000	0	0	15628000	2910800	0	9464800	0	0
Q4WN41;B0Y7F8;A0A0J5Q2G0;A1DMH0	322;322;322;324	Q4WN41	1	3	S	S(1)PS(1)PADS(1)DEIAIER	S(97.58)PS(97.58)PADS(97.58)DEIAIER	1	2	0.51525	2718400	0	0	2718400	1090000	962090	0	0	0	0	0	666270	513022	166568	3.07997	#NAME?	1.62292	#NAME?	0	0	1090000	0	0	962090	0	0	0	0	0	0	0	0	0	0	0	0	0	0	0
Q4WN41;B0Y7F8;A0A0J5Q2G0;A1DMH0	324;324;324;326	Q4WN41	1	3	S	S(1)PS(1)PADS(1)DEIAIER	S(97.58)PS(97.58)PADS(97.58)DEIAIER	3	2	0.51525	2718400	0	0	2718400	1090000	962090	0	0	0	0	0	666270	513022	166568	3.07997	#NAME?	1.62292	#NAME?	0	0	1090000	0	0	962090	0	0	0	0	0	0	0	0	0	0	0	0	0	0	0
Q4WN41;B0Y7F8;A0A0J5Q2G0;A1DMH0	328;328;328;330	Q4WN41	1	3	S	S(1)PS(1)PADS(1)DEIAIER	S(97.58)PS(97.58)PADS(97.58)DEIAIER	7	2	0.51525	2718400	0	0	2718400	1090000	962090	0	0	0	0	0	666270	513022	166568	3.07997	#NAME?	1.62292	#NAME?	0	0	1090000	0	0	962090	0	0	0	0	0	0	0	0	0	0	0	0	0	0	0
Q4WZF1;B0XVL1;A0A0J5Q1P7;A1DIT8	221;221;221;221	Q4WZF1	1	4	S	S(1)RQS(1)RET(1)LGGLDADPWGS(1)PQLHR	S(81.02)RQS(81.02)RET(81.02)LGGLDADPWGS(81.02)PQLHR	1	3	-0.29466	8402700	0	0	8402700	2061200	0	0	0	3370800	2970700	0	0	515300	1585375	0.325034	#NAME?	-1.62134	#NAME?	0	0	2061200	0	0	0	0	0	0	0	0	0	0	0	3370800	0	0	2970700	0	0	0
Q4WZF1;B0XVL1;A0A0J5Q1P7;A1DIT8	224;224;224;224	Q4WZF1	1	4	S	S(1)RQS(1)RET(1)LGGLDADPWGS(1)PQLHR	S(81.02)RQS(81.02)RET(81.02)LGGLDADPWGS(81.02)PQLHR	4	3	-0.29466	8402700	0	0	8402700	2061200	0	0	0	3370800	2970700	0	0	515300	1585375	0.325034	#NAME?	-1.62134	#NAME?	0	0	2061200	0	0	0	0	0	0	0	0	0	0	0	3370800	0	0	2970700	0	0	0
B0XND6;A0A0J5SJI8	805;805	B0XND6	1	1;2	S	DQPIVSSTLGQAEDDNGS(1)DDEES(1)VPVLLK	DQPIVS(-94.04)S(-88.61)T(-82.98)LGQAEDDNGS(82.98)DDEES(88.61)VPVLLK	23	3	-0.10823	166820000	139050000	27774000	0	3041900	2974700	142160000	5444900	6949400	2119700	2731900	1402700	38405375	3300925	11.6347	#NAME?	3.54037	#NAME?	0	3041900	0	0	2974700	0	139050000	3109000	0	0	5444900	0	0	6949400	0	0	2119700	0	0	2731900	0
Q4WCG6;B0YA14;A0A0J5PLZ4;A1DB61	378;378;378;380	Q4WCG6	1	1	S	TELELLNLS(1)DEE	T(-195.1)ELELLNLS(195.1)DEE	9	2	0.3998	142660000	142660000	0	0	11435000	23438000	24012000	19606000	14649000	9427700	24479000	12349000	19622750	15226175	1.28875	#NAME?	0.365974	#NAME?	11435000	0	0	23438000	0	0	24012000	0	0	19606000	0	0	14649000	0	0	9427700	0	0	24479000	0	0
A1D4G9;Q4WJW7;B0XNN3;A0A0J5PPX8	90;90;90;90	A1D4G9	1	2;3	S	S(0.201)S(0.312)S(0.487)PGAKS(1)EVGEK	S(-3.84)S(-1.94)S(1.94)PGAKS(104.56)EVGEK	8	2	0.10747	464040000	0	418840000	45205000	18271000	64615000	31412000	33351000	22319000	44423000	22489000	9276400	36912250	24626850	1.49886	#NAME?	0.583868	#NAME?	0	18271000	0	0	54460000	10156000	0	29716000	1696600	0	26998000	6353300	0	15277000	7041800	0	29770000	14653000	0	17185000	5304300
Q4WXP2;B0XXY1;A0A0J5PUP4	185;185;185	Q4WXP2	1	1	S	EFNS(1)EDEEEYGPILPHHEVTAK	EFNS(69.59)EDEEEY(-69.59)GPILPHHEVT(-178.05)AK	4	3	0.036913	25594000	25594000	0	0	0	5135400	4695700	6884500	4650600	4227300	0	0	4178900	2219475	1.88283	#NAME?	0.912905	#NAME?	0	0	0	5135400	0	0	4695700	0	0	6884500	0	0	4650600	0	0	4227300	0	0	0	0	0
A1CQY3;A1D3U7;A0A0J5SIW9;Q4WJ93;B0XPQ0	360;436;399;436;436	A1CQY3;A1D3U7;Q4WJ93	1	1;2;3	S	S(1)VLS(1)PES(1)PR	S(84.61)VLS(84.61)PES(84.61)PR	4	2	-1.3827	86854000	11896000	68168000	6790300	13928000	6870400	8275600	8772500	13630000	15473000	11973000	6614900	9461625	11922725	0.793579	#NAME?	-0.333554	#NAME?	2024300	9762500	2141500	1420700	5449700	0	1104600	7171000	0	1892800	6879700	0	0	10961000	2668700	2945100	12528000	0	1715700	8276700	1980000
B0XXX5;A4D9E5;A0A0J5SRT4;A1D741	29;29;29;29	B0XXX5	1	2	S	FKS(1)PILGS(1)PR	FKS(110.55)PILGS(110.55)PR	3	2	0.37082	14677000	0	14677000	0	2681900	3425600	3066000	0	2018700	0	2056500	1428600	2293375	1375950	1.66676	#NAME?	0.737044	#NAME?	0	2681900	0	0	3425600	0	0	3066000	0	0	0	0	0	2018700	0	0	0	0	0	2056500	0
Q4WNJ6;B0Y5E1;A0A0J5PF95	559;559;559	Q4WNJ6	1	2	S	KIEDNLS(1)DPES(1)PAR	KIEDNLS(71.7)DPES(71.7)PAR	7	2	-0.70544	687840	0	687840	0	0	0	0	0	0	0	0	687840	0	171960	0	#NAME?	#NUM!	#NAME?	0	0	0	0	0	0	0	0	0	0	0	0	0	0	0	0	0	0	0	0	0
Q4WNJ6;B0Y5E1;A0A0J5PF95	563;563;563	Q4WNJ6	1	2	S	KIEDNLS(1)DPES(1)PAR	KIEDNLS(71.7)DPES(71.7)PAR	11	2	-0.70544	687840	0	687840	0	0	0	0	0	0	0	0	687840	0	171960	0	#NAME?	#NUM!	#NAME?	0	0	0	0	0	0	0	0	0	0	0	0	0	0	0	0	0	0	0	0	0
Q4WPA0;B0Y647;A1CXB9;A0A0J5PFV8	3;3;3;3	Q4WPA0	1	1	S	AS(1)DDGPQEIAALLLLPPPPAVK	AS(75.67)DDGPQEIAALLLLPPPPAVK	2	2	-0.16784	2344500	2344500	0	0	0	0	0	0	2344500	0	0	0	0	586125	0	#NAME?	#NUM!	#NAME?	0	0	0	0	0	0	0	0	0	0	0	0	2344500	0	0	0	0	0	0	0	0
A0A0J5PGW0;Q4WRF7;B0XNV6	954;205;205	A0A0J5PGW0	1	1	S	ASPQVGPQS(1)PR	AS(-65.79)PQVGPQS(65.79)PR	9	2	-0.307	1594900	1594900	0	0	0	0	0	0	0	1594900	0	0	0	398725	0	#NAME?	#NUM!	#NAME?	0	0	0	0	0	0	0	0	0	0	0	0	0	0	0	1594900	0	0	0	0	0
Q4WAG5;B0YBU0;A1D903;A0A0J5PH32	211;211;211;211	Q4WAG5	1	1	S	MEAAGLS(1)QEEK	MEAAGLS(84.89)QEEK	7	2	-3.4545	1627800	1627800	0	0	0	0	0	0	0	1627800	0	0	0	406950	0	#NAME?	#NUM!	#NAME?	0	0	0	0	0	0	0	0	0	0	0	0	0	0	0	1627800	0	0	0	0	0
Q4WPE0;B0Y685;A0A0J5PHC0	265;265;265	Q4WPE0	1	1	S	S(1)KGEPEPQVDLGGPR	S(75.46)KGEPEPQVDLGGPR	1	2	0.31258	1685800	1685800	0	0	1196400	0	0	0	0	0	0	0	299100	0	#DIV/0!	#NAME?	#DIV/0!	#NAME?	1196400	0	0	0	0	0	0	0	0	0	0	0	0	0	0	0	0	0	0	0	0
B0YDA2;A1D0Z1;A0A0J5PHW5	375;375;375	B0YDA2	1	1	S	VES(1)PDAFPAAIK	VES(84.29)PDAFPAAIK	3	2	-0.3119	993000	993000	0	0	0	0	0	0	0	993000	0	0	0	248250	0	#NAME?	#NUM!	#NAME?	0	0	0	0	0	0	0	0	0	0	0	0	0	0	0	993000	0	0	0	0	0
A1DC52;Q4WG59;B0YC96;A0A0J5PHZ9	450;450;450;450	A1DC52	1	1	S	AVS(1)ANDAAGLK	AVS(80.69)ANDAAGLK	3	2	-0.66765	1291700	1291700	0	0	0	0	0	0	0	1291700	0	0	0	322925	0	#NAME?	#NUM!	#NAME?	0	0	0	0	0	0	0	0	0	0	0	0	0	0	0	1291700	0	0	0	0	0
A1DCB3;A1CDD5;A0A0J5PI55;Q5AYJ8;A0A1U8QW93	60;60;104;60;60	A1DCB3	1	1	S	VDDILCLLES(1)ER	VDDILCLLES(99.28)ER	10	2	-0.24003	606010	606010	0	0	0	606010	0	0	0	0	0	0	151502	0	#DIV/0!	#NAME?	#DIV/0!	#NAME?	0	0	0	606010	0	0	0	0	0	0	0	0	0	0	0	0	0	0	0	0	0
A0A0J5PI73;Q4WGD9;B0YCH8;A1DCD2	306;300;300;300	A0A0J5PI73	1	2;3	S	MMRS(1)PS(1)T(1)EDGNESK	MMRS(96.09)PS(75.03)T(67.73)EDGNES(-67.73)K	4	2	0.57478	1937500	0	1937500	0	0	1937500	0	0	0	0	0	0	484375	0	#DIV/0!	#NAME?	#DIV/0!	#NAME?	0	0	0	0	1937500	0	0	0	0	0	0	0	0	0	0	0	0	0	0	0	0
A0A0J5PI73;Q4WGD9;B0YCH8;A1DCD2	308;302;302;302	A0A0J5PI73	1	2;3	S	MMRS(1)PS(1)T(1)EDGNESK	MMRS(96.09)PS(75.03)T(67.73)EDGNES(-67.73)K	6	2	0.57478	1937500	0	1937500	0	0	1937500	0	0	0	0	0	0	484375	0	#DIV/0!	#NAME?	#DIV/0!	#NAME?	0	0	0	0	1937500	0	0	0	0	0	0	0	0	0	0	0	0	0	0	0	0
Q4WD46;B0YDA1;A0A0J5PJ36	640;640;640	Q4WD46	1	1	S	LS(1)IEDDDDEDSR	LS(69.16)IEDDDDEDS(-69.16)R	2	2	-0.050995	730390	730390	0	0	0	0	0	0	0	730390	0	0	0	182598	0	#NAME?	#NUM!	#NAME?	0	0	0	0	0	0	0	0	0	0	0	0	0	0	0	730390	0	0	0	0	0
Q4WCI8;B0YA36;A0A0J5PK06;A1DB38	183;183;183;183	Q4WCI8	1	1;2	S	GT(1)HS(1)PEMEAR	GT(70.94)HS(70.94)PEMEAR	4	2	-0.26599	1321300	0	1321300	0	0	0	0	0	0	0	1321300	0	0	330325	0	#NAME?	#NUM!	#NAME?	0	0	0	0	0	0	0	0	0	0	0	0	0	0	0	0	0	0	0	1321300	0
A0A0J5PKA0;Q4WRV0;B0XN48;A1D1R6	160;160;160;160	A0A0J5PKA0	1	1	S	PQAPPIAQEDS(1)R	PQAPPIAQEDS(69.34)R	11	2	0.38356	744100	744100	0	0	0	0	0	744100	0	0	0	0	186025	0	#DIV/0!	#NAME?	#DIV/0!	#NAME?	0	0	0	0	0	0	0	0	0	744100	0	0	0	0	0	0	0	0	0	0	0
B0XPQ6;A0A0J5PKE0	157;157	B0XPQ6	1	2	S	S(1)GRGS(1)HGHPDDALANIIEENEVGR	S(83.25)GRGS(83.25)HGHPDDALANIIEENEVGR	1	3	-0.28575	3012700	0	3012700	0	0	0	0	0	3012700	0	0	0	0	753175	0	#NAME?	#NUM!	#NAME?	0	0	0	0	0	0	0	0	0	0	0	0	0	3012700	0	0	0	0	0	0	0
B0XPQ6;A0A0J5PKE0	161;161	B0XPQ6	1	2	S	S(1)GRGS(1)HGHPDDALANIIEENEVGR	S(83.25)GRGS(83.25)HGHPDDALANIIEENEVGR	5	3	-0.28575	3012700	0	3012700	0	0	0	0	0	3012700	0	0	0	0	753175	0	#NAME?	#NUM!	#NAME?	0	0	0	0	0	0	0	0	0	0	0	0	0	3012700	0	0	0	0	0	0	0
Q4WHU4;B0XV08;A0A0J5PME3;A1DFJ5;A1CEP3	93;93;93;93;93	Q4WHU4	1	3	S	SEAGDLPELS(0.002)AS(0.998)VES(1)AAS(1)EQAER	S(-98.05)EAGDLPELS(-27.46)AS(27.46)VES(67.85)AAS(84.35)EQAER	15	2	-0.74097	1923600	0	0	1923600	0	0	0	0	0	0	1923600	0	0	480900	0	#NAME?	#NUM!	#NAME?	0	0	0	0	0	0	0	0	0	0	0	0	0	0	0	0	0	0	0	0	1923600
Q4WHU4;B0XV08;A0A0J5PME3;A1DFJ5;A1CEP3	96;96;96;96;96	Q4WHU4	1	3	S	SEAGDLPELS(0.001)AS(0.999)VES(1)AAS(1)EQAER	S(-60.48)EAGDLPELS(-31.29)AS(31.29)VES(53.76)AAS(85.98)EQAER	18	2	-0.20578	1923600	0	0	1923600	0	0	0	0	0	0	1923600	0	0	480900	0	#NAME?	#NUM!	#NAME?	0	0	0	0	0	0	0	0	0	0	0	0	0	0	0	0	0	0	0	0	1923600
Q4WHC1;B0XVW1;A0A0J5PMS0;A1DG10	159;159;159;160	Q4WHC1	1	1	S	AVWHDS(1)DDER	AVWHDS(130.69)DDER	6	2	0.34005	9353100	9353100	0	0	0	0	0	0	0	9353100	0	0	0	2338275	0	#NAME?	#NUM!	#NAME?	0	0	0	0	0	0	0	0	0	0	0	0	0	0	0	9353100	0	0	0	0	0
Q4WHN5;A0A0J5PN52;B0XV63;A1CEJ8;A1DFP8	729;762;729;761;762	Q4WHN5;A1DFP8	1	1	S	S(1)VVADEEEIFPFNMR	S(65.96)VVADEEEIFPFNMR	1	2	0.32597	513550	513550	0	0	0	0	0	0	0	513550	0	0	0	128388	0	#NAME?	#NUM!	#NAME?	0	0	0	0	0	0	0	0	0	0	0	0	0	0	0	513550	0	0	0	0	0
A0A0J5PN88;Q4WCI4;B0YA32;A1DB41	1120;1125;1125;1126	A0A0J5PN88;A1DB41	1	1	S	STETLASGEDS(1)PR	S(-130.34)T(-130.34)ET(-101.46)LAS(-71.13)GEDS(71.13)PR	11	2	1.061	1795000	1795000	0	0	0	0	0	1795000	0	0	0	0	448750	0	#DIV/0!	#NAME?	#DIV/0!	#NAME?	0	0	0	0	0	0	0	0	0	1795000	0	0	0	0	0	0	0	0	0	0	0
A1D9Y0;A0A0J5PNA8;Q4WA13;B0YER5	707;707;707;707	A1D9Y0	1	1	S	RAS(1)DPVLDAWK	RAS(71.93)DPVLDAWK	3	2	-1.648	753980	753980	0	0	0	753980	0	0	0	0	0	0	188495	0	#DIV/0!	#NAME?	#DIV/0!	#NAME?	0	0	0	753980	0	0	0	0	0	0	0	0	0	0	0	0	0	0	0	0	0
Q4WJQ0;E9QY09;B0XP14;A1D4A6;A1CRE4;A0A0J5PNI5;Q5B9N8;A0A1U8QJF9	18;18;18;18;18;18;18;18	Q4WJQ0	1	1	S	KQS(1)VADLK	KQS(80.92)VADLK	3	2	0.76621	1659900	1659900	0	0	0	1659900	0	0	0	0	0	0	414975	0	#DIV/0!	#NAME?	#DIV/0!	#NAME?	0	0	0	1659900	0	0	0	0	0	0	0	0	0	0	0	0	0	0	0	0	0
Q4WK49;A1D4P5;B0XN90;A0A0J5PQ33;Q5B609;A0A1U8QJC9	382;389;391;391;371;371	Q4WK49	1	1	S	LVYS(1)DNETSPEEK	LVY(-96.19)S(73.37)DNET(-73.37)S(-92.46)PEEK	4	2	0.42471	3855700	3855700	0	0	0	0	0	3855700	0	0	0	0	963925	0	#DIV/0!	#NAME?	#DIV/0!	#NAME?	0	0	0	0	0	0	0	0	0	3855700	0	0	0	0	0	0	0	0	0	0	0
A0A0J5PQ55;Q4WK80;B0XMZ2;A1D4S4;Q5BGR9	11;11;11;11;11	A0A0J5PQ55	1	1	S	DQWS(1)DVEDR	DQWS(63.47)DVEDR	4	2	0.056305	2012600	2012600	0	0	0	0	0	0	0	1677400	0	0	0	419350	0	#NAME?	#NUM!	#NAME?	0	0	0	0	0	0	0	0	0	0	0	0	0	0	0	1677400	0	0	0	0	0
Q96UQ6;Q4WFV3;B0XX26;A0A0J5PQL4	1146;1146;1146;1146	Q96UQ6	1	2	S	S(1)GFLQS(0.997)AT(0.002)DLTAASGGSK	S(72.27)GFLQS(26.24)AT(-26.24)DLT(-37.68)AAS(-68.92)GGS(-103.12)K	1	2	-0.78074	1983500	0	1983500	0	0	0	0	0	1983500	0	0	0	0	495875	0	#NAME?	#NUM!	#NAME?	0	0	0	0	0	0	0	0	0	0	0	0	0	1983500	0	0	0	0	0	0	0
A0A0J5PR00;A1D0D8;Q4WE49;B0Y1Y7	169;169;169;169	A0A0J5PR00	1	2	S	EAMFS(1)DDEDLS(1)DAEEK	EAMFS(210.43)DDEDLS(210.43)DAEEK	11	2	0.10903	123640000	1016500	122620000	0	0	0	0	0	1016500	0	0	0	0	254125	0	#NAME?	#NUM!	#NAME?	0	0	0	0	0	0	0	0	0	0	0	0	1016500	0	0	0	0	0	0	0	0
Q4W9S8;B0YEH1;A0A0J5PR49;A1D9P1	66;66;66;66	Q4W9S8	1	1;2	S	FLKDVAS(1)DS(1)EEEEEEEK	FLKDVAS(209.74)DS(209.74)EEEEEEEK	7	2	0.040102	1918300000	4490100	1913800000	0	0	0	0	2090800	0	0	0	0	522700	0	#DIV/0!	#NAME?	#DIV/0!	#NAME?	0	0	0	0	0	0	0	0	0	2090800	0	0	0	0	0	0	0	0	0	0	0
Q4W9S8;B0YEH1;A0A0J5PR49;A1D9P1	68;68;68;68	Q4W9S8	1	1;2	S	FLKDVAS(1)DS(1)EEEEEEEK	FLKDVAS(209.74)DS(209.74)EEEEEEEK	9	2	0.040102	1915500000	1643300	1913800000	0	0	0	0	0	1643300	0	0	0	0	410825	0	#NAME?	#NUM!	#NAME?	0	0	0	0	0	0	0	0	0	0	0	0	1643300	0	0	0	0	0	0	0	0
Q4WHU1;B0XV11;A1DFJ8;A0A0J5PRA4;A1CEP1	252;252;252;252;250	Q4WHU1	1	1	S	SIVMAS(1)PNEVVK	S(-78.14)IVMAS(78.14)PNEVVK	6	2	-0.28449	1769500	1769500	0	0	0	0	0	0	1769500	0	0	0	0	442375	0	#NAME?	#NUM!	#NAME?	0	0	0	0	0	0	0	0	0	0	0	0	1769500	0	0	0	0	0	0	0	0
Q4WJ30;G9BX81;B0XPW1;A1D3N7;A0A0J5PTE1;Q6Q9J1;D2J4C0;A1CQS4	83;83;83;83;83;83;78;83	Q4WJ30	1	1	S	FQDAEVQS(1)DMK	FQDAEVQS(104.22)DMK	8	2	0.30944	957190	957190	0	0	0	0	0	0	0	957190	0	0	0	239298	0	#NAME?	#NUM!	#NAME?	0	0	0	0	0	0	0	0	0	0	0	0	0	0	0	957190	0	0	0	0	0
Q4WYQ2;B0Y0A7;A0A0J5PTK4	325;325;325	Q4WYQ2	1	3;4	S	APS(1)VADVQS(1)VQS(1)S(1)GIIEEDVSHPVENYLVK	APS(106.88)VADVQS(72.01)VQS(62.45)S(62.45)GIIEEDVS(-62.45)HPVENY(-63.39)LVK	3	3	-0.07535	6040700	0	0	6040700	0	0	3610800	0	0	0	0	0	902700	0	#DIV/0!	#NAME?	#DIV/0!	#NAME?	0	0	0	0	0	0	0	0	3610800	0	0	0	0	0	0	0	0	0	0	0	0
Q4WY33;B0XXC3;A1D6R2;A0A0J5PU91	103;103;103;103	Q4WY33	1	1;2	S	ASYNAAQDEDEEES(1)S(1)	AS(-198.26)Y(-199.06)NAAQDEDEEES(198.26)S(199.06)	14	2	-0.21618	656310	656310	0	0	0	0	0	656310	0	0	0	0	164078	0	#DIV/0!	#NAME?	#DIV/0!	#NAME?	0	0	0	0	0	0	0	0	0	656310	0	0	0	0	0	0	0	0	0	0	0
Q4WY33;B0XXC3;A1D6R2;A0A0J5PU91	104;104;104;104	Q4WY33	1	1;2	S	ASYNAAQDEDEEES(1)S(1)	AS(-198.26)Y(-199.06)NAAQDEDEEES(198.26)S(199.06)	15	2	-0.21618	656310	656310	0	0	0	0	0	656310	0	0	0	0	164078	0	#DIV/0!	#NAME?	#DIV/0!	#NAME?	0	0	0	0	0	0	0	0	0	656310	0	0	0	0	0	0	0	0	0	0	0
Q4WXW6;B0XXQ1;A0A0J5PUD0	75;75;75	Q4WXW6	1	1	S	AIAEDADEDEDS(1)EFDDLDDVLDNFSK	AIAEDADEDEDS(114.06)EFDDLDDVLDNFS(-114.06)K	12	3	0.64909	7386300	7386300	0	0	0	0	0	7386300	0	0	0	0	1846575	0	#DIV/0!	#NAME?	#DIV/0!	#NAME?	0	0	0	0	0	0	0	0	0	7386300	0	0	0	0	0	0	0	0	0	0	0
A0A0J5PV60	733	A0A0J5PV60	1	2	S	RS(1)S(1)PLLNDR	RS(81.68)S(81.68)PLLNDR	2	2	-0.14906	1201500	0	1201500	0	0	1201500	0	0	0	0	0	0	300375	0	#DIV/0!	#NAME?	#DIV/0!	#NAME?	0	0	0	0	1201500	0	0	0	0	0	0	0	0	0	0	0	0	0	0	0	0
A0A0J5PVK5;A1CZB1;Q4WTZ0;B0Y3G7	409;410;457;457	A0A0J5PVK5	1	3	S	T(1)T(1)LIIAPVGVMS(1)NWR	T(89.28)T(89.28)LIIAPVGVMS(89.28)NWR	12	2	-3.068	918850	0	0	918850	0	0	0	918850	0	0	0	0	229712	0	#DIV/0!	#NAME?	#DIV/0!	#NAME?	0	0	0	0	0	0	0	0	0	0	0	918850	0	0	0	0	0	0	0	0	0
Q8TGG6;E9RD31;B0XQY9;A1D2K2;A0A0J5PW00	291;291;291;291;291	Q8TGG6	1	1	S	DSEVEIVGGS(1)FEPK	DS(-95.88)EVEIVGGS(95.88)FEPK	10	2	0.62188	1175000	1175000	0	0	0	0	0	0	1175000	0	0	0	0	293750	0	#NAME?	#NUM!	#NAME?	0	0	0	0	0	0	0	0	0	0	0	0	1175000	0	0	0	0	0	0	0	0
Q4WSY6;B0XQN8;A0A0J5PWM9;A1CQ00;A1D2W0	42;42;42;42;42	Q4WSY6;A1D2W0	1	1	S	AFS(1)GAPDAEK	AFS(73.95)GAPDAEK	3	2	0.36639	774120	774120	0	0	0	0	0	774120	0	0	0	0	193530	0	#DIV/0!	#NAME?	#DIV/0!	#NAME?	0	0	0	0	0	0	0	0	0	774120	0	0	0	0	0	0	0	0	0	0	0
Q4WTJ7;B0XQ28;A1D3G9;A0A0J5PX64	226;226;226;226	Q4WTJ7	1	1	S	SNQES(1)PAAQAGGK	S(-98.74)NQES(98.74)PAAQAGGK	5	2	0.025137	1960300	1960300	0	0	0	0	807980	0	0	0	0	0	201995	0	#DIV/0!	#NAME?	#DIV/0!	#NAME?	0	0	0	0	0	0	807980	0	0	0	0	0	0	0	0	0	0	0	0	0	0
Q4WTK7;B0XQ18;A0A0J5PX77;A1D3H9	122;122;122;122	Q4WTK7	1	1	S	S(1)PVKEASYLQR	S(63.58)PVKEAS(-63.58)Y(-79.32)LQR	1	2	0.12728	4458100	4458100	0	0	0	0	0	4458100	0	0	0	0	1114525	0	#DIV/0!	#NAME?	#DIV/0!	#NAME?	0	0	0	0	0	0	0	0	0	4458100	0	0	0	0	0	0	0	0	0	0	0
Q4WYR0;B0Y0A0;A0A0J5PXI3	397;397;397	Q4WYR0	1	1	S	NPPS(1)LEELIAK	NPPS(96.74)LEELIAK	4	2	0.24016	909170	909170	0	0	0	909170	0	0	0	0	0	0	227292	0	#DIV/0!	#NAME?	#DIV/0!	#NAME?	0	0	0	909170	0	0	0	0	0	0	0	0	0	0	0	0	0	0	0	0	0
P97995;B0XTE0;A0A0J5PYJ4;A1DHQ0;Q4X0H6	270;625;625;625;625	P97995	1	1;2;3	S	LAFDAGDADEVES(1)QAES(1)IAK	LAFDAGDADEVES(234.37)QAES(234.37)IAK	13	2	0.28221	11433000	1954600	9478400	0	0	0	0	0	11433000	0	0	0	0	2858250	0	#NAME?	#NUM!	#NAME?	0	0	0	0	0	0	0	0	0	0	0	0	1954600	9478400	0	0	0	0	0	0	0
Q4X1S9;B0XRT9;A0A0J5PZ13	127;127;127	Q4X1S9	1	2	S	RS(1)S(1)IDDEQDEDLPPSAK	RS(89.52)S(84.86)IDDEQDEDLPPS(-84.86)AK	2	2	0.11409	845620	0	845620	0	0	0	0	0	0	845620	0	0	0	211405	0	#NAME?	#NUM!	#NAME?	0	0	0	0	0	0	0	0	0	0	0	0	0	0	0	0	845620	0	0	0	0
Q4X1S9;B0XRT9;A0A0J5PZ13	128;128;128	Q4X1S9	1	2	S	RS(1)S(1)IDDEQDEDLPPSAK	RS(89.52)S(84.86)IDDEQDEDLPPS(-84.86)AK	3	2	0.11409	845620	0	845620	0	0	0	0	0	0	845620	0	0	0	211405	0	#NAME?	#NUM!	#NAME?	0	0	0	0	0	0	0	0	0	0	0	0	0	0	0	0	845620	0	0	0	0
A0A0J5PZA7;Q6MYY8;E9R3C5;B0XQR4;A1D2T1	1598;1171;1171;1179;1199	A0A0J5PZA7	1	2;3	S	NEHIS(1)DWDDVIS(1)S(1)GEDEKLVNR	NEHIS(97.49)DWDDVIS(97.49)S(97.49)GEDEKLVNR	12	3	-0.29533	21144000	0	828220	20316000	0	0	828220	0	0	0	0	0	207055	0	#DIV/0!	#NAME?	#DIV/0!	#NAME?	0	0	0	0	0	0	0	828220	0	0	0	0	0	0	0	0	0	0	0	0	0
A0A0J5PZA7;Q6MYY8;E9R3C5;B0XQR4;A1D2T1	1599;1172;1172;1180;1200	A0A0J5PZA7	1	2;3	S	NEHIS(1)DWDDVIS(1)S(1)GEDEKLVNR	NEHIS(97.49)DWDDVIS(97.49)S(97.49)GEDEKLVNR	13	3	-0.29533	21144000	0	828220	20316000	0	0	828220	0	0	0	0	0	207055	0	#DIV/0!	#NAME?	#DIV/0!	#NAME?	0	0	0	0	0	0	0	828220	0	0	0	0	0	0	0	0	0	0	0	0	0
A1D8C1;Q4WWH4;A0A0J5PZZ4	474;475;475	A1D8C1	1	1	S	WAVHDQS(1)DED	WAVHDQS(71.18)DED	7	2	0.10981	1904200	1904200	0	0	1904200	0	0	0	0	0	0	0	476050	0	#DIV/0!	#NAME?	#DIV/0!	#NAME?	1904200	0	0	0	0	0	0	0	0	0	0	0	0	0	0	0	0	0	0	0	0
A0A0J5Q008;Q4WIG7;B0XTL3	123;123;123	A0A0J5Q008	1	2;3	S	LES(1)AS(1)AS(1)EDEDDLPK	LES(62.24)AS(62.24)AS(62.24)EDEDDLPK	3	2	-0.63294	1037800	0	1037800	0	0	0	0	1037800	0	0	0	0	259450	0	#DIV/0!	#NAME?	#DIV/0!	#NAME?	0	0	0	0	0	0	0	0	0	0	1037800	0	0	0	0	0	0	0	0	0	0
Q4WEY9;B0XZC1;A1DKN2;A0A0J5Q049	192;192;192;192	Q4WEY9	1	1	S	QADS(1)ELEDGLGAR	QADS(91.7)ELEDGLGAR	4	2	-0.06859	1043500	1043500	0	0	1043500	0	0	0	0	0	0	0	260875	0	#DIV/0!	#NAME?	#DIV/0!	#NAME?	1043500	0	0	0	0	0	0	0	0	0	0	0	0	0	0	0	0	0	0	0	0
Q4WZQ0;B0XUY3;A0A0J5Q0N4;A1DIH7	502;504;510;501	Q4WZQ0	1	1	S	LES(1)GELEILDGADR	LES(55.17)GELEILDGADR	3	2	0.89693	435800	435800	0	0	0	435800	0	0	0	0	0	0	108950	0	#DIV/0!	#NAME?	#DIV/0!	#NAME?	0	0	0	435800	0	0	0	0	0	0	0	0	0	0	0	0	0	0	0	0	0
A1D350;Q4WT72;B0XQF1;A0A0J5Q0Z5;A1CQ85;Q5BDY0;A0A1U8QUT9	683;782;782;782;797;790;790	A1D350	1	2	S	AVHS(1)GS(1)EEGEIEED	AVHS(180.61)GS(180.61)EEGEIEED	6	2	-0.12992	24209000	0	24209000	0	24209000	0	0	0	0	0	0	0	6052250	0	#DIV/0!	#NAME?	#DIV/0!	#NAME?	0	24209000	0	0	0	0	0	0	0	0	0	0	0	0	0	0	0	0	0	0	0
Q4WSA5;B0XRJ9;A0A0J5Q109;Q6MYD5	718;718;718;764	Q4WSA5	1	2	S	HENWQPNKPPVPPS(1)PEIS(1)PR	HENWQPNKPPVPPS(82.87)PEIS(82.87)PR	14	3	-0.19549	1435500	0	1435500	0	0	0	0	1435500	0	0	0	0	358875	0	#DIV/0!	#NAME?	#DIV/0!	#NAME?	0	0	0	0	0	0	0	0	0	0	1435500	0	0	0	0	0	0	0	0	0	0
Q4WSA5;B0XRJ9;A0A0J5Q109;Q6MYD5	722;722;722;768	Q4WSA5	1	2	S	HENWQPNKPPVPPS(1)PEIS(1)PR	HENWQPNKPPVPPS(82.87)PEIS(82.87)PR	18	3	-0.19549	1435500	0	1435500	0	0	0	0	1435500	0	0	0	0	358875	0	#DIV/0!	#NAME?	#DIV/0!	#NAME?	0	0	0	0	0	0	0	0	0	0	1435500	0	0	0	0	0	0	0	0	0	0
Q4WVT3;B0Y1V1;A0A0J5Q1I9	55;55;55	Q4WVT3	1	1	S	NLDGGS(1)DGLLNDVVDEIVER	NLDGGS(69.26)DGLLNDVVDEIVER	6	2	0.0017421	555630	555630	0	0	0	0	0	0	0	555630	0	0	0	138908	0	#NAME?	#NUM!	#NAME?	0	0	0	0	0	0	0	0	0	0	0	0	0	0	0	555630	0	0	0	0	0
B0XUX4;A0A0J5Q205;Q4WZR0;A1DIG8	1025;1025;1025;1025	B0XUX4	1	2	S	QPLEPAEDDEPAS(1)ES(1)DVER	QPLEPAEDDEPAS(62)ES(62)DVER	13	2	0.30949	1044700	0	1044700	0	1044700	0	0	0	0	0	0	0	261175	0	#DIV/0!	#NAME?	#DIV/0!	#NAME?	0	1044700	0	0	0	0	0	0	0	0	0	0	0	0	0	0	0	0	0	0	0
B0XUX4;A0A0J5Q205;Q4WZR0;A1DIG8	1027;1027;1027;1027	B0XUX4	1	2	S	QPLEPAEDDEPAS(1)ES(1)DVER	QPLEPAEDDEPAS(62)ES(62)DVER	15	2	0.30949	1044700	0	1044700	0	1044700	0	0	0	0	0	0	0	261175	0	#DIV/0!	#NAME?	#DIV/0!	#NAME?	0	1044700	0	0	0	0	0	0	0	0	0	0	0	0	0	0	0	0	0	0	0
Q4X1D7;B0XS69;A0A0J5Q256	216;216;216	Q4X1D7	1	3	S	S(1)RS(1)PLS(1)PDR	S(82.48)RS(82.48)PLS(82.48)PDR	1	2	-0.70268	4479900	0	0	4479900	0	4479900	0	0	0	0	0	0	1119975	0	#DIV/0!	#NAME?	#DIV/0!	#NAME?	0	0	0	0	0	4479900	0	0	0	0	0	0	0	0	0	0	0	0	0	0	0
Q4X1D7;B0XS69;A0A0J5Q256	218;218;218	Q4X1D7	1	3	S	S(1)RS(1)PLS(1)PDR	S(82.48)RS(82.48)PLS(82.48)PDR	3	2	-0.70268	4479900	0	0	4479900	0	4479900	0	0	0	0	0	0	1119975	0	#DIV/0!	#NAME?	#DIV/0!	#NAME?	0	0	0	0	0	4479900	0	0	0	0	0	0	0	0	0	0	0	0	0	0	0
Q4X1D7;B0XS69;A0A0J5Q256	221;221;221	Q4X1D7	1	3	S	S(1)RS(1)PLS(1)PDR	S(82.48)RS(82.48)PLS(82.48)PDR	6	2	-0.70268	4479900	0	0	4479900	0	4479900	0	0	0	0	0	0	1119975	0	#DIV/0!	#NAME?	#DIV/0!	#NAME?	0	0	0	0	0	4479900	0	0	0	0	0	0	0	0	0	0	0	0	0	0	0
A0A0J5Q2V6;Q4X0J7;B0XTB8	493;493;493	A0A0J5Q2V6;Q4X0J7	1	1	S	DNS(1)AENVVGAAPLIET	DNS(87.71)AENVVGAAPLIET(-87.71)	3	2	0.27213	1519100	1519100	0	0	0	0	0	0	0	1519100	0	0	0	379775	0	#NAME?	#NUM!	#NAME?	0	0	0	0	0	0	0	0	0	0	0	0	0	0	0	1519100	0	0	0	0	0
A0A0J5Q3W8;Q4WLN0;B0XM03	229;232;232	A0A0J5Q3W8	1	1	S	LDIPDNEPS(1)PER	LDIPDNEPS(69.67)PER	9	2	0.13657	1497600	1497600	0	0	0	0	0	0	1497600	0	0	0	0	374400	0	#NAME?	#NUM!	#NAME?	0	0	0	0	0	0	0	0	0	0	0	0	1497600	0	0	0	0	0	0	0	0
A0A0J5Q446;Q4WLF7;B0XM58;Q8X1U5;A1DP90;Q5B224;A0A1U8QFZ5;A1CUL0	1554;1480;1480;1479;1556;1544;1544;1553	A0A0J5Q446	1	1	S	LIPQNS(1)PR	LIPQNS(82.83)PR	6	2	0.15391	4559300	4559300	0	0	0	4559300	0	0	0	0	0	0	1139825	0	#DIV/0!	#NAME?	#DIV/0!	#NAME?	0	0	0	4559300	0	0	0	0	0	0	0	0	0	0	0	0	0	0	0	0	0
Q4WVU6;B0Y231;A0A0J5Q4Q6	350;350;350	Q4WVU6	1	2;3	S	NLHWTENVLDS(1)PQDS(1)DNADS(1)DLGR	NLHWT(-57.73)ENVLDS(57.73)PQDS(92.6)DNADS(101.48)DLGR	20	3	0.090939	1156300	0	1156300	0	0	0	0	0	0	1156300	0	0	0	289075	0	#NAME?	#NUM!	#NAME?	0	0	0	0	0	0	0	0	0	0	0	0	0	0	0	0	1156300	0	0	0	0
Q4WMP2;B0Y7W0;A0A0J5Q668	220;220;220	Q4WMP2	1	1;2	S	ALLEGAFT(1)S(1)DDDKQGSR	ALLEGAFT(65.29)S(65.87)DDDKQGS(-65.29)R	9	2	0.32639	2228200	806390	1421800	0	0	2228200	0	0	0	0	0	0	557050	0	#DIV/0!	#NAME?	#DIV/0!	#NAME?	0	0	0	806390	1421800	0	0	0	0	0	0	0	0	0	0	0	0	0	0	0	0
A0A0J5SFL1	516	A0A0J5SFL1	1	1	S	GLPS(1)DAEDDEVDEAEDDAAWER	GLPS(184.88)DAEDDEVDEAEDDAAWER	4	2	-0.10189	8858100	8858100	0	0	8858100	0	0	0	0	0	0	0	2214525	0	#DIV/0!	#NAME?	#DIV/0!	#NAME?	8858100	0	0	0	0	0	0	0	0	0	0	0	0	0	0	0	0	0	0	0	0
A1D938;Q4WAK3;B0YBX8;A0A0J5SFZ1	982;983;983;1000	A1D938	1	4	S	LGS(1)RRS(1)S(1)LAPS(0.999)VT(0.001)R	LGS(68.19)RRS(68.69)S(72.1)LAPS(28.56)VT(-28.56)R	3	2	-0.10345	1670100	0	0	1670100	0	0	0	0	1670100	0	0	0	0	417525	0	#NAME?	#NUM!	#NAME?	0	0	0	0	0	0	0	0	0	0	0	0	0	0	1670100	0	0	0	0	0	0
A1D938;Q4WAK3;B0YBX8;A0A0J5SFZ1	985;986;986;1003	A1D938	1	4	S	LGS(1)RRS(1)S(1)LAPS(0.999)VT(0.001)R	LGS(68.19)RRS(68.69)S(72.1)LAPS(28.56)VT(-28.56)R	6	2	-0.10345	1670100	0	0	1670100	0	0	0	0	1670100	0	0	0	0	417525	0	#NAME?	#NUM!	#NAME?	0	0	0	0	0	0	0	0	0	0	0	0	0	0	1670100	0	0	0	0	0	0
A1D938;Q4WAK3;B0YBX8;A0A0J5SFZ1	986;987;987;1004	A1D938	1	4	S	LGS(1)RRS(1)S(1)LAPS(0.999)VT(0.001)R	LGS(68.19)RRS(68.69)S(72.1)LAPS(28.56)VT(-28.56)R	7	2	-0.10345	1670100	0	0	1670100	0	0	0	0	1670100	0	0	0	0	417525	0	#NAME?	#NUM!	#NAME?	0	0	0	0	0	0	0	0	0	0	0	0	0	0	1670100	0	0	0	0	0	0
Q4WK52;B0XN87;A0A0J5SJM4;A1D4P8	78;78;78;78	Q4WK52	1	1	S	S(1)PKPAAVATPR	S(66.12)PKPAAVAT(-66.12)PR	1	2	-1.8014	7756700	7756700	0	0	0	0	0	4668000	0	0	0	0	1167000	0	#DIV/0!	#NAME?	#DIV/0!	#NAME?	0	0	0	0	0	0	0	0	0	4668000	0	0	0	0	0	0	0	0	0	0	0
A0A0J5SKQ3;Q4WHN6;B0XV62;A1DFP7	434;434;434;434	A0A0J5SKQ3	1	1	S	DDVPMQMS(1)PR	DDVPMQMS(71.15)PR	8	2	-3.193	717960	717960	0	0	0	0	0	0	0	0	717960	0	0	179490	0	#NAME?	#NUM!	#NAME?	0	0	0	0	0	0	0	0	0	0	0	0	0	0	0	0	0	0	717960	0	0
Q4WTM9;B0Y356;A1CZL7;A0A0J5SP09;Q5AS60;A1C4N6	255;255;255;255;255;255	Q4WTM9	1	1	S	EFKEQVLES(1)V	EFKEQVLES(92.44)V	9	2	0.27041	883690	883690	0	0	0	0	0	0	883690	0	0	0	0	220922	0	#NAME?	#NUM!	#NAME?	0	0	0	0	0	0	0	0	0	0	0	0	883690	0	0	0	0	0	0	0	0
Q4WU40;B0Y3L7;A0A0J5SPF2;A1DFB7	57;57;57;57	Q4WU40	1	1	S	S(1)QAGEVAETAK	S(75.77)QAGEVAET(-75.77)AK	1	2	0.34044	556400	556400	0	0	0	0	0	0	0	0	556400	0	0	139100	0	#NAME?	#NUM!	#NAME?	0	0	0	0	0	0	0	0	0	0	0	0	0	0	0	0	0	0	556400	0	0
A0A0J5SRC4	624	A0A0J5SRC4	1	1;4	S	GEY(0.844)DS(0.752)DS(0.404)DS(0.999)DDHASAAAS(1)PVIK	GEY(5.83)DS(3.81)DS(-3.81)DS(29.86)DDHAS(-44.58)AAAS(68.38)PVIK	18	2	-0.26288	2815600	2815600	0	0	0	0	0	0	0	2815600	0	0	0	703900	0	#NAME?	#NUM!	#NAME?	0	0	0	0	0	0	0	0	0	0	0	0	0	0	0	2815600	0	0	0	0	0
A1D2T3;A0A0J5STG0;Q4WSW3;B0XQR1;Q6MYZ1;A1CPY9;Q5BE72;A0A1U8QF50	177;177;177;177;179;117;183;183	A1D2T3	1	1	S	RHS(1)LALPEAK	RHS(75.29)LALPEAK	3	2	-0.30101	1857300	1857300	0	0	0	0	1857300	0	0	0	0	0	464325	0	#DIV/0!	#NAME?	#DIV/0!	#NAME?	0	0	0	0	0	0	1857300	0	0	0	0	0	0	0	0	0	0	0	0	0	0
A0A0J5SVA9	146	A0A0J5SVA9	1	2	S	VQS(1)PLKS(1)PIK	VQS(117.93)PLKS(117.93)PIK	3	2	-0.34534	1217000	0	1217000	0	0	0	1217000	0	0	0	0	0	304250	0	#DIV/0!	#NAME?	#DIV/0!	#NAME?	0	0	0	0	0	0	0	1217000	0	0	0	0	0	0	0	0	0	0	0	0	0
A0A0J5SVA9	150	A0A0J5SVA9	1	2	S	VQS(1)PLKS(1)PIK	VQS(117.93)PLKS(117.93)PIK	7	2	-0.34534	1217000	0	1217000	0	0	0	1217000	0	0	0	0	0	304250	0	#DIV/0!	#NAME?	#DIV/0!	#NAME?	0	0	0	0	0	0	0	1217000	0	0	0	0	0	0	0	0	0	0	0	0	0
A1DH59;A0A0J5SVT4;B0XSH5;A4D9A8	362;362;362;362	A1DH59	1	1	S	PRDS(1)DDDLR	PRDS(90.91)DDDLR	4	2	-0.72995	639800	639800	0	0	0	0	0	0	0	639800	0	0	0	159950	0	#NAME?	#NUM!	#NAME?	0	0	0	0	0	0	0	0	0	0	0	0	0	0	0	639800	0	0	0	0	0
Q4WRY9;B0XMU0;A0A0J5SXI9;A1D1V5	167;167;167;191	Q4WRY9	1	1	S	ELS(1)GGQLQGK	ELS(93.2)GGQLQGK	3	2	-0.35769	938870	938870	0	0	0	0	0	0	0	938870	0	0	0	234718	0	#NAME?	#NUM!	#NAME?	0	0	0	0	0	0	0	0	0	0	0	0	0	0	0	938870	0	0	0	0	0
Q4WRY9;B0XMU0;A0A0J5SXI9	541;541;541	Q4WRY9	1	1	S	GDLDVSFGNPQMS(1)PR	GDLDVS(-71.75)FGNPQMS(71.75)PR	13	2	-0.23719	1305400	1305400	0	0	0	0	0	0	0	1305400	0	0	0	326350	0	#NAME?	#NUM!	#NAME?	0	0	0	0	0	0	0	0	0	0	0	0	0	0	0	1305400	0	0	0	0	0
A1DDS6;A0A0J5SY84;Q4WVM9;B0Y1H4	25;25;25;25	A1DDS6	1	1	S	KLS(1)DQEEAAFR	KLS(75.76)DQEEAAFR	3	2	-0.47258	909110	909110	0	0	0	0	0	0	0	909110	0	0	0	227278	0	#NAME?	#NUM!	#NAME?	0	0	0	0	0	0	0	0	0	0	0	0	0	0	0	909110	0	0	0	0	0
Q4WM46;B0Y8G3;A0A0J5T043;Q8NJL3	1073;1073;1100;922	Q4WM46	1	1	S	ELGGSTQSADAEANS(1)A	ELGGS(-100.47)T(-102.76)QS(-98.64)ADAEANS(98.64)A	15	2	-0.39478	925850	925850	0	0	0	925850	0	0	0	0	0	0	231462	0	#DIV/0!	#NAME?	#DIV/0!	#NAME?	0	0	0	925850	0	0	0	0	0	0	0	0	0	0	0	0	0	0	0	0	0
Q5AW31;A0A1U8QL46	678;678	Q5AW31	1	2	S	IMAS(1)HMVS(1)IADLEK	IMAS(108.23)HMVS(108.23)IADLEK	4	2	0.512	9330800	0	9330800	0	0	0	0	0	0	0	0	9330800	0	2332700	0	#NAME?	#NUM!	#NAME?	0	0	0	0	0	0	0	0	0	0	0	0	0	0	0	0	0	0	0	0	0
Q5AW31;A0A1U8QL46	682;682	Q5AW31	1	2	S	IMAS(1)HMVS(1)IADLEK	IMAS(108.23)HMVS(108.23)IADLEK	8	2	0.512	9330800	0	9330800	0	0	0	0	0	0	0	0	9330800	0	2332700	0	#NAME?	#NUM!	#NAME?	0	0	0	0	0	0	0	0	0	0	0	0	0	0	0	0	0	0	0	0	0
Q5AZF1;A0A1U8QWT5	340;340	Q5AZF1	1	1	S	QVFS(1)FKFDHPVVQMR	QVFS(97.81)FKFDHPVVQMR	4	2	-1.771	793120	793120	0	0	0	793120	0	0	0	0	0	0	198280	0	#DIV/0!	#NAME?	#DIV/0!	#NAME?	0	0	0	793120	0	0	0	0	0	0	0	0	0	0	0	0	0	0	0	0	0
Q5AVA4;A0A1U8QY19	318;318	Q5AVA4	1	1	S	IENPVQDS(1)LPK	IENPVQDS(70.1)LPK	8	2	1.5936	1304800	1304800	0	0	0	0	1304800	0	0	0	0	0	326200	0	#DIV/0!	#NAME?	#DIV/0!	#NAME?	0	0	0	0	0	0	1304800	0	0	0	0	0	0	0	0	0	0	0	0	0	0
A1C7U6	1039	A1C7U6	1	2	S	QPIEPAEDDEPAS(1)DS(1)DLER	QPIEPAEDDEPAS(64.25)DS(64.25)DLER	13	2	0.23626	1732200	0	1732200	0	0	0	0	0	1732200	0	0	0	0	433050	0	#NAME?	#NUM!	#NAME?	0	0	0	0	0	0	0	0	0	0	0	0	0	1732200	0	0	0	0	0	0	0
A1C7U6	1041	A1C7U6	1	2	S	QPIEPAEDDEPAS(1)DS(1)DLER	QPIEPAEDDEPAS(64.25)DS(64.25)DLER	15	2	0.23626	1732200	0	1732200	0	0	0	0	0	1732200	0	0	0	0	433050	0	#NAME?	#NUM!	#NAME?	0	0	0	0	0	0	0	0	0	0	0	0	0	1732200	0	0	0	0	0	0	0
A1CFQ4	12	A1CFQ4	1	2	S	MSTLTIQVLNNS(1)GNS(1)K	MS(-72.98)T(-72.98)LT(-56.54)IQVLNNS(65.24)GNS(56.54)K	12	2	2.0334	4836400	0	4836400	0	0	0	0	0	4836400	0	0	0	0	1209100	0	#NAME?	#NUM!	#NAME?	0	0	0	0	0	0	0	0	0	0	0	0	0	4836400	0	0	0	0	0	0	0
A1CFW6	219	A1CFW6	1	1	S	RDPLLAAS(1)R	RDPLLAAS(72.85)R	8	2	-0.18393	6638300	6638300	0	0	0	0	0	0	0	6638300	0	0	0	1659575	0	#NAME?	#NUM!	#NAME?	0	0	0	0	0	0	0	0	0	0	0	0	0	0	0	6638300	0	0	0	0	0
A1CMG4	301	A1CMG4	1	1	S	RNILVEGEPGES(1)ANVK	RNILVEGEPGES(62.38)ANVK	12	3	-0.53069	891330	891330	0	0	0	0	891330	0	0	0	0	0	222832	0	#DIV/0!	#NAME?	#DIV/0!	#NAME?	0	0	0	0	0	0	891330	0	0	0	0	0	0	0	0	0	0	0	0	0	0
A1D939;B0YBX9;A4DA56	494;497;497	A1D939	1	2	S	GGS(1)PVAAS(1)PVPVR	GGS(67.14)PVAAS(67.14)PVPVR	8	2	0.80202	520880	0	520880	0	0	0	0	0	0	0	0	520880	0	130220	0	#NAME?	#NUM!	#NAME?	0	0	0	0	0	0	0	0	0	0	0	0	0	0	0	0	0	0	0	0	0
A1DB41	370	A1DB41	1	1	S	PAS(1)PLAK	PAS(82.43)PLAK	3	2	-0.25663	872300	872300	0	0	0	872300	0	0	0	0	0	0	218075	0	#DIV/0!	#NAME?	#DIV/0!	#NAME?	0	0	0	872300	0	0	0	0	0	0	0	0	0	0	0	0	0	0	0	0	0
A4DA62;B0YEN0	241;249	A4DA62	1	1;2;3;4;5	S	LEEEQNHS(1)S(1)S(1)S(1)S(1)DHER	LEEEQNHS(60.32)S(60.32)S(60.32)S(60.32)S(60.32)DHER	9	3	-0.26858	9095700	9095700	0	0	0	0	0	0	9095700	0	0	0	0	2273925	0	#NAME?	#NUM!	#NAME?	0	0	0	0	0	0	0	0	0	0	0	0	9095700	0	0	0	0	0	0	0	0
A4DA62;B0YEN0	243;251	A4DA62	1	1;2;3;4;5	S	LEEEQNHS(1)S(1)S(1)S(1)S(1)DHER	LEEEQNHS(60.32)S(60.32)S(60.32)S(60.32)S(60.32)DHER	11	3	-0.26858	1898200	1898200	0	0	1898200	0	0	0	0	0	0	0	474550	0	#DIV/0!	#NAME?	#DIV/0!	#NAME?	1898200	0	0	0	0	0	0	0	0	0	0	0	0	0	0	0	0	0	0	0	0
Q4WKB9;B0XMV1;A1CRZ5	801;801;797	Q4WKB9	1	4	S	RY(0.001)S(0.999)S(1)QS(1)LS(1)PPR	RY(-32.42)S(32.42)S(40.93)QS(36.18)LS(63.83)PPR	8	2	0.012904	1666600	0	0	1666600	0	0	1666600	0	0	0	0	0	416650	0	#DIV/0!	#NAME?	#DIV/0!	#NAME?	0	0	0	0	0	0	0	0	1666600	0	0	0	0	0	0	0	0	0	0	0	0
Q4X1M0;B0XRZ3;A0A0J5PZH4;A1DGN8	1014;1014;988;1013	Q4X1M0	1	1	S	PGS(1)NMGIGPGTPR	PGS(90.85)NMGIGPGT(-90.85)PR	3	2	-0.30216	2144900	2144900	0	0	0	0	0	2144900	0	0	0	0	536225	0	#DIV/0!	#NAME?	#DIV/0!	#NAME?	0	0	0	0	0	0	0	0	0	2144900	0	0	0	0	0	0	0	0	0	0	0
Q4WIF7;B0XTM2	360;360	Q4WIF7	1	1	S	VPQS(1)PGR	VPQS(91.63)PGR	4	2	-0.5821	3888400	3888400	0	0	0	0	0	0	0	1459700	0	0	0	364925	0	#NAME?	#NUM!	#NAME?	0	0	0	0	0	0	0	0	0	0	0	0	0	0	0	1459700	0	0	0	0	0
B0XYB8;A0A0J5PV25;Q4WXA0;A1D7H4;Q5B8X5;A0A1U8QWJ3;A1CJZ4	874;800;874;800;794;794;802	B0XYB8	1	1	S	DDIVNS(1)PY	DDIVNS(91)PY(-91)	6	1	-0.42038	615020	615020	0	0	0	0	0	0	0	0	0	615020	0	153755	0	#NAME?	#NUM!	#NAME?	0	0	0	0	0	0	0	0	0	0	0	0	0	0	0	0	0	0	0	0	0
B0Y531;Q4WQU6;A0A0J5PM52	55;1292;1333	B0Y531	1	2	S	IEEQDVVS(1)AS(1)DEGR	IEEQDVVS(77.51)AS(77.51)DEGR	8	2	0.38731	740910	0	740910	0	0	0	0	0	0	740910	0	0	0	185228	0	#NAME?	#NUM!	#NAME?	0	0	0	0	0	0	0	0	0	0	0	0	0	0	0	0	740910	0	0	0	0
B0Y531;Q4WQU6;A0A0J5PM52	57;1294;1335	B0Y531	1	2	S	IEEQDVVS(1)AS(1)DEGR	IEEQDVVS(77.51)AS(77.51)DEGR	10	2	0.38731	740910	0	740910	0	0	0	0	0	0	740910	0	0	0	185228	0	#NAME?	#NUM!	#NAME?	0	0	0	0	0	0	0	0	0	0	0	0	0	0	0	0	740910	0	0	0	0
Q4WEW0	252	Q4WEW0	1	1;2;3	S	SAQEMLDS(1)ES(1)DS(1)EDRFER	S(-74.88)AQEMLDS(74.88)ES(116.1)DS(126.73)EDRFER	10	3	-0.15687	580250	580250	0	0	0	0	0	0	0	580250	0	0	0	145062	0	#NAME?	#NUM!	#NAME?	0	0	0	0	0	0	0	0	0	0	0	0	0	0	0	580250	0	0	0	0	0
		REV__Q4X033	1	1	S	TDADDGEGVS(1)K	T(-64.48)DADDGEGVS(64.48)K	10	2	0.39114	259050	259050	0	0	0	0	0	0	0	0	0	259050	0	64762.5	0	#NAME?	#NUM!	#NAME?	0	0	0	0	0	0	0	0	0	0	0	0	0	0	0	0	0	0	0	0	0
		REV__Q5AWH2	1	1	S	QFQES(1)IVCK	QFQES(61.34)IVCK	5	3	-3.0923	606370	606370	0	0	0	0	309180	0	0	0	0	0	77295	0	#DIV/0!	#NAME?	#DIV/0!	#NAME?	0	0	0	0	0	0	309180	0	0	0	0	0	0	0	0	0	0	0	0	0	0
		REV__A1C9P9	1	2	S	KNWS(1)DIWAS(1)R	KNWS(91.62)DIWAS(91.62)R	4	2	-1.0236	14213000	0	14213000	0	0	0	0	0	14213000	0	0	0	0	3553250	0	#NAME?	#NUM!	#NAME?	0	0	0	0	0	0	0	0	0	0	0	0	0	14213000	0	0	0	0	0	0	0
		REV__A1C9P9	1	2	S	KNWS(1)DIWAS(1)R	KNWS(91.62)DIWAS(91.62)R	9	2	-1.0236	14213000	0	14213000	0	0	0	0	0	14213000	0	0	0	0	3553250	0	#NAME?	#NUM!	#NAME?	0	0	0	0	0	0	0	0	0	0	0	0	0	14213000	0	0	0	0	0	0	0
		REV__A1DFF1	1	1	S	QQELSMANAS(1)AR	QQELS(-70.01)MANAS(70.01)AR	10	2	0.34607	4490100	4490100	0	0	0	0	4490100	0	0	0	0	0	1122525	0	#DIV/0!	#NAME?	#DIV/0!	#NAME?	0	0	0	0	0	0	4490100	0	0	0	0	0	0	0	0	0	0	0	0	0	0
		REV__A1DFP7	1	2	S	PQS(1)S(0.998)S(0.002)VLHLLR	PQS(79.28)S(26.58)S(-26.58)VLHLLR	3	2	0.11373	5131500	0	5131500	0	0	0	5131500	0	0	0	0	0	1282875	0	#DIV/0!	#NAME?	#DIV/0!	#NAME?	0	0	0	0	0	0	0	5131500	0	0	0	0	0	0	0	0	0	0	0	0	0
A0A0J5PI73;Q4WGD9;B0YCH8	191;185;185	A0A0J5PI73	1	1	T	ASVQVET(1)DNDDEK	AS(-75.71)VQVET(75.71)DNDDEK	7	2	-1.0622	1092500	1092500	0	0	0	1092500	0	0	0	0	0	0	273125	0	#DIV/0!	#NAME?	#DIV/0!	#NAME?	0	0	0	1092500	0	0	0	0	0	0	0	0	0	0	0	0	0	0	0	0	0
Q4WKG6;B0XMJ2;A0A0J5PM23	1105;1105;1113	Q4WKG6	1	1	T	EAEDDDDAET(1)EPFDNK	EAEDDDDAET(228.9)EPFDNK	10	2	-0.47408	23656000	23656000	0	0	0	0	0	23656000	0	0	0	0	5914000	0	#DIV/0!	#NAME?	#DIV/0!	#NAME?	0	0	0	0	0	0	0	0	0	23656000	0	0	0	0	0	0	0	0	0	0	0
Q4WVA3;B0Y0Y4;A1DE51;A0A0J5PT55	2;2;2;2	Q4WVA3	1	1	T	T(1)EHDDDLVASK	T(69.86)EHDDDLVAS(-69.86)K	1	2	0.10713	2598400	2598400	0	0	0	0	0	0	0	2598400	0	0	0	649600	0	#NAME?	#NUM!	#NAME?	0	0	0	0	0	0	0	0	0	0	0	0	0	0	0	2598400	0	0	0	0	0
A0A0J5PVK5;A1CZB1;Q4WTZ0;B0Y3G7	398;399;446;446	A0A0J5PVK5	1	3	T	T(1)T(1)LIIAPVGVMS(1)NWR	T(89.28)T(89.28)LIIAPVGVMS(89.28)NWR	1	2	-3.068	918850	0	0	918850	0	0	0	918850	0	0	0	0	229712	0	#DIV/0!	#NAME?	#DIV/0!	#NAME?	0	0	0	0	0	0	0	0	0	0	0	918850	0	0	0	0	0	0	0	0	0
A0A0J5PVK5;A1CZB1;Q4WTZ0;B0Y3G7	399;400;447;447	A0A0J5PVK5	1	3	T	T(1)T(1)LIIAPVGVMS(1)NWR	T(89.28)T(89.28)LIIAPVGVMS(89.28)NWR	2	2	-3.068	918850	0	0	918850	0	0	0	918850	0	0	0	0	229712	0	#DIV/0!	#NAME?	#DIV/0!	#NAME?	0	0	0	0	0	0	0	0	0	0	0	918850	0	0	0	0	0	0	0	0	0
Q4WZQ0;B0XUY3;A0A0J5Q0N4;A1DIH7	353;355;361;352	Q4WZQ0	1	1	T	T(1)PEPEPAPAPAPPSK	T(84.59)PEPEPAPAPAPPS(-84.59)K	1	2	-0.41797	2009700	2009700	0	0	0	2009700	0	0	0	0	0	0	502425	0	#DIV/0!	#NAME?	#DIV/0!	#NAME?	0	0	0	2009700	0	0	0	0	0	0	0	0	0	0	0	0	0	0	0	0	0
A0A0J5Q1D7	9	A0A0J5Q1D7	1	2	T	MEEDDS(1)VET(1)LDPIVDAER	MEEDDS(72.94)VET(72.94)LDPIVDAER	9	2	0.48511	4073400	2955100	1118200	0	0	0	0	0	4073400	0	0	0	0	1018350	0	#NAME?	#NUM!	#NAME?	0	0	0	0	0	0	0	0	0	0	0	0	2955100	1118200	0	0	0	0	0	0	0
A0A0J5Q213;Q4X189;B0XSB4	362;349;349	A0A0J5Q213	1	1	T	DKPFGAADADEEEEEEDEAET(1)GPK	DKPFGAADADEEEEEEDEAET(115.54)GPK	21	3	1.4925	1324200	1324200	0	0	0	0	0	1324200	0	0	0	0	331050	0	#DIV/0!	#NAME?	#DIV/0!	#NAME?	0	0	0	0	0	0	0	0	0	1324200	0	0	0	0	0	0	0	0	0	0	0
Q4WLL3;B0XM26;A0A0J5Q3Y4;A1DP32	554;554;554;554	Q4WLL3	1	3	T	KEIDDS(1)S(1)AELNPT(1)GR	KEIDDS(59.25)S(59.25)AELNPT(59.25)GR	13	3	-1.0964	5454700	0	0	5454700	0	0	0	0	5454700	0	0	0	0	1363675	0	#NAME?	#NUM!	#NAME?	0	0	0	0	0	0	0	0	0	0	0	0	0	0	5454700	0	0	0	0	0	0
A0A0J5SPY7;Q4WUR8;B0Y495;A1DEP2	45;45;45;65	A0A0J5SPY7	1	1	T	NEQT(1)PRWR	NEQT(113.18)PRWR	4	2	0.21555	3464800	3464800	0	0	0	0	3464800	0	0	0	0	0	866200	0	#DIV/0!	#NAME?	#DIV/0!	#NAME?	0	0	0	0	0	0	3464800	0	0	0	0	0	0	0	0	0	0	0	0	0	0
Q5BBD2;A0A1U8QI37	200;200	Q5BBD2	1		T	ALQTSGALFMRS(1)VMGT(1)R	ALQT(-56.35)S(-56.35)GALFMRS(56.35)VMGT(87.38)R	16	2	-0.30258	1994200	0	1994200	0	0	0	0	0	1994200	0	0	0	0	498550	0	#NAME?	#NUM!	#NAME?	0	0	0	0	0	0	0	0	0	0	0	0	0	1994200	0	0	0	0	0	0	0
A1CL86	28	A1CL86	1	4	T	AQQLAS(1)LLEAT(1)QDELFNS(1)GAIPAS(1)R	AQQLAS(53.5)LLEAT(53.5)QDELFNS(53.5)GAIPAS(53.5)R	11	2	0.13013	7600700	0	0	7600700	0	0	0	0	7600700	0	0	0	0	1900175	0	#NAME?	#NUM!	#NAME?	0	0	0	0	0	0	0	0	0	0	0	0	0	0	7600700	0	0	0	0	0	0
A1CST1	1112	A1CST1	1	3	T	T(1)NDMFT(1)KVY(1)VPPSFR	T(66.62)NDMFT(63.34)KVY(50.79)VPPS(-50.79)FR	1	2	1.0686	1749200	0	0	1749200	0	0	0	0	0	0	1749200	0	0	437300	0	#NAME?	#NUM!	#NAME?	0	0	0	0	0	0	0	0	0	0	0	0	0	0	0	0	0	0	0	0	1749200
A1CST1	1117	A1CST1	1	3	T	T(1)NDMFT(1)KVY(1)VPPSFR	T(66.62)NDMFT(63.34)KVY(50.79)VPPS(-50.79)FR	6	2	1.0686	1749200	0	0	1749200	0	0	0	0	0	0	1749200	0	0	437300	0	#NAME?	#NUM!	#NAME?	0	0	0	0	0	0	0	0	0	0	0	0	0	0	0	0	0	0	0	0	1749200
A1CV88	149	A1CV88	1	3	T	VMQT(1)AVQDAT(1)WAIKHKAT(1)EK	VMQT(58.27)AVQDAT(58.27)WAIKHKAT(58.27)EK	4	4	2.3558	784500	0	0	784500	0	0	0	0	784500	0	0	0	0	196125	0	#NAME?	#NUM!	#NAME?	0	0	0	0	0	0	0	0	0	0	0	0	0	0	784500	0	0	0	0	0	0
A1CV88	155	A1CV88	1	3	T	VMQT(1)AVQDAT(1)WAIKHKAT(1)EK	VMQT(58.27)AVQDAT(58.27)WAIKHKAT(58.27)EK	10	4	2.3558	784500	0	0	784500	0	0	0	0	784500	0	0	0	0	196125	0	#NAME?	#NUM!	#NAME?	0	0	0	0	0	0	0	0	0	0	0	0	0	0	784500	0	0	0	0	0	0
A1CV88	163	A1CV88	1	3	T	VMQT(1)AVQDAT(1)WAIKHKAT(1)EK	VMQT(58.27)AVQDAT(58.27)WAIKHKAT(58.27)EK	18	4	2.3558	784500	0	0	784500	0	0	0	0	784500	0	0	0	0	196125	0	#NAME?	#NUM!	#NAME?	0	0	0	0	0	0	0	0	0	0	0	0	0	0	784500	0	0	0	0	0	0
Q4WV61;B0Y0U0;A1DE93	49;49;49	Q4WV61	1	2	Y	Y(1)LEEEKRY(1)PR	Y(73.66)LEEEKRY(73.66)PR	1	2	1.3533	733670	0	733670	0	0	0	0	0	0	0	733670	0	0	183418	0	#NAME?	#NUM!	#NAME?	0	0	0	0	0	0	0	0	0	0	0	0	0	0	0	0	0	0	0	733670	0
Q4WV61;B0Y0U0;A1DE93	56;56;56	Q4WV61	1	2	Y	Y(1)LEEEKRY(1)PR	Y(73.66)LEEEKRY(73.66)PR	8	2	1.3533	733670	0	733670	0	0	0	0	0	0	0	733670	0	0	183418	0	#NAME?	#NUM!	#NAME?	0	0	0	0	0	0	0	0	0	0	0	0	0	0	0	0	0	0	0	733670	0
A0A0J5SFE5	779	A0A0J5SFE5	1	1	S	IRDPEDEFDIAENAS(1)PDLKR	IRDPEDEFDIAENAS(82.61)PDLKR	15	3	-0.040108	27752000	27752000	0	0	2154600	2435400	2326100	1749000	2364900	1459500	966970	2364800	2166275	1.78904e+06	1.21086	#NAME?	0.276029	#NAME?	2154600	0	0	2435400	0	0	2326100	0	0	1749000	0	0	2364900	0	0	1459500	0	0	966970	0	0
A0A0J5Q2C3;Q4WN71;B0Y7C7	87;87;87	A0A0J5Q2C3	1	1;2	S	S(1)LNS(1)EDLEAVLK	S(147.83)LNS(147.83)EDLEAVLK	1	2	0.024382	109710000	22222000	87484000	0	9094600	10127000	6122100	29382000	8966500	10077000	3364900	10284000	13681425	8173100	1.67396	#NAME?	0.743263	#NAME?	0	9094600	0	10127000	0	0	0	6122100	0	5352600	24030000	0	2157600	6809000	0	2425200	7651500	0	0	3364900	0
A1DG05;Q4WHC6;B0XVV6;A0A0J5PMR6	514;514;514;514	A1DG05	1	1;2	S	GCS(1)EGDS(1)GIQEIK	GCS(109.07)EGDS(109.07)GIQEIK	3	2	0.66349	5481200	2312100	3169100	0	0	0	1236500	0	0	2947300	1297500	0	309125	1061200	0.291298	#NAME?	-1.77943	#NAME?	0	0	0	0	0	0	0	1236500	0	0	0	0	0	0	0	1553700	1393600	0	758450	539030	0
Q4X0K5;B0XTB0;A0A0J5PY53;A1DHM1	526;526;529;529	Q4X0K5	1	1	S	EGS(1)VPPVAR	EGS(67.33)VPPVAR	3	2	0.33627	8839600	8839600	0	0	0	0	1616800	0	0	2774900	640800	1020800	404200	1109125	0.364431	#NAME?	-1.45628	#NAME?	0	0	0	0	0	0	1616800	0	0	0	0	0	0	0	0	2774900	0	0	640800	0	0
Q8TFY0;A0A0J5Q4C3;Q4WSG1;B0XR75;A1D2D4;A1CPH2	179;183;187;187;246;179	Q8TFY0	1	1	S	GASDGGIFIPHS(1)ENR	GAS(-82.84)DGGIFIPHS(82.84)ENR	12	2	0.0052815	12314000	12314000	0	0	0	1998700	2461800	0	3613300	1850600	1036400	1353100	1115125	1963350	0.567971	#NAME?	-0.816112	#NAME?	0	0	0	1998700	0	0	2461800	0	0	0	0	0	3613300	0	0	1850600	0	0	1036400	0	0
Q4WU07;B0Y3I5;A0A0J5SPC5	409;409;409	Q4WU07	1	2	S	APVNSGGPLVAYGS(1)DDDS(1)D	APVNS(-282.54)GGPLVAY(-83.71)GS(83.71)DDDS(144.78)D	14	2	0.27531	120760000	0	120760000	0	12560000	16004000	13118000	12179000	24264000	19213000	9269900	14157000	13465250	16725975	0.80505	#NAME?	-0.312849	#NAME?	0	12560000	0	0	16004000	0	0	13118000	0	0	12179000	0	0	24264000	0	0	19213000	0	0	9269900	0
Q4WU07;B0Y3I5;A0A0J5SPC5	413;413;413	Q4WU07	1	2	S	APVNSGGPLVAYGS(1)DDDS(1)D	APVNS(-241.48)GGPLVAY(-66.08)GS(66.08)DDDS(152.34)D	18	2	0.22774	120760000	0	120760000	0	12560000	16004000	13118000	12179000	24264000	19213000	9269900	14157000	13465250	16725975	0.80505	#NAME?	-0.312849	#NAME?	0	12560000	0	0	16004000	0	0	13118000	0	0	12179000	0	0	24264000	0	0	19213000	0	0	9269900	0
A0A0J5PEM1;Q4WQ38;B0Y6X6	486;511;511	A0A0J5PEM1	1	1	S	GEAVELRPHTDPQWEDEVAVS(1)D	GEAVELRPHT(-157.06)DPQWEDEVAVS(157.06)D	21	3	0.16457	165410000	165410000	0	0	18915000	9421700	19329000	30961000	20453000	15786000	7727900	14656000	19656675	14655725	1.34123	#NAME?	0.423555	#NAME?	18915000	0	0	9421700	0	0	19329000	0	0	30961000	0	0	20453000	0	0	15786000	0	0	7727900	0	0
A0A0J5Q2B1;Q4WN81;B0Y7B6;A1DMC9	356;357;357;356	A0A0J5Q2B1	1	1;2	S	IYLPLS(1)DDS(1)DDEAAR	IY(-98.5)LPLS(98.5)DDS(112.15)DDEAAR	9	2	0.31067	42840000	28162000	14678000	0	9572300	0	4910200	768780	9913300	9649800	4952900	2031200	3812820	6636800	0.574497	#NAME?	-0.799629	#NAME?	6187500	3384800	0	0	0	0	3155700	1754600	0	0	768780	0	6440400	3472900	0	7125300	2524500	0	3644100	1308800	0
A0A0J5PX54	2	A0A0J5PX54	1	1	S	S(1)EEAQPIALEAFAEAIR	S(77.36)EEAQPIALEAFAEAIR	1	2	-0.10073	4969900	4969900	0	0	1960000	0	0	1730600	0	1279400	0	0	922650	319850	2.88463	#NAME?	1.52839	#NAME?	1960000	0	0	0	0	0	0	0	0	1730600	0	0	0	0	0	1279400	0	0	0	0	0
Q4WU64;B0Y3P0;A0A0J5PUW4;Q5BB42;A0A1U8QUG1;A1DF94;A1CA65	197;197;197;198;198;200;202	Q4WU64	1	1	T	APT(1)PEPTVVEK	APT(71.51)PEPT(-71.51)VVEK	3	2	-0.12748	28041000	28041000	0	0	3200900	4753600	4042600	3436500	3283400	4921400	2219300	2183200	3858400	3151825	1.22418	#NAME?	0.291815	#NAME?	3200900	0	0	4753600	0	0	4042600	0	0	3436500	0	0	3283400	0	0	4921400	0	0	2219300	0	0
A0A0J5PWH8;Q4WT75;B0XQE8;A1D352	1376;1388;1388;1388	A0A0J5PWH8	1	2;3	S	KLS(1)DAS(1)S(1)EDIR	KLS(114.01)DAS(114.01)S(114.01)EDIR	3	2	-0.28688	12563000	0	7208900	5354000	1701500	1233500	2025000	0	3307700	2046200	949800	1299100	1240000	1900700	0.652391	#NAME?	-0.616191	#NAME?	0	1701500	0	0	1233500	0	0	2025000	0	0	0	0	0	0	3307700	0	0	2046200	0	949800	0
Q4WDB0;B0YD39;A0A0J5PHM7	602;602;602	Q4WDB0	1	1	S	VNEFGQGGDS(1)DEEAEEPAAAESEK	VNEFGQGGDS(187.55)DEEAEEPAAAES(-187.55)EK	10	3	0.24424	105300000	105300000	0	0	3821700	1240200	2590400	1285200	5211600	5630600	2045700	1034900	2234375	3480700	0.641933	#NAME?	-0.639506	#NAME?	3821700	0	0	1240200	0	0	2590400	0	0	1285200	0	0	5211600	0	0	5630600	0	0	2045700	0	0
Q4WXX4;B0XXP4;A0A0J5SRM2	878;878;878	Q4WXX4	1	1	S	AVFPTSEQPMS(1)R	AVFPT(-132.38)S(-113.26)EQPMS(113.26)R	11	2	0.3917	132800000	132800000	0	0	16568000	7428800	11391000	15128000	29894000	24146000	10941000	7451900	12628950	18108225	0.697415	#NAME?	-0.51991	#NAME?	16568000	0	0	7428800	0	0	11391000	0	0	15128000	0	0	29894000	0	0	24146000	0	0	10941000	0	0
A1D350;Q4WT72;B0XQF1;A0A0J5Q0Z5	541;640;640;640	A1D350	1	1	S	VSGLS(1)PIR	VS(-74.15)GLS(74.15)PIR	5	2	0.11743	53089000	53089000	0	0	5423400	10518000	5715000	6681100	6590700	7313400	4252300	4904800	7084375	5765300	1.2288	#NAME?	0.297245	#NAME?	5423400	0	0	10518000	0	0	5715000	0	0	6681100	0	0	6590700	0	0	7313400	0	0	4252300	0	0
A0A0J5SQK2;Q4WVE7;B0Y128;A1DE09	97;118;118;111	A0A0J5SQK2	1	1;2	S	NFSYDPVS(1)LPS(0.097)S(0.903)R	NFS(-83.5)Y(-82.72)DPVS(82.72)LPS(-9.69)S(9.69)R	8	2	0.074864	20111000	1745500	18366000	0	1998100	2240100	1793300	1965600	6229200	2137000	1772300	1975900	1999275	3028600	0.660132	#NAME?	-0.599174	#NAME?	0	1998100	0	0	2240100	0	0	1793300	0	0	1965600	0	1745500	4483700	0	0	2137000	0	0	1772300	0
Q4WZK4;B0XV92;A0A0J5PXS0;A1DIM5	429;429;429;430	Q4WZK4	1	1;2	S	S(1)LEDDEEVES(1)IPR	S(134.81)LEDDEEVES(134.81)IPR	1	2	0.28091	24726000	22365000	2361300	0	3168000	4247700	2872300	2448400	3225100	3854200	1419600	1426600	3184100	2481375	1.2832	#NAME?	0.359746	#NAME?	3168000	0	0	3357300	890390	0	2215100	657200	0	2448400	0	0	3225100	0	0	3040500	813730	0	1419600	0	0
Q4WX39;B0XYI0	248;248	Q4WX39	1	4	S	RRS(1)VS(1)GS(1)VS(1)PER	RRS(62.86)VS(62.86)GS(62.86)VS(62.86)PER	3	2	0.056697	28516000	0	0	28516000	2291200	7307700	6852300	1517000	0	5696300	1496500	3354800	4492050	2636900	1.70353	#NAME?	0.768531	#NAME?	0	0	2291200	0	0	7307700	0	0	6852300	0	0	1517000	0	0	0	0	0	5696300	0	0	1496500
Q4WX39;B0XYI0	250;250	Q4WX39	1	4	S	RRS(1)VS(1)GS(1)VS(1)PER	RRS(62.86)VS(62.86)GS(62.86)VS(62.86)PER	5	2	0.056697	28516000	0	0	28516000	2291200	7307700	6852300	1517000	0	5696300	1496500	3354800	4492050	2636900	1.70353	#NAME?	0.768531	#NAME?	0	0	2291200	0	0	7307700	0	0	6852300	0	0	1517000	0	0	0	0	0	5696300	0	0	1496500
Q4WX39;B0XYI0	252;252	Q4WX39	1	4	S	RRS(1)VS(1)GS(1)VS(1)PER	RRS(62.86)VS(62.86)GS(62.86)VS(62.86)PER	7	2	0.056697	28516000	0	0	28516000	2291200	7307700	6852300	1517000	0	5696300	1496500	3354800	4492050	2636900	1.70353	#NAME?	0.768531	#NAME?	0	0	2291200	0	0	7307700	0	0	6852300	0	0	1517000	0	0	0	0	0	5696300	0	0	1496500
Q4WX39;B0XYI0	254;254	Q4WX39	1	4	S	RRS(1)VS(1)GS(1)VS(1)PER	RRS(62.86)VS(62.86)GS(62.86)VS(62.86)PER	9	2	0.056697	28516000	0	0	28516000	2291200	7307700	6852300	1517000	0	5696300	1496500	3354800	4492050	2636900	1.70353	#NAME?	0.768531	#NAME?	0	0	2291200	0	0	7307700	0	0	6852300	0	0	1517000	0	0	0	0	0	5696300	0	0	1496500
Q4WUT7;B0Y4B5;A0A0J5SQ04;A1DEM2	369;369;369;369	Q4WUT7	1	1;2;3	S	ESLLQES(1)DDEGTASDKPAATK	ES(-78.61)LLQES(78.21)DDEGT(-78.21)AS(-114.59)DKPAAT(-213.75)K	7	2	0.29666	311190000	225870000	67478000	17847000	42261000	32591000	44820000	32919000	47526000	37441000	15939000	21512000	38147750	30604500	1.24648	#NAME?	0.317854	#NAME?	29517000	9948500	2795700	26485000	6106100	0	32848000	9379300	2592400	30195000	0	2723100	33622000	9740500	4164000	24827000	9065500	3548800	11110000	4829000	0
A0A0J5PV01;A1D7E9	60;60	A0A0J5PV01	1	1	S	QS(1)PAEGDIELVAK	QS(70.41)PAEGDIELVAK	2	2	0.83289	5277900	5277900	0	0	1007600	1099500	1344500	0	0	1298300	528040	0	862900	456585	1.8899	#NAME?	0.91831	#NAME?	1007600	0	0	1099500	0	0	1344500	0	0	0	0	0	0	0	0	1298300	0	0	528040	0	0
Q4WT29;B0XQJ5;A0A0J5PWD5	948;948;948	Q4WT29	1	1;2	S	GEENAEGLS(1)DAES(1)EIWEALVK	GEENAEGLS(107.33)DAES(107.33)EIWEALVK	9	3	0.083737	188820000	5119600	183700000	0	20163000	2817500	17276000	8950800	11555000	13905000	1281500	3397100	12301825	7534650	1.6327	#NAME?	0.70726	#NAME?	853510	19309000	0	0	2817500	0	1089700	16186000	0	0	8950800	0	0	11555000	0	1842200	12063000	0	0	1281500	0
A1DLX2;A0A0J5PFB3;Q4WDI1;B0YCW8	1191;1191;1191;1191	A1DLX2	1	1	S	SEDLLGS(1)DDDEVEDQSIK	S(-75.92)EDLLGS(75.92)DDDEVEDQS(-118.54)IK	7	2	0.34476	20380000	20380000	0	0	3323500	1246500	2398700	1663100	4366300	3835100	1807900	1739300	2157950	2937150	0.734709	#NAME?	-0.444756	#NAME?	3323500	0	0	1246500	0	0	2398700	0	0	1663100	0	0	4366300	0	0	3835100	0	0	1807900	0	0
Q4WIK2;B0XTH8;A1CYJ8;A0A0J5PZY0	326;326;343;486	Q4WIK2	1	1	S	AMS(1)EEIADQMEV	AMS(126.1)EEIADQMEV	3	2	-0.2706	20491000	20491000	0	0	2526700	1578400	2131400	1998700	4098000	3057700	1691100	1718500	2058800	2641325	0.779457	#NAME?	-0.359458	#NAME?	2526700	0	0	1578400	0	0	2131400	0	0	1998700	0	0	4098000	0	0	3057700	0	0	1691100	0	0
Q4WQC6;B0Y4J5;A0A0J5PEX2;A1CWA3	119;119;119;119	Q4WQC6	1	1	S	QEDTTIVDIES(1)EDETVLR	QEDT(-131.74)T(-121.3)IVDIES(67.9)EDET(-67.9)VLR	11	2	0.7644	62603000	62603000	0	0	6762700	9353300	4221900	6478400	7770200	7356600	6865900	9246800	6704075	7809875	0.85841	#NAME?	-0.220261	#NAME?	6762700	0	0	9353300	0	0	4221900	0	0	6478400	0	0	7770200	0	0	7356600	0	0	6865900	0	0
Q4X0V9;B0XSN5;A0A0J5Q354	95;95;95	Q4X0V9	1	1;2	S	RS(1)S(1)VEAAEEQK	RS(40.72)S(40.72)VEAAEEQK	3	1	0.72782	39363000	3275900	36087000	0	0	2044500	0	0	36087000	0	0	0	511125	9021750	0.0566548	#NAME?	-4.14166	#NAME?	0	0	0	2044500	0	0	0	0	0	0	0	0	0	36087000	0	0	0	0	0	0	0
A0A0J5PU20;B0Y2T9;Q4WEL5;A1CZX4	1652;1671;1671;1630	A0A0J5PU20	1	1;2	S	FNRDPTEGPPVVDVDNQDPFNS(1)S(1)PR	FNRDPT(-150.35)EGPPVVDVDNQDPFNS(150.48)S(150.35)PR	23	3	-0.3565	63299000	38076000	25223000	0	3503600	3546500	3033100	3845300	2879800	2963500	2452600	4135600	3482125	3107875	1.12042	#NAME?	0.16404	#NAME?	1915200	1588400	0	1535600	2010900	0	1647700	1385400	0	2519600	1325700	0	2879800	0	0	1706700	1256800	0	1034800	1417800	0
Q4W9M1;B0YEB3;A0A0J5PQY8	147;147;190	Q4W9M1	1	1;2	S	IPPS(1)PGPPS(1)R	IPPS(62.58)PGPPS(62.58)R	9	2	0.043797	3447200	3447200	0	0	0	1383200	0	1153500	0	910550	0	0	634175	227638	2.7859	#NAME?	1.47814	#NAME?	0	0	0	1383200	0	0	0	0	0	1153500	0	0	0	0	0	910550	0	0	0	0	0
A0A0J5ST27;Q4WWC3;B0XZA1;A1D8H1	113;113;113;99	A0A0J5ST27	1	1;2	S	GDNT(1)S(1)EDEIVFTGR	GDNT(179.63)S(169.02)EDEIVFT(-169.02)GR	5	2	0.35536	58318000	24087000	34231000	0	7550800	9677700	8101200	6066800	7442800	8205200	3990900	7282300	7849125	6730300	1.16624	#NAME?	0.221861	#NAME?	3235200	4315600	0	4147100	5530600	0	2991500	5109800	0	3001500	3065300	0	2897700	4545100	0	3474300	4730900	0	1390400	2600500	0
Q4WT20;B0XQK4;A0A0J5STK6	8;8;8	Q4WT20	1	1;2	S	ADNGT(1)PS(1)EAPAPPPVEHLNIK	ADNGT(115.96)PS(115.96)EAPAPPPVEHLNIK	7	3	0.64666	63054000	52276000	10778000	0	0	1651000	2123600	2223900	0	1855000	0	55200000	1499625	14263750	0.105135	#NAME?	-3.24968	#NAME?	0	0	0	0	1651000	0	0	2123600	0	0	2223900	0	0	0	0	0	1855000	0	0	0	0
Q4WHG2;B0XVK2;A0A0J5PMP1	324;324;324	Q4WHG2	1	1	S	ADS(1)PAPEQAPATK	ADS(149.11)PAPEQAPAT(-149.11)K	3	2	0.63311	30264000	30264000	0	0	1781000	5745000	3023900	4244000	3059300	4900300	1867200	0	3698475	2456700	1.50546	#NAME?	0.590209	#NAME?	1781000	0	0	5745000	0	0	3023900	0	0	4244000	0	0	3059300	0	0	4900300	0	0	1867200	0	0
A0A0J5Q143;Q4X0A7;B0XTS3;A1DHW7;A1C7E2	1606;1633;1633;1597;1419	A0A0J5Q143	1	1;2	S	AVGGGDLS(1)DS(1)DLR	AVGGGDLS(97.77)DS(97.77)DLR	8	2	0.29466	189470000	168140000	21329000	0	23009000	5683500	21514000	30529000	25255000	29366000	17721000	30595000	20183875	25734250	0.78432	#NAME?	-0.350487	#NAME?	23009000	0	0	3503800	2179700	0	18103000	3411500	0	27144000	3385900	0	21880000	3375000	0	25851000	3515900	0	15526000	2194600	0
P40292;B0Y324;A0A0J5PRK0;A1CZP9	188;188;188;188	P40292	1	1	S	DEQTDYLNES(1)R	DEQT(-96)DY(-75.41)LNES(75.41)R	10	2	0.53951	6912800	6912800	0	0	1041100	1613300	1833800	0	0	1543800	880790	0	1122050	606148	1.85112	#NAME?	0.888396	#NAME?	1041100	0	0	1613300	0	0	1833800	0	0	0	0	0	0	0	0	1543800	0	0	880790	0	0
A0A0J5PHA0;A1DM15	391;402	A0A0J5PHA0	1	2	T	GAGGVT(1)PAT(1)EDEDELIEIKEPGIVR	GAGGVT(60.03)PAT(60.03)EDEDELIEIKEPGIVR	6	3	-0.24207	14840000	0	14840000	0	0	2085800	0	1409700	2208700	2808700	1447800	0	873875	1616300	0.540664	#NAME?	-0.887196	#NAME?	0	0	0	0	2085800	0	0	0	0	0	1409700	0	0	2208700	0	0	2808700	0	0	1447800	0
A0A0J5PHA0;A1DM15	394;405	A0A0J5PHA0	1	2	T	GAGGVT(1)PAT(1)EDEDELIEIKEPGIVR	GAGGVT(60.03)PAT(60.03)EDEDELIEIKEPGIVR	9	3	-0.24207	14840000	0	14840000	0	0	2085800	0	1409700	2208700	2808700	1447800	0	873875	1616300	0.540664	#NAME?	-0.887196	#NAME?	0	0	0	0	2085800	0	0	0	0	0	1409700	0	0	2208700	0	0	2808700	0	0	1447800	0
Q4X0M3;B0XT23;A0A0J5PYM6	131;131;131	Q4X0M3	1	1	S	AAS(1)QGAPDPMQGLEELDVAGPKPE	AAS(47.72)QGAPDPMQGLEELDVAGPKPE	3	3	-0.39361	92840000	92840000	0	0	5053300	6985200	6216100	6150200	13511000	7060500	3830700	7596400	6101200	7999650	0.762683	#NAME?	-0.390844	#NAME?	5053300	0	0	6985200	0	0	6216100	0	0	6150200	0	0	13511000	0	0	7060500	0	0	3830700	0	0
Q4WUF9;B0Y3Y5;A0A0J5SPP7	201;201;252	Q4WUF9	1	1;2;3	S	S(1)LS(1)PGS(1)ENGDVEGGAR	S(86.73)LS(86.73)PGS(86.73)ENGDVEGGAR	3	2	-0.25811	20874000	1010500	19863000	0	6952300	1010500	6217000	0	0	3867500	2826400	0	3544950	1673475	2.11832	#NAME?	1.08292	#NAME?	0	6952300	0	1010500	0	0	0	6217000	0	0	0	0	0	0	0	0	3867500	0	0	2826400	0
Q4WEC8;B0Y2D6;A0A0J5PUL8	567;567;570	Q4WEC8	1	1	S	VQWSEDVGEEEES(1)EGEGEEEALEQAER	VQWS(-77.13)EDVGEEEES(77.13)EGEGEEEALEQAER	13	3	0.24257	22556000	22556000	0	0	5020000	4839200	3559500	0	0	3853600	2012700	2362000	3354675	2057075	1.6308	#NAME?	0.705579	#NAME?	5020000	0	0	4839200	0	0	3559500	0	0	0	0	0	0	0	0	3853600	0	0	2012700	0	0
A0A0J5PQV0;Q4WEI1;B0Y2Q6;A1D006;A1C527	663;668;668;728;644	A0A0J5PQV0	1	1	S	GLIDETGEAS(1)DLEDR	GLIDET(-103.58)GEAS(103.58)DLEDR	10	2	0.54197	206290000	206290000	0	0	35471000	12714000	23105000	14057000	48127000	39292000	20679000	12842000	21336750	30235000	0.705697	#NAME?	-0.502879	#NAME?	35471000	0	0	12714000	0	0	23105000	0	0	14057000	0	0	48127000	0	0	39292000	0	0	20679000	0	0
A0A0J5SYR7;Q4WW73;B0Y2M3	12;12;12	A0A0J5SYR7	1	1	S	AVS(1)ANEEVR	AVS(54.47)ANEEVR	3	2	-0.27193	21354000	21354000	0	0	1875900	0	1077800	692120	2062000	3164500	1254300	0	911455	1620200	0.562557	#NAME?	-0.829929	#NAME?	1875900	0	0	0	0	0	1077800	0	0	692120	0	0	2062000	0	0	3164500	0	0	1254300	0	0
A1D350;Q4WT72;B0XQF1;A0A0J5Q0Z5;A1CQ85;Q5BDY0;A0A1U8QUT9	513;612;612;612;625;616;616	A1D350	1	1;2	T	T(1)PEPDAYEADR	T(68.34)PEPDAY(-68.34)EADR	1	2	0.70815	39669000	15397000	24272000	0	0	11901000	4137000	0	0	3244900	0	2149100	4009500	1348500	2.9733	#NAME?	1.57207	#NAME?	0	0	0	5866300	6034300	0	4137000	0	0	0	0	0	0	0	0	3244900	0	0	0	0	0
Q4WZM7;B0XV05;A0A0J5Q0L0;A1DIK1	192;192;202;207	Q4WZM7	1	1;2	S	NLDNLS(1)DAGS(1)ER	NLDNLS(229.02)DAGS(229.02)ER	10	2	-0.28119	276000000	23254000	252750000	0	28995000	41721000	28530000	31417000	32628000	31943000	43233000	37537000	32665750	36335250	0.89901	#NAME?	-0.153591	#NAME?	0	28995000	0	0	41721000	0	0	28530000	0	0	31417000	0	0	32628000	0	0	31943000	0	23254000	19979000	0
Q4X1P6;B0XRW9	12;12	Q4X1P6	1	1	S	IVFDDS(1)DDAPVPK	IVFDDS(150.05)DDAPVPK	6	2	-1.0618	41616000	41616000	0	0	5987600	4899800	7275800	5192100	6915200	6674700	1876500	2794800	5838825	4565300	1.27896	#NAME?	0.354968	#NAME?	5987600	0	0	4899800	0	0	7275800	0	0	5192100	0	0	6915200	0	0	6674700	0	0	1876500	0	0
Q4WJ94;B0XPP9;A1D3U8;A1CQY4;A0A0J5PKX2;Q5B165;A0A1U8QRX7	47;47;47;47;47;47;47	Q4WJ94	1	1	S	NMVES(1)AAIR	NMVES(107.03)AAIR	5	2	-0.14336	4465200	4465200	0	0	0	0	0	1219200	1699500	1546500	0	0	304800	811500	0.375601	#NAME?	-1.41273	#NAME?	0	0	0	0	0	0	0	0	0	1219200	0	0	1699500	0	0	1546500	0	0	0	0	0
A0A0J5SCQ9	231	A0A0J5SCQ9	1	2;3	S	KAS(1)S(1)PPAPPS(1)PVEDLDLGVPDASSATALK	KAS(98.59)S(98.59)PPAPPS(85.72)PVEDLDLGVPDAS(-85.85)S(-85.72)AT(-85.72)ALK	4	3	-0.44265	47578000	0	5922700	41656000	6049200	0	11270000	0	13872000	4245600	8314500	3826600	4329800	7564675	0.572371	#NAME?	-0.804978	#NAME?	0	0	6049200	0	0	0	0	5922700	5347700	0	0	0	0	0	13872000	0	0	4245600	0	0	8314500
A0A0J5SCQ9	237	A0A0J5SCQ9	1	2;3	S	KAS(1)S(1)PPAPPS(1)PVEDLDLGVPDASSATALK	KAS(98.59)S(98.59)PPAPPS(85.72)PVEDLDLGVPDAS(-85.85)S(-85.72)AT(-85.72)ALK	10	3	-0.44265	47578000	0	5922700	41656000	6049200	0	11270000	0	13872000	4245600	8314500	3826600	4329800	7564675	0.572371	#NAME?	-0.804978	#NAME?	0	0	6049200	0	0	0	0	5922700	5347700	0	0	0	0	0	13872000	0	0	4245600	0	0	8314500
A0A0J5PKV1;Q4WAM6;B0YC00;A1D963	1294;1310;1310;1294	A0A0J5PKV1	1	2;3	S	FKGDDS(1)S(1)S(1)DEIPEEPEEVSK	FKGDDS(84.62)S(84.79)S(88.62)DEIPEEPEEVS(-84.62)K	7	3	0.21005	19511000	0	19511000	0	3193300	0	2559100	0	5186300	4262500	0	1570500	1438100	2754825	0.52203	#NAME?	-0.937797	#NAME?	0	3193300	0	0	0	0	0	2559100	0	0	0	0	0	5186300	0	0	4262500	0	0	0	0
A1D3A8;Q4WTD6;B0XQ89;A0A0J5PX03	266;246;246;266	A1D3A8	1	1	S	HAS(1)LPAK	HAS(124.92)LPAK	3	2	0.28455	48618000	48618000	0	0	2581800	6822100	4518400	5644600	0	8550900	1916600	1573500	4891725	3010250	1.62502	#NAME?	0.70046	#NAME?	2581800	0	0	6822100	0	0	4518400	0	0	5644600	0	0	0	0	0	8550900	0	0	1916600	0	0
A1CE66	42	A1CE66	1	1	S	KFDDEEDEEVLDSWDAAEDS(1)EVER	KFDDEEDEEVLDS(-133.01)WDAAEDS(133.01)EVER	20	3	-0.27254	312300000	312300000	0	0	67272000	0	73479000	54702000	0	50835000	0	60932000	48863250	27941750	1.74875	#NAME?	0.806327	#NAME?	67272000	0	0	0	0	0	73479000	0	0	54702000	0	0	0	0	0	50835000	0	0	0	0	0
Q4WRV5;B0XN43;A0A0J5PKA5;A1D1S1	678;678;678;677	Q4WRV5	1	1	S	PQS(1)PVIDFR	PQS(55.78)PVIDFR	3	2	-0.05897	9716600	9716600	0	0	1758700	2250800	0	1985300	0	1499700	630540	1591600	1498700	930460	1.61071	#NAME?	0.687696	#NAME?	1758700	0	0	2250800	0	0	0	0	0	1985300	0	0	0	0	0	1499700	0	0	630540	0	0
Q4WAR8;B0YC40	484;484	Q4WAR8	1	1	S	MPQTGLPGS(1)PNAADAMGQNR	MPQT(-65.07)GLPGS(65.07)PNAADAMGQNR	9	2	-0.20376	38070000	38070000	0	0	1735700	1972400	2564200	3585100	2339000	2716900	1637000	1287900	2464350	1995200	1.23514	#NAME?	0.304674	#NAME?	1735700	0	0	1972400	0	0	2564200	0	0	3585100	0	0	2339000	0	0	2716900	0	0	1637000	0	0
A0A0J5PV74;Q4WWZ0;B0XYN3	667;695;695	A0A0J5PV74	1	2	S	DSNENYLPEVVNRQS(1)LEERS(1)PLPEPK	DS(-89.51)NENY(-67.74)LPEVVNRQS(67.74)LEERS(87.84)PLPEPK	20	3	0.4849	92802000	0	92802000	0	10799000	8985300	13413000	10378000	12218000	8342000	3762600	11611000	10893825	8983400	1.21266	#NAME?	0.278177	#NAME?	0	10799000	0	0	8985300	0	0	13413000	0	0	10378000	0	0	12218000	0	0	8342000	0	0	3762600	0
B0XVF9;A0A0J5PN75;Q4WHK4	937;1037;1057	B0XVF9	1	1;2	S	DQS(1)AS(1)PAPLTAR	DQS(119.97)AS(59.84)PAPLT(-59.84)AR	3	2	-0.37821	28262000	6229800	22032000	0	2944200	4046600	3530200	4776500	4335700	3963600	2463100	2202000	3824375	3241100	1.17996	#NAME?	0.23874	#NAME?	582580	2361600	0	1140000	2906600	0	540000	2990200	0	1438700	3337700	0	0	4335700	0	1119900	2843700	0	499440	1963700	0
Q4WIG8;B0XTL2;A0A0J5Q3C5;A1CYN9;A1CFE9	173;173;173;173;170	Q4WIG8	1	1	S	KAS(1)VADLEEGQR	KAS(145.46)VADLEEGQR	3	2	-0.25104	32811000	32811000	0	0	4829100	8644200	6747600	0	0	5003600	3375400	4211600	5055225	3147650	1.60603	#NAME?	0.6835	#NAME?	4829100	0	0	8644200	0	0	6747600	0	0	0	0	0	0	0	0	5003600	0	0	3375400	0	0
Q4X1Q2;B0XRW3;A0A0J5Q3R5	789;789;789	Q4X1Q2	1	1	S	GVEEDDGS(1)EDQGEAAQTTQK	GVEEDDGS(234.12)EDQGEAAQT(-234.12)T(-256.75)QK	8	2	-0.11807	30694000	30694000	0	0	2880300	2949200	3869800	3285400	7652600	5487700	2617100	1951300	3246175	4427175	0.733238	#NAME?	-0.447646	#NAME?	2880300	0	0	2949200	0	0	3869800	0	0	3285400	0	0	7652600	0	0	5487700	0	0	2617100	0	0
Q4WEI4;B0Y2Q9;A0A0J5PUS6	462;462;462	Q4WEI4	1	1	S	LQLPVNEDDDS(1)EEEEDEEASMAVQR	LQLPVNEDDDS(119.47)EEEEDEEAS(-119.47)MAVQR	11	3	0.47669	213250000	213250000	0	0	6436300	1702900	5537100	4054900	13000000	7332600	3266700	3078600	4432800	6669475	0.66464	#NAME?	-0.589355	#NAME?	6436300	0	0	1702900	0	0	5537100	0	0	4054900	0	0	13000000	0	0	7332600	0	0	3266700	0	0
Q4WK03;B0XND2;A0A0J5PNU3;A1D4K4	753;753;753;751	Q4WK03	1	1	S	EDAAETATEENKS(1)	EDAAET(-154.65)AT(-108.59)EENKS(108.59)	13	2	-0.43143	12010000	12010000	0	0	834860	2385800	1448400	0	1013100	0	1206900	443520	1167265	665880	1.75297	#NAME?	0.809798	#NAME?	834860	0	0	2385800	0	0	1448400	0	0	0	0	0	1013100	0	0	0	0	0	1206900	0	0
O43102;B0Y381;A0A0J5PUE2;A1CZJ6	430;430;430;430	O43102	1	1;2;3	S	EDVAAALTTEQDEAPS(1)S(1)PQS(1)K	EDVAAALT(-129.66)T(-113.55)EQDEAPS(113.55)S(115.63)PQS(127.79)K	17	2	-0.032749	748700000	426470000	151570000	170660000	90283000	48254000	95079000	43728000	130630000	106740000	54095000	64450000	69336000	88978750	0.779242	#NAME?	-0.359856	#NAME?	54609000	13681000	21993000	31497000	6588700	10168000	60375000	13655000	21049000	33418000	0	10310000	79790000	19914000	30930000	69087000	15867000	21782000	32590000	7478800	14026000
Q4WT69;B0XQF4;A0A0J5PWH3;A1D347;A0A1D8MJA7	92;92;92;92;53	Q4WT69	1	1	S	S(1)VIFTEDCVGK	S(71.69)VIFT(-71.69)EDCVGK	1	2	0.31205	5073800	5073800	0	0	0	949960	1171900	1136900	0	1305700	0	509290	814690	453748	1.79547	#NAME?	0.844362	#NAME?	0	0	0	949960	0	0	1171900	0	0	1136900	0	0	0	0	0	1305700	0	0	0	0	0
Q4X1H0;B0XS38;A0A0J5Q288	246;246;246	Q4X1H0	1	1	S	DEDVMS(1)DVEGGVK	DEDVMS(97.27)DVEGGVK	6	2	-0.43231	54301000	54301000	0	0	9147600	3723200	5376400	4325400	13195000	9501700	4078800	4490500	5643150	7816500	0.721954	#NAME?	-0.470022	#NAME?	9147600	0	0	3723200	0	0	5376400	0	0	4325400	0	0	13195000	0	0	9501700	0	0	4078800	0	0
A0A0J5Q5W9	1193	A0A0J5Q5W9	1	1;2;3	S	S(1)LAS(1)T(1)PQLER	S(79.87)LAS(79.87)T(79.87)PQLER	1	2	0.42714	9216500	2936700	3349600	2930200	0	757700	1900700	776240	1623600	2930200	662860	565270	858660	1.44548e+06	0.59403	#NAME?	-0.751392	#NAME?	0	0	0	0	757700	0	1313200	587550	0	0	776240	0	1623600	0	0	0	0	2930200	0	662860	0
Q4WG55;B0YC92;A0A0J5PL26;A1DC48	510;510;510;555	Q4WG55	1	2;3;4	S	S(1)GS(1)GKS(1)S(1)EGDEDEDIPLGILAAHGFPNR	S(114.92)GS(114.92)GKS(114.92)S(114.92)EGDEDEDIPLGILAAHGFPNR	3	3	0.37888	45419000	0	3311900	42107000	8554000	4618400	3456500	2650700	10653000	3757100	6548400	5180300	4819900	6534700	0.737586	#NAME?	-0.439118	#NAME?	0	1520900	7033100	0	0	4618400	0	0	3456500	0	0	2650700	0	1791000	8862100	0	0	3757100	0	0	6548400
Q4WHN7;B0XV61;A0A0J5PMI2	246;246;246	Q4WHN7	1	1;3;4	S	DAHS(1)PDGS(1)DQS(1)QEQPVS(1)EPEER	DAHS(56.53)PDGS(56.53)DQS(56.53)QEQPVS(56.53)EPEER	4	3	0.34393	10916000	10916000	0	0	0	4262500	0	3572900	0	0	0	3080400	1958850	770100	2.54363	#NAME?	1.34689	#NAME?	0	0	0	4262500	0	0	0	0	0	3572900	0	0	0	0	0	0	0	0	0	0	0
A0A0J5PH65;B0Y641;A1CXC5;Q4WP94;A1CHG0	931;957;957;957;955	A0A0J5PH65	1	1;2;3	T	RES(1)MDVDQT(1)PTT(1)PK	RES(144.27)MDVDQT(51.26)PT(-51.26)T(74)PK	12	2	-0.11891	292960000	2196400	206590000	84174000	36487000	13933000	29761000	21068000	63619000	42777000	18418000	17946000	25312250	35690000	0.709225	#NAME?	-0.495684	#NAME?	2196400	24500000	9790600	0	10619000	3314300	0	20163000	9597200	0	13405000	7662900	0	37295000	26324000	0	30064000	12713000	0	11645000	6773600
Q5BCN0;A0A1U8QF10	965;965	Q5BCN0	1	1;2;3	T	RES(1)MDVDQT(1)PTT(1)PK	RES(144.27)MDVDQT(51.26)PT(-51.26)T(74)PK	12	2	-0.11891	290560000	2196400	206590000	81777000	36487000	13933000	29761000	21068000	63619000	42777000	18418000	17946000	25312250	35690000	0.709225	#NAME?	-0.495684	#NAME?	2196400	24500000	9790600	0	10619000	3314300	0	20163000	9597200	0	13405000	7662900	0	37295000	26324000	0	30064000	12713000	0	11645000	6773600
Q4WSZ3;B0XQN1;A0A0J5Q0Q2	324;324;386	Q4WSZ3	1	1	T	ESDQENLMET(1)D	ES(-111.76)DQENLMET(111.76)D	10	2	-0.029077	5121500	5121500	0	0	1001800	1078800	1174900	0	0	1236700	629400	0	813875	466525	1.74455	#NAME?	0.802853	#NAME?	1001800	0	0	1078800	0	0	1174900	0	0	0	0	0	0	0	0	1236700	0	0	629400	0	0
A0A0J5Q4Y7;B0Y4K5;Q4WQD6;E9QTX0	432;424;432;432	A0A0J5Q4Y7	1	1;2	T	EAAAQS(1)PAAET(1)PAGK	EAAAQS(133.9)PAAET(133.9)PAGK	11	2	0.18779	47073000	5877900	41195000	0	0	6824100	2886200	3380400	5152900	10061000	3247400	2283700	3272675	5186250	0.631029	#NAME?	-0.664221	#NAME?	0	0	0	1990600	4833500	0	972230	1914000	0	0	3380400	0	1049600	4103300	0	1865500	8195800	0	0	3247400	0
Q4WQ06;B0Y6U4;A0A0J5SDG5	290;290;319	Q4WQ06	1	1;2	T	NELIQLPQT(1)PEDAS(1)PK	NELIQLPQT(189.77)PEDAS(189.77)PK	9	2	0.54558	39162000	2127900	37034000	0	5959500	6800000	4565900	3725700	3942700	5293400	3385900	5488400	5262775	4527600	1.16238	#NAME?	0.217077	#NAME?	878660	5080900	0	0	6800000	0	684710	3881200	0	0	3725700	0	0	3942700	0	0	5293400	0	564550	2821300	0
A0A0J5PHT5;Q4WAQ0;B0YC23	11;11;11	A0A0J5PHT5	1	1;2	S	TVDAMDVDS(1)S(1)PAPAAVAEPER	T(-107.58)VDAMDVDS(107.58)S(116.63)PAPAAVAEPER	10	2	0.11209	144130000	15900000	128230000	0	14428000	17069000	18862000	12544000	17158000	16755000	7853400	12252000	15725750	13504600	1.16447	#NAME?	0.219678	#NAME?	0	14428000	0	2812400	14257000	0	3024900	15838000	0	1725700	10818000	0	2622000	14536000	0	2599800	14155000	0	990950	6862500	0
B0YB18;A0A0J5PHU5	234;234	B0YB18	1	1;2	S	KNS(1)QGGESSER	KNS(118.65)QGGES(-118.65)S(-135.26)ER	3	2	-0.44602	146760000	146100000	663080	0	2453400	2127200	2649100	3718900	27799000	2688300	1648100	1101400	2737150	8309200	0.329412	#NAME?	-1.60204	#NAME?	2453400	0	0	2127200	0	0	2649100	0	0	3718900	0	0	27799000	0	0	2348100	340260	0	1648100	0	0
Q4X0S8;B0XSX1;A0A0J5PYU3	533;533;533	Q4X0S8	1	1	S	APS(1)PIEFPEPLLEETESR	APS(128.93)PIEFPEPLLEET(-128.93)ES(-133.6)R	3	2	-0.057061	7314900	7314900	0	0	1559100	0	0	0	0	1523300	0	2526000	389775	1012325	0.38503	#NAME?	-1.37696	#NAME?	1559100	0	0	0	0	0	0	0	0	0	0	0	0	0	0	1523300	0	0	0	0	0
Q4WRD8;B0XNX7;A0A0J5PGU4;A1D1A4	390;390;390;390	Q4WRD8	1	1;2	S	GGLIDS(1)EDES(1)VLAEK	GGLIDS(91.62)EDES(91.62)VLAEK	6	2	0.17393	162940000	137080000	25856000	0	24277000	23046000	17387000	23918000	22253000	27841000	11328000	12892000	22157000	18578500	1.19262	#NAME?	0.254129	#NAME?	20927000	3350500	0	18963000	4083200	0	14553000	2833400	0	19493000	4425500	0	19898000	2354200	0	24222000	3618800	0	8346600	2981300	0
O43102;B0Y381;A0A0J5PUE2;A1CZJ6	429;429;429;429	O43102	1	1;2;3	S	EDVAAALTTEQDEAPS(1)S(1)PQS(1)K	EDVAAALT(-129.66)T(-113.55)EQDEAPS(113.55)S(115.63)PQS(127.79)K	16	2	-0.032749	289470000	5970600	112840000	170660000	35674000	18066000	34111000	16281000	48666000	37649000	20019000	25442000	26033000	32944000	0.79022	#NAME?	-0.339674	#NAME?	0	13681000	21993000	0	7897600	10168000	0	13062000	21049000	5970600	0	10310000	0	17736000	30930000	0	15867000	21782000	0	5993500	14026000
A0A0J5PII5;A1DCS1	14;14	A0A0J5PII5	1	1;2	T	ADGPES(1)PVPQQQT(1)PGR	ADGPES(86.48)PVPQQQT(86.48)PGR	13	2	0.0020523	22782000	13673000	9109800	0	2483900	5835300	2342900	2653200	3023400	1556600	682870	4204200	3328825	2.36677e+06	1.40649	#NAME?	0.492095	#NAME?	1338400	1145500	0	3814400	2020800	0	1343000	999930	0	1391700	1261400	0	1720400	1303000	0	1556600	0	0	682870	0	0
Q8TFW8;Q6MYI7;E9RC36;B0XR87;A0A0J5SXZ9	552;561;561;561;561	Q8TFW8	1	3	S	RLEQGLEDDLDIQQS(1)PT(1)DT(1)EQEEIER	RLEQGLEDDLDIQQS(71.09)PT(71.09)DT(71.09)EQEEIER	15	3	1.3102	19857000	0	0	19857000	5745800	0	0	0	6829700	7281000	0	0	1436450	3527675	0.407195	#NAME?	-1.29621	#NAME?	0	0	5745800	0	0	0	0	0	0	0	0	0	0	0	6829700	0	0	7281000	0	0	0
Q4WYK7;B0XWG4;A0A0J5PTP1	186;186;186	Q4WYK7	1	2;3	S	S(0.17)DT(0.829)T(0.001)ES(1)LKS(1)DVGLR	S(-6.89)DT(6.89)T(-29.87)ES(62.91)LKS(95.26)DVGLR	9	2	0.078548	45957000	0	23653000	22304000	3652900	0	7524900	3899600	17273000	13607000	0	0	3769350	7720000	0.488258	#NAME?	-1.03429	#NAME?	0	3652900	0	0	0	0	0	3090500	4434400	0	3899600	0	0	7491800	9780700	0	5518600	8088700	0	0	0
Q4WPL3;B0Y6F8;A0A0J5PG68;A1CWZ4	367;367;367;368	Q4WPL3	1	2	S	S(1)PDLPRS(1)PFSFAPETVI	S(89.86)PDLPRS(33.1)PFS(-33.1)FAPET(-140.26)VI	1	2	0.28372	26947000	0	26947000	0	2558300	3726400	2630100	3228800	5955700	3149900	2929700	2768500	3035900	3700950	0.820303	#NAME?	-0.285771	#NAME?	0	2558300	0	0	3726400	0	0	2630100	0	0	3228800	0	0	5955700	0	0	3149900	0	0	2929700	0
A1DEZ9	4	A1DEZ9	1	1	S	S(1)LDEIIAERPQK	S(135.02)LDEIIAERPQK	1	2	-0.046828	5669700	5669700	0	0	1869300	2143900	0	0	0	0	0	1656500	1003300	414125	2.4227	#NAME?	1.27661	#NAME?	1869300	0	0	2143900	0	0	0	0	0	0	0	0	0	0	0	0	0	0	0	0	0
Q4WZF1;B0XVL1;A0A0J5Q1P7;A1DIT8	238;238;238;238	Q4WZF1	1	1;4	S	S(1)RQS(1)RET(1)LGGLDADPWGS(1)PQLHR	S(81.02)RQS(81.02)RET(81.02)LGGLDADPWGS(81.02)PQLHR	18	3	-0.29466	22876000	14474000	0	8402700	4703900	3071800	2525700	3536600	3370800	5667400	0	0	3459500	2259550	1.53106	#NAME?	0.614528	#NAME?	2642700	0	2061200	3071800	0	0	2525700	0	0	3536600	0	0	0	0	3370800	2696700	0	2970700	0	0	0
Q4WK23;B0XNB5	370;370	Q4WK23	1	1	S	AKAEAEAAAAAAAAGDEES(1)EVDDWEK	AKAEAEAAAAAAAAGDEES(56.95)EVDDWEK	19	2	-1.5854	1025700000	1025700000	0	0	82238000	54507000	88873000	67493000	93704000	66983000	41590000	43514000	73277750	61447750	1.19252	#NAME?	0.254015	#NAME?	82238000	0	0	54507000	0	0	88873000	0	0	67493000	0	0	93704000	0	0	66983000	0	0	41590000	0	0
Q4WJR4;B0XNT4;A0A0J5SJE1	79;79;79	Q4WJR4	1	1	S	KVS(1)PVPEQTAK	KVS(143.96)PVPEQT(-143.96)AK	3	2	-0.38782	60670000	60670000	0	0	2917000	7408800	8714700	9831700	621640	12361000	3899800	2089100	7218050	4742885	1.52187	#NAME?	0.605844	#NAME?	2917000	0	0	7408800	0	0	8714700	0	0	9831700	0	0	621640	0	0	12361000	0	0	3899800	0	0
Q4WLH3;B0XM81;A0A0J5Q427	262;262;262	Q4WLH3	1	1;2	S	QQDS(1)DVEAGGS(1)DAEMAPALK	QQDS(103.4)DVEAGGS(103.4)DAEMAPALK	4	2	-0.60222	117880000	10514000	107370000	0	14788000	13744000	15475000	18924000	13873000	21145000	5875300	11015000	15732750	12977075	1.21235	#NAME?	0.277806	#NAME?	0	14788000	0	0	13744000	0	0	15475000	0	3576000	15348000	0	0	13873000	0	4392100	16753000	0	0	5875300	0
A0A0J5Q1M2;Q4WVW6;B0Y250;A1DDH5	503;527;527;503	A0A0J5Q1M2	1	1;2;3	S	LQDDS(1)PS(1)PS(1)EAEAER	LQDDS(129.88)PS(129.88)PS(129.88)EAEAER	5	2	0.19519	36442000	3457800	32984000	0	5424400	2319200	4428900	4600100	4592400	4478200	2499600	2226400	4193150	3449150	1.21571	#NAME?	0.281794	#NAME?	1325100	4099300	0	0	2319200	0	1283500	3145400	0	849170	3750900	0	0	4592400	0	0	4478200	0	0	2499600	0
Q4WTT8;B0Y3B5;A1CZG3;A0A0J5PRV8;A1C9U5;Q5BAX8	142;142;142;142;143;144	Q4WTT8;Q5BAX8	1	1	T	TFNIQNDFT(1)PEEEDQIR	T(-132.18)FNIQNDFT(132.18)PEEEDQIR	9	2	-0.28592	35953000	35953000	0	0	2771500	3301400	1986900	2683000	3563800	0	1555800	2921400	2685700	2010250	1.336	#NAME?	0.417923	#NAME?	2771500	0	0	3301400	0	0	1986900	0	0	2683000	0	0	3563800	0	0	0	0	0	1555800	0	0
A0A0J5PWL3;Q4WYI4;B0XWI6;A1D6B0	29;29;29;29	A0A0J5PWL3	1	2	S	GRS(1)PS(0.998)PAT(0.002)NAPLSK	GRS(67.26)PS(27.96)PAT(-27.96)NAPLS(-153.03)K	3	2	-0.17553	134130000	0	134130000	0	6467300	17118000	22636000	18562000	11103000	22318000	8045900	7640900	16195825	12276950	1.31921	#NAME?	0.39967	#NAME?	0	6467300	0	0	17118000	0	0	22636000	0	0	18562000	0	0	11103000	0	0	22318000	0	0	8045900	0
A0A0J5PZA7;Q6MYY8;E9R3C5;B0XQR4	1562;1135;1135;1143	A0A0J5PZA7	1	2;3	S	LDFDADS(1)QAS(1)MS(0.996)PS(0.004)R	LDFDADS(109.55)QAS(86.63)MS(24.52)PS(-24.52)R	7	2	-0.242	2818700	0	2818700	0	0	0	631070	0	0	0	965370	580100	157768	386368	0.408335	#NAME?	-1.29217	#NAME?	0	0	0	0	0	0	0	631070	0	0	0	0	0	0	0	0	0	0	0	965370	0
Q4X1X3;B0XWD3;A0A0J5PZP2	564;564;564	Q4X1X3	1	2	S	EALAAVES(1)ES(1)DGEGVQGEEGG	EALAAVES(239.87)ES(239.87)DGEGVQGEEGG	8	2	1.803	74694000	0	74694000	0	14697000	7909000	10959000	10028000	17540000	0	5414800	8145300	10898250	7775025	1.4017	#NAME?	0.487177	#NAME?	0	14697000	0	0	7909000	0	0	10959000	0	0	10028000	0	0	17540000	0	0	0	0	0	5414800	0
Q4X1X3;B0XWD3;A0A0J5PZP2	566;566;566	Q4X1X3	1	2	S	EALAAVES(1)ES(1)DGEGVQGEEGG	EALAAVES(239.87)ES(239.87)DGEGVQGEEGG	10	2	1.803	74694000	0	74694000	0	14697000	7909000	10959000	10028000	17540000	0	5414800	8145300	10898250	7775025	1.4017	#NAME?	0.487177	#NAME?	0	14697000	0	0	7909000	0	0	10959000	0	0	10028000	0	0	17540000	0	0	0	0	0	5414800	0
Q4WKB9;B0XMV1;A0A0J5PQ84	15;15;15	Q4WKB9	1	2	T	VPT(1)PPPGT(0.137)S(0.303)Y(0.089)S(0.47)PQPSVSR	VPT(69.42)PPPGT(-5.35)S(-1.9)Y(-7.22)S(1.9)PQPS(-51.63)VS(-78.56)R	3	2	-0.28839	18740000	0	18740000	0	3536100	0	2771800	1532000	3967000	3447000	1716100	1770100	1959975	2725050	0.719244	#NAME?	-0.475447	#NAME?	0	3536100	0	0	0	0	0	2771800	0	0	1532000	0	0	3967000	0	0	3447000	0	0	1716100	0
A1DH59;A0A0J5SVT4;B0XSH5;A4D9A8	330;330;330;330	A1DH59	1	2	S	GLS(1)S(1)PVR	GLS(78.11)S(78.11)PVR	3	2	0.40001	9036900	0	9036900	0	0	2003600	0	1330300	0	2707800	1520900	1474200	833475	1425725	0.584597	#NAME?	-0.774485	#NAME?	0	0	0	0	2003600	0	0	0	0	0	1330300	0	0	0	0	0	2707800	0	0	1520900	0
A1DH59;A0A0J5SVT4;B0XSH5;A4D9A8	331;331;331;331	A1DH59	1	2	S	GLS(1)S(1)PVR	GLS(78.11)S(78.11)PVR	4	2	0.40001	9036900	0	9036900	0	0	2003600	0	1330300	0	2707800	1520900	1474200	833475	1425725	0.584597	#NAME?	-0.774485	#NAME?	0	0	0	0	2003600	0	0	0	0	0	1330300	0	0	0	0	0	2707800	0	0	1520900	0
Q4X1T4;B0XRT4;A0A0J5Q2H7	195;195;195	Q4X1T4	1	1	S	VDS(1)VEGDTAAPR	VDS(115.71)VEGDT(-115.71)AAPR	3	2	0.46514	5171600	5171600	0	0	0	0	1528100	0	2188600	0	1454900	0	382025	910875	0.419404	#NAME?	-1.25359	#NAME?	0	0	0	0	0	0	1528100	0	0	0	0	0	2188600	0	0	0	0	0	1454900	0	0
B0XRD6;A0A0J5PPH1;Q4WKQ0	141;141;141	B0XRD6	1	1	S	FPS(1)VSQDWDAAAQEFER	FPS(76.08)VS(-76.08)QDWDAAAQEFER	3	2	0.028398	30224000	30224000	0	0	3522200	3065000	4539400	3680600	4152100	3898200	2562100	2514700	3701800	3281775	1.12799	#NAME?	0.173751	#NAME?	3522200	0	0	3065000	0	0	4539400	0	0	3680600	0	0	4152100	0	0	3898200	0	0	2562100	0	0
A0A0J5Q2C3;Q4WN71;B0Y7C7	64;64;64	A0A0J5Q2C3	1	1;3	S	MSQGS(1)PVPGLR	MS(-67.52)QGS(67.52)PVPGLR	5	2	-0.35873	74207000	42886000	0	31321000	12424000	11811000	4662900	11778000	8897400	11408000	4957600	8269400	10168975	8383100	1.21303	#NAME?	0.278619	#NAME?	6562800	0	5860900	7527100	0	4283500	4662900	0	0	7585600	0	4192000	3717000	0	5180400	6243200	0	5164600	2720900	0	2236700
A1CW15;Q4WQM3;A0A0J5Q0G4;B0Y4T5;A1CIQ2	696;677;676;677;678	A1CW15;Q4WQM3	1	3;5	S	LS(1)IES(0.998)LS(0.005)S(0.997)APSTSLAR	LS(78.05)IES(27.08)LS(-25.74)S(25.74)APS(-38.38)T(-52.36)S(-68)LAR	2	2	0.2001	9676100	0	0	9676100	0	1577000	1209000	3426200	0	2061700	1402300	0	1553050	866000	1.79336	#NAME?	0.842665	#NAME?	0	0	0	0	0	1577000	0	0	1209000	0	0	3426200	0	0	0	0	0	2061700	0	0	1402300
A0A0J5Q103;Q4WSA0;B0XRK4;Q6MYD0;A1D268	362;362;362;367;362	A0A0J5Q103	1	1	S	KLS(1)EAVLEK	KLS(78.7)EAVLEK	3	2	-0.20921	2901400	2901400	0	0	0	0	0	903920	1248800	0	297010	451680	225980	499372	0.452528	#NAME?	-1.14392	#NAME?	0	0	0	0	0	0	0	0	0	903920	0	0	1248800	0	0	0	0	0	297010	0	0
Q4WHC9;B0XVV3;A0A0J5PRN5;A1DG03;A1C600	192;192;192;192;192	Q4WHC9	1	1	S	DFS(1)MEVGR	DFS(101.97)MEVGR	3	2	-0.34962	4763400	4763400	0	0	0	0	0	1366800	0	2336100	0	1060500	341700	849150	0.402402	#NAME?	-1.31329	#NAME?	0	0	0	0	0	0	0	0	0	1366800	0	0	0	0	0	2336100	0	0	0	0	0
A0A0J5PRF4;Q4WHM8;B0XV69;A1DFQ4	402;406;406;406	A0A0J5PRF4	1	1	S	DDDS(1)DEDWE	DDDS(83.78)DEDWE	4	2	-0.41364	13378000	13378000	0	0	2200600	0	3035200	3224000	0	3722700	0	1195700	2114950	1229600	1.72003	#NAME?	0.782434	#NAME?	2200600	0	0	0	0	0	3035200	0	0	3224000	0	0	0	0	0	3722700	0	0	0	0	0
Q4WMP2;B0Y7W0;A0A0J5Q668;A1DMX2	810;810;810;816	Q4WMP2	1	1	S	IVIDS(1)DDEDEDDGEWIVPEGQR	IVIDS(98.58)DDEDEDDGEWIVPEGQR	5	2	0.77205	40502000	40502000	0	0	5308000	0	4529500	3738800	9299400	5055100	2698000	2562500	3394075	4903750	0.692139	#NAME?	-0.530867	#NAME?	5308000	0	0	0	0	0	4529500	0	0	3738800	0	0	9299400	0	0	5055100	0	0	2698000	0	0
A0A0J5PE52;Q4WP96;B0Y643;A1CXC3	866;868;868;860	A0A0J5PE52	1	1	T	T(1)PAWAGISGSR	T(95.57)PAWAGIS(-95.57)GS(-102.99)R	1	2	0.52207	12104000	12104000	0	0	3659800	0	0	0	0	5025700	0	3418600	914950	2111075	0.433405	#NAME?	-1.20621	#NAME?	3659800	0	0	0	0	0	0	0	0	0	0	0	0	0	0	5025700	0	0	0	0	0
A1DHV7;Q4X0B9;B0XTR2;A0A0J5PXX0;A1C7F3	76;76;76;76;76	A1DHV7	1	1	S	KS(1)PVPLK	KS(99.82)PVPLK	2	2	-3.5942	4101800	4101800	0	0	594940	1000400	0	1114600	0	1391800	0	0	677485	347950	1.94708	#NAME?	0.961309	#NAME?	594940	0	0	1000400	0	0	0	0	0	1114600	0	0	0	0	0	1391800	0	0	0	0	0
A0A0J5PUX9;Q4WX77;B0XYE1	924;904;904	A0A0J5PUX9	1	1;2	S	FDQGPLVEQPAFAPEDS(1)PVS(1)EAFADK	FDQGPLVEQPAFAPEDS(165)PVS(165)EAFADK	17	3	0.15836	94348000	46608000	47740000	0	10666000	11907000	12358000	15550000	15031000	11888000	5914800	11033000	12620250	10966700	1.15078	#NAME?	0.202611	#NAME?	5061800	5604600	0	6324100	5582800	0	6458500	5899200	0	7973900	7575700	0	6807500	8224000	0	5382900	6505300	0	3052900	2861900	0
Q4WTK0;B0XQ25;A0A0J5PWT7;A1CQK6	10;10;10;10	Q4WTK0	1	1;2	S	VDS(1)AIAGLSISPK	VDS(102.08)AIAGLS(-102.08)IS(-151.06)PK	3	2	0.05152	197240000	149280000	47959000	0	11603000	17841000	17250000	34031000	34026000	34477000	17404000	16206000	20181250	25528250	0.790546	#NAME?	-0.339079	#NAME?	11603000	0	0	14926000	2914500	0	13026000	4224600	0	26521000	7510300	0	25937000	8089600	0	28190000	6287400	0	13801000	3602800	0
A0A0J5PUU9;Q4WEK9;B0Y2T3	752;753;754	A0A0J5PUU9	1	2;3	S	VVHPEVIVLDS(1)DS(1)EDEAVVS(0.725)PPT(0.266)NT(0.009)HMSSAK	VVHPEVIVLDS(83.73)DS(76.6)EDEAVVS(4.36)PPT(-4.36)NT(-19.14)HMS(-37.28)S(-37.28)AK	11	3	-0.051116	8141900	0	2436900	5705000	0	0	4774600	1211500	0	0	0	2155800	1496525	538950	2.77674	#NAME?	1.47339	#NAME?	0	0	0	0	0	0	0	1225400	3549200	0	1211500	0	0	0	0	0	0	0	0	0	0
A0A0J5PUU9;Q4WEK9;B0Y2T3	754;755;756	A0A0J5PUU9	1	2;3	S	VVHPEVIVLDS(1)DS(1)EDEAVVS(0.725)PPT(0.266)NT(0.009)HMSSAK	VVHPEVIVLDS(83.73)DS(76.6)EDEAVVS(4.36)PPT(-4.36)NT(-19.14)HMS(-37.28)S(-37.28)AK	13	3	-0.051116	8141900	0	2436900	5705000	0	0	4774600	1211500	0	0	0	2155800	1496525	538950	2.77674	#NAME?	1.47339	#NAME?	0	0	0	0	0	0	0	1225400	3549200	0	1211500	0	0	0	0	0	0	0	0	0	0
Q4WJT2;B0XNR7;A1D4D6;A1CRH4	12;12;12;47	Q4WJT2	1	1;2;3;4	S	AAS(1)PLT(1)S(1)GAES(0.999)GPDT(0.001)K	AAS(143.78)PLT(107.39)S(79.67)GAES(31.04)GPDT(-31.04)K	3	2	-0.094084	131210000	95426000	30609000	5171800	17735000	10664000	17337000	10399000	18551000	27789000	15276000	8283700	14033750	17474925	0.803079	#NAME?	-0.316386	#NAME?	12402000	5333200	0	7433200	3230900	0	11402000	5934800	0	10399000	0	0	18551000	0	0	19921000	7868000	0	9885100	5390600	0
		REV__A1C775	1	1	S	ES(1)IPPPPK	ES(69.6)IPPPPK	2	2	-0.35803	28695000	28695000	0	0	0	10706000	0	8392100	5350400	0	4245700	0	4774525	2399025	1.99019	#NAME?	0.992909	#NAME?	0	0	0	10706000	0	0	0	0	0	8392100	0	0	5350400	0	0	0	0	0	4245700	0	0
A0A0J5Q5W9	1196	A0A0J5Q5W9	1	2;3	S	S(1)LAS(1)T(1)PQLER	S(79.87)LAS(79.87)T(79.87)PQLER	4	2	0.42714	6279800	0	3349600	2930200	0	757700	587550	776240	0	2930200	662860	565270	530372	1.03958e+06	0.510178	#NAME?	-0.970926	#NAME?	0	0	0	0	757700	0	0	587550	0	0	776240	0	0	0	0	0	0	2930200	0	662860	0
B0Y3E3;A0A0J5PRK3	465;517	B0Y3E3	1	2	S	VPS(1)S(1)PHGPVEEPPAEK	VPS(82.77)S(82.77)PHGPVEEPPAEK	3	2	0.14889	14062000	0	14062000	0	1750900	0	0	2017600	2290800	2197900	0	1583900	942125	1518150	0.620574	#NAME?	-0.688324	#NAME?	0	1750900	0	0	0	0	0	0	0	0	2017600	0	0	2290800	0	0	2197900	0	0	0	0
B0Y3E3;A0A0J5PRK3	466;518	B0Y3E3	1	2	S	VPS(1)S(1)PHGPVEEPPAEK	VPS(82.77)S(82.77)PHGPVEEPPAEK	4	2	0.14889	14062000	0	14062000	0	1750900	0	0	2017600	2290800	2197900	0	1583900	942125	1518150	0.620574	#NAME?	-0.688324	#NAME?	0	1750900	0	0	0	0	0	0	0	0	2017600	0	0	2290800	0	0	2197900	0	0	0	0
Q4WT20;B0XQK4;A0A0J5STK6	6;6;6	Q4WT20	1	1;2	T	ADNGT(1)PS(1)EAPAPPPVEHLNIK	ADNGT(115.96)PS(115.96)EAPAPPPVEHLNIK	5	3	0.64666	670320000	659540000	10778000	0	49048000	57476000	50667000	55092000	52374000	55719000	28441000	55200000	53070750	47933500	1.10717	#NAME?	0.146883	#NAME?	49048000	0	0	55825000	1651000	0	48543000	2123600	0	52868000	2223900	0	52374000	0	0	53864000	1855000	0	28441000	0	0
Q4WRM3;B0XNJ2;A1D1H8;A0A0J5PH00;A1CNM9	165;165;165;165;165	Q4WRM3	1	1	S	EKS(1)PELNEDER	EKS(78.7)PELNEDER	3	2	0.079357	7521200	7521200	0	0	0	2529800	0	2654500	0	2337000	0	0	1296075	584250	2.21836	#NAME?	1.14949	#NAME?	0	0	0	2529800	0	0	0	0	0	2654500	0	0	0	0	0	2337000	0	0	0	0	0
A0A0J5Q0G8;Q4WZI5;B0XVB0;A1DIP4	463;516;516;516	A0A0J5Q0G8	1	1	S	EGS(1)LDNSDLCR	EGS(75.53)LDNS(-75.53)DLCR	3	2	-0.18331	12402000	12402000	0	0	0	5021200	3547900	0	3832900	0	0	0	2142275	958225	2.23567	#NAME?	1.16071	#NAME?	0	0	0	5021200	0	0	3547900	0	0	0	0	0	3832900	0	0	0	0	0	0	0	0
Q4WRD2;B0XNY3;A0A0J5SF82;A1D198	460;460;460;460	Q4WRD2	1	2	S	SVEMNGEIS(1)T(1)EDEAVQK	S(-104.09)VEMNGEIS(105.39)T(104.09)EDEAVQK	9	2	0.041358	26931000	0	26931000	0	5656600	2077900	2610700	2496200	3568500	3104900	2210300	996780	3210350	2470120	1.29967	#NAME?	0.378149	#NAME?	0	5656600	0	0	2077900	0	0	2610700	0	0	2496200	0	0	3568500	0	0	3104900	0	0	2210300	0
Q4WRD2;B0XNY3;A0A0J5SF82;A1D198	461;461;461;461	Q4WRD2	1	2	T	SVEMNGEIS(1)T(1)EDEAVQK	S(-104.09)VEMNGEIS(105.39)T(104.09)EDEAVQK	10	2	0.041358	26931000	0	26931000	0	5656600	2077900	2610700	2496200	3568500	3104900	2210300	996780	3210350	2470120	1.29967	#NAME?	0.378149	#NAME?	0	5656600	0	0	2077900	0	0	2610700	0	0	2496200	0	0	3568500	0	0	3104900	0	0	2210300	0
Q4WIG8;B0XTL2;A0A0J5Q3C5;A1CYN9	246;246;246;246	Q4WIG8	1	1	S	DAEGES(1)EVEWDNR	DAEGES(97.69)EVEWDNR	6	2	0.36572	23895000	23895000	0	0	3226500	2935600	2135100	3047600	4312000	2117300	0	2224200	2836200	2163375	1.31101	#NAME?	0.390676	#NAME?	3226500	0	0	2935600	0	0	2135100	0	0	3047600	0	0	4312000	0	0	2117300	0	0	0	0	0
C8VFS8;A1CVY0;A1CIT9;Q4WQR3;B0Y4X4;A0A0J5PM26	100;186;186;186;186;186	C8VFS8	1	2	T	GFSIDPEENAGYMT(1)EY(1)VATR	GFS(-191.04)IDPEENAGY(-98.28)MT(96.66)EY(72.2)VAT(-72.2)R	14	3	0.013293	179410000	0	179410000	0	11832000	6566100	11924000	13971000	34091000	11860000	6172600	11029000	11073275	15788150	0.701366	#NAME?	-0.51176	#NAME?	0	11832000	0	0	6566100	0	0	11924000	0	0	13971000	0	0	34091000	0	0	11860000	0	0	6172600	0
Q4WIE1;B0XTV8;A0A0J5SX85	120;120;120	Q4WIE1	1	1	S	EEEPES(1)PLQNAAAALK	EEEPES(103.43)PLQNAAAALK	6	2	0.23518	34188000	34188000	0	0	2276900	2161900	2806100	2672700	2831300	2507200	1622800	2063900	2479400	2256300	1.09888	#NAME?	0.136032	#NAME?	2276900	0	0	2161900	0	0	2806100	0	0	2672700	0	0	2831300	0	0	2507200	0	0	1622800	0	0
A0A0J5Q446;Q4WLF7;B0XM58;Q8X1U5;A1DP90	1309;1235;1235;1235;1307	A0A0J5Q446	1	1	S	KAALDDDS(1)DDEDFAAPK	KAALDDDS(166.34)DDEDFAAPK	8	2	0.032363	230330000	230330000	0	0	21222000	14548000	22930000	17553000	24983000	17133000	11193000	12260000	19063250	16392250	1.16294	#NAME?	0.21778	#NAME?	21222000	0	0	14548000	0	0	22930000	0	0	17553000	0	0	24983000	0	0	17133000	0	0	11193000	0	0
Q4WXB1;B0XYA7;A0A0J5SS15;A1D7G3	347;347;347;345	Q4WXB1	1	2	S	QTLAFLES(1)DGEET(1)D	QT(-159.32)LAFLES(159.32)DGEET(192.42)D	8	2	0.29618	7696800	0	7696800	0	1219200	1130500	1085500	914250	0	1173700	614470	1559100	1.08736e+06	836818	1.2994	#NAME?	0.377848	#NAME?	0	1219200	0	0	1130500	0	0	1085500	0	0	914250	0	0	0	0	0	1173700	0	0	614470	0
Q4WXB1;B0XYA7;A0A0J5SS15;A1D7G3	352;352;352;350	Q4WXB1	1	2	T	QTLAFLES(1)DGEET(1)D	QT(-159.32)LAFLES(159.32)DGEET(192.42)D	13	2	0.29618	7696800	0	7696800	0	1219200	1130500	1085500	914250	0	1173700	614470	1559100	1.08736e+06	836818	1.2994	#NAME?	0.377848	#NAME?	0	1219200	0	0	1130500	0	0	1085500	0	0	914250	0	0	0	0	0	1173700	0	0	614470	0
Q4WTK7;B0XQ18;A0A0J5PX77;A1D3H9;Q5BDJ7;A0A1U8QM22;A1CQL3	47;47;47;47;47;47;47	Q4WTK7	1	1	S	YFDS(1)GDYALSK	Y(-77.53)FDS(63.32)GDY(-63.32)ALS(-79.97)K	4	2	0.3449	6634600	6634600	0	0	0	1068300	851420	0	0	1243700	936280	857640	479930	759405	0.631982	#NAME?	-0.662046	#NAME?	0	0	0	1068300	0	0	851420	0	0	0	0	0	0	0	0	1243700	0	0	936280	0	0
Q4WHL5;B0XVE8;A0A0J5SKR7	39;39;39	Q4WHL5	1	1	S	DADS(1)DAEDVDLDAILAQYAEEQAK	DADS(182.39)DAEDVDLDAILAQY(-182.39)AEEQAK	4	3	-0.13819	228670000	228670000	0	0	27083000	15445000	12708000	7104200	25847000	6949600	5833700	4816200	15585050	10861625	1.43487	#NAME?	0.520923	#NAME?	27083000	0	0	15445000	0	0	12708000	0	0	7104200	0	0	25847000	0	0	6949600	0	0	5833700	0	0
A0A0J5Q446;Q4WLF7;B0XM58;Q8X1U5	1354;1280;1280;1280	A0A0J5Q446	1	1	S	PAPSGDGGDS(1)DDDFEVEVLPK	PAPS(-77.25)GDGGDS(77.25)DDDFEVEVLPK	10	2	0.0064661	168990000	168990000	0	0	29207000	15730000	24340000	19116000	30930000	19588000	9850600	11865000	22098250	18058400	1.22371	#NAME?	0.291262	#NAME?	29207000	0	0	15730000	0	0	24340000	0	0	19116000	0	0	30930000	0	0	19588000	0	0	9850600	0	0
Q4WEV1;B0Y336;A0A0J5PR69	123;123;123	Q4WEV1	1	1;2;3	S	S(1)PVHPGAAADYYSGSSR	S(130.68)PVHPGAAADY(-130.68)Y(-135.24)S(-138.05)GS(-140.75)S(-139.37)R	1	2	0.053422	139720000	83549000	52160000	4010300	19770000	15436000	13742000	19030000	0	25305000	11591000	15486000	16994500	13095500	1.29774	#NAME?	0.375997	#NAME?	13311000	6458600	0	15436000	0	0	13742000	0	0	11080000	6589500	1361200	0	0	0	14374000	8281600	2649000	6817200	4773800	0
A0A0J5PYN8;B0XZ46;Q4WWH8;A1D8B7	280;285;291;290	A0A0J5PYN8	1	1;2	S	SAFDTASSAPAPAT(0.002)T(0.002)S(0.996)PPAQNPS(1)PR	S(-75.3)AFDT(-82.06)AS(-68.26)S(-69.14)APAPAT(-26.67)T(-26.67)S(26.67)PPAQNPS(71.18)PR	23	3	1.262	15245000	5959200	9286100	0	3078500	0	988730	2211900	3465900	1133000	1081100	3286100	1.56978e+06	2241525	0.700319	#NAME?	-0.513916	#NAME?	1564400	1514200	0	0	0	0	988730	0	0	0	2211900	0	1206700	2259200	0	1133000	0	0	300910	780190	0
Q4WE58;B0Y1Z6;A0A0J5PQH8;A1D0D0	265;265;265;265	Q4WE58	1	1	S	MGILYPHDQEDEDQELAEGS(1)EENGER	MGILY(-170.71)PHDQEDEDQELAEGS(170.71)EENGER	20	3	-0.79594	20729000	20729000	0	0	0	0	6617900	0	7711700	0	2520400	2955700	1654475	3296950	0.50182	#NAME?	-0.994759	#NAME?	0	0	0	0	0	0	6617900	0	0	0	0	0	7711700	0	0	0	0	0	2520400	0	0
Q4WGN9;B0YB20;A0A0J5PIH3;A1DCR0;A1CDQ5	1228;1228;1228;1229;1229	Q4WGN9	1	1	S	S(1)VNGPTAFR	S(71.17)VNGPT(-71.17)AFR	1	2	0.54754	12221000	12221000	0	0	1559700	0	1859500	1271500	4376200	0	1670400	1484000	1172675	1882650	0.622885	#NAME?	-0.682962	#NAME?	1559700	0	0	0	0	0	1859500	0	0	1271500	0	0	4376200	0	0	0	0	0	1670400	0	0
Q4WNL0;B0Y5F7;A0A0J5PFA4;A1CGS3;A1CY06;Q5B560;C8V973	472;472;472;470;471;394;397	Q4WNL0	1	2	S	FRS(1)LS(1)PSGR	FRS(69.48)LS(39.02)PS(-39.02)GR	3	2	-0.013969	247560000	0	247560000	0	19517000	29234000	29719000	28067000	26425000	33456000	13429000	19100000	26634250	23102500	1.15287	#NAME?	0.205234	#NAME?	0	19517000	0	0	29234000	0	0	29719000	0	0	28067000	0	0	26425000	0	0	33456000	0	0	13429000	0
Q4WNL5;B0Y5G2;A0A0J5PGH1;A1CGS9;A1CY01	145;145;145;145;145	Q4WNL5	1	2	S	QLS(1)AS(1)PPPVFSYPSYPHLDPYR	QLS(71.48)AS(39.8)PPPVFS(-39.8)Y(-46.81)PS(-92.03)Y(-96.98)PHLDPY(-136.06)R	3	3	-0.20138	38383000	0	38383000	0	7679900	4272900	4582100	2195700	4607600	4545300	2220600	3780400	4682650	3788475	1.23603	#NAME?	0.305708	#NAME?	0	7679900	0	0	4272900	0	0	4582100	0	0	2195700	0	0	4607600	0	0	4545300	0	0	2220600	0
A0A0J5PUV0;B0Y3M5;A4D9I8;A1DFA9	78;78;78;78	A0A0J5PUV0	1	1	S	RPS(1)NDIPNVNTGQK	RPS(106.01)NDIPNVNT(-106.01)GQK	3	2	0.11555	28501000	28501000	0	0	5620100	3991600	3364900	2747000	5547600	3125200	1709800	2394500	3930900	3194275	1.23061	#NAME?	0.299371	#NAME?	5620100	0	0	3991600	0	0	3364900	0	0	2747000	0	0	5547600	0	0	3125200	0	0	1709800	0	0
Q4X126;B0XSH3;A1DH57;A0A0J5Q3A1	417;417;417;417	Q4X126	1	1	S	QAGEDDAGS(1)DVDDADIYAEDAR	QAGEDDAGS(215.42)DVDDADIY(-215.42)AEDAR	9	2	-0.27547	152810000	152810000	0	0	16739000	14791000	14853000	13431000	18427000	16353000	6887500	10367000	14953500	13008625	1.14951	#NAME?	0.201015	#NAME?	16739000	0	0	14791000	0	0	14853000	0	0	13431000	0	0	18427000	0	0	16353000	0	0	6887500	0	0
A0A0J5SDI1;Q4WQ26;B0Y6W4	174;174;174	A0A0J5SDI1	1	1	S	GAS(1)PAPQTTTTTTTTNK	GAS(80.92)PAPQT(-80.92)T(-91.56)T(-102.2)T(-132.05)T(-174.98)T(-215.19)T(-240.09)T(-267.52)NK	3	2	-0.48579	278020000	278020000	0	0	12810000	44883000	24832000	33353000	21964000	40405000	20404000	5104200	28969500	21969300	1.31864	#NAME?	0.399046	#NAME?	12810000	0	0	44883000	0	0	24832000	0	0	33353000	0	0	21964000	0	0	40405000	0	0	20404000	0	0
A0A0J5SKQ0;Q4WHP1;B0XV57;A1DFP2	84;85;85;84	A0A0J5SKQ0	1	1	S	RS(1)PAFDVR	RS(117.71)PAFDVR	2	2	-0.18937	43569000	43569000	0	0	4719000	5301600	7349800	5607200	5582900	6662000	3737100	4609300	5744400	5147825	1.11589	#NAME?	0.158193	#NAME?	4719000	0	0	5301600	0	0	7349800	0	0	5607200	0	0	5582900	0	0	6662000	0	0	3737100	0	0
Q4WV51;B0Y0T1;A0A0J5PST7;A1DEA3;A1CB15;Q5B409;A0A1U8QJ67	459;459;1236;459;459;471;471	Q4WV51	1	1	S	MSLELS(1)PIR	MS(-120.59)LELS(120.59)PIR	6	2	-0.39048	23149000	23149000	0	0	2579400	1517700	3186700	6063700	5472700	2174600	0	1446200	3336875	2273375	1.46781	#NAME?	0.553662	#NAME?	2579400	0	0	1517700	0	0	3186700	0	0	6063700	0	0	5472700	0	0	2174600	0	0	0	0	0
Q4WQC2;B0Y4J1;A1CWA7;A0A0J5SDP8	593;593;593;593	Q4WQC2	1	2	S	S(1)VEPQEES(1)DEDNATGAK	S(160.58)VEPQEES(56.5)DEDNAT(-56.5)GAK	1	2	-0.064514	29858000	0	29858000	0	4766700	2860200	5773000	3788900	0	7150700	2907900	2611200	4297200	3167450	1.35667	#NAME?	0.440075	#NAME?	0	4766700	0	0	2860200	0	0	5773000	0	0	3788900	0	0	0	0	0	7150700	0	0	2907900	0
Q4WJ64;A0A0J5PKU2;B0XPS9;A1D3R8;Q4WRU6;B0XN52;A0A0J5PJ22	319;319;319;322;658;658;658	Q4WJ64	1	1	S	KAS(1)PQIK	KAS(104.05)PQIK	3	2	0.11816	68602000	68602000	0	0	0	3799000	2526700	4640400	2374600	2874000	2355600	0	2741525	1901050	1.44211	#NAME?	0.528182	#NAME?	0	0	0	3799000	0	0	2526700	0	0	4640400	0	0	2374600	0	0	2874000	0	0	2355600	0	0
B0Y3E3;A0A0J5PRK3;Q4WTW8;A1CZD4;A1C9X8	17;87;17;87;40	B0Y3E3;A1C9X8	1	2	S	KES(1)ES(1)PPPK	KES(66.39)ES(66.39)PPPK	3	2	-1.0258	6855900	0	6855900	0	0	0	0	852530	3101600	0	0	0	213132	775400	0.274868	#NAME?	-1.86319	#NAME?	0	0	0	0	0	0	0	0	0	0	852530	0	0	3101600	0	0	0	0	0	0	0
B0Y3E3;A0A0J5PRK3;Q4WTW8;A1CZD4;A1C9X8	19;89;19;89;42	B0Y3E3;A1C9X8	1	2	S	KES(1)ES(1)PPPK	KES(66.39)ES(66.39)PPPK	5	2	-1.0258	6855900	0	6855900	0	0	0	0	852530	3101600	0	0	0	213132	775400	0.274868	#NAME?	-1.86319	#NAME?	0	0	0	0	0	0	0	0	0	0	852530	0	0	3101600	0	0	0	0	0	0	0
Q4WXG0;B0XY60;A0A0J5PUX1;A1D7B5	509;509;509;509	Q4WXG0	1	2	S	IEELDS(1)ES(1)EDDLEEIQK	IEELDS(261.15)ES(261.15)EDDLEEIQK	6	2	-0.4657	138790000	0	138790000	0	21259000	15929000	15696000	25246000	23119000	25367000	12173000	0	19532500	15164750	1.28802	#NAME?	0.365155	#NAME?	0	21259000	0	0	15929000	0	0	15696000	0	0	25246000	0	0	23119000	0	0	25367000	0	0	12173000	0
Q4WXG0;B0XY60;A0A0J5PUX1;A1D7B5	511;511;511;511	Q4WXG0	1	2	S	IEELDS(1)ES(1)EDDLEEIQK	IEELDS(261.15)ES(261.15)EDDLEEIQK	8	2	-0.4657	138790000	0	138790000	0	21259000	15929000	15696000	25246000	23119000	25367000	12173000	0	19532500	15164750	1.28802	#NAME?	0.365155	#NAME?	0	21259000	0	0	15929000	0	0	15696000	0	0	25246000	0	0	23119000	0	0	25367000	0	0	12173000	0
Q4WI19;B0XUE6;A0A0J5PM44	607;607;607	Q4WI19	1	1;2	S	AAPEAS(1)PAVQAS(1)PIPGEK	AAPEAS(77.97)PAVQAS(77.97)PIPGEK	6	2	0.047197	22157000	4313900	17844000	0	1821500	3596000	2865300	1091100	0	1698100	3222100	2042800	2343475	1740750	1.34624	#NAME?	0.42894	#NAME?	0	1821500	0	997700	2598300	0	1163400	1701800	0	0	1091100	0	0	0	0	0	1698100	0	1351200	1870900	0
A0A0J5Q522;Q4WS22;B0XMQ8;Q6MY61;A1D1Y8;A1CP34	254;263;263;263;254;255	A0A0J5Q522	1	2	S	S(1)LS(1)PIWR	S(74.38)LS(74.38)PIWR	1	2	-0.52429	11636000	0	11636000	0	1573000	1707300	1979300	955630	1782400	1444400	853320	1340200	1.55381e+06	1355080	1.14665	#NAME?	0.19743	#NAME?	0	1573000	0	0	1707300	0	0	1979300	0	0	955630	0	0	1782400	0	0	1444400	0	0	853320	0
A0A0J5PWS2;Q4WTI5;B0XQ40;A1D3F7	74;75;75;75	A0A0J5PWS2	1	2	T	QRT(1)LDDEELDS(1)GDDIDRYDR	QRT(109.92)LDDEELDS(72.99)GDDIDRY(-72.99)DR	3	3	0.34819	8954600	0	8954600	0	2757200	0	0	3286600	0	2910800	0	0	1510950	727700	2.07634	#NAME?	1.05404	#NAME?	0	2757200	0	0	0	0	0	0	0	0	3286600	0	0	0	0	0	2910800	0	0	0	0
Q4WI26;B0XUD9;A0A0J5PM39;A1CZ29	130;130;130;130	Q4WI26;A1CZ29	1	2	S	SSSTVGSQNRPLT(1)PGGS(1)PIPR	S(-52.38)S(-51.88)S(-51.37)T(-47.81)VGS(-44.08)QNRPLT(44.08)PGGS(73.86)PIPR	17	3	-0.44201	36443000	0	36443000	0	4408000	4440800	4222700	3985700	5261100	4453000	2461400	3123600	4264300	3824775	1.11492	#NAME?	0.156934	#NAME?	0	4408000	0	0	4440800	0	0	4222700	0	0	3985700	0	0	5261100	0	0	4453000	0	0	2461400	0
A0A0J5PV05;Q4WUB1;B0Y3T5	818;818;632	A0A0J5PV05	1	1	S	GMS(1)IGSLSTAEK	GMS(63.1)IGS(-63.1)LS(-84.65)T(-96.47)AEK	3	2	-0.024702	10525000	10525000	0	0	0	3868600	0	2948500	0	0	1601300	2107000	1704275	927075	1.83834	#NAME?	0.8784	#NAME?	0	0	0	3868600	0	0	0	0	0	2948500	0	0	0	0	0	0	0	0	1601300	0	0
A1DIU2;A0A0J5PX44;Q4WZE7;B0XVL5	977;977;982;982	A1DIU2	1	1;2	S	RDS(1)VADLGVGDLTIS(0.381)KT(0.602)PT(0.017)R	RDS(86.85)VADLGVGDLT(-40.46)IS(-1.98)KT(1.98)PT(-15.49)R	3	3	-0.12007	8785700	4713200	4072500	0	1482600	0	0	1546700	4072500	918570	0	765310	757325	1439095	0.526251	#NAME?	-0.926177	#NAME?	1482600	0	0	0	0	0	0	0	0	1546700	0	0	0	4072500	0	918570	0	0	0	0	0
Q4WQC2;B0Y4J1;A1CWA7;A0A0J5SDP8	600;600;600;600	Q4WQC2	1	1;2	S	S(1)VEPQEES(1)DEDNATGAK	S(211.43)VEPQEES(90.94)DEDNAT(-90.94)GAK	8	2	0.29646	39191000	9332200	29858000	0	5752800	4579200	7890000	3788900	1403300	8619400	3874000	3283100	5502725	4294950	1.28121	#NAME?	0.357505	#NAME?	986120	4766700	0	1719000	2860200	0	2117000	5773000	0	0	3788900	0	1403300	0	0	1468700	7150700	0	966120	2907900	0
Q4WU42;B0Y3L9;A0A0J5PVQ0;A1DFB5;A1CA44	132;132;132;132;136	Q4WU42	1	1;2	S	AEGAAS(1)GGEGAS(0.999)GT(0.001)EGR	AEGAAS(148.7)GGEGAS(32.1)GT(-32.1)EGR	6	2	-0.15152	1258700000	855230000	403510000	0	55488000	59481000	68563000	147360000	136240000	214330000	68579000	33852000	82723000	113250250	0.730444	#NAME?	-0.453154	#NAME?	55488000	0	0	4151700	55329000	0	61860000	6702800	0	89368000	57988000	0	71393000	64849000	0	90080000	124250000	0	68579000	0	0
Q4WUC5;B0Y3U9;A0A0J5SPL2;A1DF34	922;922;922;923	Q4WUC5	1	3	S	RAS(1)T(1)AS(1)WHGVR	RAS(107.11)T(107.11)AS(107.11)WHGVR	3	2	0.057362	14697000	0	0	14697000	2665300	0	2734600	0	0	5692500	2383700	1220500	1349975	2324175	0.580841	#NAME?	-0.783786	#NAME?	0	0	2665300	0	0	0	0	0	2734600	0	0	0	0	0	0	0	0	5692500	0	0	2383700
Q4WUC5;B0Y3U9;A0A0J5SPL2;A1DF34	925;925;925;926	Q4WUC5	1	3	S	RAS(1)T(1)AS(1)WHGVR	RAS(107.11)T(107.11)AS(107.11)WHGVR	6	2	0.057362	14697000	0	0	14697000	2665300	0	2734600	0	0	5692500	2383700	1220500	1349975	2324175	0.580841	#NAME?	-0.783786	#NAME?	0	0	2665300	0	0	0	0	0	2734600	0	0	0	0	0	0	0	0	5692500	0	0	2383700
Q4WUC5;B0Y3U9;A0A0J5SPL2;A1DF34	923;923;923;924	Q4WUC5	1	3	T	RAS(1)T(1)AS(1)WHGVR	RAS(107.11)T(107.11)AS(107.11)WHGVR	4	2	0.057362	14697000	0	0	14697000	2665300	0	2734600	0	0	5692500	2383700	1220500	1349975	2324175	0.580841	#NAME?	-0.783786	#NAME?	0	0	2665300	0	0	0	0	0	2734600	0	0	0	0	0	0	0	0	5692500	0	0	2383700
A0A0J5PH65;B0Y641;A1CXC5;Q4WP94;A1CHG0	922;948;948;948;946	A0A0J5PH65	1	1;2;3	S	RES(1)MDVDQT(1)PTT(1)PK	RES(166.27)MDVDQT(51.53)PT(-44.62)T(44.62)PK	3	2	-0.060734	489250000	209460000	191180000	88619000	70979000	27391000	48755000	44808000	105990000	75770000	30980000	33194000	47983250	61483500	0.780425	#NAME?	-0.357668	#NAME?	36689000	24500000	9790600	13458000	10619000	3314300	18994000	20163000	9597200	23739000	13405000	7662900	42366000	37295000	26324000	32993000	30064000	12713000	12562000	11645000	6773600
Q5BCN0;A0A1U8QF10	956;956	Q5BCN0	1	1;2;3	S	RES(1)MDVDQT(1)PTT(1)PK	RES(166.27)MDVDQT(51.53)PT(-44.62)T(44.62)PK	3	2	-0.060734	486850000	209460000	191180000	86222000	70979000	27391000	48755000	44808000	105990000	75770000	30980000	33194000	47983250	61483500	0.780425	#NAME?	-0.357668	#NAME?	36689000	24500000	9790600	13458000	10619000	3314300	18994000	20163000	9597200	23739000	13405000	7662900	42366000	37295000	26324000	32993000	30064000	12713000	12562000	11645000	6773600
Q4WQ49;B0Y6Y8;A0A0J5PEM9;A1CWH3	153;153;153;153	Q4WQ49	1	2	S	GEVVEDS(1)S(1)DEER	GEVVEDS(179.46)S(179.46)DEER	7	2	-1.1426	10506000	0	10506000	0	3361900	0	0	0	4738600	0	2405100	0	840475	1785925	0.47061	#NAME?	-1.08739	#NAME?	0	3361900	0	0	0	0	0	0	0	0	0	0	0	4738600	0	0	0	0	0	2405100	0
Q4WQ49;B0Y6Y8;A0A0J5PEM9;A1CWH3	154;154;154;154	Q4WQ49	1	2	S	GEVVEDS(1)S(1)DEER	GEVVEDS(179.46)S(179.46)DEER	8	2	-1.1426	10506000	0	10506000	0	3361900	0	0	0	4738600	0	2405100	0	840475	1785925	0.47061	#NAME?	-1.08739	#NAME?	0	3361900	0	0	0	0	0	0	0	0	0	0	0	4738600	0	0	0	0	0	2405100	0
Q4WPQ1;P60204;B0Y6J3;A1CHV0;A0A068JFN4;B1NNT0;B1NNL9;B1NNL8;R9RGY9;R9RGX4;R9RGV2;A0A068JKT3;A0A068JI89;A0A068JFN8;A0A068JFI0;A0A068JFH2;K8DUK1;A1CWW0;A0A076J9D0;A0A068JKS9;A0A068JI85;A0A068JEW1;A0A068JEV6;H6SHS0;A0A0J5SD58	118;118;118;118;105;106;106;106;109;109;109;110;110;110;110;110;112;118;98;98;99;100;102;102;136	Q4WPQ1	1	1	T	LT(1)DDEVDEMIR	LT(82.07)DDEVDEMIR	2	2	0.18981	5270700	5270700	0	0	745900	1338600	1124600	0	0	0	784460	1277200	802275	515415	1.55656	#NAME?	0.638362	#NAME?	745900	0	0	1338600	0	0	1124600	0	0	0	0	0	0	0	0	0	0	0	784460	0	0
A0A0J5SZA2;Q4WN20;B0Y7I2;A1DMJ4	465;496;496;497	A0A0J5SZA2	1	1;2	T	TTAGEAAT(1)PT(0.001)T(0.999)PAAETGLNR	T(-116.4)T(-113.93)AGEAAT(71.61)PT(-30.35)T(30.35)PAAET(-156.15)GLNR	8	2	0.10024	108750000	47180000	61573000	0	16370000	9440900	12369000	12511000	19379000	17882000	10658000	10144000	12672725	14515750	0.873033	#NAME?	-0.195892	#NAME?	7549700	8819900	0	4096700	5344200	0	5336200	7032900	0	5351400	7159300	0	8116300	11262000	0	8113600	9768300	0	4760500	5897400	0
A0A0J5PVP0;A1D8C3	14;14	A0A0J5PVP0	1	1;2	S	S(1)VAES(1)LPDESTSAPAK	S(144.56)VAES(92.11)LPDES(-92.11)T(-119.58)S(-139.19)APAK	5	2	-0.15801	168010000	14412000	153600000	0	7609100	8097300	7222000	7046900	9226100	8619100	2251000	5617200	7493825	6428350	1.16575	#NAME?	0.221254	#NAME?	1986000	5623100	0	2573400	5523900	0	2104100	5117900	0	2038200	5008700	0	1778800	7447300	0	2028600	6590600	0	0	2251000	0
A0A0J5Q2C3;Q4WN71;B0Y7C7;A1DMD9	71;71;71;71	A0A0J5Q2C3	1	1;2;3	S	S(1)PNS(1)PIDGAAPPS(1)R	S(58.29)PNS(58.29)PIDGAAPPS(58.29)R	1	2	-0.077715	69511000	1707000	34896000	32908000	9796700	8279200	3209400	7613600	5180400	8611500	3850300	6662700	7224725	6076225	1.18902	#NAME?	0.249767	#NAME?	824660	3111100	5860900	0	3995700	4283500	0	3209400	0	0	3421600	4192000	0	0	5180400	882340	2564600	5164600	0	1613600	2236700
Q4WTV9;B0Y3D4;A0A0J5SP89;A1CZE3	157;157;157;157	Q4WTV9	1	2	S	PLAEEDEES(1)S(1)EEEEVK	PLAEEDEES(62.69)S(62.69)EEEEVK	9	2	0.91429	375110000	0	375110000	0	4531200	4615200	3421200	3387800	4926600	3560500	3090100	2880000	3988850	3614300	1.10363	#NAME?	0.142257	#NAME?	0	4531200	0	0	4615200	0	0	3421200	0	0	3387800	0	0	4926600	0	0	3560500	0	0	3090100	0
Q4WTV9;B0Y3D4;A0A0J5SP89;A1CZE3	158;158;158;158	Q4WTV9	1	2	S	PLAEEDEES(1)S(1)EEEEVK	PLAEEDEES(62.69)S(62.69)EEEEVK	10	2	0.91429	375110000	0	375110000	0	4531200	4615200	3421200	3387800	4926600	3560500	3090100	2880000	3988850	3614300	1.10363	#NAME?	0.142257	#NAME?	0	4531200	0	0	4615200	0	0	3421200	0	0	3387800	0	0	4926600	0	0	3560500	0	0	3090100	0
Q4WJ30;G9BX81;B0XPW1;A1D3N7;A0A0J5PTE1;A1CQS4	626;626;626;626;626;626	Q4WJ30	1	1	T	T(1)ADEVEERPEELD	T(281.6)ADEVEERPEELD	1	2	0.36346	156900000	156900000	0	0	19665000	28621000	16180000	23250000	25183000	29353000	0	14650000	21929000	17296500	1.26783	#NAME?	0.34236	#NAME?	19665000	0	0	28621000	0	0	16180000	0	0	23250000	0	0	25183000	0	0	29353000	0	0	0	0	0
Q4WNI6;B0Y5D0;A0A0J5PDH2	259;259;259	Q4WNI6	1	1	S	GEIDDDLES(1)DEEEIDWHVDPLAGGVSVPSQTTR	GEIDDDLES(77.18)DEEEIDWHVDPLAGGVS(-77.18)VPS(-89.1)QT(-91.54)T(-91.54)R	9	3	0.25251	29390000	29390000	0	0	2269800	0	10117000	6042200	7605000	3356100	0	0	4607250	2740275	1.68131	#NAME?	0.749585	#NAME?	2269800	0	0	0	0	0	10117000	0	0	6042200	0	0	7605000	0	0	3356100	0	0	0	0	0
Q4WZI1;B0XVB4;A0A0J5Q0G2	314;314;314	Q4WZI1	1	1	S	KPNLDES(1)DEEGEDVK	KPNLDES(138.05)DEEGEDVK	7	2	0.013849	50603000	50603000	0	0	6157600	5963000	5782600	5269900	6755700	5936000	4164700	4708000	5793275	5391100	1.0746	#NAME?	0.103799	#NAME?	6157600	0	0	5963000	0	0	5782600	0	0	5269900	0	0	6755700	0	0	5936000	0	0	4164700	0	0
A0A0J5Q008;Q4WIG7;B0XTL3	125;125;125	A0A0J5Q008	1	2;3	S	LES(1)AS(1)AS(1)EDEDDLPK	LES(62.24)AS(62.24)AS(62.24)EDEDDLPK	5	2	-0.63294	7290500	0	7290500	0	1166600	1684200	1430300	0	0	1540400	653050	816060	1070275	752378	1.42252	#NAME?	0.508453	#NAME?	0	1166600	0	0	1684200	0	0	1430300	0	0	0	0	0	0	0	0	1540400	0	0	653050	0
Q4WM69;B0Y8D9;A0A0J5Q6K1;A1DNF1	120;120;120;120	Q4WM69	1	1;2	T	VLGEVENT(1)DDEIES(1)GEDFATASGVPEWGK	VLGEVENT(78.42)DDEIES(64.17)GEDFAT(-64.17)AS(-67.52)GVPEWGK	8	3	0.20958	119560000	12053000	107510000	0	23088000	0	13802000	13870000	28286000	18373000	14116000	6944400	12690000	16929850	0.749564	#NAME?	-0.415877	#NAME?	2674400	20414000	0	0	0	0	0	13802000	0	1729900	12141000	0	2117300	26169000	0	1900400	16472000	0	2550600	11565000	0
A0A0J5Q2C3;Q4WN71;B0Y7C7	90;90;90	A0A0J5Q2C3	1	1;2	S	S(1)LNS(1)EDLEAVLK	S(147.83)LNS(147.83)EDLEAVLK	4	2	0.024382	87989000	504280	87484000	0	9094600	0	6122100	24534000	6809000	7651500	3364900	8124200	9937675	6487400	1.53184	#NAME?	0.615268	#NAME?	0	9094600	0	0	0	0	0	6122100	0	504280	24030000	0	0	6809000	0	0	7651500	0	0	3364900	0
Q876M8;E9QUM5;B0XVK7;A1DIS6;A0A0J5Q1Q2;Q5AWS8;A0A1U8QY91	11;11;11;11;11;11;11	Q876M8	1	1	S	SLHTSYHADS(1)DADDEYER	S(-159.72)LHT(-123.41)S(-90.36)Y(-154.53)HADS(90.36)DADDEY(-184.56)ER	10	2	0.82962	10292000	10292000	0	0	0	993590	1549900	0	0	2667900	0	1887500	635872	1138850	0.558346	#NAME?	-0.840768	#NAME?	0	0	0	993590	0	0	1549900	0	0	0	0	0	0	0	0	2667900	0	0	0	0	0
Q6MYS4;Q4WSP5;B0XQX9;A0A0J5PW10	88;140;140;140	Q6MYS4	1	1	S	FINQS(1)PEGDAWIAK	FINQS(55.98)PEGDAWIAK	5	2	-0.31486	4408500	4408500	0	0	0	1469000	0	1461100	1478300	0	0	0	732525	369575	1.98207	#NAME?	0.987011	#NAME?	0	0	0	1469000	0	0	0	0	0	1461100	0	0	1478300	0	0	0	0	0	0	0	0
A0A0J5PUH8;A1D6X6;Q4WXW4;B0XXQ3	156;159;183;183	A0A0J5PUH8	1	1;2	S	AAENLAQNES(1)EPQT(1)PANEEPAEPAEK	AAENLAQNES(85.11)EPQT(85.11)PANEEPAEPAEK	10	3	-0.30931	6725900000	1507800000	5218100000	0	813420000	709200000	635570000	497340000	749600000	724350000	355410000	533050000	663882500	590602500	1.12408	#NAME?	0.16874	#NAME?	20153000	793270000	0	20486000	688710000	0	19988000	615590000	0	11877000	485470000	0	19506000	730100000	0	15938000	708410000	0	6185000	349220000	0
Q4WWQ2;B0XYX1;A0A0J5PVE1;A1D843	117;117;117;117	Q4WWQ2	1	1	S	DGS(1)PPPVATR	DGS(127.39)PPPVAT(-127.39)R	3	2	0.0086119	387770000	387770000	0	0	15229000	29937000	19130000	26865000	28207000	24168000	14291000	10828000	22790250	19373500	1.17636	#NAME?	0.234332	#NAME?	15229000	0	0	29937000	0	0	19130000	0	0	26865000	0	0	28207000	0	0	24168000	0	0	14291000	0	0
Q4WUL1;B0Y435;A0A0J5PV86;A1DEU9	54;54;54;54	Q4WUL1	1	2	S	S(1)QS(1)IDDADSATR	S(117.05)QS(109.54)IDDADS(-109.54)AT(-137.95)R	1	2	-0.35485	12279000	0	12279000	0	1388500	1863300	1861700	0	2158800	2139500	1037600	1152800	1278375	1622175	0.788062	#NAME?	-0.343618	#NAME?	0	1388500	0	0	1863300	0	0	1861700	0	0	0	0	0	2158800	0	0	2139500	0	0	1037600	0
Q4WUL1;B0Y435;A0A0J5PV86;A1DEU9	56;56;56;56	Q4WUL1	1	2	S	S(1)QS(1)IDDADSATR	S(117.05)QS(109.54)IDDADS(-109.54)AT(-137.95)R	3	2	-0.35485	12279000	0	12279000	0	1388500	1863300	1861700	0	2158800	2139500	1037600	1152800	1278375	1622175	0.788062	#NAME?	-0.343618	#NAME?	0	1388500	0	0	1863300	0	0	1861700	0	0	0	0	0	2158800	0	0	2139500	0	0	1037600	0
A0A0J5PYJ0;Q4X0H2;B0XTE4;A1DHQ5;A1C725	785;785;785;788;791	A0A0J5PYJ0;A1C725	1	1	S	DVS(1)VYVDDDAR	DVS(92)VY(-92)VDDDAR	3	2	0.18694	8512100	8512100	0	0	909900	1133200	0	1695400	1516800	1540000	953430	763330	934625	1193390	0.783168	#NAME?	-0.352606	#NAME?	909900	0	0	1133200	0	0	0	0	0	1695400	0	0	1516800	0	0	1540000	0	0	953430	0	0
Q4WTT9;O43121;B0Y3B6;A0A0J5PVF9	14;14;14;14	Q4WTT9	1	1	S	EKS(1)LEDLQVATLEK	EKS(71.68)LEDLQVAT(-71.68)LEK	3	2	0.10177	13118000	13118000	0	0	3456400	1404500	3101600	0	2850400	0	2305500	0	1990625	1288975	1.54435	#NAME?	0.626997	#NAME?	3456400	0	0	1404500	0	0	3101600	0	0	0	0	0	2850400	0	0	0	0	0	2305500	0	0
Q4WYQ2;B0Y0A7;A0A0J5PTK4	331;331;331	Q4WYQ2	1	3;4	S	APS(1)VADVQS(1)VQS(1)S(1)GIIEEDVSHPVENYLVK	APS(106.88)VADVQS(72.01)VQS(62.45)S(62.45)GIIEEDVS(-62.45)HPVENY(-63.39)LVK	9	3	-0.07535	16977000	0	6428800	10549000	0	0	3610800	0	10937000	0	0	0	902700	2734250	0.330145	#NAME?	-1.59883	#NAME?	0	0	0	0	0	0	0	0	3610800	0	0	0	0	6428800	4507900	0	0	0	0	0	0
Q4WXB1;B0XYA7;A0A0J5SS15	194;194;194	Q4WXB1	1	3	S	DAADIDNVAS(1)ES(1)EMS(1)VVLDEEPKPSR	DAADIDNVAS(94.14)ES(88.91)EMS(86.57)VVLDEEPKPS(-86.57)R	10	3	-0.4131	32502000	0	0	32502000	4515800	6761000	7106100	0	2435900	3680500	3709800	4293100	4595725	3529825	1.30197	#NAME?	0.380696	#NAME?	0	0	4515800	0	0	6761000	0	0	7106100	0	0	0	0	0	2435900	0	0	3680500	0	0	3709800
Q4WXB1;B0XYA7;A0A0J5SS15	196;196;196	Q4WXB1	1	3	S	DAADIDNVAS(1)ES(1)EMS(1)VVLDEEPKPSR	DAADIDNVAS(94.14)ES(88.91)EMS(86.57)VVLDEEPKPS(-86.57)R	12	3	-0.4131	32502000	0	0	32502000	4515800	6761000	7106100	0	2435900	3680500	3709800	4293100	4595725	3529825	1.30197	#NAME?	0.380696	#NAME?	0	0	4515800	0	0	6761000	0	0	7106100	0	0	0	0	0	2435900	0	0	3680500	0	0	3709800
Q4WXB1;B0XYA7;A0A0J5SS15	199;199;199	Q4WXB1	1	3	S	DAADIDNVAS(1)ES(1)EMS(1)VVLDEEPKPSR	DAADIDNVAS(94.14)ES(88.91)EMS(86.57)VVLDEEPKPS(-86.57)R	15	3	-0.4131	32502000	0	0	32502000	4515800	6761000	7106100	0	2435900	3680500	3709800	4293100	4595725	3529825	1.30197	#NAME?	0.380696	#NAME?	0	0	4515800	0	0	6761000	0	0	7106100	0	0	0	0	0	2435900	0	0	3680500	0	0	3709800
A1D4X2;A0A0J5PLF5;Q4WKD1;B0XMM5	25;25;76;76	A1D4X2	1	1;2	S	APTHEPPS(1)LPAS(1)PLAK	APT(-71.59)HEPPS(71.59)LPAS(108.7)PLAK	12	2	0.64367	94822000	6155300	88667000	0	7081800	8184400	8736800	5084400	9037700	4135700	4401800	7814200	7271850	6347350	1.14565	#NAME?	0.196168	#NAME?	0	7081800	0	1519100	6665400	0	1518500	7218300	0	1642800	3441600	0	0	9037700	0	1474900	2660800	0	0	4401800	0
A0A0J5PU42;Q4WEP1;B0Y2X6;A1CZU8	76;79;79;76	A0A0J5PU42	1	1;2	S	RQS(1)LAS(1)IR	RQS(60.16)LAS(60.16)IR	3	2	-0.33631	22045000	12097000	9948700	0	0	0	0	16462000	0	0	5583600	0	4115500	1395900	2.94828	#NAME?	1.55987	#NAME?	0	0	0	0	0	0	0	0	0	9974500	6487300	0	0	0	0	0	0	0	2122300	3461300	0
Q4WYW5;B0XZX7;A0A0J5PCV5	298;298;298	Q4WYW5	1	1	T	RLDALLAEQT(1)DGEDDDPLDLTSLAR	RLDALLAEQT(135.85)DGEDDDPLDLT(-135.85)S(-148.59)LAR	10	3	-0.12103	16308000	16308000	0	0	1477900	1554000	2241100	0	2947100	2669200	1684100	0	1318250	1825100	0.722289	#NAME?	-0.469352	#NAME?	1477900	0	0	1554000	0	0	2241100	0	0	0	0	0	2947100	0	0	2669200	0	0	1684100	0	0
A0A0J5ST27;Q4WWC3;B0XZA1;A1D8H1	112;112;112;98	A0A0J5ST27	1	2	T	GDNT(1)S(1)EDEIVFTGR	GDNT(179.63)S(169.02)EDEIVFT(-169.02)GR	4	2	0.35536	34231000	0	34231000	0	4315600	5530600	5109800	3065300	4545100	4730900	2600500	4333000	4505325	4052375	1.11177	#NAME?	0.152863	#NAME?	0	4315600	0	0	5530600	0	0	5109800	0	0	3065300	0	0	4545100	0	0	4730900	0	0	2600500	0
Q4WE57;B0Y1Z5;A0A0J5PTP3	130;130;130	Q4WE57	1	1	S	ELLQGS(1)PLDNR	ELLQGS(176.99)PLDNR	6	2	0.10904	17965000	17965000	0	0	3868100	2961100	0	3569200	0	3090900	1506700	2968500	2599600	1891525	1.37434	#NAME?	0.45874	#NAME?	3868100	0	0	2961100	0	0	0	0	0	3569200	0	0	0	0	0	3090900	0	0	1506700	0	0
Q4WKB5;B0XMV6;A0A0J5PP43	203;203;209	Q4WKB5	1	3	S	GTAADVPFDLDDIPDDAFDS(1)DLS(1)LS(1)PPR	GT(-107.4)AADVPFDLDDIPDDAFDS(107.4)DLS(113.43)LS(117.31)PPR	20	3	0.8954	10812000	0	0	10812000	0	1894900	5162100	0	2203600	0	0	1551600	1764250	938800	1.87926	#NAME?	0.910165	#NAME?	0	0	0	0	0	1894900	0	0	5162100	0	0	0	0	0	2203600	0	0	0	0	0	0
Q4WKB5;B0XMV6;A0A0J5PP43	206;206;212	Q4WKB5	1	3	S	GTAADVPFDLDDIPDDAFDS(1)DLS(1)LS(1)PPR	GT(-107.4)AADVPFDLDDIPDDAFDS(107.4)DLS(113.43)LS(117.31)PPR	23	3	0.8954	10812000	0	0	10812000	0	1894900	5162100	0	2203600	0	0	1551600	1764250	938800	1.87926	#NAME?	0.910165	#NAME?	0	0	0	0	0	1894900	0	0	5162100	0	0	0	0	0	2203600	0	0	0	0	0	0
Q4WKB5;B0XMV6;A0A0J5PP43	208;208;214	Q4WKB5	1	3	S	GTAADVPFDLDDIPDDAFDS(1)DLS(1)LS(1)PPR	GT(-107.4)AADVPFDLDDIPDDAFDS(107.4)DLS(113.43)LS(117.31)PPR	25	3	0.8954	10812000	0	0	10812000	0	1894900	5162100	0	2203600	0	0	1551600	1764250	938800	1.87926	#NAME?	0.910165	#NAME?	0	0	0	0	0	1894900	0	0	5162100	0	0	0	0	0	2203600	0	0	0	0	0	0
A1DLA7;A0A0J5PFV4	131;131	A1DLA7	1	1	S	AVVGDNES(1)EILK	AVVGDNES(94.67)EILK	8	2	0.10938	13993000	13993000	0	0	0	2373900	3256600	0	3416000	0	2363200	2583100	1407625	2090575	0.67332	#NAME?	-0.570637	#NAME?	0	0	0	2373900	0	0	3256600	0	0	0	0	0	3416000	0	0	0	0	0	2363200	0	0
A1DL70;A0A0J5PFX6;Q4WCU9;B0YDJ8	340;340;361;361	A1DL70	1	2	S	EVS(1)S(1)DEEDLPPPPPPK	EVS(99.07)S(99.07)DEEDLPPPPPPK	3	2	-0.48134	47805000	0	47805000	0	4892700	5712300	5373200	6401400	4621300	6711800	4225300	5267100	5594900	5206375	1.07462	#NAME?	0.103833	#NAME?	0	4892700	0	0	5712300	0	0	5373200	0	0	6401400	0	0	4621300	0	0	6711800	0	0	4225300	0
A1DL70;A0A0J5PFX6;Q4WCU9;B0YDJ8	341;341;362;362	A1DL70	1	2	S	EVS(1)S(1)DEEDLPPPPPPK	EVS(99.07)S(99.07)DEEDLPPPPPPK	4	2	-0.48134	47805000	0	47805000	0	4892700	5712300	5373200	6401400	4621300	6711800	4225300	5267100	5594900	5206375	1.07462	#NAME?	0.103833	#NAME?	0	4892700	0	0	5712300	0	0	5373200	0	0	6401400	0	0	4621300	0	0	6711800	0	0	4225300	0
A0A0J5PZA7;Q6MYY8;E9R3C5;B0XQR4;A1D2T1	967;540;540;538;537	A0A0J5PZA7	1	1;2	T	AET(1)PDHFHASNVEIAQPT(1)PR	AET(67.84)PDHFHAS(-67.84)NVEIAQPT(137.25)PR	3	3	0.36761	53460000	9563200	43897000	0	6930000	3875300	3780800	8391500	1705400	15327000	7179500	6270100	5744400	7620500	0.753809	#NAME?	-0.407729	#NAME?	1632900	5297200	0	0	3875300	0	0	3780800	0	2448800	5942700	0	1705400	0	0	1980600	13347000	0	0	7179500	0
Q4X1M0;B0XRZ3;A0A0J5PZH4;A1DGN8	945;945;919;944	Q4X1M0	1	1;2;3	S	ETVGESDT(0.264)S(0.736)RPQS(1)AR	ET(-38.28)VGES(-36.05)DT(-4.46)S(4.46)RPQS(73.1)AR	13	2	-0.41393	1788500000	150410000	1011600000	626470000	82644000	92826000	101800000	125330000	120710000	114230000	46656000	72434000	100650000	88507500	1.13719	#NAME?	0.185476	#NAME?	8969800	9850200	63824000	14355000	10562000	67909000	15533000	12003000	74265000	19299000	13984000	92047000	6268700	7176700	107270000	18459000	9947300	85823000	8072900	5140600	33442000
		REV__Q4WIZ4	1	2	S	IDS(1)DEAFS(1)VIR	IDS(63.53)DEAFS(63.53)VIR	3	2	2.0397	6110100	0	6110100	0	0	1669500	0	2357100	0	2083500	0	0	1006650	520875	1.93261	#NAME?	0.950553	#NAME?	0	0	0	0	1669500	0	0	0	0	0	2357100	0	0	0	0	0	2083500	0	0	0	0
		REV__Q4WIZ4	1	2	S	IDS(1)DEAFS(1)VIR	IDS(63.53)DEAFS(63.53)VIR	8	2	2.0397	6110100	0	6110100	0	0	1669500	0	2357100	0	2083500	0	0	1006650	520875	1.93261	#NAME?	0.950553	#NAME?	0	0	0	0	1669500	0	0	0	0	0	2357100	0	0	0	0	0	2083500	0	0	0	0
A0A0J5PSI8	20	A0A0J5PSI8	1	1;3	S	DLAGS(1)QEGS(1)S(1)DDEMEDALR	DLAGS(69.92)QEGS(69.92)S(69.92)DDEMEDALR	10	2	0.8106	2326200	2326200	0	0	0	0	783070	0	0	0	546990	996120	195768	385778	0.507462	#NAME?	-0.978628	#NAME?	0	0	0	0	0	0	783070	0	0	0	0	0	0	0	0	0	0	0	546990	0	0
A0A0J5Q522;Q4WS22;B0XMQ8;Q6MY61;A1D1Y8;A1CP34	256;265;265;265;256;257	A0A0J5Q522	1	1;2	S	S(1)LS(1)PIWR	S(74.38)LS(74.38)PIWR	3	2	-0.52429	22690000	11054000	11636000	0	4128800	3574500	1979300	2619300	3740900	3082500	853320	2711000	3075475	2596930	1.18427	#NAME?	0.244002	#NAME?	2555800	1573000	0	1867300	1707300	0	0	1979300	0	1663700	955630	0	1958500	1782400	0	1638100	1444400	0	0	853320	0
Q4WI19;B0XUE6;A0A0J5PM44	613;613;613	Q4WI19	1	1;2	S	AAPEAS(1)PAVQAS(1)PIPGEK	AAPEAS(77.97)PAVQAS(77.97)PIPGEK	12	2	0.047197	61959000	44116000	17844000	0	6848800	7126500	6387000	5122600	4595800	7673400	6457400	4664500	6371225	5847775	1.08951	#NAME?	0.123683	#NAME?	5027300	1821500	0	4528200	2598300	0	4685100	1701800	0	4031500	1091100	0	4595800	0	0	5975300	1698100	0	4586400	1870900	0
A1DMF2;A0A0J5Q5I6;Q4WN59;B0Y7E0	295;295;299;299	A1DMF2	1	1	S	EGLDLS(1)EQDQPMR	EGLDLS(73.89)EQDQPMR	6	2	-0.23572	6453400	6453400	0	0	1082200	832880	0	942910	1142700	1260900	456550	735310	714498	898865	0.794889	#NAME?	-0.331175	#NAME?	1082200	0	0	832880	0	0	0	0	0	942910	0	0	1142700	0	0	1260900	0	0	456550	0	0
B0Y2S2;A1CZZ2;A0A0J5PUT7;Q4WEJ7;A1C513	25;28;61;28;28	B0Y2S2	1	1;3	S	TDDVVVS(1)R	T(-148.14)DDVVVS(148.14)R	7	2	-0.40605	101110000	101110000	0	0	5447900	5940400	7916400	10585000	10033000	19386000	8778000	1133900	7472425	9832725	0.759955	#NAME?	-0.396015	#NAME?	5447900	0	0	5940400	0	0	7916400	0	0	10585000	0	0	10033000	0	0	19386000	0	0	8778000	0	0
Q4WZK4;B0XV92;A0A0J5PXS0;A1DIM5	438;438;438;439	Q4WZK4	1	2	S	S(1)LEDDEEVES(1)IPR	S(134.81)LEDDEEVES(134.81)IPR	10	2	0.28091	2361300	0	2361300	0	0	890390	657200	0	0	813730	0	0	386898	203432	1.90185	#NAME?	0.927401	#NAME?	0	0	0	0	890390	0	0	657200	0	0	0	0	0	0	0	0	813730	0	0	0	0
Q4X1R8;B0XRU8;A0A0J5PZK7	172;172;113	Q4X1R8	1	1;3;4	S	EKS(1)S(1)DEES(1)DS(1)DVQPLQK	EKS(123.92)S(123.92)DEES(123.92)DS(123.92)DVQPLQK	8	2	0.09052	1454000	1454000	0	0	0	386970	0	0	1067000	0	0	0	96742.5	266750	0.362671	#NAME?	-1.46327	#NAME?	0	0	0	386970	0	0	0	0	0	0	0	0	1067000	0	0	0	0	0	0	0	0
Q4W9V3;B0YEJ8;A0A0J5SLC6	549;549;549	Q4W9V3	1	1	S	TLEQLSGEEYESDTLVQNS(1)PMIQAEK	T(-167.34)LEQLS(-146.96)GEEY(-136.26)ES(-131.7)DT(-126.35)LVQNS(126.35)PMIQAEK	19	3	-0.36043	7116000	7116000	0	0	2467700	0	0	0	2264800	0	0	2383400	616925	1162050	0.530894	#NAME?	-0.913505	#NAME?	2467700	0	0	0	0	0	0	0	0	0	0	0	2264800	0	0	0	0	0	0	0	0
Q4WBM5;B0YA85;A0A0J5PM84;A1DAZ0	715;715;829;851	Q4WBM5	1	1	S	FVLS(1)DDDIEDV	FVLS(77.38)DDDIEDV	4	2	0.39872	6250500	6250500	0	0	691790	0	0	1821900	1745100	696870	478510	816290	628422	934192	0.672691	#NAME?	-0.571985	#NAME?	691790	0	0	0	0	0	0	0	0	1821900	0	0	1745100	0	0	696870	0	0	478510	0	0
A0A0J5PKR9;B0XP40;Q4WJM2;A1D481;C8V5G6;A1CRB9;Q5B5V8	137;72;72;72;72;72;169	A0A0J5PKR9	1	1;2	S	ADS(1)EAETIIQSGR	ADS(86.57)EAET(-86.57)IIQS(-175.95)GR	3	2	-0.0097914	13867000	12648000	1219100	0	2118200	3845700	0	2149300	0	2948800	1445900	1358900	2028300	1438400	1.41011	#NAME?	0.495806	#NAME?	2118200	0	0	2626700	1219100	0	0	0	0	2149300	0	0	0	0	0	2948800	0	0	1445900	0	0
Q4WDF8;B0YCZ2;A1DLU7;A0A0J5PFC8;A1CMA4	337;337;337;324;336	Q4WDF8	1	1	S	S(1)AEEAVHELAGGR	S(124.51)AEEAVHELAGGR	1	2	0.28685	30639000	30639000	0	0	3341900	3963000	4139500	3031000	3446500	5209400	2451600	5055600	3618850	4040775	0.895583	#NAME?	-0.159101	#NAME?	3341900	0	0	3963000	0	0	4139500	0	0	3031000	0	0	3446500	0	0	5209400	0	0	2451600	0	0
A0A0J5Q6E5;Q4WND4;B0Y761;A1CE65;Q5B134;C8VFJ6;A1DM74	138;137;137;138;134;138;115	A0A0J5Q6E5	1	1	S	YLAEFAS(1)GNK	Y(-75.53)LAEFAS(75.53)GNK	7	2	-0.1396	3823100	3823100	0	0	0	0	868100	1552700	0	0	814320	587970	605200	350572	1.72632	#NAME?	0.787699	#NAME?	0	0	0	0	0	0	868100	0	0	1552700	0	0	0	0	0	0	0	0	814320	0	0
Q4WT13;B0XQL1;A0A0J5PZG6	243;243;243	Q4WT13	1	1	S	LADWS(1)DDEPSILTDTSSR	LADWS(92.11)DDEPS(-92.11)ILT(-159.47)DT(-195.16)S(-202.83)S(-206.31)R	5	2	-0.19391	527670000	527670000	0	0	58044000	50762000	63876000	64102000	73529000	45782000	35152000	136430000	59196000	72723250	0.81399	#NAME?	-0.296917	#NAME?	58044000	0	0	50762000	0	0	63876000	0	0	64102000	0	0	73529000	0	0	45782000	0	0	35152000	0	0
A1D6U0;B0XXL8;A0A0J5SRG8;A1CKN2;Q4WY04	89;89;89;90;89	A1D6U0	1	1	S	RGS(1)LAGGENINNASDLIK	RGS(67.52)LAGGENINNAS(-67.52)DLIK	3	2	0.12375	4884700	4884700	0	0	1936000	0	1150300	0	0	1132300	0	666210	771575	449628	1.71603	#NAME?	0.779076	#NAME?	1936000	0	0	0	0	0	1150300	0	0	0	0	0	0	0	0	1132300	0	0	0	0	0
Q4WMB5;B0Y893;A0A0J5Q7E4	367;367;367	Q4WMB5	1	1	S	AGEVDGDDEYLS(1)DEYDGR	AGEVDGDDEY(-108.78)LS(108.78)DEY(-136.2)DGR	12	2	0.29904	23261000	23261000	0	0	3792100	2712500	3996900	2524500	0	5553600	2347700	2333300	3256500	2558650	1.27274	#NAME?	0.347939	#NAME?	3792100	0	0	2712500	0	0	3996900	0	0	2524500	0	0	0	0	0	5553600	0	0	2347700	0	0
Q4WP23;B0Y5W9;A1CXJ6;A0A0J5PFM8	39;39;39;39	Q4WP23	1	2	S	S(0.01)ES(0.99)PAADIGS(1)R	S(-19.78)ES(19.78)PAADIGS(100.57)R	10	2	-0.20642	5959600	0	5959600	0	458740	886670	640850	1225700	0	1369300	956350	0	802990	581412	1.3811	#NAME?	0.46582	#NAME?	0	458740	0	0	886670	0	0	640850	0	0	1225700	0	0	0	0	0	1369300	0	0	956350	0
A0A0J5PWS2;Q4WTI5;B0XQ40;A1D3F7;A1CQJ1	3;3;3;3;3	A0A0J5PWS2	1	2;3	S	S(1)S(1)S(1)DEDVVR	S(53.17)S(53.17)S(53.17)DEDVVR	2	2	-0.065587	14888000	0	14888000	0	1828900	1786900	2302900	1947100	2608500	1751800	913000	1748900	1966450	1755550	1.12013	#NAME?	0.16367	#NAME?	0	1828900	0	0	1786900	0	0	2302900	0	0	1947100	0	0	2608500	0	0	1751800	0	0	913000	0
A0A0J5SFE5;Q4WRL7;B0XNJ8	592;665;678	A0A0J5SFE5;Q4WRL7	1	1;2	S	TGPVELEVPEGPGVS(1)DDER	T(-235.56)GPVELEVPEGPGVS(235.56)DDER	15	2	-0.2322	194920000	188210000	6706900	0	21259000	33469000	20054000	22132000	23064000	22322000	16277000	26564000	24228500	22056750	1.09846	#NAME?	0.135485	#NAME?	21259000	0	0	30849000	2619600	0	17616000	2438100	0	22132000	0	0	23064000	0	0	20673000	1649200	0	16277000	0	0
Q4WE62;B0Y200;A0A0J5PTP8;A1D0C6	310;310;310;311	Q4WE62	1	3;4	S	TPDPLTQLPLPDPES(1)PARS(1)PPQS(1)PPAR	T(-92.67)PDPLT(-91.31)QLPLPDPES(91.31)PARS(99.44)PPQS(102.56)PPAR	15	3	0.51496	24450000	0	0	24450000	2490000	3592000	3839700	0	0	0	3691900	3201700	2480425	1723400	1.43926	#NAME?	0.52533	#NAME?	0	0	2490000	0	0	3592000	0	0	3839700	0	0	0	0	0	0	0	0	0	0	0	3691900
Q4WE62;B0Y200;A0A0J5PTP8;A1D0C6	314;314;314;315	Q4WE62	1	3;4	S	T(1)PDPLTQLPLPDPES(1)PARS(1)PPQS(1)PPAR	T(50.96)PDPLT(-50.96)QLPLPDPES(81.03)PARS(110.27)PPQS(123.92)PPAR	19	3	-0.009448	24450000	0	0	24450000	2490000	3592000	3839700	0	0	0	3691900	3201700	2480425	1723400	1.43926	#NAME?	0.52533	#NAME?	0	0	2490000	0	0	3592000	0	0	3839700	0	0	0	0	0	0	0	0	0	0	0	3691900
Q4WE62;B0Y200;A0A0J5PTP8;A1D0C6	318;318;318;319	Q4WE62	1	3;4	S	T(1)PDPLTQLPLPDPES(1)PARS(1)PPQS(1)PPAR	T(50.96)PDPLT(-50.96)QLPLPDPES(81.03)PARS(110.27)PPQS(123.92)PPAR	23	3	-0.009448	24450000	0	0	24450000	2490000	3592000	3839700	0	0	0	3691900	3201700	2480425	1723400	1.43926	#NAME?	0.52533	#NAME?	0	0	2490000	0	0	3592000	0	0	3839700	0	0	0	0	0	0	0	0	0	0	0	3691900
Q4WQ06;B0Y6U4;A0A0J5SDG5	295;295;324	Q4WQ06	1	1;2	S	NELIQLPQT(1)PEDAS(1)PK	NELIQLPQT(189.77)PEDAS(189.77)PK	14	2	0.54558	47914000	10880000	37034000	0	6444400	8883800	5373400	4368500	3942700	7110500	3863400	7113100	6267525	5507425	1.13801	#NAME?	0.186518	#NAME?	1363500	5080900	0	2083800	6800000	0	1492200	3881200	0	642790	3725700	0	0	3942700	0	1817100	5293400	0	1042000	2821300	0
Q4WI22;B0XUE3;A0A0J5PMP5;A1CZ33	233;233;233;149	Q4WI22	1	1	T	GHET(1)DEEEENQPTEEQVR	GHET(106.68)DEEEENQPT(-106.68)EEQVR	4	2	0.23273	11376000	11376000	0	0	0	925770	0	1326300	0	1224800	0	0	563018	306200	1.83872	#NAME?	0.878705	#NAME?	0	0	0	925770	0	0	0	0	0	1326300	0	0	0	0	0	1224800	0	0	0	0	0
Q4WEN7;A1CZV2;A0A0J5PR03;B0Y2X2	126;126;126;126	Q4WEN7	1	1;2	S	LGS(1)VDADGMS(1)VR	LGS(94.45)VDADGMS(94.45)VR	10	2	-0.23255	14359000	2071000	12288000	0	569890	2166300	1649300	3591600	2077600	2233900	940700	1130100	1.99427e+06	1595575	1.24988	#NAME?	0.321786	#NAME?	569890	0	0	504850	1661400	0	0	1649300	0	996300	2595300	0	0	2077600	0	0	2233900	0	0	940700	0
Q4WHF3;B0XVS8;A0A0J5PQM4;A1DFX9	395;395;395;395	Q4WHF3	1	1	T	T(1)AGVLEAPPQR	T(81.24)AGVLEAPPQR	1	2	0.66261	8369300	8369300	0	0	1854000	0	0	1530600	2105800	2071800	807150	0	846150	1.24619e+06	0.678991	#NAME?	-0.558536	#NAME?	1854000	0	0	0	0	0	0	0	0	1530600	0	0	2105800	0	0	2071800	0	0	807150	0	0
Q4WVC3;B0Y105;A0A0J5PT72	1159;1159;1159	Q4WVC3	1	1;2;3	S	S(0.276)DT(0.724)PAPSAQPS(1)PLAEPNR	S(-4.18)DT(4.18)PAPS(-68.74)AQPS(87.96)PLAEPNR	11	2	0.0070685	54227000	12528000	39163000	2536200	8618500	3540100	5168100	6930500	13643000	8512800	3238900	4575500	6064300	7492550	0.809377	#NAME?	-0.305116	#NAME?	2168600	6449900	0	1319200	2220900	0	1812900	3355200	0	1921300	5009300	0	0	11107000	2536200	2825900	5687000	0	901630	2337200	0
Q4WEL9;B0Y2U3;A0A0J5PUW0;A1CZX0	345;345;345;372	Q4WEL9	1	1;2;3	S	RAS(1)S(1)VNS(1)LPHNR	RAS(134.82)S(134.82)VNS(134.82)LPHNR	4	2	-1.6931	96606000	16897000	29792000	49917000	6222500	6364700	10196000	18104000	8135600	24235000	14279000	5329000	10221800	12994650	0.786616	#NAME?	-0.346269	#NAME?	2513000	3709500	0	2768200	3596500	0	4753500	5442400	0	5486000	5166900	7450700	0	8135600	0	0	0	24235000	1376500	0	12902000
Q4WEI5;B0Y2R0;A1D002;A1C523;A0A0J5PTZ6	431;431;431;431;431	Q4WEI5	1	1	T	DLEDVPT(1)EELEP	DLEDVPT(91.86)EELEP	7	2	0.26166	2405900	2405900	0	0	0	737180	0	807230	0	861530	0	0	386102	215382	1.79264	#NAME?	0.842083	#NAME?	0	0	0	737180	0	0	0	0	0	807230	0	0	0	0	0	861530	0	0	0	0	0
A0A0J5SZA2;Q4WN20;B0Y7I2;A1DMJ4	30;30;30;30	A0A0J5SZA2	1	1;2	S	RAS(1)LS(1)DDEAVPGSDTNETTGLLLER	RAS(111.75)LS(102.65)DDEAVPGS(-102.65)DT(-116.58)NET(-126.04)T(-129.76)GLLLER	3	3	-0.5001	1007500000	49713000	957820000	0	23590000	24752000	20413000	35623000	26497000	17738000	14627000	33611000	26094500	23118250	1.12874	#NAME?	0.174714	#NAME?	7032600	16557000	0	12790000	11961000	0	6264400	14148000	0	6259300	29364000	0	5033000	21464000	0	4307000	13431000	0	3763100	10864000	0
A0A0J5SZA2;Q4WN20;B0Y7I2;A1DMJ4	32;32;32;32	A0A0J5SZA2	1	1;2	S	RAS(1)LS(1)DDEAVPGSDTNETTGLLLER	RAS(111.75)LS(102.65)DDEAVPGS(-102.65)DT(-116.58)NET(-126.04)T(-129.76)GLLLER	5	3	-0.5001	1006600000	48791000	957820000	0	23590000	24752000	20413000	35623000	26497000	17738000	14627000	33611000	26094500	23118250	1.12874	#NAME?	0.174714	#NAME?	7032600	16557000	0	12790000	11961000	0	6264400	14148000	0	6259300	29364000	0	5033000	21464000	0	4307000	13431000	0	3763100	10864000	0
A0A0J5Q4Y7;B0Y4K5;Q4WQD6;E9QTX0	427;419;427;427	A0A0J5Q4Y7	1	1;2	S	EAAAQS(1)PAAET(1)PAGK	EAAAQS(133.9)PAAET(133.9)PAGK	6	2	0.18779	851330000	810130000	41195000	0	36277000	93105000	57547000	74475000	60836000	91088000	48534000	18918000	65351000	54844000	1.19158	#NAME?	0.252876	#NAME?	36277000	0	0	88271000	4833500	0	55633000	1914000	0	71095000	3380400	0	56733000	4103300	0	82892000	8195800	0	45287000	3247400	0
Q4X1M0;B0XRZ3;A0A0J5PZH4;A1DGN8	1514;1514;1488;1516	Q4X1M0	1	1;2	S	RPS(1)KAPS(0.643)T(0.357)TGEEAS	RPS(131.72)KAPS(2.55)T(-2.55)T(-43.52)GEEAS(-67.84)	3	2	-0.63057	105290000	0	105290000	0	6939500	7190600	11341000	9588900	15557000	13344000	9410800	3081700	8765000	10348375	0.846993	#NAME?	-0.239578	#NAME?	0	6939500	0	0	7190600	0	0	11341000	0	0	9588900	0	0	15557000	0	0	13344000	0	0	9410800	0
CON__P02662	115	CON__P02662	1	1	S	VPQLEIVPNS(1)AEER	VPQLEIVPNS(112.5)AEER	10	2	0.2396	2939400	2939400	0	0	0	2077000	0	0	0	0	862390	0	519250	215598	2.40842	#NAME?	1.26809	#NAME?	0	0	0	2077000	0	0	0	0	0	0	0	0	0	0	0	0	0	0	862390	0	0
A0A0J5PZA7;Q6MYY8;E9R3C5;B0XQR4;A1D2T1	982;555;555;553;552	A0A0J5PZA7	1	2	T	AET(1)PDHFHASNVEIAQPT(1)PR	AET(60.35)PDHFHAS(-60.35)NVEIAQPT(144.01)PR	18	3	1.0325	43897000	0	43897000	0	5297200	3875300	3780800	5942700	0	13347000	7179500	4474500	4724000	6250250	0.75581	#NAME?	-0.403905	#NAME?	0	5297200	0	0	3875300	0	0	3780800	0	0	5942700	0	0	0	0	0	13347000	0	0	7179500	0
Q4WX67;B0XYF1;A0A0J5PUY9	363;363;363	Q4WX67	1	2	S	GIS(1)PS(1)PAR	GIS(67.73)PS(67.73)PAR	3	2	-0.18865	5549000	0	5549000	0	0	2366700	0	1214300	0	1968000	0	0	895250	492000	1.81961	#NAME?	0.863632	#NAME?	0	0	0	0	2366700	0	0	0	0	0	1214300	0	0	0	0	0	1968000	0	0	0	0
Q4WX67;B0XYF1;A0A0J5PUY9	365;365;365	Q4WX67	1	2	S	GIS(1)PS(1)PAR	GIS(67.73)PS(67.73)PAR	5	2	-0.18865	5549000	0	5549000	0	0	2366700	0	1214300	0	1968000	0	0	895250	492000	1.81961	#NAME?	0.863632	#NAME?	0	0	0	0	2366700	0	0	0	0	0	1214300	0	0	0	0	0	1968000	0	0	0	0
Q4X1L9;B0XRZ4;A0A0J5SW67	30;30;30	Q4X1L9	1	1;2;3	S	PIS(1)PAGDS(1)PR	PIS(51.19)PAGDS(51.19)PR	8	2	-0.29828	15162000	1374700	2764700	11023000	1582300	2152800	2219700	1488300	2409900	1955900	0	1869800	1860775	1558900	1.19365	#NAME?	0.255375	#NAME?	0	0	1582300	1374700	778080	0	0	502890	1716800	0	0	1488300	0	0	2409900	0	0	1955900	0	0	0
B0Y7S6;A0A0J5Q2R8;Q4WMS5;A1DMT6;A1CTM1	205;205;205;200;205	B0Y7S6	1	1	S	S(1)PLGLQSTLR	S(79.1)PLGLQS(-79.1)T(-88.36)LR	1	2	0.32381	12021000	12021000	0	0	0	4362900	0	0	3999700	0	0	3658300	1090725	1914500	0.569718	#NAME?	-0.81168	#NAME?	0	0	0	4362900	0	0	0	0	0	0	0	0	3999700	0	0	0	0	0	0	0	0
A0A0J5Q446;Q4WLF7;B0XM58	1677;1603;1603	A0A0J5Q446	1	2	S	QLVDDLS(1)DDDIDAMANDILDS(1)PAAR	QLVDDLS(72.49)DDDIDAMANDILDS(72.49)PAAR	21	2	0.68352	77629000	0	77629000	0	5807600	4434900	5104600	9808700	13065000	2652000	2903600	0	6288950	4655150	1.35097	#NAME?	0.433992	#NAME?	0	5807600	0	0	4434900	0	0	5104600	0	0	9808700	0	0	13065000	0	0	2652000	0	0	2903600	0
A0A0J5PLE5;Q4WJP7;B0XP17;A1D4A3	808;808;808;809	A0A0J5PLE5	1	1	S	LVDDVADDHDDS(1)AFDNEK	LVDDVADDHDDS(198.77)AFDNEK	12	2	-0.25248	54007000	54007000	0	0	8107100	2895400	6782700	6997100	11677000	8799600	4338500	4409000	6195575	7306025	0.848009	#NAME?	-0.237849	#NAME?	8107100	0	0	2895400	0	0	6782700	0	0	6997100	0	0	11677000	0	0	8799600	0	0	4338500	0	0
B0Y6T1;A0A0J5PEK2	283;283	B0Y6T1	1	1	S	LIAVDQPEAGS(1)QR	LIAVDQPEAGS(86.19)QR	11	2	2.3301	2035700	2035700	0	0	0	0	0	1422400	613220	0	0	0	355600	153305	2.31956	#NAME?	1.21385	#NAME?	0	0	0	0	0	0	0	0	0	1422400	0	0	613220	0	0	0	0	0	0	0	0
A0A0J5Q008;Q4WIG7;B0XTL3	650;650;650	A0A0J5Q008	1	1	S	VIS(1)DDEDEDER	VIS(112.02)DDEDEDER	3	2	-1.1472	4260100	4260100	0	0	0	1537600	0	1167100	0	0	1555400	0	676175	388850	1.73891	#NAME?	0.798183	#NAME?	0	0	0	1537600	0	0	0	0	0	1167100	0	0	0	0	0	0	0	0	1555400	0	0
A0A0J5PWH8;Q4WT75;B0XQE8;A1D352	1380;1392;1392;1392	A0A0J5PWH8	1	2;3	S	KLS(1)DAS(1)S(1)EDIR	KLS(114.01)DAS(114.01)S(114.01)EDIR	7	2	-0.28688	11613000	0	6259100	5354000	1701500	1233500	2025000	0	3307700	2046200	0	1299100	1240000	1663250	0.745528	#NAME?	-0.423665	#NAME?	0	1701500	0	0	1233500	0	0	2025000	0	0	0	0	0	0	3307700	0	0	2046200	0	0	0
Q4WWF5;B0XZ69;A0A0J5SSZ9	89;89;89	Q4WWF5	1	1	S	DAKS(1)PIELLR	DAKS(152)PIELLR	4	2	0.10858	73226000	73226000	0	0	8144800	4392700	7820200	13434000	15421000	10293000	6740300	6979700	8447925	9858500	0.856918	#NAME?	-0.222771	#NAME?	8144800	0	0	4392700	0	0	7820200	0	0	13434000	0	0	15421000	0	0	10293000	0	0	6740300	0	0
Q4WMH1;B0Y837;A0A0J5Q352	356;356;444	Q4WMH1	1	1;2	T	VPS(1)AT(1)PPQFGQAPPAPAR	VPS(67.15)AT(67.15)PPQFGQAPPAPAR	5	2	0.75104	5429000	676940	4752000	0	1301500	0	676940	1094200	0	910130	691700	754500	768160	589082	1.30399	#NAME?	0.382937	#NAME?	0	1301500	0	0	0	0	676940	0	0	0	1094200	0	0	0	0	0	910130	0	0	691700	0
A0A0J5PXU5;Q4X093;B0XTT7;A1DHX9	517;529;529;523	A0A0J5PXU5	1	3	S	S(1)QAS(1)PAPAS(1)PVVPER	S(86.21)QAS(86.21)PAPAS(86.21)PVVPER	1	2	0.45768	12788000	0	0	12788000	0	0	0	3629700	4792900	0	1762500	0	907425	1638850	0.553696	#NAME?	-0.852834	#NAME?	0	0	0	0	0	0	0	0	0	0	0	3629700	0	0	4792900	0	0	0	0	0	1762500
A1CMP1;A1DL98;Q4WCX4;B0YDH0;A0A0J5PJ94	161;180;183;183;372	A1CMP1	1	1	S	KDEDEDDIPDLVEGENFES(1)NVE	KDEDEDDIPDLVEGENFES(70.07)NVE	19	3	0.13568	320890000	320890000	0	0	64998000	0	44531000	40351000	54594000	27031000	18296000	17422000	37470000	29335750	1.27728	#NAME?	0.353076	#NAME?	64998000	0	0	0	0	0	44531000	0	0	40351000	0	0	54594000	0	0	27031000	0	0	18296000	0	0
A0A0J5SSM2;A1D834;Q4WWR1;B0XYW1;Q9C0T1	610;82;148;148;82	A0A0J5SSM2	1	1	T	NGFQVGT(1)PK	NGFQVGT(80.22)PK	7	2	0.37959	4241400	4241400	0	0	1124200	0	1465400	0	0	1131400	520470	0	647400	412968	1.56768	#NAME?	0.648629	#NAME?	1124200	0	0	0	0	0	1465400	0	0	0	0	0	0	0	0	1131400	0	0	520470	0	0
Q4X0I9;B0XTC7;A0A0J5PY38	379;379;384	Q4X0I9	1	1;2	S	QDPVVINDS(1)PEPPS(1)PER	QDPVVINDS(109.37)PEPPS(109.37)PER	14	2	0.36086	22190000	8672100	13518000	0	5479600	2387000	2669800	1969200	0	4868700	883590	3932600	3126400	2.42122e+06	1.29125	#NAME?	0.368767	#NAME?	3809500	1670100	0	0	2387000	0	0	2669800	0	0	1969200	0	0	0	0	2811100	2057600	0	0	883590	0
A0A0J5PKV1;Q4WAM6;B0YC00;A1D963	1293;1309;1309;1293	A0A0J5PKV1	1	1;2;3	S	FKGDDS(1)S(1)S(1)DEIPEEPEEVSK	FKGDDS(84.62)S(84.79)S(88.62)DEIPEEPEEVS(-84.62)K	6	3	0.21005	28463000	8951400	19511000	0	3193300	1829900	2559100	3298400	9009400	4262500	0	1570500	2720175	3710600	0.733082	#NAME?	-0.447953	#NAME?	0	3193300	0	1829900	0	0	0	2559100	0	3298400	0	0	3823100	5186300	0	0	4262500	0	0	0	0
A1DL32;A0A0J5PFZ2;Q4WCR7;B0YDN0	345;345;346;346	A1DL32	1	1	S	VEAEDS(1)DDPDAQGVQFTESR	VEAEDS(122.65)DDPDAQGVQFT(-122.65)ES(-129.37)R	6	2	-0.43629	4836800	4836800	0	0	1026700	897430	826830	0	0	1142000	621510	322250	687740	521440	1.31892	#NAME?	0.399362	#NAME?	1026700	0	0	897430	0	0	826830	0	0	0	0	0	0	0	0	1142000	0	0	621510	0	0
Q4WXP2;B0XXY1;A0A0J5PUP4;A1D747	294;294;294;210	Q4WXP2	1	1	S	RGGS(1)PIEAAPDDELMGSGENDLDAIKK	RGGS(73.58)PIEAAPDDELMGS(-73.58)GENDLDAIKK	4	3	0.16796	19527000	19527000	0	0	0	1055500	1724000	1709300	1948800	1291500	0	0	1122200	810075	1.3853	#NAME?	0.470202	#NAME?	0	0	0	1055500	0	0	1724000	0	0	1709300	0	0	1948800	0	0	1291500	0	0	0	0	0
Q4WAS7;B0YC49;A0A0J5PKZ0;A1D9B3	17;17;17;17	Q4WAS7	1	1	S	INS(1)LQNEVR	INS(106.79)LQNEVR	3	2	0.61926	8649300	8649300	0	0	1812900	1186200	2285900	0	3364300	0	0	0	1321250	841075	1.57091	#NAME?	0.651597	#NAME?	1812900	0	0	1186200	0	0	2285900	0	0	0	0	0	3364300	0	0	0	0	0	0	0	0
Q4WX39;B0XYI0;A1D7N7;A0A0J5SS77;A1CJT1	398;398;398;323;399	Q4WX39	1	4	S	GRS(1)RT(1)GS(1)VS(1)PR	GRS(90.26)RT(90.26)GS(90.26)VS(90.26)PR	3	2	0.70814	7517400	0	0	7517400	0	2378300	0	0	0	5139100	0	0	594575	1284775	0.462785	#NAME?	-1.11159	#NAME?	0	0	0	0	0	2378300	0	0	0	0	0	0	0	0	0	0	0	5139100	0	0	0
Q4WX39;B0XYI0;A1D7N7;A0A0J5SS77;A1CJT1	402;402;402;327;403	Q4WX39	1	4	S	GRS(1)RT(1)GS(1)VS(1)PR	GRS(90.26)RT(90.26)GS(90.26)VS(90.26)PR	7	2	0.70814	7517400	0	0	7517400	0	2378300	0	0	0	5139100	0	0	594575	1284775	0.462785	#NAME?	-1.11159	#NAME?	0	0	0	0	0	2378300	0	0	0	0	0	0	0	0	0	0	0	5139100	0	0	0
Q4WX39;B0XYI0;A1D7N7;A0A0J5SS77;A1CJT1	404;404;404;329;405	Q4WX39	1	4	S	GRS(1)RT(1)GS(1)VS(1)PR	GRS(90.26)RT(90.26)GS(90.26)VS(90.26)PR	9	2	0.70814	7517400	0	0	7517400	0	2378300	0	0	0	5139100	0	0	594575	1284775	0.462785	#NAME?	-1.11159	#NAME?	0	0	0	0	0	2378300	0	0	0	0	0	0	0	0	0	0	0	5139100	0	0	0
Q4WX39;B0XYI0;A1D7N7;A0A0J5SS77;A1CJT1	400;400;400;325;401	Q4WX39	1	4	T	GRS(1)RT(1)GS(1)VS(1)PR	GRS(90.26)RT(90.26)GS(90.26)VS(90.26)PR	5	2	0.70814	7517400	0	0	7517400	0	2378300	0	0	0	5139100	0	0	594575	1284775	0.462785	#NAME?	-1.11159	#NAME?	0	0	0	0	0	2378300	0	0	0	0	0	0	0	0	0	0	0	5139100	0	0	0
A0A0J5PLE5;Q4WJP7;B0XP17	1392;1436;1436	A0A0J5PLE5	1	1	S	NAAAQPS(1)PEPR	NAAAQPS(54.72)PEPR	7	2	0.83164	3753700	3753700	0	0	0	948490	0	707910	0	982260	0	0	414100	245565	1.68632	#NAME?	0.753874	#NAME?	0	0	0	948490	0	0	0	0	0	707910	0	0	0	0	0	982260	0	0	0	0	0
Q4WHZ5;B0XUN8;A0A0J5PR21	256;256;263	Q4WHZ5	1	2	S	RGS(1)S(1)PPRPK	RGS(67.88)S(67.88)PPRPK	3	2	-0.5358	163140000	0	163140000	0	0	18552000	0	13534000	8969400	19512000	16061000	0	8021500	11135600	0.720347	#NAME?	-0.473235	#NAME?	0	0	0	0	18552000	0	0	0	0	0	13534000	0	0	8969400	0	0	19512000	0	0	16061000	0
Q4WHZ5;B0XUN8;A0A0J5PR21	257;257;264	Q4WHZ5	1	1;2	S	RGS(1)S(1)PPRPK	RGS(67.88)S(67.88)PPRPK	4	2	-0.5358	163140000	0	163140000	0	0	18552000	0	13534000	8969400	19512000	16061000	0	8021500	11135600	0.720347	#NAME?	-0.473235	#NAME?	0	0	0	0	18552000	0	0	0	0	0	13534000	0	0	8969400	0	0	19512000	0	0	16061000	0
A0A0J5SV33;A1DHX8	669;669	A0A0J5SV33	1	2;3	S	S(1)RS(1)PGPS(1)DVDGR	S(67.08)RS(67.08)PGPS(67.08)DVDGR	1	2	-0.28623	12748000	0	10229000	2519400	576490	6268800	0	0	0	3442300	0	0	1.71132e+06	860575	1.98858	#NAME?	0.991739	#NAME?	0	0	576490	0	4325900	1942900	0	0	0	0	0	0	0	0	0	0	3442300	0	0	0	0
A0A0J5SV33;A1DHX8	671;671	A0A0J5SV33	1	2;3	S	S(1)RS(1)PGPS(1)DVDGR	S(67.08)RS(67.08)PGPS(67.08)DVDGR	3	2	-0.28623	12748000	0	10229000	2519400	576490	6268800	0	0	0	3442300	0	0	1.71132e+06	860575	1.98858	#NAME?	0.991739	#NAME?	0	0	576490	0	4325900	1942900	0	0	0	0	0	0	0	0	0	0	3442300	0	0	0	0
Q4WUQ6;A0A0J5PVC1;B0Y483;G5EB77;A1DEQ5;A1CAD1;A0A1U8QM52	39;39;39;39;39;39;39	Q4WUQ6	1	1	S	S(1)EDDNVPDDFK	S(77.66)EDDNVPDDFK	1	2	0.2243	6487700	6487700	0	0	2169600	0	1026100	0	0	1851700	0	0	798925	462925	1.72582	#NAME?	0.787282	#NAME?	2169600	0	0	0	0	0	1026100	0	0	0	0	0	0	0	0	1851700	0	0	0	0	0
A0A0J5PZT9;Q4WWK0;A1CJ83;A1D896;B0XZ25	278;284;284;384;413	A0A0J5PZT9	1	1	S	EVEKQPS(1)PPPK	EVEKQPS(65.9)PPPK	7	3	-0.791	33468000	33468000	0	0	5034000	0	5412000	3646400	7914400	4317400	2575200	2680400	3523100	4371850	0.80586	#NAME?	-0.311398	#NAME?	5034000	0	0	0	0	0	5412000	0	0	3646400	0	0	7914400	0	0	4317400	0	0	2575200	0	0
Q4WI26;B0XUD9;A0A0J5PM39	474;474;498	Q4WI26	1	1	S	DRS(1)PPPQLDLSAVR	DRS(102.86)PPPQLDLS(-102.86)AVR	3	2	1.111	25857000	25857000	0	0	3279400	2500800	3457800	3189900	4504600	3175300	2213200	3536000	3106975	3357275	0.925445	#NAME?	-0.11178	#NAME?	3279400	0	0	2500800	0	0	3457800	0	0	3189900	0	0	4504600	0	0	3175300	0	0	2213200	0	0
A0A1V1G235;A0A1V1FZ94;O43099;B0YDL9;A0A0J5PFY6;A0A1V1FVZ3;A1CMU0;Q5ASN8;A1DL47	112;115;122;122;122;115;122;122;122	A0A1V1G235;A1DL47	1	1	S	S(1)IGWADEEGR	S(144.1)IGWADEEGR	1	2	-0.20357	30859000	30859000	0	0	4236300	4839700	3646400	4110500	0	6833400	2797300	4395500	4208225	3506550	1.2001	#NAME?	0.26316	#NAME?	4236300	0	0	4839700	0	0	3646400	0	0	4110500	0	0	0	0	0	6833400	0	0	2797300	0	0
Q4WX78;B0XYE0;A1D7J7;A0A0J5PXR8;A1CJX1	325;325;325;325;332	Q4WX78	1	2	S	VETS(1)PS(1)PPHQR	VET(-35.72)S(35.72)PS(91.04)PPHQR	6	2	-0.027649	38543000	0	38543000	0	2603100	2596300	2574200	3084300	3267600	3343100	1795500	1492500	2714475	2474675	1.0969	#NAME?	0.133434	#NAME?	0	2603100	0	0	2596300	0	0	2574200	0	0	3084300	0	0	3267600	0	0	3343100	0	0	1795500	0
A0A0J5Q446;Q4WLF7;B0XM58	1663;1589;1589	A0A0J5Q446	1	1;2	S	QLVDDLS(1)DDDIDAMANDILDS(1)PAAR	QLVDDLS(72.49)DDDIDAMANDILDS(72.49)PAAR	7	2	0.68352	126930000	49298000	77629000	0	8471500	5945000	8624000	14588000	19968000	5179400	3336800	0	9407125	7121050	1.32103	#NAME?	0.401664	#NAME?	2663800	5807600	0	1510200	4434900	0	3519400	5104600	0	4779700	9808700	0	6902800	13065000	0	2527400	2652000	0	433250	2903600	0
A1CQY3;A1D3U7;A0A0J5SIW9;Q4WJ93;B0XPQ0	363;439;402;439;439	A1CQY3;A1D3U7;Q4WJ93	1	1;2;3	S	S(1)VLS(1)PES(1)PR	S(84.61)VLS(84.61)PES(84.61)PR	7	2	-1.3827	200900000	76583000	117520000	6790300	22618000	14559000	7171000	17844000	22484000	28206000	16591000	5822600	15548000	18275900	0.850738	#NAME?	-0.233213	#NAME?	10714000	9762500	2141500	8928500	5630700	0	0	7171000	0	10964000	6879700	0	8854400	10961000	2668700	15678000	12528000	0	6334200	8276700	1980000
Q4WU32;B0Y3K9;A0A0J5PVP3	34;34;34	Q4WU32	1	1	S	GDES(1)PLVDADGEPRPTEDQPATTEEK	GDES(114.84)PLVDADGEPRPT(-114.84)EDQPAT(-128.3)T(-129.14)EEK	4	3	-0.21929	89101000	89101000	0	0	14211000	9668500	8812800	7385100	12126000	12623000	5920500	4666600	10019350	8834025	1.13418	#NAME?	0.181646	#NAME?	14211000	0	0	9668500	0	0	8812800	0	0	7385100	0	0	12126000	0	0	12623000	0	0	5920500	0	0
A0A0J5PSG6;Q4WUJ6;B0Y421	2586;199;199	A0A0J5PSG6	1	1	S	GQKDS(1)DAEDGWEPLPGDAGDGVEWR	GQKDS(126.86)DAEDGWEPLPGDAGDGVEWR	5	3	0.12961	7577300	7577300	0	0	0	1387700	0	1809300	0	1970100	895760	1514400	799250	1095065	0.729865	#NAME?	-0.454298	#NAME?	0	0	0	1387700	0	0	0	0	0	1809300	0	0	0	0	0	1970100	0	0	895760	0	0
Q4WTT9;O43121;B0Y3B6;A0A0J5PVF9;A1CZG1;A1C9U8	739;739;739;739;740;745	Q4WTT9;A1C9U8	1	3;4	T	RT(1)GT(1)QKS(0.997)VS(0.792)S(0.211)AVLSK	RT(78.55)GT(66.46)QKS(24.22)VS(5.8)S(-5.8)AVLS(-46.6)K	4	2	0.4579	31441000	0	0	31441000	7083200	0	0	3027700	6315100	4056500	3698400	0	2527725	3517500	0.718614	#NAME?	-0.476711	#NAME?	0	0	7083200	0	0	0	0	0	0	0	0	3027700	0	0	6315100	0	0	4056500	0	0	3698400
Q4WTR9;B0Y396;A0A0J5PVB0;A1CZI2	1026;1026;1026;1029	Q4WTR9	1	2	T	AREEAEMT(1)VDS(0.996)ET(0.004)GDK	AREEAEMT(77.66)VDS(24.5)ET(-24.5)GDK	8	2	0.42175	22977000	0	22977000	0	3286300	0	4075300	3885500	0	4269200	2815900	1723400	2811775	2202125	1.27685	#NAME?	0.352585	#NAME?	0	3286300	0	0	0	0	0	4075300	0	0	3885500	0	0	0	0	0	4269200	0	0	2815900	0
Q8TFW8;Q6MYI7;E9RC36;B0XR87;A0A0J5SXZ9	554;563;563;563;563	Q8TFW8	1	2;3	T	RLEQGLEDDLDIQQS(1)PT(1)DT(1)EQEEIER	RLEQGLEDDLDIQQS(71.09)PT(71.09)DT(71.09)EQEEIER	17	3	1.3102	40186000	0	20330000	19857000	12540000	0	3718100	0	11960000	9819500	656910	1491800	4064525	5.98205e+06	0.679453	#NAME?	-0.557554	#NAME?	0	6794200	5745800	0	0	0	0	3718100	0	0	0	0	0	5130500	6829700	0	2538500	7281000	0	656910	0
Q8TFW8;Q6MYI7;E9RC36;B0XR87;A0A0J5SXZ9	556;565;565;565;565	Q8TFW8	1	2;3	T	RLEQGLEDDLDIQQS(1)PT(1)DT(1)EQEEIER	RLEQGLEDDLDIQQS(71.09)PT(71.09)DT(71.09)EQEEIER	19	3	1.3102	40186000	0	20330000	19857000	12540000	0	3718100	0	11960000	9819500	656910	1491800	4064525	5.98205e+06	0.679453	#NAME?	-0.557554	#NAME?	0	6794200	5745800	0	0	0	0	3718100	0	0	0	0	0	5130500	6829700	0	2538500	7281000	0	656910	0
A0A0J5SY40;Q6MYM4;E9RAB9	74;74;74	A0A0J5SY40	1	1	S	S(1)FNDPDVEIEQK	S(76.76)FNDPDVEIEQK	1	2	0.040873	2800800	2800800	0	0	1031400	0	0	0	0	1277900	0	491530	257850	442358	0.5829	#NAME?	-0.778681	#NAME?	1031400	0	0	0	0	0	0	0	0	0	0	0	0	0	0	1277900	0	0	0	0	0
A0A0J5Q344;Q4X0U9;B0XSP5	993;1011;1011	A0A0J5Q344	1	1	S	EKPDIEDAIDES(1)DEAEVLEDDAQDNDESEELDLKK	EKPDIEDAIDES(106.89)DEAEVLEDDAQDNDES(-106.89)EELDLKK	12	3	0.62012	47264000	47264000	0	0	0	0	3336400	8107200	15693000	3523400	0	0	2860900	4804100	0.595512	#NAME?	-0.747797	#NAME?	0	0	0	0	0	0	3336400	0	0	8107200	0	0	15693000	0	0	3523400	0	0	0	0	0
Q4WU54;B0Y3N0;A0A0J5PUV5	536;536;536	Q4WU54	1	1	S	RPS(1)GPPPLEPR	RPS(76.33)GPPPLEPR	3	2	-0.1236	7375300	7375300	0	0	0	1599100	0	1507200	0	2096000	834170	1338800	776575	1.06724e+06	0.727646	#NAME?	-0.458691	#NAME?	0	0	0	1599100	0	0	0	0	0	1507200	0	0	0	0	0	2096000	0	0	834170	0	0
A1DEU8	97	A1DEU8	1	1	S	ETHHAYENSLDLES(1)GDEDGPVVVR	ET(-80.09)HHAY(-80.48)ENS(-76.71)LDLES(76.71)GDEDGPVVVR	14	3	-0.012437	12651000	12651000	0	0	0	0	0	8512100	0	4138700	0	0	2128025	1034675	2.05671	#NAME?	1.04034	#NAME?	0	0	0	0	0	0	0	0	0	8512100	0	0	0	0	0	4138700	0	0	0	0	0
Q4WY22;B0XXJ9;A1D6S2	338;338;338	Q4WY22	1	1	S	NQPLLLS(1)PR	NQPLLLS(76.52)PR	7	2	-0.25389	10049000	10049000	0	0	2767200	0	0	3470600	3811300	0	0	0	1559450	952825	1.63666	#NAME?	0.710754	#NAME?	2767200	0	0	0	0	0	0	0	0	3470600	0	0	3811300	0	0	0	0	0	0	0	0
Q4WMH1;B0Y837;A0A0J5Q352;A1DN45;A1CTH0	555;555;643;643;664	Q4WMH1	1	1;2	S	GYQSGGAS(1)DS(1)EGGR	GY(-90.04)QS(-57.8)GGAS(67.82)DS(57.8)EGGR	8	2	0.65966	249100000	202430000	46668000	0	11187000	25898000	16906000	20335000	12981000	29647000	15381000	5406400	18581500	15853850	1.17205	#NAME?	0.229034	#NAME?	11187000	0	0	19754000	6143900	0	13473000	3432400	0	15568000	4766600	0	12981000	0	0	22671000	6975700	0	11944000	3436700	0
A0A0J5Q2B1;Q4WN81;B0Y7B6;A1DMC9	353;354;354;353	A0A0J5Q2B1	1	2	S	IYLPLS(1)DDS(1)DDEAAR	IY(-98.5)LPLS(98.5)DDS(112.15)DDEAAR	6	2	0.31067	14678000	0	14678000	0	3384800	0	1754600	768780	3472900	2524500	1308800	422450	1477045	1.93216e+06	0.764452	#NAME?	-0.387503	#NAME?	0	3384800	0	0	0	0	0	1754600	0	0	768780	0	0	3472900	0	0	2524500	0	0	1308800	0
Q4WVK0;B0Y1E5;A0A0J5PT98;A1DDV5	211;211;211;211	Q4WVK0	1	1	S	GWEADS(1)EDGGDAETR	GWEADS(116.39)EDGGDAET(-116.39)R	6	2	-0.54904	5696100	5696100	0	0	1035100	0	0	488380	0	599890	394190	0	380870	248520	1.53255	#NAME?	0.615937	#NAME?	1035100	0	0	0	0	0	0	0	0	488380	0	0	0	0	0	599890	0	0	394190	0	0
Q4WI26;B0XUD9;A0A0J5PM39;A1CZ29	224;224;224;224	Q4WI26;A1CZ29	1	1	S	RPS(1)DAAPDVIEK	RPS(130.29)DAAPDVIEK	3	2	0.0051445	68090000	68090000	0	0	7168200	8577100	6520500	8762600	7853500	9452800	5782200	6097000	7757100	7296375	1.06314	#NAME?	0.0883375	#NAME?	7168200	0	0	8577100	0	0	6520500	0	0	8762600	0	0	7853500	0	0	9452800	0	0	5782200	0	0
Q4WM37;B0Y8H2;A1DNI1;A0A0J5T051	1892;1892;1892;1865	Q4WM37	1	1;2	S	AMS(1)PMVQAR	AMS(78.1)PMVQAR	3	2	-0.98417	111300000	72335000	38963000	0	15952000	4858700	15571000	4666600	22295000	17692000	7668500	3261800	10262075	12729325	0.806176	#NAME?	-0.310833	#NAME?	7991100	7961400	0	4858700	0	0	8824000	6746800	0	4666600	0	0	8966700	13328000	0	9562100	8130200	0	4871700	2796900	0
A0A0J5PUX9;Q4WX77;B0XYE1;A1D7J8	736;716;716;716	A0A0J5PUX9	1	1	S	GS(1)VDENAASR	GS(81.06)VDENAAS(-81.06)R	2	2	0.54949	11460000	11460000	0	0	0	2121600	1737300	0	1789800	0	0	788440	964725	644560	1.49672	#NAME?	0.581803	#NAME?	0	0	0	2121600	0	0	1737300	0	0	0	0	0	1789800	0	0	0	0	0	0	0	0
A1CT03;Q4X1M0;B0XRZ3;A1DGN8	575;570;570;570	A1CT03;Q4X1M0	1	1	S	APAS(1)PAR	APAS(123.35)PAR	4	2	-0.24542	55574000	55574000	0	0	0	8943400	0	8169600	4196300	4101300	3954600	0	4278250	3063050	1.39673	#NAME?	0.482052	#NAME?	0	0	0	8943400	0	0	0	0	0	8169600	0	0	4196300	0	0	4101300	0	0	3954600	0	0
Q4X153;B0XSE8;A0A0J5Q3C1	13;13;13	Q4X153	1	1	S	RLS(1)DIQPADQDGDIQMR	RLS(95.55)DIQPADQDGDIQMR	3	2	0.92568	11963000	11963000	0	0	1866500	0	1479200	1466800	1413200	1197600	616990	770930	1203125	999680	1.20351	#NAME?	0.267248	#NAME?	1866500	0	0	0	0	0	1479200	0	0	1466800	0	0	1413200	0	0	1197600	0	0	616990	0	0
Q4WQ49;B0Y6Y8;A0A0J5PEM9	20;20;20	Q4WQ49	1	2	S	IVEMS(1)S(1)DEEDARPPTGFR	IVEMS(104.74)S(98.86)DEEDARPPT(-98.86)GFR	5	2	0.17495	40577000	0	40577000	0	5379900	4723500	5336500	2931600	7452600	5051900	2761500	5109100	4592875	5093775	0.901664	#NAME?	-0.149338	#NAME?	0	5379900	0	0	4723500	0	0	5336500	0	0	2931600	0	0	7452600	0	0	5051900	0	0	2761500	0
Q4WQ49;B0Y6Y8;A0A0J5PEM9	21;21;21	Q4WQ49	1	2	S	IVEMS(1)S(1)DEEDARPPTGFR	IVEMS(104.74)S(98.86)DEEDARPPT(-98.86)GFR	6	2	0.17495	40577000	0	40577000	0	5379900	4723500	5336500	2931600	7452600	5051900	2761500	5109100	4592875	5093775	0.901664	#NAME?	-0.149338	#NAME?	0	5379900	0	0	4723500	0	0	5336500	0	0	2931600	0	0	7452600	0	0	5051900	0	0	2761500	0
A1DMW2;A1CTJ5;Q4WMQ1;B0Y7V0;A0A0J5Q637	85;115;119;119;119	A1DMW2	1	2	S	LRS(1)PT(1)PGAVDGEGR	LRS(163.34)PT(163.34)PGAVDGEGR	3	2	1.0338	20073000	0	20073000	0	0	7684300	0	0	6109800	0	0	6278900	1921075	3097175	0.620267	#NAME?	-0.689039	#NAME?	0	0	0	0	7684300	0	0	0	0	0	0	0	0	6109800	0	0	0	0	0	0	0
A1DMW2;A1CTJ5;Q4WMQ1;B0Y7V0;A0A0J5Q637	87;117;121;121;121	A1DMW2	1	2	T	LRS(1)PT(1)PGAVDGEGR	LRS(163.34)PT(163.34)PGAVDGEGR	5	2	1.0338	20073000	0	20073000	0	0	7684300	0	0	6109800	0	0	6278900	1921075	3097175	0.620267	#NAME?	-0.689039	#NAME?	0	0	0	0	7684300	0	0	0	0	0	0	0	0	6109800	0	0	0	0	0	0	0
A1D2E3;A0A0J5Q181	150;159	A1D2E3	1	3;4	S	LAMEGS(1)AS(1)PNPS(1)AQAES(1)R	LAMEGS(73.15)AS(73.15)PNPS(73.15)AQAES(73.15)R	12	2	-0.34431	4302500	0	0	4302500	0	1025100	0	688830	1757400	0	0	831200	428482	647150	0.662107	#NAME?	-0.594864	#NAME?	0	0	0	0	0	1025100	0	0	0	0	0	688830	0	0	1757400	0	0	0	0	0	0
A0A0J5PV60	734	A0A0J5PV60	1	1;2	S	RS(1)S(1)PLLNDR	RS(81.68)S(81.68)PLLNDR	3	2	-0.14906	6846500	5645000	1201500	0	0	1201500	0	1673900	0	2143200	746280	1081600	718850	992770	0.724085	#NAME?	-0.465769	#NAME?	0	0	0	0	1201500	0	0	0	0	1673900	0	0	0	0	0	2143200	0	0	746280	0	0
Q4WGN6;B0YB17;A0A0J5PKH1	441;441;441	Q4WGN6	1	1	S	ASPGAAEEDAVLS(1)DEEEGEDLCNCTFSLAYGAK	AS(-116.66)PGAAEEDAVLS(116.66)DEEEGEDLCNCT(-133.48)FS(-147.41)LAY(-165.97)GAK	13	3	0.16884	1935300000	1935300000	0	0	586120000	31522000	177360000	279920000	338880000	388940000	14182000	64605000	268730500	201651750	1.33265	#NAME?	0.414294	#NAME?	586120000	0	0	31522000	0	0	177360000	0	0	279920000	0	0	338880000	0	0	388940000	0	0	14182000	0	0
Q4WXL3;B0XY11;A0A0J5PXF3	327;327;327	Q4WXL3	1	1	S	NEDSGPVVKDPVAQEGS(1)QPVA	NEDS(-72.87)GPVVKDPVAQEGS(72.87)QPVA	17	2	0.13656	10668000	10668000	0	0	1813400	2039500	0	1409800	2562300	0	0	1336700	1315675	974750	1.34976	#NAME?	0.432699	#NAME?	1813400	0	0	2039500	0	0	0	0	0	1409800	0	0	2562300	0	0	0	0	0	0	0	0
A0A0J5SW92;Q4X1Q0;B0XRW5;A1DGL3	440;448;448;440	A0A0J5SW92	1	1	S	AKS(1)VVAGQPNR	AKS(72.7)VVAGQPNR	3	2	0.24395	10075000	10075000	0	0	0	1953300	0	3279400	1016300	2461400	0	0	1308175	869425	1.50464	#NAME?	0.589422	#NAME?	0	0	0	1953300	0	0	0	0	0	3279400	0	0	1016300	0	0	2461400	0	0	0	0	0
Q5B054;A0A1U8QL88	75;75	Q5B054	1	5	S	PFT(1)QDGS(1)T(1)IS(1)ARQFRPGELEPLS(1)K	PFT(60.6)QDGS(60.6)T(60.6)IS(60.6)ARQFRPGELEPLS(60.6)K	7	3	0.57009	17351000	0	0	17351000	0	6686600	0	0	0	5338100	5326400	0	1671650	2666125	0.626996	#NAME?	-0.673472	#NAME?	0	0	0	0	0	6686600	0	0	0	0	0	0	0	0	0	0	0	5338100	0	0	5326400
Q5B054;A0A1U8QL88	78;78	Q5B054	1	5	S	PFT(1)QDGS(1)T(1)IS(1)ARQFRPGELEPLS(1)K	PFT(60.6)QDGS(60.6)T(60.6)IS(60.6)ARQFRPGELEPLS(60.6)K	10	3	0.57009	17351000	0	0	17351000	0	6686600	0	0	0	5338100	5326400	0	1671650	2666125	0.626996	#NAME?	-0.673472	#NAME?	0	0	0	0	0	6686600	0	0	0	0	0	0	0	0	0	0	0	5338100	0	0	5326400
Q5B054;A0A1U8QL88	91;91	Q5B054	1	5	S	PFT(1)QDGS(1)T(1)IS(1)ARQFRPGELEPLS(1)K	PFT(60.6)QDGS(60.6)T(60.6)IS(60.6)ARQFRPGELEPLS(60.6)K	23	3	0.57009	17351000	0	0	17351000	0	6686600	0	0	0	5338100	5326400	0	1671650	2666125	0.626996	#NAME?	-0.673472	#NAME?	0	0	0	0	0	6686600	0	0	0	0	0	0	0	0	0	0	0	5338100	0	0	5326400
Q5B054;A0A1U8QL88	71;71	Q5B054	1	5	T	PFT(1)QDGS(1)T(1)IS(1)ARQFRPGELEPLS(1)K	PFT(60.6)QDGS(60.6)T(60.6)IS(60.6)ARQFRPGELEPLS(60.6)K	3	3	0.57009	17351000	0	0	17351000	0	6686600	0	0	0	5338100	5326400	0	1671650	2666125	0.626996	#NAME?	-0.673472	#NAME?	0	0	0	0	0	6686600	0	0	0	0	0	0	0	0	0	0	0	5338100	0	0	5326400
Q5B054;A0A1U8QL88	76;76	Q5B054	1	5	T	PFT(1)QDGS(1)T(1)IS(1)ARQFRPGELEPLS(1)K	PFT(60.6)QDGS(60.6)T(60.6)IS(60.6)ARQFRPGELEPLS(60.6)K	8	3	0.57009	17351000	0	0	17351000	0	6686600	0	0	0	5338100	5326400	0	1671650	2666125	0.626996	#NAME?	-0.673472	#NAME?	0	0	0	0	0	6686600	0	0	0	0	0	0	0	0	0	0	0	5338100	0	0	5326400
Q4WZI1;B0XVB4;A0A0J5Q0G2	1365;1365;1365	Q4WZI1	1	2	S	KGEDGWS(1)S(1)DEEGAPAEVTTSAR	KGEDGWS(133.46)S(124.44)DEEGAPAEVT(-124.44)T(-128.85)S(-129.52)AR	7	2	-0.12601	120020000	0	120020000	0	4283200	5540800	5407700	3895100	6395400	7812000	2673100	4345400	4781700	5306475	0.901107	#NAME?	-0.15023	#NAME?	0	4283200	0	0	5540800	0	0	5407700	0	0	3895100	0	0	6395400	0	0	7812000	0	0	2673100	0
Q4WZI1;B0XVB4;A0A0J5Q0G2	1366;1366;1366	Q4WZI1	1	2	S	KGEDGWS(1)S(1)DEEGAPAEVTTSAR	KGEDGWS(133.46)S(124.44)DEEGAPAEVT(-124.44)T(-128.85)S(-129.52)AR	8	2	-0.12601	120020000	0	120020000	0	4283200	5540800	5407700	3895100	6395400	7812000	2673100	4345400	4781700	5306475	0.901107	#NAME?	-0.15023	#NAME?	0	4283200	0	0	5540800	0	0	5407700	0	0	3895100	0	0	6395400	0	0	7812000	0	0	2673100	0
B0XZ49;Q4WWH5	516;518	B0XZ49	1	1	S	GDS(1)DDEGAGDTAR	GDS(93.64)DDEGAGDT(-93.64)AR	3	2	0.19045	5383500	5383500	0	0	0	676500	596860	558500	600820	0	790030	0	457965	347712	1.31708	#NAME?	0.397342	#NAME?	0	0	0	676500	0	0	596860	0	0	558500	0	0	600820	0	0	0	0	0	790030	0	0
Q4X1G9;B0XS39;A1DGT2;A0A0J5Q3K8	960;960;960;960	Q4X1G9	1	1;2	S	FGS(1)FADDDDDELDEESLLETPLDK	FGS(254.65)FADDDDDELDEES(-254.65)LLET(-286.5)PLDK	3	2	-0.023941	158780000	158780000	0	0	13878000	20614000	13101000	19602000	23201000	9335900	10967000	17323000	16798750	15206725	1.10469	#NAME?	0.143644	#NAME?	13878000	0	0	20614000	0	0	13101000	0	0	19602000	0	0	23201000	0	0	9335900	0	0	10967000	0	0
A0A0J5PFD9;A1CM24;A1DM01	478;481;419	A0A0J5PFD9	1	1	S	EIIPGS(1)PQDIK	EIIPGS(110.76)PQDIK	6	2	-0.33008	25731000	25731000	0	0	4038500	1827100	2354500	3836400	5163900	4318400	2018000	2173900	3014125	3418550	0.881697	#NAME?	-0.181645	#NAME?	4038500	0	0	1827100	0	0	2354500	0	0	3836400	0	0	5163900	0	0	4318400	0	0	2018000	0	0
A0A0J5PV60	764	A0A0J5PV60	1	1;2;3	S	RLS(1)VS(0.995)S(0.005)DYSSSR	RLS(92.34)VS(22.92)S(-22.92)DY(-89.32)S(-78.69)S(-101.1)S(-110.91)R	3	2	0.49874	46798000	1841200	38046000	6910200	6245600	5109900	5743400	7619300	2768300	8581400	3265200	7464800	6179550	5519925	1.1195	#NAME?	0.162853	#NAME?	0	4331900	1913800	0	5109900	0	0	5743400	0	1841200	5778000	0	0	2768300	0	0	5660300	2921000	0	3265200	0
Q4WLH7;B0XM77;A0A0J5Q858	11;11;11	Q4WLH7	1	1	S	RDS(1)EDVEPLVK	RDS(120.29)EDVEPLVK	3	2	0.55026	38414000	38414000	0	0	4846200	2896800	3736500	6628200	6634000	6879300	4267900	2524700	4526925	5076475	0.891746	#NAME?	-0.165296	#NAME?	4846200	0	0	2896800	0	0	3736500	0	0	6628200	0	0	6634000	0	0	6879300	0	0	4267900	0	0
B0XYB8	273	B0XYB8	1	1;2	S	T(0.036)HS(0.964)VAS(1)AGESNAAMAR	T(-14.27)HS(14.27)VAS(63.78)AGES(-63.78)NAAMAR	6	2	-0.46425	114040000	6457800	107590000	0	12589000	11153000	11775000	16751000	18132000	23772000	7679100	9317200	13067000	14725075	0.887398	#NAME?	-0.172347	#NAME?	0	12589000	0	0	11153000	0	0	11775000	0	1469600	15282000	0	1877500	16254000	0	3110800	20661000	0	0	7679100	0
Q4WWH6;B0XZ48;A0A0J5SSY2;A1D8B9	147;147;147;147	Q4WWH6	1	1;2	S	QASQGIDDIFNS(1)DEDEEAAGDYGR	QAS(-108.1)QGIDDIFNS(108.1)DEDEEAAGDY(-142.57)GR	12	3	-0.13347	197170000	197170000	0	0	16521000	15050000	15058000	12292000	19876000	12410000	10122000	12727000	14730250	13783750	1.06867	#NAME?	0.0958135	#NAME?	16521000	0	0	15050000	0	0	15058000	0	0	12292000	0	0	19876000	0	0	12410000	0	0	10122000	0	0
Q4WHH2;B0XVJ2;A0A0J5PMN4;A1DFW1	1185;1185;1185;1185	Q4WHH2	1	1	S	S(1)LAGADNTLR	S(91.92)LAGADNT(-91.92)LR	1	2	0.37592	18161000	18161000	0	0	2722000	3763200	3390800	0	2881000	2822300	1329500	1252300	2469000	2071275	1.19202	#NAME?	0.253408	#NAME?	2722000	0	0	3763200	0	0	3390800	0	0	0	0	0	2881000	0	0	2822300	0	0	1329500	0	0
Q4WND3;B0Y762;A0A0J5Q5B6	12;12;12	Q4WND3	1	1;2	S	WDDEEDS(1)S(1)PPPPPPVVAR	WDDEEDS(154.51)S(154.51)PPPPPPVVAR	7	2	-0.85495	77784000	40893000	36892000	0	7387400	32127000	5727700	0	3655900	7368900	16946000	4571800	11310525	8135650	1.39024	#NAME?	0.475336	#NAME?	1032000	6355500	0	26067000	6060600	0	0	5727700	0	0	0	0	0	3655900	0	0	7368900	0	13794000	3151400	0
Q4WWL6;B0XZ08;A0A0J5PVS7	93;93;93	Q4WWL6	1	1;2	S	DEEEERS(1)S(1)PQAAEPDSMDVDGDVKPAEK	DEEEERS(77.37)S(77.37)PQAAEPDS(-77.37)MDVDGDVKPAEK	7	3	0.021917	3945200	3945200	0	0	0	0	0	1760300	0	0	0	950560	440075	237640	1.85186	#NAME?	0.888972	#NAME?	0	0	0	0	0	0	0	0	0	1760300	0	0	0	0	0	0	0	0	0	0	0
Q4WWL6;B0XZ08;A0A0J5PVS7	94;94;94	Q4WWL6	1	1;2	S	DEEEERS(1)S(1)PQAAEPDSMDVDGDVKPAEK	DEEEERS(77.37)S(77.37)PQAAEPDS(-77.37)MDVDGDVKPAEK	8	3	0.021917	3945200	3945200	0	0	0	0	0	1760300	0	0	0	950560	440075	237640	1.85186	#NAME?	0.888972	#NAME?	0	0	0	0	0	0	0	0	0	1760300	0	0	0	0	0	0	0	0	0	0	0
Q6MYS4;Q4WSP5;B0XQX9;A0A0J5PW10;A1D2L2	76;128;128;128;128	Q6MYS4	1	1	S	VVQGNS(1)VLEDNAK	VVQGNS(109.14)VLEDNAK	6	2	0.33973	4940300	4940300	0	0	0	0	0	1935800	1200900	1803700	0	0	483950	751150	0.644279	#NAME?	-0.634243	#NAME?	0	0	0	0	0	0	0	0	0	1935800	0	0	1200900	0	0	1803700	0	0	0	0	0
Q4WA18;B0YES0;A1D9Y5;A0A0J5PNB2	663;663;663;663	Q4WA18	1	1	S	YLDTVLSAES(1)DDDADEVK	Y(-173.2)LDT(-143.09)VLS(-73.48)AES(73.48)DDDADEVK	10	2	0.23287	23289000	23289000	0	0	6409400	0	3221600	0	0	8966400	3329800	1361500	2407750	3414425	0.70517	#NAME?	-0.503957	#NAME?	6409400	0	0	0	0	0	3221600	0	0	0	0	0	0	0	0	8966400	0	0	3329800	0	0
C8VFS8;A1CVY0;A1CIT9;Q4WQR3;B0Y4X4;A0A0J5PM26	102;188;188;188;188;188	C8VFS8	1	1;2	Y	GFSIDPEENAGYMT(1)EY(1)VATR	GFS(-191.04)IDPEENAGY(-98.28)MT(96.66)EY(72.2)VAT(-72.2)R	16	3	0.013293	317000000	137590000	179410000	0	19987000	10368000	18193000	23007000	44940000	16418000	7865400	15930000	17888750	21288350	0.840307	#NAME?	-0.251012	#NAME?	8154700	11832000	0	3801800	6566100	0	6268700	11924000	0	9035600	13971000	0	10849000	34091000	0	4558100	11860000	0	1692800	6172600	0
A0A0J5Q1R2;Q4WZG6;B0XVD0	1375;2034;1858	A0A0J5Q1R2	1	1	T	EMPT(1)PEPESDPALVALAGDR	EMPT(95.34)PEPES(-95.34)DPALVALAGDR	4	2	-0.36402	21253000	21253000	0	0	3151700	1933800	0	4379800	5543700	3274700	0	2969700	2366325	2947025	0.802954	#NAME?	-0.316611	#NAME?	3151700	0	0	1933800	0	0	0	0	0	4379800	0	0	5543700	0	0	3274700	0	0	0	0	0
Q4WDF8;B0YCZ2;A0A0J5PFC8	324;324;311	Q4WDF8	1	1	S	MPGS(1)AVQAQAR	MPGS(103.13)AVQAQAR	4	2	0.53051	1893000	1893000	0	0	0	1221200	0	0	0	0	0	671830	305300	167958	1.81772	#NAME?	0.862131	#NAME?	0	0	0	1221200	0	0	0	0	0	0	0	0	0	0	0	0	0	0	0	0	0
A0A0J5Q446;Q4WLF7;B0XM58;Q8X1U5	1415;1341;1341;1341	A0A0J5Q446	1	1	S	PKEEADDDS(1)EDIAPK	PKEEADDDS(206.64)EDIAPK	9	2	-0.13336	96576000	96576000	0	0	5548900	6192200	7831100	7488800	8412000	9102500	3405800	3595400	6765250	6128925	1.10382	#NAME?	0.142509	#NAME?	5548900	0	0	6192200	0	0	7831100	0	0	7488800	0	0	8412000	0	0	9102500	0	0	3405800	0	0
Q4WM60;B0Y8E8;A0A0J5Q3F1	512;512;512	Q4WM60	1	2	S	AAAHLLS(1)DDDDT(1)DEEDGEKK	AAAHLLS(111.95)DDDDT(111.95)DEEDGEKK	7	2	0.25094	140340000	0	140340000	0	16184000	10402000	24478000	14779000	22022000	18607000	9279000	9116000	16460750	14756000	1.11553	#NAME?	0.157728	#NAME?	0	16184000	0	0	10402000	0	0	24478000	0	0	14779000	0	0	22022000	0	0	18607000	0	0	9279000	0
Q4WM60;B0Y8E8;A0A0J5Q3F1	517;517;517	Q4WM60	1	2	T	AAAHLLS(1)DDDDT(1)DEEDGEKK	AAAHLLS(111.95)DDDDT(111.95)DEEDGEKK	12	2	0.25094	140340000	0	140340000	0	16184000	10402000	24478000	14779000	22022000	18607000	9279000	9116000	16460750	14756000	1.11553	#NAME?	0.157728	#NAME?	0	16184000	0	0	10402000	0	0	24478000	0	0	14779000	0	0	22022000	0	0	18607000	0	0	9279000	0
A1DE69;A0A0J5PT14;Q4WV87;B0Y0W6	287;287;328;328	A1DE69	1	1;2	S	EDELDPPS(1)ES(1)E	EDELDPPS(63.42)ES(63.42)E	8	2	-0.31799	194910000	194910000	0	0	17459000	9949900	16685000	12282000	21746000	16357000	9606800	13456000	14093975	15291450	0.92169	#NAME?	-0.117647	#NAME?	17459000	0	0	9949900	0	0	16685000	0	0	12282000	0	0	21746000	0	0	16357000	0	0	9606800	0	0
A0A0J5PKR9;Q4WJM1;B0XP41;A1D480;A1CRB8;Q5B5V7;A0A1U8QM58	1460;134;134;134;134;173;173	A0A0J5PKR9	1	1	S	S(1)VLLNYFQTEQ	S(70.6)VLLNY(-70.6)FQT(-104.46)EQ	1	2	0.39195	3229400	3229400	0	0	0	1161400	0	0	2068000	0	0	0	290350	517000	0.561605	#NAME?	-0.832371	#NAME?	0	0	0	1161400	0	0	0	0	0	0	0	0	2068000	0	0	0	0	0	0	0	0
Q4WBL6;B0YA94;A0A0J5PNG6	8;8;8	Q4WBL6	1	1	S	SEVAQNS(1)PAEVQAK	S(-74.79)EVAQNS(74.79)PAEVQAK	7	2	-0.0059638	15622000	15622000	0	0	1475600	1565200	1898600	3272800	1744400	2751200	1676200	1237600	2053050	1852350	1.10835	#NAME?	0.148412	#NAME?	1475600	0	0	1565200	0	0	1898600	0	0	3272800	0	0	1744400	0	0	2751200	0	0	1676200	0	0
Q4WU05;B0Y3I3;A0A0J5PUR1	60;60;60	Q4WU05	1	4	T	QPS(0.5)KS(0.5)DLLNPPVAY(1)RAT(1)NVT(1)K	QPS(0)KS(0)DLLNPPVAY(61.09)RAT(65.09)NVT(65.08)K	17	3	-0.2786	31454000	0	0	31454000	11318000	0	0	0	20136000	0	0	0	2829500	5034000	0.562078	#NAME?	-0.831158	#NAME?	0	0	11318000	0	0	0	0	0	0	0	0	0	0	0	20136000	0	0	0	0	0	0
Q4WU05;B0Y3I3;A0A0J5PUR1	63;63;63	Q4WU05	1	4	T	QPS(0.5)KS(0.5)DLLNPPVAY(1)RAT(1)NVT(1)K	QPS(0)KS(0)DLLNPPVAY(61.09)RAT(65.09)NVT(65.08)K	20	3	-0.2786	31454000	0	0	31454000	11318000	0	0	0	20136000	0	0	0	2829500	5034000	0.562078	#NAME?	-0.831158	#NAME?	0	0	11318000	0	0	0	0	0	0	0	0	0	0	0	20136000	0	0	0	0	0	0
Q4WXT3;B0XXU0;A0A0J5PYM1	194;194;194	Q4WXT3	1	1	S	S(1)LQLPADEQGIPEIGQR	S(214.94)LQLPADEQGIPEIGQR	1	2	0.24417	530080000	530080000	0	0	67978000	89365000	49110000	48007000	82557000	49633000	54441000	88988000	63615000	68904750	0.923231	#NAME?	-0.115236	#NAME?	67978000	0	0	89365000	0	0	49110000	0	0	48007000	0	0	82557000	0	0	49633000	0	0	54441000	0	0
Q4X050;B0XU51;A0A0J5SUW4;A1DI29;A1C773	46;46;46;46;46	Q4X050	1	2	S	S(1)RS(1)PVMIDR	S(107.93)RS(107.93)PVMIDR	1	2	-0.5933	167680000	0	167680000	0	13358000	22460000	21154000	16461000	22081000	29015000	14034000	14589000	18358250	19929750	0.921148	#NAME?	-0.118495	#NAME?	0	13358000	0	0	22460000	0	0	21154000	0	0	16461000	0	0	22081000	0	0	29015000	0	0	14034000	0
Q4X050;B0XU51;A0A0J5SUW4;A1DI29;A1C773	48;48;48;48;48	Q4X050	1	2	S	S(1)RS(1)PVMIDR	S(107.93)RS(107.93)PVMIDR	3	2	-0.5933	167680000	0	167680000	0	13358000	22460000	21154000	16461000	22081000	29015000	14034000	14589000	18358250	19929750	0.921148	#NAME?	-0.118495	#NAME?	0	13358000	0	0	22460000	0	0	21154000	0	0	16461000	0	0	22081000	0	0	29015000	0	0	14034000	0
Q4WTG4;B0XQ61	235;235	Q4WTG4	1	2	S	ERLS(1)AT(1)PDTVK	ERLS(158.39)AT(106.91)PDT(-106.91)VK	4	2	0.19368	22821000	0	22821000	0	0	4073800	3553300	2925500	3414000	4774700	1771500	2308400	2638150	3067150	0.860131	#NAME?	-0.217372	#NAME?	0	0	0	0	4073800	0	0	3553300	0	0	2925500	0	0	3414000	0	0	4774700	0	0	1771500	0
Q4WTG4;B0XQ61	237;237	Q4WTG4	1	2	T	ERLS(1)AT(1)PDTVK	ERLS(158.39)AT(106.91)PDT(-106.91)VK	6	2	0.19368	22821000	0	22821000	0	0	4073800	3553300	2925500	3414000	4774700	1771500	2308400	2638150	3067150	0.860131	#NAME?	-0.217372	#NAME?	0	0	0	0	4073800	0	0	3553300	0	0	2925500	0	0	3414000	0	0	4774700	0	0	1771500	0
A0A0J5PZA7;Q6MYY8;E9R3C5;B0XQR4	1565;1138;1138;1146	A0A0J5PZA7	1	2;3	S	LDFDADS(1)QAS(1)MS(0.996)PS(0.004)R	LDFDADS(109.55)QAS(86.63)MS(24.52)PS(-24.52)R	10	2	-0.242	6896000	0	6896000	0	2181100	1784500	0	0	0	1732700	642190	555550	991400	732610	1.35324	#NAME?	0.436422	#NAME?	0	2181100	0	0	1784500	0	0	0	0	0	0	0	0	0	0	0	1732700	0	0	642190	0
Q4X1M0;B0XRZ3;A0A0J5PZH4;A1DGN8	948;948;922;947	Q4X1M0	1	2;3	T	ETVGESDTSRPQS(1)ART(1)PMGAR	ET(-80.74)VGES(-66.33)DT(-49.71)S(-48.65)RPQS(48.65)ART(113.56)PMGAR	16	3	0.15469	1584900000	0	952020000	632890000	73675000	78471000	86269000	106030000	114450000	95770000	38583000	68342000	86111250	79286250	1.08608	#NAME?	0.119131	#NAME?	0	9850200	63824000	0	10562000	67909000	0	12003000	74265000	0	13984000	92047000	0	7176700	107270000	0	9947300	85823000	0	5140600	33442000
Q5B8L8;A1CL13;A0A1U8QX02	14;14;14	Q5B8L8	1	1	S	VPS(1)FQDILQGR	VPS(62.08)FQDILQGR	3	2	-0.34457	10123000	10123000	0	0	1857100	950220	1647700	0	1535900	883210	0	3248700	1113755	1.41695e+06	0.786021	#NAME?	-0.347359	#NAME?	1857100	0	0	950220	0	0	1647700	0	0	0	0	0	1535900	0	0	883210	0	0	0	0	0
A0A0J5Q1R2;Q4WZG6;A1DIR6;Q5AWR8;A0A1U8QQ39	1475;2134;1726;1557;1557	A0A0J5Q1R2;Q5AWR8	1	2	S	S(0.996)VT(0.004)AVS(1)LNHK	S(24.45)VT(-24.45)AVS(76.35)LNHK	6	2	-0.010482	19195000	0	19195000	0	2028200	2899400	0	3664800	0	5289700	2679500	2633500	2148100	2650675	0.810397	#NAME?	-0.303299	#NAME?	0	2028200	0	0	2899400	0	0	0	0	0	3664800	0	0	0	0	0	5289700	0	0	2679500	0
A0A0J5Q446;Q8X1U5;A1DP90	1478;1404;1480	A0A0J5Q446	1	2	S	ITNYTALDDS(1)DS(1)DNGDDLLGDVSK	IT(-83.18)NY(-84.89)T(-75.38)ALDDS(66.84)DS(51.69)DNGDDLLGDVS(-51.69)K	10	2	-0.27932	126500000	0	126500000	0	11876000	6866800	6457300	7381500	10919000	5275500	9083300	4289100	8145400	7391725	1.10196	#NAME?	0.140074	#NAME?	0	11876000	0	0	6866800	0	0	6457300	0	0	7381500	0	0	10919000	0	0	5275500	0	0	9083300	0
A0A0J5Q446;Q8X1U5;A1DP90	1480;1406;1482	A0A0J5Q446	1	2	S	ITNYTALDDS(1)DS(1)DNGDDLLGDVSK	IT(-80.93)NY(-79.19)T(-64.52)ALDDS(64.52)DS(66.82)DNGDDLLGDVS(-77.26)K	12	3	0.11846	126500000	0	126500000	0	11876000	6866800	6457300	7381500	10919000	5275500	9083300	4289100	8145400	7391725	1.10196	#NAME?	0.140074	#NAME?	0	11876000	0	0	6866800	0	0	6457300	0	0	7381500	0	0	10919000	0	0	5275500	0	0	9083300	0
Q4WZM7;B0XV05;A0A0J5Q0L0;A1DIK1;A1C7X3	234;234;244;249;245	Q4WZM7	1	1	S	S(1)NEGPGFR	S(89.17)NEGPGFR	1	2	-1.2666	104870000	104870000	0	0	4592800	10387000	7239800	9451800	5723800	17808000	7040300	5796900	7917850	9092250	0.870835	#NAME?	-0.199529	#NAME?	4592800	0	0	10387000	0	0	7239800	0	0	9451800	0	0	5723800	0	0	17808000	0	0	7040300	0	0
A0A0J5SHZ7;Q4WCF8;B0YA06	546;540;540	A0A0J5SHZ7	1	1;2	S	QDS(1)AEPQDES(1)MVDADAALEK	QDS(65.86)AEPQDES(65.86)MVDADAALEK	3	2	-0.18031	424910000	372880000	52036000	0	6247500	5954800	4819600	5143400	8248300	5071300	3465800	6992700	5541325	5944525	0.932173	#NAME?	-0.101331	#NAME?	3397900	2849600	0	3733200	2221600	0	2723900	2095800	0	3372500	1770900	0	4513800	3734500	0	5071300	0	0	2013600	1452200	0
Q4WU39;B0Y3L6;A1DFB8;A0A0J5PRR8	348;348;351;357	Q4WU39	1	1	S	RNS(1)LDEADDDFVDAR	RNS(101.53)LDEADDDFVDAR	3	2	0.15524	11973000	11973000	0	0	1785000	1279500	1697400	1329800	1319700	1410500	1512600	1638100	1522925	1470225	1.03584	#NAME?	0.0508079	#NAME?	1785000	0	0	1279500	0	0	1697400	0	0	1329800	0	0	1319700	0	0	1410500	0	0	1512600	0	0
Q5BF46;A0A1U8QGD9;Q4WRV7;B0XN39;A1D1S4;A0A0J5SFL8	640;640;641;641;641;641	Q5BF46	1	1;2	S	AAALEEEDDIS(1)EPDEDS(1)IAGQMQALK	AAALEEEDDIS(41.49)EPDEDS(41.49)IAGQMQALK	11	3	-0.26853	209080000	204160000	4913000	0	25185000	9087200	28460000	8256400	26118000	25542000	23849000	5906100	17747150	20353775	0.871934	#NAME?	-0.197709	#NAME?	25185000	0	0	9087200	0	0	28460000	0	0	8256400	0	0	23975000	2143000	0	23689000	1852800	0	22932000	917180	0
A0A0J5Q2C3;Q4WN71;B0Y7C7	178;178;178	A0A0J5Q2C3	1	1;2	S	RPS(1)NVS(1)VGK	RPS(57.23)NVS(57.23)VGK	3	2	0.60344	5178100	3222700	1955400	0	0	1902000	0	0	0	3276100	0	0	475500	819025	0.580568	#NAME?	-0.784462	#NAME?	0	0	0	1902000	0	0	0	0	0	0	0	0	0	0	0	1320700	1955400	0	0	0	0
A1CV56	11	A1CV56	1	3	S	MPTQQNQT(1)QIS(1)AIT(1)RVK	MPT(-87.51)QQNQT(87.51)QIS(101.27)AIT(101.07)RVK	11	2	-1.2207	36573000	0	0	36573000	0	0	0	13437000	23136000	0	0	0	3359250	5784000	0.580783	#NAME?	-0.783928	#NAME?	0	0	0	0	0	0	0	0	0	0	0	13437000	0	0	23136000	0	0	0	0	0	0
A1CV56	8	A1CV56	1	3	T	MPTQQNQT(1)QIS(1)AIT(1)RVK	MPT(-87.51)QQNQT(87.51)QIS(101.27)AIT(101.07)RVK	8	2	-1.2207	36573000	0	0	36573000	0	0	0	13437000	23136000	0	0	0	3359250	5784000	0.580783	#NAME?	-0.783928	#NAME?	0	0	0	0	0	0	0	0	0	0	0	13437000	0	0	23136000	0	0	0	0	0	0
A1CV56	14	A1CV56	1	3	T	MPTQQNQT(1)QIS(1)AIT(1)RVK	MPT(-87.51)QQNQT(87.51)QIS(101.27)AIT(101.07)RVK	14	2	-1.2207	36573000	0	0	36573000	0	0	0	13437000	23136000	0	0	0	3359250	5784000	0.580783	#NAME?	-0.783928	#NAME?	0	0	0	0	0	0	0	0	0	0	0	13437000	0	0	23136000	0	0	0	0	0	0
Q4X050;B0XU51;A0A0J5SUW4;A1DI29	9;9;9;9	Q4X050	1	1;2	S	MDSYESFGS(1)PGR	MDS(-149.39)Y(-164.11)ES(-87.52)FGS(87.52)PGR	9	2	-0.4559	80487000	80487000	0	0	11275000	6794100	9834500	7783100	15639000	9923400	6289700	7213400	8921675	9766375	0.913509	#NAME?	-0.130509	#NAME?	11275000	0	0	6794100	0	0	9834500	0	0	7783100	0	0	15639000	0	0	9923400	0	0	6289700	0	0
Q4WND3;B0Y762;A0A0J5Q5B6	13;13;13	Q4WND3	1	1;2	S	WDDEEDS(1)S(1)PPPPPPVVAR	WDDEEDS(154.51)S(154.51)PPPPPPVVAR	8	2	-0.85495	176610000	139720000	36892000	0	34483000	6060600	31262000	23154000	19450000	35269000	3151400	23780000	23739900	20412600	1.163	#NAME?	0.217854	#NAME?	28128000	6355500	0	0	6060600	0	25534000	5727700	0	23154000	0	0	15794000	3655900	0	27900000	7368900	0	0	3151400	0
Q4WXI2;B0XY42;A0A0J5PUV2	446;446;446	Q4WXI2	1	1	S	SAMDAVLADMDIDADDS(1)DKEMQDVDDKAEK	S(-135.35)AMDAVLADMDIDADDS(135.35)DKEMQDVDDKAEK	17	3	-0.6932	156150000	156150000	0	0	10064000	2624700	11296000	11589000	30863000	8328700	3152600	3199500	8893425	11385950	0.781088	#NAME?	-0.356444	#NAME?	10064000	0	0	2624700	0	0	11296000	0	0	11589000	0	0	30863000	0	0	8328700	0	0	3152600	0	0
Q4WNR5;B0Y5L0;A0A0J5PDB4;A1CXV7	803;803;803;803	Q4WNR5	1	2	S	TTSAPLNGHS(1)EDGS(1)PR	T(-41.9)T(-40.79)S(-39.65)APLNGHS(39.65)EDGS(96.99)PR	14	2	0.81734	14300000	0	14300000	0	0	0	2830400	2127400	3136600	3564800	0	0	1239450	1675350	0.739816	#NAME?	-0.434762	#NAME?	0	0	0	0	0	0	0	2830400	0	0	2127400	0	0	3136600	0	0	3564800	0	0	0	0
B0XVF9;A0A0J5PN75;Q4WHK4	939;1039;1059	B0XVF9	1	1;2	S	DQS(1)AS(1)PAPLTAR	DQS(103.77)AS(68.45)PAPLT(-68.45)AR	5	2	0.22888	25094000	3061400	22032000	0	2361600	3763400	3637700	3337700	4335700	4093500	1963700	1600400	3275100	2998325	1.09231	#NAME?	0.127382	#NAME?	0	2361600	0	856770	2906600	0	647430	2990200	0	0	3337700	0	0	4335700	0	1249700	2843700	0	0	1963700	0
Q4WWH6;B0XZ48;A0A0J5SSY2;A1D8B9	180;180;180;180	Q4WWH6	1	1	T	DFIEEDVFT(1)DDELER	DFIEEDVFT(312.38)DDELER	9	2	0.13498	178590000	178590000	0	0	21999000	24808000	19415000	19336000	37311000	16000000	24654000	15071000	21389500	23259000	0.919623	#NAME?	-0.120886	#NAME?	21999000	0	0	24808000	0	0	19415000	0	0	19336000	0	0	37311000	0	0	16000000	0	0	24654000	0	0
Q4WXB5;B0XYA3;A0A0J5PV11;A1D7F9	15;15;15;15	Q4WXB5	1	1	S	RPS(1)QAENQTVLK	RPS(96.93)QAENQT(-96.93)VLK	3	2	-0.043267	252520000	252520000	0	0	23113000	30816000	26885000	31546000	25256000	51079000	27801000	18533000	28090000	30667250	0.915961	#NAME?	-0.126642	#NAME?	23113000	0	0	30816000	0	0	26885000	0	0	31546000	0	0	25256000	0	0	51079000	0	0	27801000	0	0
A0A0J5PWP2;Q4WYF2;B0XWT5;A1D6E0	615;615;615;626	A0A0J5PWP2	1	1	S	NS(1)PNLALSEELEK	NS(69.98)PNLALS(-69.98)EELEK	2	2	0.40971	4794300	4794300	0	0	1326700	0	0	1430700	686630	1350200	0	0	689350	509208	1.35377	#NAME?	0.436983	#NAME?	1326700	0	0	0	0	0	0	0	0	1430700	0	0	686630	0	0	1350200	0	0	0	0	0
Q4WQ74;B0Y710;A0A0J5PI18	329;329;329	Q4WQ74	1	2	T	PANEAET(1)VS(1)EAEEEEEEAAAAASK	PANEAET(66.77)VS(67.13)EAEEEEEEAAAAAS(-66.77)K	7	3	-0.40529	4286000	0	4286000	0	1715600	0	0	0	1840200	0	0	730210	428900	642602	0.667442	#NAME?	-0.583285	#NAME?	0	1715600	0	0	0	0	0	0	0	0	0	0	0	1840200	0	0	0	0	0	0	0
Q4WDA4;B0YD45;A0A0J5PFI4;A1DLP3	413;413;413;414	Q4WDA4	1	1;2	S	QTQEDT(1)DS(1)DDGR	QT(-104.29)QEDT(104.29)DS(126.29)DDGR	8	2	-0.17097	6422900	6422900	0	0	0	1048700	0	1155400	0	1513400	0	0	551025	378350	1.45639	#NAME?	0.542396	#NAME?	0	0	0	1048700	0	0	0	0	0	1155400	0	0	0	0	0	1513400	0	0	0	0	0
A0A0J5SVY5;Q4X197;B0XSA6;A1DGZ5	250;250;250;250	A0A0J5SVY5	1	1	S	KEES(1)DEEDNDLMEIAPATGQSEAK	KEES(101.06)DEEDNDLMEIAPAT(-101.06)GQS(-113.36)EAK	4	3	-0.7466	47851000	47851000	0	0	8481600	0	0	12966000	10426000	7441300	3879500	4656400	5361900	6600800	0.812311	#NAME?	-0.299897	#NAME?	8481600	0	0	0	0	0	0	0	0	12966000	0	0	10426000	0	0	7441300	0	0	3879500	0	0
A1DF30;A0A0J5PRZ6	42;42	A1DF30	1	1	S	EGDDS(1)AGPDPQR	EGDDS(58.7)AGPDPQR	5	2	-0.041732	25455000	25455000	0	0	2221900	0	2581800	3493500	1249300	5518200	3516900	0	2074300	2571100	0.806775	#NAME?	-0.309761	#NAME?	2221900	0	0	0	0	0	2581800	0	0	3493500	0	0	1249300	0	0	5518200	0	0	3516900	0	0
Q4WSZ7;B0XQM7;A0A0J5PWN9;A1D2X1	940;940;940;940	Q4WSZ7;A1D2X1	1	1	S	VVDVGPPS(1)PDR	VVDVGPPS(85.55)PDR	8	2	1.2561	38443000	38443000	0	0	4735700	3437700	4972500	3980000	7903200	5009700	2967100	2915800	4281475	4698950	0.911156	#NAME?	-0.134231	#NAME?	4735700	0	0	3437700	0	0	4972500	0	0	3980000	0	0	7903200	0	0	5009700	0	0	2967100	0	0
B0YEE6;A1D9L4;A0A0J5PRZ2;Q4W9Q4	235;235;235;253	B0YEE6	1	1	S	GES(1)PAPSANQGPVVGR	GES(93.01)PAPS(-93.01)ANQGPVVGR	3	2	0.16422	27195000	27195000	0	0	3877500	1857700	3417800	3511600	7227900	3773900	1449200	2079300	3166150	3632575	0.871599	#NAME?	-0.198263	#NAME?	3877500	0	0	1857700	0	0	3417800	0	0	3511600	0	0	7227900	0	0	3773900	0	0	1449200	0	0
A0A0J5PQS2;Q4WHA6;B0XVX7	177;43;43	A0A0J5PQS2	1	1	S	ANS(1)ADIAEER	ANS(76.24)ADIAEER	3	2	-1.484	3127800	3127800	0	0	0	0	832620	1015700	0	1279500	0	0	462080	319875	1.44456	#NAME?	0.530634	#NAME?	0	0	0	0	0	0	832620	0	0	1015700	0	0	0	0	0	1279500	0	0	0	0	0
A1D7P8;A0A0J5PZ88;Q4WX28;B0XYJ1	752;752;795;795	A1D7P8	1	1;2	S	DPSISNPS(1)PLPVQK	DPS(-81.3)IS(-67.96)NPS(67.96)PLPVQK	8	2	0.55494	14539000	13626000	912210	0	1765500	1819200	1567300	2793100	0	4403700	1204800	985090	1986275	1.6484e+06	1.20497	#NAME?	0.269001	#NAME?	1765500	0	0	1819200	0	0	1567300	0	0	2793100	0	0	0	0	0	3491500	912210	0	1204800	0	0
A1D3U7;A0A0J5SIW9;Q4WJ93;B0XPQ0	598;561;598;598	A1D3U7;Q4WJ93	1	1;2	S	VVEEKS(1)S(1)VVAEER	VVEEKS(166.48)S(166.48)VVAEER	6	2	0.97417	33066000	24707000	8358500	0	4613400	2405500	2210500	2299300	5408800	0	4078800	0	2882175	2371900	1.21513	#NAME?	0.281115	#NAME?	3036300	1577100	0	2405500	0	0	0	2210500	0	0	2299300	0	3137200	2271600	0	0	0	0	4078800	0	0
Q4WE60;B0Y1Z8;A0A0J5PR07	2;2;2	Q4WE60	1	1	S	S(1)DFEDEMDVDVPAPK	S(115.12)DFEDEMDVDVPAPK	1	2	-0.080168	100790000	100790000	0	0	14514000	8381100	15238000	12569000	16895000	13972000	7309000	8877500	12675525	11763375	1.07754	#NAME?	0.107743	#NAME?	14514000	0	0	8381100	0	0	15238000	0	0	12569000	0	0	16895000	0	0	13972000	0	0	7309000	0	0
Q4WV54;B0Y0T3;A0A0J5PSY8	233;233;233	Q4WV54	1	1	T	NDNVQDGPET(1)EDEK	NDNVQDGPET(152.47)EDEK	10	2	-0.0083336	4317300	4317300	0	0	0	0	0	2685000	1632300	0	0	0	671250	408075	1.64492	#NAME?	0.718016	#NAME?	0	0	0	0	0	0	0	0	0	2685000	0	0	1632300	0	0	0	0	0	0	0	0
B0YEC6;A4DA78;A0A0J5PNM0	40;40;40	B0YEC6	1	1	S	S(1)AIENTISGPR	S(69.29)AIENT(-69.29)IS(-80.33)GPR	1	2	1.4321	5449800	5449800	0	0	1496200	1631100	0	0	1675400	0	647060	0	781825	580615	1.34655	#NAME?	0.429264	#NAME?	1496200	0	0	1631100	0	0	0	0	0	0	0	0	1675400	0	0	0	0	0	647060	0	0
A0A0J5PII5;A1DCS1;C8V1W0;A1CDR4;Q5AYA8	33;33;33;33;705	A0A0J5PII5;A1CDR4;Q5AYA8	1	1	S	AFNS(1)PNWR	AFNS(87.79)PNWR	4	2	-0.39436	16509000	16509000	0	0	2791400	4472700	0	0	0	3420700	1401100	4423000	1816025	2311200	0.78575	#NAME?	-0.347858	#NAME?	2791400	0	0	4472700	0	0	0	0	0	0	0	0	0	0	0	3420700	0	0	1401100	0	0
Q4WQ37;A0A0J5SDI8;B0Y6X5	750;757;750	Q4WQ37	1	2	S	S(1)QNNS(1)PTGINLPIR	S(115.46)QNNS(49.05)PT(-49.05)GINLPIR	1	2	0.11473	28076000	0	28076000	0	4060100	2321100	2535900	4586900	4661900	4610500	2607100	2692500	3376000	3643000	0.926709	#NAME?	-0.109812	#NAME?	0	4060100	0	0	2321100	0	0	2535900	0	0	4586900	0	0	4661900	0	0	4610500	0	0	2607100	0
A0A0J5PGG1;Q4WRL1;B0XNK4	146;128;128	A0A0J5PGG1	1	1	S	GTGEGVES(1)DGDDDYYDGIVDK	GT(-67.06)GEGVES(67.06)DGDDDY(-157.47)Y(-182.87)DGIVDK	8	2	-0.017848	116280000	116280000	0	0	17509000	9092600	14519000	11581000	24056000	15482000	7621400	10875000	13175400	14508600	0.90811	#NAME?	-0.139062	#NAME?	17509000	0	0	9092600	0	0	14519000	0	0	11581000	0	0	24056000	0	0	15482000	0	0	7621400	0	0
Q8TFY0;A0A0J5Q4C3;Q4WSG1;B0XR75	190;194;198;198	Q8TFY0	1	1	S	FPGYDIES(1)EELDAETLR	FPGY(-110.78)DIES(89.51)EELDAET(-89.51)LR	8	2	0.57106	6905900	6905900	0	0	2088200	0	0	0	2165600	0	0	895200	522050	765200	0.68224	#NAME?	-0.551649	#NAME?	2088200	0	0	0	0	0	0	0	0	0	0	0	2165600	0	0	0	0	0	0	0	0
Q4WUF9;B0Y3Y5;A0A0J5SPP7	199;199;250	Q4WUF9	1	2;3	S	S(1)LS(1)PGS(1)ENGDVEGGAR	S(86.73)LS(86.73)PGS(86.73)ENGDVEGGAR	1	2	-0.25811	10988000	0	10988000	0	0	4517700	0	0	0	0	2826400	3644000	1129425	1617600	0.69821	#NAME?	-0.518266	#NAME?	0	0	0	0	4517700	0	0	0	0	0	0	0	0	0	0	0	0	0	0	2826400	0
Q4WNL0;B0Y5F7;A0A0J5PFA4;A1CY06	266;266;266;265	Q4WNL0	1	1;2;3	T	DVSATPVPTQAAT(1)PDNR	DVS(-153.74)AT(-136.4)PVPT(-76.99)QAAT(76.99)PDNR	13	2	2.0926	47960000	36851000	9584800	1524300	8561900	1216400	1163200	9746100	8626200	9110800	929410	5959100	5171900	6.15638e+06	0.840088	#NAME?	-0.251387	#NAME?	7541500	1020400	0	0	1216400	0	0	1163200	0	8913500	832550	0	7101900	0	1524300	7335000	1775800	0	0	929410	0
A0A0J5Q4Y7;B0Y4K5;Q4WQD6;E9QTX0;A1CW92	346;338;346;346;344	A0A0J5Q4Y7;A1CW92	1	1	S	KAES(1)PAPK	KAES(158.47)PAPK	4	2	0.57835	266310000	266310000	0	0	5107900	6408700	6483500	7244600	24942000	2664500	2400900	2635100	6311175	8160625	0.773369	#NAME?	-0.370771	#NAME?	5107900	0	0	6408700	0	0	6483500	0	0	7244600	0	0	24942000	0	0	2664500	0	0	2400900	0	0
A0A0J5PXL4;Q4X019;B0XU82	1814;1821;1821	A0A0J5PXL4	1	1	S	YECAES(1)GDDEDEELGNAPVR	Y(-108.74)ECAES(108.74)GDDEDEELGNAPVR	6	2	0.36889	26352000	26352000	0	0	3238200	3037500	1939600	1990300	2774400	4687200	1659900	2068600	2551400	2797525	0.91202	#NAME?	-0.132862	#NAME?	3238200	0	0	3037500	0	0	1939600	0	0	1990300	0	0	2774400	0	0	4687200	0	0	1659900	0	0
Q9UUZ6;B0XS47;A0A0J5PYR2;A1DGU0;Q9HGV0;B0XPQ5;A0A0J5SIW4;A1D3U2;A1CQX8;Q5B161;A0A1U8QUR5	101;101;101;101;101;101;101;100;98;99;99	Q9UUZ6;Q9HGV0	1	1	S	KEEEKEES(1)DEDMGFGLFD	KEEEKEES(81.72)DEDMGFGLFD	8	2	-0.45503	20763000000	20763000000	0	0	437470000	451840000	1132900	317280000	265220000	287490000	145130000	360940000	301930725	264695000	1.14067	#NAME?	0.189887	#NAME?	437470000	0	0	451840000	0	0	1132900	0	0	317280000	0	0	265220000	0	0	287490000	0	0	145130000	0	0
Q5B0D4;A0A1U8QEL1	99;99	Q5B0D4	1	1	S	EES(1)DEDMGFGLFD	EES(79.23)DEDMGFGLFD	3	2	0.53695	5571500000	5571500000	0	0	437470000	451840000	1132900	317280000	265220000	287490000	145130000	360940000	301930725	264695000	1.14067	#NAME?	0.189887	#NAME?	437470000	0	0	451840000	0	0	1132900	0	0	317280000	0	0	265220000	0	0	287490000	0	0	145130000	0	0
A0A0J5SXE8;Q4WQJ0;B0Y4Q3	326;345;345	A0A0J5SXE8	1	1	S	FIAEAES(1)PEEEPVAVSAQK	FIAEAES(65.88)PEEEPVAVS(-65.88)AQK	7	2	0.44074	3551100	3551100	0	0	0	0	618170	916650	885140	1131100	0	0	383705	504060	0.761229	#NAME?	-0.393598	#NAME?	0	0	0	0	0	0	618170	0	0	916650	0	0	885140	0	0	1131100	0	0	0	0	0
Q4WTR9;B0Y396;A0A0J5PVB0;A1CZI2	1056;1056;1056;1059	Q4WTR9	1	1	S	AEDDFIS(1)DGETSR	AEDDFIS(72.12)DGET(-72.12)S(-97.5)R	7	2	-0.19448	77767000	77767000	0	0	7467700	5415500	8691100	6863200	10779000	10286000	4757200	4896700	7109375	7679725	0.925733	#NAME?	-0.111332	#NAME?	7467700	0	0	5415500	0	0	8691100	0	0	6863200	0	0	10779000	0	0	10286000	0	0	4757200	0	0
A0A0J5PKR9;B0XP40;A1D481	206;141;141	A0A0J5PKR9	1	1	S	GFS(1)PELHSR	GFS(63.91)PELHS(-63.91)R	3	2	0.031957	15319000	15319000	0	0	0	2178900	2539700	3434000	1441100	2615200	1487700	1622100	2038150	1791525	1.13766	#NAME?	0.186072	#NAME?	0	0	0	2178900	0	0	2539700	0	0	3434000	0	0	1441100	0	0	2615200	0	0	1487700	0	0
A0A0J5PKR9;B0XP40;Q4WJM2	549;484;484	A0A0J5PKR9	1	1	S	NS(1)PPVNVPR	NS(80.44)PPVNVPR	2	2	-0.086528	3282900	3282900	0	0	0	0	0	1364400	0	0	928550	989950	341100	479625	0.711181	#NAME?	-0.491712	#NAME?	0	0	0	0	0	0	0	0	0	1364400	0	0	0	0	0	0	0	0	928550	0	0
A0A0J5PII5;A1DCS1	7;7	A0A0J5PII5	1	1;2	S	ADGPES(1)PVPQQQT(1)PGR	ADGPES(86.48)PVPQQQT(86.48)PGR	6	2	0.0020523	173120000	164010000	9109800	0	22832000	27393000	18052000	21595000	28735000	16247000	9043000	29223000	22468000	20812000	1.07957	#NAME?	0.110456	#NAME?	21687000	1145500	0	25372000	2020800	0	17053000	999930	0	20334000	1261400	0	27432000	1303000	0	16247000	0	0	9043000	0	0
A0A0J5Q0F1;B0Y4K8;Q4WQE0;A1CW89	208;208;208;208	A0A0J5Q0F1	1	1;2	S	RGS(1)QEQLMS(1)PR	RGS(64.04)QEQLMS(64.04)PR	3	2	-2.0315	23277000	16657000	6619300	0	0	0	0	9690300	6307300	7279000	0	0	2422575	3396575	0.713241	#NAME?	-0.487539	#NAME?	0	0	0	0	0	0	0	0	0	6291800	3398500	0	3086400	3220800	0	7279000	0	0	0	0	0
Q4WXU5;B0XXS8;A1D6Z5;A0A0J5SRP5	188;188;188;188	Q4WXU5	1	1	S	S(1)VVFEFPQSGAAEY	S(79.98)VVFEFPQS(-79.98)GAAEY(-109.34)	1	2	-0.021023	14123000	14123000	0	0	2330200	1685300	2025100	1325500	2867400	1869800	966050	1054000	1841525	1.68931e+06	1.0901	#NAME?	0.124465	#NAME?	2330200	0	0	1685300	0	0	2025100	0	0	1325500	0	0	2867400	0	0	1869800	0	0	966050	0	0
B0XYB8;A0A0J5PV25;Q4WXA0;A1D7H4	266;192;266;192	B0XYB8	1	3	S	TIPAAS(1)PIS(0.311)S(0.689)PVKS(1)R	T(-60.28)IPAAS(36.55)PIS(-3.46)S(3.46)PVKS(67.66)R	14	2	0.04255	60249000	0	0	60249000	6985700	5837200	6212300	12397000	10512000	8709500	5547800	4047200	7858050	7204125	1.09077	#NAME?	0.125348	#NAME?	0	0	6985700	0	0	5837200	0	0	6212300	0	0	12397000	0	0	10512000	0	0	8709500	0	0	5547800
A0A0J5PU20;B0Y2T9;Q4WEL5;A1CZX4	1651;1670;1670;1629	A0A0J5PU20	1	1;2	S	FNRDPTEGPPVVDVDNQDPFNS(1)S(1)PR	FNRDPT(-150.35)EGPPVVDVDNQDPFNS(150.48)S(150.35)PR	22	3	-0.3565	32953000	7729800	25223000	0	1588400	2010900	1385400	3487300	0	1256800	2220400	3840100	2118000	1829325	1.1578	#NAME?	0.211391	#NAME?	0	1588400	0	0	2010900	0	0	1385400	0	2161600	1325700	0	0	0	0	0	1256800	0	802650	1417800	0
A0A0J5SIT7;Q4WJ57;B0XPT5	799;807;807	A0A0J5SIT7	1	1	S	DNTSNANIFGHIDQDDQDQS(1)DNER	DNT(-204.91)S(-195.69)NANIFGHIDQDDQDQS(195.69)DNER	20	3	-0.16501	179970000	179970000	0	0	26888000	16928000	23719000	25541000	31410000	26370000	10908000	18210000	23269000	21724500	1.07109	#NAME?	0.0990862	#NAME?	26888000	0	0	16928000	0	0	23719000	0	0	25541000	0	0	31410000	0	0	26370000	0	0	10908000	0	0
Q4WT29;B0XQJ5;A0A0J5PWD5	757;757;757	Q4WT29	1	1	S	TFPGIQALFDQPEDNES(1)DDEEVFR	T(-169.17)FPGIQALFDQPEDNES(169.17)DDEEVFR	17	3	-0.74259	83576000	83576000	0	0	8217700	1196800	10088000	5300700	17767000	4450100	2282900	5207000	6200800	7426750	0.834928	#NAME?	-0.260277	#NAME?	8217700	0	0	1196800	0	0	10088000	0	0	5300700	0	0	17767000	0	0	4450100	0	0	2282900	0	0
A0A0J5PM07;Q4WQN7;B0Y4U9;A1CW03	802;829;829;858	A0A0J5PM07	1	1	S	AQLPEGPEEELS(1)ER	AQLPEGPEEELS(129.05)ER	12	2	-0.2322	105320000	105320000	0	0	14729000	12663000	14659000	12086000	19054000	13548000	8619300	9958600	13534250	12794975	1.05778	#NAME?	0.0810376	#NAME?	14729000	0	0	12663000	0	0	14659000	0	0	12086000	0	0	19054000	0	0	13548000	0	0	8619300	0	0
Q4WVD7;B0Y119;A0A0J5SQJ6	388;388;391	Q4WVD7	1	1	S	AVDS(1)APDEISESSR	AVDS(89.2)APDEIS(-89.2)ES(-125.02)S(-129.4)R	4	2	0.18068	23832000	23832000	0	0	3739100	2377200	2906800	2388300	4298900	4559900	1901200	1660200	2852850	3105050	0.918777	#NAME?	-0.122213	#NAME?	3739100	0	0	2377200	0	0	2906800	0	0	2388300	0	0	4298900	0	0	4559900	0	0	1901200	0	0
Q4WLQ8;A1DNZ0;A0A0J5Q7Z8;B0Y8V2;A1CUA7	141;141;155;157;173	Q4WLQ8	1	1	S	EGGAPGEFAPS(1)FR	EGGAPGEFAPS(92.27)FR	11	2	0.39184	29023000	29023000	0	0	3365400	3231100	4490100	2953200	4713900	5186500	2593000	2490300	3509950	3745925	0.937005	#NAME?	-0.0938715	#NAME?	3365400	0	0	3231100	0	0	4490100	0	0	2953200	0	0	4713900	0	0	5186500	0	0	2593000	0	0
Q4WTC6;B0XQA0;A0A0J5PZR9;A1CQD5;A1D399	370;370;370;366;367	Q4WTC6;A1CQD5;A1D399	1	1	S	ANS(1)LPAPSK	ANS(91.75)LPAPS(-91.75)K	3	2	0.31874	35832000	35832000	0	0	0	4527100	4808900	5529400	3218400	5434600	2949100	1467700	3716350	3267450	1.13739	#NAME?	0.185721	#NAME?	0	0	0	4527100	0	0	4808900	0	0	5529400	0	0	3218400	0	0	5434600	0	0	2949100	0	0
A0A0J5PZX2;A1D3E6	378;383	A0A0J5PZX2	1	1	T	EGT(1)PGPQSK	EGT(88.26)PGPQS(-88.26)K	3	2	-0.16415	8594000	8594000	0	0	0	2470500	0	0	0	2101300	1335400	0	617625	859175	0.718858	#NAME?	-0.476221	#NAME?	0	0	0	2470500	0	0	0	0	0	0	0	0	0	0	0	2101300	0	0	1335400	0	0
Q4WTE3;B0XQ82;A1D3B5;A0A0J5PZT7;A1CQF2	217;217;217;217;213	Q4WTE3	1	1	S	DADEGDEVGS(1)LGKK	DADEGDEVGS(58.32)LGKK	10	2	1.402	20854000	20854000	0	0	0	1318900	2958500	1702200	1660800	2729400	820880	1632600	1494900	1710920	0.87374	#NAME?	-0.194723	#NAME?	0	0	0	1318900	0	0	2958500	0	0	1702200	0	0	1660800	0	0	2729400	0	0	820880	0	0
Q4WU42;B0Y3L9;A0A0J5PVQ0;A1DFB5	347;347;347;347	Q4WU42	1	1	T	EQENT(1)PPAAA	EQENT(83.08)PPAAA	5	2	-0.022637	24031000	24031000	0	0	0	7608900	0	3338900	3473900	4863400	0	0	2736950	2084325	1.31311	#NAME?	0.392989	#NAME?	0	0	0	7608900	0	0	0	0	0	3338900	0	0	3473900	0	0	4863400	0	0	0	0	0
A1DMH7;A0A0J5Q5M2;Q4WN34;B0Y7G5	12;12;18;18	A1DMH7	1	1	S	TAS(1)DLGPR	T(-63.24)AS(63.24)DLGPR	3	2	0.23556	395490000	395490000	0	0	11082000	19574000	21413000	37689000	28521000	45699000	21016000	6322600	22439500	25389650	0.883805	#NAME?	-0.1782	#NAME?	11082000	0	0	19574000	0	0	21413000	0	0	37689000	0	0	28521000	0	0	45699000	0	0	21016000	0	0
B0Y3D9;A0A0J5SP92;Q4WTW4	1163;1172;1163	B0Y3D9	1	2;3;4	S	AMGIES(1)S(1)PEPSR	AMGIES(66.03)S(55.88)PEPS(-55.88)R	6	2	-0.56173	118290000	0	114010000	4281700	1259700	693290	3764900	1654000	1582800	1385500	2576800	940380	1.84297e+06	1621370	1.13668	#NAME?	0.184821	#NAME?	0	1259700	0	0	693290	0	0	1128700	2636200	0	1654000	0	0	1582800	0	0	1385500	0	0	931310	1645500
Q4WGN9;B0YB20;A0A0J5PIH3;A1DCR0	1987;1987;1987;1988	Q4WGN9	1	2;5	S	LGIAAVQT(1)PIS(1)PR	LGIAAVQT(143.28)PIS(143.28)PR	11	2	0.40399	93857000	0	91753000	2104200	13888000	10833000	11451000	9238100	16925000	15608000	8357600	7557200	11352525	12111950	0.9373	#NAME?	-0.0934179	#NAME?	0	13888000	0	0	10833000	0	0	11451000	0	0	9238100	0	0	16925000	0	0	13503000	2104200	0	8357600	0
Q4WGN9;B0YB20;A0A0J5PIH3;A1DCR0	1984;1984;1984;1985	Q4WGN9	1	2;5	T	LGIAAVQT(1)PIS(1)PR	LGIAAVQT(143.28)PIS(143.28)PR	8	2	0.40399	93857000	0	91753000	2104200	13888000	10833000	11451000	9238100	16925000	15608000	8357600	7557200	11352525	12111950	0.9373	#NAME?	-0.0934179	#NAME?	0	13888000	0	0	10833000	0	0	11451000	0	0	9238100	0	0	16925000	0	0	13503000	2104200	0	8357600	0
Q4X000;B0XUG9;A0A0J5Q291;A1DI78;A1C7K8	139;139;139;139;133	Q4X000	1	1	S	IQS(1)PPAK	IQS(81.53)PPAK	3	2	-0.73665	10637000	10637000	0	0	2172000	0	0	0	0	0	1629800	1342100	543000	742975	0.730846	#NAME?	-0.452361	#NAME?	2172000	0	0	0	0	0	0	0	0	0	0	0	0	0	0	0	0	0	1629800	0	0
Q4WJ64;A0A0J5PKU2;A1D3R8	324;324;327	Q4WJ64	1	3	S	S(1)RS(1)AS(1)PAVELTQR	S(139.5)RS(129.96)AS(90.5)PAVELT(-90.5)QR	1	2	-0.038618	27190000	0	0	27190000	5039500	6419200	0	3198600	5582400	4617100	2333100	0	3664325	3133150	1.16953	#NAME?	0.225934	#NAME?	0	0	5039500	0	0	6419200	0	0	0	0	0	3198600	0	0	5582400	0	0	4617100	0	0	2333100
A1DDK6;Q4WVT4;B0Y1V2;A1CBQ7;A0A0J5Q5Y5	1357;1358;1358;1369;1191	A1DDK6	1	1	S	FWDESVLEEDPGEVS(1)F	FWDES(-184.51)VLEEDPGEVS(184.51)F	15	2	-0.87668	26234000	26234000	0	0	3582500	2945500	2162600	3759600	6663400	2215300	1921300	0	3112550	2700000	1.1528	#NAME?	0.205138	#NAME?	3582500	0	0	2945500	0	0	2162600	0	0	3759600	0	0	6663400	0	0	2215300	0	0	1921300	0	0
Q4WDC1;B0YD29;A0A0J5PHL5	499;499;499	Q4WDC1	1	1	S	IPNDLVVFDEPS(1)DDEGAPILEFR	IPNDLVVFDEPS(53.34)DDEGAPILEFR	12	2	-0.67909	1987700	1987700	0	0	0	0	0	1196200	0	791540	0	0	299050	197885	1.51123	#NAME?	0.595724	#NAME?	0	0	0	0	0	0	0	0	0	1196200	0	0	0	0	0	791540	0	0	0	0	0
A1D1I3;A1CNN4;Q4WRM7;B0XNI8;A0A0J5PH04	163;166;167;167;168	A1D1I3	1	2	S	DRS(1)PS(1)PLPSNLR	DRS(89.41)PS(62.86)PLPS(-62.86)NLR	3	2	2.089	13379000	0	13379000	0	3914400	0	0	2121200	0	3661700	1721500	1959900	1508900	1835775	0.821942	#NAME?	-0.282892	#NAME?	0	3914400	0	0	0	0	0	0	0	0	2121200	0	0	0	0	0	3661700	0	0	1721500	0
Q6MY56;Q4WS18;B0XMR2;A1D1Y4;A0A0J5Q3V5	424;506;506;506;506	Q6MY56	1	1	S	GGNLLVEPIDDS(1)DEEEQEVS	GGNLLVEPIDDS(76.56)DEEEQEVS(-76.56)	12	2	-0.04749	63246000	63246000	0	0	12059000	4849500	7531200	5808800	12237000	11208000	5169900	4383600	7562125	8249625	0.916663	#NAME?	-0.125537	#NAME?	12059000	0	0	4849500	0	0	7531200	0	0	5808800	0	0	12237000	0	0	11208000	0	0	5169900	0	0
A0A0J5Q143;Q4X0A7;B0XTS3;A1DHW7	1666;1693;1693;1657	A0A0J5Q143	1	1	S	VNDDDQIVS(1)D	VNDDDQIVS(87.71)D	9	2	0.10417	101680000	101680000	0	0	9570500	17570000	10685000	14589000	18334000	13801000	7857400	9272200	13103625	12316150	1.06394	#NAME?	0.0894146	#NAME?	9570500	0	0	17570000	0	0	10685000	0	0	14589000	0	0	18334000	0	0	13801000	0	0	7857400	0	0
A0A0J5PWS2;Q4WTI5;B0XQ40;A1D3F7;A1CQJ1	4;4;4;4;4	A0A0J5PWS2	1	2;3	S	S(1)S(1)S(1)DEDVVR	S(53.17)S(53.17)S(53.17)DEDVVR	3	2	-0.065587	12648000	619890	12028000	0	1828900	1786900	2302900	0	2608500	1751800	0	2368800	1479675	1682275	0.879568	#NAME?	-0.185133	#NAME?	0	1828900	0	0	1786900	0	0	2302900	0	0	0	0	0	2608500	0	0	1751800	0	0	0	0
A0A0J5Q0F1;B0Y4K8	661;661	A0A0J5Q0F1	1	1;2	S	IFSDEPDS(1)PQERPIQPAGTPQPGAPSR	IFS(-71.29)DEPDS(71.29)PQERPIQPAGT(-116.28)PQPGAPS(-143.08)R	8	3	0.007733	51373000	49963000	1409900	0	7819900	5303100	5593800	5366500	9913900	8057300	2686700	5187500	6020825	6461350	0.931822	#NAME?	-0.101874	#NAME?	7819900	0	0	4606200	696860	0	5593800	0	0	5366500	0	0	9913900	0	0	7344300	713010	0	2686700	0	0
A1D8C5;A0A0J5PW03;B0XZ54;Q4WWH0	481;493;494;495	A1D8C5	1	1	S	AVS(1)VADIETPAR	AVS(71.85)VADIET(-71.85)PAR	3	2	0.409	2447500	2447500	0	0	0	814060	0	550850	762230	0	320390	0	341228	270655	1.26075	#NAME?	0.334279	#NAME?	0	0	0	814060	0	0	0	0	0	550850	0	0	762230	0	0	0	0	0	320390	0	0
Q4WI22;B0XUE3;A0A0J5PMP5;A1CZ33	494;494;494;410	Q4WI22	1	1	S	GYFS(1)GPEGDTTK	GY(-84.41)FS(84.41)GPEGDT(-87.57)T(-86.5)K	4	2	0.025084	16170000	16170000	0	0	4142200	0	3228700	0	0	4248100	2200600	2350100	1842725	2199700	0.837717	#NAME?	-0.255466	#NAME?	4142200	0	0	0	0	0	3228700	0	0	0	0	0	0	0	0	4248100	0	0	2200600	0	0
A0A0J5PWS2;Q4WTI5;B0XQ40	23;23;23	A0A0J5PWS2	1	1;2;3	S	AES(1)PVGS(1)EQS(1)NNAAAR	AES(214.3)PVGS(214.3)EQS(214.3)NNAAAR	3	2	0.18549	132300000	18786000	19768000	93751000	3950900	26111000	14070000	23229000	16866000	25743000	10607000	7574900	16840225	15197725	1.10808	#NAME?	0.148056	#NAME?	1704800	2246100	0	4556800	3252700	18301000	2366100	2284400	9419400	3870700	2010000	17348000	2221800	2117200	12527000	0	3088400	22655000	1931400	976760	7699200
Q4WRV1;B0XN47;A0A0J5PJ26;A1D1R7	642;642;642;642	Q4WRV1	1	1	S	VDLDALTAQANS(1)Q	VDLDALT(-85.05)AQANS(85.05)Q	12	2	0.47884	11767000	11767000	0	0	0	0	2131800	3119700	4103600	2412300	0	0	1312875	1628975	0.805952	#NAME?	-0.311235	#NAME?	0	0	0	0	0	0	2131800	0	0	3119700	0	0	4103600	0	0	2412300	0	0	0	0	0
Q4WPU2;C7C437;B0Y6N3;A1CWS1;A0A0J5SDC1	459;459;459;459;459	Q4WPU2	1	1	S	EKELAGS(1)GVIA	EKELAGS(90.05)GVIA	7	2	-0.34722	20738000	20738000	0	0	0	3403500	3903300	3701300	4445600	0	2236200	3047700	2752025	2432375	1.13141	#NAME?	0.178128	#NAME?	0	0	0	3403500	0	0	3903300	0	0	3701300	0	0	4445600	0	0	0	0	0	2236200	0	0
A0A0J5PLT8;Q4WK59;B0XN13;A1D4Q4	210;218;218;218	A0A0J5PLT8	1	1	S	DGEEYADEMS(1)EIILDDKEGYIGEK	DGEEY(-108.95)ADEMS(108.95)EIILDDKEGY(-142.29)IGEK	10	3	-0.007478	226500000	226500000	0	0	16911000	5806900	19988000	16592000	36261000	15629000	10349000	4449800	14824475	16672200	0.889173	#NAME?	-0.169463	#NAME?	16911000	0	0	5806900	0	0	19988000	0	0	16592000	0	0	36261000	0	0	15629000	0	0	10349000	0	0
Q4WMH1;B0Y837;A0A0J5Q352;A1DN45;A1CTH0	557;557;645;645;666	Q4WMH1	1	2	S	GYQSGGAS(1)DS(1)EGGR	GY(-91.86)QS(-63.26)GGAS(63.26)DS(69.45)EGGR	10	2	-0.3527	22916000	0	22916000	0	0	6143900	0	4766600	0	5941700	2896100	0	2727625	2209450	1.23453	#NAME?	0.303958	#NAME?	0	0	0	0	6143900	0	0	0	0	0	4766600	0	0	0	0	0	5941700	0	0	2896100	0
Q4WGJ6;B0YCN7;A0A0J5PKC6;A1DCL2;A1CDL0;Q5AYF4;A0A1U8QRV5	23;23;23;23;23;23;23	Q4WGJ6	1	2	S	DRS(1)AS(1)PRDEPR	DRS(105.99)AS(105.99)PRDEPR	3	2	1.0782	112280000	0	112280000	0	5887300	0	8837500	13001000	8369800	12512000	0	3069900	6931450	5987925	1.15757	#NAME?	0.211101	#NAME?	0	5887300	0	0	0	0	0	8837500	0	0	13001000	0	0	8369800	0	0	12512000	0	0	0	0
Q4WGJ6;B0YCN7;A0A0J5PKC6;A1DCL2;A1CDL0;Q5AYF4;A0A1U8QRV5	25;25;25;25;25;25;25	Q4WGJ6	1	2	S	DRS(1)AS(1)PRDEPR	DRS(105.99)AS(105.99)PRDEPR	5	2	1.0782	112280000	0	112280000	0	5887300	0	8837500	13001000	8369800	12512000	0	3069900	6931450	5987925	1.15757	#NAME?	0.211101	#NAME?	0	5887300	0	0	0	0	0	8837500	0	0	13001000	0	0	8369800	0	0	12512000	0	0	0	0
Q4WU45;B0Y3M2;A0A0J5SPF6;A1DFB2	71;71;71;71	Q4WU45	1	1	S	SSENGAPDS(1)PDLSAR	S(-66.86)S(-66.86)ENGAPDS(66.86)PDLS(-90.72)AR	9	2	-0.0013209	17152000	17152000	0	0	4021300	5693900	0	0	7437100	0	0	0	2428800	1859275	1.30632	#NAME?	0.385504	#NAME?	4021300	0	0	5693900	0	0	0	0	0	0	0	0	7437100	0	0	0	0	0	0	0	0
Q4WTV7;B0Y3D2;A0A0J5PUL5	333;333;333	Q4WTV7	1	1	S	IIAEIDNADKS(1)DVESPGFEVEYGR	IIAEIDNADKS(67.45)DVES(-67.45)PGFEVEY(-106.29)GR	11	3	1.758	18134000	18134000	0	0	0	0	2682300	3123800	4959900	1492200	694510	0	1451525	1.78665e+06	0.812427	#NAME?	-0.29969	#NAME?	0	0	0	0	0	0	2682300	0	0	3123800	0	0	4959900	0	0	1492200	0	0	694510	0	0
Q4WQN5;B0Y4U7;A0A0J5SGZ8	64;64;64	Q4WQN5	1	1	S	TPQPGPQQASQQEQPLS(1)PDAMPR	T(-98.82)PQPGPQQAS(-94.65)QQEQPLS(94.65)PDAMPR	17	3	-0.14841	3077700	3077700	0	0	0	790870	947220	0	0	1339600	0	0	434522	334900	1.29747	#NAME?	0.375701	#NAME?	0	0	0	790870	0	0	947220	0	0	0	0	0	0	0	0	1339600	0	0	0	0	0
Q4WNZ6;B0Y5U1;A0A0J5PDI9	293;293;363	Q4WNZ6	1	2	S	HGS(1)S(1)PPGVFTSR	HGS(88.18)S(75.58)PPGVFT(-75.58)S(-76.58)R	3	2	-0.13031	3926000	0	3926000	0	1079800	700010	0	0	0	0	617460	841800	444952	364815	1.21967	#NAME?	0.286486	#NAME?	0	1079800	0	0	700010	0	0	0	0	0	0	0	0	0	0	0	0	0	0	617460	0
Q4WNZ6;B0Y5U1;A0A0J5PDI9	294;294;364	Q4WNZ6	1	2	S	HGS(1)S(1)PPGVFTSR	HGS(88.18)S(75.58)PPGVFT(-75.58)S(-76.58)R	4	2	-0.13031	3926000	0	3926000	0	1079800	700010	0	0	0	0	617460	841800	444952	364815	1.21967	#NAME?	0.286486	#NAME?	0	1079800	0	0	700010	0	0	0	0	0	0	0	0	0	0	0	0	0	0	617460	0
Q4WMB4;B0Y894;A1DNA8;A0A0J5Q6E4	2;2;2;2	Q4WMB4	1	1	S	S(1)DDEADPELLALLR	S(175.01)DDEADPELLALLR	1	2	-0.56878	40132000	40132000	0	0	6663300	3512900	3611700	5183800	11840000	2064300	4900100	2356300	4742925	5290175	0.896554	#NAME?	-0.157538	#NAME?	6663300	0	0	3512900	0	0	3611700	0	0	5183800	0	0	11840000	0	0	2064300	0	0	4900100	0	0
A0A0J5PGW0;Q4WRF7;B0XNV6	947;198;198	A0A0J5PGW0	1	1	S	AS(1)PQVGPQSPR	AS(74.46)PQVGPQS(-74.46)PR	2	2	-0.44599	16721000	16721000	0	0	0	1974100	2419400	2449600	2490400	3848100	1405200	0	1710775	1935925	0.883699	#NAME?	-0.178373	#NAME?	0	0	0	1974100	0	0	2419400	0	0	2449600	0	0	2490400	0	0	3848100	0	0	1405200	0	0
Q4WWV8;B0XYR5;A0A0J5PZG9	319;319;340	Q4WWV8	1	1	S	VLHQS(1)GGAFGPQK	VLHQS(68.89)GGAFGPQK	5	2	0.62601	2491200	2491200	0	0	0	0	0	1046400	0	1444800	0	0	261600	361200	0.724252	#NAME?	-0.465435	#NAME?	0	0	0	0	0	0	0	0	0	1046400	0	0	0	0	0	1444800	0	0	0	0	0
Q4WEU0;B0Y325;A0A0J5PV36	110;110;110	Q4WEU0	1	1	S	ENDS(1)EDENGVDAPPLGPR	ENDS(211.45)EDENGVDAPPLGPR	4	2	-1.8861	10675000	10675000	0	0	1896000	0	1646700	2026900	1374800	1931000	902570	896620	1392400	1.27625e+06	1.09101	#NAME?	0.125666	#NAME?	1896000	0	0	0	0	0	1646700	0	0	2026900	0	0	1374800	0	0	1931000	0	0	902570	0	0
Q4X1P8;B0XRW7;A1DGL5;A0A0J5Q2F8	221;221;221;221	Q4X1P8	1	1	S	FPSAYENLS(1)QA	FPS(-151.59)AY(-150.12)ENLS(150.12)QA	9	2	-0.12325	771930000	771930000	0	0	72936000	36294000	60989000	50600000	90647000	50099000	29064000	37293000	55204750	51775750	1.06623	#NAME?	0.0925159	#NAME?	72936000	0	0	36294000	0	0	60989000	0	0	50600000	0	0	90647000	0	0	50099000	0	0	29064000	0	0
Q4WQ55;B0Y6Z3;A0A0J5PEN4;A1CWG8	497;497;497;497	Q4WQ55	1	2	S	AAS(1)IAS(1)HPLHK	AAS(65.29)IAS(65.29)HPLHK	3	2	-0.57214	2949500	0	2949500	0	0	1251100	0	0	0	1698300	0	0	312775	424575	0.736678	#NAME?	-0.440894	#NAME?	0	0	0	0	1251100	0	0	0	0	0	0	0	0	0	0	0	1698300	0	0	0	0
Q4WQ55;B0Y6Z3;A0A0J5PEN4;A1CWG8	500;500;500;500	Q4WQ55	1	2	S	AAS(1)IAS(1)HPLHK	AAS(65.29)IAS(65.29)HPLHK	6	2	-0.57214	2949500	0	2949500	0	0	1251100	0	0	0	1698300	0	0	312775	424575	0.736678	#NAME?	-0.440894	#NAME?	0	0	0	0	1251100	0	0	0	0	0	0	0	0	0	0	0	1698300	0	0	0	0
Q4WHC3;B0XVV9;A1DG08;A1C5Z4	15;15;15;15	Q4WHC3	1	1	S	KGS(1)MADVPQNLLQQIK	KGS(168.08)MADVPQNLLQQIK	3	2	0.34778	67956000	67956000	0	0	6821400	6228100	7179900	12636000	3800200	16835000	2927900	6335800	8216350	7474725	1.09922	#NAME?	0.136477	#NAME?	6821400	0	0	6228100	0	0	7179900	0	0	12636000	0	0	3800200	0	0	16835000	0	0	2927900	0	0
A0A0J5PKV1;Q4WAM6;B0YC00	962;978;978	A0A0J5PKV1	1	1	S	DSEVMS(1)VR	DS(-81)EVMS(81)VR	6	2	0.33478	16433000	16433000	0	0	1662000	1287900	2520800	2251600	0	5476300	2289900	944160	1930575	2177590	0.886565	#NAME?	-0.173702	#NAME?	1662000	0	0	1287900	0	0	2520800	0	0	2251600	0	0	0	0	0	5476300	0	0	2289900	0	0
Q4WRV1;B0XN47;A0A0J5PJ26;A1D1R7;C8VQ30;Q5BF40	585;585;585;585;589;632	Q4WRV1	1	1	S	AGS(1)PAPFRPQR	AGS(77.67)PAPFRPQR	3	2	-0.099748	661300000	661300000	0	0	0	0	2216200	2400200	0	2015000	1079100	899260	1154100	998340	1.15602	#NAME?	0.209165	#NAME?	0	0	0	0	0	0	2216200	0	0	2400200	0	0	0	0	0	2015000	0	0	1079100	0	0
A1CNV7	594	A1CNV7	1	1	S	AGS(1)PAPFR	AGS(71.34)PAPFR	3	2	0.6517	10339000	10339000	0	0	0	0	2216200	2400200	0	2015000	1079100	899260	1154100	998340	1.15602	#NAME?	0.209165	#NAME?	0	0	0	0	0	0	2216200	0	0	2400200	0	0	0	0	0	2015000	0	0	1079100	0	0
Q4WV97;Q1RQJ0;B0Y0X7;A0A0J5PT20;A1DE58;A1CB85	41;41;41;41;41;41	Q4WV97	1	1	S	AIS(1)PVFQR	AIS(145.25)PVFQR	3	2	-0.21667	177830000	177830000	0	0	15061000	23428000	19101000	29219000	25660000	33886000	16075000	15403000	21702250	22756000	0.953694	#NAME?	-0.0684024	#NAME?	15061000	0	0	23428000	0	0	19101000	0	0	29219000	0	0	25660000	0	0	33886000	0	0	16075000	0	0
A0A0J5PR29;Q4W9Q9;B0YEF1	343;382;382	A0A0J5PR29	1	1	T	EAKGWT(1)GPLAWLGLGSDSDSK	EAKGWT(69.98)GPLAWLGLGS(-69.98)DS(-71.85)DS(-71.85)K	6	3	-1.8809	2894000	2894000	0	0	0	0	0	1651200	0	0	0	1242900	412800	310725	1.32851	#NAME?	0.409805	#NAME?	0	0	0	0	0	0	0	0	0	1651200	0	0	0	0	0	0	0	0	0	0	0
Q4WBL6;B0YA94;A0A0J5PNG6	2;2;2	Q4WBL6	1	1	S	S(1)EVAQNSPAEVQAK	S(80.43)EVAQNS(-80.43)PAEVQAK	1	2	0.16725	14562000	14562000	0	0	2256200	2153900	2205500	0	2406900	2126900	1007700	1573400	1653900	1778725	0.929823	#NAME?	-0.104971	#NAME?	2256200	0	0	2153900	0	0	2205500	0	0	0	0	0	2406900	0	0	2126900	0	0	1007700	0	0
Q4WLS7;B0Y8T4;A0A0J5T0E6	711;711;711	Q4WLS7	1	1	S	MEDGS(1)DAGVQDDVATESGK	MEDGS(164.9)DAGVQDDVAT(-164.9)ES(-202.28)GK	5	2	0.53408	23057000	23057000	0	0	2797500	2672800	3043500	2691400	4172300	4547500	1247200	1884700	2801300	2962925	0.945451	#NAME?	-0.0809256	#NAME?	2797500	0	0	2672800	0	0	3043500	0	0	2691400	0	0	4172300	0	0	4547500	0	0	1247200	0	0
A0A0J5Q0B0	582	A0A0J5Q0B0	1	1	S	AAAQEEDS(1)EVEPDLASIAK	AAAQEEDS(120.78)EVEPDLAS(-120.78)IAK	8	2	0.64385	48440000	48440000	0	0	7221700	3344700	7448800	7014500	11283000	5711900	2920200	3495400	6257425	5852625	1.06917	#NAME?	0.0964853	#NAME?	7221700	0	0	3344700	0	0	7448800	0	0	7014500	0	0	11283000	0	0	5711900	0	0	2920200	0	0
Q4WWQ2;B0XYX1;A0A0J5PVE1;A1D843	193;193;193;193	Q4WWQ2	1	1	S	RPS(1)LSIDNDVR	RPS(64.91)LS(-64.91)IDNDVR	3	2	0.58682	666550000	666550000	0	0	82355000	70212000	77307000	87271000	87970000	90596000	49369000	97821000	79286250	81439000	0.973566	#NAME?	-0.0386492	#NAME?	82355000	0	0	70212000	0	0	77307000	0	0	87271000	0	0	87970000	0	0	90596000	0	0	49369000	0	0
Q4W9M7;B0YEB8;A0A0J5PQZ4;A1D9I5	1173;1173;1173;1174	Q4W9M7	1	2	S	AGFVIES(1)DS(1)E	AGFVIES(57.17)DS(57.17)E	7	2	2.3053	2570000	0	2570000	0	0	0	1113200	0	1456800	0	0	0	278300	364200	0.764141	#NAME?	-0.38809	#NAME?	0	0	0	0	0	0	0	1113200	0	0	0	0	0	1456800	0	0	0	0	0	0	0
Q4W9M7;B0YEB8;A0A0J5PQZ4;A1D9I5	1175;1175;1175;1176	Q4W9M7	1	2	S	AGFVIES(1)DS(1)E	AGFVIES(57.17)DS(57.17)E	9	2	2.3053	2570000	0	2570000	0	0	0	1113200	0	1456800	0	0	0	278300	364200	0.764141	#NAME?	-0.38809	#NAME?	0	0	0	0	0	0	0	1113200	0	0	0	0	0	1456800	0	0	0	0	0	0	0
A0A0J5Q4Y7;B0Y4K5;Q4WQD6;E9QTX0	454;446;454;454	A0A0J5Q4Y7	1	1	S	KGDS(1)DNEGTDGDAK	KGDS(111.41)DNEGT(-111.41)DGDAK	4	2	-0.1759	235950000	235950000	0	0	3266200	6655300	5199800	7025200	13278000	4106500	4318400	2385900	5536625	6022200	0.919369	#NAME?	-0.121284	#NAME?	3266200	0	0	6655300	0	0	5199800	0	0	7025200	0	0	13278000	0	0	4106500	0	0	4318400	0	0
A0A0J5PZA0;Q4X220;B0XW91	2859;206;206	A0A0J5PZA0	1	1	S	RNALAS(1)QEQQE	RNALAS(96.14)QEQQE	6	2	0.73197	15432000	15432000	0	0	1688200	2287500	1410400	0	0	3084900	1012800	684560	1346525	1195565	1.12627	#NAME?	0.171548	#NAME?	1688200	0	0	2287500	0	0	1410400	0	0	0	0	0	0	0	0	3084900	0	0	1012800	0	0
Q4WK03;B0XND2;A0A0J5PNU3	380;380;380	Q4WK03	1	1;2	S	DTVTTGET(0.128)S(0.872)ES(1)EKEK	DT(-173.41)VT(-135.02)T(-102.3)GET(-8.34)S(8.34)ES(71)EKEK	11	2	0.22408	173290000	30428000	142860000	0	5829200	16093000	12363000	15128000	13727000	15990000	13497000	3583500	12353300	11699375	1.05589	#NAME?	0.078465	#NAME?	0	5829200	0	3550300	12542000	0	2022400	10341000	0	0	15128000	0	1584400	12143000	0	0	15990000	0	1744300	11752000	0
A0A0J5PG85;Q4WCW1;B0YDI4;A1DL84	548;610;610;613	A0A0J5PG85	1	1	S	NQIQAGS(1)R	NQIQAGS(66.3)R	7	2	-1.0208	10162000	10162000	0	0	0	1252200	1238500	0	0	1689900	0	412290	622675	525548	1.18481	#NAME?	0.244658	#NAME?	0	0	0	1252200	0	0	1238500	0	0	0	0	0	0	0	0	1689900	0	0	0	0	0
Q4WG55;B0YC92;A0A0J5PL26;A1DC48	508;508;508;553	Q4WG55	1	2;3;4	S	S(1)GS(1)GKS(1)S(1)EGDEDEDIPLGILAAHGFPNR	S(114.92)GS(114.92)GKS(114.92)S(114.92)EGDEDEDIPLGILAAHGFPNR	1	3	0.37888	42967000	0	3311900	39655000	15072000	2414700	0	2650700	10653000	3757100	3238900	5180300	5034350	5707325	0.882086	#NAME?	-0.181009	#NAME?	0	1520900	13551000	0	0	2414700	0	0	0	0	0	2650700	0	1791000	8862100	0	0	3757100	0	0	3238900
A0A0J5Q2E5	296	A0A0J5Q2E5	1	1	S	EKEDALFTPEIQNQS(1)AEAVK	EKEDALFT(-91.04)PEIQNQS(91.04)AEAVK	15	3	-0.15272	2351700	2351700	0	0	0	1324000	0	0	0	1027800	0	0	331000	256950	1.28819	#NAME?	0.365344	#NAME?	0	0	0	1324000	0	0	0	0	0	0	0	0	0	0	0	1027800	0	0	0	0	0
Q4WIK3;B0XTH7;A0A0J5Q386	598;598;598	Q4WIK3	1	2	S	GS(1)LELLS(1)EENFDDEFDEAEFAR	GS(71.43)LELLS(71.43)EENFDDEFDEAEFAR	2	2	0.54604	48562000	0	48562000	0	26751000	0	0	0	9741500	3956200	8112700	0	6687750	5452600	1.22652	#NAME?	0.294577	#NAME?	0	26751000	0	0	0	0	0	0	0	0	0	0	0	9741500	0	0	3956200	0	0	8112700	0
Q4WIK3;B0XTH7;A0A0J5Q386	603;603;603	Q4WIK3	1	2	S	GS(1)LELLS(1)EENFDDEFDEAEFAR	GS(71.43)LELLS(71.43)EENFDDEFDEAEFAR	7	2	0.54604	48562000	0	48562000	0	26751000	0	0	0	9741500	3956200	8112700	0	6687750	5452600	1.22652	#NAME?	0.294577	#NAME?	0	26751000	0	0	0	0	0	0	0	0	0	0	0	9741500	0	0	3956200	0	0	8112700	0
Q4W9N3;B0YEC4;A0A0J5PMY2;A1D9J1	352;352;352;352	Q4W9N3	1	1	S	S(1)VDGQEIASSFNPK	S(145.93)VDGQEIAS(-145.93)S(-176.15)FNPK	1	2	0.2955	30823000	30823000	0	0	5072900	2255100	4806100	2872300	5700800	5615900	2699000	1801100	3751600	3954200	0.948763	#NAME?	-0.0758798	#NAME?	5072900	0	0	2255100	0	0	4806100	0	0	2872300	0	0	5700800	0	0	5615900	0	0	2699000	0	0
A0A0J5PWS2;Q4WTI5;B0XQ40	27;27;27	A0A0J5PWS2	1	2;3	S	AES(1)PVGS(1)EQS(1)NNAAAR	AES(214.3)PVGS(214.3)EQS(214.3)NNAAAR	7	2	0.18549	111230000	0	17483000	93751000	2246100	21554000	9419400	19358000	14644000	25743000	8676000	7574900	13144375	14159475	0.928309	#NAME?	-0.107322	#NAME?	0	2246100	0	0	3252700	18301000	0	0	9419400	0	2010000	17348000	0	2117200	12527000	0	3088400	22655000	0	976760	7699200
Q4WQ59;B0Y6Z6;A0A0J5PES8;A1CWG5;A1CI96	265;265;265;265;263	Q4WQ59	1	1	S	THADS(1)DFDDAR	T(-65.55)HADS(65.55)DFDDAR	5	2	-0.19603	3276900	3276900	0	0	0	0	0	1445600	0	1831300	0	0	361400	457825	0.789385	#NAME?	-0.3412	#NAME?	0	0	0	0	0	0	0	0	0	1445600	0	0	0	0	0	1831300	0	0	0	0	0
B0XW44;A0A0J5Q430;Q4X270;A1DG63	351;351;352;334	B0XW44	1	2	S	RQS(1)LLPS(1)PLEDESR	RQS(119.62)LLPS(44.39)PLEDES(-44.39)R	3	2	0.52381	10223000	0	10223000	0	1749100	1600700	1605300	0	1371700	1709800	692520	866880	1238775	1160225	1.0677	#NAME?	0.0945096	#NAME?	0	1749100	0	0	1600700	0	0	1605300	0	0	0	0	0	1371700	0	0	1709800	0	0	692520	0
A1D630;A0A0J5PWE5;Q4WYQ9;B0Y0A1	669;669;640;640	A1D630	1	1	S	GPGGES(1)PEPVQK	GPGGES(138.2)PEPVQK	6	2	0.6273	15635000	15635000	0	0	1748800	4566200	0	0	0	5212400	0	0	1578750	1303100	1.21153	#NAME?	0.276835	#NAME?	1748800	0	0	4566200	0	0	0	0	0	0	0	0	0	0	0	5212400	0	0	0	0	0
A0A0J5Q1M2;Q4WVW6;B0Y250;A1DDH5	507;531;531;507	A0A0J5Q1M2	1	2;3	S	LQDDS(1)PS(1)PS(1)EAEAER	LQDDS(129.88)PS(129.88)PS(129.88)EAEAER	9	2	0.19519	28627000	0	28627000	0	4099300	2319200	3145400	3750900	4592400	4478200	2499600	2226400	3328700	3449150	0.965078	#NAME?	-0.051282	#NAME?	0	4099300	0	0	2319200	0	0	3145400	0	0	3750900	0	0	4592400	0	0	4478200	0	0	2499600	0
Q5BG65;Q4WJZ0;B0XNE5;A0A1U8QGJ9;A0A0J5PL40;A1D4J3	62;62;62;62;62;62	Q5BG65	1	1	S	LES(1)GNFSWGSEGISR	LES(67.57)GNFS(-71.86)WGS(-67.57)EGIS(-89.87)R	3	2	-0.20042	5270800	5270800	0	0	1336000	1449500	0	0	0	1074000	550290	860990	696375	621320	1.1208	#NAME?	0.164528	#NAME?	1336000	0	0	1449500	0	0	0	0	0	0	0	0	0	0	0	1074000	0	0	550290	0	0
Q4WEX5;B0XZA9;A1DKP5;A0A0J5PVS5;A1CC45	510;510;510;510;513	Q4WEX5	1	1;2;3;4	S	LGS(1)PNVSDASGTDTSR	LGS(91.31)PNVS(-91.31)DAS(-125.84)GT(-147.52)DT(-160.6)S(-166.81)R	3	2	-0.0032121	33272000	21074000	7513400	4683800	0	5148800	8930300	1644000	9252600	2038100	0	6257700	3930775	4387100	0.895985	#NAME?	-0.158454	#NAME?	0	0	0	5148800	0	0	4969300	2290300	1670700	0	1644000	0	6239600	0	3013000	0	2038100	0	0	0	0
B0Y7S6;A0A0J5Q2R8	713;735	B0Y7S6	1	1;2	S	S(1)VAS(1)EDDGYDDSGR	S(99.45)VAS(73.03)EDDGY(-73.03)DDS(-107.97)GR	4	2	-0.084082	9219100	9219100	0	0	0	1994200	2345400	0	0	2776400	1066200	1036900	1084900	1219875	0.889353	#NAME?	-0.169171	#NAME?	0	0	0	1994200	0	0	2345400	0	0	0	0	0	0	0	0	2776400	0	0	1066200	0	0
A0A0J5Q008;Q4WIG7;B0XTL3	439;439;439	A0A0J5Q008	1	1	S	QLEDS(1)DDDLEVVTDPAK	QLEDS(112.65)DDDLEVVT(-112.65)DPAK	5	2	0.42006	5560800	5560800	0	0	1319200	0	0	1310600	0	1361400	590080	979570	657450	732762	0.897221	#NAME?	-0.156464	#NAME?	1319200	0	0	0	0	0	0	0	0	1310600	0	0	0	0	0	1361400	0	0	590080	0	0
Q4WI19;B0XUE6;A0A0J5PM44;A1CZ36	439;439;439;439	Q4WI19	1	2	S	FDQYIEKPGELS(1)DS(1)EDEEENAANGVLR	FDQY(-88.61)IEKPGELS(88.61)DS(92.86)EDEEENAANGVLR	12	3	0.39333	207230000	0	207230000	0	17211000	22159000	18165000	14871000	24463000	22703000	11263000	16106000	18101500	18633750	0.971436	#NAME?	-0.0418088	#NAME?	0	17211000	0	0	22159000	0	0	18165000	0	0	14871000	0	0	24463000	0	0	22703000	0	0	11263000	0
Q4WI19;B0XUE6;A0A0J5PM44;A1CZ36	441;441;441;441	Q4WI19	1	2	S	FDQYIEKPGELS(1)DS(1)EDEEENAANGVLR	FDQY(-84.74)IEKPGELS(84.74)DS(97.22)EDEEENAANGVLR	14	3	1.3098	207230000	0	207230000	0	17211000	22159000	18165000	14871000	24463000	22703000	11263000	16106000	18101500	18633750	0.971436	#NAME?	-0.0418088	#NAME?	0	17211000	0	0	22159000	0	0	18165000	0	0	14871000	0	0	24463000	0	0	22703000	0	0	11263000	0
Q4WDA4;B0YD45;A0A0J5PFI4;A1DLP3	411;411;411;412	Q4WDA4	1	1;2	T	QTQEDT(1)DS(1)DDGR	QT(-104.29)QEDT(104.29)DS(126.29)DDGR	6	2	-0.17097	3868900	3868900	0	0	0	0	0	961850	0	0	769980	0	240462	192495	1.24919	#NAME?	0.320991	#NAME?	0	0	0	0	0	0	0	0	0	961850	0	0	0	0	0	0	0	0	769980	0	0
Q4X0H7;B0XTD9;A1DHP9;A0A0J5Q2U0	1676;1676;1676;1676	Q4X0H7	1	1	S	S(1)PLGGGLNSR	S(90.73)PLGGGLNS(-90.73)R	1	2	0.43248	15405000	15405000	0	0	0	0	3954800	4397000	0	7052900	0	0	2087950	1763225	1.18417	#NAME?	0.243871	#NAME?	0	0	0	0	0	0	3954800	0	0	4397000	0	0	0	0	0	7052900	0	0	0	0	0
A0A0J5SHT2;A1C495;Q4WC65;B0Y9R4;A1DBF9	422;423;422;422;422	A0A0J5SHT2	1	1	S	AGS(1)PAGPGSR	AGS(74.75)PAGPGS(-74.75)R	3	2	-1.6273	43068000	43068000	0	0	0	4396000	940910	6533200	5627600	7753900	0	0	2.96753e+06	3345375	0.887054	#NAME?	-0.172907	#NAME?	0	0	0	4396000	0	0	940910	0	0	6533200	0	0	5627600	0	0	7753900	0	0	0	0	0
Q4WYA3;B0XWY3;A0A0J5SR95;A1D6I8	64;64;64;64	Q4WYA3	1	1;2;3	S	QHLDEEVS(1)S(1)EEES(1)PR	QHLDEEVS(70.58)S(70.58)EEES(70.58)PR	9	2	0.048538	38732000	4925500	33807000	0	7712600	6407400	4399500	0	0	10952000	3301400	5959400	4629875	5053200	0.916226	#NAME?	-0.126224	#NAME?	1787200	5925400	0	0	6407400	0	0	4399500	0	0	0	0	0	0	0	3138300	7813600	0	0	3301400	0
A1D4J9;B0XND9;A0A0J5PNT8;Q4WJZ6	29;29;29;51	A1D4J9	1	2	S	INS(1)GMS(1)QHR	INS(55.1)GMS(55.1)QHR	3	2	0.10473	3766400	0	3766400	0	1687600	0	0	0	0	2078800	0	0	421900	519700	0.811815	#NAME?	-0.300778	#NAME?	0	1687600	0	0	0	0	0	0	0	0	0	0	0	0	0	0	2078800	0	0	0	0
A1D4J9;B0XND9;A0A0J5PNT8;Q4WJZ6	32;32;32;54	A1D4J9	1	2	S	INS(1)GMS(1)QHR	INS(55.1)GMS(55.1)QHR	6	2	0.10473	3766400	0	3766400	0	1687600	0	0	0	0	2078800	0	0	421900	519700	0.811815	#NAME?	-0.300778	#NAME?	0	1687600	0	0	0	0	0	0	0	0	0	0	0	0	0	0	2078800	0	0	0	0
A1CVY5;A0A0J5PKX5;Q4WQQ8;B0Y4W9	264;266;266;266	A1CVY5	1	2	S	RQS(1)NGS(1)IDDDQDFSR	RQS(175.42)NGS(123.7)IDDDQDFS(-123.7)R	3	2	0.40816	35593000	0	35593000	0	4195600	4350900	3952700	4216800	0	7767100	4040500	3994400	4179000	3950500	1.05784	#NAME?	0.0811225	#NAME?	0	4195600	0	0	4350900	0	0	3952700	0	0	4216800	0	0	0	0	0	7767100	0	0	4040500	0
A1CVY5;A0A0J5PKX5;Q4WQQ8;B0Y4W9	267;269;269;269	A1CVY5	1	2	S	RQS(1)NGS(1)IDDDQDFSR	RQS(205.4)NGS(146.26)IDDDQDFS(-146.26)R	6	2	0.39608	35593000	0	35593000	0	4195600	4350900	3952700	4216800	0	7767100	4040500	3994400	4179000	3950500	1.05784	#NAME?	0.0811225	#NAME?	0	4195600	0	0	4350900	0	0	3952700	0	0	4216800	0	0	0	0	0	7767100	0	0	4040500	0
Q4WIG8;B0XTL2;A0A0J5Q3C5;A1CYN9	256;256;256;256	Q4WIG8	1	2	S	ERS(1)PS(1)PPKDDPPADLR	ERS(105.89)PS(105.89)PPKDDPPADLR	3	2	0.35296	57527000	0	57527000	0	0	4569900	5332700	0	5181900	2520200	868140	2289500	2475650	2714935	0.911863	#NAME?	-0.13311	#NAME?	0	0	0	0	4569900	0	0	5332700	0	0	0	0	0	5181900	0	0	2520200	0	0	868140	0
Q4WIG8;B0XTL2;A0A0J5Q3C5;A1CYN9	258;258;258;258	Q4WIG8	1	2	S	ERS(1)PS(1)PPKDDPPADLR	ERS(105.89)PS(105.89)PPKDDPPADLR	5	2	0.35296	57527000	0	57527000	0	0	4569900	5332700	0	5181900	2520200	868140	2289500	2475650	2714935	0.911863	#NAME?	-0.13311	#NAME?	0	0	0	0	4569900	0	0	5332700	0	0	0	0	0	5181900	0	0	2520200	0	0	868140	0
A1D4G9;Q4WJW7;B0XNN3;A0A0J5PPX8;A1CRK8;Q5BG99;C8VTF1	256;257;257;257;257;257;257	A1D4G9;Q5BG99	1	1	S	NES(1)PEKK	NES(85.35)PEKK	3	2	-0.23898	36539000	36539000	0	0	815390	3201100	2504000	2300800	0	6748700	1907900	1029200	2.20532e+06	2421450	0.910745	#NAME?	-0.134882	#NAME?	815390	0	0	3201100	0	0	2504000	0	0	2300800	0	0	0	0	0	6748700	0	0	1907900	0	0
Q4WRD0;B0XNY5;A0A0J5PJU6	9;9;9	Q4WRD0	1	1;2	S	MES(1)ADVVES(1)PR	MES(48.8)ADVVES(48.8)PR	9	2	-2.3249	25403000	25403000	0	0	3738000	2943500	2855000	2922100	5394300	3658100	1300200	2591800	3114650	3236100	0.96247	#NAME?	-0.0551861	#NAME?	3738000	0	0	2943500	0	0	2855000	0	0	2922100	0	0	5394300	0	0	3658100	0	0	1300200	0	0
A0A0J5SVY5;Q4X197;B0XSA6	83;83;83	A0A0J5SVY5	1	2	S	VADYNS(1)ES(1)DDEELPGR	VADY(-68.7)NS(68.7)ES(102.57)DDEELPGR	8	2	-0.12521	149170000	0	149170000	0	17901000	20939000	18358000	18286000	18586000	27537000	12643000	14923000	18871000	18422250	1.02436	#NAME?	0.0347216	#NAME?	0	17901000	0	0	20939000	0	0	18358000	0	0	18286000	0	0	18586000	0	0	27537000	0	0	12643000	0
Q4WJ89;B0XPQ4;A0A0J5PKW7	3;3;3	Q4WJ89	1	1	S	MDS(1)PAAPVPFDPQEQPILER	MDS(82.89)PAAPVPFDPQEQPILER	3	3	-0.0075672	79389000	79389000	0	0	7701700	2516400	3998000	3068700	6841400	4289900	2383600	2948500	4321200	4115850	1.04989	#NAME?	0.0702416	#NAME?	7701700	0	0	2516400	0	0	3998000	0	0	3068700	0	0	6841400	0	0	4289900	0	0	2383600	0	0
B0Y2X9;A0A0J5PRF6;Q4WEP4;A1CZU5	232;232;234;230	B0Y2X9	1	1	S	LSANEVGDGDEDGHS(1)DNGFPHR	LS(-107.12)ANEVGDGDEDGHS(107.12)DNGFPHR	15	3	-0.35317	64571000	64571000	0	0	7232000	0	6098600	16992000	6925800	7527200	4600100	9326800	7580650	7094975	1.06845	#NAME?	0.095524	#NAME?	7232000	0	0	0	0	0	6098600	0	0	16992000	0	0	6925800	0	0	7527200	0	0	4600100	0	0
Q5B601	8	Q5B601	1	3	S	PHLPELS(1)KQEPS(1)ANT(1)LVDNYR	PHLPELS(73.29)KQEPS(73.01)ANT(70.52)LVDNY(-70.52)R	7	3	-1.223	8802300	0	0	8802300	0	0	0	3988600	0	4813600	0	0	997150	1203400	0.828611	#NAME?	-0.271234	#NAME?	0	0	0	0	0	0	0	0	0	0	0	3988600	0	0	0	0	0	4813600	0	0	0
Q5B601	13	Q5B601	1	3	S	PHLPELS(1)KQEPS(1)ANT(1)LVDNYR	PHLPELS(73.29)KQEPS(73.01)ANT(70.52)LVDNY(-70.52)R	12	3	-1.223	8802300	0	0	8802300	0	0	0	3988600	0	4813600	0	0	997150	1203400	0.828611	#NAME?	-0.271234	#NAME?	0	0	0	0	0	0	0	0	0	0	0	3988600	0	0	0	0	0	4813600	0	0	0
Q5B601	16	Q5B601	1	3	T	PHLPELS(1)KQEPS(1)ANT(1)LVDNYR	PHLPELS(73.29)KQEPS(73.01)ANT(70.52)LVDNY(-70.52)R	15	3	-1.223	8802300	0	0	8802300	0	0	0	3988600	0	4813600	0	0	997150	1203400	0.828611	#NAME?	-0.271234	#NAME?	0	0	0	0	0	0	0	0	0	0	0	3988600	0	0	0	0	0	4813600	0	0	0
Q4WTH8;B0XQ47;A0A0J5Q197	165;165;165	Q4WTH8	1	1;2	S	RGS(1)DQS(1)EER	RGS(93.65)DQS(93.65)EER	3	2	0.021995	416620000	1383200	415230000	0	80422000	2025500	82723000	22423000	99299000	47251000	12073000	13897000	46898375	43130000	1.08737	#NAME?	0.120846	#NAME?	0	80422000	0	0	2025500	0	0	82723000	0	1383200	21040000	0	0	99299000	0	0	47251000	0	0	12073000	0
B0XPH1;A4D9T5;A0A0J5PL50;A1D421	241;241;940;241	B0XPH1	1	1	S	LDEVQS(1)GGER	LDEVQS(129.76)GGER	6	2	-0.5303	75557000	75557000	0	0	2876500	7353400	5340800	5921600	5001700	7691900	5744400	2300100	5373075	5184525	1.03637	#NAME?	0.0515362	#NAME?	2876500	0	0	7353400	0	0	5340800	0	0	5921600	0	0	5001700	0	0	7691900	0	0	5744400	0	0
A0A0J5SWE5;Q4X1X2;B0XWD4	22;22;22	A0A0J5SWE5	1	1	S	RNS(1)PVWNQK	RNS(79.66)PVWNQK	3	2	-0.60065	1896500	1896500	0	0	0	0	0	1034700	0	861780	0	0	258675	215445	1.20065	#NAME?	0.263821	#NAME?	0	0	0	0	0	0	0	0	0	1034700	0	0	0	0	0	861780	0	0	0	0	0
Q4WD94;B0YD55;A0A0J5SED7;A1DLN2	112;112;112;112	Q4WD94	1	1	T	NFT(1)DDDAPLLDNPR	NFT(95.07)DDDAPLLDNPR	3	2	-0.097127	1636500	1636500	0	0	891670	0	0	0	0	0	744850	0	222918	186212	1.19711	#NAME?	0.25956	#NAME?	891670	0	0	0	0	0	0	0	0	0	0	0	0	0	0	0	0	0	744850	0	0
A0A0J5PWS2;Q4WTI5;B0XQ40;A1D3F7;A1CQJ1	368;369;369;369;369	A0A0J5PWS2	1	1	T	RGEIYT(1)DDEEDYDR	RGEIY(-95.51)T(95.51)DDEEDY(-162.44)DR	6	2	0.19064	72777000	72777000	0	0	6316000	8880900	5702800	0	4355000	7291500	4130500	6122500	5224925	5474875	0.954346	#NAME?	-0.0674157	#NAME?	6316000	0	0	8880900	0	0	5702800	0	0	0	0	0	4355000	0	0	7291500	0	0	4130500	0	0
Q4WCY3;B0YDG1;A0A0J5PI17;A1DLA8;C8V9Z0;A1CMN1;Q5ASH9	458;458;457;458;453;457;453	Q4WCY3	1	1	S	S(1)IVGSPDYMAPEVLK	S(64.98)IVGS(-64.98)PDY(-117.05)MAPEVLK	1	2	-0.5102	18582000	18582000	0	0	3825000	1175200	2308600	1783700	3868700	2680900	1435300	1504200	2273125	2372275	0.958205	#NAME?	-0.0615942	#NAME?	3825000	0	0	1175200	0	0	2308600	0	0	1783700	0	0	3868700	0	0	2680900	0	0	1435300	0	0
Q4WTH8;B0XQ47;A0A0J5Q197	168;168;168	Q4WTH8	1	1;2	S	RGS(1)DQS(1)EER	RGS(93.65)DQS(93.65)EER	6	2	0.021995	408280000	1510700	406770000	0	80422000	2025500	83720000	21040000	99299000	47251000	12073000	14411000	46801875	43258500	1.08191	#NAME?	0.113583	#NAME?	0	80422000	0	0	2025500	0	996840	82723000	0	0	21040000	0	0	99299000	0	0	47251000	0	0	12073000	0
A0A0J5SI01;Q4WCG3;B0YA11;A1DB64	192;192;192;192	A0A0J5SI01	1	1;2	S	QHAS(1)PVES(1)EPSR	QHAS(93.51)PVES(50.94)EPS(-50.94)R	4	2	-0.14348	19293000	8141600	11152000	0	1784900	3751900	0	3378600	2624700	4689400	2220100	0	2228850	2383550	0.935097	#NAME?	-0.0968124	#NAME?	1784900	0	0	0	3751900	0	0	0	0	3378600	0	0	0	2624700	0	2134500	2554900	0	0	2220100	0
A0A0J5PE03;B0Y5W0;Q4WP14;A1CXK6	749;770;770;709	A0A0J5PE03	1	1;2	S	LADDDADLDGEGLDDLDRELLGEGS(1)GDEDDVADRDDR	LADDDADLDGEGLDDLDRELLGEGS(65.8)GDEDDVADRDDR	25	4	0.36793	85065000	38615000	46450000	0	9202700	6081600	8698700	8500200	6292500	11254000	6648000	8932800	8120800	8281825	0.980557	#NAME?	-0.0283269	#NAME?	3131400	6071300	0	0	6081600	0	3077700	5621000	0	2935100	5565200	0	0	6292500	0	3918300	7336100	0	2419200	4228900	0
Q4X0I9;B0XTC7;A0A0J5PY38;A1DHN7	186;186;191;189	Q4X0I9	1	2	S	ARS(1)ES(1)PEFR	ARS(85.54)ES(85.54)PEFR	3	2	0.80534	12779000	0	12779000	0	0	2920400	1674600	2029300	0	3746100	1215900	1192800	1656075	1538700	1.07628	#NAME?	0.106056	#NAME?	0	0	0	0	2920400	0	0	1674600	0	0	2029300	0	0	0	0	0	3746100	0	0	1215900	0
Q4X0I9;B0XTC7;A0A0J5PY38;A1DHN7	188;188;193;191	Q4X0I9	1	2	S	ARS(1)ES(1)PEFR	ARS(85.54)ES(85.54)PEFR	5	2	0.80534	12779000	0	12779000	0	0	2920400	1674600	2029300	0	3746100	1215900	1192800	1656075	1538700	1.07628	#NAME?	0.106056	#NAME?	0	0	0	0	2920400	0	0	1674600	0	0	2029300	0	0	0	0	0	3746100	0	0	1215900	0
Q4WG55;B0YC92;A0A0J5PL26;A1DC48	514;514;514;559	Q4WG55	1	2;3;4	S	S(1)GS(1)GKS(1)S(1)EGDEDEDIPLGILAAHGFPNR	S(114.92)GS(114.92)GKS(114.92)S(114.92)EGDEDEDIPLGILAAHGFPNR	7	3	0.37888	50146000	0	1520900	48625000	15072000	4618400	3456500	2650700	8862100	3757100	6548400	5180300	6449400	6086975	1.05954	#NAME?	0.0834395	#NAME?	0	1520900	13551000	0	0	4618400	0	0	3456500	0	0	2650700	0	0	8862100	0	0	3757100	0	0	6548400
A1D3U7;A0A0J5SIW9;Q4WJ93;B0XPQ0	599;562;599;599	A1D3U7;Q4WJ93	1	1;2	S	VVEEKS(1)S(1)VVAEER	VVEEKS(166.48)S(166.48)VVAEER	7	2	0.97417	35045000	26686000	8358500	0	4613400	2218800	2210500	2299300	5408800	5189700	0	0	2835500	2649625	1.07015	#NAME?	0.097815	#NAME?	3036300	1577100	0	2218800	0	0	0	2210500	0	0	2299300	0	3137200	2271600	0	5189700	0	0	0	0	0
Q4WQH9;B0Y4P3;A0A0J5SXF7;A1CW55	49;49;49;49	Q4WQH9	1	1;2;3	S	TASDADDDAGS(1)NS(1)DIDR	T(-154.82)AS(-131.71)DADDDAGS(131.71)NS(165.01)DIDR	11	2	0.33925	11319000	11319000	0	0	1060100	2687100	0	0	0	3380800	0	823380	936800	1051045	0.891303	#NAME?	-0.166011	#NAME?	1060100	0	0	2687100	0	0	0	0	0	0	0	0	0	0	0	3380800	0	0	0	0	0
Q4WRB8;B0XNZ7;A0A0J5SF68	51;51;51	Q4WRB8	1	1	S	KNEDIQLEGANPS(1)AEEGDDDAGGDGEEVMVHDIEDQFR	KNEDIQLEGANPS(40.51)AEEGDDDAGGDGEEVMVHDIEDQFR	13	4	0.080643	257610000	257610000	0	0	8033900	0	18655000	11199000	24985000	7643800	0	2255500	9471975	8721075	1.0861	#NAME?	0.119159	#NAME?	8033900	0	0	0	0	0	18655000	0	0	11199000	0	0	24985000	0	0	7643800	0	0	0	0	0
Q4WGN6;B0YB17;A0A0J5PKH1;A1DCQ7	1060;1060;1060;1060	Q4WGN6;A1DCQ7	1	1	S	RGEEVFS(1)DEDDI	RGEEVFS(245.5)DEDDI	7	2	-0.02265	5043200000	5043200000	0	0	404990000	262510000	255080000	200150000	436660000	254990000	145750000	254510000	280682500	272977500	1.02823	#NAME?	0.0401571	#NAME?	404990000	0	0	262510000	0	0	255080000	0	0	200150000	0	0	436660000	0	0	254990000	0	0	145750000	0	0
Q4WN41;B0Y7F8;A0A0J5Q2G0	490;490;490	Q4WN41	1	1	S	LSQAQSALS(1)DDVDDDE	LS(-154.4)QAQS(-103.24)ALS(103.24)DDVDDDE	9	2	-0.004273	36948000	36948000	0	0	0	1965000	1685400	15892000	0	15628000	693770	1083300	4885600	4.35127e+06	1.1228	#NAME?	0.1671	#NAME?	0	0	0	1965000	0	0	1685400	0	0	15892000	0	0	0	0	0	15628000	0	0	693770	0	0
A0A0J5PHM5;Q4WAH7;B0YBV2;A1D914	311;319;319;311	A0A0J5PHM5	1	1	S	SLLSYEDES(1)DEDELVFVPR	S(-93.78)LLS(-93.78)Y(-172.48)EDES(93.78)DEDELVFVPR	9	2	0.083742	117890000	117890000	0	0	33907000	9036400	6897100	10900000	32446000	10161000	4125000	10423000	15185125	14288750	1.06273	#NAME?	0.0877791	#NAME?	33907000	0	0	9036400	0	0	6897100	0	0	10900000	0	0	32446000	0	0	10161000	0	0	4125000	0	0
Q4WSZ8;B0XQM6;A0A0J5Q0Q9;A1D2X2	686;686;727;726	Q4WSZ8	1	1	S	AIFGS(1)DDEDEEE	AIFGS(129.88)DDEDEEE	5	2	-0.5947	19219000	19219000	0	0	0	3582300	2439300	3406300	2757900	3385900	1750500	1896400	2356975	2447675	0.962944	#NAME?	-0.0544756	#NAME?	0	0	0	3582300	0	0	2439300	0	0	3406300	0	0	2757900	0	0	3385900	0	0	1750500	0	0
A0A0J5SVY5;Q4X197;B0XSA6	81;81;81	A0A0J5SVY5	1	1;2	S	VADYNS(1)ES(1)DDEELPGR	VADY(-68.7)NS(68.7)ES(102.57)DDEELPGR	6	2	-0.12521	149610000	436010	149170000	0	17901000	20939000	18358000	18286000	18586000	27973000	12643000	14923000	18871000	18531250	1.01833	#NAME?	0.0262107	#NAME?	0	17901000	0	0	20939000	0	0	18358000	0	0	18286000	0	0	18586000	0	436010	27537000	0	0	12643000	0
A1CE46	57	A1CE46	1	2	S	ENS(1)ACEHEILLMDHVFAS(0.354)S(0.354)Y(0.291)GK	ENS(78.4)ACEHEILLMDHVFAS(0)S(0)Y(-0.85)GK	3	3	-0.019812	57708000	0	57708000	0	10558000	0	8769500	10185000	13468000	6775400	1767900	6184800	7378125	7049025	1.04669	#NAME?	0.0658305	#NAME?	0	10558000	0	0	0	0	0	8769500	0	0	10185000	0	0	13468000	0	0	6775400	0	0	1767900	0
A0A0J5PUN4;B0XY40;Q4WXI4	152;152;152	A0A0J5PUN4;B0XY40	1	1;2;3	S	KAVESTSDNS(0.383)T(0.616)PPS(1)PDGR	KAVES(-63.3)T(-50.08)S(-31.04)DNS(-2.06)T(2.06)PPS(74.63)PDGR	14	2	0.076213	168670000	24146000	143970000	551480	12888000	13857000	16548000	17215000	19173000	18386000	9757100	12246000	15127000	14890525	1.01588	#NAME?	0.0227313	#NAME?	1717100	11171000	0	3172600	10684000	0	3509800	13038000	0	3917100	13298000	0	3100400	16072000	0	3515100	14871000	0	2122100	7635000	0
A0A0J5Q0F1;B0Y4K8;Q4WQE0;A1CW89	214;214;214;214	A0A0J5Q0F1	1	1;2	S	RGS(1)QEQLMS(1)PR	RGS(64.04)QEQLMS(64.04)PR	9	2	-2.0315	7217400	598090	6619300	0	0	0	0	3398500	3220800	0	0	598090	849625	954722	0.889918	#NAME?	-0.168255	#NAME?	0	0	0	0	0	0	0	0	0	0	3398500	0	0	3220800	0	0	0	0	0	0	0
A0A0J5PUX9;Q4WX77;B0XYE1	927;907;907	A0A0J5PUX9	1	1;2	S	FDQGPLVEQPAFAPEDS(1)PVS(1)EAFADK	FDQGPLVEQPAFAPEDS(165)PVS(165)EAFADK	20	3	0.15836	60871000	13132000	47740000	0	5604600	11907000	5899200	7575700	15031000	6505300	2861900	5486100	7746625	7471075	1.03688	#NAME?	0.0522521	#NAME?	0	5604600	0	6324100	5582800	0	0	5899200	0	0	7575700	0	6807500	8224000	0	0	6505300	0	0	2861900	0
A0A0J5Q2G5;B0Y7G3	21;22	A0A0J5Q2G5	1	1	S	S(1)LDPIPIEDIPLENTQK	S(81.93)LDPIPIEDIPLENT(-81.93)QK	1	2	1.004	1840500	1840500	0	0	978870	0	0	0	0	861650	0	0	244718	215412	1.13604	#NAME?	0.184015	#NAME?	978870	0	0	0	0	0	0	0	0	0	0	0	0	0	0	861650	0	0	0	0	0
Q4WIA6;B0XTZ4;A0A0J5PLW2;A1CYV4;A1CF81	1404;1404;1404;1404;1409	Q4WIA6	1	1;2	S	ADS(1)AVS(1)QDDPFPDNR	ADS(80.74)AVS(80.74)QDDPFPDNR	6	2	1.0477	31267000	8666400	22600000	0	1565800	3004200	2673900	1499900	1546700	2587400	2390000	2059800	2185950	2145975	1.01863	#NAME?	0.0266271	#NAME?	1565800	0	0	1247800	1756400	0	1305300	1368600	0	0	1499900	0	0	1546700	0	2587400	0	0	901830	1488100	0
A0A0J5PH66;Q4WRU9;B0XN49;A1D1R5;A1CNV5	2;2;2;2;2	A0A0J5PH66	1	1;2	S	S(1)DHGEVEVENPS(1)GAFQALPK	S(52.43)DHGEVEVENPS(52.43)GAFQALPK	1	2	0.030946	16400000000	16363000000	37665000	0	2080400000	1509300000	1956000000	1756700000	3536100000	1631100000	1263300000	1073600000	1825600000	1876025000	0.973121	#NAME?	-0.0393084	#NAME?	2076400000	3913800	0	1504100000	5127900	0	1946700000	9366400	0	1750200000	6494000	0	3527900000	8120900	0	1626500000	4642400	0	1263300000	0	0
Q4WSM6;B0XQZ8;A0A0J5PWD2;A1D2J3	172;172;172;172	Q4WSM6	1	1	T	DAT(1)PEDEELLDPATR	DAT(265.75)PEDEELLDPAT(-265.75)R	3	2	-0.1673	213850000	213850000	0	0	25364000	32253000	26498000	23697000	36798000	31877000	15508000	21854000	26953000	26509250	1.01674	#NAME?	0.02395	#NAME?	25364000	0	0	32253000	0	0	26498000	0	0	23697000	0	0	36798000	0	0	31877000	0	0	15508000	0	0
Q4WJT2;B0XNR7;A1D4D6;A1CRH4	20;20;20;55	Q4WJT2	1	1;2;3;4	S	AAS(1)PLT(0.01)S(0.99)GAES(1)GPDTK	AAS(70.96)PLT(-20.09)S(20.09)GAES(70.96)GPDT(-86.56)K	11	2	0.19141	64108000	28328000	30609000	5171800	11810000	3230900	10751000	4318700	0	14112000	9650900	5063600	7527650	7206625	1.04455	#NAME?	0.0628758	#NAME?	6476500	5333200	0	0	3230900	0	4816300	5934800	0	4318700	0	0	0	0	0	6243600	7868000	0	4260300	5390600	0
Q4WV66;B0Y0U5;A1DE89;A0A0J5PVP8	245;245;245;245	Q4WV66	1	1	S	IPGGALDAGEDS(1)EDENQMQT	IPGGALDAGEDS(188.53)EDENQMQT(-188.53)	12	2	-0.24763	426590000	426590000	0	0	60875000	41869000	51417000	43920000	70133000	65009000	23636000	35150000	49520250	48482000	1.02142	#NAME?	0.0305694	#NAME?	60875000	0	0	41869000	0	0	51417000	0	0	43920000	0	0	70133000	0	0	65009000	0	0	23636000	0	0
A0A0J5Q5U0;Q4WMY9;B0Y7L2	50;50;50	A0A0J5Q5U0	1	1	S	RPS(1)FGEEGEGDGDETFSYFR	RPS(100.06)FGEEGEGDGDET(-100.06)FS(-123.83)Y(-130.36)FR	3	3	-0.50399	3733200	3733200	0	0	0	548570	1394300	0	0	1289600	0	500860	485718	447615	1.08512	#NAME?	0.117859	#NAME?	0	0	0	548570	0	0	1394300	0	0	0	0	0	0	0	0	1289600	0	0	0	0	0
A0A0J5PE03;B0Y5W0;Q4WP14	762;783;783	A0A0J5PE03	1	2	S	ELLGEGS(1)GDEDDVADRDDRS(1)PR	ELLGEGS(144.5)GDEDDVADRDDRS(144.5)PR	20	3	0.46931	46450000	0	46450000	0	6071300	6081600	5621000	5565200	6292500	7336100	4228900	5253400	5834775	5777725	1.00987	#NAME?	0.0141755	#NAME?	0	6071300	0	0	6081600	0	0	5621000	0	0	5565200	0	0	6292500	0	0	7336100	0	0	4228900	0
Q4WLK1;B0XLZ0;A1DP45;A0A0J5Q747;C8VGD2;A1CUG4;Q5B1U4	14;14;14;14;12;13;312	Q4WLK1	1	1	S	S(1)AIADVVTR	S(74.68)AIADVVT(-74.68)R	1	2	-0.35295	4754100	4754100	0	0	1243500	0	0	1215000	0	1385300	0	910290	614625	573898	1.07097	#NAME?	0.0989134	#NAME?	1243500	0	0	0	0	0	0	0	0	1215000	0	0	0	0	0	1385300	0	0	0	0	0
Q4WQ01;B0Y6T9;A0A0J5PEJ3;A1CWL1	1227;1227;1227;1235	Q4WQ01	1	1	S	LNLS(1)GDWAEQLQR	LNLS(97.07)GDWAEQLQR	4	2	0.55124	5294300	5294300	0	0	0	0	0	2769300	1506400	1018600	0	0	692325	631250	1.09675	#NAME?	0.133238	#NAME?	0	0	0	0	0	0	0	0	0	2769300	0	0	1506400	0	0	1018600	0	0	0	0	0
Q4WYK7;B0XWG4;A0A0J5PTP1	165;165;165	Q4WYK7	1	1	S	GLANAQLDDYNNGS(1)PVK	GLANAQLDDY(-121.91)NNGS(121.91)PVK	14	2	-2.5654	134330000	134330000	0	0	23100000	10541000	0	13805000	15828000	16018000	6733200	10461000	11861500	12260050	0.967492	#NAME?	-0.0476784	#NAME?	23100000	0	0	10541000	0	0	0	0	0	13805000	0	0	15828000	0	0	16018000	0	0	6733200	0	0
Q4WJ86;B0XPQ7;A0A0J5PN19	116;116;116	Q4WJ86	1	1	S	VTATGGAPCAQS(1)DDELDEIDR	VT(-93.96)AT(-100.68)GGAPCAQS(93.96)DDELDEIDR	12	2	-0.77069	88453000	88453000	0	0	10560000	9763000	8101300	9614800	14044000	11961000	5149500	6223300	9509775	9344450	1.01769	#NAME?	0.0253015	#NAME?	10560000	0	0	9763000	0	0	8101300	0	0	9614800	0	0	14044000	0	0	11961000	0	0	5149500	0	0
A0A0J5PR26;Q4WHZ0;B0XUP3;A1CZ64	929;936;936;936	A0A0J5PR26	1	1	S	LDLTDDNDS(1)EDDFR	LDLT(-121.25)DDNDS(121.25)EDDFR	9	2	0.14547	121450000	121450000	0	0	16109000	11986000	15698000	12799000	20106000	17582000	6362800	11575000	14148000	13906450	1.01737	#NAME?	0.0248439	#NAME?	16109000	0	0	11986000	0	0	15698000	0	0	12799000	0	0	20106000	0	0	17582000	0	0	6362800	0	0
Q4WTT9;O43121;B0Y3B6;A0A0J5PVF9;A1CZG1;A1C9U8	737;737;737;737;738;743	Q4WTT9;A1C9U8	1	4	T	RT(1)GT(1)QKS(0.997)VS(0.792)S(0.211)AVLSK	RT(78.55)GT(66.46)QKS(24.22)VS(5.8)S(-5.8)AVLS(-46.6)K	2	2	0.4579	7260300	0	0	7260300	1990000	0	1792000	0	3478300	0	0	0	945500	869575	1.08731	#NAME?	0.120767	#NAME?	0	0	1990000	0	0	0	0	0	1792000	0	0	0	0	0	3478300	0	0	0	0	0	0
A0A0J5PQM7;Q4WEB5;B0Y2C3	371;371;371	A0A0J5PQM7	1	1	S	NDQS(1)DDEGDEK	NDQS(96.06)DDEGDEK	4	2	0.0024	7527800	7527800	0	0	0	932780	0	560000	0	1627700	0	0	373195	406925	0.91711	#NAME?	-0.124833	#NAME?	0	0	0	932780	0	0	0	0	0	560000	0	0	0	0	0	1627700	0	0	0	0	0
A1D4X2;A0A0J5PLF5;Q4WKD1;B0XMM5	21;21;72;72	A1D4X2	1	2	S	APTHEPPS(1)LPAS(1)PLAK	APT(-71.59)HEPPS(71.59)LPAS(108.7)PLAK	8	2	0.64367	88667000	0	88667000	0	7081800	6665400	7218300	3441600	9037700	2660800	4401800	7814200	6101775	5978625	1.0206	#NAME?	0.0294153	#NAME?	0	7081800	0	0	6665400	0	0	7218300	0	0	3441600	0	0	9037700	0	0	2660800	0	0	4401800	0
Q4X1L9;B0XRZ4;A0A0J5SW67	25;25;25	Q4X1L9	1	1;2;3	S	PIS(1)PAGDS(1)PR	PIS(51.19)PAGDS(51.19)PR	3	2	-0.29828	12304000	0	1281000	11023000	1582300	778080	2219700	1488300	2409900	1955900	0	1869800	1517095	1558900	0.973183	#NAME?	-0.039217	#NAME?	0	0	1582300	0	778080	0	0	502890	1716800	0	0	1488300	0	0	2409900	0	0	1955900	0	0	0
A0A0J5PYJ0;Q4X0H2;B0XTE4;A1DHQ5;C8V116;A1C725;Q5AZF4	380;380;380;380;361;387;361	A0A0J5PYJ0;A1C725;Q5AZF4	1	1;2	S	VS(1)PLAIAK	VS(76.17)PLAIAK	2	2	0.93009	14866000	1201600	13664000	0	0	3778800	0	3448900	4276300	3361800	0	0	1806925	1909525	0.946269	#NAME?	-0.0796772	#NAME?	0	0	0	1201600	2577300	0	0	0	0	0	3448900	0	0	4276300	0	0	3361800	0	0	0	0
A0A0J5PE52;Q4WP96;B0Y643	64;64;64	A0A0J5PE52	1	1	S	EGS(1)EDDVKEDIDADEADAGGER	EGS(115.5)EDDVKEDIDADEADAGGER	3	2	-0.36947	82644000	82644000	0	0	4747500	5114300	0	6647100	3859500	4978700	2641600	4622600	4127225	4025600	1.02524	#NAME?	0.0359683	#NAME?	4747500	0	0	5114300	0	0	0	0	0	6647100	0	0	3859500	0	0	4978700	0	0	2641600	0	0
Q4WYA3;B0XWY3;A0A0J5SR95;A1D6I8	63;63;63;63	Q4WYA3	1	1;2;3	S	QHLDEEVS(1)S(1)EEES(1)PR	QHLDEEVS(70.58)S(70.58)EEES(70.58)PR	8	2	0.048538	39693000	5886500	33807000	0	7712600	6407400	5360400	0	0	10952000	3301400	5959400	4870100	5053200	0.963766	#NAME?	-0.0532459	#NAME?	1787200	5925400	0	0	6407400	0	960940	4399500	0	0	0	0	0	0	0	3138300	7813600	0	0	3301400	0
A0A0J5PWH8;Q4WT75;B0XQE8	1067;1079;1079	A0A0J5PWH8	1	3	S	AQVTVDEGDS(1)S(1)DGS(1)RPHLDPK	AQVT(-66.72)VDEGDS(66.72)S(70.72)DGS(80.46)RPHLDPK	14	3	-0.070865	29895000	0	0	29895000	0	0	8740200	6615100	0	9562100	4977900	0	3838825	3635000	1.05607	#NAME?	0.0787094	#NAME?	0	0	0	0	0	0	0	0	8740200	0	0	6615100	0	0	0	0	0	9562100	0	0	4977900
A0A0J5Q1M2;Q4WVW6;B0Y250;A1DDH5	505;529;529;505	A0A0J5Q1M2	1	2;3	S	LQDDS(1)PS(1)PS(1)EAEAER	LQDDS(129.88)PS(129.88)PS(129.88)EAEAER	7	2	0.19519	5872500	0	5872500	0	1261300	0	1050200	0	1515200	0	674130	0	577875	547332	1.0558	#NAME?	0.0783399	#NAME?	0	1261300	0	0	0	0	0	1050200	0	0	0	0	0	1515200	0	0	0	0	0	674130	0
A1CZJ0;Q4WTR0;B0Y388;A0A0J5SP34	192;193;193;193	A1CZJ0	1	1	S	S(1)PEANIGTR	S(84.84)PEANIGT(-84.84)R	1	2	0.17439	7929600	7929600	0	0	0	3008000	0	0	0	2766300	0	0	752000	691575	1.08737	#NAME?	0.120847	#NAME?	0	0	0	3008000	0	0	0	0	0	0	0	0	0	0	0	2766300	0	0	0	0	0
A0A0J5PWS2;Q4WTI5;B0XQ40	30;30;30	A0A0J5PWS2	1	2;3	S	AES(1)PVGS(1)EQS(1)NNAAAR	AES(214.3)PVGS(214.3)EQS(214.3)NNAAAR	10	2	0.18549	96035000	0	2284400	93751000	0	18301000	11704000	17348000	12527000	22655000	7699200	5800600	11838250	12170450	0.972704	#NAME?	-0.0399267	#NAME?	0	0	0	0	0	18301000	0	2284400	9419400	0	0	17348000	0	0	12527000	0	0	22655000	0	0	7699200
A1DL70;A0A0J5PFX6;Q4WCU9;B0YDJ8	435;435;456;456	A1DL70	1	1	S	EGEGDFSEIS(1)L	EGEGDFS(-70.23)EIS(70.23)L	10	2	-0.30088	8294100	8294100	0	0	0	789940	685530	0	0	783530	624530	0	368868	352015	1.04787	#NAME?	0.0674658	#NAME?	0	0	0	789940	0	0	685530	0	0	0	0	0	0	0	0	783530	0	0	624530	0	0
A0A0J5STN1;Q4WT49;B0XQH4	143;149;149	A0A0J5STN1	1	1	S	S(1)GAGVGDEAGAVQK	S(127.07)GAGVGDEAGAVQK	1	2	0.7769	3431500	3431500	0	0	0	1780600	0	0	0	1651000	0	0	445150	412750	1.0785	#NAME?	0.109023	#NAME?	0	0	0	1780600	0	0	0	0	0	0	0	0	0	0	0	1651000	0	0	0	0	0
B0XVE3;A0A0J5SKR3;Q4WHM0	822;822;822	B0XVE3	1	2	S	TTIAS(1)LT(1)PK	T(-79.18)T(-72.67)IAS(72.67)LT(75.91)PK	5	2	0.022704	11282000	0	11282000	0	2088600	0	1817300	1792500	1550500	2051000	959760	1022800	1424600	1396015	1.02048	#NAME?	0.0292425	#NAME?	0	2088600	0	0	0	0	0	1817300	0	0	1792500	0	0	1550500	0	0	2051000	0	0	959760	0
B0XVE3;A0A0J5SKR3;Q4WHM0	824;824;824	B0XVE3	1	2	T	TTIAS(1)LT(1)PK	T(-79.18)T(-72.67)IAS(72.67)LT(75.91)PK	7	2	0.022704	11282000	0	11282000	0	2088600	0	1817300	1792500	1550500	2051000	959760	1022800	1424600	1396015	1.02048	#NAME?	0.0292425	#NAME?	0	2088600	0	0	0	0	0	1817300	0	0	1792500	0	0	1550500	0	0	2051000	0	0	959760	0
Q4WLH7;B0XM77;A0A0J5Q858	23;23;23	Q4WLH7	1	1	S	VDS(1)IELETTDDDGFYSTVYGTR	VDS(68.81)IELET(-68.81)T(-84.3)DDDGFY(-123.72)S(-127.79)T(-131.09)VY(-135.15)GT(-134.98)R	3	2	-0.50764	114630000	114630000	0	0	2099000	0	2020400	5342700	4848300	3146400	902660	244580	2365525	2285485	1.03502	#NAME?	0.0496601	#NAME?	2099000	0	0	0	0	0	2020400	0	0	5342700	0	0	4848300	0	0	3146400	0	0	902660	0	0
A0A0J5PXU5;Q4X093;B0XTT7;A1DHX9	520;532;532;526	A0A0J5PXU5	1	1;2;3	S	S(1)QAS(1)PAPAS(1)PVVPER	S(86.21)QAS(86.21)PAPAS(86.21)PVVPER	4	2	0.45768	1113200000	0	1100400000	12788000	116200000	180420000	111400000	105590000	167590000	168680000	95948000	75255000	128402500	126868250	1.01209	#NAME?	0.0173422	#NAME?	0	116200000	0	0	180420000	0	0	111400000	0	0	101960000	3629700	0	162800000	4792900	0	168680000	0	0	94185000	1762500
Q4WMH1;B0Y837;A0A0J5Q352	354;354;442	Q4WMH1	1	1;2	S	VPS(1)AT(1)PPQFGQAPPAPAR	VPS(67.15)AT(67.15)PPQFGQAPPAPAR	3	2	0.75104	6320800	1568800	4752000	0	2126700	0	0	1094200	0	910130	691700	1498000	805225	774958	1.03906	#NAME?	0.0552748	#NAME?	825230	1301500	0	0	0	0	0	0	0	0	1094200	0	0	0	0	0	910130	0	0	691700	0
A1DG05;Q4WHC6;B0XVV6;A0A0J5PMR6	518;518;518;518	A1DG05	1	1;2	S	GCS(1)EGDS(1)GIQEIK	GCS(109.07)EGDS(109.07)GIQEIK	7	2	0.66349	9582100	6413000	3169100	0	1343900	653440	2287100	586010	0	3097700	1170800	443200	1.21761e+06	1177925	1.03369	#NAME?	0.0478074	#NAME?	1343900	0	0	653440	0	0	1050600	1236500	0	586010	0	0	0	0	0	1704100	1393600	0	631750	539030	0
A0A0J5Q133;Q4WTA8;B0XQB7;A1D381	250;287;287;287	A0A0J5Q133	1	1	S	LLGDAAS(1)GR	LLGDAAS(109.72)GR	7	2	-0.29713	60116000	60116000	0	0	2998700	10586000	6180600	6707100	5901300	12409000	4342600	3311400	6618100	6491075	1.01957	#NAME?	0.0279597	#NAME?	2998700	0	0	10586000	0	0	6180600	0	0	6707100	0	0	5901300	0	0	12409000	0	0	4342600	0	0
A0A0J5PV74;Q4WWZ0;B0XYN3	111;139;139	A0A0J5PV74	1	1	S	S(1)MDQVTTLGVGPAGSR	S(88.5)MDQVT(-88.5)T(-98.42)LGVGPAGS(-193.21)R	1	2	0.075445	16256000	16256000	0	0	1776100	2537400	1926000	1853500	1875400	2942400	1283000	2062000	2023250	2040700	0.991449	#NAME?	-0.0123895	#NAME?	1776100	0	0	2537400	0	0	1926000	0	0	1853500	0	0	1875400	0	0	2942400	0	0	1283000	0	0
A0A0J5PKR9;B0XP40;Q4WJM2	557;492;492	A0A0J5PKR9	1	1	S	S(1)PPLFGATTR	S(76.39)PPLFGAT(-76.39)T(-83.61)R	1	2	0.060014	5890100	5890100	0	0	0	2874200	0	0	0	0	1473200	1542800	718550	754000	0.952984	#NAME?	-0.069476	#NAME?	0	0	0	2874200	0	0	0	0	0	0	0	0	0	0	0	0	0	0	1473200	0	0
Q4WK23;B0XNB5;A0A0J5PL63;A1D4M1	120;120;120;121	Q4WK23	1	1	S	ATPPAPAS(1)VEGDGEIR	AT(-86.22)PPAPAS(86.22)VEGDGEIR	8	2	0.68437	36832000	36832000	0	0	5044700	4901500	3891600	4497700	6402800	5945100	2495800	3652400	4583875	4624025	0.991317	#NAME?	-0.0125815	#NAME?	5044700	0	0	4901500	0	0	3891600	0	0	4497700	0	0	6402800	0	0	5945100	0	0	2495800	0	0
B0XND6;A0A0J5SJI8;Q4WJZ9;A1CRM4	652;652;652;646	B0XND6	1	2;3	S	GEEES(1)QS(1)EAES(1)EVGR	GEEES(139.9)QS(139.9)EAES(139.9)EVGR	5	2	-0.20255	10893000	0	5017700	5875300	0	0	2437700	0	0	2580000	0	0	609425	645000	0.944845	#NAME?	-0.0818505	#NAME?	0	0	0	0	0	0	0	2437700	0	0	0	0	0	0	0	0	2580000	0	0	0	0
B0XND6;A0A0J5SJI8;Q4WJZ9;A1CRM4	654;654;654;648	B0XND6	1	2;3	S	GEEES(1)QS(1)EAES(1)EVGR	GEEES(139.9)QS(139.9)EAES(139.9)EVGR	7	2	-0.20255	10893000	0	5017700	5875300	0	0	2437700	0	0	2580000	0	0	609425	645000	0.944845	#NAME?	-0.0818505	#NAME?	0	0	0	0	0	0	0	2437700	0	0	0	0	0	0	0	0	2580000	0	0	0	0
A0A0J5Q167;Q4WTE7;B0XQ78;A1D3B9	294;309;309;288	A0A0J5Q167	1	1	S	S(1)GELNPITYIR	S(120.86)GELNPIT(-120.86)Y(-142.11)IR	1	2	0.31688	23741000	23741000	0	0	3237800	2288900	2938300	2190500	5359100	0	2463200	3012700	2663875	2708750	0.983433	#NAME?	-0.0241009	#NAME?	3237800	0	0	2288900	0	0	2938300	0	0	2190500	0	0	5359100	0	0	0	0	0	2463200	0	0
A0A0J5PY92;B0XU42;Q4X059	93;93;93	A0A0J5PY92	1	1	S	S(1)LDATDSSLSNIR	S(75.78)LDAT(-75.78)DS(-101.09)S(-113.86)LS(-150.66)NIR	1	2	0.2636	3037700	3037700	0	0	957320	0	0	595880	0	1484500	0	0	388300	371125	1.04628	#NAME?	0.0652665	#NAME?	957320	0	0	0	0	0	0	0	0	595880	0	0	0	0	0	1484500	0	0	0	0	0
Q4WQH9;B0Y4P3;A0A0J5SXF7;A1CW55	51;51;51;51	Q4WQH9	1	1;2;3	S	TASDADDDAGS(1)NS(1)DIDR	T(-154.82)AS(-131.71)DADDDAGS(131.71)NS(165.01)DIDR	13	2	0.33925	9852300	9852300	0	0	0	0	1942900	3051400	2017500	0	1636200	1204300	1248575	1214500	1.02806	#NAME?	0.03992	#NAME?	0	0	0	0	0	0	1942900	0	0	3051400	0	0	2017500	0	0	0	0	0	1636200	0	0
Q4WEG5;B0Y2P1;A0A0J5PQT4;A1D021	543;543;543;543	Q4WEG5	1	1	S	EMEEENES(1)LLGR	EMEEENES(120.84)LLGR	8	2	0.20414	2599600	2599600	0	0	1266800	0	0	0	1332800	0	0	0	316700	333200	0.95048	#NAME?	-0.0732715	#NAME?	1266800	0	0	0	0	0	0	0	0	0	0	0	1332800	0	0	0	0	0	0	0	0
Q4WM37;B0Y8H2;A1DNI1;A0A0J5T051;A1CU16	1885;1885;1885;1858;1885	Q4WM37	1	1;2	S	IVPAS(1)PS(1)VK	IVPAS(47.3)PS(47.3)VK	5	2	0.66147	88707000	68958000	19749000	0	27791000	10830000	0	3784100	44147000	0	0	0	10601275	11036750	0.960543	#NAME?	-0.0580776	#NAME?	20827000	6964100	0	10830000	0	0	0	0	0	0	3784100	0	37301000	6845600	0	0	0	0	0	0	0
Q4X0M4;B0XT22;A0A0J5Q2X5;A1DHK2;A1C6X5	992;992;993;992;1000	Q4X0M4	1	1	S	APS(1)VPPPPK	APS(110.54)VPPPPK	3	2	-0.78303	44366000	44366000	0	0	3262800	4214500	4191100	4514200	6009900	4790300	2435800	2830800	4045650	4016700	1.00721	#NAME?	0.0103608	#NAME?	3262800	0	0	4214500	0	0	4191100	0	0	4514200	0	0	6009900	0	0	4790300	0	0	2435800	0	0
Q4WEX4;B0XZA8;A0A0J5PYT0	306;306;306	Q4WEX4	1	1	S	DNDS(1)VDQDDIDDEQVIVR	DNDS(126.42)VDQDDIDDEQVIVR	4	2	0.21546	7694700	7694700	0	0	1932500	0	1060500	819360	0	1897700	1286800	697860	953090	970590	0.98197	#NAME?	-0.0262495	#NAME?	1932500	0	0	0	0	0	1060500	0	0	819360	0	0	0	0	0	1897700	0	0	1286800	0	0
A0A0J5PQV0;Q4WEI1;B0Y2Q6;A1D006	906;911;911;971	A0A0J5PQV0	1	1	S	MS(1)DVDGDDREGEWVGLE	MS(107.65)DVDGDDREGEWVGLE	2	2	-0.37372	39105000	39105000	0	0	3227800	0	2645500	3351500	5506000	3878600	0	0	2306200	2346150	0.982972	#NAME?	-0.0247776	#NAME?	3227800	0	0	0	0	0	2645500	0	0	3351500	0	0	5506000	0	0	3878600	0	0	0	0	0
Q4WIA6;B0XTZ4;A0A0J5PLW2;A1CYV4;A1CF81	1401;1401;1401;1401;1406	Q4WIA6	1	1;2	S	ADS(1)AVS(1)QDDPFPDNR	ADS(80.74)AVS(80.74)QDDPFPDNR	3	2	1.0477	27170000	4569900	22600000	0	0	2596000	1368600	2603500	3395000	0	2266400	1001400	1642025	1665700	0.985787	#NAME?	-0.0206525	#NAME?	0	0	0	839600	1756400	0	0	1368600	0	1103700	1499900	0	1848400	1546700	0	0	0	0	778240	1488100	0
Q5BGN8;A1CS03;Q4WKB3;B0XMV9;A1D4V2;A0A0J5SJS0	9;9;9;9;9;9	Q5BGN8	1	1	S	SAPGGAPS(1)PAPR	S(-65.68)APGGAPS(65.68)PAPR	8	2	0.83883	14019000	14019000	0	0	2874200	0	2166900	1919400	3862000	3196700	0	0	1740125	1764675	0.986088	#NAME?	-0.0202116	#NAME?	2874200	0	0	0	0	0	2166900	0	0	1919400	0	0	3862000	0	0	3196700	0	0	0	0	0
A1D4U4;Q4WKA7;B0XMW5;A0A0J5PP32	305;310;310;310	A1D4U4	1	1	S	ERS(1)PQLIR	ERS(98.63)PQLIR	3	2	-0.40847	8602100	8602100	0	0	0	0	0	4360800	0	0	0	4241300	1090200	1060325	1.02818	#NAME?	0.0400863	#NAME?	0	0	0	0	0	0	0	0	0	4360800	0	0	0	0	0	0	0	0	0	0	0
A1CQY3;A1D3U7;A0A0J5SIW9;Q4WJ93;B0XPQ0	357;433;396;433;433	A1CQY3;A1D3U7;Q4WJ93	1	1;2;3	S	S(1)VLS(1)PES(1)PR	S(84.61)VLS(84.61)PES(84.61)PR	1	2	-1.3827	99844000	41066000	51988000	6790300	19675000	10551000	7763700	6711000	13798000	8985000	17488000	4131300	11175175	11100575	1.00672	#NAME?	0.00966301	#NAME?	10724000	6808800	2141500	4920000	5630700	0	7763700	0	0	0	6711000	0	5088600	6040500	2668700	0	8985000	0	8733900	6773700	1980000
A0A0J5PET2;Q4WQ64;B0Y701;A1CWG0;A1CIA0;Q5B1L6;A0A1U8QWM4	76;211;211;76;76;84;84	A0A0J5PET2	1	1	S	NS(1)FGTSLPIPR	NS(71.12)FGT(-71.12)S(-100.25)LPIPR	2	2	0.18944	30230000	30230000	0	0	2859900	3279900	4236000	4775800	5959300	2355500	2106500	4656800	3787900	3769525	1.00487	#NAME?	0.0070155	#NAME?	2859900	0	0	3279900	0	0	4236000	0	0	4775800	0	0	5959300	0	0	2355500	0	0	2106500	0	0
A1D3I6	146	A1D3I6	1	2	S	EVIVIS(1)DDDDS(1)DAEEGEVSR	EVIVIS(128.65)DDDDS(92.56)DAEEGEVS(-92.56)R	6	2	-0.35217	11199000	0	11199000	0	2031200	0	2528200	1014300	2328200	2053400	0	1244100	1393425	1406425	0.990757	#NAME?	-0.0133973	#NAME?	0	2031200	0	0	0	0	0	2528200	0	0	1014300	0	0	2328200	0	0	2053400	0	0	0	0
A1D3I6	151	A1D3I6	1	2	S	EVIVIS(1)DDDDS(1)DAEEGEVSR	EVIVIS(128.65)DDDDS(92.56)DAEEGEVS(-92.56)R	11	2	-0.35217	11199000	0	11199000	0	2031200	0	2528200	1014300	2328200	2053400	0	1244100	1393425	1406425	0.990757	#NAME?	-0.0133973	#NAME?	0	2031200	0	0	0	0	0	2528200	0	0	1014300	0	0	2328200	0	0	2053400	0	0	0	0
Q4WP23;B0Y5W9;A1CXJ6;A0A0J5PFM8	49;49;49;49	Q4WP23	1	2;3	S	LAS(1)PVPS(0.938)LS(0.559)T(0.118)S(0.213)Y(0.17)S(0.001)SR	LAS(74.58)PVPS(14.35)LS(4.8)T(-7.88)S(-4.8)Y(-5.29)S(-28.5)S(-42.76)R	3	2	0.48895	23001000	0	16416000	6584600	2101200	1912300	3713100	3808100	1781600	5828900	2648100	1207600	2883675	2866550	1.00597	#NAME?	0.00859313	#NAME?	0	2101200	0	0	1912300	0	0	2194600	1518500	0	2223500	1584600	0	1781600	0	0	3858300	1970700	0	1137200	1510900
Q4WYC0;B0XWW7	391;391	Q4WYC0	1	1	S	GGVCEVQS(1)PR	GGVCEVQS(74.61)PR	8	2	0.35894	2440200	2440200	0	0	0	897970	330290	0	0	893510	318410	0	307065	302980	1.01348	#NAME?	0.0193215	#NAME?	0	0	0	897970	0	0	330290	0	0	0	0	0	0	0	0	893510	0	0	318410	0	0
[truncated: 3,633 more rows]
[truncated: 23 more columns]

## Sheet: S2B_p<0.05_CR_sakA x WT
Supplementary Table S2B - List of phosphosites identification comparing the sakA null mutant with the wild-type strain in the presence of congo red (p<0.05)
[truncated: 410 more rows]
