# Supplementary material for: The Aspergillus fumigatus Phosphoproteome Reveals Roles of High-Osmolarity Glycerol Mitogen-Activated Protein Kinases in Promoting Cell Wall Damage and Caspofungin Tolerance
Source: mBio. 2020 Feb 4;11(1):e02962-19. doi: 10.1128/mBio.02962-19 (PMC7002344; doi:10.1128/mBio.02962-19)
Supplement: TABLE S3 [file mBio.02962-19-st003.xlsx]

## Sheet: S3A_Total_T0_sakA x WT
Supplementary Table S3A - Complete list of phosphosites identification comparing the sakA null mutant with the wild-type strain
Proteins	Positions within proteins	Leading proteins	Localization prob	Number of Phospho (STY)	Amino acid	Phospho (STY) Probabilities	Phospho (STY) Score diffs	Position in peptide	Charge	Mass error [ppm]	Intensity	Intensity___1	Intensity___2	Intensity___3	Intensity 14Phospho01 (1)_WT_01	Intensity 14Phospho02 (1)_WT_02	Intensity 14Phospho03 (1)_WT_03	Intensity 14Phospho05 (1)_sak_01	Intensity 14Phospho06 (1)_sak_02	Intensity 14Phospho07 (1)_sak_03	Intensity 27Phospho10_sak_04	Intensity 27Phospho11_sak_05	Aver. WT	Aver. Sak	Ratio Sak/WT	T-test	T-test 3rep	Log Ratio	Log neg p-value	Intensity 14Phospho01 (1)_WT_01___1	Intensity 14Phospho01 (1)_WT_01___2	Intensity 14Phospho01 (1)_WT_01___3	Intensity 14Phospho02 (1)_WT_02___1	Intensity 14Phospho02 (1)_WT_02___2	Intensity 14Phospho02 (1)_WT_02___3	Intensity 14Phospho03 (1)_WT_03___1	Intensity 14Phospho03 (1)_WT_03___2	Intensity 14Phospho03 (1)_WT_03___3	Intensity 14Phospho05 (1)_sak_01___1	Intensity 14Phospho05 (1)_sak_01___2	Intensity 14Phospho05 (1)_sak_01___3	Intensity 14Phospho06 (1)_sak_02___1	Intensity 14Phospho06 (1)_sak_02___2	Intensity 14Phospho06 (1)_sak_02___3	Intensity 14Phospho07 (1)_sak_03___1	Intensity 14Phospho07 (1)_sak_03___2	Intensity 14Phospho07 (1)_sak_03___3	Intensity 27Phospho10_sak_04___1	Intensity 27Phospho10_sak_04___2
A0A0J5PLE5;Q4WJP7;B0XP17;A1D4A3	808;808;808;809	A0A0J5PLE5	1	1	S	LVDDVADDHDDS(1)AFDNEK	LVDDVADDHDDS(169.49)AFDNEK	12	2	-0.46486	55783000	55783000	0	0	738900	0	596780	0	0	0	0	0	445227	0	0	#NAME?	#NAME?	#NUM!	#NAME?	738900	0	0	0	0	0	596780	0	0	0	0	0	0	0	0	0	0	0	0	0
Q5AQ98;A0A1U8QYF1	12;12	Q5AQ98	1	2	S	VES(1)GMSLIDVS(1)EVEK	VES(42.37)GMS(-42.37)LIDVS(77.3)EVEK	11	2	0.52393	3014400	0	3014400	0	0	1672800	1341600	0	0	0	0	0	1004800	0	0	#NAME?	#NAME?	#NUM!	#NAME?	0	0	0	0	1672800	0	0	1341600	0	0	0	0	0	0	0	0	0	0	0	0
Q4WUM8;B0Y453;A0A0J5SPU9	166;166;166	Q4WUM8	1	1	S	SNLDS(1)DEELVR	S(-64.74)NLDS(64.74)DEELVR	5	2	-0.36837	805790	805790	0	0	0	501180	304620	0	0	0	0	0	268600	0	0	#NAME?	#NAME?	#NUM!	#NAME?	0	0	0	501180	0	0	304620	0	0	0	0	0	0	0	0	0	0	0	0	0
Q4X1M0;B0XRZ3;A1DGN8;A1CT03	570;570;570;575	Q4X1M0	1	1	S	APAS(1)PAR	APAS(146.69)PAR	4	2	0.011974	129690000	129690000	0	0	0	0	4265200	8288600	5213400	5956800	6573300	15691000	1.42173e+06	8344620	5.86933	#NAME?	#NAME?	2.5532	#NAME?	0	0	0	0	0	0	4265200	0	0	8288600	0	0	5213400	0	0	5956800	0	0	6573300	0
A0A0J5PN88;Q4WCI4;B0YA32	353;353;353	A0A0J5PN88	1	1;2	S	GAS(1)PAMANPAS(1)PVQR	GAS(115.63)PAMANPAS(115.63)PVQR	11	2	0.28268	1133600000	572330000	561250000	0	3285100	5206000	5423900	6232200	16232000	10820000	16395000	25473000	4.63833e+06	15030440	3.24048	#NAME?	#NAME?	1.69621	#NAME?	3285100	0	0	5206000	0	0	5423900	0	0	6232200	0	0	3574200	12658000	0	6476800	4343000	0	8719200	7676200
A0A0J5PN88;Q4WCI4;B0YA32	345;345;345	A0A0J5PN88	1	1;2	S	GAS(1)PAMANPAS(1)PVQR	GAS(115.63)PAMANPAS(115.63)PVQR	3	2	0.28268	603050000	41799000	561250000	0	1633600	1085000	1313700	2946300	14648000	4829500	7676200	13784000	1344100	8776800	6.52987	#NAME?	#NAME?	2.70705	#NAME?	1633600	0	0	1085000	0	0	1313700	0	0	2946300	0	0	1990500	12658000	0	486420	4343000	0	0	7676200
Q4WV51;B0Y0T1;A0A0J5PST7;A1DEA3;A1CB15;Q5B409;A0A1U8QJ67	459;459;1236;459;459;471;471	Q4WV51	1	1	S	MSLELS(1)PIR	MS(-110.06)LELS(110.06)PIR	6	2	-0.14011	43473000	43473000	0	0	1639500	1126400	896460	0	0	1415000	0	0	1.22079e+06	283000	0.231818	#NAME?	#NAME?	-2.10894	#NAME?	1639500	0	0	1126400	0	0	896460	0	0	0	0	0	0	0	0	1415000	0	0	0	0
A0A0J5PH65;B0Y641;A1CHG0;A1CXC5;Q4WP94;Q5BCN0;A0A1U8QF10	922;948;946;948;948;956;956	A0A0J5PH65	1	1;2;3	S	RES(1)MDVDQT(1)PT(0.077)T(0.923)PK	RES(125.62)MDVDQT(46.87)PT(-10.79)T(10.79)PK	3	2	0.13683	935580000	586510000	321530000	27533000	4213900	4545700	5804600	8293000	8642400	8739600	6606600	16063000	4.85473e+06	9668920	1.99165	#NAME?	#NAME?	0.993963	#NAME?	1740700	2473200	0	3227500	1318200	0	4164600	1640000	0	3693600	4599400	0	6156900	2485500	0	6701400	2038200	0	0	2051500
Q4WVR4;B0Y1T2;A0A0J5SYC8	154;154;154	Q4WVR4	1	1	S	RGS(1)AQAAAGGAEQK	RGS(147.24)AQAAAGGAEQK	3	2	0.64002	125990000	125990000	0	0	457350	4169700	3372900	3673200	4240100	4517800	8165400	6890900	2666650	5497480	2.06157	#NAME?	#NAME?	1.04374	#NAME?	457350	0	0	4169700	0	0	3372900	0	0	3673200	0	0	4240100	0	0	4517800	0	0	8165400	0
Q4WJ93;B0XPQ0;A0A0J5SIW9;A1D3U7;A1CQY3	439;439;402;439;363	Q4WJ93	1	1;2	S	S(1)VLS(1)PES(1)PR	S(86.91)VLS(86.91)PES(86.91)PR	7	2	-3.3772	506780000	214300000	286940000	5548200	13455000	2525500	1974000	20260000	1770400	19973000	23890000	31694000	5.98483e+06	19517480	3.26116	#NAME?	#NAME?	1.70538	#NAME?	9547400	3907200	0	0	2525500	0	0	1974000	0	13929000	6330900	0	0	1770400	0	16951000	3021600	0	8422800	15467000
B0XPH1;A4D9T5;A0A0J5PL50;A1D421	241;241;940;241	B0XPH1	1	1	S	LDEVQS(1)GGER	LDEVQS(113.52)GGER	6	2	-0.29077	145180000	145180000	0	0	2240300	2991200	2647200	5862700	3594100	3774800	8922400	12498000	2.62623e+06	6930400	2.63891	#NAME?	#NAME?	1.39994	#NAME?	2240300	0	0	2991200	0	0	2647200	0	0	5862700	0	0	3594100	0	0	3774800	0	0	8922400	0
A0A0J5SVY5;Q4X197;B0XSA6;A1DGZ5	250;250;250;250	A0A0J5SVY5	1	1	S	KEES(1)DEEDNDLMEIAPATGQSEAK	KEES(140.04)DEEDNDLMEIAPAT(-140.04)GQS(-153.8)EAK	4	3	1.8356	142280000	142280000	0	0	2075200	0	1910400	0	1231100	0	0	0	1.32853e+06	246220	0.185332	#NAME?	#NAME?	-2.43181	#NAME?	2075200	0	0	0	0	0	1910400	0	0	0	0	0	1231100	0	0	0	0	0	0	0
Q4X1C6;B0XS79;A1DGX0;A0A0J5PYP0;A1C695	15;15;15;15;15	Q4X1C6	1	1	S	ENVS(1)LGPLAGDGK	ENVS(96.14)LGPLAGDGK	4	2	-2.4945	45121000	45121000	0	0	2339900	610560	1285200	3169600	1427600	1944100	4544200	5514400	1.41189e+06	3319980	2.35145	#NAME?	#NAME?	1.23355	#NAME?	2339900	0	0	610560	0	0	1285200	0	0	3169600	0	0	1427600	0	0	1944100	0	0	4544200	0
A0A0J5SWE5;Q4X1X2;B0XWD4	1020;1046;1046	A0A0J5SWE5	1	1	S	AQEPAAPAS(1)PAK	AQEPAAPAS(76.28)PAK	9	2	-0.22635	7149800	7149800	0	0	0	0	0	1083900	0	0	1044100	1620000	0	749600	#DIV/0!	#NAME?	#NAME?	#DIV/0!	#NAME?	0	0	0	0	0	0	0	0	0	1083900	0	0	0	0	0	0	0	0	1044100	0
Q4WJ89;B0XPQ4;A0A0J5PKW7	3;3;3	Q4WJ89	1	1	S	MDS(1)PAAPVPFDPQEQPILER	MDS(69.15)PAAPVPFDPQEQPILER	3	2	2.033	78507000	78507000	0	0	0	1440400	0	2044400	611630	559980	2611500	2922600	480133	1750022	3.64487	#NAME?	#NAME?	1.86587	#NAME?	0	0	0	1440400	0	0	0	0	0	2044400	0	0	611630	0	0	559980	0	0	2611500	0
Q4WJR4;B0XNT4;A0A0J5SJE1	79;79;79	Q4WJR4	1	1	S	KVS(1)PVPEQTAK	KVS(148.18)PVPEQT(-148.18)AK	3	2	-0.47647	268590000	268590000	0	0	323240	3682900	4376700	2362700	6816000	5698800	17196000	16236000	2794280	9661900	3.45774	#NAME?	#NAME?	1.78983	#NAME?	323240	0	0	3682900	0	0	4376700	0	0	2362700	0	0	6816000	0	0	5698800	0	0	17196000	0
Q4WTW4;B0Y3D9;A0A0J5SP92	1164;1164;1173	Q4WTW4	1	1;2	S	AMGIES(1)S(1)PEPSR	AMGIES(74.08)S(70.1)PEPS(-70.1)R	7	2	0.12237	129030000	23257000	105770000	0	608890	582280	0	2523400	0	772630	2382500	3468400	397057	1829386	4.60737	#NAME?	#NAME?	2.20394	#NAME?	608890	0	0	582280	0	0	0	0	0	1484300	1039100	0	0	0	0	772630	0	0	0	2382500
Q4WQW5;B0Y551;A0A0J5PIH2	382;382;409	Q4WQW5	1	1	S	RNS(1)DVQDGSNK	RNS(76.97)DVQDGS(-76.97)NK	3	2	0.33283	11137000	11137000	0	0	0	0	340230	565250	1033700	469330	0	1587800	113410	731216	6.44754	#NAME?	#NAME?	2.68875	#NAME?	0	0	0	0	0	0	340230	0	0	565250	0	0	1033700	0	0	469330	0	0	0	0
A0A0J5PZX2;A1D3E6	378;383	A0A0J5PZX2	1	1	T	EGT(1)PGPQSK	EGT(135.75)PGPQS(-135.75)K	3	2	3.6429	33862000	33862000	0	0	0	0	624410	1205900	0	1015200	4058900	4271000	208137	2110200	10.1385	#NAME?	#NAME?	3.34178	#NAME?	0	0	0	0	0	0	624410	0	0	1205900	0	0	0	0	0	1015200	0	0	4058900	0
A1C625	34	A1C625	1	1	S	QDPS(1)EKK	QDPS(114.86)EKK	4	2	0.53271	127940000	127940000	0	0	0	0	0	0	460110	16939000	5816800	12875000	0	7218182	#DIV/0!	#NAME?	#NAME?	#DIV/0!	#NAME?	0	0	0	0	0	0	0	0	0	0	0	0	460110	0	0	16939000	0	0	5816800	0
Q4WRZ0;B0XMT9;A0A0J5Q0N2;A1D1V6	235;235;235;234	Q4WRZ0	1	1	S	S(1)PPLLTPQEAVSR	S(107.85)PPLLT(-107.85)PQEAVS(-201.53)R	1	2	-2.1205	165190000	165190000	0	0	3604100	0	435860	5125200	1268500	2367300	12023000	13381000	1.34665e+06	6833000	5.07406	#NAME?	#NAME?	2.34314	#NAME?	3604100	0	0	0	0	0	435860	0	0	5125200	0	0	1268500	0	0	2367300	0	0	12023000	0
Q4X0L1;B0XTA4;A0A0J5SVE4	110;110;110	Q4X0L1	1	1	S	EAS(1)PQYEDAIETPLVK	EAS(140.85)PQY(-140.85)EDAIET(-170.46)PLVK	3	2	2.3329	21912000	21912000	0	0	658890	0	0	1745900	622340	0	1647800	3390500	219630	1481308	6.74456	#NAME?	#NAME?	2.75372	#NAME?	658890	0	0	0	0	0	0	0	0	1745900	0	0	622340	0	0	0	0	0	1647800	0
Q4WLH3;B0XM81;A0A0J5Q427	269;269;269	Q4WLH3	1	1;2	S	QQDS(1)DVEAGGS(1)DAEMAPALK	QQDS(120.15)DVEAGGS(120.15)DAEMAPALK	11	2	1.5539	279600000	33366000	246230000	0	2276500	0	0	2421400	1199400	1125200	5501300	7650000	758833	3579460	4.71706	#NAME?	#NAME?	2.23789	#NAME?	905000	1371500	0	0	0	0	0	0	0	0	2421400	0	0	1199400	0	1125200	0	0	1267700	4233600
A0A0J5SHT2;Q4WC65;B0Y9R4;A1DBF9;A1C495	422;422;422;422;423	A0A0J5SHT2	1	1	S	AGS(1)PAGPGSR	AGS(83.5)PAGPGS(-83.5)R	3	2	-0.54985	256990000	256990000	0	0	5244900	5219900	4748100	9739500	4593900	6364300	20030000	22659000	5.07097e+06	12677340	2.49998	#NAME?	#NAME?	1.32192	#NAME?	5244900	0	0	5219900	0	0	4748100	0	0	9739500	0	0	4593900	0	0	6364300	0	0	20030000	0
Q4WRZ0;B0XMT9;A0A0J5Q0N2	724;724;724	Q4WRZ0	1	2	S	LS(0.058)DS(0.942)NAS(1)LAADGSTLVEK	LS(-12.09)DS(12.09)NAS(73.85)LAADGS(-73.85)T(-88.63)LVEK	7	2	0.32806	29816000	0	29816000	0	0	0	0	1204900	0	0	3322100	3806700	0	1666740	#DIV/0!	#NAME?	#NAME?	#DIV/0!	#NAME?	0	0	0	0	0	0	0	0	0	0	1204900	0	0	0	0	0	0	0	0	3322100
Q4WTW4;B0Y3D9;A0A0J5SP92	1163;1163;1172	Q4WTW4	1	1;2	S	AMGIES(1)S(1)PEPSR	AMGIES(74.08)S(70.1)PEPS(-70.1)R	6	2	0.12237	105770000	0	105770000	0	0	0	0	1039100	0	0	2382500	3468400	0	1378000	#DIV/0!	#NAME?	#NAME?	#DIV/0!	#NAME?	0	0	0	0	0	0	0	0	0	0	1039100	0	0	0	0	0	0	0	0	2382500
A0A0J5PU32;Q4WY44;B0XXB2;A1D6Q1;A1CKS3;Q5B9A9;A0A1U8QNX3	464;464;464;460;467;440;440	A0A0J5PU32	1	1	S	AQPPQHS(1)PVAPR	AQPPQHS(68.36)PVAPR	7	2	0.49529	1752500000	1752500000	0	0	2852500	8892000	7649200	7426000	25671000	22812000	77174000	132630000	6.46457e+06	53142600	8.2206	#NAME?	#NAME?	3.03924	#NAME?	2852500	0	0	8892000	0	0	7649200	0	0	7426000	0	0	25671000	0	0	22812000	0	0	77174000	0
Q4WK23;B0XNB5;A0A0J5PL63;A1D4M1	120;120;120;121	Q4WK23	1	1	S	ATPPAPAS(1)VEGDGEIR	AT(-84.45)PPAPAS(84.45)VEGDGEIR	8	2	-1.411	118980000	118980000	0	0	3868900	2440700	2133700	6594300	2531300	2540300	7107800	5646500	2.81443e+06	4884040	1.73535	#NAME?	#NAME?	0.795231	#NAME?	3868900	0	0	2440700	0	0	2133700	0	0	6594300	0	0	2531300	0	0	2540300	0	0	7107800	0
A1D4G9;Q4WJW7;B0XNN3;A0A0J5PPX8	90;90;90;90	A1D4G9	1	2;3	S	S(0.189)S(0.307)S(0.504)PGAKS(1)EVGEK	S(-4.26)S(-2.15)S(2.15)PGAKS(108.03)EVGEK	8	2	-0.31355	281660000	0	261920000	19732000	4842400	5706700	5151800	14164000	7014400	7478900	23737000	45482000	5.23363e+06	19575260	3.74028	#NAME?	#NAME?	1.90315	#NAME?	0	4842400	0	0	5706700	0	0	5151800	0	0	14164000	0	0	7014400	0	0	7478900	0	0	21203000
A0A0J5PT63;Q4WVB2;B0Y0Z4	48;60;60	A0A0J5PT63	1	1	S	EEDEDGPLS(1)PR	EEDEDGPLS(75.82)PR	9	2	0.37517	78875000	78875000	0	0	0	0	1087800	4183000	1028900	0	6588300	12706000	362600	4901240	13.5169	#NAME?	#NAME?	3.7567	#NAME?	0	0	0	0	0	0	1087800	0	0	4183000	0	0	1028900	0	0	0	0	0	6588300	0
A0A0J5SHZ7;A1DB69;A1C3Z7	329;335;337	A0A0J5SHZ7;A1C3Z7	1	1	T	DAET(1)DGEAEKPAK	DAET(134.06)DGEAEKPAK	4	2	-0.82212	64096000	64096000	0	0	0	0	0	997240	0	499750	4158200	6062700	0	2343578	#DIV/0!	#NAME?	#NAME?	#DIV/0!	#NAME?	0	0	0	0	0	0	0	0	0	997240	0	0	0	0	0	499750	0	0	4158200	0
A1D350;Q4WT72;B0XQF1;A0A0J5Q0Z5	541;640;640;640	A1D350	1	1	S	VSGLS(1)PIR	VS(-83.2)GLS(83.2)PIR	5	2	-0.81274	82905000	82905000	0	0	0	0	0	0	1134400	1270000	7680300	10608000	0	4138540	#DIV/0!	#NAME?	#NAME?	#DIV/0!	#NAME?	0	0	0	0	0	0	0	0	0	0	0	0	1134400	0	0	1270000	0	0	7680300	0
Q4WRZ0;B0XMT9;A0A0J5Q0N2;A1D1V6	376;376;376;375	Q4WRZ0	1	1;2;3	S	AKS(1)DVQPGPPT(1)PPQS(0.992)PT(0.005)QDS(0.002)T(0.001)PGEQTR	AKS(120.35)DVQPGPPT(68.58)PPQS(22.97)PT(-22.97)QDS(-26.85)T(-31.82)PGEQT(-43.53)R	3	3	0.10528	225620000	151820000	24253000	49549000	0	1050800	0	1918500	2463400	817080	19601000	17540000	350267	8467996	24.1759	#NAME?	#NAME?	4.59549	#NAME?	0	0	0	1050800	0	0	0	0	0	0	1918500	0	2463400	0	0	817080	0	0	9876300	0
B0XTC4;A0A0J5PYK3;A4D9A1;A1DHN4	547;547;547;547	B0XTC4	1	1	S	IGS(1)GMDLPSIDR	IGS(111.25)GMDLPS(-111.25)IDR	3	2	0.3097	207060000	207060000	0	0	0	1480400	1186900	1760900	1562800	1220200	1939200	4924600	889100	2281540	2.56612	#NAME?	#NAME?	1.35959	#NAME?	0	0	0	1480400	0	0	1186900	0	0	1760900	0	0	1562800	0	0	1220200	0	0	1939200	0
Q4WTR9;B0Y396;A0A0J5PVB0	1071;1071;1071	Q4WTR9	1	1;2	S	TVSGEPGS(1)EGEAAPK	T(-99.23)VS(-73.28)GEPGS(73.28)EGEAAPK	8	2	-0.48609	130480000	128930000	1542000	0	3640300	2904800	2837800	6749600	2999300	4579200	18360000	25238000	3.12763e+06	11585220	3.70415	#NAME?	#NAME?	1.88914	#NAME?	3640300	0	0	2904800	0	0	2837800	0	0	6749600	0	0	2999300	0	0	4579200	0	0	18360000	0
Q4X0I9;B0XTC7;A0A0J5PY38	379;379;384	Q4X0I9	1	1;2	S	QDPVVINDS(1)PEPPS(1)PER	QDPVVINDS(96.23)PEPPS(96.23)PER	14	2	-0.69375	14040000	7693200	6347100	0	759480	0	707710	1198500	432920	622830	1884500	2953400	489063	1418430	2.9003	#NAME?	#NAME?	1.5362	#NAME?	759480	0	0	0	0	0	707710	0	0	1198500	0	0	432920	0	0	622830	0	0	1884500	0
A0A0J5PUX9;Q4WX77;B0XYE1;A1D7J8	736;716;716;716	A0A0J5PUX9	1	1	S	GS(1)VDENAASR	GS(114.94)VDENAAS(-114.94)R	2	2	-0.22546	45149000	45149000	0	0	894510	1286900	1301700	1433400	1749600	1455400	5549200	6827100	1.16104e+06	3402940	2.93095	#NAME?	#NAME?	1.55137	#NAME?	894510	0	0	1286900	0	0	1301700	0	0	1433400	0	0	1749600	0	0	1455400	0	0	5549200	0
B0Y2S2;A0A0J5PUT7;A1CZZ2;Q4WEJ7;A1C513	25;61;28;28;28	B0Y2S2	1	1;3	S	TDDVVVS(1)R	T(-144.6)DDVVVS(144.6)R	7	2	0.12321	290980000	290980000	0	0	5074200	5672700	6732700	13093000	4231700	5299600	22567000	24205000	5.82653e+06	13879260	2.38208	#NAME?	#NAME?	1.25222	#NAME?	5074200	0	0	5672700	0	0	6732700	0	0	13093000	0	0	4231700	0	0	5299600	0	0	22567000	0
Q4X1D8;B0XS68;A0A0J5PYP9	735;735;736	Q4X1D8	1	1;4	S	TSAVS(1)QPR	T(-79.38)S(-67.11)AVS(67.11)QPR	5	2	-0.053242	19204000	15976000	0	3228200	0	0	0	2134300	0	0	1916800	5376400	0	1885500	#DIV/0!	#NAME?	#NAME?	#DIV/0!	#NAME?	0	0	0	0	0	0	0	0	0	2134300	0	0	0	0	0	0	0	0	1916800	0
Q4W9U9;B0YEJ2;A0A0J5PN39;A1D9R3;Q5AX37;A1C9A4;A0A1U8QQ26	58;58;58;58;59;59;59	Q4W9U9	1	1	S	TFS(1)EDER	T(-69.07)FS(69.07)EDER	3	2	0.0090682	938100000	938100000	0	0	11893000	15090000	16191000	30196000	15817000	14405000	93019000	99883000	1.43913e+07	50664000	3.52045	#NAME?	#NAME?	1.81576	#NAME?	11893000	0	0	15090000	0	0	16191000	0	0	30196000	0	0	15817000	0	0	14405000	0	0	93019000	0
Q4WGN9;B0YB20;A0A0J5PIH3;A1DCR0	1987;1987;1987;1988	Q4WGN9	1	1;2	S	LGIAAVQT(1)PIS(1)PR	LGIAAVQT(137.39)PIS(137.39)PR	11	2	3.501	92406000	34848000	57559000	0	2614200	0	2285600	4103600	0	3619600	5278200	6120100	1.63327e+06	3824300	2.3415	#NAME?	#NAME?	1.22744	#NAME?	2614200	0	0	0	0	0	2285600	0	0	4103600	0	0	0	0	0	3619600	0	0	0	5278200
Q4WZM7;B0XV05;A0A0J5Q0L0;A1DIK1;A1C7X3	234;234;244;249;245	Q4WZM7	1	1	S	S(1)NEGPGFR	S(73.84)NEGPGFR	1	2	-0.19229	441750000	441750000	0	0	5127700	6866000	7315000	13086000	6085300	7601500	33332000	43754000	6.43623e+06	20771760	3.22732	#NAME?	#NAME?	1.69033	#NAME?	5127700	0	0	6866000	0	0	7315000	0	0	13086000	0	0	6085300	0	0	7601500	0	0	33332000	0
A0A0J5PZD6;Q4WSY9;B0XQN5;A1D2W3;Q5BE66;A0A1U8QLR0	34;34;34;34;33;33	A0A0J5PZD6	1	1	S	FDDS(1)EDEFQAGR	FDDS(206.66)EDEFQAGR	4	2	-0.69073	490570000	490570000	0	0	6221700	3117200	4294200	10259000	4803500	3205200	23855000	26759000	4.54437e+06	13776340	3.03152	#NAME?	#NAME?	1.60004	#NAME?	6221700	0	0	3117200	0	0	4294200	0	0	10259000	0	0	4803500	0	0	3205200	0	0	23855000	0
Q4WI32;B0XUD3;A0A0J5PPY5	148;148;148	Q4WI32	1	2	S	S(1)RS(1)PEADNARD	S(123.68)RS(123.68)PEADNARD	1	2	-0.6797	217490000	0	217490000	0	0	0	0	5120600	0	0	17009000	26407000	0	9707320	#DIV/0!	#NAME?	#NAME?	#DIV/0!	#NAME?	0	0	0	0	0	0	0	0	0	0	5120600	0	0	0	0	0	0	0	0	17009000
Q4WI32;B0XUD3;A0A0J5PPY5	150;150;150	Q4WI32	1	1;2	S	S(1)RS(1)PEADNARD	S(123.68)RS(123.68)PEADNARD	3	2	-0.6797	219830000	2344800	217490000	0	0	0	0	5120600	0	0	17009000	26407000	0	9707320	#DIV/0!	#NAME?	#NAME?	#DIV/0!	#NAME?	0	0	0	0	0	0	0	0	0	0	5120600	0	0	0	0	0	0	0	0	17009000
Q4WMH1;B0Y837;A0A0J5Q352;A1DN45;A1CTH0	555;555;643;643;664	Q4WMH1	1	1;2;3	S	GYQSGGAS(1)DS(1)EGGR	GY(-118.47)QS(-75.99)GGAS(78.16)DS(75.99)EGGR	8	2	0.036252	511910000	375720000	136190000	0	0	6251700	5526000	12067000	6739700	6094400	25731000	55052000	3925900	21136820	5.38394	#NAME?	#NAME?	2.42866	#NAME?	0	0	0	6251700	0	0	5526000	0	0	12067000	0	0	6739700	0	0	6094400	0	0	18069000	7661800
A0A0J5Q2B1;Q4WN81;B0Y7B6;A1DMC9	356;357;357;356	A0A0J5Q2B1	1	1;2	S	IYLPLS(1)DDS(1)DDEAAR	IY(-70.57)LPLS(70.57)DDS(70.57)DDEAAR	9	2	0.43757	68297000	49371000	18926000	0	0	2070200	1470400	4328000	2183900	1748600	5079100	14757000	1180200	5619320	4.76133	#NAME?	#NAME?	2.25136	#NAME?	0	0	0	2070200	0	0	1470400	0	0	4328000	0	0	2183900	0	0	1748600	0	0	3040400	2038700
Q4WHZ5;B0XUN8;A0A0J5PR21	256;256;263	Q4WHZ5	1	1;2	S	RGS(1)S(1)PPRPK	RGS(92.25)S(92.25)PPRPK	3	2	-0.19711	755480000	701600	754780000	0	0	0	0	14897000	57607000	0	30793000	159510000	0	52561400	#DIV/0!	#NAME?	#NAME?	#DIV/0!	#NAME?	0	0	0	0	0	0	0	0	0	0	14897000	0	0	57607000	0	0	0	0	0	30793000
Q4WHZ5;B0XUN8;A0A0J5PR21	257;257;264	Q4WHZ5	1	2	S	RGS(1)S(1)PPRPK	RGS(92.25)S(92.25)PPRPK	4	2	-0.19711	754780000	0	754780000	0	0	0	0	14897000	57607000	0	30793000	159510000	0	52561400	#DIV/0!	#NAME?	#NAME?	#DIV/0!	#NAME?	0	0	0	0	0	0	0	0	0	0	14897000	0	0	57607000	0	0	0	0	0	30793000
A0A0J5Q446;Q4WLF7;B0XM58;A1DP90	1685;1611;1611;1686	A0A0J5Q446	1	1	S	MDVS(1)EDDEPPKR	MDVS(73.88)EDDEPPKR	4	2	0.26087	263090000	263090000	0	0	544180	0	0	1278600	0	0	2354300	3115600	181393	1349700	7.44074	#NAME?	#NAME?	2.89545	#NAME?	544180	0	0	0	0	0	0	0	0	1278600	0	0	0	0	0	0	0	0	2354300	0
A0A0J5PU42;Q4WEP1;B0Y2X6	88;91;91	A0A0J5PU42	1	1	S	GHDEQIS(1)PR	GHDEQIS(102.05)PR	7	2	-0.62932	90432000	90432000	0	0	0	961670	0	0	2095100	1457600	6339900	12237000	320557	4425920	13.807	#NAME?	#NAME?	3.78733	#NAME?	0	0	0	961670	0	0	0	0	0	0	0	0	2095100	0	0	1457600	0	0	6339900	0
Q4WPS4;B0Y6L6;A1CWT8;A0A0J5PHQ4	15;15;15;15	Q4WPS4	1	1	S	AVEES(1)PQPK	AVEES(73.66)PQPK	5	2	-0.68449	115590000	115590000	0	0	0	2078900	1964600	1787500	2509200	1369200	4753800	7874000	1.34783e+06	3658740	2.71453	#NAME?	#NAME?	1.4407	#NAME?	0	0	0	2078900	0	0	1964600	0	0	1787500	0	0	2509200	0	0	1369200	0	0	4753800	0
Q4WCP6;B0YDQ1;A0A0J5PGE9	87;87;87	Q4WCP6	1	1	S	DGVES(1)PDEMQR	DGVES(74.99)PDEMQR	5	2	-0.36267	66630000	66630000	0	0	1469700	0	1137300	0	1208800	0	0	0	869000	241760	0.278205	#NAME?	#NAME?	-1.84578	#NAME?	1469700	0	0	0	0	0	1137300	0	0	0	0	0	1208800	0	0	0	0	0	0	0
Q4WVJ7;B0Y1E2;A1DDV8;A1CBI0;A0A0J5PTD8	23;23;23;23;23	Q4WVJ7	1	1	S	MSDS(1)PVKK	MS(-63.81)DS(63.81)PVKK	4	2	0.065231	4944800	4944800	0	0	0	0	781340	0	0	0	0	0	260447	0	0	#NAME?	#NAME?	#NUM!	#NAME?	0	0	0	0	0	0	781340	0	0	0	0	0	0	0	0	0	0	0	0	0
Q4WY03;B0XXL9;A0A0J5PUB7	91;91;91	Q4WY03	1	1	S	LEEES(1)DRGEK	LEEES(77.74)DRGEK	5	2	-0.58558	1456900	1456900	0	0	0	0	551100	0	0	0	0	0	183700	0	0	#NAME?	#NAME?	#NUM!	#NAME?	0	0	0	0	0	0	551100	0	0	0	0	0	0	0	0	0	0	0	0	0
A0A0J5PUV0;B0Y3M5;A4D9I8;A1DFA9	78;78;78;78	A0A0J5PUV0	1	1	S	RPS(1)NDIPNVNTGQK	RPS(106.81)NDIPNVNT(-106.81)GQK	3	2	2.9318	17957000	17957000	0	0	0	0	320610	0	0	0	0	0	106870	0	0	#NAME?	#NAME?	#NUM!	#NAME?	0	0	0	0	0	0	320610	0	0	0	0	0	0	0	0	0	0	0	0	0
A0A0J5PZT8;B0XT61;Q4WIQ1	804;829;834	A0A0J5PZT8	1	1	S	TPES(1)PIMSR	T(-86.05)PES(81.74)PIMS(-81.74)R	4	2	-0.39908	615930	615930	0	0	0	0	615930	0	0	0	0	0	205310	0	0	#NAME?	#NAME?	#NUM!	#NAME?	0	0	0	0	0	0	615930	0	0	0	0	0	0	0	0	0	0	0	0	0
A0A0J5SYR7;Q4WW73;B0Y2M3;A1DD60	528;558;558;520	A0A0J5SYR7	1	1	S	VYTGPVMEVS(1)I	VY(-111.63)T(-84.58)GPVMEVS(84.58)I	10	2	-0.38853	1416900	1416900	0	0	828810	0	0	0	0	0	0	0	276270	0	0	#NAME?	#NAME?	#NUM!	#NAME?	828810	0	0	0	0	0	0	0	0	0	0	0	0	0	0	0	0	0	0	0
Q5AXR6;A0A1U8QV27	31;31	Q5AXR6	1	1	S	ENNIS(1)GEEENEIK	ENNIS(94.09)GEEENEIK	5	2	-1.8379	716090	716090	0	0	0	716090	0	0	0	0	0	0	238697	0	0	#NAME?	#NAME?	#NUM!	#NAME?	0	0	0	716090	0	0	0	0	0	0	0	0	0	0	0	0	0	0	0	0
Q4WY22;B0XXJ9;A1D6S2	338;338;338	Q4WY22	1	1	S	NQPLLLS(1)PR	NQPLLLS(67.38)PR	7	2	3.8461	6168200	6168200	0	0	0	554870	0	0	0	0	0	0	184957	0	0	#NAME?	#NAME?	#NUM!	#NAME?	0	0	0	554870	0	0	0	0	0	0	0	0	0	0	0	0	0	0	0	0
Q4WDF8;B0YCZ2;A1DLU7;A0A0J5PFC8;A1CMA4	337;337;337;324;336	Q4WDF8	1	1	S	S(1)AEEAVHELAGGR	S(103.11)AEEAVHELAGGR	1	2	0.53783	15907000	15907000	0	0	0	0	373140	0	0	0	0	0	124380	0	0	#NAME?	#NAME?	#NUM!	#NAME?	0	0	0	0	0	0	373140	0	0	0	0	0	0	0	0	0	0	0	0	0
B0XMF0	6	B0XMF0	1	2	S	MHLFPS(1)IS(1)AK	MHLFPS(68.54)IS(68.54)AK	6	2	-0.16141	31976000	0	31976000	0	9992600	0	0	0	0	0	0	0	3.33087e+06	0	0	#NAME?	#NAME?	#NUM!	#NAME?	0	9992600	0	0	0	0	0	0	0	0	0	0	0	0	0	0	0	0	0	0
B0XMF0	8	B0XMF0	1	2	S	MHLFPS(1)IS(1)AK	MHLFPS(68.54)IS(68.54)AK	8	2	-0.16141	31976000	0	31976000	0	9992600	0	0	0	0	0	0	0	3.33087e+06	0	0	#NAME?	#NAME?	#NUM!	#NAME?	0	9992600	0	0	0	0	0	0	0	0	0	0	0	0	0	0	0	0	0	0
B0XX99;Q4WY56;A1D6N8	113;188;113	B0XX99	1	1	S	VS(1)AAAGGASTAALQQEIATQK	VS(66.01)AAAGGAS(-66.01)T(-86.76)AALQQEIAT(-217.3)QK	2	2	-0.71995	14102000	14102000	0	0	0	0	1505600	0	0	0	0	0	501867	0	0	#NAME?	#NAME?	#NUM!	#NAME?	0	0	0	0	0	0	1505600	0	0	0	0	0	0	0	0	0	0	0	0	0
Q4WFF3;B0Y0E9	335;335	Q4WFF3	1	1	S	ESGAGSSTQVASQVTNRDNES(1)D	ES(-83.58)GAGS(-92.75)S(-83.58)T(-74.96)QVAS(-87.39)QVT(-75.66)NRDNES(74.96)D	21	2	-0.071989	411930	411930	0	0	0	0	411930	0	0	0	0	0	137310	0	0	#NAME?	#NAME?	#NUM!	#NAME?	0	0	0	0	0	0	411930	0	0	0	0	0	0	0	0	0	0	0	0	0
		REV__C8V1X8	1	1	S	RLSDDMVMQVVQES(1)R	RLS(-70.59)DDMVMQVVQES(70.59)R	14	2	0.14037	30925000	30925000	0	0	30925000	0	0	0	0	0	0	0	1.03083e+07	0	0	#NAME?	#NAME?	#NUM!	#NAME?	30925000	0	0	0	0	0	0	0	0	0	0	0	0	0	0	0	0	0	0	0
A1CQQ1	4	A1CQQ1	1	1;2;4	T	AMT(1)T(1)RT(1)AIPS(1)VK	AMT(49.48)T(49.48)RT(49.48)AIPS(49.48)VK	3	2	-0.79123	7028000	1712900	5315100	0	0	700210	0	0	0	0	0	0	233403	0	0	#NAME?	#NAME?	#NUM!	#NAME?	0	0	0	0	700210	0	0	0	0	0	0	0	0	0	0	0	0	0	0	0
A1CQQ1	5	A1CQQ1	1	2;4	T	AMT(1)T(1)RT(1)AIPS(1)VK	AMT(49.48)T(49.48)RT(49.48)AIPS(49.48)VK	4	2	-0.79123	5315100	0	5315100	0	0	700210	0	0	0	0	0	0	233403	0	0	#NAME?	#NAME?	#NUM!	#NAME?	0	0	0	0	700210	0	0	0	0	0	0	0	0	0	0	0	0	0	0	0
A1CQQ1	7	A1CQQ1	1	2;4	T	AMT(1)T(1)RT(1)AIPS(1)VK	AMT(49.48)T(49.48)RT(49.48)AIPS(49.48)VK	6	2	-0.79123	5315100	0	5315100	0	0	700210	0	0	0	0	0	0	233403	0	0	#NAME?	#NAME?	#NUM!	#NAME?	0	0	0	0	700210	0	0	0	0	0	0	0	0	0	0	0	0	0	0	0
Q4WPC5;B0Y670;A0A0J5PHA2	562;562;611	Q4WPC5	1	1	S	AEEALFS(1)IDLPR	AEEALFS(109)IDLPR	7	2	-0.63585	560240	560240	0	0	560240	0	0	0	0	0	0	0	186747	0	0	#NAME?	#NAME?	#NUM!	#NAME?	560240	0	0	0	0	0	0	0	0	0	0	0	0	0	0	0	0	0	0	0
Q4WI09;B0XUM5;A0A0J5PM54;A1CZ46	462;462;462;445	Q4WI09	1	1	S	QQPLDAQAADQAPYAPVS(1)AR	QQPLDAQAADQAPY(-69.48)APVS(69.48)AR	18	2	-0.77747	405480	405480	0	0	0	0	405480	0	0	0	0	0	135160	0	0	#NAME?	#NAME?	#NUM!	#NAME?	0	0	0	0	0	0	405480	0	0	0	0	0	0	0	0	0	0	0	0	0
A0A0J5PN88;Q4WCI4;B0YA32;A1DB41	1120;1125;1125;1126	A0A0J5PN88	1	1	S	STETLASGEDS(1)PR	S(-114.8)T(-114.8)ET(-92.02)LAS(-69.94)GEDS(69.94)PR	11	2	0.51821	5793600	5793600	0	0	0	0	381630	0	0	0	0	0	127210	0	0	#NAME?	#NAME?	#NUM!	#NAME?	0	0	0	0	0	0	381630	0	0	0	0	0	0	0	0	0	0	0	0	0
B0XRD6;A0A0J5PPH1;Q4WKQ0	345;345;345	B0XRD6	1	1;2	S	EVDEEEEVET(1)DIS(1)QQGR	EVDEEEEVET(187.78)DIS(187.78)QQGR	13	2	-2.1262	398900	398900	0	0	0	0	398900	0	0	0	0	0	132967	0	0	#NAME?	#NAME?	#NUM!	#NAME?	0	0	0	0	0	0	398900	0	0	0	0	0	0	0	0	0	0	0	0	0
A0A0J5PXA0;B0XPZ9	152;163	A0A0J5PXA0	1	1	S	KPS(1)PNAYEK	KPS(98.43)PNAY(-98.43)EK	3	2	1.3357	46388000	46388000	0	0	0	0	174650	0	0	0	0	0	58216.7	0	0	#NAME?	#NAME?	#NUM!	#NAME?	0	0	0	0	0	0	174650	0	0	0	0	0	0	0	0	0	0	0	0	0
A0A0J5Q5W9;B0Y7Q4;Q4WMU7;A1DMR4	262;262;262;262	A0A0J5Q5W9	1	1	S	LSTAIKVS(1)DDEAEK	LS(-70.35)T(-65.45)AIKVS(65.45)DDEAEK	8	2	-0.18879	94913000	94913000	0	0	0	0	1132300	0	0	0	0	0	377433	0	0	#NAME?	#NAME?	#NUM!	#NAME?	0	0	0	0	0	0	1132300	0	0	0	0	0	0	0	0	0	0	0	0	0
Q4WQN5;B0Y4U7;A0A0J5SGZ8	64;64;64	Q4WQN5	1	1	S	TPQPGPQQASQQEQPLS(1)PDAMPR	T(-113.81)PQPGPQQAS(-97.2)QQEQPLS(97.2)PDAMPR	17	3	-0.8754	1760000	1760000	0	0	0	0	368010	0	0	0	0	0	122670	0	0	#NAME?	#NAME?	#NUM!	#NAME?	0	0	0	0	0	0	368010	0	0	0	0	0	0	0	0	0	0	0	0	0
A0A0J5PH65;B0Y641;A1CHG0;A1CXC5;Q4WP94	1058;1084;1081;1084;1085	A0A0J5PH65	1	1	T	LQAAIGAAALQT(1)PQR	LQAAIGAAALQT(160.38)PQR	12	2	0.65428	10404000	10404000	0	0	0	538910	0	0	0	0	0	0	179637	0	0	#NAME?	#NAME?	#NUM!	#NAME?	0	0	0	538910	0	0	0	0	0	0	0	0	0	0	0	0	0	0	0	0
Q4WU42;B0Y3L9;A0A0J5PVQ0;A1DFB5;A1CA44	132;132;132;132;136	Q4WU42	1	1;2	S	AEGAAS(1)GGEGAS(1)GTEGR	AEGAAS(132.82)GGEGAS(34.81)GT(-34.81)EGR	6	2	0.15202	2391600000	1617700000	773950000	0	24471000	3865400	19467000	43341000	28431000	28315000	98593000	229230000	1.59345e+07	85582000	5.37087	#NAME?	#NAME?	2.42516	#NAME?	20523000	3947300	0	694290	3171100	0	17841000	1625700	0	37325000	6015700	0	24403000	4027700	0	24912000	3403700	0	60649000	37944000
A0A0J5Q4Y7;B0Y4K5;Q4WQD6;E9QTX0	432;424;432;432	A0A0J5Q4Y7	1	1;2	T	EAAAQS(1)PAAET(1)PAGK	EAAAQS(95.87)PAAET(95.87)PAGK	11	2	-0.010989	17304000	10761000	6542300	0	0	0	0	0	177330	0	790220	1188300	0	431170	#DIV/0!	#NAME?	#NAME?	#DIV/0!	#NAME?	0	0	0	0	0	0	0	0	0	0	0	0	0	177330	0	0	0	0	790220	0
B0XRD6;A0A0J5PPH1;Q4WKQ0;A1D589	534;534;536;530	B0XRD6	1	1	S	RAS(1)LVENDATPSK	RAS(96.83)LVENDAT(-96.83)PS(-133.92)K	3	2	0.35473	95831000	95831000	0	0	595440	740220	1403300	802530	2363800	1394300	5164000	9793400	912987	3903606	4.27564	#NAME?	#NAME?	2.09614	#NAME?	595440	0	0	740220	0	0	1403300	0	0	802530	0	0	2363800	0	0	1394300	0	0	5164000	0
Q4WWQ2;B0XYX1;A0A0J5PVE1;A1D843	117;117;117;117	Q4WWQ2	1	1	S	DGS(1)PPPVATR	DGS(122.48)PPPVAT(-122.48)R	3	2	-0.646	625720000	625720000	0	0	6375600	0	4405000	8816400	4159600	9244600	24277000	53566000	3.59353e+06	20012720	5.56909	#NAME?	#NAME?	2.47744	#NAME?	6375600	0	0	0	0	0	4405000	0	0	8816400	0	0	4159600	0	0	9244600	0	0	24277000	0
A0A0J5Q446;Q4WLF7;B0XM58;Q8X1U5	1415;1341;1341;1341	A0A0J5Q446	1	1	S	PKEEADDDS(1)EDIAPK	PKEEADDDS(201.18)EDIAPK	9	2	0.33018	306230000	306230000	0	0	3509100	2030300	1943000	6497700	2686300	3262500	14398000	27509000	2.49413e+06	10870700	4.35851	#NAME?	#NAME?	2.12383	#NAME?	3509100	0	0	2030300	0	0	1943000	0	0	6497700	0	0	2686300	0	0	3262500	0	0	14398000	0
Q4WN34;B0Y7G5;A0A0J5Q5M2;A1DMH7	18;18;12;12	Q4WN34	1	1	S	TAS(1)DLGPR	T(-78.83)AS(78.83)DLGPR	3	2	-0.23737	1115100000	1115100000	0	0	5031400	9519900	6607600	9347100	7473400	10090000	47838000	57400000	7.05297e+06	26429700	3.74732	#NAME?	#NAME?	1.90586	#NAME?	5031400	0	0	9519900	0	0	6607600	0	0	9347100	0	0	7473400	0	0	10090000	0	0	47838000	0
Q4WSM6;B0XQZ8;A0A0J5PWD2;A1D2J3	172;172;172;172	Q4WSM6	1	1	T	DAT(1)PEDEELLDPATR	DAT(183.03)PEDEELLDPAT(-183.03)R	3	2	0.034125	316640000	316640000	0	0	13899000	8692500	5356400	24799000	6951500	9572900	16015000	28631000	9.31597e+06	17193880	1.84564	#NAME?	#NAME?	0.884118	#NAME?	13899000	0	0	8692500	0	0	5356400	0	0	24799000	0	0	6951500	0	0	9572900	0	0	16015000	0
Q4WV66;B0Y0U5;A1DE89;A0A0J5PVP8	245;245;245;245	Q4WV66	1	1	S	IPGGALDAGEDS(1)EDENQMQT	IPGGALDAGEDS(163.73)EDENQMQT(-163.73)	12	2	2.4927	599630000	599630000	0	0	8534800	829410	3115800	14991000	4066900	6112600	5663400	11206000	4.16e+06	8407980	2.02115	#NAME?	#NAME?	1.01517	#NAME?	8534800	0	0	829410	0	0	3115800	0	0	14991000	0	0	4066900	0	0	6112600	0	0	5663400	0
Q4WDI5;B0YCW4;A0A0J5SE44	532;532;532	Q4WDI5	1	1	S	RGS(1)VVGVPTGEELK	RGS(82.65)VVGVPT(-82.65)GEELK	3	2	0.42846	23077000	23077000	0	0	0	0	539230	0	747540	615690	3062300	5390100	179743	1963126	10.9218	#NAME?	#NAME?	3.44914	#NAME?	0	0	0	0	0	0	539230	0	0	0	0	0	747540	0	0	615690	0	0	3062300	0
Q4WCJ3;B0YA41;A0A0J5PK12	192;192;192	Q4WCJ3	1	1;2	S	GLEEDQS(1)DS(1)EVPR	GLEEDQS(118.52)DS(118.52)EVPR	7	2	3.9633	269160000	258800000	10360000	0	5362400	2727400	2935200	9670100	2214600	3581000	22934000	33726000	3675000	14425140	3.92521	#NAME?	#NAME?	1.97277	#NAME?	5362400	0	0	2727400	0	0	2935200	0	0	9670100	0	0	2214600	0	0	3581000	0	0	20002000	2931400
Q4WHC9;B0XVV3;A1DG03;A0A0J5PRN5;A1C600	211;211;211;211;211	Q4WHC9	1	1	S	PFEDDLLS(1)DAGK	PFEDDLLS(153)DAGK	8	2	3.5954	241960000	241960000	0	0	1620000	1223400	704900	3629200	884320	1003500	13301000	17935000	1.18277e+06	7350604	6.21475	#NAME?	#NAME?	2.6357	#NAME?	1620000	0	0	1223400	0	0	704900	0	0	3629200	0	0	884320	0	0	1003500	0	0	13301000	0
Q6MY56;Q4WS18;B0XMR2;A1D1Y4;A0A0J5Q3V5	424;506;506;506;506	Q6MY56	1	1	S	GGNLLVEPIDDS(1)DEEEQEVS	GGNLLVEPIDDS(71.24)DEEEQEVS(-71.24)	12	2	-0.42469	101440000	101440000	0	0	3290500	1998300	1473000	4988600	2409400	2663600	9421100	18614000	2.25393e+06	7619340	3.38046	#NAME?	#NAME?	1.75722	#NAME?	3290500	0	0	1998300	0	0	1473000	0	0	4988600	0	0	2409400	0	0	2663600	0	0	9421100	0
A0A0J5PQS2;Q4WHA6;B0XVX7	177;43;43	A0A0J5PQS2	1	1	S	ANS(1)ADIAEER	ANS(60.36)ADIAEER	3	2	0.72273	22001000	22001000	0	0	0	0	0	0	521910	0	2280100	3860100	0	1332422	#DIV/0!	#NAME?	#NAME?	#DIV/0!	#NAME?	0	0	0	0	0	0	0	0	0	0	0	0	521910	0	0	0	0	0	2280100	0
A0A0J5STN1;Q4WT49;B0XQH4	143;149;149	A0A0J5STN1	1	1	S	S(1)GAGVGDEAGAVQK	S(75.02)GAGVGDEAGAVQK	1	2	0.28653	10554000	10554000	0	0	0	0	0	1202600	553390	0	0	2754400	0	902078	#DIV/0!	#NAME?	#NAME?	#DIV/0!	#NAME?	0	0	0	0	0	0	0	0	0	1202600	0	0	553390	0	0	0	0	0	0	0
A0A0J5PT63;Q4WVB2;B0Y0Z4	22;22;22	A0A0J5PT63	1	1	S	GSGPSSDDYVSSELPAS(1)PVLK	GS(-151.9)GPS(-151.9)S(-142.11)DDY(-158.43)VS(-94.36)S(-89.27)ELPAS(89.27)PVLK	17	2	-0.33155	46149000	46149000	0	0	1071000	0	562780	1423200	883660	0	4986700	6149600	544593	2688632	4.93695	#NAME?	#NAME?	2.30362	#NAME?	1071000	0	0	0	0	0	562780	0	0	1423200	0	0	883660	0	0	0	0	0	4986700	0
A0A0J5PH65;B0Y641;A1CHG0;A1CXC5;Q4WP94;Q5BCN0;A0A1U8QF10	928;954;952;954;954;962;962	A0A0J5PH65	1	2;3	T	RES(1)MDVDQT(1)PT(0.014)T(0.986)PK	RES(123.81)MDVDQT(65.17)PT(-18.55)T(18.55)PK	9	2	-0.058279	35709000	744280	7431700	27533000	0	0	0	744280	0	0	4555100	6840500	0	2427976	#DIV/0!	#NAME?	#NAME?	#DIV/0!	#NAME?	0	0	0	0	0	0	0	0	0	744280	0	0	0	0	0	0	0	0	0	0
Q4WZM7;B0XV05;A0A0J5Q0L0;A1DIK1	188;188;198;203	Q4WZM7	1	1;2	S	NLDNLS(1)DAGS(1)ER	NLDNLS(88.11)DAGS(88.11)ER	6	2	-0.14023	1156600000	1045600000	110960000	0	16470000	16463000	16452000	38179000	17327000	17995000	64529000	134530000	1.64617e+07	54512000	3.31145	#NAME?	#NAME?	1.72746	#NAME?	14660000	1810700	0	15209000	1253700	0	15026000	1425400	0	33575000	4603700	0	16025000	1301800	0	17995000	0	0	53889000	10640000
B0XXX5;A0A0J5SRT4;A4D9E5;A1D741	18;18;18;18	B0XXX5	1	1	S	ALS(1)PPLGDANR	ALS(74.78)PPLGDANR	3	2	2.8025	354810000	354810000	0	0	3529200	4190000	3153400	7368600	3391900	5194300	16790000	33089000	3624200	13166760	3.63301	#NAME?	#NAME?	1.86117	#NAME?	3529200	0	0	4190000	0	0	3153400	0	0	7368600	0	0	3391900	0	0	5194300	0	0	16790000	0
Q4X1D8;B0XS68;A0A0J5PYP9	635;635;636	Q4X1D8	1	2	S	TETSADLGEES(1)DDELS(1)VR	T(-172.62)ET(-159.11)S(-139.79)ADLGEES(139.79)DDELS(178.88)VR	16	2	1.3612	116790000	0	116790000	0	0	0	0	1946100	0	0	17487000	23215000	0	8529620	#DIV/0!	#NAME?	#NAME?	#DIV/0!	#NAME?	0	0	0	0	0	0	0	0	0	0	1946100	0	0	0	0	0	0	0	0	17487000
Q4WCF0;B0Y9Z8;A0A0J5PN44;A1DB77;A1C409	246;246;246;246;246	Q4WCF0	1	1;2	S	TIEDLEGS(1)DALS(1)IR	T(-129.29)IEDLEGS(129.29)DALS(180.4)IR	12	2	-0.25134	124030000	79659000	44374000	0	0	1550700	1591300	3662200	1449900	1899500	9673900	22016000	1.04733e+06	7740300	7.39048	#NAME?	#NAME?	2.88567	#NAME?	0	0	0	1550700	0	0	1591300	0	0	3662200	0	0	1449900	0	0	1899500	0	0	2255600	7418300
A0A0J5PE52;Q4WP96;B0Y643	64;64;64	A0A0J5PE52	1	1	S	EGS(1)EDDVKEDIDADEADAGGER	EGS(73.29)EDDVKEDIDADEADAGGER	3	3	0.78701	79732000	79732000	0	0	4246400	0	4677000	1804100	954720	561310	3094400	0	2.97447e+06	1282906	0.431306	#NAME?	#NAME?	-1.21322	#NAME?	4246400	0	0	0	0	0	4677000	0	0	1804100	0	0	954720	0	0	561310	0	0	3094400	0
B0XZ49;Q4WWH5	516;518	B0XZ49	1	1	S	GDS(1)DDEGAGDTAR	GDS(144.52)DDEGAGDT(-144.52)AR	3	2	-0.7401	15328000	15328000	0	0	0	0	0	882700	446860	0	0	2222800	0	710472	#DIV/0!	#NAME?	#NAME?	#DIV/0!	#NAME?	0	0	0	0	0	0	0	0	0	882700	0	0	446860	0	0	0	0	0	0	0
A1D3A8;Q4WTD6;B0XQ89;A0A0J5PX03	266;246;246;266	A1D3A8	1	1	S	HAS(1)LPAK	HAS(137.13)LPAK	3	2	-0.66373	50635000	50635000	0	0	0	886350	0	0	0	1463200	2835700	3619600	295450	1583700	5.3603	#NAME?	#NAME?	2.42231	#NAME?	0	0	0	886350	0	0	0	0	0	0	0	0	0	0	0	1463200	0	0	2835700	0
Q4WRZ0;B0XMT9;A0A0J5Q0N2	182;182;182	Q4WRZ0	1	1	S	RGS(1)LGDAPGFDR	RGS(90.37)LGDAPGFDR	3	2	0.44999	376530000	376530000	0	0	0	0	1106000	0	3022900	0	18771000	26083000	368667	9575380	25.973	#NAME?	#NAME?	4.69894	#NAME?	0	0	0	0	0	0	1106000	0	0	0	0	0	3022900	0	0	0	0	0	18771000	0
Q4WYK9;B0XWG2;A0A0J5PXN8	439;439;439	Q4WYK9	1	1	S	S(1)YNADADALTGDQPASK	S(77.2)Y(-77.2)NADADALT(-86.34)GDQPAS(-156.31)K	1	2	-0.2362	4650400	4650400	0	0	714080	0	257260	1116800	671940	690040	1200300	0	323780	735816	2.27258	#NAME?	#NAME?	1.18433	#NAME?	714080	0	0	0	0	0	257260	0	0	1116800	0	0	671940	0	0	690040	0	0	1200300	0
Q4WEY6;B0XZB9;A0A0J5ST44	106;106;106	Q4WEY6	1	1	S	FEDDEALS(1)DDEEKFR	FEDDEALS(128.74)DDEEKFR	8	2	0.78808	115340000	115340000	0	0	3242700	1909200	2043200	7539900	1366100	2358100	18123000	8018000	2.39837e+06	7481020	3.11921	#NAME?	#NAME?	1.64118	#NAME?	3242700	0	0	1909200	0	0	2043200	0	0	7539900	0	0	1366100	0	0	2358100	0	0	18123000	0
A1CZX0;Q4WEL9;B0Y2U3;A0A0J5PUW0	372;345;345;345	A1CZX0	1	1;2;3	S	RAS(1)S(1)VNS(1)LPHNR	RAS(91.84)S(91.84)VNS(91.84)LPHNR	4	2	-1.4192	115550000	65806000	19942000	29804000	0	0	0	0	1658400	0	11032000	18670000	0	6272080	#DIV/0!	#NAME?	#NAME?	#DIV/0!	#NAME?	0	0	0	0	0	0	0	0	0	0	0	0	1658400	0	0	0	0	0	7145300	0
Q4WVH4;B0Y1B9;A1DDY2;A0A0J5PW14	117;117;117;117	Q4WVH4	1	1	S	TEDS(1)AEPDLAR	T(-73.33)EDS(73.33)AEPDLAR	4	2	-0.28033	51792000	51792000	0	0	747770	1032300	964860	1417700	1183700	1455600	3294600	7830500	914977	3036420	3.31858	#NAME?	#NAME?	1.73056	#NAME?	747770	0	0	1032300	0	0	964860	0	0	1417700	0	0	1183700	0	0	1455600	0	0	3294600	0
A0A0J5PQV0;Q4WEI1;B0Y2Q6;A1D006;A1C527	663;668;668;728;644	A0A0J5PQV0;A1C527	1	1	S	GLIDETGEAS(1)DLEDR	GLIDET(-93.93)GEAS(93.93)DLEDR	10	2	-0.32079	349430000	349430000	0	0	2602300	0	1709700	5308200	1763500	1107100	32042000	50869000	1.43733e+06	18217960	12.6748	#NAME?	#NAME?	3.66389	#NAME?	2602300	0	0	0	0	0	1709700	0	0	5308200	0	0	1763500	0	0	1107100	0	0	32042000	0
Q4WVA4;B0Y0Y5;A0A0J5PWY4;A1DE50;A1CB92	170;170;173;170;169	Q4WVA4	1	1	T	ALLDPTEIPQT(1)PK	ALLDPT(-88.53)EIPQT(88.53)PK	11	2	0.30078	140570000	140570000	0	0	6225300	3479500	3150900	8395500	4110400	5103800	7100100	17993000	4.28523e+06	8540560	1.99302	#NAME?	#NAME?	0.994957	#NAME?	6225300	0	0	3479500	0	0	3150900	0	0	8395500	0	0	4110400	0	0	5103800	0	0	7100100	0
A0A0J5Q446;Q4WLF7;B0XM58;Q8X1U5;A1DP90	1309;1235;1235;1235;1307	A0A0J5Q446	1	1	S	KAALDDDS(1)DDEDFAAPK	KAALDDDS(202.21)DDEDFAAPK	8	2	3.409	685760000	685760000	0	0	5829300	2788500	3248600	8275900	4614700	3057600	33996000	55307000	3.95547e+06	21050240	5.32181	#NAME?	#NAME?	2.41192	#NAME?	5829300	0	0	2788500	0	0	3248600	0	0	8275900	0	0	4614700	0	0	3057600	0	0	33996000	0
Q4WNA1;B0Y794;A0A0J5Q253	47;47;47	Q4WNA1	1	1;2;3	T	LPSEES(1)DT(1)DNDGAESTSSSR	LPS(-102.45)EES(102.45)DT(154.67)DNDGAES(-162.19)T(-163.63)S(-165.06)S(-176.14)S(-182.29)R	8	2	-2.1441	58599000	58599000	0	0	1130000	0	827670	1454900	659790	774200	7182700	12220000	652557	4458318	6.83208	#NAME?	#NAME?	2.77232	#NAME?	1130000	0	0	0	0	0	827670	0	0	1454900	0	0	659790	0	0	774200	0	0	7182700	0
Q4WQH9;B0Y4P3;A0A0J5SXF7;A1CW55	51;51;51;51	Q4WQH9	1	1;2;3	S	TASDADDDAGS(1)NS(1)DIDR	T(-167.29)AS(-141.03)DADDDAGS(141.03)NS(174.71)DIDR	13	2	0.67797	27417000	27417000	0	0	0	0	0	0	257040	0	4638500	6504300	0	2279968	#DIV/0!	#NAME?	#NAME?	#DIV/0!	#NAME?	0	0	0	0	0	0	0	0	0	0	0	0	257040	0	0	0	0	0	4638500	0
B0XTC4;A0A0J5PYK3;A4D9A1;A1DHN4	1174;1174;1177;1175	B0XTC4	1	1;2	T	S(0.217)QT(0.783)QT(1)PVEAPTTSIAPWAR	S(-5.57)QT(5.57)QT(64.15)PVEAPT(-149.91)T(-184.34)S(-204.24)IAPWAR	5	2	-0.74844	64293000	9484200	54809000	0	0	0	0	1686300	0	0	3200400	9210600	0	2819460	#DIV/0!	#NAME?	#NAME?	#DIV/0!	#NAME?	0	0	0	0	0	0	0	0	0	0	1686300	0	0	0	0	0	0	0	0	3200400
Q4WJ64;A0A0J5PKU2;A1D3R8	328;328;331	Q4WJ64	1	1;2;3	S	S(1)AS(1)PAVELTQR	S(128.68)AS(117.21)PAVELT(-117.21)QR	3	2	2.7907	641090000	579070000	49279000	12744000	5222800	0	9530800	5020900	13560000	10633000	38162000	94780000	4.91787e+06	32431180	6.59456	#NAME?	#NAME?	2.72128	#NAME?	5222800	0	0	0	0	0	9530800	0	0	5020900	0	0	13560000	0	0	10633000	0	0	26731000	7084800
Q4WXB5;B0XYA3;A0A0J5PV11;A1D7F9	15;15;15;15	Q4WXB5;A1D7F9	1	1	S	RPS(1)QAENQTVLK	RPS(104.07)QAENQT(-104.07)VLK	3	2	0.0019304	397280000	397280000	0	0	0	635420	1185600	0	2427000	0	30683000	34334000	607007	13488800	22.2218	#NAME?	#NAME?	4.47391	#NAME?	0	0	0	635420	0	0	1185600	0	0	0	0	0	2427000	0	0	0	0	0	30683000	0
Q4WYK7;B0XWG4;A0A0J5PTP1	165;165;165	Q4WYK7	1	1	S	GLANAQLDDYNNGS(1)PVK	GLANAQLDDY(-105.63)NNGS(105.63)PVK	14	2	-1.3685	178700000	178700000	0	0	0	657030	857430	2012500	945600	740150	17872000	31352000	504820	10584450	20.9668	#NAME?	#NAME?	4.39003	#NAME?	0	0	0	657030	0	0	857430	0	0	2012500	0	0	945600	0	0	740150	0	0	17872000	0
Q4W9S8;B0YEH1;A0A0J5PR49	198;198;198	Q4W9S8	1	1	S	KDKEDFMES(1)DDEEAIPVIAAPR	KDKEDFMES(80.36)DDEEAIPVIAAPR	9	3	0.056585	7510600000	7510600000	0	0	0	4030300	6170300	10285000	5079600	1801100	26490000	57255000	3400200	20182140	5.93557	#NAME?	#NAME?	2.56939	#NAME?	0	0	0	4030300	0	0	6170300	0	0	10285000	0	0	5079600	0	0	1801100	0	0	26490000	0
Q4WCG6;B0YA14;A0A0J5PLZ4;A1DB61	378;378;378;380	Q4WCG6	1	1	S	TELELLNLS(1)DEE	T(-197.55)ELELLNLS(197.55)DEE	9	2	-0.022037	261330000	261330000	0	0	0	855650	0	2369500	1159600	0	7833700	19464000	285217	6165360	21.6164	#NAME?	#NAME?	4.43405	#NAME?	0	0	0	855650	0	0	0	0	0	2369500	0	0	1159600	0	0	0	0	0	7833700	0
A0A0J5PXU5;Q4X093;B0XTT7;A1DHX9	525;537;537;531	A0A0J5PXU5	1	1;2;3	S	EEAKS(1)QAS(1)PAPAS(1)PVVPER	EEAKS(111.45)QAS(111.45)PAPAS(111.45)PVVPER	13	2	2.9943	2906300000	2077200000	829070000	0	28403000	42932000	32597000	79602000	51827000	46457000	185930000	483510000	34644000	169465200	4.89162	#NAME?	#NAME?	2.29031	#NAME?	21336000	7066600	0	37139000	5792500	0	29015000	3582100	0	67617000	11985000	0	46982000	4845500	0	39764000	6692800	0	120760000	65173000
Q4WCJ8;B0YA46;A0A0J5PK35	466;466;535	Q4WCJ8	1	1	S	IDWNNDDS(1)DAMEVTEEYADTPITR	IDWNNDDS(80.01)DAMEVT(-80.01)EEY(-125.39)ADT(-145.13)PIT(-148.67)R	8	2	-0.73865	33042000	33042000	0	0	0	0	0	0	0	0	8301900	8316900	0	3323760	#DIV/0!	#NAME?	#NAME?	#DIV/0!	#NAME?	0	0	0	0	0	0	0	0	0	0	0	0	0	0	0	0	0	0	8301900	0
B0XVF9;A0A0J5PN75;Q4WHK4	937;1037;1057	B0XVF9	1	2	S	DQS(1)AS(1)PAPLTAR	DQS(77.89)AS(52.06)PAPLT(-52.06)AR	3	2	0.52371	5182500	0	5182500	0	0	0	0	0	0	0	1260500	1244100	0	500920	#DIV/0!	#NAME?	#NAME?	#DIV/0!	#NAME?	0	0	0	0	0	0	0	0	0	0	0	0	0	0	0	0	0	0	0	1260500
Q4WNA1;B0Y794;A0A0J5Q253	352;352;352	Q4WNA1	1	1	S	VWHEAVDS(1)DEMDGDTIGGK	VWHEAVDS(89.57)DEMDGDT(-89.57)IGGK	8	2	0.6495	13149000	13149000	0	0	0	0	0	0	0	0	5644000	5510900	0	2230980	#DIV/0!	#NAME?	#NAME?	#DIV/0!	#NAME?	0	0	0	0	0	0	0	0	0	0	0	0	0	0	0	0	0	0	5644000	0
A0A0J5PU20;Q4WEL5;B0Y2T9;A1CZX4	1651;1670;1670;1629	A0A0J5PU20	1	1;2	S	DPTEGPPVVDVDNQDPFNS(1)S(1)PR	DPT(-190.45)EGPPVVDVDNQDPFNS(190.45)S(190.56)PR	19	3	0.36781	26289000	5688100	20601000	0	0	0	0	0	0	0	3198300	3102500	0	1260160	#DIV/0!	#NAME?	#NAME?	#DIV/0!	#NAME?	0	0	0	0	0	0	0	0	0	0	0	0	0	0	0	0	0	0	598960	2599300
A0A0J5Q143;Q4X0A7;B0XTS3;A1DHW7	1666;1693;1693;1657	A0A0J5Q143	1	1	S	VNDDDQIVS(1)D	VNDDDQIVS(84.2)D	9	2	-0.54558	85921000	85921000	0	0	1787400	1412600	908050	4598400	1263100	0	12023000	21247000	1369350	7826300	5.71534	#NAME?	#NAME?	2.51484	#NAME?	1787400	0	0	1412600	0	0	908050	0	0	4598400	0	0	1263100	0	0	0	0	0	12023000	0
C8VFS8;A1CVY0;A1CIT9;Q4WQR3;B0Y4X4;A0A0J5PM26	100;186;186;186;186;186	C8VFS8	1	2	T	GFSIDPEENAGYMT(1)EY(1)VATR	GFS(-187.82)IDPEENAGY(-82.11)MT(82.11)EY(61.61)VAT(-61.61)R	14	3	-0.15965	120680000	0	120680000	0	0	0	0	0	0	0	13278000	12656000	0	5186800	#DIV/0!	#NAME?	#NAME?	#DIV/0!	#NAME?	0	0	0	0	0	0	0	0	0	0	0	0	0	0	0	0	0	0	0	13278000
A0A0J5T051;Q4WM37;B0Y8H2;A1DNI1	1865;1892;1892;1892	A0A0J5T051	1	1	S	AMS(1)PMVQAR	AMS(86.19)PMVQAR	3	2	-1.0625	116080000	110050000	6030900	0	0	0	0	0	0	0	2433400	2252400	0	937160	#DIV/0!	#NAME?	#NAME?	#DIV/0!	#NAME?	0	0	0	0	0	0	0	0	0	0	0	0	0	0	0	0	0	0	2433400	0
Q4WPX3;B0Y6R3;A0A0J5PEJ0;A1CWP1	1615;1615;1617;1618	Q4WPX3	1	1	S	ALTQILNDEQS(1)VAGEDR	ALT(-111.63)QILNDEQS(111.63)VAGEDR	11	2	0.79468	18230000	18230000	0	0	0	0	0	0	0	0	2066700	2284200	0	870180	#DIV/0!	#NAME?	#NAME?	#DIV/0!	#NAME?	0	0	0	0	0	0	0	0	0	0	0	0	0	0	0	0	0	0	2066700	0
B0XXX4;A4D9E4;A1D740;A0A0J5PUH5	16;16;16;16	B0XXX4	1	1;2;3	S	LQFS(1)DDDS(1)DDLWNS(0.991)PS(0.009)K	LQFS(161.82)DDDS(117.87)DDLWNS(20.42)PS(-20.42)K	4	2	-0.41363	70760000	19617000	51144000	0	0	0	0	0	0	0	10358000	11497000	0	4371000	#DIV/0!	#NAME?	#NAME?	#DIV/0!	#NAME?	0	0	0	0	0	0	0	0	0	0	0	0	0	0	0	0	0	0	2064300	8293800
B0XTC4;A0A0J5PYK3;A4D9A1;A1DHN4	302;302;302;302	B0XTC4	1	1;2	S	DGGSGEVAS(1)PFGS(1)LKR	DGGS(-61.88)GEVAS(66.19)PFGS(61.88)LKR	9	2	0.99257	29051000	26735000	2315900	0	0	0	0	0	0	0	3326700	3729400	0	1411220	#DIV/0!	#NAME?	#NAME?	#DIV/0!	#NAME?	0	0	0	0	0	0	0	0	0	0	0	0	0	0	0	0	0	0	3326700	0
P40292;B0Y324;A0A0J5PRK0;A1CZP9	700;700;700;699	P40292	1	1	S	ATEEAAPAEATTGES(1)AMEEVD	AT(-188.71)EEAAPAEAT(-72.25)T(-64.23)GES(64.23)AMEEVD	15	2	-0.015271	26240000	26240000	0	0	0	0	0	0	0	0	3869000	4357100	0	1645220	#DIV/0!	#NAME?	#NAME?	#DIV/0!	#NAME?	0	0	0	0	0	0	0	0	0	0	0	0	0	0	0	0	0	0	3869000	0
B0XRD6;A0A0J5PPH1;Q4WKQ0;A1D589	317;317;317;317	B0XRD6	1	3	S	IGS(1)ES(1)PLS(1)PR	IGS(109.44)ES(109.44)PLS(109.44)PR	3	2	-0.47117	38334000	0	0	38334000	0	0	0	0	0	0	11573000	13069000	0	4928400	#DIV/0!	#NAME?	#NAME?	#DIV/0!	#NAME?	0	0	0	0	0	0	0	0	0	0	0	0	0	0	0	0	0	0	0	0
B0XRD6;A0A0J5PPH1;Q4WKQ0;A1D589	319;319;319;319	B0XRD6	1	3	S	IGS(1)ES(1)PLS(1)PR	IGS(109.44)ES(109.44)PLS(109.44)PR	5	2	-0.47117	38334000	0	0	38334000	0	0	0	0	0	0	11573000	13069000	0	4928400	#DIV/0!	#NAME?	#NAME?	#DIV/0!	#NAME?	0	0	0	0	0	0	0	0	0	0	0	0	0	0	0	0	0	0	0	0
B0XRD6;A0A0J5PPH1;Q4WKQ0;A1D589	322;322;322;322	B0XRD6	1	3	S	IGS(1)ES(1)PLS(1)PR	IGS(109.44)ES(109.44)PLS(109.44)PR	8	2	-0.47117	38334000	0	0	38334000	0	0	0	0	0	0	11573000	13069000	0	4928400	#DIV/0!	#NAME?	#NAME?	#DIV/0!	#NAME?	0	0	0	0	0	0	0	0	0	0	0	0	0	0	0	0	0	0	0	0
Q9UUZ6;B0XS47;A0A0J5PYR2;A1DGU0;Q5B0D4;A0A1U8QEL1;Q9HGV0;B0XPQ5;A0A0J5SIW4;A1D3U2;A1CQX8;Q5B161;A0A1U8QUR5	101;101;101;101;99;99;101;101;101;100;98;99;99	Q9UUZ6;Q9HGV0	1	1	S	KEEEKEES(1)DEDMGFGLFD	KEEEKEES(169.72)DEDMGFGLFD	8	2	-0.092145	67746000000	67746000000	0	0	4282300	1431100	1916000	5201300	1034900	1289700	611840000	689380000	2.54313e+06	261749180	102.924	#NAME?	#NAME?	6.68543	#NAME?	4282300	0	0	1431100	0	0	1916000	0	0	5201300	0	0	1034900	0	0	1289700	0	0	611840000	0
Q4WXT3;B0XXU0;A0A0J5PYM1	194;194;194	Q4WXT3	1	1	S	S(1)LQLPADEQGIPEIGQR	S(150.13)LQLPADEQGIPEIGQR	1	2	-0.15736	1583100000	1583100000	0	0	7604100	7759800	6262100	14938000	6973400	5314700	222260000	304660000	7.20867e+06	110829220	15.3744	#NAME?	#NAME?	3.94246	#NAME?	7604100	0	0	7759800	0	0	6262100	0	0	14938000	0	0	6973400	0	0	5314700	0	0	222260000	0
Q4WGJ6;B0YCN7;A0A0J5PKC6;A1DCL2;A1CDL0;Q5AYF4;A0A1U8QRV5	23;23;23;23;23;23;23	Q4WGJ6	1	2	S	DRS(1)AS(1)PRDEPR	DRS(95.2)AS(95.2)PRDEPR	3	2	-0.7142	505320000	0	505320000	0	0	0	0	3649900	0	0	12850000	30577000	0	9415380	#DIV/0!	#NAME?	#NAME?	#DIV/0!	#NAME?	0	0	0	0	0	0	0	0	0	0	3649900	0	0	0	0	0	0	0	0	12850000
Q4WGJ6;B0YCN7;A0A0J5PKC6;A1DCL2;A1CDL0;Q5AYF4;A0A1U8QRV5	25;25;25;25;25;25;25	Q4WGJ6	1	2	S	DRS(1)AS(1)PRDEPR	DRS(95.2)AS(95.2)PRDEPR	5	2	-0.7142	505320000	0	505320000	0	0	0	0	3649900	0	0	12850000	30577000	0	9415380	#DIV/0!	#NAME?	#NAME?	#DIV/0!	#NAME?	0	0	0	0	0	0	0	0	0	0	3649900	0	0	0	0	0	0	0	0	12850000
A0A0J5PXL4;Q4X019;B0XU82	1814;1821;1821	A0A0J5PXL4	1	1	S	YECAES(1)GDDEDEELGNAPVR	Y(-106.82)ECAES(106.82)GDDEDEELGNAPVR	6	2	4.0808	16242000	16242000	0	0	0	0	0	0	0	0	3025400	3475900	0	1300260	#DIV/0!	#NAME?	#NAME?	#DIV/0!	#NAME?	0	0	0	0	0	0	0	0	0	0	0	0	0	0	0	0	0	0	3025400	0
Q4WI30;B0XUD5;A1CEX9;Q5B4M8;A1CZ25;C8V8D1;A0A0J5SKC6	40;40;40;65;65;91;91	Q4WI30	1	1	S	RNS(1)ADLER	RNS(81.52)ADLER	3	2	-0.74138	170200000	170200000	0	0	0	3561400	4105900	0	4487800	4612300	10122000	11229000	2.55577e+06	6090220	2.38293	#NAME?	#NAME?	1.25274	#NAME?	0	0	0	3561400	0	0	4105900	0	0	0	0	0	4487800	0	0	4612300	0	0	10122000	0
Q4WGN9;B0YB20;A0A0J5PIH3;A1DCR0	1984;1984;1984;1985	Q4WGN9	1	2	T	LGIAAVQT(1)PIS(1)PR	LGIAAVQT(137.39)PIS(137.39)PR	8	2	3.501	57559000	0	57559000	0	0	0	0	0	0	0	5278200	6120100	0	2279660	#DIV/0!	#NAME?	#NAME?	#DIV/0!	#NAME?	0	0	0	0	0	0	0	0	0	0	0	0	0	0	0	0	0	0	0	5278200
Q4X1M0;B0XRZ3;A0A0J5PZH4;A1DGN8	945;945;919;944	Q4X1M0	1	1;2;3	S	ETVGES(0.046)DT(0.825)S(0.129)RPQS(1)AR	ET(-34.98)VGES(-12.55)DT(8.07)S(-8.07)RPQS(79.78)AR	13	2	-0.0063189	741410000	193390000	463870000	84147000	1045500	1999500	6774400	5420000	5116600	2670200	29694000	52136000	3.27313e+06	19007360	5.80708	#NAME?	#NAME?	2.53781	#NAME?	1045500	0	0	1999500	0	0	3453700	1652800	1667900	3392600	0	2027400	3818200	1298400	0	2670200	0	0	19038000	7961900
A0A0J5PUX9;Q4WX77;B0XYE1	927;907;907	A0A0J5PUX9	1	1;2	S	FDQGPLVEQPAFAPEDS(1)PVS(1)EAFADK	FDQGPLVEQPAFAPEDS(70.39)PVS(70.39)EAFADK	20	3	-0.27204	22422000	7643900	14778000	0	0	0	0	0	0	0	4383000	5123700	0	1901340	#DIV/0!	#NAME?	#NAME?	#DIV/0!	#NAME?	0	0	0	0	0	0	0	0	0	0	0	0	0	0	0	0	0	0	3121500	1261400
A4DA62;B0YEN0	251;259	A4DA62	1	1	S	AHS(1)PDVDDW	AHS(94.31)PDVDDW	3	2	3.8643	8402200000	8402200000	0	0	0	2796300	3399200	4058500	2054200	1515200	766290000	916420000	2.06517e+06	338067580	163.7	#NAME?	#NAME?	7.35491	#NAME?	0	0	0	2796300	0	0	3399200	0	0	4058500	0	0	2054200	0	0	1515200	0	0	766290000	0
Q4WEX4;B0XZA8;A0A0J5PYT0	306;306;306	Q4WEX4	1	1	S	DNDS(1)VDQDDIDDEQVIVR	DNDS(120.9)VDQDDIDDEQVIVR	4	2	1.7985	3832400	3832400	0	0	0	0	0	651590	0	0	551900	0	0	240698	#DIV/0!	#NAME?	#NAME?	#DIV/0!	#NAME?	0	0	0	0	0	0	0	0	0	651590	0	0	0	0	0	0	0	0	551900	0
A0A0J5PU20;Q4WEL5;B0Y2T9;A1CZX4	1652;1671;1671;1630	A0A0J5PU20	1	1;2	S	DPTEGPPVVDVDNQDPFNS(1)S(1)PR	DPT(-190.45)EGPPVVDVDNQDPFNS(190.45)S(190.56)PR	20	3	0.36781	58254000	37653000	20601000	0	0	0	0	0	0	0	6605400	7819100	0	2884900	#DIV/0!	#NAME?	#NAME?	#DIV/0!	#NAME?	0	0	0	0	0	0	0	0	0	0	0	0	0	0	0	0	0	0	4006100	2599300
Q4WKG6;B0XMJ2;A0A0J5PM23;A1D504	903;903;911;950	Q4WKG6	1	1	S	S(1)QNANDFEEAFAAMK	S(105.06)QNANDFEEAFAAMK	1	2	-0.16591	29776000	29776000	0	0	0	0	0	0	0	0	4081500	4850800	0	1786460	#DIV/0!	#NAME?	#NAME?	#DIV/0!	#NAME?	0	0	0	0	0	0	0	0	0	0	0	0	0	0	0	0	0	0	4081500	0
A0A0J5PZD6;Q4WSY9;B0XQN5;A1D2W3	438;439;439;436	A0A0J5PZD6	1	1	S	DAEDS(1)DFGDEDALTAK	DAEDS(165.79)DFGDEDALT(-165.79)AK	5	2	1.0089	344280000	344280000	0	0	4030000	0	0	0	2590800	4589700	24985000	45894000	1.34333e+06	15611900	11.6218	#NAME?	#NAME?	3.53876	#NAME?	4030000	0	0	0	0	0	0	0	0	0	0	0	2590800	0	0	4589700	0	0	24985000	0
A0A0J5ST27;Q4WWC3;B0XZA1;A1D8H1	112;112;112;98	A0A0J5ST27	1	1;2	T	GDNT(1)S(1)EDEIVFTGR	GDNT(185.37)S(177.92)EDEIVFT(-177.92)GR	4	2	-0.56429	23617000	3337600	20279000	0	0	0	0	0	0	0	8887100	7321800	0	3241780	#DIV/0!	#NAME?	#NAME?	#DIV/0!	#NAME?	0	0	0	0	0	0	0	0	0	0	0	0	0	0	0	0	0	0	0	8887100
A0A0J5Q770;Q4WLH6;B0XM84;A1DP71	510;481;481;492	A0A0J5Q770	1	1	S	S(1)HEEAQTAVDK	S(82.56)HEEAQT(-82.56)AVDK	1	2	2.8203	193860000	193860000	0	0	0	1684800	2372700	2571100	0	1829100	9999300	12083000	1352500	5296500	3.91608	#NAME?	#NAME?	1.96941	#NAME?	0	0	0	1684800	0	0	2372700	0	0	2571100	0	0	0	0	0	1829100	0	0	9999300	0
A0A0J5ST27;Q4WWC3;B0XZA1;A1D8H1	113;113;113;99	A0A0J5ST27	1	1;2	S	GDNT(1)S(1)EDEIVFTGR	GDNT(185.37)S(177.92)EDEIVFT(-177.92)GR	5	2	-0.56429	41666000	21386000	20279000	0	0	0	0	0	536200	0	8887100	14448000	0	4774260	#DIV/0!	#NAME?	#NAME?	#DIV/0!	#NAME?	0	0	0	0	0	0	0	0	0	0	0	0	536200	0	0	0	0	0	0	8887100
B0XT22;A0A0J5Q2X5;Q4X0M4;A1DHK2	1049;1050;1049;1049	B0XT22	1	1	S	GPS(1)PYNAPPSMPPPSNR	GPS(67.51)PY(-67.51)NAPPS(-101.63)MPPPS(-161.48)NR	3	2	0.19657	264720000	264720000	0	0	0	0	0	0	0	0	2674700	2144400	0	963820	#DIV/0!	#NAME?	#NAME?	#DIV/0!	#NAME?	0	0	0	0	0	0	0	0	0	0	0	0	0	0	0	0	0	0	2674700	0
Q4WMP2;B0Y7W0;A0A0J5Q668;A1DMX2	810;810;810;816	Q4WMP2	1	1	S	IVIDS(1)DDEDEDDGEWIVPEGQR	IVIDS(56.94)DDEDEDDGEWIVPEGQR	5	2	-1.9463	23384000	23384000	0	0	0	0	0	0	0	0	4609900	5774600	0	2076900	#DIV/0!	#NAME?	#NAME?	#DIV/0!	#NAME?	0	0	0	0	0	0	0	0	0	0	0	0	0	0	0	0	0	0	4609900	0
Q4WI26;B0XUD9;A0A0J5PM39;A1CZ29	224;224;224;224	Q4WI26	1	1	S	RRPS(1)DAAPDVIEK	RRPS(101.2)DAAPDVIEK	4	2	0.40348	74737000	74737000	0	0	0	0	0	0	0	0	7160000	9016700	0	3235340	#DIV/0!	#NAME?	#NAME?	#DIV/0!	#NAME?	0	0	0	0	0	0	0	0	0	0	0	0	0	0	0	0	0	0	7160000	0
A0A0J5PHT5;Q4WAQ0;B0YC23	10;10;10	A0A0J5PHT5	1	1;2	S	TVDAMDVDS(1)S(1)PAPAAVAEPER	T(-116.53)VDAMDVDS(116.53)S(120.93)PAPAAVAEPER	9	2	-0.40225	175040000	11143000	163900000	0	0	0	0	0	0	0	2138000	2694100	0	966420	#DIV/0!	#NAME?	#NAME?	#DIV/0!	#NAME?	0	0	0	0	0	0	0	0	0	0	0	0	0	0	0	0	0	0	0	2138000
Q4WVC3;B0Y105;A0A0J5PT72	1159;1159;1159	Q4WVC3	1	1;2	S	S(0.308)DT(0.692)PAPSAQPS(1)PLAEPNR	S(-3.52)DT(3.52)PAPS(-52.32)AQPS(77.82)PLAEPNR	11	2	-1.5387	41900000	20940000	20960000	0	0	0	0	2510800	0	0	1524300	8196800	0	2446380	#DIV/0!	#NAME?	#NAME?	#DIV/0!	#NAME?	0	0	0	0	0	0	0	0	0	0	2510800	0	0	0	0	0	0	0	1524300	0
Q4WEN7;A1CZV2;A0A0J5PR03;B0Y2X2	119;119;119;119	Q4WEN7	1	1	S	LGS(1)VDADGMSVR	LGS(96.06)VDADGMS(-96.06)VR	3	2	0.64977	21172000	21172000	0	0	0	0	0	0	0	0	4586000	5836600	0	2084520	#DIV/0!	#NAME?	#NAME?	#DIV/0!	#NAME?	0	0	0	0	0	0	0	0	0	0	0	0	0	0	0	0	0	0	4586000	0
Q4WXB1;B0XYA7;A0A0J5SS15	194;194;194	Q4WXB1	1	2;3	S	DAADIDNVAS(1)ES(1)EMS(1)VVLDEEPKPSR	DAADIDNVAS(103.78)ES(96.52)EMS(76.48)VVLDEEPKPS(-76.48)R	10	3	0.78998	32904000	0	5378300	27525000	0	0	0	0	0	0	8258800	6447000	0	2941160	#DIV/0!	#NAME?	#NAME?	#DIV/0!	#NAME?	0	0	0	0	0	0	0	0	0	0	0	0	0	0	0	0	0	0	0	0
Q4WXB1;B0XYA7;A0A0J5SS15	196;196;196	Q4WXB1	1	2;3	S	DAADIDNVAS(1)ES(1)EMS(1)VVLDEEPKPSR	DAADIDNVAS(103.78)ES(96.52)EMS(76.48)VVLDEEPKPS(-76.48)R	12	3	0.78998	29192000	0	1666600	27525000	0	0	0	0	0	0	8258800	6447000	0	2941160	#DIV/0!	#NAME?	#NAME?	#DIV/0!	#NAME?	0	0	0	0	0	0	0	0	0	0	0	0	0	0	0	0	0	0	0	0
Q4WXB1;B0XYA7;A0A0J5SS15	199;199;199	Q4WXB1	1	2;3	S	DAADIDNVAS(1)ES(1)EMS(1)VVLDEEPKPSR	DAADIDNVAS(103.78)ES(96.52)EMS(76.48)VVLDEEPKPS(-76.48)R	15	3	0.78998	31237000	0	3711700	27525000	0	0	0	0	0	0	8258800	6447000	0	2941160	#DIV/0!	#NAME?	#NAME?	#DIV/0!	#NAME?	0	0	0	0	0	0	0	0	0	0	0	0	0	0	0	0	0	0	0	0
Q4WBM5;B0YA85;A0A0J5PM84;A1DAZ0	715;715;829;851	Q4WBM5	1	1	S	FVLS(1)DDDIEDV	FVLS(83.86)DDDIEDV	4	2	0.23095	7738000	7738000	0	0	0	0	0	0	0	0	2536700	1958400	0	899020	#DIV/0!	#NAME?	#NAME?	#DIV/0!	#NAME?	0	0	0	0	0	0	0	0	0	0	0	0	0	0	0	0	0	0	2536700	0
Q4WMI1;B0Y826;A0A0J5Q342	33;33;33	Q4WMI1	1	1	S	AGPDS(1)DDEGNEAADPNAGR	AGPDS(217.73)DDEGNEAADPNAGR	5	2	0.0058079	480090000	480090000	0	0	10273000	7010000	7135600	19717000	7207500	8228900	41842000	93649000	8.13953e+06	34128880	4.19298	#NAME?	#NAME?	2.06798	#NAME?	10273000	0	0	7010000	0	0	7135600	0	0	19717000	0	0	7207500	0	0	8228900	0	0	41842000	0
A0A0J5Q5F5;Q8TFX4;E9QVR0;B0XR81	630;633;633;633	A0A0J5Q5F5	1	1	S	RES(1)GDFEPPNAK	RES(121.29)GDFEPPNAK	3	2	0.54986	62280000	62280000	0	0	0	0	0	0	432670	0	5571600	9780900	0	3157034	#DIV/0!	#NAME?	#NAME?	#DIV/0!	#NAME?	0	0	0	0	0	0	0	0	0	0	0	0	432670	0	0	0	0	0	5571600	0
Q4WT13;B0XQL1;A0A0J5PZG6	243;243;243	Q4WT13	1	1	S	LADWS(1)DDEPSILTDTSSR	LADWS(119.66)DDEPS(-119.66)ILT(-213.05)DT(-267.7)S(-286.36)S(-303.52)R	5	2	0.95015	430100000	430100000	0	0	0	0	0	0	0	0	49076000	64676000	0	22750400	#DIV/0!	#NAME?	#NAME?	#DIV/0!	#NAME?	0	0	0	0	0	0	0	0	0	0	0	0	0	0	0	0	0	0	49076000	0
Q4WJ64;A0A0J5PKU2;A1D3R8	324;324;327	Q4WJ64	1	3	S	S(1)RS(1)AS(1)PAVELTQR	S(114.41)RS(101.82)AS(90.1)PAVELT(-90.1)QR	1	2	3.957	12744000	0	0	12744000	0	0	0	0	0	0	4346400	3289600	0	1527200	#DIV/0!	#NAME?	#NAME?	#DIV/0!	#NAME?	0	0	0	0	0	0	0	0	0	0	0	0	0	0	0	0	0	0	0	0
P97995;Q4X0H6;B0XTE0;A0A0J5PYJ4;A1DHQ0	270;625;625;625;625	P97995	1	1;2;3	S	LAFDAGDADEVES(1)QAES(1)IAK	LAFDAGDADEVES(94.46)QAES(94.46)IAK	13	2	0.83062	102470000	24686000	77779000	0	1164800	1294200	698860	4008000	0	0	6325400	7726400	1052620	3611960	3.4314	#NAME?	#NAME?	1.7788	#NAME?	0	1164800	0	1294200	0	0	698860	0	0	2314400	1693600	0	0	0	0	0	0	0	0	6325400
Q4WP97;B0Y644;A0A0J5SCS3;A1CXC2	289;289;289;292	Q4WP97	1	2;3	S	RAS(1)DES(1)VS(1)PK	RAS(81.66)DES(81.66)VS(81.66)PK	8	2	-0.31015	17893000	0	16338000	1554100	0	0	0	404760	0	0	1372200	3454300	0	1046252	#DIV/0!	#NAME?	#NAME?	#DIV/0!	#NAME?	0	0	0	0	0	0	0	0	0	0	404760	0	0	0	0	0	0	0	0	1372200
Q4WZI8;B0XVA7;A1DIP1;A0A0J5PXQ5	892;892;896;912	Q4WZI8	1	1	S	AES(1)EELQTK	AES(81.33)EELQT(-81.33)K	3	2	-0.16904	4730800	4730800	0	0	0	0	0	0	0	0	1787000	1323900	0	622180	#DIV/0!	#NAME?	#NAME?	#DIV/0!	#NAME?	0	0	0	0	0	0	0	0	0	0	0	0	0	0	0	0	0	0	1787000	0
A1D4R5	2	A1D4R5	1	2;3	S	S(1)S(1)S(1)EDDTPLVR	S(66.3)S(67.39)S(57.87)EDDT(-57.87)PLVR	1	2	-0.13576	51848000	0	1278000	50570000	0	0	0	0	0	0	18157000	24509000	0	8533200	#DIV/0!	#NAME?	#NAME?	#DIV/0!	#NAME?	0	0	0	0	0	0	0	0	0	0	0	0	0	0	0	0	0	0	0	1278000
A1D4R5	3	A1D4R5	1	2;3	S	S(1)S(1)S(1)EDDTPLVR	S(66.3)S(67.39)S(57.87)EDDT(-57.87)PLVR	2	2	-0.13576	51848000	0	1278000	50570000	0	0	0	0	0	0	18157000	24509000	0	8533200	#DIV/0!	#NAME?	#NAME?	#DIV/0!	#NAME?	0	0	0	0	0	0	0	0	0	0	0	0	0	0	0	0	0	0	0	1278000
A1D8C3;A0A0J5PVP0	10;10	A1D8C3	1	1;2	S	S(1)VAES(1)LPDESTSAPAK	S(117.84)VAES(76.42)LPDES(-76.42)T(-104.59)S(-124.74)APAK	1	2	0.8492	99058000	2669100	96389000	0	1299300	0	0	2651900	0	0	9339000	18226000	433100	6043380	13.9538	#NAME?	#NAME?	3.80258	#NAME?	0	1299300	0	0	0	0	0	0	0	0	2651900	0	0	0	0	0	0	0	0	9339000
A0A0J5SHZ7;B0YA06;Q4WCF8	383;377;377	A0A0J5SHZ7	1	1	S	GGVS(1)DEGEEDTGAAPKEPEK	GGVS(172.81)DEGEEDT(-172.81)GAAPKEPEK	4	2	3.2178	610690000	610690000	0	0	4154000	2504500	2610200	5645400	2611400	2915700	65825000	100300000	3.08957e+06	35459500	11.4772	#NAME?	#NAME?	3.5207	#NAME?	4154000	0	0	2504500	0	0	2610200	0	0	5645400	0	0	2611400	0	0	2915700	0	0	65825000	0
Q4WI19;A0A0J5PM44;B0XUE6;A1CZ36	439;439;439;439	Q4WI19	1	2	S	FDQYIEKPGELS(1)DS(1)EDEEENAANGVLR	FDQY(-87.89)IEKPGELS(87.89)DS(104.77)EDEEENAANGVLR	12	3	-0.058915	223910000	0	223910000	0	0	0	0	0	0	0	24376000	33312000	0	11537600	#DIV/0!	#NAME?	#NAME?	#DIV/0!	#NAME?	0	0	0	0	0	0	0	0	0	0	0	0	0	0	0	0	0	0	0	24376000
Q4WI19;A0A0J5PM44;B0XUE6;A1CZ36	441;441;441;441	Q4WI19	1	2	S	FDQYIEKPGELS(1)DS(1)EDEEENAANGVLR	FDQY(-87.89)IEKPGELS(87.89)DS(104.77)EDEEENAANGVLR	14	3	-0.058915	223910000	0	223910000	0	0	0	0	0	0	0	24376000	33312000	0	11537600	#DIV/0!	#NAME?	#NAME?	#DIV/0!	#NAME?	0	0	0	0	0	0	0	0	0	0	0	0	0	0	0	0	0	0	0	24376000
Q4WTV7;B0Y3D2;A0A0J5PUL5	333;333;333	Q4WTV7	1	1	S	IIAEIDNADKS(1)DVESPGFEVEYGR	IIAEIDNADKS(96.54)DVES(-96.54)PGFEVEY(-169.98)GR	11	3	-0.00094082	77401000	77401000	0	0	0	0	0	0	0	0	3356300	4595800	0	1590420	#DIV/0!	#NAME?	#NAME?	#DIV/0!	#NAME?	0	0	0	0	0	0	0	0	0	0	0	0	0	0	0	0	0	0	3356300	0
A0A0J5Q5Y5;A1DDK6;Q4WVT4;B0Y1V2;A1CBQ7	1191;1357;1358;1358;1369	A0A0J5Q5Y5	1	1	S	FWDESVLEEDPGEVS(1)F	FWDES(-232.82)VLEEDPGEVS(232.82)F	15	2	0.070254	7475300	7475300	0	0	0	0	0	0	0	0	1801500	2477400	0	855780	#DIV/0!	#NAME?	#NAME?	#DIV/0!	#NAME?	0	0	0	0	0	0	0	0	0	0	0	0	0	0	0	0	0	0	1801500	0
Q4WNA1;B0Y794;A0A0J5Q253	45;45;45	Q4WNA1	1	1;2;3	S	LPSEES(1)DT(1)DNDGAESTSSSR	LPS(-102.45)EES(102.45)DT(154.67)DNDGAES(-162.19)T(-163.63)S(-165.06)S(-176.14)S(-182.29)R	6	2	-2.1441	85898000	85898000	0	0	1856500	1476300	1324200	4082200	1523800	1091800	9780900	21039000	1.55233e+06	7503540	4.83372	#NAME?	#NAME?	2.27313	#NAME?	1856500	0	0	1476300	0	0	1324200	0	0	4082200	0	0	1523800	0	0	1091800	0	0	9780900	0
A0A0J5PII5;A1DCS1	7;7	A0A0J5PII5	1	1;2	S	ADGPES(1)PVPQQQT(1)PGR	ADGPES(56.82)PVPQQQT(56.82)PGR	6	2	-1.2294	129670000	127380000	2287400	0	3482400	4221800	3263900	6296100	3247900	2566600	14199000	23057000	3.65603e+06	9873320	2.70056	#NAME?	#NAME?	1.43326	#NAME?	3482400	0	0	4221800	0	0	3263900	0	0	6296100	0	0	3247900	0	0	2566600	0	0	12799000	1399800
B0XTK4;A0A0J5SX54;A1CYN1;Q4WIH6	1105;1105;1083;1105	B0XTK4	1	1;2	S	APS(1)VEPEGTAK	APS(73.55)VEPEGT(-73.55)AK	3	2	0.10795	18948000	18948000	0	0	0	0	0	0	0	0	2108600	2960300	0	1013780	#DIV/0!	#NAME?	#NAME?	#DIV/0!	#NAME?	0	0	0	0	0	0	0	0	0	0	0	0	0	0	0	0	0	0	2108600	0
A0A0J5SDL4;Q4WQ77;B0Y713	14;14;14	A0A0J5SDL4	1	1	S	MEESAESANGPGES(1)PK	MEES(-139.21)AES(-94.96)ANGPGES(94.96)PK	14	2	0.29995	29747000	29747000	0	0	0	0	0	0	0	0	5481700	7767300	0	2649800	#DIV/0!	#NAME?	#NAME?	#DIV/0!	#NAME?	0	0	0	0	0	0	0	0	0	0	0	0	0	0	0	0	0	0	5481700	0
Q4X1G9;B0XS39;A1DGT2;A0A0J5Q3K8	973;973;973;973	Q4X1G9	1	1	S	FGSFADDDDDELDEES(1)LLETPLDK	FGS(-113.48)FADDDDDELDEES(67.54)LLET(-67.54)PLDK	16	2	0.34695	105110000	105110000	0	0	0	0	0	0	0	0	9783800	14034000	0	4763560	#DIV/0!	#NAME?	#NAME?	#DIV/0!	#NAME?	0	0	0	0	0	0	0	0	0	0	0	0	0	0	0	0	0	0	9783800	0
Q4WJ30;G9BX81;B0XPW1;A1D3N7;A0A0J5PTE1;A1CQS4	626;626;626;626;626;626	Q4WJ30	1	1	T	T(1)ADEVEERPEELD	T(113.25)ADEVEERPEELD	1	2	0.040747	204510000	204510000	0	0	2779400	3471700	2288100	5196500	2902100	2658500	14970000	29825000	2846400	11110420	3.90332	#NAME?	#NAME?	1.9647	#NAME?	2779400	0	0	3471700	0	0	2288100	0	0	5196500	0	0	2902100	0	0	2658500	0	0	14970000	0
Q4WND3;B0Y762;A0A0J5Q5B6	13;13;13	Q4WND3	1	1;2	S	WDDEEDS(1)S(1)PPPPPPVVAR	WDDEEDS(96.67)S(96.67)PPPPPPVVAR	8	2	-2.2898	701660000	491220000	210440000	0	0	0	0	0	0	0	60149000	41096000	0	20249000	#DIV/0!	#NAME?	#NAME?	#DIV/0!	#NAME?	0	0	0	0	0	0	0	0	0	0	0	0	0	0	0	0	0	0	47561000	12588000
A0A0J5Q446;Q4WLF7;B0XM58;Q8X1U5	1354;1280;1280;1280	A0A0J5Q446	1	1	S	PAPSGDGGDS(1)DDDFEVEVLPK	PAPS(-109.93)GDGGDS(109.93)DDDFEVEVLPK	10	2	0.48683	725760000	725760000	0	0	0	2575100	2559300	7376600	2433100	1871900	46719000	97604000	1.71147e+06	31200920	18.2305	#NAME?	#NAME?	4.18828	#NAME?	0	0	0	2575100	0	0	2559300	0	0	7376600	0	0	2433100	0	0	1871900	0	0	46719000	0
Q4WIK9;B0XTH1;A0A0J5Q065	148;148;148	Q4WIK9	1	1	S	VKPSNPLNDPLNELS(1)EDEAAR	VKPS(-173.92)NPLNDPLNELS(173.92)EDEAAR	15	3	-0.24588	532910000	532910000	0	0	0	0	858720	0	0	0	45659000	60662000	286240	21264200	74.288	#NAME?	#NAME?	6.21506	#NAME?	0	0	0	0	0	0	858720	0	0	0	0	0	0	0	0	0	0	0	45659000	0
A0A0J5PUH8;A1D6X6;Q4WXW4;B0XXQ3	156;159;183;183	A0A0J5PUH8	1	1;2	S	AAENLAQNES(1)EPQT(1)PANEEPAEPAEK	AAENLAQNES(67.22)EPQT(67.22)PANEEPAEPAEK	10	3	2.8548	8469800000	4438100000	4031700000	0	104510000	47751000	60159000	126080000	87119000	53208000	268510000	564260000	7.08067e+07	219835400	3.10473	#NAME?	#NAME?	1.63447	#NAME?	59375000	45136000	0	30419000	17333000	0	34130000	26029000	0	72573000	53511000	0	51636000	35483000	0	35148000	18061000	0	14984000	253520000
Q4WCY3;B0YDG1;A1DLA8;C8V9Z0;A1CMN1;A0A0J5PI17;Q5ASH9	458;458;458;453;457;457;453	Q4WCY3	1	1	S	S(1)IVGSPDYMAPEVLK	S(67.41)IVGS(-67.41)PDY(-120.63)MAPEVLK	1	2	-0.45874	21395000	21395000	0	0	0	0	0	0	0	0	2432000	3599100	0	1206220	#DIV/0!	#NAME?	#NAME?	#DIV/0!	#NAME?	0	0	0	0	0	0	0	0	0	0	0	0	0	0	0	0	0	0	2432000	0
Q8NJM6;A1DNF8;A0A0J5T029;Q4WM61;B0Y8E7	2;2;2;2;2	Q8NJM6	1	1;2	S	S(1)S(1)DEQDALDALEK	S(96.33)S(96.33)DEQDALDALEK	1	2	-0.1269	149050000	123710000	25339000	0	1452900	1894500	0	3421500	1271400	1301100	14861000	32730000	1115800	10717000	9.60477	#NAME?	#NAME?	3.26375	#NAME?	1452900	0	0	1894500	0	0	0	0	0	3421500	0	0	1271400	0	0	1301100	0	0	14861000	0
A0A0J5PZW1;Q4WTG3;B0XQ62;A1D3D5	85;87;87;85	A0A0J5PZW1	1	1	S	EAS(1)FDDAR	EAS(81.19)FDDAR	3	2	-0.27986	152360000	152360000	0	0	1741400	3387100	2041500	3274700	2741600	1974300	8436700	14754000	2390000	6236260	2.60931	#NAME?	#NAME?	1.38367	#NAME?	1741400	0	0	3387100	0	0	2041500	0	0	3274700	0	0	2741600	0	0	1974300	0	0	8436700	0
A0A0J5PHA0;A1DM15	391;402	A0A0J5PHA0	1	2	T	GAGGVT(1)PAT(1)EDEDELIEIKEPGIVR	GAGGVT(59.66)PAT(59.66)EDEDELIEIKEPGIVR	6	3	0.59101	44777000	0	44777000	0	0	0	0	0	0	0	6980000	10447000	0	3485400	#DIV/0!	#NAME?	#NAME?	#DIV/0!	#NAME?	0	0	0	0	0	0	0	0	0	0	0	0	0	0	0	0	0	0	0	6980000
A0A0J5PHA0;A1DM15	394;405	A0A0J5PHA0	1	2	T	GAGGVT(1)PAT(1)EDEDELIEIKEPGIVR	GAGGVT(59.66)PAT(59.66)EDEDELIEIKEPGIVR	9	3	0.59101	44777000	0	44777000	0	0	0	0	0	0	0	6980000	10447000	0	3485400	#DIV/0!	#NAME?	#NAME?	#DIV/0!	#NAME?	0	0	0	0	0	0	0	0	0	0	0	0	0	0	0	0	0	0	0	6980000
A0A0J5Q522;Q4WS22;B0XMQ8;Q6MY61;A1D1Y8;A1CP34	256;265;265;265;256;257	A0A0J5Q522	1	1;2	S	S(1)LS(1)PIWR	S(88.37)LS(88.37)PIWR	3	2	-0.31922	25212000	24188000	1023700	0	0	0	0	0	0	0	2136500	3215500	0	1070400	#DIV/0!	#NAME?	#NAME?	#DIV/0!	#NAME?	0	0	0	0	0	0	0	0	0	0	0	0	0	0	0	0	0	0	1112800	1023700
Q4WGN6;B0YB17;A0A0J5PKH1;A1DCQ7	1060;1060;1060;1060	Q4WGN6	1	1	S	RGEEVFS(1)DEDDI	RGEEVFS(88.22)DEDDI	7	2	-0.089115	10323000000	10323000000	0	0	139050000	71731000	56557000	214270000	85259000	71184000	228440000	579190000	8.91127e+07	235668600	2.64461	#NAME?	#NAME?	1.40306	#NAME?	139050000	0	0	71731000	0	0	56557000	0	0	214270000	0	0	85259000	0	0	71184000	0	0	228440000	0
A0A0J5PN77;Q4WCH4;B0YA22	73;73;117	A0A0J5PN77	1	1	S	LAAENDS(1)EAETER	LAAENDS(75.17)EAET(-75.17)ER	7	2	-0.54135	55478000	55478000	0	0	928030	603430	768460	1301600	979970	929110	10436000	19841000	766640	6697536	8.73622	#NAME?	#NAME?	3.12701	#NAME?	928030	0	0	603430	0	0	768460	0	0	1301600	0	0	979970	0	0	929110	0	0	10436000	0
Q4WRM3;B0XNJ2;A1D1H8;A0A0J5PH00	72;72;72;72	Q4WRM3	1	1	S	DADGDEDMKS(1)PR	DADGDEDMKS(89.75)PR	10	2	-0.066215	60368000	60368000	0	0	0	0	0	0	0	0	5283600	8150200	0	2686760	#DIV/0!	#NAME?	#NAME?	#DIV/0!	#NAME?	0	0	0	0	0	0	0	0	0	0	0	0	0	0	0	0	0	0	5283600	0
A0A0J5Q008;Q4WIG7;B0XTL3	650;650;650	A0A0J5Q008	1	1	S	VIS(1)DDEDEDER	VIS(92.91)DDEDEDER	3	2	-0.015633	5641800	5641800	0	0	0	0	0	0	0	0	2213000	3428800	0	1128360	#DIV/0!	#NAME?	#NAME?	#DIV/0!	#NAME?	0	0	0	0	0	0	0	0	0	0	0	0	0	0	0	0	0	0	2213000	0
A0A0J5PWS2;Q4WTI5;B0XQ40;A1D3F7	82;83;83;83	A0A0J5PWS2	1	1	S	TLDDEELDS(1)GDDIDR	T(-162.64)LDDEELDS(162.64)GDDIDR	9	2	0.11911	282570000	282570000	0	0	0	0	0	1379700	0	0	16718000	32815000	0	10182540	#DIV/0!	#NAME?	#NAME?	#DIV/0!	#NAME?	0	0	0	0	0	0	0	0	0	1379700	0	0	0	0	0	0	0	0	16718000	0
Q4WLH7;B0XM77;A0A0J5Q858	23;23;23	Q4WLH7	1	1	S	VDS(1)IELETTDDDGFYSTVYGTR	VDS(82.87)IELET(-82.87)T(-106.29)DDDGFY(-151.44)S(-156.36)T(-159.89)VY(-170.22)GT(-168.65)R	3	2	0.22618	215060000	215060000	0	0	0	0	0	0	0	0	3644600	5700100	0	1868940	#DIV/0!	#NAME?	#NAME?	#DIV/0!	#NAME?	0	0	0	0	0	0	0	0	0	0	0	0	0	0	0	0	0	0	3644600	0
Q4WJN0;B0XP33;A0A0J5PLC9	265;265;265	Q4WJN0	1	1	S	SELQPFES(1)EDEEELER	S(-156.07)ELQPFES(156.07)EDEEELER	8	2	0.0046012	415850000	415850000	0	0	0	1964700	3773600	7957500	2589800	1206200	44289000	94938000	1.91277e+06	30196100	15.7866	#NAME?	#NAME?	3.98063	#NAME?	0	0	0	1964700	0	0	3773600	0	0	7957500	0	0	2589800	0	0	1206200	0	0	44289000	0
A1D4R5;Q4WK70;B0XN02	86;198;198	A1D4R5;Q4WK70	1	1;2	S	SYAEPES(1)S(1)EDEDQPLSK	S(-137.81)Y(-147.65)AEPES(137.81)S(146.33)EDEDQPLS(-165.3)K	7	2	0.65959	452840000	5719100	447120000	0	0	0	0	0	436660	0	29041000	16876000	0	9270732	#DIV/0!	#NAME?	#NAME?	#DIV/0!	#NAME?	0	0	0	0	0	0	0	0	0	0	0	0	0	436660	0	0	0	0	0	29041000
A1D4R5;Q4WK70;B0XN02	87;199;199	A1D4R5;Q4WK70	1	1;2	S	SYAEPES(1)S(1)EDEDQPLSK	S(-137.81)Y(-147.65)AEPES(137.81)S(146.33)EDEDQPLS(-165.3)K	8	2	0.65959	452840000	5719100	447120000	0	0	0	0	0	436660	0	29041000	16876000	0	9270732	#DIV/0!	#NAME?	#NAME?	#DIV/0!	#NAME?	0	0	0	0	0	0	0	0	0	0	0	0	0	436660	0	0	0	0	0	29041000
Q4WP97;B0Y644;A0A0J5SCS3;A1CXC2	284;284;284;287	Q4WP97	1	1;2;3	S	RAS(1)DES(1)VS(1)PK	RAS(81.66)DES(81.66)VS(81.66)PK	3	2	-0.31015	47065000	31358000	14153000	1554100	0	697190	732040	712350	1243200	993930	1372200	6204900	476410	2105316	4.41913	#NAME?	#NAME?	2.14376	#NAME?	0	0	0	697190	0	0	732040	0	0	712350	0	0	1243200	0	0	993930	0	0	0	1372200
Q4WMH1;B0Y837;A0A0J5Q352;A1DN45	391;391;479;479	Q4WMH1	1	1;2;3	S	AS(1)PVPVIPK	AS(61.56)PVPVIPK	2	2	-0.97906	1287600000	646160000	553830000	87625000	7563000	4520400	5088100	7343000	1681300	4347800	106190000	135480000	5.72383e+06	51008420	8.91158	#NAME?	#NAME?	3.15568	#NAME?	2624300	4938700	0	1561400	2959000	0	2904200	2184000	0	0	7343000	0	0	1681300	0	2674300	1673500	0	91844000	6072800
Q6MYL0;E9QYM4;B0XR61;A0A0J5Q186;A1D2E8	36;36;36;36;36	Q6MYL0	1	1	S	LEDMAMSLDDPHS(1)PK	LEDMAMS(-89.18)LDDPHS(89.18)PK	13	2	-0.84992	80221000	80221000	0	0	0	0	0	0	0	0	6564200	10424000	0	3397640	#DIV/0!	#NAME?	#NAME?	#DIV/0!	#NAME?	0	0	0	0	0	0	0	0	0	0	0	0	0	0	0	0	0	0	6564200	0
A0A0J5PUC5;A1CZK7	392;398	A0A0J5PUC5	1	1	S	DVDDES(1)EEEDGTSKPK	DVDDES(163.95)EEEDGT(-163.95)S(-202.36)KPK	6	2	0.44225	6638500000	6638500000	0	0	40812000	45288000	114390000	2097400	122030000	69361000	455090000	481490000	66830000	226013680	3.38192	#NAME?	#NAME?	1.75784	#NAME?	40812000	0	0	45288000	0	0	114390000	0	0	2097400	0	0	122030000	0	0	69361000	0	0	455090000	0
A0A0J5Q372;Q4X0Y7;B0XSL1;A1DH94	725;725;725;725	A0A0J5Q372	1	1	S	MPS(1)PGEMQR	MPS(75.23)PGEMQR	3	2	-0.6282	856570000	856570000	0	0	0	0	1167800	0	1071600	0	7542300	10618000	389267	3846380	9.88109	#NAME?	#NAME?	3.30467	#NAME?	0	0	0	0	0	0	1167800	0	0	0	0	0	1071600	0	0	0	0	0	7542300	0
A1CE46	57	A1CE46	1	2	S	ENS(1)ACEHEILLMDHVFAS(0.475)S(0.406)Y(0.119)GK	ENS(83.37)ACEHEILLMDHVFAS(0.68)S(-0.68)Y(-5.99)GK	3	3	1.6004	92683000	0	92683000	0	0	0	0	0	0	0	15235000	24936000	0	8034200	#DIV/0!	#NAME?	#NAME?	#DIV/0!	#NAME?	0	0	0	0	0	0	0	0	0	0	0	0	0	0	0	0	0	0	0	15235000
Q4WTR8;B0Y395;A0A0J5PRR5	557;557;557	Q4WTR8	1	1	S	LPS(1)PELDPSQAR	LPS(94.87)PELDPS(-94.87)QAR	3	2	-0.5426	64345000	64345000	0	0	0	0	0	0	0	0	6597800	10799000	0	3479360	#DIV/0!	#NAME?	#NAME?	#DIV/0!	#NAME?	0	0	0	0	0	0	0	0	0	0	0	0	0	0	0	0	0	0	6597800	0
Q4WQ37;A0A0J5SDI8;B0Y6X5	750;757;750	Q4WQ37	1	2	S	S(1)QNNS(1)PTGINLPIR	S(93.81)QNNS(42.39)PT(-42.39)GINLPIR	1	2	-0.085952	21146000	0	21146000	0	0	0	0	0	0	0	1923900	3157600	0	1016300	#DIV/0!	#NAME?	#NAME?	#DIV/0!	#NAME?	0	0	0	0	0	0	0	0	0	0	0	0	0	0	0	0	0	0	0	1923900
Q4WMH1;B0Y837;A0A0J5Q352;A1DN45;A1CTH0	557;557;645;645;666	Q4WMH1	1	2;3	S	GYQS(1)GGAS(1)DS(1)EGGR	GY(-35.52)QS(35.52)GGAS(71.44)DS(99.76)EGGR	10	2	-1.2637	46195000	0	46195000	0	0	0	0	0	0	0	5979700	9856600	0	3167260	#DIV/0!	#NAME?	#NAME?	#DIV/0!	#NAME?	0	0	0	0	0	0	0	0	0	0	0	0	0	0	0	0	0	0	0	5979700
Q4WCF0;B0Y9Z8;A0A0J5PN44	179;179;179	Q4WCF0	1	1	S	MS(1)MDDDLSSVR	MS(86.94)MDDDLS(-86.94)S(-97.38)VR	2	2	0.35178	16968000	16968000	0	0	0	0	0	0	0	0	3284000	5426900	0	1742180	#DIV/0!	#NAME?	#NAME?	#DIV/0!	#NAME?	0	0	0	0	0	0	0	0	0	0	0	0	0	0	0	0	0	0	3284000	0
A1CE66	42	A1CE66	1	1;2	S	KFDDEEDEEVLDS(1)WDAAEDS(1)EVER	KFDDEEDEEVLDS(55.13)WDAAEDS(55.13)EVER	20	3	0.1367	1069200000	1069200000	0	0	0	0	0	0	0	0	227320000	377250000	0	120914000	#DIV/0!	#NAME?	#NAME?	#DIV/0!	#NAME?	0	0	0	0	0	0	0	0	0	0	0	0	0	0	0	0	0	0	227320000	0
Q4WND3;B0Y762;A0A0J5Q5B6	92;92;92	Q4WND3	1	1;2	S	LAEANES(1)DEDS(1)EEDEAARR	LAEANES(63.15)DEDS(63.15)EEDEAARR	7	3	2.6195	219310000	90639000	128670000	0	0	0	0	0	709780	0	11712000	22984000	0	7081156	#DIV/0!	#NAME?	#NAME?	#DIV/0!	#NAME?	0	0	0	0	0	0	0	0	0	0	0	0	709780	0	0	0	0	0	11712000	0
Q8NJM6;A1DNF8;A0A0J5T029;Q4WM61;B0Y8E7	3;3;3;3;3	Q8NJM6	1	1;2	S	S(1)S(1)DEQDALDALEK	S(96.33)S(96.33)DEQDALDALEK	2	2	-0.1269	168230000	142900000	25339000	0	772030	1894500	0	3421500	0	1301100	14861000	32730000	888843	10462720	11.7712	#NAME?	#NAME?	3.55718	#NAME?	772030	0	0	1894500	0	0	0	0	0	3421500	0	0	0	0	0	1301100	0	0	14861000	0
Q4WHN7;B0XV61;A0A0J5PMI2	259;259;259	Q4WHN7	1	1;4	S	DAHS(1)PDGS(1)DQS(1)QEQPVS(1)EPEER	DAHS(68.09)PDGS(68.09)DQS(68.09)QEQPVS(68.09)EPEER	17	3	-0.61828	3043200	3043200	0	0	0	0	0	0	0	0	1134900	1908300	0	608640	#DIV/0!	#NAME?	#NAME?	#DIV/0!	#NAME?	0	0	0	0	0	0	0	0	0	0	0	0	0	0	0	0	0	0	1134900	0
Q4WCX4;B0YDH0;A1CMP1;A1DL98;A0A0J5PJ94	183;183;161;180;372	Q4WCX4	1	1	S	KDEDEDDIPDLVEGENFES(1)NVE	KDEDEDDIPDLVEGENFES(148.33)NVE	19	2	1.2399	302100000	302100000	0	0	0	0	0	0	0	0	29547000	49994000	0	15908200	#DIV/0!	#NAME?	#NAME?	#DIV/0!	#NAME?	0	0	0	0	0	0	0	0	0	0	0	0	0	0	0	0	0	0	29547000	0
A0A0J5SFE5;Q4WRL7;B0XNJ8	592;665;678	A0A0J5SFE5;Q4WRL7	1	1	S	TGPVELEVPEGPGVS(1)DDER	T(-215.09)GPVELEVPEGPGVS(215.09)DDER	15	2	0.95652	239610000	239610000	0	0	0	0	0	1641900	0	0	16456000	35498000	0	10719180	#DIV/0!	#NAME?	#NAME?	#DIV/0!	#NAME?	0	0	0	0	0	0	0	0	0	1641900	0	0	0	0	0	0	0	0	16456000	0
B0Y572;A0A0J5PZ92	70;70	B0Y572	1	1	S	DDPYHGS(1)VVLLDK	DDPY(-69.3)HGS(69.3)VVLLDK	7	2	0.2188	105230000	105230000	0	0	0	0	0	0	0	0	7922200	13606000	0	4305640	#DIV/0!	#NAME?	#NAME?	#DIV/0!	#NAME?	0	0	0	0	0	0	0	0	0	0	0	0	0	0	0	0	0	0	7922200	0
A0A0J5SQP4	177	A0A0J5SQP4	1	1	S	TASVDDGVAAVGS(1)QK	T(-97.78)AS(-91.6)VDDGVAAVGS(91.6)QK	13	2	1.6762	6149400	6149400	0	0	0	0	0	0	0	0	2260600	3888800	0	1229880	#DIV/0!	#NAME?	#NAME?	#DIV/0!	#NAME?	0	0	0	0	0	0	0	0	0	0	0	0	0	0	0	0	0	0	2260600	0
Q4X026;B0XU75;A1DI53;A0A0J5PY67	270;270;270;270	Q4X026	1	1	S	S(1)PGLLQAGR	S(104.43)PGLLQAGR	1	2	-0.83274	14808000	14808000	0	0	0	1268300	1096200	0	1313500	0	0	0	788167	262700	0.333305	#NAME?	#NAME?	-1.58508	#NAME?	0	0	0	1268300	0	0	1096200	0	0	0	0	0	1313500	0	0	0	0	0	0	0
A0A0J5Q0C3;Q4WIE4;B0XTV4	263;455;455	A0A0J5Q0C3	1	1	S	RDS(1)DLTADTILADR	RDS(90.22)DLT(-90.22)ADT(-105.38)ILADR	3	2	-0.22789	43898000	43898000	0	0	1230900	0	1024400	1574000	1441800	0	2082300	4427700	751767	1905160	2.53424	#NAME?	#NAME?	1.34156	#NAME?	1230900	0	0	0	0	0	1024400	0	0	1574000	0	0	1441800	0	0	0	0	0	2082300	0
B0XVE3;A0A0J5SKR3;Q4WHM0;A1DFR2	1098;1098;1099;1099	B0XVE3	1	1;2	S	IQAQKEEEEALS(1)LS(1)DDDEDER	IQAQKEEEEALS(58.08)LS(58.08)DDDEDER	14	3	-1.0657	186740000	183730000	3011300	0	0	0	0	0	0	0	10946000	19248000	0	6038800	#DIV/0!	#NAME?	#NAME?	#DIV/0!	#NAME?	0	0	0	0	0	0	0	0	0	0	0	0	0	0	0	0	0	0	10946000	0
A0A0J5PDL6;Q4WNN3;B0Y5I0;A1CXY4	87;119;119;87	A0A0J5PDL6	1	1;2	S	AADFLS(1)DDES(1)EPEVVASEPK	AADFLS(253.25)DDES(169.75)EPEVVAS(-169.75)EPK	10	2	-0.38881	1120500000	4250200	1116300000	0	7167500	3408200	4933300	15548000	5238300	3092900	65362000	146090000	5.16967e+06	47066240	9.10431	#NAME?	#NAME?	3.18655	#NAME?	0	7167500	0	0	3408200	0	444610	4488700	0	3051800	12497000	0	0	5238300	0	753780	2339100	0	0	65362000
Q4X000;B0XUG9;A1DI78;A0A0J5Q291	302;302;302;302	Q4X000	1	1	S	AGQDETIVEES(1)DGEDDKTDEK	AGQDET(-120.81)IVEES(79.68)DGEDDKT(-79.68)DEK	11	2	0.33226	727570000	727570000	0	0	0	2117800	6346700	3126400	6054800	1924800	76273000	144950000	2821500	46465800	16.4685	#NAME?	#NAME?	4.04163	#NAME?	0	0	0	2117800	0	0	6346700	0	0	3126400	0	0	6054800	0	0	1924800	0	0	76273000	0
Q4WAR8;B0YC40;A0A0J5PJT9	619;619;601	Q4WAR8	1	2	T	T(0.43)S(0.57)PQSQNAAPPT(1)PQQANKPAPK	T(-1.23)S(1.23)PQS(-41.19)QNAAPPT(103.72)PQQANKPAPK	12	3	0.21461	117400000	0	117400000	0	0	0	0	0	0	0	20815000	36811000	0	11525200	#DIV/0!	#NAME?	#NAME?	#DIV/0!	#NAME?	0	0	0	0	0	0	0	0	0	0	0	0	0	0	0	0	0	0	0	20815000
Q4X1M0;B0XRZ3;A0A0J5PZH4;A1DGN8	1514;1514;1488;1516	Q4X1M0	1	1;2	S	RPS(1)KAPS(0.367)T(0.627)T(0.005)GEEAS	RPS(125.17)KAPS(-2.32)T(2.32)T(-20.58)GEEAS(-57.53)	3	2	0.0088871	112230000	6847600	105390000	0	0	1312000	728550	0	1960000	0	7372200	11080000	680183	4082440	6.00197	#NAME?	#NAME?	2.58544	#NAME?	0	0	0	0	1312000	0	0	728550	0	0	0	0	641520	1318500	0	0	0	0	0	7372200
Q4WQ68;B0Y705;A0A0J5PGQ8	249;249;249	Q4WQ68	1	1	S	VVNDPPQS(1)PR	VVNDPPQS(61.48)PR	8	2	-0.028229	18265000	18265000	0	0	0	0	0	0	0	0	2026500	3637400	0	1132780	#DIV/0!	#NAME?	#NAME?	#DIV/0!	#NAME?	0	0	0	0	0	0	0	0	0	0	0	0	0	0	0	0	0	0	2026500	0
A0A0J5Q372;Q4X0Y7;B0XSL1;A1DH94;A1C6M4	514;514;514;514;519	A0A0J5Q372	1	1	S	GPVALQQPS(1)PR	GPVALQQPS(135.55)PR	9	2	0.34069	728550000	728550000	0	0	0	0	0	0	0	0	62398000	112090000	0	34897600	#DIV/0!	#NAME?	#NAME?	#DIV/0!	#NAME?	0	0	0	0	0	0	0	0	0	0	0	0	0	0	0	0	0	0	62398000	0
Q4WNL0;B0Y5F7;A0A0J5PFA4;A1CGS3;A1CY06;C8V973;Q5B560	472;472;472;470;471;397;394	Q4WNL0;Q5B560	1	2	S	FRS(1)LS(1)PSGR	FRS(65.93)LS(41.99)PS(-41.99)GR	3	2	-0.39834	201410000	0	201410000	0	0	0	0	0	2003500	0	15346000	36300000	0	10729900	#DIV/0!	#NAME?	#NAME?	#DIV/0!	#NAME?	0	0	0	0	0	0	0	0	0	0	0	0	0	2003500	0	0	0	0	0	15346000
A0A0J5Q433;Q4X276;B0XW38;A1CSH1;A1DG58	167;167;167;162;167	A0A0J5Q433	1	2	S	S(1)RS(1)PDER	S(104.43)RS(104.43)PDER	1	2	-0.98736	791890000	0	791890000	0	0	0	0	0	0	0	22852000	41206000	0	12811600	#DIV/0!	#NAME?	#NAME?	#DIV/0!	#NAME?	0	0	0	0	0	0	0	0	0	0	0	0	0	0	0	0	0	0	0	22852000
A0A0J5Q433;Q4X276;B0XW38;A1CSH1;A1DG58	169;169;169;164;169	A0A0J5Q433	1	2	S	S(1)RS(1)PDER	S(104.43)RS(104.43)PDER	3	2	-0.98736	791890000	0	791890000	0	0	0	0	0	0	0	22852000	41206000	0	12811600	#DIV/0!	#NAME?	#NAME?	#DIV/0!	#NAME?	0	0	0	0	0	0	0	0	0	0	0	0	0	0	0	0	0	0	0	22852000
A0A0J5SHZ7;B0YA06;Q4WCF8	546;540;540	A0A0J5SHZ7	1	1;2	S	QDS(1)AEPQDES(1)MVDADAALEK	QDS(87.45)AEPQDES(87.45)MVDADAALEK	3	2	2.1518	617140000	565360000	51778000	0	3843200	3032900	2610900	7145800	3563400	2625700	9588700	27282000	3.16233e+06	10041120	3.17523	#NAME?	#NAME?	1.66686	#NAME?	3843200	0	0	3032900	0	0	2610900	0	0	7145800	0	0	3563400	0	0	2625700	0	0	4787000	4801700
Q4WXB1;B0XYA7;A0A0J5SS15;A1D7G3	347;347;347;345	Q4WXB1	1	2	S	QTLAFLES(1)DGEET(1)D	QT(-211.73)LAFLES(211.73)DGEET(253.62)D	8	2	0.81051	21283000	0	21283000	0	0	0	0	0	0	0	3354600	6062400	0	1883400	#DIV/0!	#NAME?	#NAME?	#DIV/0!	#NAME?	0	0	0	0	0	0	0	0	0	0	0	0	0	0	0	0	0	0	0	3354600
Q4WXB1;B0XYA7;A0A0J5SS15;A1D7G3	352;352;352;350	Q4WXB1	1	2	T	QTLAFLES(1)DGEET(1)D	QT(-123.61)LAFLES(123.61)DGEET(161.7)D	13	2	0.63109	21283000	0	21283000	0	0	0	0	0	0	0	3354600	6062400	0	1883400	#DIV/0!	#NAME?	#NAME?	#DIV/0!	#NAME?	0	0	0	0	0	0	0	0	0	0	0	0	0	0	0	0	0	0	0	3354600
Q4WLS7;B0Y8T4;A0A0J5T0E6	711;711;711	Q4WLS7	1	1	S	MEDGS(1)DAGVQDDVATESGK	MEDGS(163.2)DAGVQDDVAT(-163.2)ES(-199.28)GK	5	2	-0.10602	12781000	12781000	0	0	0	0	0	0	0	0	2543800	1406900	0	790140	#DIV/0!	#NAME?	#NAME?	#DIV/0!	#NAME?	0	0	0	0	0	0	0	0	0	0	0	0	0	0	0	0	0	0	2543800	0
A0A0J5PDL6;Q4WNN3;B0Y5I0;A1CXY4	83;115;115;83	A0A0J5PDL6	1	1;2	S	AADFLS(1)DDES(1)EPEVVASEPK	AADFLS(186.04)DDES(121.48)EPEVVAS(-121.48)EPK	6	2	0.46685	1147800000	31577000	1116300000	0	7167500	4296900	5567700	15638000	5238300	2339100	68747000	146090000	5.67737e+06	47610480	8.38601	#NAME?	#NAME?	3.06799	#NAME?	0	7167500	0	888750	3408200	0	1079100	4488700	0	3141000	12497000	0	0	5238300	0	0	2339100	0	3384900	65362000
Q4X1G9;B0XS39;A1DGT2;A0A0J5Q3K8	960;960;960;960	Q4X1G9	1	1	S	FGS(1)FADDDDDELDEESLLETPLDK	FGS(162.38)FADDDDDELDEES(-162.38)LLET(-205.39)PLDK	3	2	-2.1524	92868000	92868000	0	0	0	0	0	0	0	0	19199000	10523000	0	5944400	#DIV/0!	#NAME?	#NAME?	#DIV/0!	#NAME?	0	0	0	0	0	0	0	0	0	0	0	0	0	0	0	0	0	0	19199000	0
A1CW15;Q4WQM3;A0A0J5Q0G4;B0Y4T5;A1CIQ2	696;677;676;677;678	A1CW15;Q4WQM3	1	3	S	LS(1)IES(0.998)LS(0.009)S(0.992)APS(0.001)TSLAR	LS(70.22)IES(26.46)LS(-21.35)S(21.35)APS(-30.27)T(-37.18)S(-43.97)LAR	2	2	0.14833	6246400	0	0	6246400	0	0	0	0	0	0	2180600	4065800	0	1249280	#DIV/0!	#NAME?	#NAME?	#DIV/0!	#NAME?	0	0	0	0	0	0	0	0	0	0	0	0	0	0	0	0	0	0	0	0
Q4WK70;B0XN02;A0A0J5PQ48	247;247;116	Q4WK70	1	1;2	S	ASETALGAEES(1)DS(1)DVPIER	AS(-178.07)ET(-174.48)ALGAEES(174.48)DS(207.08)DVPIER	11	2	-1.7836	979390000	76762000	902630000	0	3069000	0	756680	4478500	1142500	737260	104350000	50149000	1.27523e+06	32171452	25.228	#NAME?	#NAME?	4.65696	#NAME?	1550200	1518800	0	0	0	0	0	756680	0	2256900	2221600	0	0	1142500	0	0	737260	0	9328700	95024000
Q4WHU4;B0XV08;A0A0J5PME3;A1CEP3;A1DFJ5	93;93;93;93;93	Q4WHU4;A1CEP3	1	2;3	S	SEAGDLPELS(0.002)AS(0.998)VES(1)AAS(1)EQAER	S(-96.51)EAGDLPELS(-26.11)AS(26.11)VES(68.54)AAS(95.04)EQAER	15	2	-1.1242	33122000	0	0	33122000	0	0	0	0	0	0	4563200	8580200	0	2628680	#DIV/0!	#NAME?	#NAME?	#DIV/0!	#NAME?	0	0	0	0	0	0	0	0	0	0	0	0	0	0	0	0	0	0	0	0
Q4WHU4;B0XV08;A0A0J5PME3;A1CEP3;A1DFJ5	96;96;96;96;96	Q4WHU4;A1CEP3	1	3	S	SEAGDLPELS(0.001)AS(0.999)VES(1)AAS(1)EQAER	S(-80.64)EAGDLPELS(-30.22)AS(30.22)VES(68.31)AAS(95.57)EQAER	18	2	0.093061	33122000	0	0	33122000	0	0	0	0	0	0	4563200	8580200	0	2628680	#DIV/0!	#NAME?	#NAME?	#DIV/0!	#NAME?	0	0	0	0	0	0	0	0	0	0	0	0	0	0	0	0	0	0	0	0
A0A0J5PHT5;Q4WAQ0;B0YC23	11;11;11	A0A0J5PHT5	1	1;2	S	TVDAMDVDS(1)S(1)PAPAAVAEPER	T(-116.53)VDAMDVDS(116.53)S(120.93)PAPAAVAEPER	10	2	-0.40225	178420000	14522000	163900000	0	0	0	0	0	0	0	5073900	2694100	0	1553600	#DIV/0!	#NAME?	#NAME?	#DIV/0!	#NAME?	0	0	0	0	0	0	0	0	0	0	0	0	0	0	0	0	0	0	2935900	2138000
Q4WRD8;B0XNX7;A0A0J5PGU4;A1D1A4	394;394;394;394	Q4WRD8	1	2	S	GGLIDS(1)EDES(1)VLAEK	GGLIDS(114.01)EDES(114.01)VLAEK	10	2	1.9629	22872000	0	22872000	0	0	0	0	0	0	0	3024700	1604000	0	925740	#DIV/0!	#NAME?	#NAME?	#DIV/0!	#NAME?	0	0	0	0	0	0	0	0	0	0	0	0	0	0	0	0	0	0	0	3024700
Q4WLH3;B0XM81;A0A0J5Q427	262;262;262	Q4WLH3	1	1;2	S	QQDS(1)DVEAGGS(1)DAEMAPALK	QQDS(120.15)DVEAGGS(120.15)DAEMAPALK	4	2	1.5539	305550000	59323000	246230000	0	1371500	0	0	2421400	1199400	0	10034000	27327000	457167	8196360	17.9286	#NAME?	#NAME?	4.16419	#NAME?	0	1371500	0	0	0	0	0	0	0	0	2421400	0	0	1199400	0	0	0	0	5800500	4233600
A0A0J5Q433	213	A0A0J5Q433	1	1	S	APLDPLAS(1)AHDELDTAE	APLDPLAS(79.96)AHDELDT(-79.96)AE	8	2	1.6592	88239000	88239000	0	0	0	0	0	0	0	788150	6359300	15436000	0	4516690	#DIV/0!	#NAME?	#NAME?	#DIV/0!	#NAME?	0	0	0	0	0	0	0	0	0	0	0	0	0	0	0	788150	0	0	6359300	0
A0A0J5PFD9;A1CM24;A1DM01	478;481;419	A0A0J5PFD9	1	1	S	EIIPGS(1)PQDIK	EIIPGS(75.38)PQDIK	6	2	2.2803	33369000	33369000	0	0	0	0	0	0	0	0	2064900	3912300	0	1195440	#DIV/0!	#NAME?	#NAME?	#DIV/0!	#NAME?	0	0	0	0	0	0	0	0	0	0	0	0	0	0	0	0	0	0	2064900	0
Q4WRB8;B0XNZ7;A0A0J5SF68	51;51;51	Q4WRB8	1	1	S	NEDIQLEGANPS(1)AEEGDDDAGGDGEEVMVHDIEDQFR	NEDIQLEGANPS(95.15)AEEGDDDAGGDGEEVMVHDIEDQFR	12	3	-1.6392	198620000	198620000	0	0	0	0	0	0	0	0	31257000	59502000	0	18151800	#DIV/0!	#NAME?	#NAME?	#DIV/0!	#NAME?	0	0	0	0	0	0	0	0	0	0	0	0	0	0	0	0	0	0	31257000	0
A0A0J5Q5T4;Q4WVQ0	99;99	A0A0J5Q5T4	1	1	T	IEEDDDEEGFVT(1)EEEEEAPPK	IEEDDDEEGFVT(195.46)EEEEEAPPK	12	2	-0.60631	22454000	22454000	0	0	0	0	0	0	0	0	4267700	8182400	0	2490020	#DIV/0!	#NAME?	#NAME?	#DIV/0!	#NAME?	0	0	0	0	0	0	0	0	0	0	0	0	0	0	0	0	0	0	4267700	0
A1D8C3;A0A0J5PVP0	14;14	A1D8C3	1	1;2	S	S(1)VAES(1)LPDESTSAPAK	S(117.84)VAES(76.42)LPDES(-76.42)T(-104.59)S(-124.74)APAK	5	2	0.8492	152670000	38244000	114420000	0	1299300	837480	888760	2651900	925880	0	11223000	22759000	1.00851e+06	7511956	7.44854	#NAME?	#NAME?	2.89696	#NAME?	0	1299300	0	837480	0	0	888760	0	0	0	2651900	0	925880	0	0	0	0	0	1883600	9339000
B0XTZ4;A0A0J5PLW2;Q4WIA6;A1CYV4;A1CF81	1401;1401;1401;1401;1406	B0XTZ4	1	1;2	S	ADS(1)AVS(1)QDDPFPDNR	ADS(115.2)AVS(115.2)QDDPFPDNR	3	2	-1.586	42030000	16563000	25466000	0	0	0	0	0	0	0	4983300	9583300	0	2913320	#DIV/0!	#NAME?	#NAME?	#DIV/0!	#NAME?	0	0	0	0	0	0	0	0	0	0	0	0	0	0	0	0	0	0	3030300	1953000
Q4WM69;B0Y8D9;A0A0J5Q6K1;A1DNF1	120;120;120;120	Q4WM69	1	1;2	T	VLGEVENT(1)DDEIES(1)GEDFATASGVPEWGK	VLGEVENT(95.48)DDEIES(59.98)GEDFAT(-61.8)AS(-59.98)GVPEWGK	8	3	0.32457	129940000	6789200	123150000	0	0	0	0	0	0	0	22120000	42558000	0	12935600	#DIV/0!	#NAME?	#NAME?	#DIV/0!	#NAME?	0	0	0	0	0	0	0	0	0	0	0	0	0	0	0	0	0	0	0	22120000
A0A0J5PH66;Q4WRU9;B0XN49;A1D1R5;A1CNV5	2;2;2;2;2	A0A0J5PH66	1	1	S	S(1)DHGEVEVENPSGAFQALPK	S(167.9)DHGEVEVENPS(-167.9)GAFQALPK	1	2	0.075394	28033000000	28033000000	0	0	502560000	394850000	265700000	696690000	373140000	313970000	1233500000	2792400000	3.87703e+08	1081940000	2.79064	#NAME?	#NAME?	1.4806	#NAME?	502560000	0	0	394850000	0	0	265700000	0	0	696690000	0	0	373140000	0	0	313970000	0	0	1233500000	0
A0A0J5PSI4;Q4WUM9;B0Y454;A1DET1	295;295;295;295	A0A0J5PSI4	1	1;2	S	RDS(1)DVS(1)LQDNEDYSRPVLR	RDS(82.77)DVS(44.95)LQDNEDY(-44.95)S(-51.25)RPVLR	3	3	-1.7218	65698000	16782000	48916000	0	0	0	0	0	0	0	5163500	9958200	0	3024340	#DIV/0!	#NAME?	#NAME?	#DIV/0!	#NAME?	0	0	0	0	0	0	0	0	0	0	0	0	0	0	0	0	0	0	1033900	4129500
Q4WWH6;B0XZ48;A0A0J5SSY2;A1D8B9	147;147;147;147	Q4WWH6	1	1;2	S	QASQGIDDIFNS(1)DEDEEAAGDYGR	QAS(-96.36)QGIDDIFNS(96.36)DEDEEAAGDY(-117.35)GR	12	3	-0.25366	253890000	253890000	0	0	0	0	0	0	0	0	18033000	34882000	0	10583000	#DIV/0!	#NAME?	#NAME?	#DIV/0!	#NAME?	0	0	0	0	0	0	0	0	0	0	0	0	0	0	0	0	0	0	18033000	0
Q4WU42;B0Y3L9;A0A0J5PVQ0	2;2;2	Q4WU42	1	1	S	S(1)AAAENQADNK	S(103.13)AAAENQADNK	1	2	-0.58632	67414000	67414000	0	0	0	0	0	0	0	0	7617000	14792000	0	4481800	#DIV/0!	#NAME?	#NAME?	#DIV/0!	#NAME?	0	0	0	0	0	0	0	0	0	0	0	0	0	0	0	0	0	0	7617000	0
A0A0J5PE03;B0Y5W0;Q4WP14;A1CXK6	749;770;770;709	A0A0J5PE03	1	1;2	S	ELLGEGS(1)GDEDDVADRDDRS(1)PR	ELLGEGS(150.91)GDEDDVADRDDRS(150.91)PR	7	3	0.23612	66789000	6143400	60646000	0	0	0	0	0	0	0	7306500	14200000	0	4301300	#DIV/0!	#NAME?	#NAME?	#DIV/0!	#NAME?	0	0	0	0	0	0	0	0	0	0	0	0	0	0	0	0	0	0	0	7306500
A0A0J5PE03;B0Y5W0;Q4WP14	762;783;783	A0A0J5PE03	1	2	S	ELLGEGS(1)GDEDDVADRDDRS(1)PR	ELLGEGS(150.91)GDEDDVADRDDRS(150.91)PR	20	3	0.23612	60646000	0	60646000	0	0	0	0	0	0	0	7306500	14200000	0	4301300	#DIV/0!	#NAME?	#NAME?	#DIV/0!	#NAME?	0	0	0	0	0	0	0	0	0	0	0	0	0	0	0	0	0	0	0	7306500
Q4WRM1;B0XNJ4	384;384	Q4WRM1	1	1;2;3	S	EENDDES(1)DEEVS(0.988)PT(0.01)T(0.002)PLAPELPSR	EENDDES(160.99)DEEVS(19.9)PT(-19.9)T(-26.66)PLAPELPS(-117.78)R	7	2	0.11844	873780000	66623000	807160000	0	2646400	0	1803200	7268200	1252300	0	59874000	133030000	1483200	40284900	27.1608	#NAME?	#NAME?	4.76345	#NAME?	1205500	1440800	0	0	0	0	331020	1472200	0	2536600	4731600	0	0	1252300	0	0	0	0	3698600	56176000
Q4WU42;B0Y3L9;A0A0J5PVQ0;A1DFB5;A1CA44;C8VML3	113;113;113;113;117;116	Q4WU42	1	1	S	KVS(1)VQLAR	KVS(86.19)VQLAR	3	2	-0.67012	559650000	559650000	0	0	0	2679200	3241700	0	4808900	3390500	19781000	45624000	1.97363e+06	14720880	7.45877	#NAME?	#NAME?	2.89894	#NAME?	0	0	0	2679200	0	0	3241700	0	0	0	0	0	4808900	0	0	3390500	0	0	19781000	0
Q4WQ34;B0Y6X2;A0A0J5PHY6	139;139;139	Q4WQ34	1	1	S	RAS(1)EEYDAGDLPK	RAS(66.06)EEY(-66.06)DAGDLPK	3	2	0.60794	53310000	53310000	0	0	0	0	0	0	0	0	3967000	7796200	0	2352640	#DIV/0!	#NAME?	#NAME?	#DIV/0!	#NAME?	0	0	0	0	0	0	0	0	0	0	0	0	0	0	0	0	0	0	3967000	0
Q4WU45;B0Y3M2;A0A0J5SPF6;A1DFB2	71;71;71;71	Q4WU45	1	1	S	SSENGAPDS(1)PDLSAR	S(-88.03)S(-88.03)ENGAPDS(77.21)PDLS(-77.21)AR	9	2	-0.35943	17790000	17790000	0	0	0	0	0	0	0	0	907040	1786400	0	538688	#DIV/0!	#NAME?	#NAME?	#DIV/0!	#NAME?	0	0	0	0	0	0	0	0	0	0	0	0	0	0	0	0	0	0	907040	0
Q4WP23;B0Y5W9;A0A0J5PFM8;A1CXJ6;A1CH89	132;132;132;132;96	Q4WP23	1	1	S	SNYGS(1)FDNK	S(-72.97)NY(-76.63)GS(72.97)FDNK	5	2	-0.29726	30206000	30206000	0	0	0	0	460390	827600	0	0	4248500	9718500	153463	2958920	19.281	#NAME?	#NAME?	4.2691	#NAME?	0	0	0	0	0	0	460390	0	0	827600	0	0	0	0	0	0	0	0	4248500	0
A0A0J5Q2C3;Q4WN71;B0Y7C7	34;34;34	A0A0J5Q2C3	1	1	S	GRS(1)PIGSDATGTSR	GRS(81.98)PIGS(-81.98)DAT(-95.18)GT(-120.94)S(-127.47)R	3	2	-1.9095	143340000	143340000	0	0	0	0	0	0	0	0	11388000	22511000	0	6779800	#DIV/0!	#NAME?	#NAME?	#DIV/0!	#NAME?	0	0	0	0	0	0	0	0	0	0	0	0	0	0	0	0	0	0	11388000	0
Q4WTU1;B0Y3B8;A1CZF9;A0A0J5PRH7	452;452;454;455	Q4WTU1	1	1	S	SASETQQVHDAEAFELQGLIS(1)DEEDEDVPGNR	S(-75.61)AS(-75.61)ET(-75.74)QQVHDAEAFELQGLIS(75.61)DEEDEDVPGNR	21	3	0.51031	60559000	60559000	0	0	0	0	0	0	0	0	5600200	11131000	0	3346240	#DIV/0!	#NAME?	#NAME?	#DIV/0!	#NAME?	0	0	0	0	0	0	0	0	0	0	0	0	0	0	0	0	0	0	5600200	0
A0A0J5PWS2;Q4WTI5;B0XQ40	30;30;30	A0A0J5PWS2	1	3	S	AES(1)PVGS(1)EQS(1)NNAAAR	AES(96.01)PVGS(96.01)EQS(96.01)NNAAAR	10	2	0.085523	112270000	0	0	112270000	0	0	0	0	0	0	18976000	37753000	0	11345800	#DIV/0!	#NAME?	#NAME?	#DIV/0!	#NAME?	0	0	0	0	0	0	0	0	0	0	0	0	0	0	0	0	0	0	0	0
Q4W9N3;B0YEC4;A0A0J5PMY2;A1D9J1	352;352;352;352	Q4W9N3	1	1	S	S(1)VDGQEIASSFNPK	S(116.91)VDGQEIAS(-116.91)S(-125.95)FNPK	1	2	-0.50002	30475000	30475000	0	0	0	0	0	2248800	520350	0	0	6532100	0	1860250	#DIV/0!	#NAME?	#NAME?	#DIV/0!	#NAME?	0	0	0	0	0	0	0	0	0	2248800	0	0	520350	0	0	0	0	0	0	0
A0A0J5PZD6;Q4WSY9;B0XQN5	541;542;542	A0A0J5PZD6	1	1	T	GEGAGT(1)DDDEYYDMVAAR	GEGAGT(196.17)DDDEY(-196.17)Y(-216.05)DMVAAR	6	2	-0.053469	137340000	137340000	0	0	0	0	0	0	0	0	15606000	31078000	0	9336800	#DIV/0!	#NAME?	#NAME?	#DIV/0!	#NAME?	0	0	0	0	0	0	0	0	0	0	0	0	0	0	0	0	0	0	15606000	0
Q4WYA3;B0XWY3;A0A0J5SR95;A1D6I8	16;16;16;16	Q4WYA3	1	1;2	S	RLS(1)S(1)IDATR	RLS(71.62)S(49.41)IDAT(-49.41)R	3	2	-0.44865	131140000	2483700	128650000	0	0	0	0	0	0	0	10131000	20219000	0	6070000	#DIV/0!	#NAME?	#NAME?	#DIV/0!	#NAME?	0	0	0	0	0	0	0	0	0	0	0	0	0	0	0	0	0	0	0	10131000
A0A0J5SDI1;Q4WQ26;B0Y6W4	174;174;174	A0A0J5SDI1	1	1	S	GAS(1)PAPQTTTTTTTTNK	GAS(81.81)PAPQT(-81.81)T(-97.13)T(-107.77)T(-137.75)T(-189.76)T(-232.68)T(-267.32)T(-283.11)NK	3	2	-0.20877	452480000	452480000	0	0	4623500	4198000	4589400	6403200	2104500	4971200	32223000	59686000	4470300	21077580	4.71503	#NAME?	#NAME?	2.23727	#NAME?	4623500	0	0	4198000	0	0	4589400	0	0	6403200	0	0	2104500	0	0	4971200	0	0	32223000	0
Q4WE62;B0Y200;A0A0J5PTP8;A1D0C6	310;310;310;311	Q4WE62	1	3;4	S	TPDPLTQLPLPDPES(1)PARS(1)PPQS(1)PPAR	T(-132.61)PDPLT(-110.32)QLPLPDPES(110.32)PARS(123.55)PPQS(119.91)PPAR	15	3	1.1442	104840000	0	0	104840000	0	0	0	0	0	0	6279800	12591000	0	3774160	#DIV/0!	#NAME?	#NAME?	#DIV/0!	#NAME?	0	0	0	0	0	0	0	0	0	0	0	0	0	0	0	0	0	0	0	0
Q4WE62;B0Y200;A0A0J5PTP8;A1D0C6	314;314;314;315	Q4WE62	1	3;4	S	T(1)PDPLTQLPLPDPES(1)PARS(1)PPQS(1)PPAR	T(54.09)PDPLT(-54.09)QLPLPDPES(87.39)PARS(137.86)PPQS(160.58)PPAR	19	3	0.40609	104840000	0	0	104840000	0	0	0	0	0	0	6279800	12591000	0	3774160	#DIV/0!	#NAME?	#NAME?	#DIV/0!	#NAME?	0	0	0	0	0	0	0	0	0	0	0	0	0	0	0	0	0	0	0	0
Q4WE62;B0Y200;A0A0J5PTP8;A1D0C6	318;318;318;319	Q4WE62	1	3;4	S	T(1)PDPLTQLPLPDPES(1)PARS(1)PPQS(1)PPAR	T(54.09)PDPLT(-54.09)QLPLPDPES(87.39)PARS(137.86)PPQS(160.58)PPAR	23	3	0.40609	104840000	0	0	104840000	0	0	0	0	0	0	6279800	12591000	0	3774160	#DIV/0!	#NAME?	#NAME?	#DIV/0!	#NAME?	0	0	0	0	0	0	0	0	0	0	0	0	0	0	0	0	0	0	0	0
A0A0J5SCQ9	230	A0A0J5SCQ9	1	2;3	S	KAS(1)S(1)PPAPPS(1)PVEDLDLGVPDASSATALK	KAS(80)S(80)PPAPPS(72.23)PVEDLDLGVPDAS(-72.45)S(-72.38)AT(-72.23)ALK	3	3	0.21727	83080000	0	15819000	67261000	0	0	0	0	0	0	11004000	22083000	0	6617400	#DIV/0!	#NAME?	#NAME?	#DIV/0!	#NAME?	0	0	0	0	0	0	0	0	0	0	0	0	0	0	0	0	0	0	0	0
A0A0J5SCQ9	231	A0A0J5SCQ9	1	2;3	S	KAS(1)S(1)PPAPPS(1)PVEDLDLGVPDASSATALK	KAS(80)S(80)PPAPPS(72.23)PVEDLDLGVPDAS(-72.45)S(-72.38)AT(-72.23)ALK	4	3	0.21727	123360000	0	56095000	67261000	0	0	0	0	636850	0	11004000	25105000	0	7349170	#DIV/0!	#NAME?	#NAME?	#DIV/0!	#NAME?	0	0	0	0	0	0	0	0	0	0	0	0	0	636850	0	0	0	0	0	0
A0A0J5SCQ9	237	A0A0J5SCQ9	1	2;3	S	KAS(1)S(1)PPAPPS(1)PVEDLDLGVPDASSATALK	KAS(80)S(80)PPAPPS(72.23)PVEDLDLGVPDAS(-72.45)S(-72.38)AT(-72.23)ALK	10	3	0.21727	123360000	0	56095000	67261000	0	0	0	0	636850	0	11004000	25105000	0	7349170	#DIV/0!	#NAME?	#NAME?	#DIV/0!	#NAME?	0	0	0	0	0	0	0	0	0	0	0	0	0	636850	0	0	0	0	0	0
A0A0J5PW21;B0XZ77;Q4WWE7;A1D8E7	1420;383;475;381	A0A0J5PW21;B0XZ77	1	2	S	VGS(1)PLAS(0.925)S(0.075)PSR	VGS(84.44)PLAS(10.91)S(-10.91)PS(-48.66)R	3	2	0.76289	223690000	0	223690000	0	0	0	0	0	0	0	14198000	28727000	0	8585000	#DIV/0!	#NAME?	#NAME?	#DIV/0!	#NAME?	0	0	0	0	0	0	0	0	0	0	0	0	0	0	0	0	0	0	0	14198000
Q4WHN7;B0XV61;A0A0J5PMI2	314;314;314	Q4WHN7	1	1	S	NAS(1)LTNLAGPDGLR	NAS(92.9)LT(-92.9)NLAGPDGLR	3	2	-0.22275	60019000	60019000	0	0	605900	1507900	1530600	1625700	1398500	0	0	0	1214800	604840	0.497893	#NAME?	#NAME?	-1.00609	#NAME?	605900	0	0	1507900	0	0	1530600	0	0	1625700	0	0	1398500	0	0	0	0	0	0	0
B0Y144;A4D9H9;A1DDZ4;A0A0J5SQL3	117;117;117;117	B0Y144	1	1;2	S	QPTAVES(1)S(1)DEEGESNVGK	QPT(-81.17)AVES(81.29)S(81.17)DEEGES(-96.44)NVGK	7	2	-0.033291	187370000	5394300	181980000	0	0	0	0	0	0	0	21374000	43471000	0	12969000	#DIV/0!	#NAME?	#NAME?	#DIV/0!	#NAME?	0	0	0	0	0	0	0	0	0	0	0	0	0	0	0	0	0	0	0	21374000
Q4WUF9;B0Y3Y5;A0A0J5SPP7	204;204;255	Q4WUF9	1	2;3	S	S(1)LS(1)PGS(1)ENGDVEGGAR	S(100.59)LS(100.59)PGS(100.59)ENGDVEGGAR	6	2	0.44433	39245000	0	36803000	2441600	0	0	0	1149200	0	1148900	0	5927300	0	1645080	#DIV/0!	#NAME?	#NAME?	#DIV/0!	#NAME?	0	0	0	0	0	0	0	0	0	0	1149200	0	0	0	0	0	1148900	0	0	0
A0A0J5PLE5;Q4WJP7;B0XP17	1392;1436;1436	A0A0J5PLE5	1	1	S	NAAAQPS(1)PEPR	NAAAQPS(72.7)PEPR	7	2	0.050623	16010000	16010000	0	0	0	0	0	0	0	0	892060	1826900	0	543792	#DIV/0!	#NAME?	#NAME?	#DIV/0!	#NAME?	0	0	0	0	0	0	0	0	0	0	0	0	0	0	0	0	0	0	892060	0
Q4WPV0;B0Y6P1;A0A0J5PGF7;A1CWR3	3;3;3;3	Q4WPV0	1	1	T	AT(1)PPPEAPPVVK	AT(75.74)PPPEAPPVVK	2	2	-0.11677	383240000	383240000	0	0	1734700	1392900	1438100	1949800	1542600	706450	18757000	34935000	1521900	11578170	7.60771	#NAME?	#NAME?	2.92746	#NAME?	1734700	0	0	1392900	0	0	1438100	0	0	1949800	0	0	1542600	0	0	706450	0	0	18757000	0
Q4WK23;B0XNB5	370;370	Q4WK23	1	1	S	AKAEAEAAAAAAAAGDEES(1)EVDDWEK	AKAEAEAAAAAAAAGDEES(79.76)EVDDWEK	19	3	2.2332	1497000000	1497000000	0	0	2164000	0	779190	1160000	680770	0	72239000	141700000	981063	43155954	43.989	#NAME?	#NAME?	5.45907	#NAME?	2164000	0	0	0	0	0	779190	0	0	1160000	0	0	680770	0	0	0	0	0	72239000	0
Q4WSZ7;B0XQM7;A0A0J5PWN9;A1D2X1	940;940;940;940	Q4WSZ7	1	1	S	VVDVGPPS(1)PDR	VVDVGPPS(105.95)PDR	8	2	0.1976	19925000	19925000	0	0	0	0	0	0	0	0	4133900	8517300	0	2530240	#DIV/0!	#NAME?	#NAME?	#DIV/0!	#NAME?	0	0	0	0	0	0	0	0	0	0	0	0	0	0	0	0	0	0	4133900	0
Q8NJM0;E9RA77;B0Y8F5;A0A0J5Q3F8	9;9;9;9	Q8NJM0	1	1	S	S(1)LNADEQTYHGR	S(102.54)LNADEQT(-102.54)Y(-124.96)HGR	1	2	-0.44493	44926000	44926000	0	0	0	0	0	0	0	0	3453000	7129600	0	2116520	#DIV/0!	#NAME?	#NAME?	#DIV/0!	#NAME?	0	0	0	0	0	0	0	0	0	0	0	0	0	0	0	0	0	0	3453000	0
Q4WPF9;B0Y6A4;A0A0J5PDW1;A1CX62;A1CHM4	640;640;660;653;656	Q4WPF9	1	1	S	HS(1)PDAFANLSAR	HS(138.88)PDAFANLS(-138.88)AR	2	2	-0.32971	80396000	80396000	0	0	0	0	0	0	0	0	3030500	6330200	0	1872140	#DIV/0!	#NAME?	#NAME?	#DIV/0!	#NAME?	0	0	0	0	0	0	0	0	0	0	0	0	0	0	0	0	0	0	3030500	0
Q4WTL8;B0XQ06;A0A0J5Q012;G5EB39;A0A1U8QRL2;A1D3J2;A1CQM5	335;335;335;331;331;335;335	Q4WTL8;A1CQM5	1	2	S	ELS(1)RNS(1)QR	ELS(108.47)RNS(108.47)QR	3	2	0.64258	10743000	0	10743000	0	0	0	0	3469300	0	0	7274100	0	0	2148680	#DIV/0!	#NAME?	#NAME?	#DIV/0!	#NAME?	0	0	0	0	0	0	0	0	0	0	3469300	0	0	0	0	0	0	0	0	7274100
Q4WTL8;B0XQ06;A0A0J5Q012;G5EB39;A0A1U8QRL2;A1D3J2;A1CQM5	338;338;338;334;334;338;338	Q4WTL8;A1CQM5	1	2	S	ELS(1)RNS(1)QR	ELS(108.47)RNS(108.47)QR	6	2	0.64258	10743000	0	10743000	0	0	0	0	3469300	0	0	7274100	0	0	2148680	#DIV/0!	#NAME?	#NAME?	#DIV/0!	#NAME?	0	0	0	0	0	0	0	0	0	0	3469300	0	0	0	0	0	0	0	0	7274100
B0Y144;A4D9H9;A1DDZ4;A0A0J5SQL3	118;118;118;118	B0Y144	1	1;2	S	QPTAVES(1)S(1)DEEGESNVGK	QPT(-81.17)AVES(81.29)S(81.17)DEEGES(-96.44)NVGK	8	2	-0.033291	193590000	11618000	181980000	0	0	0	0	0	0	0	23165000	48841000	0	14401200	#DIV/0!	#NAME?	#NAME?	#DIV/0!	#NAME?	0	0	0	0	0	0	0	0	0	0	0	0	0	0	0	0	0	0	1790800	21374000
Q4WG55;B0YC92;A0A0J5PL26	306;306;306	Q4WG55	1	1;2	S	RDS(1)T(1)PIEDEDAK	RDS(146.1)T(146.1)PIEDEDAK	3	2	0.23091	48611000	34839000	13772000	0	0	0	0	0	937580	0	6249100	17260000	0	4889336	#DIV/0!	#NAME?	#NAME?	#DIV/0!	#NAME?	0	0	0	0	0	0	0	0	0	0	0	0	937580	0	0	0	0	0	3819100	2430000
B0XTC4;A0A0J5PYK3;A4D9A1	236;236;236	B0XTC4	1	1;2;3	T	RRET(1)GES(1)VS(0.001)NAMS(0.942)PT(0.013)T(0.032)S(0.008)GS(0.005)R	RRET(74.54)GES(34.6)VS(-34.6)NAMS(14.7)PT(-18.54)T(-14.7)S(-20.71)GS(-22.84)R	4	3	-0.21412	312400000	11478000	274570000	26355000	0	0	0	0	0	0	21427000	45852000	0	13455800	#DIV/0!	#NAME?	#NAME?	#DIV/0!	#NAME?	0	0	0	0	0	0	0	0	0	0	0	0	0	0	0	0	0	0	9694400	11733000
Q4WQC2;B0Y4J1;A1CWA7;A0A0J5SDP8	600;600;600;600	Q4WQC2	1	1;2	S	S(1)VEPQEES(1)DEDNATGAK	S(198.1)VEPQEES(104.47)DEDNAT(-104.47)GAK	8	2	0.10444	84507000	35351000	49156000	0	0	0	0	956300	0	0	11269000	28380000	0	8121060	#DIV/0!	#NAME?	#NAME?	#DIV/0!	#NAME?	0	0	0	0	0	0	0	0	0	956300	0	0	0	0	0	0	0	0	3313400	7955200
A1D758;Q4WXN1;B0XXZ2;A0A0J5PYQ8	179;194;194;221	A1D758	1	1	S	ERS(1)PVPLR	ERS(119.17)PVPLR	3	2	3.8826	341230000	341230000	0	0	0	0	0	0	0	0	16226000	34842000	0	10213600	#DIV/0!	#NAME?	#NAME?	#DIV/0!	#NAME?	0	0	0	0	0	0	0	0	0	0	0	0	0	0	0	0	0	0	16226000	0
A1DCN3;Q4WGL6;B0YCQ6;A0A0J5PKE9	58;58;58;58	A1DCN3	1	1;3	S	TLIGDDEDS(1)EEDTPLK	T(-129.54)LIGDDEDS(87.1)EEDT(-87.1)PLK	9	2	3.1441	420110000	173610000	0	246500000	0	0	0	1625600	0	0	7766500	23314000	0	6541220	#DIV/0!	#NAME?	#NAME?	#DIV/0!	#NAME?	0	0	0	0	0	0	0	0	0	1625600	0	0	0	0	0	0	0	0	7766500	0
Q6MY77;E9QRL5;B0XMP2;A0A0J5Q3X3;A1D204	458;458;458;458;458	Q6MY77	1	1	S	RLEEEEANS(1)DSQR	RLEEEEANS(63.36)DS(-63.36)QR	9	2	0.098658	540630000	540630000	0	0	4492900	4277900	3408600	8647600	4151900	0	15259000	26260000	4059800	10863700	2.67592	#NAME?	#NAME?	1.42003	#NAME?	4492900	0	0	4277900	0	0	3408600	0	0	8647600	0	0	4151900	0	0	0	0	0	15259000	0
A0A0J5PWS2;Q4WTI5;B0XQ40	27;27;27	A0A0J5PWS2	1	2;3	S	AES(1)PVGS(1)EQS(1)NNAAAR	AES(96.01)PVGS(96.01)EQS(96.01)NNAAAR	7	2	0.085523	143290000	0	31024000	112270000	0	0	0	0	0	0	21734000	47293000	0	13805400	#DIV/0!	#NAME?	#NAME?	#DIV/0!	#NAME?	0	0	0	0	0	0	0	0	0	0	0	0	0	0	0	0	0	0	0	2757800
A0A0J5Q213;Q4X189;B0XSB4	35;22;22	A0A0J5Q213	1	1;2	S	TTAEDS(1)QAS(1)DNEETERPVR	T(-42.62)T(-40.89)AEDS(40.89)QAS(99.25)DNEET(-99.25)ERPVR	9	2	0.48934	1014700000	202820000	811870000	0	0	0	1789600	0	2453600	0	75888000	167870000	596533	49242320	82.5475	#NAME?	#NAME?	6.36715	#NAME?	0	0	0	0	0	0	0	1789600	0	0	0	0	0	2453600	0	0	0	0	15897000	59991000
A0A0J5PWH8;Q4WT75;B0XQE8;A1D352	1376;1388;1388;1388	A0A0J5PWH8	1	1;2;3	S	KLS(1)DAS(1)S(1)EDIR	KLS(89.75)DAS(89.75)S(89.75)EDIR	3	2	-0.10918	15772000	5078600	4525500	6167700	0	0	0	0	0	0	1071200	2337500	0	681740	#DIV/0!	#NAME?	#NAME?	#DIV/0!	#NAME?	0	0	0	0	0	0	0	0	0	0	0	0	0	0	0	0	0	0	0	0
A0A0J5PWH8;Q4WT75;B0XQE8;A1D352	1379;1391;1391;1391	A0A0J5PWH8	1	3	S	KLS(1)DAS(1)S(1)EDIR	KLS(89.75)DAS(89.75)S(89.75)EDIR	6	2	-0.10918	6167700	0	0	6167700	0	0	0	0	0	0	1071200	2337500	0	681740	#DIV/0!	#NAME?	#NAME?	#DIV/0!	#NAME?	0	0	0	0	0	0	0	0	0	0	0	0	0	0	0	0	0	0	0	0
A0A0J5PWH8;Q4WT75;B0XQE8;A1D352	1380;1392;1392;1392	A0A0J5PWH8	1	2;3	S	KLS(1)DAS(1)S(1)EDIR	KLS(89.75)DAS(89.75)S(89.75)EDIR	7	2	-0.10918	10693000	0	4525500	6167700	0	0	0	0	0	0	1071200	2337500	0	681740	#DIV/0!	#NAME?	#NAME?	#DIV/0!	#NAME?	0	0	0	0	0	0	0	0	0	0	0	0	0	0	0	0	0	0	0	0
A0A0J5PFX6;Q4WCU9;B0YDJ8;A1DL70	340;361;361;340	A0A0J5PFX6	1	2	S	EVS(1)S(1)DEEDLPPPPPPK	EVS(104.7)S(104.7)DEEDLPPPPPPK	3	2	-2.283	211170000	0	211170000	0	0	0	0	0	0	0	10459000	22945000	0	6680800	#DIV/0!	#NAME?	#NAME?	#DIV/0!	#NAME?	0	0	0	0	0	0	0	0	0	0	0	0	0	0	0	0	0	0	0	10459000
A0A0J5PFX6;Q4WCU9;B0YDJ8;A1DL70	341;362;362;341	A0A0J5PFX6	1	2	S	EVS(1)S(1)DEEDLPPPPPPK	EVS(104.7)S(104.7)DEEDLPPPPPPK	4	2	-2.283	211170000	0	211170000	0	0	0	0	0	0	0	10459000	22945000	0	6680800	#DIV/0!	#NAME?	#NAME?	#DIV/0!	#NAME?	0	0	0	0	0	0	0	0	0	0	0	0	0	0	0	0	0	0	0	10459000
Q4WQC2;B0Y4J1;A1CWA7;A0A0J5SDP8	593;593;593;593	Q4WQC2	1	2	S	S(1)VEPQEES(1)DEDNATGAK	S(177.57)VEPQEES(76.64)DEDNAT(-76.64)GAK	1	2	0.028426	49156000	0	49156000	0	0	0	0	0	0	0	7955200	17458000	0	5082640	#DIV/0!	#NAME?	#NAME?	#DIV/0!	#NAME?	0	0	0	0	0	0	0	0	0	0	0	0	0	0	0	0	0	0	0	7955200
A0A0J5Q2C3;Q4WN71;B0Y7C7;A1DMD9	74;74;74;74	A0A0J5Q2C3	1	1;2	S	S(1)PNS(1)PIDGAAPPSR	S(135.71)PNS(144.46)PIDGAAPPS(-135.71)R	4	2	0.39252	585630000	488260000	97371000	0	3350900	5193000	5165700	7698400	5847600	4656700	26572000	71820000	4.56987e+06	23318940	5.10276	#NAME?	#NAME?	2.35128	#NAME?	3350900	0	0	5193000	0	0	5165700	0	0	7698400	0	0	5847600	0	0	4656700	0	0	23045000	3526200
O43102;B0Y381;A0A0J5PUE2;A1CZJ6	430;430;430;430	O43102	1	1;2;3	S	EDVAAALTTEQDEAPS(1)S(1)PQS(1)K	EDVAAALT(-127.12)T(-126.98)EQDEAPS(126.98)S(126.98)PQS(135.67)K	17	3	0.42374	2129800000	1548400000	273470000	308000000	1361300	11060000	3218700	27191000	8150000	11040000	112920000	366380000	5.21333e+06	105136200	20.1668	#NAME?	#NAME?	4.33391	#NAME?	0	1361300	0	11060000	0	0	2398700	820020	0	24825000	2365600	0	7532500	617540	0	10459000	580820	0	80047000	0
Q4X1P8;B0XRW7;A1DGL5;A0A0J5Q2F8	221;221;221;221	Q4X1P8	1	1	S	FPSAYENLS(1)QA	FPS(-162.01)AY(-151.49)ENLS(151.49)QA	9	2	0.80907	1375200000	1375200000	0	0	0	1662500	963100	3085400	948190	1393600	23128000	62236000	875200	18158238	20.7475	#NAME?	#NAME?	4.37487	#NAME?	0	0	0	1662500	0	0	963100	0	0	3085400	0	0	948190	0	0	1393600	0	0	23128000	0
A0A0J5PWS2;Q4WTI5;B0XQ40	23;23;23	A0A0J5PWS2	1	1;2;3	S	AES(1)PVGS(1)EQS(1)NNAAAR	AES(96.01)PVGS(96.01)EQS(96.01)NNAAAR	3	2	0.085523	161720000	18429000	31024000	112270000	0	481990	0	0	0	0	25507000	53963000	160663	15894000	98.9274	#NAME?	#NAME?	6.6283	#NAME?	0	0	0	481990	0	0	0	0	0	0	0	0	0	0	0	0	0	0	3773400	2757800
Q4WEX5;B0XZA9;A1DKP5;A0A0J5PVS5;A1CC45	510;510;510;510;513	Q4WEX5;A1CC45	1	1;2;3	S	LGS(1)PNVS(0.996)DAS(0.004)GTDTSR	LGS(110.99)PNVS(24.19)DAS(-24.19)GT(-36.5)DT(-88.35)S(-95.98)R	3	2	-1.3335	61679000	32311000	27313000	2054500	0	0	0	0	0	0	10300000	22913000	0	6642600	#DIV/0!	#NAME?	#NAME?	#DIV/0!	#NAME?	0	0	0	0	0	0	0	0	0	0	0	0	0	0	0	0	0	0	6644900	3655200
Q4WMG5;B0Y842;A0A0J5SZV0;A1DN50	1270;1270;1270;1270	Q4WMG5	1	1	S	ALLVDEDYDS(1)EEF	ALLVDEDY(-70.41)DS(70.41)EEF	10	2	-0.54837	11062000	11062000	0	0	0	0	0	0	0	0	2097500	4668400	0	1353180	#DIV/0!	#NAME?	#NAME?	#DIV/0!	#NAME?	0	0	0	0	0	0	0	0	0	0	0	0	0	0	0	0	0	0	2097500	0
Q4WV36;B0Y0R6;A1DEB8;A0A0J5SQ98	141;141;141;141	Q4WV36	1	1	S	ATDSQPGLHDS(1)PR	AT(-66.16)DS(-68.78)QPGLHDS(66.16)PR	11	2	2.1335	1397900	1397900	0	0	0	0	0	0	432830	0	965020	0	0	279570	#DIV/0!	#NAME?	#NAME?	#DIV/0!	#NAME?	0	0	0	0	0	0	0	0	0	0	0	0	432830	0	0	0	0	0	965020	0
Q4X1M0;B0XRZ3;A0A0J5PZH4;A1DGN8	948;948;922;947	Q4X1M0	1	2;3	T	ET(0.003)VGES(0.098)DT(0.373)S(0.526)RPQS(1)ART(1)PMGAR	ET(-22.85)VGES(-7.31)DT(-1.5)S(1.5)RPQS(77.37)ART(125.31)PMGAR	16	3	2.6361	501760000	0	417610000	84147000	0	0	3320700	2027400	1298400	0	10657000	21034000	1106900	7003360	6.327	#NAME?	#NAME?	2.66152	#NAME?	0	0	0	0	0	0	0	1652800	1667900	0	0	2027400	0	1298400	0	0	0	0	0	7961900
A0A0J5PQV0;Q4WEI1;B0Y2Q6;A1D006	906;911;911;971	A0A0J5PQV0	1	1	S	MS(1)DVDGDDREGEWVGLE	MS(175.8)DVDGDDREGEWVGLE	2	2	0.045008	64872000	64872000	0	0	0	0	0	0	0	0	5500000	12377000	0	3575400	#DIV/0!	#NAME?	#NAME?	#DIV/0!	#NAME?	0	0	0	0	0	0	0	0	0	0	0	0	0	0	0	0	0	0	5500000	0
Q4WVI1;B0Y1C6;A0A0J5SQM4;A1DDX5	101;101;101;101	Q4WVI1	1	1	S	AQQGEEEDEAPES(1)PDVHFEPVIR	AQQGEEEDEAPES(99.86)PDVHFEPVIR	13	3	0.59481	3581500000	3581500000	0	0	1823900	0	4075700	0	1921100	0	153320000	323040000	1.96653e+06	95656220	48.6421	#NAME?	#NAME?	5.60413	#NAME?	1823900	0	0	0	0	0	4075700	0	0	0	0	0	1921100	0	0	0	0	0	153320000	0
Q4WVK1;B0Y1E6;A0A0J5SQN6	425;425;454	Q4WVK1	1	1;2	S	S(1)LNS(1)GLDDEEAFGGPEGNSASATR	S(187.41)LNS(187.54)GLDDEEAFGGPEGNS(-187.41)AS(-190.53)AT(-190.53)R	1	2	-0.88289	46706000	5583500	41123000	0	0	0	0	0	0	0	5756600	12985000	0	3748320	#DIV/0!	#NAME?	#NAME?	#DIV/0!	#NAME?	0	0	0	0	0	0	0	0	0	0	0	0	0	0	0	0	0	0	0	5756600
Q4WVK1;B0Y1E6;A0A0J5SQN6	428;428;457	Q4WVK1	1	1;2	S	S(1)LNS(1)GLDDEEAFGGPEGNSASATR	S(187.41)LNS(187.54)GLDDEEAFGGPEGNS(-187.41)AS(-190.53)AT(-190.53)R	4	2	-0.88289	46706000	5583500	41123000	0	0	0	0	0	0	0	5756600	12985000	0	3748320	#DIV/0!	#NAME?	#NAME?	#DIV/0!	#NAME?	0	0	0	0	0	0	0	0	0	0	0	0	0	0	0	0	0	0	0	5756600
A0A0J5PM07;Q4WQN7;B0Y4U9;A1CW03	802;829;829;858	A0A0J5PM07	1	1	S	AQLPEGPEEELS(1)ER	AQLPEGPEEELS(118.47)ER	12	2	-1.2526	257900000	257900000	0	0	4430300	2441500	2565700	5813100	0	2954600	13502000	16449000	3.14583e+06	7743740	2.46159	#NAME?	#NAME?	1.29959	#NAME?	4430300	0	0	2441500	0	0	2565700	0	0	5813100	0	0	0	0	0	2954600	0	0	13502000	0
A1CVY5;A0A0J5PKX5;Q4WQQ8;B0Y4W9	264;266;266;266	A1CVY5	1	2	S	RQS(1)NGS(1)IDDDQDFSR	RQS(161.7)NGS(120.22)IDDDQDFS(-120.22)R	3	2	1.8022	31563000	0	31563000	0	0	0	0	0	0	0	4149500	9439300	0	2717760	#DIV/0!	#NAME?	#NAME?	#DIV/0!	#NAME?	0	0	0	0	0	0	0	0	0	0	0	0	0	0	0	0	0	0	0	4149500
A1CVY5;A0A0J5PKX5;Q4WQQ8;B0Y4W9	267;269;269;269	A1CVY5	1	2	S	RQS(1)NGS(1)IDDDQDFSR	RQS(140.74)NGS(123.97)IDDDQDFS(-123.97)R	6	2	-1.289	31563000	0	31563000	0	0	0	0	0	0	0	4149500	9439300	0	2717760	#DIV/0!	#NAME?	#NAME?	#DIV/0!	#NAME?	0	0	0	0	0	0	0	0	0	0	0	0	0	0	0	0	0	0	0	4149500
O43102;B0Y381;A0A0J5PUE2;A1CZJ6	433;433;433;433	O43102	1	1;2;3	S	EDVAAALTTEQDEAPS(1)S(1)PQS(1)K	EDVAAALT(-127.12)T(-126.98)EQDEAPS(126.98)S(126.98)PQS(135.67)K	20	3	0.42374	370810000	0	62808000	308000000	1155700	0	820020	2365600	0	580820	32871000	78873000	658573	22938084	34.83	#NAME?	#NAME?	5.12226	#NAME?	0	1155700	0	0	0	0	0	820020	0	0	2365600	0	0	0	0	0	580820	0	0	0
B0Y2X9;A0A0J5PRF6;Q4WEP4;A1CZU5	232;232;234;230	B0Y2X9	1	1	S	LSANEVGDGDEDGHS(1)DNGFPHR	LS(-91.74)ANEVGDGDEDGHS(91.74)DNGFPHR	15	3	0.65936	80444000	80444000	0	0	0	0	0	0	0	0	6731400	15430000	0	4432280	#DIV/0!	#NAME?	#NAME?	#DIV/0!	#NAME?	0	0	0	0	0	0	0	0	0	0	0	0	0	0	0	0	0	0	6731400	0
Q4WTH4;B0XQ51;A0A0J5Q193	39;39;39	Q4WTH4	1	1;2	S	DAS(1)GEEGDDSTDPITPTASK	DAS(138.48)GEEGDDS(-138.48)T(-142.08)DPIT(-243.58)PT(-274.38)AS(-295.98)K	3	2	-0.57845	122160000	112730000	9431500	0	480260	1001600	0	0	1126000	0	11074000	22776000	493953	6995200	14.1617	#NAME?	#NAME?	3.82392	#NAME?	480260	0	0	1001600	0	0	0	0	0	0	0	0	1126000	0	0	0	0	0	8696700	2377500
Q4WHX6;B0XUQ7;A0A0J5SKJ3	135;135;135	Q4WHX6	1	1	S	ILVES(1)DDEADTDLR	ILVES(96.11)DDEADT(-96.11)DLR	5	2	-0.95463	71708000	71708000	0	0	1631200	0	0	1761500	1056200	357640	4955300	16426000	543733	4911328	9.0326	#NAME?	#NAME?	3.17514	#NAME?	1631200	0	0	0	0	0	0	0	0	1761500	0	0	1056200	0	0	357640	0	0	4955300	0
Q4WU54;B0Y3N0;A0A0J5PUV5	284;284;284	Q4WU54	1	1	S	DIMDVEGS(1)PGKK	DIMDVEGS(87.72)PGKK	8	2	0.15293	79806000	79806000	0	0	0	0	0	0	0	0	5296600	12218000	0	3502920	#DIV/0!	#NAME?	#NAME?	#DIV/0!	#NAME?	0	0	0	0	0	0	0	0	0	0	0	0	0	0	0	0	0	0	5296600	0
A0A0J5Q213;Q4X189;B0XSB4	127;114;114	A0A0J5Q213	1	2;3	S	S(1)RDS(0.997)T(0.896)S(0.107)EGDDQPPR	S(68.33)RDS(25.05)T(9.33)S(-9.33)EGDDQPPR	1	2	-0.46329	98829000	0	98829000	0	0	0	0	0	0	0	5786500	13352000	0	3827700	#DIV/0!	#NAME?	#NAME?	#DIV/0!	#NAME?	0	0	0	0	0	0	0	0	0	0	0	0	0	0	0	0	0	0	0	5786500
Q4WU54;B0Y3N0;A0A0J5PUV5	248;248;248	Q4WU54	1	1;2	T	S(1)QT(1)PIPTPEAVASK	S(83.56)QT(75.76)PIPT(-75.76)PEAVAS(-136.64)K	3	2	-0.67038	162230000	9023800	153200000	0	0	0	0	0	0	0	12838000	29631000	0	8493800	#DIV/0!	#NAME?	#NAME?	#DIV/0!	#NAME?	0	0	0	0	0	0	0	0	0	0	0	0	0	0	0	0	0	0	1797600	11041000
A0A0J5PFJ4	336	A0A0J5PFJ4	1	1	S	NFPS(1)EEDLAAR	NFPS(68.89)EEDLAAR	4	2	-1.0002	59834000	59834000	0	0	0	0	0	0	0	0	5133100	11897000	0	3406020	#DIV/0!	#NAME?	#NAME?	#DIV/0!	#NAME?	0	0	0	0	0	0	0	0	0	0	0	0	0	0	0	0	0	0	5133100	0
Q4WT29;B0XQJ5;A0A0J5PWD5	757;757;757	Q4WT29	1	1	S	TFPGIQALFDQPEDNES(1)DDEEVFR	T(-147.57)FPGIQALFDQPEDNES(147.57)DDEEVFR	17	3	-0.99665	65736000	65736000	0	0	0	0	0	0	0	0	4482900	10413000	0	2979180	#DIV/0!	#NAME?	#NAME?	#DIV/0!	#NAME?	0	0	0	0	0	0	0	0	0	0	0	0	0	0	0	0	0	0	4482900	0
B0Y3L3;A0A0J5PS44;Q4WU36	577;577;577	B0Y3L3	1	1	S	ELS(1)DDEEEQEPNK	ELS(106.55)DDEEEQEPNK	3	2	0.40381	142190000	142190000	0	0	1018100	812590	577690	1995700	988400	0	10624000	26073000	802793	7936220	9.88576	#NAME?	#NAME?	3.30535	#NAME?	1018100	0	0	812590	0	0	577690	0	0	1995700	0	0	988400	0	0	0	0	0	10624000	0
Q4WXG0;B0XY60;A0A0J5PUX1;A1D7B5	509;509;509;509	Q4WXG0	1	2	S	IEELDS(1)ES(1)EDDLEEIQK	IEELDS(64.83)ES(64.83)EDDLEEIQK	6	2	2.0862	227340000	0	227340000	0	0	0	0	0	0	0	18377000	42887000	0	12252800	#DIV/0!	#NAME?	#NAME?	#DIV/0!	#NAME?	0	0	0	0	0	0	0	0	0	0	0	0	0	0	0	0	0	0	0	18377000
Q4WXG0;B0XY60;A0A0J5PUX1;A1D7B5	511;511;511;511	Q4WXG0	1	2	S	IEELDS(1)ES(1)EDDLEEIQK	IEELDS(64.83)ES(64.83)EDDLEEIQK	8	2	2.0862	227340000	0	227340000	0	0	0	0	0	0	0	18377000	42887000	0	12252800	#DIV/0!	#NAME?	#NAME?	#DIV/0!	#NAME?	0	0	0	0	0	0	0	0	0	0	0	0	0	0	0	0	0	0	0	18377000
Q4WIK3;B0XTH7;A0A0J5Q386	108;108;108	Q4WIK3	1	1;2;3	S	RPES(1)PVEPMPEAPTSPSPAPDAEPQTLDVK	RPES(81.79)PVEPMPEAPT(-81.79)S(-88.99)PS(-113.56)PAPDAEPQT(-136.52)LDVK	4	3	0.60657	145880000	15152000	129030000	1698900	0	0	0	0	0	0	15896000	37373000	0	10653800	#DIV/0!	#NAME?	#NAME?	#DIV/0!	#NAME?	0	0	0	0	0	0	0	0	0	0	0	0	0	0	0	0	0	0	3562000	11601000
A0A0J5Q143;Q4X0A7;B0XTS3;A1DHW7;A1C7E2	1606;1633;1633;1597;1419	A0A0J5Q143	1	1;2	S	AVGGGDLS(1)DS(1)DLR	AVGGGDLS(74.97)DS(74.97)DLR	8	2	-2.555	352110000	338320000	13796000	0	2351200	4724100	3401600	4705900	3672400	4041500	25949000	64903000	3492300	20654360	5.91426	#NAME?	#NAME?	2.5642	#NAME?	2351200	0	0	4724100	0	0	3401600	0	0	4705900	0	0	3672400	0	0	4041500	0	0	25949000	0
A0A0J5PN03;Q4WHV8;B0XUS5;A1DFI3	603;511;511;603	A0A0J5PN03	1	1	S	LSQPSLSSSPAQPAEVPPAS(1)PAR	LS(-176.01)QPS(-171.85)LS(-166.42)S(-162.62)S(-162.62)PAQPAEVPPAS(162.62)PAR	20	3	-0.86769	26188000	26188000	0	0	1523500	0	580060	1116600	0	0	0	0	701187	223320	0.318489	#NAME?	#NAME?	-1.65069	#NAME?	1523500	0	0	0	0	0	580060	0	0	1116600	0	0	0	0	0	0	0	0	0	0
Q4WM60;B0Y8E8;A0A0J5Q3F1	512;512;512	Q4WM60	1	2	S	AAAHLLS(1)DDDDT(1)DEEDGEKK	AAAHLLS(99.96)DDDDT(99.96)DEEDGEKK	7	3	-0.6953	140900000	0	140900000	0	0	0	0	0	0	0	10481000	24759000	0	7048000	#DIV/0!	#NAME?	#NAME?	#DIV/0!	#NAME?	0	0	0	0	0	0	0	0	0	0	0	0	0	0	0	0	0	0	0	10481000
Q4WM60;B0Y8E8;A0A0J5Q3F1	517;517;517	Q4WM60	1	2	T	AAAHLLS(1)DDDDT(1)DEEDGEKK	AAAHLLS(99.96)DDDDT(99.96)DEEDGEKK	12	3	-0.6953	140900000	0	140900000	0	0	0	0	0	0	0	10481000	24759000	0	7048000	#DIV/0!	#NAME?	#NAME?	#DIV/0!	#NAME?	0	0	0	0	0	0	0	0	0	0	0	0	0	0	0	0	0	0	0	10481000
A0A0J5SVY5;Q4X197;B0XSA6	83;83;83	A0A0J5SVY5	1	2	S	VADYNS(1)ES(1)DDEELPGR	VADY(-77.78)NS(77.78)ES(116.11)DDEELPGR	8	2	1.9025	315750000	0	315750000	0	0	0	0	0	0	0	22211000	52733000	0	14988800	#DIV/0!	#NAME?	#NAME?	#DIV/0!	#NAME?	0	0	0	0	0	0	0	0	0	0	0	0	0	0	0	0	0	0	0	22211000
A0A0J5PEM1;Q4WQ38;B0Y6X6	486;511;511	A0A0J5PEM1	1	1	S	GEAVELRPHTDPQWEDEVAVS(1)D	GEAVELRPHT(-172.25)DPQWEDEVAVS(172.25)D	21	3	-0.065217	463590000	463590000	0	0	0	0	0	0	0	0	14979000	35602000	0	10116200	#DIV/0!	#NAME?	#NAME?	#DIV/0!	#NAME?	0	0	0	0	0	0	0	0	0	0	0	0	0	0	0	0	0	0	14979000	0
B0XT22;A0A0J5Q2X5;Q4X0M4	1074;1075;1074	B0XT22	1	1	S	YAPSPATQAAS(1)PQLSTR	Y(-219.88)APS(-165.92)PAT(-75.98)QAAS(63.95)PQLS(-63.95)T(-96.99)R	11	2	3.604	541910000	541910000	0	0	5375700	8667000	6858600	12936000	1797300	8800600	33684000	79818000	6967100	27407180	3.9338	#NAME?	#NAME?	1.97592	#NAME?	5375700	0	0	8667000	0	0	6858600	0	0	12936000	0	0	1797300	0	0	8800600	0	0	33684000	0
Q4X100;B0XSJ9;A0A0J5PYG5;A1DH82;Q5AZU0;A0A1U8QJ19	16;16;16;16;16;16	Q4X100	1	1	S	LPS(1)PPPFTEVQIGPK	LPS(100.81)PPPFT(-100.81)EVQIGPK	3	2	-0.76648	200830000	200830000	0	0	3700700	0	0	4577600	2212200	2446500	0	5255200	1.23357e+06	2898300	2.34953	#NAME?	#NAME?	1.23237	#NAME?	3700700	0	0	0	0	0	0	0	0	4577600	0	0	2212200	0	0	2446500	0	0	0	0
Q4WKB5;B0XMV6;A0A0J5PP43	203;203;209	Q4WKB5	1	3	S	GTAADVPFDLDDIPDDAFDS(1)DLS(1)LS(1)PPR	GT(-101.7)AADVPFDLDDIPDDAFDS(101.7)DLS(104.71)LS(109.49)PPR	20	3	-0.63999	17294000	0	0	17294000	0	0	0	0	0	0	3482000	8303100	0	2357020	#DIV/0!	#NAME?	#NAME?	#DIV/0!	#NAME?	0	0	0	0	0	0	0	0	0	0	0	0	0	0	0	0	0	0	0	0
Q4WKB5;B0XMV6;A0A0J5PP43	206;206;212	Q4WKB5	1	3	S	GTAADVPFDLDDIPDDAFDS(1)DLS(1)LS(1)PPR	GT(-101.7)AADVPFDLDDIPDDAFDS(101.7)DLS(104.71)LS(109.49)PPR	23	3	-0.63999	17294000	0	0	17294000	0	0	0	0	0	0	3482000	8303100	0	2357020	#DIV/0!	#NAME?	#NAME?	#DIV/0!	#NAME?	0	0	0	0	0	0	0	0	0	0	0	0	0	0	0	0	0	0	0	0
Q4WKB5;B0XMV6;A0A0J5PP43	208;208;214	Q4WKB5	1	3	S	GTAADVPFDLDDIPDDAFDS(1)DLS(1)LS(1)PPR	GT(-101.7)AADVPFDLDDIPDDAFDS(101.7)DLS(104.71)LS(109.49)PPR	25	3	-0.63999	17294000	0	0	17294000	0	0	0	0	0	0	3482000	8303100	0	2357020	#DIV/0!	#NAME?	#NAME?	#DIV/0!	#NAME?	0	0	0	0	0	0	0	0	0	0	0	0	0	0	0	0	0	0	0	0
A0A0J5PFH2;A1CXQ5;Q4WNW8;B0Y5R4	53;53;53;53	A0A0J5PFH2	1	1	S	EPFS(1)PGADDSR	EPFS(121.3)PGADDS(-121.3)R	4	2	0.26821	171870000	171870000	0	0	0	0	1243100	0	0	0	16302000	31665000	414367	9593400	23.152	#NAME?	#NAME?	4.53306	#NAME?	0	0	0	0	0	0	1243100	0	0	0	0	0	0	0	0	0	0	0	16302000	0
Q4WK03;B0XND2;A0A0J5PNU3;A1D4K4	753;753;753;751	Q4WK03	1	1	S	EDAAETATEENKS(1)	EDAAET(-141.68)AT(-106.9)EENKS(106.9)	13	2	-0.43443	13312000	13312000	0	0	0	0	0	0	0	0	1085900	2601100	0	737400	#DIV/0!	#NAME?	#NAME?	#DIV/0!	#NAME?	0	0	0	0	0	0	0	0	0	0	0	0	0	0	0	0	0	0	1085900	0
Q4WK70;B0XN02;A0A0J5PQ48	249;249;118	Q4WK70	1	1;2	S	ASETALGAEES(1)DS(1)DVPIER	AS(-152.79)ET(-149.51)ALGAEES(149.51)DS(168.49)DVPIER	13	2	4.1632	919430000	16797000	902630000	0	1518800	0	1560000	2221600	1142500	1344000	95024000	36899000	1.02627e+06	27326220	26.6268	#NAME?	#NAME?	4.73481	#NAME?	0	1518800	0	0	0	0	803330	756680	0	0	2221600	0	0	1142500	0	606740	737260	0	0	95024000
A0A0J5Q2C3;Q4WN71;B0Y7C7;A1DMD9	71;71;71;71	A0A0J5Q2C3	1	1;2	S	S(1)PNS(1)PIDGAAPPSR	S(135.71)PNS(144.46)PIDGAAPPS(-135.71)R	1	2	0.39252	59853000	4844600	55008000	0	0	0	0	499820	0	0	3526200	10695000	0	2944204	#DIV/0!	#NAME?	#NAME?	#DIV/0!	#NAME?	0	0	0	0	0	0	0	0	0	499820	0	0	0	0	0	0	0	0	0	3526200
Q4WX78;B0XYE0;A1D7J7;A0A0J5PXR8;A1CJX1	325;325;325;325;332	Q4WX78	1	2	S	VETS(1)PS(1)PPHQR	VET(-34.09)S(34.09)PS(84.53)PPHQR	6	2	-0.066883	45535000	0	45535000	0	0	0	0	0	0	0	3718600	9033800	0	2550480	#DIV/0!	#NAME?	#NAME?	#DIV/0!	#NAME?	0	0	0	0	0	0	0	0	0	0	0	0	0	0	0	0	0	0	0	3718600
B0XXX5;A0A0J5SRT4;A4D9E5;A1D741	34;34;34;34	B0XXX5	1	1;2	S	FKS(1)PILGS(1)PR	FKS(122.12)PILGS(122.12)PR	8	2	0.79352	48649000	39225000	9423400	0	0	0	0	550050	0	0	5410300	15593000	0	4310670	#DIV/0!	#NAME?	#NAME?	#DIV/0!	#NAME?	0	0	0	0	0	0	0	0	0	550050	0	0	0	0	0	0	0	0	5410300	0
Q4WKH8;B0XMI1;A1D514;A1CS41;A0A0J5PM30	80;80;80;80;80	Q4WKH8	1	2	S	AVNLDGYDS(1)DS(1)ENEGFSAR	AVNLDGY(-77)DS(77)DS(95.92)ENEGFS(-102.56)AR	9	2	0.46723	140900000	0	140900000	0	0	0	0	0	0	0	24726000	60484000	0	17042000	#DIV/0!	#NAME?	#NAME?	#DIV/0!	#NAME?	0	0	0	0	0	0	0	0	0	0	0	0	0	0	0	0	0	0	0	24726000
Q4WKH8;B0XMI1;A1D514;A1CS41;A0A0J5PM30	82;82;82;82;82	Q4WKH8	1	2	S	AVNLDGYDS(1)DS(1)ENEGFSAR	AVNLDGY(-77)DS(77)DS(95.92)ENEGFS(-102.56)AR	11	2	0.46723	140900000	0	140900000	0	0	0	0	0	0	0	24726000	60484000	0	17042000	#DIV/0!	#NAME?	#NAME?	#DIV/0!	#NAME?	0	0	0	0	0	0	0	0	0	0	0	0	0	0	0	0	0	0	0	24726000
Q4WHH2;B0XVJ2;A0A0J5PMN4;A1DFW1	1185;1185;1185;1185	Q4WHH2	1	1	S	S(1)LAGADNTLR	S(91.53)LAGADNT(-91.53)LR	1	2	0.091521	17379000	17379000	0	0	0	0	0	0	0	0	3804600	9334500	0	2627820	#DIV/0!	#NAME?	#NAME?	#DIV/0!	#NAME?	0	0	0	0	0	0	0	0	0	0	0	0	0	0	0	0	0	0	3804600	0
A0A0J5PW21;Q5B7N3;A0A1U8QW87;B0XZ77;Q4WWE7;A1D8E7	1288;278;278;251;343;249	A0A0J5PW21;B0XZ77	1	1	S	FGLDLAS(1)PPAQR	FGLDLAS(73.36)PPAQR	7	2	-0.25687	160100000	160100000	0	0	3412000	3009900	2149800	5699300	1736500	4023000	3822300	12986000	2.85723e+06	5653420	1.97863	#NAME?	#NAME?	0.984505	#NAME?	3412000	0	0	3009900	0	0	2149800	0	0	5699300	0	0	1736500	0	0	4023000	0	0	3822300	0
A0A0J5Q0B0	582	A0A0J5Q0B0	1	1	S	AAAQEEDS(1)EVEPDLASIAK	AAAQEEDS(147.62)EVEPDLAS(-147.62)IAK	8	2	4.1764	55389000	55389000	0	0	1966300	2007300	2068800	2178600	1896800	1809000	3841400	5594300	2.01413e+06	3064020	1.52126	#NAME?	#NAME?	0.605267	#NAME?	1966300	0	0	2007300	0	0	2068800	0	0	2178600	0	0	1896800	0	0	1809000	0	0	3841400	0
Q4WZI1;B0XVB4;A0A0J5Q0G2	314;314;314	Q4WZI1	1	1	S	KPNLDES(1)DEEGEDVK	KPNLDES(124.04)DEEGEDVK	7	2	-0.37408	90816000	90816000	0	0	0	0	0	0	0	0	7641700	18876000	0	5303540	#DIV/0!	#NAME?	#NAME?	#DIV/0!	#NAME?	0	0	0	0	0	0	0	0	0	0	0	0	0	0	0	0	0	0	7641700	0
Q4WYX0;B0XZX2;A1CLF5;A0A0J5PCV8	69;69;69;69	Q4WYX0	1	1;2	S	VMQPEES(1)ES(1)E	VMQPEES(102.05)ES(102.05)E	7	2	0.34025	16604000	3425000	13179000	0	0	0	0	0	0	0	3891400	9614700	0	2701220	#DIV/0!	#NAME?	#NAME?	#DIV/0!	#NAME?	0	0	0	0	0	0	0	0	0	0	0	0	0	0	0	0	0	0	1114500	2776800
Q4X0H2;B0XTE4;A0A0J5PYJ0;A1DHQ5	264;264;264;264	Q4X0H2	1	1	S	LEALNRPAS(1)DQEMQDTYPVADR	LEALNRPAS(96.07)DQEMQDT(-96.07)Y(-111.79)PVADR	9	3	1.0797	82081000	82081000	0	0	0	0	0	0	0	0	5408800	13485000	0	3778760	#DIV/0!	#NAME?	#NAME?	#DIV/0!	#NAME?	0	0	0	0	0	0	0	0	0	0	0	0	0	0	0	0	0	0	5408800	0
A1D4X2;A0A0J5PLF5;Q4WKD1;B0XMM5	25;25;76;76	A1D4X2	1	2	S	APTHEPPS(1)LPAS(1)PLAK	APT(-50.58)HEPPS(50.58)LPAS(90.25)PLAK	12	2	-1.1981	78619000	0	78619000	0	0	0	0	0	0	0	4689600	11706000	0	3279120	#DIV/0!	#NAME?	#NAME?	#DIV/0!	#NAME?	0	0	0	0	0	0	0	0	0	0	0	0	0	0	0	0	0	0	0	4689600
A0A0J5SVY5;Q4X197;B0XSA6	81;81;81	A0A0J5SVY5	1	1;2	S	VADYNS(1)ES(1)DDEELPGR	VADY(-77.78)NS(77.78)ES(116.11)DDEELPGR	6	2	1.9025	320260000	4506400	315750000	0	0	0	0	0	0	0	22211000	55663000	0	15574800	#DIV/0!	#NAME?	#NAME?	#DIV/0!	#NAME?	0	0	0	0	0	0	0	0	0	0	0	0	0	0	0	0	0	0	0	22211000
Q4WT29;B0XQJ5;A0A0J5PWD5	952;952;952	Q4WT29	1	1;2	S	GEENAEGLS(1)DAES(1)EIWEALVK	GEENAEGLS(83.83)DAES(83.83)EIWEALVK	13	2	1.8493	221110000	5422500	215690000	0	0	0	0	0	0	0	21112000	53000000	0	14822400	#DIV/0!	#NAME?	#NAME?	#DIV/0!	#NAME?	0	0	0	0	0	0	0	0	0	0	0	0	0	0	0	0	0	0	0	21112000
A0A0J5PUH8;A1D6X6;Q4WXW4;B0XXQ3	160;163;187;187	A0A0J5PUH8	1	1;2	T	AAENLAQNES(1)EPQT(1)PANEEPAEPAEK	AAENLAQNES(67.22)EPQT(67.22)PANEEPAEPAEK	14	3	2.8548	6109700000	2078000000	4031700000	0	65136000	37502000	46879000	89238000	59776000	36841000	527100000	182400000	49839000	179071000	3.59299	#NAME?	#NAME?	1.84518	#NAME?	20001000	45136000	0	20169000	17333000	0	20850000	26029000	0	35727000	53511000	0	24293000	35483000	0	18780000	18061000	0	273580000	253520000
Q4W9S8;B0YEH1;A0A0J5PR49;A1D9P1	66;66;66;66	Q4W9S8	1	1;2	S	FLKDVAS(1)DS(1)EEEEEEEK	FLKDVAS(166.21)DS(166.21)EEEEEEEK	7	2	-0.30597	4420600000	21713000	4398900000	0	7875800	2313000	4691800	11563000	6399200	2807800	83135000	228290000	4960200	66439000	13.3944	#NAME?	#NAME?	3.74356	#NAME?	0	7875800	0	0	2313000	0	0	4691800	0	0	11563000	0	0	6399200	0	0	2807800	0	4241900	78894000
Q4WHB4;B0XVW9;A1DG18;A0A0J5PNF3;Q5AW79;A0A1U8QT13;A1C5Y4	84;84;84;84;87;87;83	Q4WHB4	1	1	S	VLS(1)EEDPGYIAAK	VLS(107.82)EEDPGY(-107.82)IAAK	3	2	-0.88271	23865000	23865000	0	0	0	0	0	0	0	0	2839100	7162800	0	2000380	#DIV/0!	#NAME?	#NAME?	#DIV/0!	#NAME?	0	0	0	0	0	0	0	0	0	0	0	0	0	0	0	0	0	0	2839100	0
Q4WSR9;B0XQV5;A0A0J5PZ66;Q6MYV0;A1D2N6	178;178;185;169;61	Q4WSR9	1	2	S	PIVVEEGS(1)EDS(1)DEPIR	PIVVEEGS(96.74)EDS(96.74)DEPIR	8	2	0.96069	10583000	0	10583000	0	0	0	0	0	0	0	1911900	4824600	0	1347300	#DIV/0!	#NAME?	#NAME?	#DIV/0!	#NAME?	0	0	0	0	0	0	0	0	0	0	0	0	0	0	0	0	0	0	0	1911900
Q4WSR9;B0XQV5;A0A0J5PZ66;Q6MYV0;A1D2N6	181;181;188;172;64	Q4WSR9	1	2	S	PIVVEEGS(1)EDS(1)DEPIR	PIVVEEGS(96.74)EDS(96.74)DEPIR	11	2	0.96069	10583000	0	10583000	0	0	0	0	0	0	0	1911900	4824600	0	1347300	#DIV/0!	#NAME?	#NAME?	#DIV/0!	#NAME?	0	0	0	0	0	0	0	0	0	0	0	0	0	0	0	0	0	0	0	1911900
Q4WTJ7;B0XQ28;A1D3G9;A0A0J5PX64	226;226;226;226	Q4WTJ7	1	1	S	SNQES(1)PAAQAGGK	S(-96.37)NQES(96.37)PAAQAGGK	5	2	-0.76222	10404000	10404000	0	0	0	0	0	0	0	0	817140	2062200	0	575868	#DIV/0!	#NAME?	#NAME?	#DIV/0!	#NAME?	0	0	0	0	0	0	0	0	0	0	0	0	0	0	0	0	0	0	817140	0
Q8TFY0;A0A0J5Q4C3;Q4WSG1;B0XR75	190;194;198;198	Q8TFY0	1	1	S	FPGYDIES(1)EELDAETLR	FPGY(-147.59)DIES(114.37)EELDAET(-114.37)LR	8	2	0.16599	12026000	12026000	0	0	0	0	0	0	0	0	1838900	4663500	0	1300480	#DIV/0!	#NAME?	#NAME?	#DIV/0!	#NAME?	0	0	0	0	0	0	0	0	0	0	0	0	0	0	0	0	0	0	1838900	0
A1CZX0;Q4WEL9;B0Y2U3;A0A0J5PUW0	375;348;348;348	A1CZX0	1	2;3	S	RAS(1)S(1)VNS(1)LPHNR	RAS(91.84)S(91.84)VNS(91.84)LPHNR	7	2	-1.4192	41246000	0	11442000	29804000	0	0	0	0	0	0	3886600	9890900	0	2755500	#DIV/0!	#NAME?	#NAME?	#DIV/0!	#NAME?	0	0	0	0	0	0	0	0	0	0	0	0	0	0	0	0	0	0	0	0
Q4WUF9;B0Y3Y5;A0A0J5SPP7	199;199;250	Q4WUF9	1	2;3	S	S(1)LS(1)PGS(1)ENGDVEGGAR	S(100.59)LS(100.59)PGS(100.59)ENGDVEGGAR	1	2	0.44433	156660000	0	154220000	2441600	0	0	0	3956200	1052600	0	11146000	48284000	0	12887760	#DIV/0!	#NAME?	#NAME?	#DIV/0!	#NAME?	0	0	0	0	0	0	0	0	0	0	3956200	0	0	1052600	0	0	0	0	0	11146000
Q4X1D2;B0XS74;A0A0J5Q251;A1DGW6;A1C690	17;17;17;17;17	Q4X1D2	1	1	S	VNAHPNLGDES(1)DVEEEALVNDYR	VNAHPNLGDES(174.43)DVEEEALVNDY(-174.43)R	11	3	-0.15057	6109100000	6109100000	0	0	4455700	0	5508400	4531500	3069300	2143300	338850000	867270000	3.32137e+06	243172820	73.2147	#NAME?	#NAME?	6.19406	#NAME?	4455700	0	0	0	0	0	5508400	0	0	4531500	0	0	3069300	0	0	2143300	0	0	338850000	0
Q4W9S8;B0YEH1;A0A0J5PR49;A1D9P1	68;68;68;68	Q4W9S8	1	1;2	S	FLKDVAS(1)DS(1)EEEEEEEK	FLKDVAS(166.21)DS(166.21)EEEEEEEK	9	2	-0.30597	4408200000	9324300	4398900000	0	9155100	2313000	4691800	13283000	6399200	2807800	78894000	223500000	5.38663e+06	64976800	12.0626	#NAME?	#NAME?	3.59247	#NAME?	1279400	7875800	0	0	2313000	0	0	4691800	0	1719700	11563000	0	0	6399200	0	0	2807800	0	0	78894000
Q4WCI8;B0YA36;A1DB38;A0A0J5PK06	161;161;161;161	Q4WCI8	1	1	S	DPS(1)EDIVALTNSGR	DPS(102.02)EDIVALT(-102.02)NS(-114.93)GR	3	2	1.975	2773400	2773400	0	0	0	0	0	0	0	0	763840	2009600	0	554688	#DIV/0!	#NAME?	#NAME?	#DIV/0!	#NAME?	0	0	0	0	0	0	0	0	0	0	0	0	0	0	0	0	0	0	763840	0
B0Y3E3;A0A0J5PRK3;Q4WTW8;A1C9X8;A1CZD4	17;87;17;40;87	B0Y3E3	1	2	S	KES(1)ES(1)PPPK	KES(92.79)ES(92.79)PPPK	3	2	-0.059673	15721000	0	15721000	0	0	0	0	0	0	0	1123000	2955200	0	815640	#DIV/0!	#NAME?	#NAME?	#DIV/0!	#NAME?	0	0	0	0	0	0	0	0	0	0	0	0	0	0	0	0	0	0	0	1123000
B0Y3E3;A0A0J5PRK3;Q4WTW8;A1C9X8;A1CZD4	19;89;19;42;89	B0Y3E3	1	2	S	KES(1)ES(1)PPPK	KES(92.79)ES(92.79)PPPK	5	2	-0.059673	15721000	0	15721000	0	0	0	0	0	0	0	1123000	2955200	0	815640	#DIV/0!	#NAME?	#NAME?	#DIV/0!	#NAME?	0	0	0	0	0	0	0	0	0	0	0	0	0	0	0	0	0	0	0	1123000
A0A0J5Q2E5	296	A0A0J5Q2E5	1	1	S	EKEDALFTPEIQNQS(1)AEAVK	EKEDALFT(-95.83)PEIQNQS(95.83)AEAVK	15	3	0.14031	9551000	9551000	0	0	0	0	0	0	0	0	1535100	4043200	0	1115660	#DIV/0!	#NAME?	#NAME?	#DIV/0!	#NAME?	0	0	0	0	0	0	0	0	0	0	0	0	0	0	0	0	0	0	1535100	0
Q4WJT7;B0XNR2;A0A0J5SJF3	283;283;283	Q4WJT7	1	1;2;3	S	AAVES(1)S(1)VEEEEVDTNIEHIR	AAVES(82.94)S(80.35)VEEEEVDT(-80.35)NIEHIR	5	3	-0.0031709	5024700	1377100	3647600	0	0	0	0	0	0	0	1377100	3647600	0	1004940	#DIV/0!	#NAME?	#NAME?	#DIV/0!	#NAME?	0	0	0	0	0	0	0	0	0	0	0	0	0	0	0	0	0	0	1377100	0
B0Y3E3;A0A0J5PRK3	465;517	B0Y3E3	1	1;2	S	VPS(1)S(1)PHGPVEEPPAEK	VPS(78.7)S(78.7)PHGPVEEPPAEK	3	2	0.00059418	26227000	2350600	23877000	0	0	0	0	0	0	0	2662800	7083900	0	1949340	#DIV/0!	#NAME?	#NAME?	#DIV/0!	#NAME?	0	0	0	0	0	0	0	0	0	0	0	0	0	0	0	0	0	0	0	2662800
B0Y3E3;A0A0J5PRK3	466;518	B0Y3E3	1	1;2	S	VPS(1)S(1)PHGPVEEPPAEK	VPS(78.7)S(78.7)PHGPVEEPPAEK	4	2	0.00059418	26227000	2350600	23877000	0	0	0	0	0	0	0	2662800	7083900	0	1949340	#DIV/0!	#NAME?	#NAME?	#DIV/0!	#NAME?	0	0	0	0	0	0	0	0	0	0	0	0	0	0	0	0	0	0	0	2662800
Q4WT29;B0XQJ5;A0A0J5PWD5	948;948;948	Q4WT29	1	1;2	S	GEENAEGLS(1)DAES(1)EIWEALVK	GEENAEGLS(83.83)DAES(83.83)EIWEALVK	9	2	1.8493	237190000	21501000	215690000	0	0	0	0	0	0	0	21112000	56271000	0	15476600	#DIV/0!	#NAME?	#NAME?	#DIV/0!	#NAME?	0	0	0	0	0	0	0	0	0	0	0	0	0	0	0	0	0	0	0	21112000
A0A0J5Q143;Q4X0A7;B0XTS3	1509;1536;1536	A0A0J5Q143	1	1;2	S	NEDS(1)DDDESPPDYSDSPAAGEQSLAK	NEDS(68.59)DDDES(-68.59)PPDY(-127.46)S(-135.53)DS(-149.81)PAAGEQS(-174.98)LAK	4	2	1.6262	138810000	138810000	0	0	0	0	1299000	0	894630	0	9802900	23387000	433000	6816906	15.7434	#NAME?	#NAME?	3.97668	#NAME?	0	0	0	0	0	0	1299000	0	0	0	0	0	894630	0	0	0	0	0	9802900	0
Q4WBL6;B0YA94;A0A0J5PNG6	2;2;2	Q4WBL6	1	1	S	S(1)EVAQNSPAEVQAK	S(84.01)EVAQNS(-84.01)PAEVQAK	1	2	-0.32628	27935000	27935000	0	0	719380	0	0	0	573740	0	3406700	7858700	239793	2367828	9.87445	#NAME?	#NAME?	3.3037	#NAME?	719380	0	0	0	0	0	0	0	0	0	0	0	573740	0	0	0	0	0	3406700	0
Q4WUL2;B0Y436;A0A0J5PS79	97;97;104	Q4WUL2	1	1	S	EAHHTYENSLDLES(1)GDEDGPVVVR	EAHHT(-120.63)Y(-121.36)ENS(-113.37)LDLES(113.37)GDEDGPVVVR	14	3	0.020343	27978000	27978000	0	0	0	0	0	0	0	0	5213200	14160000	0	3874640	#DIV/0!	#NAME?	#NAME?	#DIV/0!	#NAME?	0	0	0	0	0	0	0	0	0	0	0	0	0	0	0	0	0	0	5213200	0
Q4WRE2;B0XNX2;A0A0J5PGU7	71;71;71	Q4WRE2	1	1	S	AATEDQELDS(1)GDEAMIQK	AAT(-139.13)EDQELDS(139.13)GDEAMIQK	10	2	-1.1638	83752000	83752000	0	0	841180	0	576310	0	844150	0	0	0	472497	168830	0.357315	#NAME?	#NAME?	-1.48473	#NAME?	841180	0	0	0	0	0	576310	0	0	0	0	0	844150	0	0	0	0	0	0	0
Q4WKM5;B0XRF9;A1D566;A0A0J5PQI4;A1CSA0	67;67;67;67;70	Q4WKM5	1	1	S	ELQDVES(1)PPQR	ELQDVES(85.35)PPQR	7	2	-0.48014	70124000	70124000	0	0	0	0	0	0	0	0	4742600	12972000	0	3542920	#DIV/0!	#NAME?	#NAME?	#DIV/0!	#NAME?	0	0	0	0	0	0	0	0	0	0	0	0	0	0	0	0	0	0	4742600	0
Q4X1Q2;B0XRW3;A0A0J5Q3R5	789;789;789	Q4X1Q2	1	1	S	GVEEDDGS(1)EDQGEAAQTTQK	GVEEDDGS(168.42)EDQGEAAQT(-168.42)T(-186.7)QK	8	2	1.0577	43357000	43357000	0	0	0	0	450800	0	996190	0	2649800	9175100	150267	2564218	17.0644	#NAME?	#NAME?	4.09292	#NAME?	0	0	0	0	0	0	450800	0	0	0	0	0	996190	0	0	0	0	0	2649800	0
Q4X1J9;B0XS13;A0A0J5Q3M9	76;76;76	Q4X1J9	1	1	S	RLS(1)NEQPQTSAVSESAAK	RLS(82.14)NEQPQT(-82.14)S(-104.83)AVS(-131.63)ES(-148.95)AAK	3	2	0.94001	31395000	31395000	0	0	0	0	0	0	0	0	3459100	9486100	0	2589040	#DIV/0!	#NAME?	#NAME?	#DIV/0!	#NAME?	0	0	0	0	0	0	0	0	0	0	0	0	0	0	0	0	0	0	3459100	0
Q4WU07;B0Y3I5;A0A0J5SPC5	413;413;413	Q4WU07	1	2	S	APVNSGGPLVAYGS(1)DDDS(1)D	APVNS(-212.16)GGPLVAY(-58.91)GS(58.91)DDDS(117.68)D	18	2	-0.096041	182050000	0	182050000	0	0	0	0	0	0	0	13558000	38053000	0	10322200	#DIV/0!	#NAME?	#NAME?	#DIV/0!	#NAME?	0	0	0	0	0	0	0	0	0	0	0	0	0	0	0	0	0	0	0	13558000
A0A0J5PKR9;B0XP40;Q4WJM2	549;484;484	A0A0J5PKR9;B0XP40	1	1	S	NS(1)PPVNVPR	NS(73.95)PPVNVPR	2	2	-0.50507	17385000	13254000	4131200	0	0	0	0	0	0	0	2554200	7195800	0	1950000	#DIV/0!	#NAME?	#NAME?	#DIV/0!	#NAME?	0	0	0	0	0	0	0	0	0	0	0	0	0	0	0	0	0	0	2554200	0
Q4X1D8;B0XS68;A0A0J5PYP9	630;630;631	Q4X1D8	1	1;2	S	TETSADLGEES(1)DDELS(1)VR	T(-190.81)ET(-175.71)S(-154.63)ADLGEES(154.63)DDELS(244.45)VR	11	2	-0.11701	1296000000	1176500000	119570000	0	11481000	8660100	9263600	9986200	0	1872000	110280000	99926000	9.80157e+06	44412840	4.5312	#NAME?	#NAME?	2.17989	#NAME?	11481000	0	0	8660100	0	0	9263600	0	0	8040100	1946100	0	0	0	0	1872000	0	0	92793000	17487000
Q4WU54;B0Y3N0;A0A0J5PUV5	246;246;246	Q4WU54	1	1;2	S	S(1)QT(1)PIPTPEAVASK	S(84.77)QT(57.21)PIPT(-57.21)PEAVAS(-134.95)K	1	2	-0.21472	165280000	12071000	153200000	0	0	0	0	0	0	0	12156000	34463000	0	9323800	#DIV/0!	#NAME?	#NAME?	#DIV/0!	#NAME?	0	0	0	0	0	0	0	0	0	0	0	0	0	0	0	0	0	0	1115300	11041000
A0A0J5PR00;A1D0D8;Q4WE49;B0Y1Y7	163;163;163;163	A0A0J5PR00	1	1;2	S	EAMFS(1)DDEDLS(1)DAEEK	EAMFS(190.46)DDEDLS(190.46)DAEEK	5	2	-0.22428	339320000	4798900	334520000	0	0	0	0	0	0	0	1250500	3548400	0	959780	#DIV/0!	#NAME?	#NAME?	#DIV/0!	#NAME?	0	0	0	0	0	0	0	0	0	0	0	0	0	0	0	0	0	0	1250500	0
Q4WMC7;B0Y881;A0A0J5SZX8	457;457;457	Q4WMC7	1	1;2	S	NSDEIPLDLDS(1)DS(1)DQGISTTAETQGATQK	NS(-96.2)DEIPLDLDS(82.13)DS(74.2)DQGIS(-74.2)T(-80.35)T(-88.49)AET(-106.87)QGAT(-143.17)QK	13	3	0.13513	139320000	5514800	133810000	0	0	0	0	0	0	0	18568000	52783000	0	14270200	#DIV/0!	#NAME?	#NAME?	#DIV/0!	#NAME?	0	0	0	0	0	0	0	0	0	0	0	0	0	0	0	0	0	0	2873800	15694000
A1D6U0;B0XXL8;A0A0J5SRG8	196;196;196	A1D6U0	1	1	S	LEGDS(1)DEDSPAVSSSASQIPAK	LEGDS(81.78)DEDS(-81.78)PAVS(-163.66)S(-184.91)S(-193.22)AS(-234.82)QIPAK	5	2	2.677	40864000	40864000	0	0	0	0	650370	0	618460	0	4325500	11686000	216790	3325992	15.342	#NAME?	#NAME?	3.93941	#NAME?	0	0	0	0	0	0	650370	0	0	0	0	0	618460	0	0	0	0	0	4325500	0
A0A0J5Q3X7;Q4WLK0;B0XLY9	875;890;890	A0A0J5Q3X7	1	1	S	KAEEFDS(1)EEEDEAEWER	KAEEFDS(216.75)EEEDEAEWER	7	2	1.0257	178250000	178250000	0	0	0	0	0	0	0	0	21908000	62771000	0	16935800	#DIV/0!	#NAME?	#NAME?	#DIV/0!	#NAME?	0	0	0	0	0	0	0	0	0	0	0	0	0	0	0	0	0	0	21908000	0
A0A0J5Q0H3;Q4WZJ0	14;14	A0A0J5Q0H3	1	1;2	S	NEFLDVVS(1)DDDEGS(1)DR	NEFLDVVS(71.56)DDDEGS(71.56)DR	8	2	0.36105	10414000	8698600	1715700	0	0	0	0	0	0	0	1309400	3803700	0	1022620	#DIV/0!	#NAME?	#NAME?	#DIV/0!	#NAME?	0	0	0	0	0	0	0	0	0	0	0	0	0	0	0	0	0	0	1309400	0
B0XVA5	72	B0XVA5	1	1;2	S	NEFLDVVS(1)DDDEGS(1)DR	NEFLDVVS(71.56)DDDEGS(71.56)DR	8	2	0.36105	10414000	8698600	1715700	0	0	0	0	0	0	0	1309400	3803700	0	1022620	#DIV/0!	#NAME?	#NAME?	#DIV/0!	#NAME?	0	0	0	0	0	0	0	0	0	0	0	0	0	0	0	0	0	0	1309400	0
Q4X220;B0XW91;A0A0J5PZA0	206;206;2859	Q4X220	1	1	S	RNALAS(1)QEQQE	RNALAS(107.99)QEQQE	6	2	-1.2141	9735800	9735800	0	0	757690	0	402270	1579900	398570	678510	0	1801400	386653	891676	2.30614	#NAME?	#NAME?	1.20548	#NAME?	757690	0	0	0	0	0	402270	0	0	1579900	0	0	398570	0	0	678510	0	0	0	0
Q4WYX0;B0XZX2;A1CLF5;A0A0J5PCV8	71;71;71;71	Q4WYX0	1	2	S	VMQPEES(1)ES(1)E	VMQPEES(102.05)ES(102.05)E	9	2	0.34025	13179000	0	13179000	0	0	0	0	0	0	0	2776800	8090900	0	2173540	#DIV/0!	#NAME?	#NAME?	#DIV/0!	#NAME?	0	0	0	0	0	0	0	0	0	0	0	0	0	0	0	0	0	0	0	2776800
Q4X126;B0XSH3;A1DH57;A0A0J5Q3A1	417;417;417;417	Q4X126	1	1	S	QAGEDDAGS(1)DVDDADIYAEDAR	QAGEDDAGS(177.21)DVDDADIY(-177.21)AEDAR	9	2	-0.57255	126650000	126650000	0	0	1467300	0	1369500	1056600	0	0	11275000	19955000	945600	6457320	6.82881	#NAME?	#NAME?	2.77163	#NAME?	1467300	0	0	0	0	0	1369500	0	0	1056600	0	0	0	0	0	0	0	0	11275000	0
Q4WRD8;B0XNX7;A0A0J5PGU4;A1D1A4	390;390;390;390	Q4WRD8	1	1;2	S	GGLIDS(1)EDES(1)VLAEK	GGLIDS(114.01)EDES(114.01)VLAEK	6	2	1.9629	412310000	389440000	22872000	0	5468300	3287000	3405500	6419100	4545000	3399000	18981000	57754000	4053600	18219620	4.49468	#NAME?	#NAME?	2.16822	#NAME?	5468300	0	0	3287000	0	0	3405500	0	0	6419100	0	0	4545000	0	0	3399000	0	0	15956000	3024700
A0A0J5PHM0;Q4WDB6;B0YD34;A1DLQ4;A1CMD0	241;259;259;263;237	A0A0J5PHM0	1	1	S	VGGFNRPLS(1)P	VGGFNRPLS(84)P	9	2	-2.275	51534000	51534000	0	0	0	1446900	1444300	2299800	0	1902000	3916300	14470000	963733	4517620	4.68762	#NAME?	#NAME?	2.22886	#NAME?	0	0	0	1446900	0	0	1444300	0	0	2299800	0	0	0	0	0	1902000	0	0	3916300	0
B0XTC4;A0A0J5PYK3;A4D9A1;A1DHN4	516;516;516;516	B0XTC4	1	2	T	IDADDVET(1)DGS(1)DIQNTHHPGLSGLR	IDADDVET(96.89)DGS(92.66)DIQNT(-92.66)HHPGLS(-96.89)GLR	8	3	-0.44204	1124000000	0	1124000000	0	0	0	0	0	0	0	46844000	138170000	0	37002800	#DIV/0!	#NAME?	#NAME?	#DIV/0!	#NAME?	0	0	0	0	0	0	0	0	0	0	0	0	0	0	0	0	0	0	0	46844000
Q4WV51;B0Y0T1;A0A0J5PST7	176;176;953	Q4WV51	1	1;2	S	S(1)PDYDDFGR	S(72.18)PDY(-72.18)DDFGR	1	2	-0.46902	82407000	80200000	2207000	0	0	0	0	0	0	0	3445300	10176000	0	2724260	#DIV/0!	#NAME?	#NAME?	#DIV/0!	#NAME?	0	0	0	0	0	0	0	0	0	0	0	0	0	0	0	0	0	0	3445300	0
Q4WCF0;B0Y9Z8;A0A0J5PN44;A1DB77;A1C409	242;242;242;242;242	Q4WCF0	1	2	S	TIEDLEGS(1)DALS(1)IR	T(-129.76)IEDLEGS(129.76)DALS(174.32)IR	8	2	-0.25134	44374000	0	44374000	0	0	0	0	0	0	0	7418300	22016000	0	5886860	#DIV/0!	#NAME?	#NAME?	#DIV/0!	#NAME?	0	0	0	0	0	0	0	0	0	0	0	0	0	0	0	0	0	0	0	7418300
Q4WJ86;B0XPQ7;A0A0J5PN19	116;116;116	Q4WJ86	1	1	S	VTATGGAPCAQS(1)DDELDEIDR	VT(-128.86)AT(-128.86)GGAPCAQS(128.86)DDELDEIDR	12	2	0.46733	144790000	144790000	0	0	1658100	416840	1243800	0	1012400	1197300	13299000	31318000	1.10625e+06	9365340	8.46587	#NAME?	#NAME?	3.08166	#NAME?	1658100	0	0	416840	0	0	1243800	0	0	0	0	0	1012400	0	0	1197300	0	0	13299000	0
P40292;B0Y324;A0A0J5PRK0;A1CZP9	188;188;188;188	P40292	1	1	S	DEQTDYLNES(1)R	DEQT(-100.73)DY(-77.99)LNES(77.99)R	10	2	-0.1512	6925300	6925300	0	0	0	0	0	0	0	0	881280	2635000	0	703256	#DIV/0!	#NAME?	#NAME?	#DIV/0!	#NAME?	0	0	0	0	0	0	0	0	0	0	0	0	0	0	0	0	0	0	881280	0
A1DGV1;Q4X1E7;B0XS59;A0A0J5Q265	292;292;292;292	A1DGV1	1		S	AFNPY(0.135)DLY(0.03)S(0.798)KS(0.037)DDVPS(1)VEELK	AFNPY(-7.7)DLY(-14.31)S(7.7)KS(-13.38)DDVPS(91.02)VEELK	16	2	2.3429	1224000	0	1224000	0	0	0	0	0	917990	0	306030	0	0	244804	#DIV/0!	#NAME?	#NAME?	#DIV/0!	#NAME?	0	0	0	0	0	0	0	0	0	0	0	0	0	917990	0	0	0	0	0	306030
A0A0J5Q2C3;Q4WN71;B0Y7C7	90;90;90	A0A0J5Q2C3	1	1;2	S	S(1)LNS(1)EDLEAVLK	S(149.35)LNS(149.35)EDLEAVLK	4	2	-0.28181	97669000	4997600	92671000	0	0	0	0	0	0	0	4509000	13569000	0	3615600	#DIV/0!	#NAME?	#NAME?	#DIV/0!	#NAME?	0	0	0	0	0	0	0	0	0	0	0	0	0	0	0	0	0	0	0	4509000
Q4WIC3;B0XTX6;A0A0J5Q0E1	58;58;58	Q4WIC3	1	1	S	TPNQSQES(1)PLDR	T(-116.64)PNQS(-68.09)QES(68.09)PLDR	8	2	4.1399	9323200	9323200	0	0	0	0	575590	0	0	0	2993100	3334900	191863	1265600	6.59636	#NAME?	#NAME?	2.72167	#NAME?	0	0	0	0	0	0	575590	0	0	0	0	0	0	0	0	0	0	0	2993100	0
Q4WZJ5;B0XVA0;A0A0J5Q0H9	399;399;399	Q4WZJ5	1	2	S	DEEGYLVTVEEPTWES(1)FS(1)EDEPAPPPK	DEEGY(-178.15)LVT(-130.28)VEEPT(-64.74)WES(68.46)FS(64.74)EDEPAPPPK	16	3	-1.6999	59902000	0	59902000	0	0	0	0	0	0	0	3088800	9381900	0	2494140	#DIV/0!	#NAME?	#NAME?	#DIV/0!	#NAME?	0	0	0	0	0	0	0	0	0	0	0	0	0	0	0	0	0	0	0	3088800
Q4WZJ5;B0XVA0;A0A0J5Q0H9	401;401;401	Q4WZJ5	1	2	S	DEEGYLVTVEEPTWES(1)FS(1)EDEPAPPPK	DEEGY(-178.15)LVT(-130.28)VEEPT(-64.74)WES(68.46)FS(64.74)EDEPAPPPK	18	3	-1.6999	58012000	0	58012000	0	0	0	0	0	0	0	3088800	9381900	0	2494140	#DIV/0!	#NAME?	#NAME?	#DIV/0!	#NAME?	0	0	0	0	0	0	0	0	0	0	0	0	0	0	0	0	0	0	0	3088800
Q4WUF9;B0Y3Y5;A0A0J5SPP7	201;201;252	Q4WUF9	1	1;2;3	S	S(1)LS(1)PGS(1)ENGDVEGGAR	S(100.59)LS(100.59)PGS(100.59)ENGDVEGGAR	3	2	0.44433	146730000	12721000	131570000	2441600	0	0	0	3956200	1052600	1148900	11146000	61006000	0	15661940	#DIV/0!	#NAME?	#NAME?	#DIV/0!	#NAME?	0	0	0	0	0	0	0	0	0	0	3956200	0	0	1052600	0	0	1148900	0	0	11146000
Q4WMH1;B0Y837;A0A0J5Q352	416;416;504	Q4WMH1	1	1;2;3	S	PATPQPSAGATPQPSAAS(1)PDK	PAT(-251.17)PQPS(-205.21)AGAT(-108.59)PQPS(-78.89)AAS(78.89)PDK	18	2	0.15498	302330000	228730000	51330000	22267000	0	0	0	0	0	0	24139000	74548000	0	19737400	#DIV/0!	#NAME?	#NAME?	#DIV/0!	#NAME?	0	0	0	0	0	0	0	0	0	0	0	0	0	0	0	0	0	0	24139000	0
Q4WMV5;A0A0J5SZF9;B0Y7P6;A1DMQ6	262;262;228;258	Q4WMV5	1	1	S	VTEIES(1)DEEEAPK	VT(-149.07)EIES(149.07)DEEEAPK	6	2	0.12217	15595000000	15595000000	0	0	171960000	195880000	183050000	24178000	232820000	224920000	844260000	1789400000	183630000	623115600	3.39332	#NAME?	#NAME?	1.7627	#NAME?	171960000	0	0	195880000	0	0	183050000	0	0	24178000	0	0	232820000	0	0	224920000	0	0	844260000	0
Q4WK59;B0XN13;A0A0J5PLT8;A1D4Q4	218;218;210;218	Q4WK59	1	1	S	DGEEYADEMS(1)EIILDDKEGYIGEK	DGEEY(-113.98)ADEMS(113.98)EIILDDKEGY(-139.62)IGEK	10	3	-0.057082	698750000	698750000	0	0	0	0	0	0	0	0	3680800	11450000	0	3026160	#DIV/0!	#NAME?	#NAME?	#DIV/0!	#NAME?	0	0	0	0	0	0	0	0	0	0	0	0	0	0	0	0	0	0	3680800	0
Q4WBM8;B0YA82;A0A0J5PK62;A1DAZ2	555;555;555;555	Q4WBM8	1	1;2;3	T	S(1)PT(1)PPT(1)PPPVR	S(103.97)PT(103.97)PPT(103.97)PPPVR	3	2	0.6034	2131700000	76979000	715440000	1339300000	0	0	0	0	581220	0	191230000	599250000	0	158212244	#DIV/0!	#NAME?	#NAME?	#DIV/0!	#NAME?	0	0	0	0	0	0	0	0	0	0	0	0	581220	0	0	0	0	0	4881500	25784000
Q4WBM8;B0YA82;A0A0J5PK62;A1DAZ2	553;553;553;553	Q4WBM8	1	1;2;3	S	S(1)PT(1)PPT(1)PPPVR	S(103.97)PT(103.97)PPT(103.97)PPPVR	1	2	0.6034	2366400000	3470700	1023700000	1339300000	0	0	0	3607200	0	0	187860000	604820000	0	159257440	#DIV/0!	#NAME?	#NAME?	#DIV/0!	#NAME?	0	0	0	0	0	0	0	0	0	0	3607200	0	0	0	0	0	0	0	0	27291000
Q4WBM8;B0YA82;A0A0J5PK62;A1DAZ2	558;558;558;558	Q4WBM8	1	2;3	T	S(1)PT(1)PPT(1)PPPVR	S(103.97)PT(103.97)PPT(103.97)PPPVR	6	2	0.6034	2632500000	0	1293200000	1339300000	0	0	0	3607200	0	0	187860000	604820000	0	159257440	#DIV/0!	#NAME?	#NAME?	#DIV/0!	#NAME?	0	0	0	0	0	0	0	0	0	0	3607200	0	0	0	0	0	0	0	0	27291000
Q4WJD8;B0XPJ6;A0A0J5PN79	2019;2019;2085	Q4WJD8	1	1	S	GNES(1)ADDQQEGETGADGDDLVSTK	GNES(189.47)ADDQQEGET(-189.47)GADGDDLVS(-249.94)T(-249.94)K	4	2	-1.457	23474000	23474000	0	0	0	0	0	0	0	0	3092800	9660400	0	2550640	#DIV/0!	#NAME?	#NAME?	#DIV/0!	#NAME?	0	0	0	0	0	0	0	0	0	0	0	0	0	0	0	0	0	0	3092800	0
Q4X0H7;B0XTD9;A1DHP9;A0A0J5Q2U0	1676;1676;1676;1676	Q4X0H7	1	1	S	S(1)PLGGGLNSR	S(81.74)PLGGGLNS(-81.74)R	1	2	0.64345	53846000	53846000	0	0	0	0	0	0	0	0	5493400	17176000	0	4533880	#DIV/0!	#NAME?	#NAME?	#DIV/0!	#NAME?	0	0	0	0	0	0	0	0	0	0	0	0	0	0	0	0	0	0	5493400	0
Q4WTK0;B0XQ25;A0A0J5PWT7;A1CQK6	10;10;10;10	Q4WTK0	1	1;2	S	VDS(1)AIAGLSISPK	VDS(131.83)AIAGLS(-131.83)IS(-183.66)PK	3	2	-0.34095	1073300000	978550000	94767000	0	0	1905800	0	0	0	0	20709000	53450000	635267	14831800	23.3474	#NAME?	#NAME?	4.54519	#NAME?	0	0	0	1905800	0	0	0	0	0	0	0	0	0	0	0	0	0	0	11180000	9528400
Q4WND3;B0Y762;A0A0J5Q5B6	96;96;96	Q4WND3	1	1;2	S	LAEANES(1)DEDS(1)EEDEAARR	LAEANES(63.15)DEDS(63.15)EEDEAARR	11	3	2.6195	213150000	84483000	128670000	0	526520	0	0	0	0	0	7736500	21213000	175507	5789900	32.9896	#NAME?	#NAME?	5.04394	#NAME?	526520	0	0	0	0	0	0	0	0	0	0	0	0	0	0	0	0	0	7736500	0
A0A0J5PXU5;Q4X093;B0XTT7;A1DHX9	520;532;532;526	A0A0J5PXU5	1	1;2;3	S	EEAKS(1)QAS(1)PAPAS(1)PVVPER	EEAKS(111.45)QAS(111.45)PAPAS(111.45)PVVPER	8	2	2.9943	922120000	93048000	829070000	0	7066600	5792500	3582100	11985000	6279700	6692800	65173000	234740000	5480400	64974100	11.8557	#NAME?	#NAME?	3.56751	#NAME?	0	7066600	0	0	5792500	0	0	3582100	0	0	11985000	0	1434100	4845500	0	0	6692800	0	0	65173000
A1D2E3;A0A0J5Q181	144;153	A1D2E3	1	2;3	S	LAMEGS(1)AS(1)PNPS(1)AQAESR	LAMEGS(72.15)AS(41)PNPS(39.97)AQAES(-39.97)R	6	2	1.7791	44709000	0	43578000	1130200	0	0	0	0	0	0	4630400	14685000	0	3863080	#DIV/0!	#NAME?	#NAME?	#DIV/0!	#NAME?	0	0	0	0	0	0	0	0	0	0	0	0	0	0	0	0	0	0	0	3500200
B0XTC4;A0A0J5PYK3;A4D9A1;A1DHN4	519;519;519;519	B0XTC4	1	1;2	S	IDADDVET(1)DGS(1)DIQNTHHPGLSGLR	IDADDVET(96.89)DGS(92.66)DIQNT(-92.66)HHPGLS(-96.89)GLR	11	3	-0.44204	1373200000	249160000	1124000000	0	0	0	0	0	0	0	53809000	170660000	0	44893800	#DIV/0!	#NAME?	#NAME?	#DIV/0!	#NAME?	0	0	0	0	0	0	0	0	0	0	0	0	0	0	0	0	0	0	6964400	46844000
Q4WTV9;B0Y3D4;A0A0J5SP89;A1CZE3	157;157;157;157	Q4WTV9	1	2	S	PLAEEDEES(1)S(1)EEEEVK	PLAEEDEES(79.23)S(79.23)EEEEVK	9	2	1.2958	402730000	0	402730000	0	0	0	902840	0	0	0	10415000	5269100	300947	3136820	10.4232	#NAME?	#NAME?	3.38172	#NAME?	0	0	0	0	0	0	0	902840	0	0	0	0	0	0	0	0	0	0	0	10415000
Q4WTV9;B0Y3D4;A0A0J5SP89;A1CZE3	158;158;158;158	Q4WTV9	1	2	S	PLAEEDEES(1)S(1)EEEEVK	PLAEEDEES(79.23)S(79.23)EEEEVK	10	2	1.2958	402730000	0	402730000	0	0	0	902840	0	0	0	10415000	5269100	300947	3136820	10.4232	#NAME?	#NAME?	3.38172	#NAME?	0	0	0	0	0	0	0	902840	0	0	0	0	0	0	0	0	0	0	0	10415000
A0A0J5SHZ7;B0YA06;Q4WCF8	296;296;296	A0A0J5SHZ7	1	1	S	S(1)MDIVDDLEDIDMEDAGEPK	S(76.77)MDIVDDLEDIDMEDAGEPK	1	3	2.9914	436630000	436630000	0	0	0	0	0	0	0	0	1881400	6027600	0	1581800	#DIV/0!	#NAME?	#NAME?	#DIV/0!	#NAME?	0	0	0	0	0	0	0	0	0	0	0	0	0	0	0	0	0	0	1881400	0
A0A0J5SHZ7;B0YA06;Q4WCF8	553;547;547	A0A0J5SHZ7	1	1;2	S	QDS(1)AEPQDES(1)MVDADAALEK	QDS(87.45)AEPQDES(87.45)MVDADAALEK	10	2	2.1518	65975000	14196000	51778000	0	0	0	0	0	0	0	7054300	22629000	0	5936660	#DIV/0!	#NAME?	#NAME?	#DIV/0!	#NAME?	0	0	0	0	0	0	0	0	0	0	0	0	0	0	0	0	0	0	2252600	4801700
Q4WZI1;B0XVB4;A0A0J5Q0G2	1365;1365;1365	Q4WZI1	1	2	S	KGEDGWS(1)S(1)DEEGAPAEVTTSAR	KGEDGWS(95.58)S(95.58)DEEGAPAEVT(-95.58)T(-105.99)S(-110.22)AR	7	3	0.41463	29157000	0	29157000	0	0	0	0	0	0	0	3432700	11037000	0	2893940	#DIV/0!	#NAME?	#NAME?	#DIV/0!	#NAME?	0	0	0	0	0	0	0	0	0	0	0	0	0	0	0	0	0	0	0	3432700
Q4WZI1;B0XVB4;A0A0J5Q0G2	1366;1366;1366	Q4WZI1	1	2	S	KGEDGWS(1)S(1)DEEGAPAEVTTSAR	KGEDGWS(95.58)S(95.58)DEEGAPAEVT(-95.58)T(-105.99)S(-110.22)AR	8	3	0.41463	29157000	0	29157000	0	0	0	0	0	0	0	3432700	11037000	0	2893940	#DIV/0!	#NAME?	#NAME?	#DIV/0!	#NAME?	0	0	0	0	0	0	0	0	0	0	0	0	0	0	0	0	0	0	0	3432700
A0A0J5SIT7;Q4WJ57;B0XPT5	799;807;807	A0A0J5SIT7	1	1	S	DNTSNANIFGHIDQDDQDQS(1)DNER	DNT(-185.98)S(-176.63)NANIFGHIDQDDQDQS(176.63)DNER	20	3	0.75988	217090000	217090000	0	0	0	0	0	0	0	0	15811000	51253000	0	13412800	#DIV/0!	#NAME?	#NAME?	#DIV/0!	#NAME?	0	0	0	0	0	0	0	0	0	0	0	0	0	0	0	0	0	0	15811000	0
Q4WWH6;B0XZ48;A0A0J5SSY2;A1D8B9	180;180;180;180	Q4WWH6	1	1	T	DFIEEDVFT(1)DDELER	DFIEEDVFT(106.6)DDELER	9	2	3.5649	465120000	465120000	0	0	0	0	0	892890	0	0	27414000	94422000	0	24545778	#DIV/0!	#NAME?	#NAME?	#DIV/0!	#NAME?	0	0	0	0	0	0	0	0	0	892890	0	0	0	0	0	0	0	0	27414000	0
Q4WNL0;B0Y5F7;A0A0J5PFA4;A1CY06	266;266;266;265	Q4WNL0	1	1	T	DVSATPVPTQAAT(1)PDNR	DVS(-199.21)AT(-175.19)PVPT(-87.31)QAAT(87.31)PDNR	13	2	-1.76	80973000	80973000	0	0	1234500	1145200	789750	0	1172300	1190900	6313100	13359000	1.05648e+06	4407060	4.17144	#NAME?	#NAME?	2.06055	#NAME?	1234500	0	0	1145200	0	0	789750	0	0	0	0	0	1172300	0	0	1190900	0	0	6313100	0
A0A0J5PV74;Q4WWZ0;B0XYN3	667;695;695	A0A0J5PV74	1	2	S	DSNENYLPEVVNRQS(1)LEERS(1)PLPEPK	DS(-76.77)NENY(-62.08)LPEVVNRQS(62.08)LEERS(72.56)PLPEPK	20	3	0.11936	97341000	0	97341000	0	0	0	0	0	0	0	7260100	23915000	0	6235020	#DIV/0!	#NAME?	#NAME?	#DIV/0!	#NAME?	0	0	0	0	0	0	0	0	0	0	0	0	0	0	0	0	0	0	0	7260100
Q4WT69;B0XQF4;A0A0J5PWH3;A1D347;A0A1D8MJA7	92;92;92;92;53	Q4WT69	1	1	S	S(1)VIFTEDCVGK	S(67.98)VIFT(-67.98)EDCVGK	1	2	-3.5835	5877300	5877300	0	0	0	0	0	0	0	0	887760	2924600	0	762472	#DIV/0!	#NAME?	#NAME?	#DIV/0!	#NAME?	0	0	0	0	0	0	0	0	0	0	0	0	0	0	0	0	0	0	887760	0
Q4WPT8;A0A0J5PEF0	44;44	Q4WPT8	1	1;2	S	EGS(1)AS(1)EEDAGSTLESR	EGS(130.31)AS(105.13)EEDAGS(-105.13)T(-122.59)LES(-163.75)R	5	2	0.28639	120910000	0	120910000	0	0	0	0	0	0	0	10716000	35317000	0	9206600	#DIV/0!	#NAME?	#NAME?	#DIV/0!	#NAME?	0	0	0	0	0	0	0	0	0	0	0	0	0	0	0	0	0	0	0	10716000
Q4WCV2;A0A0J5SES1	281;281	Q4WCV2	1	1	S	TTPIS(1)PQNTGNSGGSR	T(-74.7)T(-74.7)PIS(74.7)PQNT(-77.71)GNS(-100.45)GGS(-138.44)R	5	2	-0.055927	109060000	109060000	0	0	2119500	2088400	1245900	3687800	2038600	2628000	7407700	33361000	1.81793e+06	9824620	5.40428	#NAME?	#NAME?	2.4341	#NAME?	2119500	0	0	2088400	0	0	1245900	0	0	3687800	0	0	2038600	0	0	2628000	0	0	7407700	0
A4DA12;A1CZQ3;A0A0J5PV29;B0Y320	18;18;18;48	A4DA12	1	2	S	QAAS(1)PS(1)PPPPAPVPLTPGPR	QAAS(71.81)PS(60.19)PPPPAPVPLT(-60.19)PGPR	4	2	-0.65374	1274700	0	1274700	0	0	0	0	979470	295200	0	0	0	0	254934	#DIV/0!	#NAME?	#NAME?	#DIV/0!	#NAME?	0	0	0	0	0	0	0	0	0	0	979470	0	0	295200	0	0	0	0	0	0
A0A0J5PFJ4;Q4WD95;B0YD54;A1DLN3	349;349;349;351	A0A0J5PFJ4	1	1	S	WQAELS(1)DDADETMPTEDDLAAR	WQAELS(96.88)DDADET(-96.88)MPT(-128.17)EDDLAAR	6	2	0.28605	148320000	148320000	0	0	0	0	0	0	0	0	10329000	34377000	0	8941200	#DIV/0!	#NAME?	#NAME?	#DIV/0!	#NAME?	0	0	0	0	0	0	0	0	0	0	0	0	0	0	0	0	0	0	10329000	0
A0A0J5PVU6;Q4WU99;A1DF58	1135;1135;1156	A0A0J5PVU6	1	1	S	RQS(1)NQADSGAQTILSSK	RQS(87.96)NQADS(-87.96)GAQT(-111.76)ILS(-156.64)S(-169.36)K	3	2	0.50253	72175000	72175000	0	0	0	0	0	0	0	0	3845700	12889000	0	3346940	#DIV/0!	#NAME?	#NAME?	#DIV/0!	#NAME?	0	0	0	0	0	0	0	0	0	0	0	0	0	0	0	0	0	0	3845700	0
Q4WMC7;B0Y881;A0A0J5SZX8	455;455;455	Q4WMC7	1	1;2	S	NSDEIPLDLDS(1)DS(1)DQGISTTAETQGATQK	NS(-96.2)DEIPLDLDS(82.13)DS(74.2)DQGIS(-74.2)T(-80.35)T(-88.49)AET(-106.87)QGAT(-143.17)QK	11	3	0.13513	139920000	6115200	133810000	0	0	0	0	0	0	0	15694000	52783000	0	13695400	#DIV/0!	#NAME?	#NAME?	#DIV/0!	#NAME?	0	0	0	0	0	0	0	0	0	0	0	0	0	0	0	0	0	0	0	15694000
Q4WZM7;B0XV05;A0A0J5Q0L0	292;292;302	Q4WZM7	1	1;2;3	S	EPS(1)NPPS(1)PAATPASPAAPASR	EPS(84.85)NPPS(39.9)PAAT(-39.9)PAS(-75.77)PAAPAS(-107.89)R	3	2	-1.4585	311730000	41363000	176610000	93757000	0	0	0	0	0	0	14828000	50534000	0	13072400	#DIV/0!	#NAME?	#NAME?	#DIV/0!	#NAME?	0	0	0	0	0	0	0	0	0	0	0	0	0	0	0	0	0	0	4120200	2096800
A0A0J5PXU5;Q4X093;B0XTT7	482;494;494	A0A0J5PXU5	1	1;2	S	FADKEDDAEPVDDDS(1)S(1)FEEIPKPTER	FADKEDDAEPVDDDS(106.96)S(93.31)FEEIPKPT(-93.31)ER	16	3	-1.0443	2428600000	1276000000	1152600000	0	0	0	0	0	0	0	68808000	235680000	0	60897600	#DIV/0!	#NAME?	#NAME?	#DIV/0!	#NAME?	0	0	0	0	0	0	0	0	0	0	0	0	0	0	0	0	0	0	45067000	23741000
A0A0J5Q1M2;Q4WVW6;B0Y250;A1DDH5	503;527;527;503	A0A0J5Q1M2	1	1;2	S	LQDDS(1)PS(0.001)PS(0.999)EAEAER	LQDDS(65)PS(-31.73)PS(31.73)EAEAER	5	2	3.3539	72276000	11648000	60628000	0	0	0	0	0	0	0	6440800	22118000	0	5711760	#DIV/0!	#NAME?	#NAME?	#DIV/0!	#NAME?	0	0	0	0	0	0	0	0	0	0	0	0	0	0	0	0	0	0	0	6440800
A0A0J5Q446;Q8X1U5;A1DP90	1478;1404;1480	A0A0J5Q446	1	2	S	ITNYTALDDS(1)DS(1)DNGDDLLGDVSK	IT(-90.99)NY(-97.73)T(-89.15)ALDDS(70.7)DS(61.81)DNGDDLLGDVS(-61.81)K	10	2	-0.34755	231810000	0	231810000	0	0	0	0	0	0	0	14775000	50885000	0	13132000	#DIV/0!	#NAME?	#NAME?	#DIV/0!	#NAME?	0	0	0	0	0	0	0	0	0	0	0	0	0	0	0	0	0	0	0	14775000
P97995;Q4X0H6;B0XTE0;A0A0J5PYJ4;A1DHQ0	274;629;629;629;629	P97995	1	1;2;3	S	LAFDAGDADEVES(1)QAES(1)IAK	LAFDAGDADEVES(94.46)QAES(94.46)IAK	17	2	0.83062	107500000	20403000	87094000	0	3429700	1200600	1746700	5713500	1220700	0	6325400	7726400	2.12567e+06	4197200	1.97453	#NAME?	#NAME?	0.981512	#NAME?	2264800	1164800	0	1200600	0	0	1746700	0	0	4019900	1693600	0	1220700	0	0	0	0	0	0	6325400
Q4WGN6;B0YB17;A0A0J5PKH1	441;441;441	Q4WGN6	1	1	S	ASPGAAEEDAVLS(1)DEEEGEDLCNCTFSLAYGAK	AS(-95.02)PGAAEEDAVLS(95.02)DEEEGEDLCNCT(-132.78)FS(-143.32)LAY(-161.6)GAK	13	3	-0.47424	1987000000	1987000000	0	0	0	0	1436200	2615000	0	0	175200000	610320000	478733	157627000	329.258	#NAME?	#NAME?	8.36308	#NAME?	0	0	0	0	0	0	1436200	0	0	2615000	0	0	0	0	0	0	0	0	175200000	0
Q4WXX2;A0A0J5PYG6;A1D6W8;A1CKK3	456;456;456;456	Q4WXX2	1	1	S	MQLAELDGAEES(1)DDEPIMSSR	MQLAELDGAEES(68.48)DDEPIMS(-68.48)S(-68.48)R	12	2	0.10217	38976000	38976000	0	0	0	0	0	0	0	0	3768800	13045000	0	3362760	#DIV/0!	#NAME?	#NAME?	#DIV/0!	#NAME?	0	0	0	0	0	0	0	0	0	0	0	0	0	0	0	0	0	0	3768800	0
A0A1V1G235;A0A1V1FZ94;O43099;B0YDL9;A0A0J5PFY6;A0A1V1FVZ3;A1CMU0;A1DL47;Q5ASN8	112;115;122;122;122;115;122;122;122	A0A1V1G235;A1DL47;Q5ASN8	1	1	S	S(1)IGWADEEGR	S(69.86)IGWADEEGR	1	2	-0.26738	23306000	23306000	0	0	0	0	0	0	0	0	3284300	11372000	0	2931260	#DIV/0!	#NAME?	#NAME?	#DIV/0!	#NAME?	0	0	0	0	0	0	0	0	0	0	0	0	0	0	0	0	0	0	3284300	0
Q4WMB5;B0Y893;A0A0J5Q7E4	367;367;367	Q4WMB5	1	1	S	AGEVDGDDEYLS(1)DEYDGR	AGEVDGDDEY(-107.87)LS(104.27)DEY(-104.27)DGR	12	2	0.21854	16450000	16450000	0	0	0	0	0	0	0	0	5705900	1635800	0	1468340	#DIV/0!	#NAME?	#NAME?	#DIV/0!	#NAME?	0	0	0	0	0	0	0	0	0	0	0	0	0	0	0	0	0	0	5705900	0
A0A0J5PKR9;B0XP40;Q4WJM2	193;128;128	A0A0J5PKR9;B0XP40	1	1	S	NRS(1)IDESIAER	NRS(89.65)IDES(-89.65)IAER	3	2	0.10137	92542000	92542000	0	0	0	0	0	0	0	0	5283200	18446000	0	4745840	#DIV/0!	#NAME?	#NAME?	#DIV/0!	#NAME?	0	0	0	0	0	0	0	0	0	0	0	0	0	0	0	0	0	0	5283200	0
Q4WTG4;B0XQ61	235;235	Q4WTG4	1	1;2	S	ERLS(1)AT(1)PDTVK	ERLS(140.06)AT(99.69)PDT(-99.69)VK	4	2	0.12856	71722000	392170	71330000	0	0	963030	0	0	0	0	5850000	13727000	321010	3915400	12.1971	#NAME?	#NAME?	3.60847	#NAME?	0	0	0	0	963030	0	0	0	0	0	0	0	0	0	0	0	0	0	0	5850000
Q4WTG4;B0XQ61	237;237	Q4WTG4	1	2	T	ERLS(1)AT(1)PDTVK	ERLS(140.06)AT(99.69)PDT(-99.69)VK	6	2	0.12856	71330000	0	71330000	0	0	963030	0	0	0	0	5850000	13727000	321010	3915400	12.1971	#NAME?	#NAME?	3.60847	#NAME?	0	0	0	0	963030	0	0	0	0	0	0	0	0	0	0	0	0	0	0	5850000
B0Y2X9;A0A0J5PRF6;Q4WEP4;A1CZU5;Q5ATZ3;A0A1U8QFU5	368;368;370;365;358;358	B0Y2X9	1	1	S	LFVANPDLS(1)D	LFVANPDLS(104.82)D	9	2	-0.84075	57542000	57542000	0	0	0	0	572280	0	0	0	3064700	6755300	190760	1964000	10.2957	#NAME?	#NAME?	3.36396	#NAME?	0	0	0	0	0	0	572280	0	0	0	0	0	0	0	0	0	0	0	3064700	0
Q4WPT8;A0A0J5PEF0	42;42	Q4WPT8	1	1;2	S	EGS(1)AS(1)EEDAGSTLESR	EGS(130.31)AS(105.13)EEDAGS(-105.13)T(-122.59)LES(-163.75)R	3	2	0.28639	148640000	27729000	120910000	0	0	0	1863600	0	0	0	16611000	47076000	621200	12737400	20.5045	#NAME?	#NAME?	4.35787	#NAME?	0	0	0	0	0	0	1863600	0	0	0	0	0	0	0	0	0	0	0	5894800	10716000
Q4WMS3;A0A0J5Q2V7;B0Y7S8;A1DMT9	693;693;711;693	Q4WMS3	1	1	S	NAAEDLGVEYDS(1)EEFDESNGK	NAAEDLGVEY(-71.49)DS(71.49)EEFDES(-88.06)NGK	12	2	0.048779	45414000	45414000	0	0	0	0	0	0	0	0	4998900	17911000	0	4581980	#DIV/0!	#NAME?	#NAME?	#DIV/0!	#NAME?	0	0	0	0	0	0	0	0	0	0	0	0	0	0	0	0	0	0	4998900	0
Q4WND3;B0Y762;A0A0J5Q5B6;A1DM75	44;44;44;44	Q4WND3	1	1;2	S	FDDEEEEDVLDS(1)WDAAEDS(1)EVER	FDDEEEEDVLDS(90.08)WDAAEDS(90.08)EVER	19	2	2.8009	845110000	845110000	0	0	0	0	0	0	0	0	19127000	69641000	0	17753600	#DIV/0!	#NAME?	#NAME?	#DIV/0!	#NAME?	0	0	0	0	0	0	0	0	0	0	0	0	0	0	0	0	0	0	19127000	0
Q4WIG8;B0XTL2;A0A0J5Q3C5;A1CYN9	256;256;256;256	Q4WIG8	1	2	S	ERS(1)PS(1)PPKDDPPADLR	ERS(114.01)PS(114.01)PPKDDPPADLR	3	2	-0.15832	63055000	0	63055000	0	0	0	0	0	0	0	3266200	11930000	0	3039240	#DIV/0!	#NAME?	#NAME?	#DIV/0!	#NAME?	0	0	0	0	0	0	0	0	0	0	0	0	0	0	0	0	0	0	0	3266200
Q4WIG8;B0XTL2;A0A0J5Q3C5;A1CYN9	258;258;258;258	Q4WIG8	1	2	S	ERS(1)PS(1)PPKDDPPADLR	ERS(114.01)PS(114.01)PPKDDPPADLR	5	2	-0.15832	63055000	0	63055000	0	0	0	0	0	0	0	3266200	11930000	0	3039240	#DIV/0!	#NAME?	#NAME?	#DIV/0!	#NAME?	0	0	0	0	0	0	0	0	0	0	0	0	0	0	0	0	0	0	0	3266200
Q4WFF4;B0Y0F0;A1DJV9	197;197;197	Q4WFF4	1	3;4	S	S(1)AS(1)RS(1)PS(1)PEPTRR	S(67.17)AS(67.55)RS(40.26)PS(40.19)PEPT(-40.19)RR	3	2	-0.21246	34978000	0	0	34978000	0	0	0	0	0	0	2422400	8867800	0	2258040	#DIV/0!	#NAME?	#NAME?	#DIV/0!	#NAME?	0	0	0	0	0	0	0	0	0	0	0	0	0	0	0	0	0	0	0	0
B0YDL5;A4DA26;A0A0J5PGB3;A1DL51	298;298;298;299	B0YDL5	1	1	S	RPS(1)PQSAYPYDSR	RPS(66.3)PQS(-66.3)AY(-85.38)PY(-116.9)DS(-134.73)R	3	2	0.48783	83307000	83307000	0	0	0	0	0	0	0	0	4854400	17828000	0	4536480	#DIV/0!	#NAME?	#NAME?	#DIV/0!	#NAME?	0	0	0	0	0	0	0	0	0	0	0	0	0	0	0	0	0	0	4854400	0
A1CZX0;Q4WEL9;B0Y2U3;A0A0J5PUW0	371;344;344;344	A1CZX0	1	1;2;3	S	RAS(1)S(1)VNS(1)LPHNR	RAS(91.84)S(91.84)VNS(91.84)LPHNR	3	2	-1.4192	150590000	100840000	19942000	29804000	0	0	0	0	0	0	7424900	27299000	0	6944780	#DIV/0!	#NAME?	#NAME?	#DIV/0!	#NAME?	0	0	0	0	0	0	0	0	0	0	0	0	0	0	0	0	0	0	3538300	0
A0A0J5PFJ4;Q4WD95;B0YD54;A1DLN3	827;827;827;830	A0A0J5PFJ4	1	2;3	S	SQT(0.013)QS(0.987)PSQTLS(1)PR	S(-47.53)QT(-18.94)QS(18.94)PS(-39.93)QT(-64.6)LS(64.6)PR	11	2	0.25998	35311000	0	24919000	10391000	0	0	0	0	0	0	2389400	8819800	0	2241840	#DIV/0!	#NAME?	#NAME?	#DIV/0!	#NAME?	0	0	0	0	0	0	0	0	0	0	0	0	0	0	0	0	0	0	0	2389400
Q4WZM7;B0XV05;A0A0J5Q0L0;A1DIK1	192;192;202;207	Q4WZM7	1	2	S	NLDNLS(1)DAGS(1)ER	NLDNLS(88.11)DAGS(88.11)ER	10	2	-0.14023	110960000	0	110960000	0	1810700	1253700	1425400	4603700	1301800	0	10640000	3096700	1496600	3928440	2.62491	#NAME?	#NAME?	1.39227	#NAME?	0	1810700	0	0	1253700	0	0	1425400	0	0	4603700	0	0	1301800	0	0	0	0	0	10640000
A0A0J5SG99;Q4WG93;B0YCD1	152;152;152	A0A0J5SG99	1	1	S	AAEGDKS(1)DEDEDER	AAEGDKS(116)DEDEDER	7	2	-0.055655	15574000	15574000	0	0	0	0	558610	0	386680	0	1377400	3231700	186203	999156	5.36594	#NAME?	#NAME?	2.42383	#NAME?	0	0	0	0	0	0	558610	0	0	0	0	0	386680	0	0	0	0	0	1377400	0
A0A0J5Q2B1;Q4WN81;B0Y7B6;A1DMC9	353;354;354;353	A0A0J5Q2B1	1	2	S	IYLPLS(1)DDS(1)DDEAAR	IY(-70.57)LPLS(70.57)DDS(70.57)DDEAAR	6	2	0.43757	18926000	0	18926000	0	0	0	0	0	0	0	2038700	7615500	0	1930840	#DIV/0!	#NAME?	#NAME?	#DIV/0!	#NAME?	0	0	0	0	0	0	0	0	0	0	0	0	0	0	0	0	0	0	0	2038700
Q4WD81;B0YD68;A1DLM0;A0A0J5PIX3	24;24;24;24	Q4WD81	1	1;2;3;4	S	ANVEDAGS(1)DS(1)ES(1)EAGEESSIPAGAAVTIHSR	ANVEDAGS(68.32)DS(54.01)ES(54.01)EAGEES(-54.01)S(-61.27)IPAGAAVT(-117.06)IHS(-125.92)R	8	3	2.5345	1103900000	23154000	1078200000	2551100	916880	0	1701200	0	1555800	0	38899000	138610000	872693	35812960	41.0373	#NAME?	#NAME?	5.35886	#NAME?	0	916880	0	0	0	0	0	1701200	0	0	0	0	0	1555800	0	0	0	0	0	38899000
Q4WY35;B0XXC1;A0A0J5PU41	135;135;135	Q4WY35	1	1	S	SGLYLAGDS(1)DDDDEISSR	S(-116.03)GLY(-155.99)LAGDS(107.79)DDDDEIS(-107.79)S(-130.68)R	9	2	1.9847	88433000	88433000	0	0	0	0	0	0	0	0	4695700	17753000	0	4489740	#DIV/0!	#NAME?	#NAME?	#DIV/0!	#NAME?	0	0	0	0	0	0	0	0	0	0	0	0	0	0	0	0	0	0	4695700	0
Q4WX39;B0XYI0;A1D7N7;A0A0J5SS77;A1CJT1	398;398;398;323;399	Q4WX39	1	4	S	GRS(1)RT(1)GS(1)VS(1)PR	GRS(78.61)RT(78.61)GS(78.61)VS(78.61)PR	3	2	0.26369	54011000	0	0	54011000	0	0	0	0	0	0	7869800	29952000	0	7564360	#DIV/0!	#NAME?	#NAME?	#DIV/0!	#NAME?	0	0	0	0	0	0	0	0	0	0	0	0	0	0	0	0	0	0	0	0
Q4WX39;B0XYI0;A1D7N7;A0A0J5SS77;A1CJT1	402;402;402;327;403	Q4WX39	1	4	S	GRS(1)RT(1)GS(1)VS(1)PR	GRS(78.61)RT(78.61)GS(78.61)VS(78.61)PR	7	2	0.26369	54011000	0	0	54011000	0	0	0	0	0	0	7869800	29952000	0	7564360	#DIV/0!	#NAME?	#NAME?	#DIV/0!	#NAME?	0	0	0	0	0	0	0	0	0	0	0	0	0	0	0	0	0	0	0	0
Q4WX39;B0XYI0;A1D7N7;A0A0J5SS77;A1CJT1	404;404;404;329;405	Q4WX39	1	4	S	GRS(1)RT(1)GS(1)VS(1)PR	GRS(78.61)RT(78.61)GS(78.61)VS(78.61)PR	9	2	0.26369	54011000	0	0	54011000	0	0	0	0	0	0	7869800	29952000	0	7564360	#DIV/0!	#NAME?	#NAME?	#DIV/0!	#NAME?	0	0	0	0	0	0	0	0	0	0	0	0	0	0	0	0	0	0	0	0
Q4WX39;B0XYI0;A1D7N7;A0A0J5SS77;A1CJT1	400;400;400;325;401	Q4WX39	1	4	T	GRS(1)RT(1)GS(1)VS(1)PR	GRS(78.61)RT(78.61)GS(78.61)VS(78.61)PR	5	2	0.26369	54011000	0	0	54011000	0	0	0	0	0	0	7869800	29952000	0	7564360	#DIV/0!	#NAME?	#NAME?	#DIV/0!	#NAME?	0	0	0	0	0	0	0	0	0	0	0	0	0	0	0	0	0	0	0	0
Q4WGA2;B0YCE1;A0A0J5SGA6	76;76;76	Q4WGA2	1	1	S	PAGYQDNSGVVHIDS(1)DDDIAIDEAR	PAGY(-149.66)QDNS(-97.29)GVVHIDS(97.29)DDDIAIDEAR	15	3	0.072398	565340000	565340000	0	0	0	0	0	0	0	0	44582000	169810000	0	42878400	#DIV/0!	#NAME?	#NAME?	#DIV/0!	#NAME?	0	0	0	0	0	0	0	0	0	0	0	0	0	0	0	0	0	0	44582000	0
Q4WZI2;B0XVB3;A0A0J5SUF2;A1DIP7	594;594;594;594	Q4WZI2	1	1	S	EES(1)IEEQEK	EES(82.83)IEEQEK	3	2	-0.1457	177990000	177990000	0	0	0	0	0	0	0	0	6029700	23023000	0	5810540	#DIV/0!	#NAME?	#NAME?	#DIV/0!	#NAME?	0	0	0	0	0	0	0	0	0	0	0	0	0	0	0	0	0	0	6029700	0
A0A0J5PII5;A1DCS1;A1CDR4;C8V1W0;Q5AYA8	33;33;33;33;705	A0A0J5PII5;C8V1W0	1	1	S	AFNS(1)PNWR	AFNS(66.6)PNWR	4	2	-1.2262	7942100	7942100	0	0	0	0	0	0	0	0	1242500	4769100	0	1202320	#DIV/0!	#NAME?	#NAME?	#DIV/0!	#NAME?	0	0	0	0	0	0	0	0	0	0	0	0	0	0	0	0	0	0	1242500	0
A0A0J5PNW7;A1D4N0;Q4WK33;B0XNA5	260;265;326;326	A0A0J5PNW7	1	2	S	RLS(1)VEGAHAES(1)DAEDEQVQK	RLS(55.99)VEGAHAES(55.99)DAEDEQVQK	3	3	-0.24465	56087000	0	56087000	0	0	0	0	0	0	0	3375000	13111000	0	3297200	#DIV/0!	#NAME?	#NAME?	#DIV/0!	#NAME?	0	0	0	0	0	0	0	0	0	0	0	0	0	0	0	0	0	0	0	3375000
A0A0J5PNW7;A1D4N0;Q4WK33;B0XNA5	268;273;334;334	A0A0J5PNW7	1	2	S	RLS(1)VEGAHAES(1)DAEDEQVQK	RLS(55.99)VEGAHAES(55.99)DAEDEQVQK	11	3	-0.24465	56087000	0	56087000	0	0	0	0	0	0	0	3375000	13111000	0	3297200	#DIV/0!	#NAME?	#NAME?	#DIV/0!	#NAME?	0	0	0	0	0	0	0	0	0	0	0	0	0	0	0	0	0	0	0	3375000
O43102;B0Y381;A0A0J5PUE2;A1CZJ6	429;429;429;429	O43102	1	2;3	S	EDVAAALTTEQDEAPS(1)S(1)PQS(1)K	EDVAAALT(-127.12)T(-126.98)EQDEAPS(126.98)S(126.98)PQS(135.67)K	16	3	0.42374	590750000	14533000	268220000	308000000	1361300	0	820020	1897600	617540	580820	32871000	132520000	727107	33697392	46.3445	#NAME?	#NAME?	5.53433	#NAME?	0	1361300	0	0	0	0	0	820020	0	0	1897600	0	0	617540	0	0	580820	0	0	0
Q4WT61;A1D338	67;67	Q4WT61	1	1	S	LSVVDDNGAYLPPS(1)PPEK	LS(-125.64)VVDDNGAY(-100.74)LPPS(100.74)PPEK	14	2	-0.28428	38167000	38167000	0	0	0	577440	1070600	0	960670	341300	3167300	8364100	549347	2566674	4.67223	#NAME?	#NAME?	2.22411	#NAME?	0	0	0	577440	0	0	1070600	0	0	0	0	0	960670	0	0	341300	0	0	3167300	0
Q4X1V2;B0XRR7;A0A0J5Q2I5	1163;1163;1163	Q4X1V2	1	1	S	LNS(1)ISDMSYLVNDSSNEPLRK	LNS(64.49)IS(-64.49)DMS(-129.36)Y(-141.91)LVNDS(-182.53)S(-182.53)NEPLRK	3	3	-0.1986	505750000	505750000	0	0	1075300	2499400	1797400	3267600	2195900	1255100	2028200	2901300	1790700	2329620	1.30095	#NAME?	#NAME?	0.379571	#NAME?	1075300	0	0	2499400	0	0	1797400	0	0	3267600	0	0	2195900	0	0	1255100	0	0	2028200	0
Q4WKB9;B0XMV1;A0A0J5PQ84	15;15;15	Q4WKB9	1	1;2	T	VPT(1)PPPGT(0.021)S(0.151)Y(0.117)S(0.711)PQPSVSR	VPT(85.04)PPPGT(-15.24)S(-6.73)Y(-7.83)S(6.73)PQPS(-55.28)VS(-84.84)R	3	2	1.0604	217680000	8014200	209660000	0	1124700	2202400	0	3198400	0	0	7431300	24311000	1.10903e+06	6988140	6.30111	#NAME?	#NAME?	2.65561	#NAME?	0	1124700	0	0	2202400	0	0	0	0	0	3198400	0	0	0	0	0	0	0	0	7431300
A0A0J5Q1E9	192	A0A0J5Q1E9	1	1;2	S	ILEVES(1)DIDEVGPLPPS(1)PAPLLASGR	ILEVES(152.92)DIDEVGPLPPS(48.57)PAPLLAS(-48.57)GR	6	3	0.3264	363880000	65831000	298040000	0	3316800	1234300	0	7963500	1355500	1827000	8241700	0	1.51703e+06	3877540	2.556	#NAME?	#NAME?	1.35389	#NAME?	0	3316800	0	0	1234300	0	0	0	0	2520100	5443400	0	0	1355500	0	0	1827000	0	0	8241700
Q4WU32;B0Y3K9;A0A0J5PVP3	34;34;34	Q4WU32	1	1	S	GDES(1)PLVDADGEPRPTEDQPATTEEK	GDES(118.93)PLVDADGEPRPT(-118.93)EDQPAT(-130.91)T(-132.07)EEK	4	3	0.27176	177170000	177170000	0	0	1442600	0	1219800	1667300	0	0	7479000	21354000	887467	6100060	6.87357	#NAME?	#NAME?	2.78106	#NAME?	1442600	0	0	0	0	0	1219800	0	0	1667300	0	0	0	0	0	0	0	0	7479000	0
A1CRB9	72	A1CRB9	1	1	S	ADS(1)EAETIIQSGR	ADS(83.29)EAET(-83.29)IIQS(-188.37)GR	3	2	-0.40908	30227000	30227000	0	0	0	0	0	0	0	0	3250000	13477000	0	3345400	#DIV/0!	#NAME?	#NAME?	#DIV/0!	#NAME?	0	0	0	0	0	0	0	0	0	0	0	0	0	0	0	0	0	0	3250000	0
A0A0J5PX50;Q4WTI2;B0XQ43	85;133;133	A0A0J5PX50	1	1	S	SDVLGEDEEDS(1)VNGDFEGLEEQTQPVPESNSLNR	S(-67.42)DVLGEDEEDS(67.42)VNGDFEGLEEQT(-102.34)QPVPES(-154.28)NS(-157)LNR	11	3	0.50268	148650000	148650000	0	0	0	0	0	0	0	0	7598800	31898000	0	7899360	#DIV/0!	#NAME?	#NAME?	#DIV/0!	#NAME?	0	0	0	0	0	0	0	0	0	0	0	0	0	0	0	0	0	0	7598800	0
A0A0J5Q197;Q4WTH8;B0XQ47	165;165;165	A0A0J5Q197	1	1;2	S	RGS(1)DQS(1)EER	RGS(107.99)DQS(107.99)EER	3	2	1.867	760710000	1528900	759180000	0	0	0	0	574230	0	0	9142200	41807000	0	10304686	#DIV/0!	#NAME?	#NAME?	#DIV/0!	#NAME?	0	0	0	0	0	0	0	0	0	574230	0	0	0	0	0	0	0	0	954640	8187600
A0A0J5PW21;B0XZ77;Q4WWE7;A1D8E7	1277;240;332;238	A0A0J5PW21;B0XZ77	1	1	S	YGPVAAS(1)VPSK	Y(-102.09)GPVAAS(66.17)VPS(-66.17)K	7	2	0.44354	25614000	25614000	0	0	0	950480	1149700	0	0	1568600	3430300	7299100	700060	2459600	3.51341	#NAME?	#NAME?	1.81287	#NAME?	0	0	0	950480	0	0	1149700	0	0	0	0	0	0	0	0	1568600	0	0	3430300	0
B0Y2S2;A0A0J5PUT7;A1CZZ2	29;65;32	B0Y2S2	1	1;2;3	S	S(1)GS(1)EEPEPEPLADDFPAMMAR	S(55.72)GS(55.72)EEPEPEPLADDFPAMMAR	3	2	0.15269	429560000	367320000	62246000	0	5867400	2786400	3287600	5827900	2088500	0	2348400	2802200	3.98047e+06	2613400	0.656556	#NAME?	#NAME?	-0.60701	#NAME?	5867400	0	0	2786400	0	0	3287600	0	0	5827900	0	0	2088500	0	0	0	0	0	0	2348400
Q4WDA4;B0YD45;A0A0J5PFI4;A1DLP3	413;413;413;414	Q4WDA4	1	1;2	S	QTQEDT(1)DS(1)DDGR	QT(-125.11)QEDT(125.11)DS(153.81)DDGR	8	2	0.40143	39080000	39080000	0	0	0	0	368210	748780	0	0	1165700	6439900	122737	1670876	13.6135	#NAME?	#NAME?	3.76697	#NAME?	0	0	0	0	0	0	368210	0	0	748780	0	0	0	0	0	0	0	0	1165700	0
B0XQR4;A0A0J5PZA7;Q6MYY8;E9R3C5	836;1255;828;828	B0XQR4	1	1	S	GQS(1)LEGDAQYAVPSHPLTETTNAQGSK	GQS(65.41)LEGDAQY(-65.41)AVPS(-86.65)HPLT(-89.47)ET(-89.54)T(-89.61)NAQGS(-88.89)K	3	3	0.86419	92398000	92398000	0	0	0	0	1072700	0	0	0	5378700	14885000	357567	4052740	11.3342	#NAME?	#NAME?	3.50261	#NAME?	0	0	0	0	0	0	1072700	0	0	0	0	0	0	0	0	0	0	0	5378700	0
Q4WY03;B0XXL9;A0A0J5PUB7	34;34;34	Q4WY03	1	1	S	DTSALEDS(1)EDKEVVQK	DT(-93.47)S(-98.24)ALEDS(93.47)EDKEVVQK	8	2	3.6399	84042000	84042000	0	0	0	0	1103400	0	0	0	4523600	10569000	367800	3018520	8.20696	#NAME?	#NAME?	3.03685	#NAME?	0	0	0	0	0	0	1103400	0	0	0	0	0	0	0	0	0	0	0	4523600	0
Q4WPP7;B0Y6I9;A0A0J5PE51;Q5BBM9;A1CHU6;A0A1U8QM11;A1CWW4	14;14;14;14;14;14;14	Q4WPP7	1	1;2	S	WDALELS(1)DDS(1)DIEVHPNVDKR	WDALELS(64.27)DDS(64.27)DIEVHPNVDKR	7	3	0.19842	2946200000	5896900	2940300000	0	0	0	0	0	0	0	52844000	232790000	0	57126800	#DIV/0!	#NAME?	#NAME?	#DIV/0!	#NAME?	0	0	0	0	0	0	0	0	0	0	0	0	0	0	0	0	0	0	0	52844000
Q4WPP7;B0Y6I9;A0A0J5PE51;Q5BBM9;A1CHU6;A0A1U8QM11;A1CWW4	17;17;17;17;17;17;17	Q4WPP7	1	2	S	WDALELS(1)DDS(1)DIEVHPNVDKR	WDALELS(64.27)DDS(64.27)DIEVHPNVDKR	10	3	0.19842	2940300000	0	2940300000	0	0	0	0	0	0	0	52844000	232790000	0	57126800	#DIV/0!	#NAME?	#NAME?	#DIV/0!	#NAME?	0	0	0	0	0	0	0	0	0	0	0	0	0	0	0	0	0	0	0	52844000
B0XTZ4;A0A0J5PLW2;Q4WIA6;A1CYV4;A1CF81	1404;1404;1404;1404;1409	B0XTZ4	1	1;2	S	ADS(1)AVS(1)QDDPFPDNR	ADS(115.2)AVS(115.2)QDDPFPDNR	6	2	-1.586	34809000	9342100	25466000	0	0	0	0	0	0	0	1953000	8661700	0	2122940	#DIV/0!	#NAME?	#NAME?	#DIV/0!	#NAME?	0	0	0	0	0	0	0	0	0	0	0	0	0	0	0	0	0	0	0	1953000
Q4WXW9;B0XXP8;A0A0J5PUC7;A1D6X0	411;411;411;517	Q4WXW9	1	1;2	S	LSNSSEYLPSHKPELEPVNDGPS(1)P	LS(-134.51)NS(-131.04)S(-128.68)EY(-120.61)LPS(-116.41)HKPELEPVNDGPS(116.41)P	23	3	0.52506	97787000	94477000	3309600	0	0	0	0	0	0	0	6529000	29084000	0	7122600	#DIV/0!	#NAME?	#NAME?	#DIV/0!	#NAME?	0	0	0	0	0	0	0	0	0	0	0	0	0	0	0	0	0	0	6529000	0
A0A0J5Q4W5;Q4WW01;B0Y285	298;300;300	A0A0J5Q4W5	1	1	S	AEEES(1)DDEDGDDGTWNLEALR	AEEES(170.12)DDEDGDDGT(-170.12)WNLEALR	5	2	0.048531	739040000	739040000	0	0	0	0	0	0	0	0	37042000	165190000	0	40446400	#DIV/0!	#NAME?	#NAME?	#DIV/0!	#NAME?	0	0	0	0	0	0	0	0	0	0	0	0	0	0	0	0	0	0	37042000	0
Q4WEP3;B0Y2X8;A1CZU6;A0A0J5SNU4	30;30;30;30	Q4WEP3	1	1;2	S	S(1)IQEIEAS(0.354)PHS(0.644)PES(0.002)R	S(63.34)IQEIEAS(-2.59)PHS(2.59)PES(-25.8)R	1	2	0.71971	14855000	3512000	11343000	0	0	0	0	0	0	0	2188000	9813300	0	2400260	#DIV/0!	#NAME?	#NAME?	#DIV/0!	#NAME?	0	0	0	0	0	0	0	0	0	0	0	0	0	0	0	0	0	0	0	2188000
Q4WRV1;B0XN47;A0A0J5PJ26;A1D1R7;C8VQ30;Q5BF40;A1CNV7	585;585;585;585;589;632;594	Q4WRV1	1	1	S	AGS(1)PAPFRPQR	AGS(105.2)PAPFRPQR	3	2	-0.015176	1380300000	1380300000	0	0	7338300	6871200	0	0	0	0	114480000	407550000	4736500	104406000	22.0429	#NAME?	#NAME?	4.46224	#NAME?	7338300	0	0	6871200	0	0	0	0	0	0	0	0	0	0	0	0	0	0	114480000	0
A1CW15;Q4WQM3;A0A0J5Q0G4;B0Y4T5	1622;1604;1603;1604	A1CW15;Q4WQM3	1	1	S	AS(1)PDQVDVEHDH	AS(77.42)PDQVDVEHDH	2	2	-0.088331	87278000	87278000	0	0	0	0	1710800	0	0	0	7894400	21901000	570267	5959080	10.4496	#NAME?	#NAME?	3.38538	#NAME?	0	0	0	0	0	0	1710800	0	0	0	0	0	0	0	0	0	0	0	7894400	0
Q4X0S8;B0XSX1;A0A0J5PYU3	533;533;533	Q4X0S8	1	1	S	APS(1)PIEFPEPLLEETESR	APS(144.89)PIEFPEPLLEET(-144.89)ES(-148.03)R	3	2	0.41531	59332000	59332000	0	0	0	0	0	0	0	0	4515700	20667000	0	5036540	#DIV/0!	#NAME?	#NAME?	#DIV/0!	#NAME?	0	0	0	0	0	0	0	0	0	0	0	0	0	0	0	0	0	0	4515700	0
Q4WTR9;B0Y396;A0A0J5PVB0;A1CZI2	1056;1056;1056;1059	Q4WTR9	1	1	S	AEDDFIS(1)DGETSR	AEDDFIS(85.08)DGET(-85.08)S(-117.28)R	7	2	-0.46914	82407000	82407000	0	0	1374400	0	888330	2428000	1051400	958530	5401600	0	754243	1967906	2.60911	#NAME?	#NAME?	1.38356	#NAME?	1374400	0	0	0	0	0	888330	0	0	2428000	0	0	1051400	0	0	958530	0	0	5401600	0
Q4WT20;B0XQK4;A0A0J5STK6	6;6;6	Q4WT20	1	1;2	T	ADNGT(1)PS(1)EAPAPPPVEHLNIK	ADNGT(49.34)PS(49.34)EAPAPPPVEHLNIK	5	3	-2.1363	803960000	717740000	86220000	0	2088100	2183900	1583700	3453400	3567500	1422600	20713000	104560000	1951900	26743300	13.7012	#NAME?	#NAME?	3.77623	#NAME?	2088100	0	0	2183900	0	0	1583700	0	0	3453400	0	0	3567500	0	0	1422600	0	0	20713000	0
Q4WHL5;B0XVE8;A0A0J5SKR7	39;39;39	Q4WHL5	1	1	S	DADS(1)DAEDVDLDAILAQYAEEQAK	DADS(179.38)DAEDVDLDAILAQY(-179.38)AEEQAK	4	3	-0.027397	614840000	614840000	0	0	0	0	0	0	0	0	11413000	53579000	0	12998400	#DIV/0!	#NAME?	#NAME?	#DIV/0!	#NAME?	0	0	0	0	0	0	0	0	0	0	0	0	0	0	0	0	0	0	11413000	0
Q4WTM9;B0Y356;A1CZL7;A1C4N6;A0A0J5SP09;Q5AS60	255;255;255;255;255;255	Q4WTM9	1	1	S	EQVLES(1)V	EQVLES(82.75)V	6	1	0.61462	10263000	10263000	0	0	0	934890	0	1506900	995480	1354000	0	0	311630	771276	2.47497	#NAME?	#NAME?	1.30741	#NAME?	0	0	0	934890	0	0	0	0	0	1506900	0	0	995480	0	0	1354000	0	0	0	0
A0A0J5SYV1	90	A0A0J5SYV1	1	1	S	LPTELQLS(1)PASAAR	LPT(-110.85)ELQLS(67.57)PAS(-67.57)AAR	8	2	0.093179	78461000	78461000	0	0	0	0	0	0	0	0	2010800	9678200	0	2337800	#DIV/0!	#NAME?	#NAME?	#DIV/0!	#NAME?	0	0	0	0	0	0	0	0	0	0	0	0	0	0	0	0	0	0	2010800	0
A1DF30;A0A0J5PRZ6	42;42	A1DF30	1	1	S	EGDDS(1)AGPDPQR	EGDDS(129.76)AGPDPQR	5	2	3.439	47928000	47928000	0	0	0	836540	0	0	0	0	2699500	4510600	278847	1442020	5.17137	#NAME?	#NAME?	2.37055	#NAME?	0	0	0	836540	0	0	0	0	0	0	0	0	0	0	0	0	0	0	2699500	0
A0A0J5Q4Y7;B0Y4K5;Q4WQD6;E9QTX0	454;446;454;454	A0A0J5Q4Y7	1	1	S	KGDS(1)DNEGTDGDAK	KGDS(128.19)DNEGT(-128.19)DGDAK	4	2	0.19287	505860000	505860000	0	0	6723000	6458600	12850000	7627700	34131000	6072500	12041000	15480000	8677200	15070440	1.73679	#NAME?	#NAME?	0.79642	#NAME?	6723000	0	0	6458600	0	0	12850000	0	0	7627700	0	0	34131000	0	0	6072500	0	0	12041000	0
Q4WRZ0;B0XMT9;A0A0J5Q0N2;A1D1V6	384;384;384;383	Q4WRZ0	1	2;3	T	AKS(1)DVQPGPPT(1)PPQS(1)PTQDSTPGEQTR	AKS(117.12)DVQPGPPT(74.99)PPQS(38.81)PT(-38.81)QDS(-50.14)T(-54.63)PGEQT(-55.58)R	11	3	-0.11033	73802000	0	24253000	49549000	0	0	0	1918500	0	0	9725000	0	0	2328700	#DIV/0!	#NAME?	#NAME?	#DIV/0!	#NAME?	0	0	0	0	0	0	0	0	0	0	1918500	0	0	0	0	0	0	0	0	0
Q4WXI2;B0XY42;A0A0J5PUV2	446;446;446	Q4WXI2	1	1	S	SAMDAVLADMDIDADDS(1)DKEMQDVDDK	S(-168.91)AMDAVLADMDIDADDS(168.91)DKEMQDVDDK	17	3	0.039689	1053700000	1053700000	0	0	0	0	0	0	0	0	48691000	248090000	0	59356200	#DIV/0!	#NAME?	#NAME?	#DIV/0!	#NAME?	0	0	0	0	0	0	0	0	0	0	0	0	0	0	0	0	0	0	48691000	0
A0A0J5Q197;Q4WTH8;B0XQ47	168;168;168	A0A0J5Q197	1	2	S	RGS(1)DQS(1)EER	RGS(107.99)DQS(107.99)EER	6	2	1.867	684350000	0	684350000	0	0	0	0	0	0	0	8187600	41807000	0	9998920	#DIV/0!	#NAME?	#NAME?	#DIV/0!	#NAME?	0	0	0	0	0	0	0	0	0	0	0	0	0	0	0	0	0	0	0	8187600
Q4WG55;B0YC92;A0A0J5PL26	307;307;307	Q4WG55	1	1;2	T	RDS(1)T(1)PIEDEDAK	RDS(146.1)T(146.1)PIEDEDAK	4	2	0.23091	17822000	4049500	13772000	0	0	0	0	0	0	0	2430000	12621000	0	3010200	#DIV/0!	#NAME?	#NAME?	#DIV/0!	#NAME?	0	0	0	0	0	0	0	0	0	0	0	0	0	0	0	0	0	0	0	2430000
A0A0J5PX37;Q4WTG8;B0XQ57;A1D3D9	157;285;285;285	A0A0J5PX37	1	1	S	RDS(1)DATEDTVLK	RDS(67.67)DAT(-67.67)EDT(-91.33)VLK	3	2	0.040978	59668000	59668000	0	0	0	708150	1051900	546360	1480100	1224500	3635800	0	586683	1377352	2.34769	#NAME?	#NAME?	1.23124	#NAME?	0	0	0	708150	0	0	1051900	0	0	546360	0	0	1480100	0	0	1224500	0	0	3635800	0
B0Y7S6;A0A0J5Q2R8;A1DMT6;Q4WMS5;A1CTM1	205;205;200;205;205	B0Y7S6	1	1	S	S(1)PLGLQSTLR	S(88.66)PLGLQS(-88.66)T(-102.3)LR	1	2	0.60704	14166000	14166000	0	0	0	1320200	1135900	0	1025400	1009200	0	0	818700	406920	0.497032	#NAME?	#NAME?	-1.00859	#NAME?	0	0	0	1320200	0	0	1135900	0	0	0	0	0	1025400	0	0	1009200	0	0	0	0
A0A0J5PUX9;Q4WX77;B0XYE1	924;904;904	A0A0J5PUX9	1	1;2	S	FDQGPLVEQPAFAPEDS(1)PVS(1)EAFADK	FDQGPLVEQPAFAPEDS(70.39)PVS(70.39)EAFADK	17	3	-0.27204	55558000	40780000	14778000	0	0	0	0	0	0	0	4383000	23542000	0	5585000	#DIV/0!	#NAME?	#NAME?	#DIV/0!	#NAME?	0	0	0	0	0	0	0	0	0	0	0	0	0	0	0	0	0	0	3121500	1261400
Q4WCC0;B0Y9W8;A0A0J5PJU3	237;237;261	Q4WCC0	1	2	S	ELIEEAEAIS(1)DEDDS(1)DLEEK	ELIEEAEAIS(152)DEDDS(152)DLEEK	10	2	-0.73718	128980000	0	128980000	0	0	0	0	0	0	0	10241000	55533000	0	13154800	#DIV/0!	#NAME?	#NAME?	#DIV/0!	#NAME?	0	0	0	0	0	0	0	0	0	0	0	0	0	0	0	0	0	0	0	10241000
Q4WCC0;B0Y9W8;A0A0J5PJU3	242;242;266	Q4WCC0	1	2	S	ELIEEAEAIS(1)DEDDS(1)DLEEK	ELIEEAEAIS(152)DEDDS(152)DLEEK	15	2	-0.73718	128980000	0	128980000	0	0	0	0	0	0	0	10241000	55533000	0	13154800	#DIV/0!	#NAME?	#NAME?	#DIV/0!	#NAME?	0	0	0	0	0	0	0	0	0	0	0	0	0	0	0	0	0	0	0	10241000
Q4WP97;B0Y644;A0A0J5SCS3;A1CXC2	102;102;102;105	Q4WP97	1	1	S	GQS(1)PPPPAPPFASSGSR	GQS(103.53)PPPPAPPFAS(-103.53)S(-117.56)GS(-146.44)R	3	2	-0.42246	97716000	97716000	0	0	0	888740	864560	0	1243000	0	4602800	19299000	584433	5028960	8.60485	#NAME?	#NAME?	3.10515	#NAME?	0	0	0	888740	0	0	864560	0	0	0	0	0	1243000	0	0	0	0	0	4602800	0
Q4WVW4;B0Y248;A1DDH8;A0A0J5SYH5	544;544;544;544	Q4WVW4	1	1	S	NIES(1)DEEDGEDGEAEVIALAR	NIES(84.21)DEEDGEDGEAEVIALAR	4	3	0.4928	232630000	232630000	0	0	2215200	1811900	2898300	3103200	1187100	234550	9120000	19245000	2.30847e+06	6577970	2.8495	#NAME?	#NAME?	1.51071	#NAME?	2215200	0	0	1811900	0	0	2898300	0	0	3103200	0	0	1187100	0	0	234550	0	0	9120000	0
A0A0J5PXU5;Q4X093;B0XTT7	481;493;493	A0A0J5PXU5	1	1;2	S	FADKEDDAEPVDDDS(1)S(1)FEEIPKPTER	FADKEDDAEPVDDDS(110.61)S(82.29)FEEIPKPT(-82.29)ER	15	3	0.036813	1175500000	22869000	1152600000	0	0	0	0	0	0	0	23741000	135520000	0	31852200	#DIV/0!	#NAME?	#NAME?	#DIV/0!	#NAME?	0	0	0	0	0	0	0	0	0	0	0	0	0	0	0	0	0	0	0	23741000
A0A0J5PKR9;A1D481;C8V5G6;Q5B5V8;B0XP40;Q4WJM2	137;72;72;169;72;72	A0A0J5PKR9;B0XP40	1	1;2	S	ADS(1)EAETIIQSGR	ADS(83.29)EAET(-83.29)IIQS(-188.37)GR	3	2	-0.40908	35322000	30227000	5094500	0	0	0	0	0	0	0	3250000	18571000	0	4364200	#DIV/0!	#NAME?	#NAME?	#DIV/0!	#NAME?	0	0	0	0	0	0	0	0	0	0	0	0	0	0	0	0	0	0	3250000	0
Q4WHH1;B0XVJ3;A0A0J5SKV2	246;246;258	Q4WHH1	1	1	S	RQEDDDEENEEDLDS(1)EEEEEKIK	RQEDDDEENEEDLDS(80.68)EEEEEKIK	15	3	-1.9712	75909000	75909000	0	0	0	0	0	0	0	0	3651800	20971000	0	4924560	#DIV/0!	#NAME?	#NAME?	#DIV/0!	#NAME?	0	0	0	0	0	0	0	0	0	0	0	0	0	0	0	0	0	0	3651800	0
Q4W9U9;B0YEJ2;A0A0J5PN39	81;81;81	Q4W9U9	1	1	S	KTEDDDDDEIS(1)EPEDPVMLSR	KT(-179.59)EDDDDDEIS(138.99)EPEDPVMLS(-138.99)R	11	2	-1.0902	12013000000	12013000000	0	0	23340000	6596100	21631000	13861000	12487000	5210600	70938000	93270000	1.7189e+07	39153320	2.27781	#NAME?	#NAME?	1.18765	#NAME?	23340000	0	0	6596100	0	0	21631000	0	0	13861000	0	0	12487000	0	0	5210600	0	0	70938000	0
Q4WTR9;B0Y396;A0A0J5PVB0;A1CZI2	1118;1118;1118;1121	Q4WTR9	1	1;2	S	SSEIVEDS(1)DVEDEVHEAAAGDS(1)DQEMR	S(-74.62)S(-74.62)EIVEDS(74.62)DVEDEVHEAAAGDS(150.33)DQEMR	22	3	1.6319	32405000	32405000	0	0	0	0	0	0	0	0	2922200	17017000	0	3987840	#DIV/0!	#NAME?	#NAME?	#DIV/0!	#NAME?	0	0	0	0	0	0	0	0	0	0	0	0	0	0	0	0	0	0	2922200	0
Q4WZI8;B0XVA7;A1DIP1;A0A0J5PXQ5	635;635;639;655	Q4WZI8	1	2	S	ALQPEQEKS(1)PS(1)PVPELEALEDSK	ALQPEQEKS(65.79)PS(54.13)PVPELEALEDS(-54.13)K	9	3	-0.23262	147060000	0	147060000	0	0	0	0	0	0	0	7284700	43763000	0	10209540	#DIV/0!	#NAME?	#NAME?	#DIV/0!	#NAME?	0	0	0	0	0	0	0	0	0	0	0	0	0	0	0	0	0	0	0	7284700
Q4WV97;Q1RQJ0;B0Y0X7;A0A0J5PT20;A1DE58;A1CB85	41;41;41;41;41;41	Q4WV97	1	1	S	AIS(1)PVFQR	AIS(107.79)PVFQR	3	2	-2.0721	42590000	42590000	0	0	0	0	817510	0	778020	0	2636200	14353000	272503	3553444	13.04	#NAME?	#NAME?	3.70487	#NAME?	0	0	0	0	0	0	817510	0	0	0	0	0	778020	0	0	0	0	0	2636200	0
B0XND6;A0A0J5SJI8	805;805	B0XND6	1	1;2	S	DQPIVSSTLGQAEDDNGS(1)DDEES(1)VPVLLK	DQPIVS(-68.85)S(-68.85)T(-68.85)LGQAEDDNGS(68.85)DDEES(68.85)VPVLLK	23	3	0.54167	22131000	10593000	11538000	0	0	0	0	0	0	1780700	0	11538000	0	2663740	#DIV/0!	#NAME?	#NAME?	#DIV/0!	#NAME?	0	0	0	0	0	0	0	0	0	0	0	0	0	0	0	1780700	0	0	0	0
Q4WTQ9;B0Y387;A0A0J5PRC1;A1CZJ1	467;467;467;466	Q4WTQ9	1	2	S	KEPETDDLMEVVT(1)PQIS(1)GK	KEPET(-106.32)DDLMEVVT(106.32)PQIS(115.51)GK	17	3	-0.34492	55136000	0	55136000	0	0	0	0	0	0	0	2238600	14510000	0	3349720	#DIV/0!	#NAME?	#NAME?	#DIV/0!	#NAME?	0	0	0	0	0	0	0	0	0	0	0	0	0	0	0	0	0	0	0	2238600
Q4WTQ9;B0Y387;A0A0J5PRC1;A1CZJ1	463;463;463;462	Q4WTQ9	1	2	T	KEPETDDLMEVVT(1)PQIS(1)GK	KEPET(-106.32)DDLMEVVT(106.32)PQIS(115.51)GK	13	3	-0.34492	55136000	0	55136000	0	0	0	0	0	0	0	2238600	14510000	0	3349720	#DIV/0!	#NAME?	#NAME?	#DIV/0!	#NAME?	0	0	0	0	0	0	0	0	0	0	0	0	0	0	0	0	0	0	0	2238600
Q4WJ93;B0XPQ0;A0A0J5SIW9;A1D3U7;A1CQY3	433;433;396;433;357	Q4WJ93	1	1;2	S	S(1)VLS(1)PES(1)PR	S(86.91)VLS(86.91)PES(86.91)PR	1	2	-3.3772	279680000	119830000	154310000	5548200	3907200	2525500	1974000	1621800	1770400	3021600	27377000	9244700	2.80223e+06	8607100	3.07151	#NAME?	#NAME?	1.61895	#NAME?	0	3907200	0	0	2525500	0	0	1974000	0	0	1621800	0	0	1770400	0	0	3021600	0	11910000	15467000
A0A0J5Q446;Q4WLF7;B0XM58	1677;1603;1603	A0A0J5Q446	1	2	S	QLVDDLS(1)DDDIDAMANDILDS(1)PAAR	QLVDDLS(104.97)DDDIDAMANDILDS(104.97)PAAR	21	3	1.5427	263650000	0	263650000	0	0	0	0	0	0	0	5673100	38697000	0	8874020	#DIV/0!	#NAME?	#NAME?	#DIV/0!	#NAME?	0	0	0	0	0	0	0	0	0	0	0	0	0	0	0	0	0	0	0	5673100
A0A0J5Q446;Q4WLF7;B0XM58	1663;1589;1589	A0A0J5Q446	1	1;2	S	QLVDDLS(1)DDDIDAMANDILDS(1)PAAR	QLVDDLS(104.97)DDDIDAMANDILDS(104.97)PAAR	7	3	1.5427	425180000	161530000	263650000	0	2250800	0	717120	2305100	1370900	0	5673100	38697000	989307	9609220	9.71309	#NAME?	#NAME?	3.27993	#NAME?	2250800	0	0	0	0	0	717120	0	0	2305100	0	0	1370900	0	0	0	0	0	0	5673100
A0A0J5PQM7;Q4WEB5;B0Y2C3	371;371;371	A0A0J5PQM7	1	1	S	NDQS(1)DDEGDEK	NDQS(195.94)DDEGDEK	4	2	0.10388	35709000	35709000	0	0	716870	858410	0	1121000	796410	0	10949000	1604800	525093	2894242	5.51186	#NAME?	#NAME?	2.46254	#NAME?	716870	0	0	858410	0	0	0	0	0	1121000	0	0	796410	0	0	0	0	0	10949000	0
Q4X0K1;B0XTB5;A1DHM5;A0A0J5SVD3	198;198;198;198	Q4X0K1	1	1	S	AALDQVETNLDDIS(1)DEER	AALDQVET(-133.53)NLDDIS(133.53)DEER	14	2	0.49072	1825000000	1825000000	0	0	0	2715900	2972300	8180700	2559500	1700200	50904000	439700000	1.89607e+06	100608880	53.0619	#NAME?	#NAME?	5.7296	#NAME?	0	0	0	2715900	0	0	2972300	0	0	8180700	0	0	2559500	0	0	1700200	0	0	50904000	0
Q4WJ93;B0XPQ0;A0A0J5SIW9;A1D3U7	599;599;562;599	Q4WJ93	1	1;2	S	VVEEKS(1)S(1)VVAEER	VVEEKS(113.52)S(113.52)VVAEER	7	2	-0.021616	187710000	161750000	25951000	0	1963400	0	2161800	4961000	714990	0	2843200	4455500	1.37507e+06	2594938	1.88714	#NAME?	#NAME?	0.916199	#NAME?	1963400	0	0	0	0	0	2161800	0	0	4961000	0	0	0	714990	0	0	0	0	0	2843200
A1CL13;Q5B8L8;A0A1U8QX02	14;14;14	A1CL13	1	1	S	VPS(1)FQDILQGR	VPS(63.76)FQDILQGR	3	2	1.2772	122120000	122120000	0	0	1175000	907470	0	2161300	1191800	600390	0	9100100	694157	2610718	3.76099	#NAME?	#NAME?	1.91111	#NAME?	1175000	0	0	907470	0	0	0	0	0	2161300	0	0	1191800	0	0	600390	0	0	0	0
Q4X050;B0XU51;A0A0J5SUW4;A1DI29;A1C773	48;48;48;48;48	Q4X050;A1C773	1	1;2	S	S(1)RS(1)PVMIDR	S(86.26)RS(86.26)PVMIDR	3	2	-0.24982	420150000	1058400	419090000	0	0	2030300	2494300	4893000	0	2185300	1058400	8025200	1508200	3232380	2.1432	#NAME?	#NAME?	1.09977	#NAME?	0	0	0	0	2030300	0	0	2494300	0	0	4893000	0	0	0	0	0	2185300	0	1058400	0
Q4WDB0;B0YD39;A0A0J5PHM7	602;602;602	Q4WDB0	1	1	S	VNEFGQGGDS(1)DEEAEEPAAAESEK	VNEFGQGGDS(211.15)DEEAEEPAAAES(-211.15)EK	10	2	-0.46278	178950000	178950000	0	0	3452900	1427400	2222000	4969200	2437700	1356800	11587000	2263800	2.36743e+06	4522900	1.91047	#NAME?	#NAME?	0.933924	#NAME?	3452900	0	0	1427400	0	0	2222000	0	0	4969200	0	0	2437700	0	0	1356800	0	0	11587000	0
B0Y4K8;A0A0J5Q0F1	661;661	B0Y4K8	1	1	S	IFSDEPDS(1)PQER	IFS(-73.28)DEPDS(73.28)PQER	8	2	0.16019	103510000	103510000	0	0	0	0	1442500	2262600	1551700	724000	0	24696000	480833	5846860	12.1598	#NAME?	#NAME?	3.60405	#NAME?	0	0	0	0	0	0	1442500	0	0	2262600	0	0	1551700	0	0	724000	0	0	0	0
B0Y2S2;A0A0J5PUT7;A1CZZ2	27;63;30	B0Y2S2	1	1;2;3	S	S(1)GS(1)EEPEPEPLADDFPAMMAR	S(55.72)GS(55.72)EEPEPEPLADDFPAMMAR	1	2	0.15269	428160000	365910000	62246000	0	5867400	2786400	3287600	5827900	2974400	0	2348400	2802200	3.98047e+06	2790580	0.701069	#NAME?	#NAME?	-0.512373	#NAME?	5867400	0	0	2786400	0	0	3287600	0	0	5827900	0	0	2974400	0	0	0	0	0	0	2348400
Q4WDA4;B0YD45;A0A0J5PFI4;A1DLP3	411;411;411;412	Q4WDA4	1	1;2	T	QTQEDT(1)DS(1)DDGR	QT(-125.11)QEDT(125.11)DS(153.81)DDGR	6	2	0.40143	22739000	22739000	0	0	0	458340	0	0	531640	419760	0	3234300	152780	837140	5.47938	#NAME?	#NAME?	2.45401	#NAME?	0	0	0	458340	0	0	0	0	0	0	0	0	531640	0	0	419760	0	0	0	0
A0A0J5Q2C3;Q4WN71;B0Y7C7	87;87;87	A0A0J5Q2C3	1	1;2	S	S(1)LNS(1)EDLEAVLK	S(149.35)LNS(149.35)EDLEAVLK	1	2	-0.28181	249690000	157010000	92671000	0	1052700	0	602740	1581600	661730	482300	7747900	93743000	551813	20843306	37.7724	#NAME?	#NAME?	5.23926	#NAME?	1052700	0	0	0	0	0	602740	0	0	1581600	0	0	661730	0	0	482300	0	0	3238900	4509000
A0A0J5SFE5;Q4WRL7;B0XNJ8	669;742;755	A0A0J5SFE5;Q4WRL7	1	2	T	QERDT(1)PDPANDTLGFVEDLFES(0.887)PS(0.113)K	QERDT(63.15)PDPANDT(-63.15)LGFVEDLFES(8.94)PS(-8.94)K	5	3	0.40606	42999000	0	42999000	0	0	0	0	0	0	0	2302600	26132000	0	5686920	#DIV/0!	#NAME?	#NAME?	#DIV/0!	#NAME?	0	0	0	0	0	0	0	0	0	0	0	0	0	0	0	0	0	0	0	2302600
Q4WVA4;B0Y0Y5;A0A0J5PWY4	381;381;384	Q4WVA4	1	1	S	TDMLS(1)EDEEDEETR	T(-92.96)DMLS(92.96)EDEEDEET(-268.5)R	5	2	-2.7341	512210000	512210000	0	0	555850	362950	2450600	0	1742000	0	4563900	8108100	1.12313e+06	2882800	2.56675	#NAME?	#NAME?	1.35994	#NAME?	555850	0	0	362950	0	0	2450600	0	0	0	0	0	1742000	0	0	0	0	0	4563900	0
A0A0J5PN88;Q4WCI4;B0YA32;A1DB41	364;364;364;370	A0A0J5PN88	1	1;2	S	PAS(1)PLAK	PAS(107.69)PLAK	3	2	-0.11034	598640000	130260000	468380000	0	0	7973100	7488400	8368000	10675000	2295800	8935000	119290000	5.15383e+06	29912760	5.80398	#NAME?	#NAME?	2.53704	#NAME?	0	0	0	1669100	6304000	0	2270600	5217800	0	0	8368000	0	3600000	7074600	0	2295800	0	0	8935000	0
A0A0J5SZA2;Q4WN20;B0Y7I2;A1DMJ4	30;30;30;30	A0A0J5SZA2	1	1;2	S	RAS(1)LS(1)DDEAVPGSDTNETTGLLLER	RAS(106.64)LS(102.33)DDEAVPGS(-102.33)DT(-113.45)NET(-132.52)T(-135)GLLLER	3	3	-0.35033	3268700000	215010000	3053700000	0	3213500	3005500	5334500	3677200	5051400	2758000	65946000	746610000	3.85117e+06	164808520	42.7944	#NAME?	#NAME?	5.41935	#NAME?	3213500	0	0	2111400	894110	0	2142200	3192300	0	3677200	0	0	2110200	2941200	0	1323000	1435100	0	6168900	59777000
A0A0J5SZA2;Q4WN20;B0Y7I2;A1DMJ4	32;32;32;32	A0A0J5SZA2	1	1;2	S	RAS(1)LS(1)DDEAVPGSDTNETTGLLLER	RAS(106.64)LS(102.33)DDEAVPGS(-102.33)DT(-113.45)NET(-132.52)T(-135)GLLLER	5	3	-0.35033	3290700000	239360000	3051300000	0	3213500	3005500	5334500	3677200	5051400	2758000	65946000	746610000	3.85117e+06	164808520	42.7944	#NAME?	#NAME?	5.41935	#NAME?	3213500	0	0	2111400	894110	0	2142200	3192300	0	3677200	0	0	2110200	2941200	0	1323000	1435100	0	6168900	59777000
Q4WGK1;A0A0J5PKD2;B0YCP2;C8V1L6;A1DCL8;Q5AYE9	155;155;159;138;155;138	Q4WGK1	1	1	T	EPT(1)PDLTDVPSVLTR	EPT(110.71)PDLT(-110.71)DVPS(-181)VLT(-223.58)R	3	2	0.36572	862400000	862400000	0	0	7207800	4519000	2099900	8984800	3416900	4133800	7195600	69864000	4608900	18719020	4.06149	#NAME?	#NAME?	2.02201	#NAME?	7207800	0	0	4519000	0	0	2099900	0	0	8984800	0	0	3416900	0	0	4133800	0	0	7195600	0
A0A0J5Q433	220	A0A0J5Q433	1	1	T	APLDPLASAHDELDT(1)AE	APLDPLAS(-65.54)AHDELDT(65.54)AE	15	2	0.32855	15079000	15079000	0	0	0	0	0	548640	0	0	0	6954300	0	1500588	#DIV/0!	#NAME?	#NAME?	#DIV/0!	#NAME?	0	0	0	0	0	0	0	0	0	548640	0	0	0	0	0	0	0	0	0	0
Q4WJT2;B0XNR7;A1D4D6;A1CRH4	12;12;12;47	Q4WJT2	1	1;2;4	S	AAS(1)PLT(1)S(1)GAES(0.994)GPDT(0.006)K	AAS(134.23)PLT(98.31)S(71.77)GAES(22.05)GPDT(-22.05)K	3	2	0.07874	281180000	246370000	34807000	0	13456000	19960000	18651000	16937000	22260000	17199000	16470000	25183000	1.73557e+07	19609800	1.12988	#NAME?	#NAME?	0.176168	#NAME?	9945100	3511400	0	16009000	3950900	0	15506000	3145100	0	16937000	0	0	17895000	4364700	0	13956000	3242800	0	16470000	0
Q4WJ93;B0XPQ0;A0A0J5SIW9;A1D3U7	598;598;561;598	Q4WJ93	1	1;2	S	VVEEKS(1)S(1)VVAEER	VVEEKS(113.52)S(113.52)VVAEER	6	2	-0.021616	114150000	88202000	25951000	0	2723100	982710	402780	2725700	1374600	0	2843200	4455500	1369530	2279800	1.66466	#NAME?	#NAME?	0.735226	#NAME?	2723100	0	0	982710	0	0	402780	0	0	2725700	0	0	659630	714990	0	0	0	0	0	2843200
Q4WW00;B0Y284;A0A0J5Q631	172;172;172	Q4WW00	1	1	S	LGANLGGGAEGEGAEGDES(1)DEEMPELEGDSK	LGANLGGGAEGEGAEGDES(141.01)DEEMPELEGDS(-141.01)K	19	3	-0.57407	26313000000	26313000000	0	0	6789300	1398500	0	0	0	0	16338000	43324000	2.72927e+06	11932400	4.37202	#NAME?	#NAME?	2.1283	#NAME?	6789300	0	0	1398500	0	0	0	0	0	0	0	0	0	0	0	0	0	0	16338000	0
Q4WND3;B0Y762;A0A0J5Q5B6	12;12;12	Q4WND3	1	1;2	S	WDDEEDS(1)S(1)PPPPPPVVAR	WDDEEDS(96.67)S(96.67)PPPPPPVVAR	7	2	-2.2898	1075400000	864950000	210440000	0	0	0	0	0	0	0	14131000	224290000	0	47684200	#DIV/0!	#NAME?	#NAME?	#DIV/0!	#NAME?	0	0	0	0	0	0	0	0	0	0	0	0	0	0	0	0	0	0	1542900	12588000
		REV__C8V1X8	1	1	S	QS(1)EEPLLAVIEEK	QS(87.81)EEPLLAVIEEK	2	2	-0.99362	8605100	8605100	0	0	0	0	0	0	0	492510	0	8112600	0	1721022	#DIV/0!	#NAME?	#NAME?	#DIV/0!	#NAME?	0	0	0	0	0	0	0	0	0	0	0	0	0	0	0	492510	0	0	0	0
Q4WHC3;B0XVV9;A1DG08;A1C5Z4	15;15;15;15	Q4WHC3	1	1	S	KGS(1)MADVPQNLLQQIK	KGS(110.37)MADVPQNLLQQIK	3	2	0.30231	842920000	842920000	0	0	3179300	0	4584300	4226600	1963300	925690	0	0	2.58787e+06	1423118	0.549919	#NAME?	#NAME?	-0.862708	#NAME?	3179300	0	0	0	0	0	4584300	0	0	4226600	0	0	1963300	0	0	925690	0	0	0	0
Q4WTT9;O43121;B0Y3B6;A0A0J5PVF9	14;14;14;14	Q4WTT9	1	1	S	EKS(1)LEDLQVATLEK	EKS(178.5)LEDLQVAT(-178.5)LEK	3	2	1.7166	73874000	73874000	0	0	0	2980000	2154300	1362900	2380700	1889500	4362000	2337100	1.71143e+06	2466440	1.44115	#NAME?	#NAME?	0.527225	#NAME?	0	0	0	2980000	0	0	2154300	0	0	1362900	0	0	2380700	0	0	1889500	0	0	4362000	0
Q4WCF4;B0YA02;A0A0J5PJX5;A1DB73	304;304;382;379	Q4WCF4	1	1	S	VKEEVAS(1)PR	VKEEVAS(96.33)PR	7	2	0.088042	11326000	11326000	0	0	0	577100	870950	0	1060500	0	0	0	482683	212100	0.439419	#NAME?	#NAME?	-1.18633	#NAME?	0	0	0	577100	0	0	870950	0	0	0	0	0	1060500	0	0	0	0	0	0	0
Q4WMB4;B0Y894;A1DNA8;A0A0J5Q6E4	2;2;2;2	Q4WMB4	1	1	S	S(1)DDEADPELLALLR	S(85.54)DDEADPELLALLR	1	2	0.22169	127940000	127940000	0	0	0	0	0	0	0	0	2260700	54721000	0	11396340	#DIV/0!	#NAME?	#NAME?	#DIV/0!	#NAME?	0	0	0	0	0	0	0	0	0	0	0	0	0	0	0	0	0	0	2260700	0
A0A0J5Q5Y6;B0Y7S0;Q4WMT1;A1DMT0	321;311;311;321	A0A0J5Q5Y6	1	1	S	RAS(1)LAGSQASQSPR	RAS(94.51)LAGS(-94.51)QAS(-121.66)QS(-168.01)PR	3	2	-0.70348	69129000	69129000	0	0	0	0	0	0	0	327030	0	8932300	0	1851866	#DIV/0!	#NAME?	#NAME?	#DIV/0!	#NAME?	0	0	0	0	0	0	0	0	0	0	0	0	0	0	0	327030	0	0	0	0
Q4X231;B0XW81;A0A0J5Q406	550;550;550	Q4X231	1	1	S	LS(1)VEQVQVQAPESNIPPPVPPK	LS(99.55)VEQVQVQAPES(-99.55)NIPPPVPPK	2	3	0.41872	67568000	67568000	0	0	0	525920	0	972220	0	0	0	5492600	175307	1292964	7.37544	#NAME?	#NAME?	2.88273	#NAME?	0	0	0	525920	0	0	0	0	0	972220	0	0	0	0	0	0	0	0	0	0
Q4WHG2;B0XVK2;A0A0J5PMP1	324;324;324	Q4WHG2	1	1	S	ADS(1)PAPEQAPATK	ADS(172.73)PAPEQAPAT(-172.73)K	3	2	-0.10777	34739000	34739000	0	0	886350	814280	796100	0	629510	0	3564500	7901800	832243	2419162	2.9068	#NAME?	#NAME?	1.53943	#NAME?	886350	0	0	814280	0	0	796100	0	0	0	0	0	629510	0	0	0	0	0	3564500	0
A0A0J5PKR9;A1D481;B0XP40;Q4WJM2	132;67;67;67	A0A0J5PKR9;B0XP40	1	1;2	S	VKEVDSASGEGDGPPS(1)PK	VKEVDS(-93.62)AS(-77.34)GEGDGPPS(77.34)PK	16	2	-1.2547	20603000	15509000	5094500	0	0	0	0	0	219400	0	0	6779300	0	1399740	#DIV/0!	#NAME?	#NAME?	#DIV/0!	#NAME?	0	0	0	0	0	0	0	0	0	0	0	0	219400	0	0	0	0	0	0	0
P97995;Q4X0H6;B0XTE0;A0A0J5PYJ4;A1DHQ0;A1C721	465;819;819;819;817;822	P97995	1	1	S	LLNPADQS(1)PGAFIYGDEAK	LLNPADQS(70.2)PGAFIY(-70.2)GDEAK	8	2	-0.28414	19741000	19741000	0	0	0	1416800	1589000	0	2262800	0	0	0	1.00193e+06	452560	0.451687	#NAME?	#NAME?	-1.14661	#NAME?	0	0	0	1416800	0	0	1589000	0	0	0	0	0	2262800	0	0	0	0	0	0	0
Q4WJ93;B0XPQ0;A0A0J5SIW9;A1D3U7;A1CQY3	436;436;399;436;360	Q4WJ93	1	1;2	S	S(1)VLS(1)PES(1)PR	S(86.91)VLS(86.91)PES(86.91)PR	4	2	-3.3772	512480000	350420000	156510000	5548200	12261000	13415000	12937000	6330900	13241000	2075900	37349000	63669000	12871000	24533160	1.90608	#NAME?	#NAME?	0.930609	#NAME?	9547400	2713600	0	12241000	1173400	0	11816000	1120400	0	0	6330900	0	11958000	1283100	0	0	2075900	0	26588000	10761000
Q4X1P6;B0XRW9	12;12	Q4X1P6	1	1	S	IVFDDS(1)DDAPVPK	IVFDDS(140.1)DDAPVPK	6	2	0.75345	57484000	57484000	0	0	0	2170400	0	3705800	1734000	2251800	0	0	723467	1538320	2.12632	#NAME?	#NAME?	1.08836	#NAME?	0	0	0	2170400	0	0	0	0	0	3705800	0	0	1734000	0	0	2251800	0	0	0	0
Q4WPV1;B0Y6P2;A0A0J5PEH7	472;472;472	Q4WPV1	1	1;2	S	ADTTVADS(1)EEDS(1)EDGDDDAK	ADT(-94.22)T(-92.61)VADS(92.61)EEDS(178.46)EDGDDDAK	12	2	0.063834	20790000	8066600	12724000	0	0	0	0	0	0	0	0	2272100	0	454420	#DIV/0!	#NAME?	#NAME?	#DIV/0!	#NAME?	0	0	0	0	0	0	0	0	0	0	0	0	0	0	0	0	0	0	0	0
A0A0J5PG41;Q4WPI0;B0Y6C6	280;280;280	A0A0J5PG41	1	1	S	AGS(1)DADAIDVTLR	AGS(110.86)DADAIDVT(-110.86)LR	3	2	0.53624	245080	245080	0	0	0	0	0	0	245080	0	0	0	0	49016	#DIV/0!	#NAME?	#NAME?	#DIV/0!	#NAME?	0	0	0	0	0	0	0	0	0	0	0	0	245080	0	0	0	0	0	0	0
Q4WPL3;B0Y6F8;A0A0J5PG68;A1CWZ4	367;367;367;368	Q4WPL3	1	2	S	S(1)PDLPRS(0.996)PFS(0.004)FAPETVI	S(83.32)PDLPRS(23.72)PFS(-23.72)FAPET(-115.66)VI	1	2	-0.099693	20547000	0	20547000	0	0	0	0	0	0	0	0	5772700	0	1154540	#DIV/0!	#NAME?	#NAME?	#DIV/0!	#NAME?	0	0	0	0	0	0	0	0	0	0	0	0	0	0	0	0	0	0	0	0
Q4WRY4;B0XMU5;Q5BF72;A0A1U8QLV2;A1D1V0;A0A0J5PGR4;A1CNZ5	332;424;425;425;427;427;427	Q4WRY4	1	3	S	MPVLLDIS(1)DS(1)ES(1)EEDIVAVGPGTMR	MPVLLDIS(78.67)DS(71.54)ES(71.54)EEDIVAVGPGT(-71.54)MR	8	3	-0.71753	3919300	0	0	3919300	0	0	0	0	0	0	0	3919300	0	783860	#DIV/0!	#NAME?	#NAME?	#DIV/0!	#NAME?	0	0	0	0	0	0	0	0	0	0	0	0	0	0	0	0	0	0	0	0
Q4WRY4;B0XMU5;Q5BF72;A0A1U8QLV2;A1D1V0;A0A0J5PGR4;A1CNZ5	334;426;427;427;429;429;429	Q4WRY4	1	3	S	MPVLLDIS(1)DS(1)ES(1)EEDIVAVGPGTMR	MPVLLDIS(78.67)DS(71.54)ES(71.54)EEDIVAVGPGT(-71.54)MR	10	3	-0.71753	3919300	0	0	3919300	0	0	0	0	0	0	0	3919300	0	783860	#DIV/0!	#NAME?	#NAME?	#DIV/0!	#NAME?	0	0	0	0	0	0	0	0	0	0	0	0	0	0	0	0	0	0	0	0
Q4WRY4;B0XMU5;Q5BF72;A0A1U8QLV2;A1D1V0;A0A0J5PGR4;A1CNZ5	336;428;429;429;431;431;431	Q4WRY4	1	3	S	MPVLLDIS(1)DS(1)ES(1)EEDIVAVGPGTMR	MPVLLDIS(78.67)DS(71.54)ES(71.54)EEDIVAVGPGT(-71.54)MR	12	3	-0.71753	3919300	0	0	3919300	0	0	0	0	0	0	0	3919300	0	783860	#DIV/0!	#NAME?	#NAME?	#DIV/0!	#NAME?	0	0	0	0	0	0	0	0	0	0	0	0	0	0	0	0	0	0	0	0
Q4WRF7;B0XNV6;A0A0J5PGW0	198;198;947	Q4WRF7	1	1;2	S	AS(1)PQVGPQS(1)PR	AS(72.66)PQVGPQS(72.66)PR	2	2	-1.5725	47803000	42688000	5115200	0	0	0	0	0	0	0	0	10557000	0	2111400	#DIV/0!	#NAME?	#NAME?	#DIV/0!	#NAME?	0	0	0	0	0	0	0	0	0	0	0	0	0	0	0	0	0	0	0	0
Q4WRF7;B0XNV6;A0A0J5PGW0;A1D1C6	210;210;959;210	Q4WRF7	1	1	S	S(1)LDEFQER	S(94.47)LDEFQER	1	2	0.12019	5912200	5912200	0	0	0	0	0	0	0	0	1863500	0	0	372700	#DIV/0!	#NAME?	#NAME?	#DIV/0!	#NAME?	0	0	0	0	0	0	0	0	0	0	0	0	0	0	0	0	0	0	1863500	0
Q4WRV1;B0XN47;A0A0J5PJ26;A1D1R7	642;642;642;642	Q4WRV1	1	1	S	VDLDALTAQANS(1)Q	VDLDALT(-80.71)AQANS(80.71)Q	12	2	0.27656	17527000	17527000	0	0	0	0	0	0	0	0	2931400	0	0	586280	#DIV/0!	#NAME?	#NAME?	#DIV/0!	#NAME?	0	0	0	0	0	0	0	0	0	0	0	0	0	0	0	0	0	0	2931400	0
Q4WCI8;B0YA36;A1DB38;A0A0J5PK06	17;17;17;17	Q4WCI8	1	2;3	S	TIEELANKS(1)DS(1)DDENY(0.032)S(0.968)DRPVR	T(-58.3)IEELANKS(58.3)DS(75.82)DDENY(-14.76)S(14.76)DRPVR	11	3	-0.14088	70720000	0	3434500	67285000	0	0	0	0	0	0	0	36747000	0	7349400	#DIV/0!	#NAME?	#NAME?	#DIV/0!	#NAME?	0	0	0	0	0	0	0	0	0	0	0	0	0	0	0	0	0	0	0	0
Q4WCJ3;B0YA41;A0A0J5PK12	194;194;194	Q4WCJ3	1	2	S	GLEEDQS(1)DS(1)EVPR	GLEEDQS(118.52)DS(118.52)EVPR	9	2	3.9633	10360000	0	10360000	0	0	0	0	0	0	0	2931400	0	0	586280	#DIV/0!	#NAME?	#NAME?	#DIV/0!	#NAME?	0	0	0	0	0	0	0	0	0	0	0	0	0	0	0	0	0	0	0	2931400
Q4WJI7;B0XPE7;A0A0J5PKN7	201;201;207	Q4WJI7	1	1	S	EHSIQGTSQPLAS(1)PIEPANGEESGLSK	EHS(-131.14)IQGT(-95.14)S(-83.57)QPLAS(83.57)PIEPANGEES(-104.07)GLS(-114.93)K	13	3	-0.14293	32132000	32132000	0	0	0	0	0	0	0	0	2246300	0	0	449260	#DIV/0!	#NAME?	#NAME?	#DIV/0!	#NAME?	0	0	0	0	0	0	0	0	0	0	0	0	0	0	0	0	0	0	2246300	0
A0A0J5PKV1;Q4WAM6;B0YC00;A1D963	1295;1311;1311;1295	A0A0J5PKV1	1	1;3	S	FKGDDS(1)S(1)S(1)DEIPEEPEEVSK	FKGDDS(76.11)S(70.8)S(89.33)DEIPEEPEEVS(-70.8)K	8	2	-0.11426	2033200	2033200	0	0	0	0	0	0	0	0	2033200	0	0	406640	#DIV/0!	#NAME?	#NAME?	#DIV/0!	#NAME?	0	0	0	0	0	0	0	0	0	0	0	0	0	0	0	0	0	0	2033200	0
Q4WG55;B0YC92;A0A0J5PL26;A1DC48	270;270;270;315	Q4WG55	1	1	S	S(1)LPLATATTSHR	S(85.44)LPLAT(-85.44)AT(-95.92)T(-108.29)S(-113.19)HR	1	2	0.4801	95715000	95715000	0	0	0	0	0	0	0	0	0	14953000	0	2990600	#DIV/0!	#NAME?	#NAME?	#DIV/0!	#NAME?	0	0	0	0	0	0	0	0	0	0	0	0	0	0	0	0	0	0	0	0
Q4WJY5;B0XNF0;A0A0J5PL37	327;327;327	Q4WJY5	1	1;2	S	TVQPS(1)DS(1)DAKEPINK	T(-56.66)VQPS(65.64)DS(56.66)DAKEPINK	5	2	0.46184	10051000	0	10051000	0	0	0	0	0	0	0	0	7407900	0	1481580	#DIV/0!	#NAME?	#NAME?	#DIV/0!	#NAME?	0	0	0	0	0	0	0	0	0	0	0	0	0	0	0	0	0	0	0	0
Q4WCH5;B0YA23;A0A0J5PM04	174;174;174	Q4WCH5	1	2	S	DES(1)S(1)EEEDEITVPR	DES(118.51)S(118.98)EEEDEIT(-118.51)VPR	3	2	0.18507	134820000	0	134820000	0	0	0	0	0	0	0	6361800	0	0	1272360	#DIV/0!	#NAME?	#NAME?	#DIV/0!	#NAME?	0	0	0	0	0	0	0	0	0	0	0	0	0	0	0	0	0	0	0	6361800
Q4WCH5;B0YA23;A0A0J5PM04	175;175;175	Q4WCH5	1	2	S	DES(1)S(1)EEEDEITVPR	DES(118.51)S(118.98)EEEDEIT(-118.51)VPR	4	2	0.18507	134820000	0	134820000	0	0	0	0	0	0	0	6361800	0	0	1272360	#DIV/0!	#NAME?	#NAME?	#DIV/0!	#NAME?	0	0	0	0	0	0	0	0	0	0	0	0	0	0	0	0	0	0	0	6361800
A0A0J5PM12	65	A0A0J5PM12	1	1	S	RGS(1)HDEPSAQPR	RGS(66.61)HDEPS(-66.61)AQPR	3	2	-0.15191	14091000	14091000	0	0	0	0	0	0	377320	0	0	0	0	75464	#DIV/0!	#NAME?	#NAME?	#DIV/0!	#NAME?	0	0	0	0	0	0	0	0	0	0	0	0	377320	0	0	0	0	0	0	0
Q4WKG6;B0XMJ2;A0A0J5PM23;A1D504	847;847;855;894	Q4WKG6	1	1	S	S(1)PFEEFEESK	S(152.61)PFEEFEES(-152.61)K	1	2	0.60144	8027600	8027600	0	0	0	0	0	0	0	0	961650	0	0	192330	#DIV/0!	#NAME?	#NAME?	#DIV/0!	#NAME?	0	0	0	0	0	0	0	0	0	0	0	0	0	0	0	0	0	0	961650	0
Q4WKH8;B0XMI1;A1D514;A1CS41;A0A0J5PM30	174;174;174;174;174	Q4WKH8	1	1;2	S	ADLNATGDTVEEDEVES(1)ES(1)DVADEDR	ADLNAT(-119.41)GDT(-111.47)VEEDEVES(111.47)ES(123.44)DVADEDR	17	2	-0.81296	1509900	1509900	0	0	0	0	0	0	0	0	0	1509900	0	301980	#DIV/0!	#NAME?	#NAME?	#DIV/0!	#NAME?	0	0	0	0	0	0	0	0	0	0	0	0	0	0	0	0	0	0	0	0
Q4WI19;A0A0J5PM44;B0XUE6	613;613;613	Q4WI19	1	1;2	S	AAPEAS(1)PAVQAS(1)PIPGEK	AAPEAS(112.44)PAVQAS(112.44)PIPGEK	12	2	1.6553	37592000	35098000	2494500	0	0	0	0	0	0	0	3833500	0	0	766700	#DIV/0!	#NAME?	#NAME?	#DIV/0!	#NAME?	0	0	0	0	0	0	0	0	0	0	0	0	0	0	0	0	0	0	3833500	0
Q4WHZ3;B0XUP0;A0A0J5PM70;A1CZ61	99;99;117;117	Q4WHZ3;A1CZ61	1	1	S	RLS(1)DPPAPWDNSR	RLS(100.65)DPPAPWDNS(-100.65)R	3	2	0.36605	55735000	55735000	0	0	0	0	0	0	0	0	4050700	0	0	810140	#DIV/0!	#NAME?	#NAME?	#DIV/0!	#NAME?	0	0	0	0	0	0	0	0	0	0	0	0	0	0	0	0	0	0	4050700	0
Q4WHN7;B0XV61;A0A0J5PMI2	250;250;250	Q4WHN7	1	1;3;4	S	DAHS(1)PDGS(1)DQS(1)QEQPVS(1)EPEER	DAHS(68.09)PDGS(68.09)DQS(68.09)QEQPVS(68.09)EPEER	8	3	-0.61828	8276000	8276000	0	0	0	0	0	0	0	0	2111500	0	0	422300	#DIV/0!	#NAME?	#NAME?	#DIV/0!	#NAME?	0	0	0	0	0	0	0	0	0	0	0	0	0	0	0	0	0	0	2111500	0
Q4WHG2;B0XVK2;A0A0J5PMP1;A1DFX0	765;765;765;764	Q4WHG2	1	1	S	RPAS(1)PARDPK	RPAS(120.87)PARDPK	4	2	0.94233	3593600	3593600	0	0	0	0	0	0	761870	0	0	0	0	152374	#DIV/0!	#NAME?	#NAME?	#DIV/0!	#NAME?	0	0	0	0	0	0	0	0	0	0	0	0	761870	0	0	0	0	0	0	0
Q4WHC1;B0XVW1;A0A0J5PMS0	111;111;111	Q4WHC1	1	2;3	S	DLS(1)DVADADLFFLDSGTAPVVT(0.072)ELS(0.792)ET(0.075)S(0.061)K	DLS(109.26)DVADADLFFLDS(-59.34)GT(-44.62)APVVT(-10.43)ELS(10.22)ET(-10.22)S(-11.13)K	3	3	0.0219	10934000	0	4120500	6813300	0	0	0	0	0	0	0	6389800	0	1277960	#DIV/0!	#NAME?	#NAME?	#DIV/0!	#NAME?	0	0	0	0	0	0	0	0	0	0	0	0	0	0	0	0	0	0	0	0
B0YEG1;A4DA77;A1D9N1;A0A0J5PN10	34;34;34;34	B0YEG1	1	1;2;3	S	AFPHVDLDGHNLPPS(1)PAPS(1)S(1)PR	AFPHVDLDGHNLPPS(50.88)PAPS(50.88)S(50.88)PR	15	3	-0.12073	60498000	9758000	50740000	0	0	0	0	0	0	0	0	1294000	0	258800	#DIV/0!	#NAME?	#NAME?	#DIV/0!	#NAME?	0	0	0	0	0	0	0	0	0	0	0	0	0	0	0	0	0	0	0	0
B0YEG1;A4DA77;A1D9N1;A0A0J5PN10	38;38;38;38	B0YEG1	1	1;2;3	S	AFPHVDLDGHNLPPS(1)PAPS(1)S(1)PR	AFPHVDLDGHNLPPS(50.88)PAPS(50.88)S(50.88)PR	19	3	-0.12073	57350000	7923200	49427000	0	0	0	0	0	0	0	0	1294000	0	258800	#DIV/0!	#NAME?	#NAME?	#DIV/0!	#NAME?	0	0	0	0	0	0	0	0	0	0	0	0	0	0	0	0	0	0	0	0
B0YEG1;A4DA77;A1D9N1;A0A0J5PN10	39;39;39;39	B0YEG1	1	1;2;3	S	AFPHVDLDGHNLPPS(1)PAPS(1)S(1)PR	AFPHVDLDGHNLPPS(50.88)PAPS(50.88)S(50.88)PR	20	3	-0.12073	60707000	18970000	41737000	0	0	0	0	0	0	0	0	1294000	0	258800	#DIV/0!	#NAME?	#NAME?	#DIV/0!	#NAME?	0	0	0	0	0	0	0	0	0	0	0	0	0	0	0	0	0	0	0	0
A0A0J5PN77;Q4WCH4;B0YA22;A1DB51;A1C3Y1	83;83;127;83;83	A0A0J5PN77	1	1	S	IEDS(1)PNHFR	IEDS(81.52)PNHFR	4	2	1.6499	6802300	6802300	0	0	0	0	0	0	0	0	0	5073800	0	1014760	#DIV/0!	#NAME?	#NAME?	#DIV/0!	#NAME?	0	0	0	0	0	0	0	0	0	0	0	0	0	0	0	0	0	0	0	0
B0XRD6;A0A0J5PPH1;Q4WKQ0;A1D589	256;256;256;256	B0XRD6	1	3	S	RMES(1)QELGES(1)PS(1)PER	RMES(95.31)QELGES(95.31)PS(95.31)PER	4	2	0.20578	23012000	0	0	23012000	0	0	0	0	0	0	0	18928000	0	3785600	#DIV/0!	#NAME?	#NAME?	#DIV/0!	#NAME?	0	0	0	0	0	0	0	0	0	0	0	0	0	0	0	0	0	0	0	0
B0XRD6;A0A0J5PPH1;Q4WKQ0;A1D589	262;262;262;262	B0XRD6	1	2;3	S	RMES(1)QELGES(1)PS(1)PER	RMES(95.31)QELGES(95.31)PS(95.31)PER	10	2	0.20578	29085000	0	6073100	23012000	0	0	0	0	0	0	0	25001000	0	5000200	#DIV/0!	#NAME?	#NAME?	#DIV/0!	#NAME?	0	0	0	0	0	0	0	0	0	0	0	0	0	0	0	0	0	0	0	0
B0XRD6;A0A0J5PPH1;Q4WKQ0;A1D589	264;264;264;264	B0XRD6	1	2;3	S	RMES(1)QELGES(1)PS(1)PER	RMES(95.31)QELGES(95.31)PS(95.31)PER	12	2	0.20578	29085000	0	6073100	23012000	0	0	0	0	0	0	0	25001000	0	5000200	#DIV/0!	#NAME?	#NAME?	#DIV/0!	#NAME?	0	0	0	0	0	0	0	0	0	0	0	0	0	0	0	0	0	0	0	0
B0XRD6;A0A0J5PPH1;Q4WKQ0;A1D589	423;423;425;418	B0XRD6	1	1	S	S(1)LEEEQPNKEPR	S(76.33)LEEEQPNKEPR	1	2	0.41588	19679000	19679000	0	0	0	0	0	0	0	0	0	7315400	0	1463080	#DIV/0!	#NAME?	#NAME?	#DIV/0!	#NAME?	0	0	0	0	0	0	0	0	0	0	0	0	0	0	0	0	0	0	0	0
A0A0J5PPX0;Q4WI47;B0XUB7;A1CZ08	18;18;18;18	A0A0J5PPX0	1	2	S	PS(0.005)S(0.995)ENNS(1)IR	PS(-22.97)S(22.97)ENNS(69.63)IR	7	2	-0.13467	12633000	0	12633000	0	0	0	0	0	0	0	1601500	0	0	320300	#DIV/0!	#NAME?	#NAME?	#DIV/0!	#NAME?	0	0	0	0	0	0	0	0	0	0	0	0	0	0	0	0	0	0	0	1601500
Q4WE58;B0Y1Z6;A0A0J5PQH8;A1D0D0	265;265;265;265	Q4WE58	1	1	S	MGILYPHDQEDEDQELAEGS(1)EENGER	MGILY(-75.59)PHDQEDEDQELAEGS(75.59)EENGER	20	3	-1.6376	32333000	32333000	0	0	0	0	0	0	0	0	0	24613000	0	4922600	#DIV/0!	#NAME?	#NAME?	#DIV/0!	#NAME?	0	0	0	0	0	0	0	0	0	0	0	0	0	0	0	0	0	0	0	0
Q96UQ6;Q4WFV3;B0XX26;A0A0J5PQL4;A1DJD4	1959;1959;1959;1959;1959	Q96UQ6	1	1;2	S	MS(1)PDDEQS(1)QEDDEFLLGK	MS(105.95)PDDEQS(105.95)QEDDEFLLGK	2	2	-1.8381	1274200	1274200	0	0	0	0	0	1274200	0	0	0	0	0	254840	#DIV/0!	#NAME?	#NAME?	#DIV/0!	#NAME?	0	0	0	0	0	0	0	0	0	1274200	0	0	0	0	0	0	0	0	0	0
Q4WEG5;B0Y2P1;A0A0J5PQT4;A1D021	543;543;543;543	Q4WEG5	1	1	S	EMEEENES(1)LLGR	EMEEENES(168.98)LLGR	8	2	-0.35069	5089400	5089400	0	0	0	0	0	0	0	0	1089300	0	0	217860	#DIV/0!	#NAME?	#NAME?	#DIV/0!	#NAME?	0	0	0	0	0	0	0	0	0	0	0	0	0	0	0	0	0	0	1089300	0
Q4WEV1;B0Y336;A0A0J5PR69	123;123;123	Q4WEV1	1	1;2	S	S(1)PVHPGAAADYYSGSSR	S(111.11)PVHPGAAADY(-111.11)Y(-115.81)S(-124.92)GS(-140.43)S(-151.91)R	1	2	3.3294	104630000	99989000	4637000	0	0	0	0	0	0	0	0	46726000	0	9345200	#DIV/0!	#NAME?	#NAME?	#DIV/0!	#NAME?	0	0	0	0	0	0	0	0	0	0	0	0	0	0	0	0	0	0	0	0
A0A0J5PRF4;Q4WHM8;B0XV69;A1DFQ4	402;406;406;406	A0A0J5PRF4	1	1	S	SPTTAAKDDDS(1)DEDWE	S(-132.71)PT(-112.28)T(-109.16)AAKDDDS(109.16)DEDWE	11	2	-2.2159	18409000	18409000	0	0	0	0	0	0	0	0	1475200	0	0	295040	#DIV/0!	#NAME?	#NAME?	#DIV/0!	#NAME?	0	0	0	0	0	0	0	0	0	0	0	0	0	0	0	0	0	0	1475200	0
B0Y3E3;A0A0J5PRK3;Q4WTW8;A1C9X8	342;394;342;347	B0Y3E3	1	1	S	NAS(1)GISTPAEPAGPR	NAS(63.51)GIS(-63.51)T(-82.12)PAEPAGPR	3	2	-0.29733	9206800	9206800	0	0	0	0	0	0	0	0	0	2371100	0	474220	#DIV/0!	#NAME?	#NAME?	#DIV/0!	#NAME?	0	0	0	0	0	0	0	0	0	0	0	0	0	0	0	0	0	0	0	0
Q4WU39;B0Y3L6;A1DFB8;A0A0J5PRR8	348;348;351;357	Q4WU39	1	1	S	RNS(1)LDEADDDFVDAR	RNS(93.15)LDEADDDFVDAR	3	2	-0.53399	4200000	4200000	0	0	0	0	0	0	0	0	0	2381200	0	476240	#DIV/0!	#NAME?	#NAME?	#DIV/0!	#NAME?	0	0	0	0	0	0	0	0	0	0	0	0	0	0	0	0	0	0	0	0
Q4WY39;B0XXB7;A0A0J5PU37;A1D6Q6	11;11;11;11	Q4WY39	1	1	S	S(1)GVIVGDDVLR	S(62.14)GVIVGDDVLR	1	2	0.16787	10890000	10890000	0	0	0	0	0	0	0	0	0	2090700	0	418140	#DIV/0!	#NAME?	#NAME?	#DIV/0!	#NAME?	0	0	0	0	0	0	0	0	0	0	0	0	0	0	0	0	0	0	0	0
Q4WY51;A0A0J5PU71;B0XXA4	526;526;527	Q4WY51	1	1	S	GAVDTLDGAFVGS(1)PLK	GAVDT(-89.76)LDGAFVGS(89.76)PLK	13	2	0.39401	9863000	9863000	0	0	0	0	0	0	0	0	1065100	0	0	213020	#DIV/0!	#NAME?	#NAME?	#DIV/0!	#NAME?	0	0	0	0	0	0	0	0	0	0	0	0	0	0	0	0	0	0	1065100	0
Q4WY33;B0XXC3;A1D6R2;A0A0J5PU91	103;103;103;103	Q4WY33	1	1;2	S	ASYNAAQDEDEEES(1)S(1)	AS(-134.73)Y(-134.73)NAAQDEDEEES(134.73)S(134.73)	14	2	1.6848	289910000	289910000	0	0	0	0	0	0	0	0	0	2160300	0	432060	#DIV/0!	#NAME?	#NAME?	#DIV/0!	#NAME?	0	0	0	0	0	0	0	0	0	0	0	0	0	0	0	0	0	0	0	0
Q4WY33;B0XXC3;A1D6R2;A0A0J5PU91	104;104;104;104	Q4WY33	1	1;2	S	ASYNAAQDEDEEES(1)S(1)	AS(-134.73)Y(-134.73)NAAQDEDEEES(134.73)S(134.73)	15	2	1.6848	7973700	7973700	0	0	0	0	0	0	0	0	0	2160300	0	432060	#DIV/0!	#NAME?	#NAME?	#DIV/0!	#NAME?	0	0	0	0	0	0	0	0	0	0	0	0	0	0	0	0	0	0	0	0
Q4WY13;B0XXK8;A0A0J5PUA8	680;680;680	Q4WY13	1	1;2	S	EFLGS(1)DDESESDSEISLLAAGK	EFLGS(76.78)DDES(-76.78)ES(-76.78)DS(-91.71)EIS(-115.89)LLAAGK	5	2	-0.11473	21894000	11392000	10501000	0	0	0	0	0	0	0	0	3613100	0	722620	#DIV/0!	#NAME?	#NAME?	#DIV/0!	#NAME?	0	0	0	0	0	0	0	0	0	0	0	0	0	0	0	0	0	0	0	0
B0XXX4;A4D9E4;A1D740;A0A0J5PUH5	20;20;20;20	B0XXX4	1	2;3	S	LQFS(1)DDDS(1)DDLWNSPSK	LQFS(235.55)DDDS(154.05)DDLWNS(-154.05)PS(-194.98)K	8	2	0.050638	51144000	0	51144000	0	0	0	0	0	0	0	8293800	0	0	1658760	#DIV/0!	#NAME?	#NAME?	#DIV/0!	#NAME?	0	0	0	0	0	0	0	0	0	0	0	0	0	0	0	0	0	0	0	8293800
A0A0J5PUU9;Q4WEK9;B0Y2T3	621;621;621	A0A0J5PUU9	1	1;2	S	ALEDDDLS(1)DAR	ALEDDDLS(103.88)DAR	8	2	-0.33016	6851600	875600	5976000	0	0	0	0	0	0	0	2074900	0	0	414980	#DIV/0!	#NAME?	#NAME?	#DIV/0!	#NAME?	0	0	0	0	0	0	0	0	0	0	0	0	0	0	0	0	0	0	0	2074900
Q4WU54;B0Y3N0;A0A0J5PUV5	105;105;105	Q4WU54	1	1	S	S(1)PKEEQQEQQPDVQTEQR	S(95.01)PKEEQQEQQPDVQT(-95.01)EQR	1	3	0.97707	8028800	8028800	0	0	0	0	0	0	0	0	0	3634400	0	726880	#DIV/0!	#NAME?	#NAME?	#DIV/0!	#NAME?	0	0	0	0	0	0	0	0	0	0	0	0	0	0	0	0	0	0	0	0
Q4WXB5;B0XYA3;A0A0J5PV11	127;127;127	Q4WXB5	1	1;2	S	NAS(1)AVS(0.988)LS(0.012)DAAELVAQGHGGLPGLR	NAS(68.63)AVS(19.08)LS(-19.08)DAAELVAQGHGGLPGLR	3	3	-0.39366	261260000	13381000	247880000	0	0	0	0	0	1582200	0	0	0	0	316440	#DIV/0!	#NAME?	#NAME?	#DIV/0!	#NAME?	0	0	0	0	0	0	0	0	0	0	0	0	0	1582200	0	0	0	0	0	0
Q4WEU0;B0Y325;A0A0J5PV36	110;110;110	Q4WEU0	1	1	S	ENDS(1)EDENGVDAPPLGPR	ENDS(201.9)EDENGVDAPPLGPR	4	2	-1.9704	31829000	31829000	0	0	0	0	0	0	0	0	0	7466200	0	1493240	#DIV/0!	#NAME?	#NAME?	#DIV/0!	#NAME?	0	0	0	0	0	0	0	0	0	0	0	0	0	0	0	0	0	0	0	0
Q4WUL1;B0Y435;A0A0J5PV86;A1DEU9	54;54;54;54	Q4WUL1	1	2	S	S(1)QS(1)IDDADSATR	S(88.78)QS(65.76)IDDADS(-65.76)AT(-101.66)R	1	2	1.6878	7263900	0	7263900	0	0	0	0	0	0	0	0	3839300	0	767860	#DIV/0!	#NAME?	#NAME?	#DIV/0!	#NAME?	0	0	0	0	0	0	0	0	0	0	0	0	0	0	0	0	0	0	0	0
A0A0J5PVN3	580	A0A0J5PVN3	1	1	S	QQQQQQQQQDGLAPPANGGQPGQS(1)PDRR	QQQQQQQQQDGLAPPANGGQPGQS(88.33)PDRR	24	3	-1.67	10300000	10300000	0	0	0	0	0	0	0	0	0	3790400	0	758080	#DIV/0!	#NAME?	#NAME?	#DIV/0!	#NAME?	0	0	0	0	0	0	0	0	0	0	0	0	0	0	0	0	0	0	0	0
A0A0J5PW21;B0XZ77;Q4WWE7	1233;196;288	A0A0J5PW21;B0XZ77	1	1	S	YGS(1)PAEDTR	Y(-64.42)GS(64.42)PAEDT(-80.92)R	3	2	-0.17345	17591000	17591000	0	0	0	0	0	0	0	0	0	8321000	0	1664200	#DIV/0!	#NAME?	#NAME?	#DIV/0!	#NAME?	0	0	0	0	0	0	0	0	0	0	0	0	0	0	0	0	0	0	0	0
A0A0J5PWP2;Q4WYF2;B0XWT5;A1D6E0	615;615;615;626	A0A0J5PWP2	1	1	S	NS(1)PNLALSEELEK	NS(83.59)PNLALS(-83.59)EELEK	2	2	2.4481	11613000	11613000	0	0	0	0	0	0	0	0	0	4259600	0	851920	#DIV/0!	#NAME?	#NAME?	#DIV/0!	#NAME?	0	0	0	0	0	0	0	0	0	0	0	0	0	0	0	0	0	0	0	0
Q4WV38;B0Y0R8;A0A0J5PWP9	12;12;12	Q4WV38	1	2	S	MLPLPPAVT(1)ALS(1)APGK	MLPLPPAVT(74.79)ALS(74.79)APGK	12	2	2.1644	1964300	0	1964300	0	0	0	0	0	1964300	0	0	0	0	392860	#DIV/0!	#NAME?	#NAME?	#DIV/0!	#NAME?	0	0	0	0	0	0	0	0	0	0	0	0	0	1964300	0	0	0	0	0	0
A0A0J5PWS2;Q4WTI5;B0XQ40	438;439;439	A0A0J5PWS2	1	3	S	RPS(1)PERPVS(0.998)EAGAS(0.015)GT(0.987)PPVR	RPS(86.43)PERPVS(27.39)EAGAS(-18.69)GT(18.69)PPVR	3	3	-0.023012	71929000	0	0	71929000	0	0	0	0	0	0	8277200	0	0	1655440	#DIV/0!	#NAME?	#NAME?	#DIV/0!	#NAME?	0	0	0	0	0	0	0	0	0	0	0	0	0	0	0	0	0	0	0	0
A0A0J5PX54	2	A0A0J5PX54	1	1	S	S(1)EEAQPIALEAFAEAIR	S(69.61)EEAQPIALEAFAEAIR	1	2	-0.094593	1681400	1681400	0	0	0	0	0	0	0	0	996870	0	0	199374	#DIV/0!	#NAME?	#NAME?	#DIV/0!	#NAME?	0	0	0	0	0	0	0	0	0	0	0	0	0	0	0	0	0	0	996870	0
Q4WZK4;B0XV92;A0A0J5PXS0;A1DIM5	438;438;438;439	Q4WZK4	1	2	S	S(1)LEDDEEVES(1)IPR	S(94.34)LEDDEEVES(94.34)IPR	10	2	-1.3459	1472700	0	1472700	0	0	0	0	0	0	0	0	1472700	0	294540	#DIV/0!	#NAME?	#NAME?	#DIV/0!	#NAME?	0	0	0	0	0	0	0	0	0	0	0	0	0	0	0	0	0	0	0	0
Q4X0I9;B0XTC7;A0A0J5PY38	374;374;379	Q4X0I9	1	2	S	QDPVVINDS(1)PEPPS(1)PER	QDPVVINDS(96.23)PEPPS(96.23)PER	9	2	-0.69375	6347100	0	6347100	0	0	0	0	0	0	0	0	2953400	0	590680	#DIV/0!	#NAME?	#NAME?	#DIV/0!	#NAME?	0	0	0	0	0	0	0	0	0	0	0	0	0	0	0	0	0	0	0	0
Q4WXT3;B0XXU0;A0A0J5PYM1	365;365;365	Q4WXT3	1	1	S	LVGES(1)PLR	LVGES(102.06)PLR	5	2	-0.37075	70739000	70739000	0	0	0	0	0	0	0	0	14938000	0	0	2987600	#DIV/0!	#NAME?	#NAME?	#DIV/0!	#NAME?	0	0	0	0	0	0	0	0	0	0	0	0	0	0	0	0	0	0	14938000	0
B0XQR4;A0A0J5PZA7;Q6MYY8;E9R3C5	1146;1565;1138;1138	B0XQR4	1	1;3	S	LDFDADS(1)QAS(1)MS(0.999)PS(0.001)R	LDFDADS(101.49)QAS(76.78)MS(31.22)PS(-31.22)R	10	2	-0.15753	3322300	3322300	0	0	0	0	0	0	0	0	2020600	0	0	404120	#DIV/0!	#NAME?	#NAME?	#DIV/0!	#NAME?	0	0	0	0	0	0	0	0	0	0	0	0	0	0	0	0	0	0	2020600	0
A0A0J5PZD6;Q4WSY9;B0XQN5;A1D2W3	523;524;524;521	A0A0J5PZD6	1	1	S	MEQLGGDS(1)DEEDHR	MEQLGGDS(181.86)DEEDHR	8	2	0.17517	82397000	82397000	0	0	0	0	0	0	0	0	5272500	0	0	1054500	#DIV/0!	#NAME?	#NAME?	#DIV/0!	#NAME?	0	0	0	0	0	0	0	0	0	0	0	0	0	0	0	0	0	0	5272500	0
Q4X1L2;B0XS01;A0A0J5PZG4	809;809;809	Q4X1L2	1	1	S	TANEVDNYQTPAAS(1)PNQNR	T(-138.15)ANEVDNY(-112.07)QT(-79.63)PAAS(79.63)PNQNR	14	2	0.27191	4758500	4758500	0	0	0	0	0	0	0	0	0	2877100	0	575420	#DIV/0!	#NAME?	#NAME?	#DIV/0!	#NAME?	0	0	0	0	0	0	0	0	0	0	0	0	0	0	0	0	0	0	0	0
Q4WWV8;B0XYR5;A0A0J5PZG9	319;319;340	Q4WWV8	1	1	S	VLHQS(1)GGAFGPQK	VLHQS(87.3)GGAFGPQK	5	2	0.12026	12728000	12728000	0	0	0	0	0	0	0	0	0	12728000	0	2545600	#DIV/0!	#NAME?	#NAME?	#DIV/0!	#NAME?	0	0	0	0	0	0	0	0	0	0	0	0	0	0	0	0	0	0	0	0
Q4X1X3;B0XWD3;A0A0J5PZP2	564;564;564	Q4X1X3	1	2	S	EALAAVES(1)ES(1)DGEGVQGEEGG	EALAAVES(74.32)ES(74.32)DGEGVQGEEGG	8	2	1.4234	118130000	0	118130000	0	0	0	0	0	0	0	15645000	0	0	3129000	#DIV/0!	#NAME?	#NAME?	#DIV/0!	#NAME?	0	0	0	0	0	0	0	0	0	0	0	0	0	0	0	0	0	0	0	15645000
Q4X1X3;B0XWD3;A0A0J5PZP2	566;566;566	Q4X1X3	1	2	S	EALAAVES(1)ES(1)DGEGVQGEEGG	EALAAVES(74.32)ES(74.32)DGEGVQGEEGG	10	2	1.4234	118130000	0	118130000	0	0	0	0	0	0	0	15645000	0	0	3129000	#DIV/0!	#NAME?	#NAME?	#DIV/0!	#NAME?	0	0	0	0	0	0	0	0	0	0	0	0	0	0	0	0	0	0	0	15645000
Q4WTC6;B0XQA0;A0A0J5PZR9;A1D399;A1CQD5	370;370;370;367;366	Q4WTC6	1	1	S	ANS(1)LPAPSK	ANS(76.99)LPAPS(-76.99)K	3	2	0.19806	36326000	36326000	0	0	0	0	0	0	0	0	0	7186100	0	1437220	#DIV/0!	#NAME?	#NAME?	#DIV/0!	#NAME?	0	0	0	0	0	0	0	0	0	0	0	0	0	0	0	0	0	0	0	0
A1CQF2;Q4WTE3;B0XQ82;A1D3B5;A0A0J5PZT7	213;217;217;217;217	A1CQF2	1	1	S	DADEGDEVGS(1)LGK	DADEGDEVGS(142.95)LGK	10	2	-1.8426	25820000	25820000	0	0	0	0	0	0	0	0	3147000	0	0	629400	#DIV/0!	#NAME?	#NAME?	#DIV/0!	#NAME?	0	0	0	0	0	0	0	0	0	0	0	0	0	0	0	0	0	0	3147000	0
A0A0J5PZT9;Q4WWK0;A1CJ83;A1D896;B0XZ25	278;284;284;384;413	A0A0J5PZT9	1	1	S	QPS(1)PPPKPVAAEPEPINDFWTNEAK	QPS(105.12)PPPKPVAAEPEPINDFWT(-105.12)NEAK	3	3	0.44523	74385000	74385000	0	0	0	0	0	0	0	0	0	7008500	0	1401700	#DIV/0!	#NAME?	#NAME?	#DIV/0!	#NAME?	0	0	0	0	0	0	0	0	0	0	0	0	0	0	0	0	0	0	0	0
A0A0J5PZZ4;A1D8C1;Q4WWH4	475;474;475	A0A0J5PZZ4	1	1	S	WAVHDQS(1)DED	WAVHDQS(124.38)DED	7	2	0.051776	2753400	2753400	0	0	0	0	0	0	0	0	1307100	0	0	261420	#DIV/0!	#NAME?	#NAME?	#DIV/0!	#NAME?	0	0	0	0	0	0	0	0	0	0	0	0	0	0	0	0	0	0	1307100	0
A0A0J5Q008	182	A0A0J5Q008	1	1	S	NEALS(1)DDEANDDDEEDLKADPR	NEALS(61.18)DDEANDDDEEDLKADPR	5	3	0.37695	13356000	13356000	0	0	0	0	0	0	0	0	1656300	0	0	331260	#DIV/0!	#NAME?	#NAME?	#DIV/0!	#NAME?	0	0	0	0	0	0	0	0	0	0	0	0	0	0	0	0	0	0	1656300	0
Q4WTM6;B0XPZ7;A0A0J5Q024	22;22;22	Q4WTM6	1	1	S	SKLENQS(1)PPR	S(-115.52)KLENQS(115.52)PPR	7	2	1.6682	43118000	43118000	0	0	0	0	0	0	0	0	3128300	0	0	625660	#DIV/0!	#NAME?	#NAME?	#DIV/0!	#NAME?	0	0	0	0	0	0	0	0	0	0	0	0	0	0	0	0	0	0	3128300	0
A0A0J5Q0G8;Q4WZI5;B0XVB0;A1DIP4	463;516;516;516	A0A0J5Q0G8	1	1	S	EGS(1)LDNSDLCR	EGS(117.1)LDNS(-117.1)DLCR	3	2	-0.016293	16084000	16084000	0	0	0	0	0	0	0	0	4047400	0	0	809480	#DIV/0!	#NAME?	#NAME?	#DIV/0!	#NAME?	0	0	0	0	0	0	0	0	0	0	0	0	0	0	0	0	0	0	4047400	0
Q4WZP3;B0XUZ0;A0A0J5Q0N0;A1DII4	51;51;51;51	Q4WZP3	1	1;2	S	GNS(1)ISVQQK	GNS(65.57)IS(-65.57)VQQK	3	2	-0.020048	3490200	3490200	0	0	0	0	0	0	0	0	0	1480600	0	296120	#DIV/0!	#NAME?	#NAME?	#DIV/0!	#NAME?	0	0	0	0	0	0	0	0	0	0	0	0	0	0	0	0	0	0	0	0
Q4WSZ8;B0XQM6;A1D2X2;A0A0J5Q0Q9	686;686;726;727	Q4WSZ8	1	1	S	AIFGS(1)DDEDEEE	AIFGS(97.73)DDEDEEE	5	2	1.4358	5832100	5832100	0	0	0	0	0	0	0	0	2124400	0	0	424880	#DIV/0!	#NAME?	#NAME?	#DIV/0!	#NAME?	0	0	0	0	0	0	0	0	0	0	0	0	0	0	0	0	0	0	2124400	0
A1D350;Q4WT72;B0XQF1;A0A0J5Q0Z5;Q5BDY0;A0A1U8QUT9;A1CQ85	681;780;780;780;788;788;795	A1D350	1	2	S	AVHS(1)GS(1)EEGEIEED	AVHS(98.53)GS(98.53)EEGEIEED	4	2	0.013322	81301000	0	81301000	0	0	0	0	0	0	0	0	46803000	0	9360600	#DIV/0!	#NAME?	#NAME?	#DIV/0!	#NAME?	0	0	0	0	0	0	0	0	0	0	0	0	0	0	0	0	0	0	0	0
A1D350;Q4WT72;B0XQF1;A0A0J5Q0Z5;Q5BDY0;A0A1U8QUT9;A1CQ85	683;782;782;782;790;790;797	A1D350	1	2	S	AVHS(1)GS(1)EEGEIEED	AVHS(98.53)GS(98.53)EEGEIEED	6	2	0.013322	81301000	0	81301000	0	0	0	0	0	0	0	0	46803000	0	9360600	#DIV/0!	#NAME?	#NAME?	#DIV/0!	#NAME?	0	0	0	0	0	0	0	0	0	0	0	0	0	0	0	0	0	0	0	0
A0A0J5Q143;Q4X0A7;B0XTS3;A1DHW7;A1C7E2	1608;1635;1635;1599;1421	A0A0J5Q143	1	1;2	S	AVGGGDLS(1)DS(1)DLR	AVGGGDLS(74.97)DS(74.97)DLR	10	2	-2.555	15646000	1849800	13796000	0	0	0	0	0	0	0	0	5111900	0	1022380	#DIV/0!	#NAME?	#NAME?	#DIV/0!	#NAME?	0	0	0	0	0	0	0	0	0	0	0	0	0	0	0	0	0	0	0	0
A0A0J5Q209;Q4WNH0;B0Y725	96;96;96	A0A0J5Q209	1	2	S	QDNSSVLQS(1)PVS(1)PR	QDNS(-58.63)S(-51.88)VLQS(51.88)PVS(86.9)PR	12	2	1.1134	4435500	0	4435500	0	0	0	0	0	0	0	1631500	0	0	326300	#DIV/0!	#NAME?	#NAME?	#DIV/0!	#NAME?	0	0	0	0	0	0	0	0	0	0	0	0	0	0	0	0	0	0	0	1631500
Q4X1D7;B0XS69;A0A0J5Q256	300;300;300	Q4X1D7	1	2	S	SYADRS(1)PS(1)PR	S(-50.94)Y(-49.03)ADRS(49.03)PS(67.48)PR	8	2	0.47475	11760000	0	11760000	0	0	0	0	0	0	0	0	6332300	0	1266460	#DIV/0!	#NAME?	#NAME?	#DIV/0!	#NAME?	0	0	0	0	0	0	0	0	0	0	0	0	0	0	0	0	0	0	0	0
A0A0J5Q2C3;Q4WN71;B0Y7C7	64;64;64	A0A0J5Q2C3	1	1	S	MSQGS(1)PVPGLR	MS(-65.22)QGS(65.22)PVPGLR	5	2	-1.2452	6762200	6762200	0	0	0	0	0	0	0	0	2927200	0	0	585440	#DIV/0!	#NAME?	#NAME?	#DIV/0!	#NAME?	0	0	0	0	0	0	0	0	0	0	0	0	0	0	0	0	0	0	2927200	0
A0A0J5Q2C3;Q4WN71;B0Y7C7;A1DMD9	83;83;83;83	A0A0J5Q2C3	1	2	S	S(0.345)PNS(0.655)PIDGAAPPS(1)R	S(-2.79)PNS(2.79)PIDGAAPPS(93.5)R	13	2	-0.50209	42363000	0	42363000	0	0	0	0	0	0	0	0	4779700	0	955940	#DIV/0!	#NAME?	#NAME?	#DIV/0!	#NAME?	0	0	0	0	0	0	0	0	0	0	0	0	0	0	0	0	0	0	0	0
A0A0J5Q2G5;B0Y7G3	21;22	A0A0J5Q2G5	1	1	S	S(1)LDPIPIEDIPLENTQK	S(114.38)LDPIPIEDIPLENT(-114.38)QK	1	2	-0.18614	1202900	1202900	0	0	0	0	0	1202900	0	0	0	0	0	240580	#DIV/0!	#NAME?	#NAME?	#DIV/0!	#NAME?	0	0	0	0	0	0	0	0	0	1202900	0	0	0	0	0	0	0	0	0	0
A0A0J5Q2N6;Q4WMV1;B0Y7Q0	339;356;356	A0A0J5Q2N6	1	1;2	S	AAVAS(1)PPVGS(1)PAPAESQK	AAVAS(66.59)PPVGS(44.07)PAPAES(-44.07)QK	5	2	-1.0461	6228000	3881900	2346100	0	0	0	0	0	0	0	0	3777000	0	755400	#DIV/0!	#NAME?	#NAME?	#DIV/0!	#NAME?	0	0	0	0	0	0	0	0	0	0	0	0	0	0	0	0	0	0	0	0
A0A0J5Q344;Q4X0U9;B0XSP5	993;1011;1011	A0A0J5Q344	1	1	S	EKPDIEDAIDES(1)DEAEVLEDDAQDNDESEELDLK	EKPDIEDAIDES(102.05)DEAEVLEDDAQDNDES(-102.05)EELDLK	12	3	-0.92548	94137000	94137000	0	0	0	0	0	0	0	0	0	5458700	0	1091740	#DIV/0!	#NAME?	#NAME?	#DIV/0!	#NAME?	0	0	0	0	0	0	0	0	0	0	0	0	0	0	0	0	0	0	0	0
A0A0J5Q344;Q4X0U9;B0XSP5;A1DHC7	46;46;46;43	A0A0J5Q344	1	1;2	S	VVDDS(1)DEEEELKPKS(1)PAPK	VVDDS(76.05)DEEEELKPKS(76.05)PAPK	5	3	0.031036	26654000	14624000	12030000	0	0	0	0	0	0	0	0	4381500	0	876300	#DIV/0!	#NAME?	#NAME?	#DIV/0!	#NAME?	0	0	0	0	0	0	0	0	0	0	0	0	0	0	0	0	0	0	0	0
Q4WIG8;B0XTL2;A0A0J5Q3C5;A1CYN9	246;246;246;246	Q4WIG8	1	1	S	DAEGES(1)EVEWDNR	DAEGES(77.91)EVEWDNR	6	2	0.71031	9739100	9739100	0	0	0	0	0	0	0	0	520060	0	0	104012	#DIV/0!	#NAME?	#NAME?	#DIV/0!	#NAME?	0	0	0	0	0	0	0	0	0	0	0	0	0	0	0	0	0	0	520060	0
Q6MYA5;E9RBE2;B0XRP2;A0A0J5Q415	27;27;27;27	Q6MYA5	1	1;2	S	S(1)NNGS(1)PLPAQGGNAPAGK	S(88.39)NNGS(88.39)PLPAQGGNAPAGK	1	2	-1.2407	1704900	641800	1063100	0	0	0	0	0	0	0	0	1063100	0	212620	#DIV/0!	#NAME?	#NAME?	#DIV/0!	#NAME?	0	0	0	0	0	0	0	0	0	0	0	0	0	0	0	0	0	0	0	0
Q4WIH9;B0XTK1;A0A0J5Q4I0;A1CYM8	584;585;588;577	Q4WIH9	1	1	S	S(1)FFEEDAMIR	S(94.36)FFEEDAMIR	1	2	-0.19749	1953800	1953800	0	0	0	0	0	0	0	0	859090	0	0	171818	#DIV/0!	#NAME?	#NAME?	#DIV/0!	#NAME?	0	0	0	0	0	0	0	0	0	0	0	0	0	0	0	0	0	0	859090	0
A0A0J5Q4Y7;B0Y4K5;Q4WQD6;E9QTX0;A1CW92;A1CIG7;Q5B706;A0A1U8QR72	478;470;478;478;477;492;493;493	A0A0J5Q4Y7	1	1	S	KPS(1)KAVK	KPS(137.05)KAVK	3	2	0.61306	2897300	2897300	0	0	0	0	0	0	2897300	0	0	0	0	579460	#DIV/0!	#NAME?	#NAME?	#DIV/0!	#NAME?	0	0	0	0	0	0	0	0	0	0	0	0	2897300	0	0	0	0	0	0	0
Q4WND3;B0Y762;A0A0J5Q5B6;A1DM75	37;37;37;37	Q4WND3	1	1;2	S	FDDEEEEDVLDS(1)WDAAEDS(1)EVER	FDDEEEEDVLDS(90.08)WDAAEDS(90.08)EVER	12	2	2.8009	83622000	83622000	0	0	0	0	0	0	0	0	0	37633000	0	7526600	#DIV/0!	#NAME?	#NAME?	#DIV/0!	#NAME?	0	0	0	0	0	0	0	0	0	0	0	0	0	0	0	0	0	0	0	0
Q6MYH9;E9R6J7;B0XR95;A0A0J5Q5E1	10;10;10;10	Q6MYH9	1	1;3	S	AT(1)S(1)DLVDHS(1)PR	AT(59.87)S(59.87)DLVDHS(59.87)PR	9	2	-0.77812	4497300	3742300	0	755060	0	0	0	0	0	0	4497300	0	0	899460	#DIV/0!	#NAME?	#NAME?	#DIV/0!	#NAME?	0	0	0	0	0	0	0	0	0	0	0	0	0	0	0	0	0	0	3742300	0
Q4WLZ1;A1DNN4;A0A0J5Q6R2	177;177;177	Q4WLZ1	1	1	S	ENVIVLQLKDVKS(1)K	ENVIVLQLKDVKS(118.51)K	13	2	3.7715	1782600	1782600	0	0	0	0	0	0	0	1782600	0	0	0	356520	#DIV/0!	#NAME?	#NAME?	#DIV/0!	#NAME?	0	0	0	0	0	0	0	0	0	0	0	0	0	0	0	1782600	0	0	0	0
Q4WLH7;B0XM77;A0A0J5Q858	11;11;11	Q4WLH7	1	1	S	RDS(1)EDVEPLVK	RDS(67.12)EDVEPLVK	3	2	-1.7697	26893000	26893000	0	0	0	0	0	0	0	0	2044300	0	0	408860	#DIV/0!	#NAME?	#NAME?	#DIV/0!	#NAME?	0	0	0	0	0	0	0	0	0	0	0	0	0	0	0	0	0	0	2044300	0
Q4WRQ6;B0XNF9;A0A0J5SFI1;A1D1M1	827;827;827;828	Q4WRQ6	1	1	S	EDDDDAES(1)DDAMVAGSAK	EDDDDAES(172.28)DDAMVAGS(-172.28)AK	8	2	0.95519	13894000	13894000	0	0	0	0	0	0	0	0	0	9563900	0	1912780	#DIV/0!	#NAME?	#NAME?	#DIV/0!	#NAME?	0	0	0	0	0	0	0	0	0	0	0	0	0	0	0	0	0	0	0	0
Q4WJT7;B0XNR2;A0A0J5SJF3	284;284;284	Q4WJT7	1	2;3	S	AAVES(1)S(1)VEEEEVDTNIEHIR	AAVES(82.94)S(80.35)VEEEEVDT(-80.35)NIEHIR	6	3	-0.0031709	3647600	0	3647600	0	0	0	0	0	0	0	0	3647600	0	729520	#DIV/0!	#NAME?	#NAME?	#DIV/0!	#NAME?	0	0	0	0	0	0	0	0	0	0	0	0	0	0	0	0	0	0	0	0
A1CYZ5;B0XUA4;A0A0J5SK99	189;249;249	A1CYZ5	1	1	S	RRES(1)LDEEQNLTGEGMEGER	RRES(137.56)LDEEQNLT(-137.56)GEGMEGER	4	3	-0.16483	53708000	53708000	0	0	0	0	0	0	0	0	1963300	0	0	392660	#DIV/0!	#NAME?	#NAME?	#DIV/0!	#NAME?	0	0	0	0	0	0	0	0	0	0	0	0	0	0	0	0	0	0	1963300	0
A1C531;Q4WEH7;B0Y2Q2;Q5AU50;A0A0J5SNP5	238;238;238;237;238	A1C531	1	2	S	GPPS(1)PPPPIMHS(1)PPR	GPPS(83.4)PPPPIMHS(83.4)PPR	4	2	-2.3686	53350000	0	53350000	0	0	0	0	0	0	0	0	10226000	0	2045200	#DIV/0!	#NAME?	#NAME?	#DIV/0!	#NAME?	0	0	0	0	0	0	0	0	0	0	0	0	0	0	0	0	0	0	0	0
A1C531;Q4WEH7;B0Y2Q2;Q5AU50;A0A0J5SNP5	246;246;246;245;246	A1C531	1	2	S	GPPS(1)PPPPIMHS(1)PPR	GPPS(83.4)PPPPIMHS(83.4)PPR	12	2	-2.3686	53350000	0	53350000	0	0	0	0	0	0	0	0	10226000	0	2045200	#DIV/0!	#NAME?	#NAME?	#DIV/0!	#NAME?	0	0	0	0	0	0	0	0	0	0	0	0	0	0	0	0	0	0	0	0
Q4WEL2;B0Y2T6;A0A0J5SNS2;A1CZX7	337;337;337;338	Q4WEL2	1	2	S	GAHS(1)PS(1)PAPVFDNPWSPEAFDSLR	GAHS(119.72)PS(119.72)PAPVFDNPWS(-119.72)PEAFDS(-134.15)LR	4	3	0.45332	8619200	0	8619200	0	0	0	0	0	0	0	0	5104000	0	1020800	#DIV/0!	#NAME?	#NAME?	#DIV/0!	#NAME?	0	0	0	0	0	0	0	0	0	0	0	0	0	0	0	0	0	0	0	0
Q4WEL2;B0Y2T6;A0A0J5SNS2;A1CZX7	339;339;339;340	Q4WEL2	1	2	S	GAHS(1)PS(1)PAPVFDNPWSPEAFDSLR	GAHS(119.72)PS(119.72)PAPVFDNPWS(-119.72)PEAFDS(-134.15)LR	6	3	0.45332	8619200	0	8619200	0	0	0	0	0	0	0	0	5104000	0	1020800	#DIV/0!	#NAME?	#NAME?	#DIV/0!	#NAME?	0	0	0	0	0	0	0	0	0	0	0	0	0	0	0	0	0	0	0	0
Q4WJ26;B0XPW4;A0A0J5SQR3;A1D3N3;A1CQS0	386;386;386;319;386	Q4WJ26	1	1	S	VES(1)ILMSLPR	VES(78.15)ILMS(-78.15)LPR	3	2	-0.03317	17891000	17891000	0	0	0	0	0	0	0	355900	0	0	0	71180	#DIV/0!	#NAME?	#NAME?	#DIV/0!	#NAME?	0	0	0	0	0	0	0	0	0	0	0	0	0	0	0	355900	0	0	0	0
Q4WXX4;B0XXP4;A0A0J5SRM2;A1D6W6	33;33;33;33	Q4WXX4	1	1;3	S	AVEEHGADS(1)S(1)DS(1)DDYDPSK	AVEEHGADS(64.64)S(53.48)DS(39.61)DDY(-39.61)DPS(-40.57)K	9	2	3.498	2391500	2391500	0	0	0	0	0	0	0	0	1148900	0	0	229780	#DIV/0!	#NAME?	#NAME?	#DIV/0!	#NAME?	0	0	0	0	0	0	0	0	0	0	0	0	0	0	0	0	0	0	1148900	0
A1D7K4;A0A0J5SS57;Q4WX71;B0XYE7;A1CJW4	56;56;61;61;56	A1D7K4	1	1	S	GGAGNIGS(1)PNVR	GGAGNIGS(98.94)PNVR	8	2	-0.39107	38080000	38080000	0	0	0	0	0	0	0	0	0	22822000	0	4564400	#DIV/0!	#NAME?	#NAME?	#DIV/0!	#NAME?	0	0	0	0	0	0	0	0	0	0	0	0	0	0	0	0	0	0	0	0
Q4WIE1;B0XTV8;A0A0J5SX85	120;120;120	Q4WIE1	1	1	S	NDEGDSVVPKEEEPES(1)PLQNAAAALK	NDEGDS(-163.84)VVPKEEEPES(163.84)PLQNAAAALK	16	3	0.42482	95778000	95778000	0	0	0	0	0	0	0	0	0	8567300	0	1713460	#DIV/0!	#NAME?	#NAME?	#DIV/0!	#NAME?	0	0	0	0	0	0	0	0	0	0	0	0	0	0	0	0	0	0	0	0
Q6MY86;Q4WS43;B0XRR0;A0A0J5SXP5	470;622;622;622	Q6MY86	1	1	S	HIQDQVQEQELEPES(1)EPELEQDPQDDIEQDR	HIQDQVQEQELEPES(73.13)EPELEQDPQDDIEQDR	15	3	-0.19421	14762000	14762000	0	0	0	0	0	0	0	0	0	7860000	0	1572000	#DIV/0!	#NAME?	#NAME?	#DIV/0!	#NAME?	0	0	0	0	0	0	0	0	0	0	0	0	0	0	0	0	0	0	0	0
Q4WM46;B0Y8G3;A0A0J5T043;Q8NJL3	206;206;206;206	Q4WM46	1	1	S	KNS(1)GGEDAENDAEQAGR	KNS(131.9)GGEDAENDAEQAGR	3	2	-0.12483	1578000	1578000	0	0	0	0	0	0	0	0	0	1578000	0	315600	#DIV/0!	#NAME?	#NAME?	#DIV/0!	#NAME?	0	0	0	0	0	0	0	0	0	0	0	0	0	0	0	0	0	0	0	0
A0A0J5T051;Q4WM37;B0Y8H2;A1DNI1;A1CU16	1858;1885;1885;1885;1885	A0A0J5T051	1	1;2	S	IVPAS(1)PS(1)VK	IVPAS(77.74)PS(77.74)VK	5	2	0.11554	23298000	12493000	10804000	0	0	0	0	0	0	11524000	0	0	0	2304800	#DIV/0!	#NAME?	#NAME?	#DIV/0!	#NAME?	0	0	0	0	0	0	0	0	0	0	0	0	0	0	0	11524000	0	0	0	0
Q5AUQ9;A0A1U8QS41	22;22	Q5AUQ9	1	1	S	VQLS(1)CDPCRR	VQLS(95.48)CDPCRR	4	2	0.893	32779000	32779000	0	0	0	0	0	0	0	0	0	32779000	0	6555800	#DIV/0!	#NAME?	#NAME?	#DIV/0!	#NAME?	0	0	0	0	0	0	0	0	0	0	0	0	0	0	0	0	0	0	0	0
Q5B1J8;A0A1U8QT38	7;7	Q5B1J8	1	2	S	SRS(1)LQS(1)NR	S(-52.43)RS(52.43)LQS(81.23)NR	6	2	-0.049341	18886000	0	18886000	0	0	0	0	0	0	0	0	6193500	0	1238700	#DIV/0!	#NAME?	#NAME?	#DIV/0!	#NAME?	0	0	0	0	0	0	0	0	0	0	0	0	0	0	0	0	0	0	0	0
A1C514	358	A1C514	1	3	S	LQNLKQVPAMAAT(1)MQELS(1)VS(1)KER	LQNLKQVPAMAAT(55.45)MQELS(55.45)VS(55.45)KER	18	3	-3.0736	2288800	0	0	2288800	0	0	0	0	0	0	0	1178000	0	235600	#DIV/0!	#NAME?	#NAME?	#DIV/0!	#NAME?	0	0	0	0	0	0	0	0	0	0	0	0	0	0	0	0	0	0	0	0
A1C514	360	A1C514	1	3	S	LQNLKQVPAMAAT(1)MQELS(1)VS(1)KER	LQNLKQVPAMAAT(55.45)MQELS(55.45)VS(55.45)KER	20	3	-3.0736	2288800	0	0	2288800	0	0	0	0	0	0	0	1178000	0	235600	#DIV/0!	#NAME?	#NAME?	#DIV/0!	#NAME?	0	0	0	0	0	0	0	0	0	0	0	0	0	0	0	0	0	0	0	0
A1CLD5	790	A1CLD5	1	2	S	LFT(1)HDPEEELGPGDHS(1)QGEAGDIK	LFT(55.38)HDPEEELGPGDHS(55.38)QGEAGDIK	16	3	-2.9348	1204200	0	1204200	0	0	0	0	0	0	0	1204200	0	0	240840	#DIV/0!	#NAME?	#NAME?	#DIV/0!	#NAME?	0	0	0	0	0	0	0	0	0	0	0	0	0	0	0	0	0	0	0	1204200
A1CN49	409	A1CN49	1	4	S	ICGIS(1)LT(1)NPHS(1)GNLINAIQPLY(1)IAGK	ICGIS(65.9)LT(65.9)NPHS(65.9)GNLINAIQPLY(65.9)IAGK	5	3	0.58937	4007300	0	0	4007300	0	0	0	0	0	0	4007300	0	0	801460	#DIV/0!	#NAME?	#NAME?	#DIV/0!	#NAME?	0	0	0	0	0	0	0	0	0	0	0	0	0	0	0	0	0	0	0	0
A1CN49	415	A1CN49	1	4	S	ICGIS(1)LT(1)NPHS(1)GNLINAIQPLY(1)IAGK	ICGIS(65.9)LT(65.9)NPHS(65.9)GNLINAIQPLY(65.9)IAGK	11	3	0.58937	4007300	0	0	4007300	0	0	0	0	0	0	4007300	0	0	801460	#DIV/0!	#NAME?	#NAME?	#DIV/0!	#NAME?	0	0	0	0	0	0	0	0	0	0	0	0	0	0	0	0	0	0	0	0
A1CNI9	470	A1CNI9	1	2	S	GAS(1)MVLPDAS(1)ELR	GAS(87.18)MVLPDAS(87.18)ELR	3	2	1.2076	460530	0	460530	0	0	0	0	0	460530	0	0	0	0	92106	#DIV/0!	#NAME?	#NAME?	#DIV/0!	#NAME?	0	0	0	0	0	0	0	0	0	0	0	0	0	460530	0	0	0	0	0	0
A1CNI9	477	A1CNI9	1	2	S	GAS(1)MVLPDAS(1)ELR	GAS(87.18)MVLPDAS(87.18)ELR	10	2	1.2076	460530	0	460530	0	0	0	0	0	460530	0	0	0	0	92106	#DIV/0!	#NAME?	#NAME?	#DIV/0!	#NAME?	0	0	0	0	0	0	0	0	0	0	0	0	0	460530	0	0	0	0	0	0
A1CSN7	423	A1CSN7	1	2	S	PLDS(1)IKS(1)KMDR	PLDS(90.91)IKS(90.91)KMDR	4	2	1.5619	1808300	0	1808300	0	0	0	0	1808300	0	0	0	0	0	361660	#DIV/0!	#NAME?	#NAME?	#DIV/0!	#NAME?	0	0	0	0	0	0	0	0	0	0	1808300	0	0	0	0	0	0	0	0	0
A1CSN7	426	A1CSN7	1	2	S	PLDS(1)IKS(1)KMDR	PLDS(90.91)IKS(90.91)KMDR	7	2	1.5619	1808300	0	1808300	0	0	0	0	1808300	0	0	0	0	0	361660	#DIV/0!	#NAME?	#NAME?	#DIV/0!	#NAME?	0	0	0	0	0	0	0	0	0	0	1808300	0	0	0	0	0	0	0	0	0
Q4WJT2;B0XNR7;A1D4D6;A1CRH4	16;16;16;51	Q4WJT2	1	2;4	S	AAS(1)PLT(1)S(1)GAES(1)GPDTK	AAS(133.69)PLT(101.4)S(80.28)GAES(35.03)GPDT(-35.03)K	7	2	0.12538	9596800	0	9596800	0	0	0	0	0	4364700	0	0	0	0	872940	#DIV/0!	#NAME?	#NAME?	#DIV/0!	#NAME?	0	0	0	0	0	0	0	0	0	0	0	0	0	4364700	0	0	0	0	0	0
Q4WFF4;B0Y0F0;A1DJV9	195;195;195	Q4WFF4	1	4	S	S(1)AS(1)RS(1)PS(1)PEPTRR	S(67.17)AS(67.55)RS(40.26)PS(40.19)PEPT(-40.19)RR	1	2	-0.21246	23687000	0	0	23687000	0	0	0	0	0	0	0	23687000	0	4737400	#DIV/0!	#NAME?	#NAME?	#DIV/0!	#NAME?	0	0	0	0	0	0	0	0	0	0	0	0	0	0	0	0	0	0	0	0
A1DM29;Q4WNH8;B0Y717;A0A0J5Q1W7	704;704;704;704	A1DM29	1	1	S	LQQLHDVDDS(1)DEDQR	LQQLHDVDDS(153.36)DEDQR	10	2	0.79276	3202100	3202100	0	0	0	0	0	0	0	0	0	3202100	0	640420	#DIV/0!	#NAME?	#NAME?	#DIV/0!	#NAME?	0	0	0	0	0	0	0	0	0	0	0	0	0	0	0	0	0	0	0	0
Q4WKB9;B0XMV1;A1CRZ5	801;801;797	Q4WKB9	1	4	S	RYS(1)S(1)QS(1)LS(1)PPR	RY(-40.52)S(40.52)S(54.71)QS(57.06)LS(84.37)PPR	8	2	0.046372	11607000	0	0	11607000	0	0	0	0	0	0	0	3939100	0	787820	#DIV/0!	#NAME?	#NAME?	#DIV/0!	#NAME?	0	0	0	0	0	0	0	0	0	0	0	0	0	0	0	0	0	0	0	0
Q4X1M0;B0XRZ3;A0A0J5PZH4	694;694;668	Q4X1M0	1	1	S	EKLEELS(1)LK	EKLEELS(105.13)LK	7	2	-0.65458	2176000	2176000	0	0	0	0	0	0	0	0	2176000	0	0	435200	#DIV/0!	#NAME?	#NAME?	#DIV/0!	#NAME?	0	0	0	0	0	0	0	0	0	0	0	0	0	0	0	0	0	0	2176000	0
Q4X1M0;B0XRZ3;A0A0J5PZH4;A1DGN8;A1CT03	322;322;322;322;320	Q4X1M0	1	1	S	PLAPFPNS(1)PHQR	PLAPFPNS(90.79)PHQR	8	2	-0.33094	36239000	36239000	0	0	0	0	0	0	0	0	0	4218200	0	843640	#DIV/0!	#NAME?	#NAME?	#DIV/0!	#NAME?	0	0	0	0	0	0	0	0	0	0	0	0	0	0	0	0	0	0	0	0
Q4X0J7;B0XTB8;A0A0J5Q2V6	493;493;493	Q4X0J7	1	1	S	DNS(1)AENVVGAAPLIET	DNS(98.51)AENVVGAAPLIET(-98.51)	3	2	-0.44289	11911000	11911000	0	0	0	0	0	0	0	0	0	2404800	0	480960	#DIV/0!	#NAME?	#NAME?	#DIV/0!	#NAME?	0	0	0	0	0	0	0	0	0	0	0	0	0	0	0	0	0	0	0	0
Q4WIF7;B0XTM2	360;360	Q4WIF7	1	1	S	VPQS(1)PGR	VPQS(102.71)PGR	4	2	0.12469	5071200	5071200	0	0	0	0	0	0	0	0	1201100	0	0	240220	#DIV/0!	#NAME?	#NAME?	#DIV/0!	#NAME?	0	0	0	0	0	0	0	0	0	0	0	0	0	0	0	0	0	0	1201100	0
Q4WX39;B0XYI0;A1D7N7	340;340;342	Q4WX39	1	2	S	RGS(1)S(1)PDTSR	RGS(74.75)S(48.04)PDT(-48.04)S(-71.76)R	3	2	1.0493	18025000	0	18025000	0	0	0	0	0	0	0	0	2412000	0	482400	#DIV/0!	#NAME?	#NAME?	#DIV/0!	#NAME?	0	0	0	0	0	0	0	0	0	0	0	0	0	0	0	0	0	0	0	0
Q4WX39;B0XYI0;A1D7N7;A0A0J5SS77	213;213;213;213	Q4WX39	1	4	S	RPS(1)RS(1)PS(1)AS(0.995)PS(0.005)R	RPS(70.04)RS(49.11)PS(44.49)AS(23.04)PS(-23.04)R	3	2	-0.35635	9899700	0	0	9899700	0	0	0	0	0	0	0	7913300	0	1582660	#DIV/0!	#NAME?	#NAME?	#DIV/0!	#NAME?	0	0	0	0	0	0	0	0	0	0	0	0	0	0	0	0	0	0	0	0
Q4WX39;B0XYI0	248;248	Q4WX39	1	4	S	S(1)VS(1)GS(1)VS(1)PER	S(77.78)VS(77.78)GS(77.78)VS(77.78)PER	1	2	-0.0026996	28427000	0	0	28427000	0	0	0	0	0	0	0	25918000	0	5183600	#DIV/0!	#NAME?	#NAME?	#DIV/0!	#NAME?	0	0	0	0	0	0	0	0	0	0	0	0	0	0	0	0	0	0	0	0
Q4WX39;B0XYI0	250;250	Q4WX39	1	4	S	S(1)VS(1)GS(1)VS(1)PER	S(77.78)VS(77.78)GS(77.78)VS(77.78)PER	3	2	-0.0026996	28427000	0	0	28427000	0	0	0	0	0	0	0	25918000	0	5183600	#DIV/0!	#NAME?	#NAME?	#DIV/0!	#NAME?	0	0	0	0	0	0	0	0	0	0	0	0	0	0	0	0	0	0	0	0
Q4WX39;B0XYI0	252;252	Q4WX39	1	4	S	S(1)VS(1)GS(1)VS(1)PER	S(77.78)VS(77.78)GS(77.78)VS(77.78)PER	5	2	-0.0026996	28427000	0	0	28427000	0	0	0	0	0	0	0	25918000	0	5183600	#DIV/0!	#NAME?	#NAME?	#DIV/0!	#NAME?	0	0	0	0	0	0	0	0	0	0	0	0	0	0	0	0	0	0	0	0
Q4WX39;B0XYI0	254;254	Q4WX39	1	4	S	S(1)VS(1)GS(1)VS(1)PER	S(77.78)VS(77.78)GS(77.78)VS(77.78)PER	7	2	-0.0026996	28427000	0	0	28427000	0	0	0	0	0	0	0	25918000	0	5183600	#DIV/0!	#NAME?	#NAME?	#DIV/0!	#NAME?	0	0	0	0	0	0	0	0	0	0	0	0	0	0	0	0	0	0	0	0
Q4WTR8;B0Y395;A0A0J5PRR5	379;379;379	Q4WTR8	1	2	S	IDAESS(0.003)VS(0.997)LPS(1)LK	IDAES(-43.12)S(-25.01)VS(25.01)LPS(79.88)LK	11	2	-0.14198	5355400	0	5355400	0	0	0	0	0	0	0	0	2983900	0	596780	#DIV/0!	#NAME?	#NAME?	#DIV/0!	#NAME?	0	0	0	0	0	0	0	0	0	0	0	0	0	0	0	0	0	0	0	0
Q4WGY6;B0YBB9	13;13	Q4WGY6	1	3	S	DIIPS(1)EDS(1)ES(1)DIMEVINDNVIVASK	DIIPS(68.8)EDS(68.98)ES(68.98)DIMEVINDNVIVAS(-68.8)K	5	3	1.9846	1589500	0	0	1589500	0	0	0	0	0	0	0	1589500	0	317900	#DIV/0!	#NAME?	#NAME?	#DIV/0!	#NAME?	0	0	0	0	0	0	0	0	0	0	0	0	0	0	0	0	0	0	0	0
Q4WGY6;B0YBB9	16;16	Q4WGY6	1	3	S	DIIPS(1)EDS(1)ES(1)DIMEVINDNVIVASK	DIIPS(68.8)EDS(68.98)ES(68.98)DIMEVINDNVIVAS(-68.8)K	8	3	1.9846	1589500	0	0	1589500	0	0	0	0	0	0	0	1589500	0	317900	#DIV/0!	#NAME?	#NAME?	#DIV/0!	#NAME?	0	0	0	0	0	0	0	0	0	0	0	0	0	0	0	0	0	0	0	0
Q4WGY6;B0YBB9	18;18	Q4WGY6	1	3	S	DIIPS(1)EDS(1)ES(1)DIMEVINDNVIVASK	DIIPS(68.8)EDS(68.98)ES(68.98)DIMEVINDNVIVAS(-68.8)K	10	3	1.9846	1589500	0	0	1589500	0	0	0	0	0	0	0	1589500	0	317900	#DIV/0!	#NAME?	#NAME?	#DIV/0!	#NAME?	0	0	0	0	0	0	0	0	0	0	0	0	0	0	0	0	0	0	0	0
C8V420	6	C8V420	1	2	S	Y(1)NEPS(1)LMQRPEVLLR	Y(72.32)NEPS(72.32)LMQRPEVLLR	5	2	1.0433	3162800	0	3162800	0	0	0	0	0	0	0	3162800	0	0	632560	#DIV/0!	#NAME?	#NAME?	#DIV/0!	#NAME?	0	0	0	0	0	0	0	0	0	0	0	0	0	0	0	0	0	0	0	3162800
C8V8J0;Q5B4T0	55;60	C8V8J0	1	1	S	QLDLS(1)LAFR	QLDLS(122.18)LAFR	5	2	2.1352	9751100	9751100	0	0	0	0	0	0	0	0	0	9751100	0	1950220	#DIV/0!	#NAME?	#NAME?	#DIV/0!	#NAME?	0	0	0	0	0	0	0	0	0	0	0	0	0	0	0	0	0	0	0	0
Q6MYS4;Q4WSP5;B0XQX9;A0A0J5PW10;A1D2L2	76;128;128;128;128	Q6MYS4	1	1	S	VVQGNS(1)VLEDNAK	VVQGNS(100.18)VLEDNAK	6	2	0.61223	2813500	2813500	0	0	0	0	0	0	0	0	0	2813500	0	562700	#DIV/0!	#NAME?	#NAME?	#DIV/0!	#NAME?	0	0	0	0	0	0	0	0	0	0	0	0	0	0	0	0	0	0	0	0
		REV__A1CT93	1	2	S	SSWLEGDT(1)AFIS(1)DGLFK	S(-122.11)S(-122.03)WLEGDT(122.32)AFIS(122.03)DGLFK	12	2	-1.2686	7825500	0	7825500	0	0	0	0	0	0	7825500	0	0	0	1565100	#DIV/0!	#NAME?	#NAME?	#DIV/0!	#NAME?	0	0	0	0	0	0	0	0	0	0	0	0	0	0	0	0	7825500	0	0	0
A0A0J5PII5;A1DCS1	14;14	A0A0J5PII5	1	1;2	T	ADGPES(1)PVPQQQT(1)PGR	ADGPES(56.82)PVPQQQT(56.82)PGR	13	2	-1.2294	4645600	2358200	2287400	0	0	0	0	0	0	0	2522200	0	0	504440	#DIV/0!	#NAME?	#NAME?	#DIV/0!	#NAME?	0	0	0	0	0	0	0	0	0	0	0	0	0	0	0	0	0	0	1122400	1399800
A0A0J5PRF4;Q4WHM8;B0XV69;A1DFQ4	122;122;122;122	A0A0J5PRF4	1	2	T	SKDET(1)PT(0.999)PT(0.001)ASR	S(-88.44)KDET(70.31)PT(28.54)PT(-28.54)AS(-65.23)R	5	2	0.60107	8485400	0	8485400	0	0	0	0	0	0	0	0	1897100	0	379420	#DIV/0!	#NAME?	#NAME?	#DIV/0!	#NAME?	0	0	0	0	0	0	0	0	0	0	0	0	0	0	0	0	0	0	0	0
Q4WTT8;B0Y3B5;A1CZG3;A0A0J5PRV8;A1C9U5;Q5BAX8	142;142;142;142;143;144	Q4WTT8;Q5BAX8	1	1	T	TFNIQNDFT(1)PEEEDQIR	T(-83.92)FNIQNDFT(83.92)PEEEDQIR	9	2	1.1593	9458900	9458900	0	0	0	0	0	0	0	0	0	4304200	0	860840	#DIV/0!	#NAME?	#NAME?	#DIV/0!	#NAME?	0	0	0	0	0	0	0	0	0	0	0	0	0	0	0	0	0	0	0	0
Q4WXG0;B0XY60;A0A0J5PUX1	562;562;562	Q4WXG0	1	1;2	T	EPGDET(1)EQS(1)EEIDEDDDDIDINLAK	EPGDET(63.17)EQS(63.17)EEIDEDDDDIDINLAK	6	3	1.5323	21003000	21003000	0	0	0	0	0	0	0	0	0	10995000	0	2199000	#DIV/0!	#NAME?	#NAME?	#DIV/0!	#NAME?	0	0	0	0	0	0	0	0	0	0	0	0	0	0	0	0	0	0	0	0
Q4WTR9;B0Y396;A0A0J5PVB0;A1CZI2	1026;1026;1026;1029	Q4WTR9	1	2	T	AREEAEMT(1)VDS(0.999)ET(0.001)GDK	AREEAEMT(80.58)VDS(33)ET(-33)GDK	8	2	-0.072844	23237000	0	23237000	0	0	0	0	0	0	0	0	4149000	0	829800	#DIV/0!	#NAME?	#NAME?	#DIV/0!	#NAME?	0	0	0	0	0	0	0	0	0	0	0	0	0	0	0	0	0	0	0	0
Q4WTT9;O43121;B0Y3B6;A0A0J5PVF9	715;715;715;715	Q4WTT9	1	4	T	IKT(1)AVS(0.994)S(0.923)S(0.923)NS(0.16)LDAVDEK	IKT(87.93)AVS(21.45)S(10.37)S(10.37)NS(-10.37)LDAVDEK	3	2	-0.089703	15746000	0	0	15746000	0	0	0	0	0	0	3387600	0	0	677520	#DIV/0!	#NAME?	#NAME?	#DIV/0!	#NAME?	0	0	0	0	0	0	0	0	0	0	0	0	0	0	0	0	0	0	0	0
Q4WU42;B0Y3L9;A0A0J5PVQ0;A1DFB5	347;347;347;347	Q4WU42	1	1	T	EQENT(1)PPAAA	EQENT(76.17)PPAAA	5	2	0.032025	8509000	8509000	0	0	0	0	0	0	0	0	0	5412000	0	1082400	#DIV/0!	#NAME?	#NAME?	#DIV/0!	#NAME?	0	0	0	0	0	0	0	0	0	0	0	0	0	0	0	0	0	0	0	0
A0A0J5PWS2;Q4WTI5;B0XQ40;A1D3F7;A1CQJ1	368;369;369;369;369	A0A0J5PWS2	1	1	T	GEIYT(1)DDEEDYDR	GEIY(-81.45)T(81.45)DDEEDY(-115.9)DR	5	2	0.19426	25632000	25632000	0	0	0	0	0	0	0	0	5033800	0	0	1006760	#DIV/0!	#NAME?	#NAME?	#DIV/0!	#NAME?	0	0	0	0	0	0	0	0	0	0	0	0	0	0	0	0	0	0	5033800	0
Q4WWN4;A0A0J5PYE0;B0XYY9;A1D863	113;113;235;41	Q4WWN4	1	1	T	EPEDEEKEAT(1)DVEEQPMIQSTDR	EPEDEEKEAT(68.81)DVEEQPMIQS(-68.81)T(-69.43)DR	10	3	0.22658	6874000	6874000	0	0	0	0	0	0	0	0	2911000	0	0	582200	#DIV/0!	#NAME?	#NAME?	#DIV/0!	#NAME?	0	0	0	0	0	0	0	0	0	0	0	0	0	0	0	0	0	0	2911000	0
B0XQR4;A0A0J5PZA7;Q6MYY8;E9R3C5;A1D2T1	538;967;540;540;537	B0XQR4;A1D2T1	1	1;2	T	AET(1)PDHFHASNVEIAQPTPR	AET(79.99)PDHFHAS(-79.99)NVEIAQPT(-186.25)PR	3	3	-2.3608	115590000	70664000	44925000	0	0	0	0	0	0	0	7678700	0	0	1535740	#DIV/0!	#NAME?	#NAME?	#DIV/0!	#NAME?	0	0	0	0	0	0	0	0	0	0	0	0	0	0	0	0	0	0	0	7678700
B0XQR4;A0A0J5PZA7;Q6MYY8;E9R3C5;A1D2T1	553;982;555;555;552	B0XQR4;A1D2T1	1	2	T	AET(1)PDHFHASNVEIAQPT(1)PR	AET(50.74)PDHFHAS(-50.74)NVEIAQPT(116.88)PR	18	3	0.96507	44925000	0	44925000	0	0	0	0	0	0	0	7678700	0	0	1535740	#DIV/0!	#NAME?	#NAME?	#DIV/0!	#NAME?	0	0	0	0	0	0	0	0	0	0	0	0	0	0	0	0	0	0	0	7678700
A0A0J5Q213;Q4X189;B0XSB4	362;349;349	A0A0J5Q213	1	1	T	DKPFGAADADEEEEEEDEAET(1)GPK	DKPFGAADADEEEEEEDEAET(56.57)GPK	21	3	0.05919	3511300	3511300	0	0	0	0	0	0	0	0	1465500	0	0	293100	#DIV/0!	#NAME?	#NAME?	#DIV/0!	#NAME?	0	0	0	0	0	0	0	0	0	0	0	0	0	0	0	0	0	0	1465500	0
Q4WN21;B0Y7I1;A0A0J5Q2F0;A1DMJ3;Q6SIF1	382;382;382;382;383	Q4WN21	1	2	T	T(1)PGPGS(1)GPGTPFGTLSR	T(84.01)PGPGS(53.53)GPGT(-53.53)PFGT(-99.47)LS(-121.97)R	1	2	0.61179	19399000	0	19399000	0	0	0	0	0	0	0	2880700	0	0	576140	#DIV/0!	#NAME?	#NAME?	#DIV/0!	#NAME?	0	0	0	0	0	0	0	0	0	0	0	0	0	0	0	0	0	0	0	2880700
B0Y7B9;A0A0J5Q5G4;A1DMD1	201;201;201	B0Y7B9	1	1	T	VYEEEAALADQELGT(1)DEEFVEEDEELAPAHMPAMSK	VY(-85.27)EEEAALADQELGT(85.27)DEEFVEEDEELAPAHMPAMS(-114.61)K	15	3	0.073002	35018000	35018000	0	0	0	0	0	0	0	0	3288000	0	0	657600	#DIV/0!	#NAME?	#NAME?	#DIV/0!	#NAME?	0	0	0	0	0	0	0	0	0	0	0	0	0	0	0	0	0	0	3288000	0
A0A0J5SWE5;Q4X1X2;B0XWD4	618;618;618	A0A0J5SWE5	1	3	T	RPVT(1)PDMNEPAS(1)GPCT(0.994)PDS(0.006)VIR	RPVT(146.52)PDMNEPAS(62.88)GPCT(22.17)PDS(-22.17)VIR	4	3	0.60939	5574000	0	0	5574000	0	0	0	0	0	0	0	5574000	0	1114800	#DIV/0!	#NAME?	#NAME?	#DIV/0!	#NAME?	0	0	0	0	0	0	0	0	0	0	0	0	0	0	0	0	0	0	0	0
A1C514	353	A1C514	1	3	T	LQNLKQVPAMAAT(1)MQELS(1)VS(1)KER	LQNLKQVPAMAAT(55.45)MQELS(55.45)VS(55.45)KER	13	3	-3.0736	2288800	0	0	2288800	0	0	0	0	0	0	0	1178000	0	235600	#DIV/0!	#NAME?	#NAME?	#DIV/0!	#NAME?	0	0	0	0	0	0	0	0	0	0	0	0	0	0	0	0	0	0	0	0
Q4WBF2;B0YAF9	2;2	Q4WBF2	1	2	T	T(1)ELGVWT(1)VQLNK	T(92.44)ELGVWT(92.44)VQLNK	1	2	-1.0016	5381700	0	5381700	0	0	0	0	0	0	0	0	5381700	0	1076340	#DIV/0!	#NAME?	#NAME?	#DIV/0!	#NAME?	0	0	0	0	0	0	0	0	0	0	0	0	0	0	0	0	0	0	0	0
Q4WBF2;B0YAF9	8;8	Q4WBF2	1	2	T	T(1)ELGVWT(1)VQLNK	T(92.44)ELGVWT(92.44)VQLNK	7	2	-1.0016	5381700	0	5381700	0	0	0	0	0	0	0	0	5381700	0	1076340	#DIV/0!	#NAME?	#NAME?	#DIV/0!	#NAME?	0	0	0	0	0	0	0	0	0	0	0	0	0	0	0	0	0	0	0	0
		REV__A1CT93	1	2	T	SSWLEGDT(1)AFIS(1)DGLFK	S(-122.11)S(-122.03)WLEGDT(122.32)AFIS(122.03)DGLFK	8	2	-1.2686	7825500	0	7825500	0	0	0	0	0	0	7825500	0	0	0	1565100	#DIV/0!	#NAME?	#NAME?	#DIV/0!	#NAME?	0	0	0	0	0	0	0	0	0	0	0	0	0	0	0	0	7825500	0	0	0
Q4WV52;B0Y0T2;A0A0J5SQB2;A1DEA2	8;8;8;8	Q4WV52	1	1	S	SHVDHQS(1)PR	S(-94.08)HVDHQS(94.08)PR	7	2	-0.34384	13483000	13483000	0	0	0	1291800	1193300	1395600	1621400	1535300	1468900	0	828367	1204240	1.45375	#NAME?	#NAME?	0.539782	#NAME?	0	0	0	1291800	0	0	1193300	0	0	1395600	0	0	1621400	0	0	1535300	0	0	1468900	0
Q4WPV1;B0Y6P2;A0A0J5PEH7	505;505;505	Q4WPV1	1	1;2	S	S(1)EAGVEEDVEEDETGEPSFGELLR	S(129.67)EAGVEEDVEEDET(-129.67)GEPS(-175.74)FGELLR	1	2	-0.5366	117540000	117540000	0	0	2298600	0	0	2293500	0	0	0	32476000	766200	6953900	9.07583	#NAME?	#NAME?	3.18203	#NAME?	2298600	0	0	0	0	0	0	0	0	2293500	0	0	0	0	0	0	0	0	0	0
Q4WGA0;B0YCD9;A0A0J5PK20;A1DC95;A1CDB7	772;772;866;867;866	Q4WGA0	1	1;2	S	RNS(1)LAES(1)EPK	RNS(91.31)LAES(91.31)EPK	3	2	2.3746	26029000	23085000	2943700	0	0	0	387620	0	489520	0	2461200	0	129207	590144	4.56744	#NAME?	#NAME?	2.19139	#NAME?	0	0	0	0	0	0	387620	0	0	0	0	0	489520	0	0	0	0	0	2461200	0
Q4X050;B0XU51;A0A0J5SUW4;A1DI29;A1C773	46;46;46;46;46	Q4X050;A1C773	1	2	S	S(1)RS(1)PVMIDR	S(86.26)RS(86.26)PVMIDR	1	2	-0.24982	419090000	0	419090000	0	0	2030300	2494300	4893000	0	2185300	0	8025200	1508200	3020700	2.00285	#NAME?	#NAME?	1.00206	#NAME?	0	0	0	0	2030300	0	0	2494300	0	0	4893000	0	0	0	0	0	2185300	0	0	0
A0A0J5SVL6;Q4X0R7;B0XSY2;A1DHF5	82;123;123;82	A0A0J5SVL6;A1DHF5	1	1	S	APS(1)LGELHQELEQEQEAQVNR	APS(105.01)LGELHQELEQEQEAQVNR	3	3	0.14143	522430000	522430000	0	0	0	833680	1771100	879030	1246400	0	28338000	0	868260	6092686	7.01712	#NAME?	#NAME?	2.81088	#NAME?	0	0	0	833680	0	0	1771100	0	0	879030	0	0	1246400	0	0	0	0	0	28338000	0
A0A0J5PR26;Q4WHZ0;B0XUP3;A1CZ64	929;936;936;936	A0A0J5PR26	1	1	S	LDLTDDNDS(1)EDDFR	LDLT(-113.58)DDNDS(113.58)EDDFR	9	2	-0.21463	158120000	158120000	0	0	1996700	1486800	1492700	2819800	1645600	608710	0	24916000	1.65873e+06	5998022	3.61603	#NAME?	#NAME?	1.8544	#NAME?	1996700	0	0	1486800	0	0	1492700	0	0	2819800	0	0	1645600	0	0	608710	0	0	0	0
Q4WVD7;B0Y119;A0A0J5SQJ6	388;388;391	Q4WVD7	1	1	S	AVDS(1)APDEISESSR	AVDS(110.95)APDEIS(-110.95)ES(-156.11)S(-174.08)R	4	2	-0.42904	6657700	6657700	0	0	0	1510400	0	0	990510	0	0	0	503467	198102	0.393476	#NAME?	#NAME?	-1.34565	#NAME?	0	0	0	1510400	0	0	0	0	0	0	0	0	990510	0	0	0	0	0	0	0
Q4WEI4;B0Y2Q9;A0A0J5PUS6	462;462;462	Q4WEI4	1	1	S	LQLPVNEDDDS(1)EEEEDEEASMAVQR	LQLPVNEDDDS(136.21)EEEEDEEAS(-136.21)MAVQR	11	3	0.35606	416900000	416900000	0	0	5299100	1301700	2539100	5507800	1883900	992900	4334900	10751000	3.04663e+06	4694100	1.54075	#NAME?	#NAME?	0.623633	#NAME?	5299100	0	0	1301700	0	0	2539100	0	0	5507800	0	0	1883900	0	0	992900	0	0	4334900	0
Q6MYA5;E9RBE2;B0XRP2;A0A0J5Q415	31;31;31;31	Q6MYA5	1	1;2	S	S(1)NNGS(1)PLPAQGGNAPAGK	S(88.39)NNGS(88.39)PLPAQGGNAPAGK	5	2	-1.2407	3689500	2626400	1063100	0	0	0	221430	0	0	0	0	3468100	73810	693620	9.39737	#NAME?	#NAME?	3.23226	#NAME?	0	0	0	0	0	0	221430	0	0	0	0	0	0	0	0	0	0	0	0	0
B0XND6;A0A0J5SJI8;Q4WJZ9;A1D4K1	73;73;73;73	B0XND6	1	1	S	DMDDS(1)DGPDNKR	DMDDS(93.77)DGPDNKR	5	2	-0.33266	23777000	23777000	0	0	271430	0	548090	1286000	685070	529670	0	0	273173	500148	1.83088	#NAME?	#NAME?	0.872538	#NAME?	271430	0	0	0	0	0	548090	0	0	1286000	0	0	685070	0	0	529670	0	0	0	0
B0Y7S6;A0A0J5Q2R8	713;735	B0Y7S6	1	1;2	S	S(1)VAS(1)EDDGYDDSGR	S(90.95)VAS(66.82)EDDGY(-66.82)DDS(-108.78)GR	4	2	0.16256	4239700	4239700	0	0	0	0	257630	0	0	0	0	3340100	85876.7	668020	7.77883	#NAME?	#NAME?	2.95955	#NAME?	0	0	0	0	0	0	257630	0	0	0	0	0	0	0	0	0	0	0	0	0
Q4WJ64;A0A0J5PKU2;A1D3R8	326;326;329	Q4WJ64	1	1;2;3	S	S(1)AS(1)PAVELTQR	S(128.68)AS(117.21)PAVELT(-117.21)QR	1	2	2.7907	183730000	121710000	49279000	12744000	0	11587000	0	0	0	0	11431000	54043000	3.86233e+06	13094800	3.39039	#NAME?	#NAME?	1.76145	#NAME?	0	0	0	11587000	0	0	0	0	0	0	0	0	0	0	0	0	0	0	0	7084800
Q4WT20;B0XQK4;A0A0J5STK6	8;8;8	Q4WT20	1	1;2	S	ADNGT(1)PS(1)EAPAPPPVEHLNIK	ADNGT(49.34)PS(49.34)EAPAPPPVEHLNIK	7	3	-2.1363	156380000	70157000	86220000	0	1526600	974360	0	0	0	0	0	27605000	833653	5521000	6.62266	#NAME?	#NAME?	2.72741	#NAME?	1526600	0	0	974360	0	0	0	0	0	0	0	0	0	0	0	0	0	0	0	0
A0A0J5Q167;Q4WTE7;B0XQ78;A1D3B9	294;309;309;288	A0A0J5Q167	1	1	S	S(1)GELNPITYIR	S(93.86)GELNPIT(-93.86)Y(-105.07)IR	1	2	0.59043	6106800	6106800	0	0	0	763030	0	0	0	0	980280	2283800	254343	652816	2.56667	#NAME?	#NAME?	1.3599	#NAME?	0	0	0	763030	0	0	0	0	0	0	0	0	0	0	0	0	0	0	980280	0
Q4X212;B0XW99;A0A0J5PZ95;A1DGB2	1325;1325;1325;1324	Q4X212	1	1	S	DAAS(1)PVGNPR	DAAS(108.98)PVGNPR	4	2	-1.2016	2117800	2117800	0	0	0	755420	390880	971450	0	0	0	0	382100	194290	0.508479	#NAME?	#NAME?	-0.975739	#NAME?	0	0	0	755420	0	0	390880	0	0	971450	0	0	0	0	0	0	0	0	0	0
Q4WP83;B0Y630	200;204	Q4WP83	1	1	S	S(1)GAGAGLEFDIAAPAPGSR	S(186.65)GAGAGLEFDIAAPAPGS(-186.65)R	1	2	0.15801	35411000	35411000	0	0	0	1386100	1008400	4393100	1292800	1748100	0	0	798167	1486800	1.86277	#NAME?	#NAME?	0.897449	#NAME?	0	0	0	1386100	0	0	1008400	0	0	4393100	0	0	1292800	0	0	1748100	0	0	0	0
Q4WNR5;B0Y5L0;A0A0J5PDB4;A1CXV7	803;803;803;803	Q4WNR5	1	1;2	S	TTSAPLNGHS(1)EDGS(1)PR	T(-61.75)T(-60.93)S(-53.56)APLNGHS(53.56)EDGS(96.66)PR	14	2	0.1731	24478000	2471600	22006000	0	0	551660	807280	0	1112700	0	0	5693100	452980	1361160	3.0049	#NAME?	#NAME?	1.58732	#NAME?	0	0	0	551660	0	0	807280	0	0	0	0	0	1112700	0	0	0	0	0	0	0
Q4WXP7;B0XXX6;A0A0J5PUP0;A1D742;A1CKC7;Q5B3B7;A0A1U8QVA9	803;803;783;801;839;920;920	Q4WXP7	1	1	S	AVS(1)PQPQFR	AVS(105.2)PQPQFR	3	2	0.54156	86452000	86452000	0	0	0	2238800	2107900	0	0	0	5639900	10192000	1448900	3166380	2.18537	#NAME?	#NAME?	1.12788	#NAME?	0	0	0	2238800	0	0	2107900	0	0	0	0	0	0	0	0	0	0	0	5639900	0
Q4WUL1;B0Y435;A0A0J5PV86;A1DEU9	56;56;56;56	Q4WUL1	1	1;2	S	S(1)QS(1)IDDADSATR	S(88.78)QS(65.76)IDDADS(-65.76)AT(-101.66)R	3	2	1.6878	17930000	10666000	7263900	0	648150	0	518560	0	0	0	0	10045000	388903	2009000	5.16581	#NAME?	#NAME?	2.36899	#NAME?	648150	0	0	0	0	0	518560	0	0	0	0	0	0	0	0	0	0	0	0	0
Q4WIK2;B0XTH8;A1CYJ8;A0A0J5PZY0	326;326;343;486	Q4WIK2	1	1	S	AMS(1)EEIADQMEV	AMS(79.47)EEIADQMEV	3	2	-0.26497	16856000	16856000	0	0	0	1875700	588390	0	1427500	970200	0	0	821363	479540	0.583834	#NAME?	#NAME?	-0.776369	#NAME?	0	0	0	1875700	0	0	588390	0	0	0	0	0	1427500	0	0	970200	0	0	0	0
A0A0J5Q4Y7;B0Y4K5;Q4WQD6;E9QTX0	427;419;427;427	A0A0J5Q4Y7	1	1;2	S	EAAAQS(1)PAAET(1)PAGK	EAAAQS(95.87)PAAET(95.87)PAGK	6	2	-0.010989	508080000	501540000	6542300	0	6025900	11949000	9421300	11768000	177330	5604400	18009000	32859000	9.13207e+06	13683546	1.49841	#NAME?	#NAME?	0.583429	#NAME?	6025900	0	0	11949000	0	0	9421300	0	0	11768000	0	0	0	177330	0	5604400	0	0	18009000	0
Q4WXX4;B0XXP4;A0A0J5SRM2	878;878;878	Q4WXX4	1	1	S	AVFPTSEQPMS(1)R	AVFPT(-90.07)S(-72.34)EQPMS(72.34)R	11	2	4.3288	162730000	162730000	0	0	2332400	4207200	3586100	3820300	4189900	3501300	2387200	5032300	3.37523e+06	3786200	1.12176	#NAME?	#NAME?	0.165763	#NAME?	2332400	0	0	4207200	0	0	3586100	0	0	3820300	0	0	4189900	0	0	3501300	0	0	2387200	0
Q4WX09;B0XYL2;A0A0J5PV58	485;485;485	Q4WX09	1	1	S	ELS(1)PDAGAQSIK	ELS(118.95)PDAGAQS(-118.95)IK	3	2	2.9438	20309000	20309000	0	0	0	0	518620	0	0	0	3880000	0	172873	776000	4.48884	#NAME?	#NAME?	2.16634	#NAME?	0	0	0	0	0	0	518620	0	0	0	0	0	0	0	0	0	0	0	3880000	0
B0XPN2;A0A0J5PPB4;Q4WJB1;A1D3W5	356;356;358;370	B0XPN2	1	1;2	S	S(1)PADS(1)IGSNVNFSFGR	S(79)PADS(44.97)IGS(-44.97)NVNFS(-104.22)FGR	1	2	0.29998	51384000	49318000	2066300	0	4879000	2503300	2110100	6171700	1485500	1721300	0	2066300	3.16413e+06	2288960	0.723408	#NAME?	#NAME?	-0.467118	#NAME?	4879000	0	0	2503300	0	0	2110100	0	0	6171700	0	0	1485500	0	0	1721300	0	0	0	0
A0A0J5PPG1;Q4WJF2;B0XPI2	9;9;9	A0A0J5PPG1	1	1	S	QQS(1)AEPSAMIPSSADR	QQS(125.95)AEPS(-125.95)AMIPS(-220.23)S(-224.96)ADR	3	2	1.0789	667630000	667630000	0	0	9563100	5151800	3585300	19080000	5073000	4039500	4431200	9180600	6.10007e+06	8360860	1.37062	#NAME?	#NAME?	0.454826	#NAME?	9563100	0	0	5151800	0	0	3585300	0	0	19080000	0	0	5073000	0	0	4039500	0	0	4431200	0
Q4WZK4;B0XV92;A0A0J5PXS0;A1DIM5	429;429;429;430	Q4WZK4	1	1;2	S	S(1)LEDDEEVES(1)IPR	S(94.34)LEDDEEVES(94.34)IPR	1	2	-1.3459	10615000	9141800	1472700	0	0	775590	199920	0	0	0	1687200	1472700	325170	631980	1.94354	#NAME?	#NAME?	0.958685	#NAME?	0	0	0	775590	0	0	199920	0	0	0	0	0	0	0	0	0	0	0	1687200	0
A0A0J5Q133;Q4WTA8;B0XQB7;A1D381	250;287;287;287	A0A0J5Q133	1	1	S	LLGDAAS(1)GR	LLGDAAS(91.12)GR	7	2	-0.11514	108680000	108680000	0	0	1508400	2617400	2365600	3423600	2882000	0	0	14110000	2163800	4083120	1.88701	#NAME?	#NAME?	0.916105	#NAME?	1508400	0	0	2617400	0	0	2365600	0	0	3423600	0	0	2882000	0	0	0	0	0	0	0
Q4WUA9;B0Y3T4;A0A0J5PVV8	47;47;47	Q4WUA9	1	1;2	S	NTGEDDS(1)GS(1)EAVADR	NT(-67.4)GEDDS(67.4)GS(69.1)EAVADR	9	2	-0.037545	36478000	34757000	1721000	0	2297800	2979900	2803300	5729800	2191000	2548800	2995700	2406600	2.69367e+06	3174380	1.17846	#NAME?	#NAME?	0.236904	#NAME?	2297800	0	0	2979900	0	0	2803300	0	0	5729800	0	0	2191000	0	0	2548800	0	0	2995700	0
Q4WU64;B0Y3P0;A0A0J5PUW4;Q5BB42;A0A1U8QUG1;A1DF94;A1CA65	197;197;197;198;198;200;202	Q4WU64	1	1	T	APT(1)PEPTVVEK	APT(68.69)PEPT(-68.69)VVEK	3	2	-0.073113	134000000	134000000	0	0	1051000	2233200	1605800	0	1990500	0	3542700	8095000	1630000	2725640	1.67217	#NAME?	#NAME?	0.741723	#NAME?	1051000	0	0	2233200	0	0	1605800	0	0	0	0	0	1990500	0	0	0	0	0	3542700	0
B0XT22;A0A0J5Q2X5;Q4X0M4;A1DHK2;A1C6X5	992;993;992;992;1000	B0XT22	1	1	S	APS(1)VPPPPK	APS(60.17)VPPPPK	3	2	0.98425	232390000	232390000	0	0	3428200	4392300	3646100	1999000	4282900	3334500	5182800	7850200	3822200	4529880	1.18515	#NAME?	#NAME?	0.24507	#NAME?	3428200	0	0	4392300	0	0	3646100	0	0	1999000	0	0	4282900	0	0	3334500	0	0	5182800	0
B0XRD6;A0A0J5PPH1;Q4WKQ0	223;223;223	B0XRD6	1	1;2	S	DVPVSSVEQEEIPMS(1)PPR	DVPVS(-112.3)S(-100.45)VEQEEIPMS(100.45)PPR	15	2	0.36388	95221000	88457000	6763900	0	1192700	815680	492310	2416200	0	0	0	0	833563	483240	0.579728	#NAME?	#NAME?	-0.786552	#NAME?	1192700	0	0	815680	0	0	492310	0	0	2416200	0	0	0	0	0	0	0	0	0	0
Q4X1T4;B0XRT4;A0A0J5Q2H7	195;195;195	Q4X1T4	1	1	S	VDS(1)VEGDTAAPR	VDS(89.7)VEGDT(-89.7)AAPR	3	2	0.69359	11791000	11791000	0	0	1073300	1122400	982570	1612500	1190700	1297800	0	0	1.05942e+06	820200	0.774195	#NAME?	#NAME?	-0.369232	#NAME?	1073300	0	0	1122400	0	0	982570	0	0	1612500	0	0	1190700	0	0	1297800	0	0	0	0
B0XND6;A0A0J5SJI8	693;693	B0XND6	1	1	S	TEFEEAPGS(1)DDEADAAPDQEVGIVVNQSNK	T(-67.31)EFEEAPGS(67.31)DDEADAAPDQEVGIVVNQS(-133.8)NK	9	3	-0.20484	159660000	159660000	0	0	1418300	899630	2724400	0	2556000	0	16821000	0	1.68078e+06	3875400	2.30572	#NAME?	#NAME?	1.20522	#NAME?	1418300	0	0	899630	0	0	2724400	0	0	0	0	0	2556000	0	0	0	0	0	16821000	0
A1D4G9;Q4WJW7;B0XNN3;A0A0J5PPX8;A1CRK8;C8VTF1;Q5BG99	256;257;257;257;257;257;257	A1D4G9	1	1	S	NES(1)PEKK	NES(131.62)PEKK	3	2	0.53271	171160000	171160000	0	0	0	0	45552000	0	0	0	4920900	36893000	15184000	8362780	0.550763	#NAME?	#NAME?	-0.860497	#NAME?	0	0	0	0	0	0	45552000	0	0	0	0	0	0	0	0	0	0	0	4920900	0
B0XRS7;A4D999;A1DGH8;A0A0J5PZ25	123;123;123;123	B0XRS7	1	1	S	HAS(1)DPQLSR	HAS(91.36)DPQLS(-91.36)R	3	2	-0.77067	1451200	1451200	0	0	0	372940	0	0	467840	610410	0	0	124313	215650	1.73473	#NAME?	#NAME?	0.794711	#NAME?	0	0	0	372940	0	0	0	0	0	0	0	0	467840	0	0	610410	0	0	0	0
A0A0J5PV74;Q4WWZ0;B0XYN3	111;139;139	A0A0J5PV74	1	1	S	S(1)MDQVTTLGVGPAGSR	S(89.72)MDQVT(-89.72)T(-100.68)LGVGPAGS(-215.17)R	1	2	-0.73334	11917000	11917000	0	0	0	469930	0	0	420520	0	0	0	156643	84104	0.536914	#NAME?	#NAME?	-0.897237	#NAME?	0	0	0	469930	0	0	0	0	0	0	0	0	420520	0	0	0	0	0	0	0
Q4WEX6;B0XZB0;A0A0J5ST36;A1DKP4	14;14;14;14	Q4WEX6	1	1;2;3	T	MYGAS(0.008)T(0.992)GPQTGINT(1)PR	MY(-114.34)GAS(-21.14)T(21.14)GPQT(-49.66)GINT(109.97)PR	14	2	-0.86526	613680000	513690000	99996000	0	6569400	8278500	4451300	12880000	6397100	5037300	5498600	6988900	6.43307e+06	7360380	1.14415	#NAME?	#NAME?	0.194274	#NAME?	6569400	0	0	8278500	0	0	4451300	0	0	12880000	0	0	5518300	878870	0	4595400	441930	0	5498600	0
Q4X0Z0;B0XSK9;A1DH92;A0A0J5PYF8	1092;1092;1092;1092	Q4X0Z0	1	1	S	EMS(1)PEDNPLDLLAPDALASISTTKPSVR	EMS(221.56)PEDNPLDLLAPDALAS(-221.56)IS(-231.52)T(-231.52)T(-233.41)KPS(-226.4)VR	3	3	-0.12196	147430000	147430000	0	0	0	0	1659200	0	1495700	0	0	0	553067	299140	0.540875	#NAME?	#NAME?	-0.886633	#NAME?	0	0	0	0	0	0	1659200	0	0	0	0	0	1495700	0	0	0	0	0	0	0
A0A0J5PUX9;Q4WX77;B0XYE1;A1D7J8	594;574;574;574	A0A0J5PUX9	1	1	S	ANNLAPHS(1)K	ANNLAPHS(88.82)K	8	2	-0.12156	986710	986710	0	0	0	0	516730	0	469980	0	0	0	172243	93996	0.545716	#NAME?	#NAME?	-0.873777	#NAME?	0	0	0	0	0	0	516730	0	0	0	0	0	469980	0	0	0	0	0	0	0
Q4WG92;B0YCD0;A1DC86;A0A0J5PHG3;A1CDA8	152;152;159;159;168	Q4WG92	1	1	S	DLHDLEVSIS(1)NV	DLHDLEVS(-68.43)IS(68.43)NV	10	2	0.46246	49024000	49024000	0	0	1379900	1047700	0	2301300	0	0	0	4424400	809200	1345140	1.66231	#NAME?	#NAME?	0.733188	#NAME?	1379900	0	0	1047700	0	0	0	0	0	2301300	0	0	0	0	0	0	0	0	0	0
Q4WYL7;B0XWF4;A0A0J5PWI2;A1D679;A1CLC1;Q5B8H4;A0A1U8QIH9	52;52;52;52;52;52;52	Q4WYL7	1	1	S	LLEYDNIDGMILLSELS(1)R	LLEY(-249.73)DNIDGMILLS(-81.15)ELS(81.15)R	17	2	-0.0033883	76812000	76812000	0	0	1678100	0	0	1243300	437570	0	0	0	559367	336174	0.60099	#NAME?	#NAME?	-0.734586	#NAME?	1678100	0	0	0	0	0	0	0	0	1243300	0	0	437570	0	0	0	0	0	0	0
Q4WRA2;B0XP79;A0A0J5PF62	60;60;60	Q4WRA2	1	1	S	ARS(1)PPPVR	ARS(95.77)PPPVR	3	2	0.22848	42649000	42649000	0	0	0	2530600	1587600	0	2310000	0	0	2527600	1.37273e+06	967520	0.704813	#NAME?	#NAME?	-0.504688	#NAME?	0	0	0	2530600	0	0	1587600	0	0	0	0	0	2310000	0	0	0	0	0	0	0
A1DHB7;Q4X0V9;B0XSN5;A0A0J5Q354	136;136;136;136	A1DHB7;Q4X0V9	1	1	S	FDS(1)EEPELPVEMETEAPEPQQK	FDS(147.04)EEPELPVEMET(-147.04)EAPEPQQK	3	3	-0.21837	247560000	247560000	0	0	8328000	3166300	3178800	9895200	3813900	4095100	1521300	0	4.89103e+06	3865100	0.790242	#NAME?	#NAME?	-0.339634	#NAME?	8328000	0	0	3166300	0	0	3178800	0	0	9895200	0	0	3813900	0	0	4095100	0	0	1521300	0
Q7Z8P9;B0Y2U5;A0A0J5PQZ1;A1CZW8;A1C4Y9;Q8TFN0	93;93;93;93;93;93	Q7Z8P9	1	1;2	T	TILGAT(1)NPLASAPGTIR	T(-84.63)ILGAT(84.63)NPLAS(-115)APGT(-208.33)IR	6	2	-0.094732	703040000	703040000	0	0	3603600	925270	0	1151200	1165600	3094200	0	0	1.50962e+06	1082200	0.716868	#NAME?	#NAME?	-0.480221	#NAME?	3603600	0	0	925270	0	0	0	0	0	1151200	0	0	1165600	0	0	3094200	0	0	0	0
Q4WYS2;B0Y089;A0A0J5PTN7;A1D618	317;416;416;416	Q4WYS2	1	1	S	S(1)AEQGLDEK	S(61.03)AEQGLDEK	1	2	-0.24117	9440300	9440300	0	0	0	1277400	1064400	2354500	1358500	1503800	0	0	780600	1043360	1.33661	#NAME?	#NAME?	0.418582	#NAME?	0	0	0	1277400	0	0	1064400	0	0	2354500	0	0	1358500	0	0	1503800	0	0	0	0
A0A0J5Q4Y7;B0Y4K5;Q4WQD6;E9QTX0;A1CW92	346;338;346;346;344	A0A0J5Q4Y7	1	1	S	KAES(1)PAPK	KAES(132.25)PAPK	4	2	-0.78825	491460000	491460000	0	0	23209000	20256000	40922000	44752000	84158000	28231000	8596000	11540000	28129000	35455400	1.26046	#NAME?	#NAME?	0.333947	#NAME?	23209000	0	0	20256000	0	0	40922000	0	0	44752000	0	0	84158000	0	0	28231000	0	0	8596000	0
B0XWH1;Q4WYJ9;A0A0J5SR14	35;35;35	B0XWH1	1	1	S	QGS(1)AEPPSQQTTR	QGS(104.81)AEPPS(-104.81)QQT(-134.32)T(-142.42)R	3	2	1.3882	7675600	7675600	0	0	0	1502000	910400	0	1563500	0	1386200	0	804133	589940	0.733635	#NAME?	#NAME?	-0.446867	#NAME?	0	0	0	1502000	0	0	910400	0	0	0	0	0	1563500	0	0	0	0	0	1386200	0
Q4X1H0;B0XS38;A0A0J5Q288	246;246;246	Q4X1H0	1	1	S	DEDVMS(1)DVEGGVK	DEDVMS(71.56)DVEGGVK	6	2	-2.0741	61807000	61807000	0	0	2256900	1628300	1501300	4082000	1191600	1888500	0	0	1795500	1432420	0.797783	#NAME?	#NAME?	-0.325931	#NAME?	2256900	0	0	1628300	0	0	1501300	0	0	4082000	0	0	1191600	0	0	1888500	0	0	0	0
Q4WRD2;B0XNY3;A0A0J5SF82;A1D198	461;461;461;461	Q4WRD2	1	1;2	T	SVEMNGEIS(1)T(1)EDEAVQK	S(-124.24)VEMNGEIS(125.72)T(124.24)EDEAVQK	10	2	-1.0226	52042000	3915700	48126000	0	1362500	2097700	2275700	3257700	3017400	1608700	0	0	1.91197e+06	1576760	0.82468	#NAME?	#NAME?	-0.278094	#NAME?	0	1362500	0	1096200	1001500	0	844670	1431000	0	0	3257700	0	1169900	1847400	0	0	1608700	0	0	0
A0A0J5Q0Q4;Q6MYA6;E9R5L0;B0XRP1;A1D228	251;251;251;251;251	A0A0J5Q0Q4	1	1	S	ILMMAENGS(1)DDEGEGKGR	ILMMAENGS(53.04)DDEGEGKGR	9	3	-0.22698	103690000	103690000	0	0	358750	570300	0	1704500	639880	0	0	0	309683	468876	1.51405	#NAME?	#NAME?	0.598413	#NAME?	358750	0	0	570300	0	0	0	0	0	1704500	0	0	639880	0	0	0	0	0	0	0
Q4X1D2;B0XS74;A0A0J5Q251;Q5B0H6	39;39;39;39	Q4X1D2	1	1	S	EQVNFDDGMS(1)ELDR	EQVNFDDGMS(323.02)ELDR	10	2	2.5227	1116300000	1116300000	0	0	7556700	0	7366500	11529000	4979700	3557100	10683000	0	4974400	6149760	1.23628	#NAME?	#NAME?	0.306008	#NAME?	7556700	0	0	0	0	0	7366500	0	0	11529000	0	0	4979700	0	0	3557100	0	0	10683000	0
B0YE81;A4DA84;A0A0J5PRT3	14;14;14	B0YE81	1	1	S	MENEGTLQDDRPAS(1)PK	MENEGT(-105.7)LQDDRPAS(105.7)PK	14	2	0.057453	12587000	12587000	0	0	0	1540900	0	0	1610500	2146100	0	0	513633	751320	1.46276	#NAME?	#NAME?	0.548689	#NAME?	0	0	0	1540900	0	0	0	0	0	0	0	0	1610500	0	0	2146100	0	0	0	0
A0A0J5PET2;Q4WQ64;B0Y701;A1CWG0;Q5B1L6;A0A1U8QWM4;A1CIA0	76;211;211;76;84;84;76	A0A0J5PET2;A1CIA0	1	1	S	NS(1)FGTSLPIPR	NS(101.18)FGT(-101.18)S(-121.35)LPIPR	2	2	-0.076196	799410000	799410000	0	0	20474000	24523000	15839000	34203000	15269000	19611000	2164600	18838000	2.02787e+07	18017120	0.888477	#NAME?	#NAME?	-0.170594	#NAME?	20474000	0	0	24523000	0	0	15839000	0	0	34203000	0	0	15269000	0	0	19611000	0	0	2164600	0
Q4WWF5;B0XZ69;A0A0J5SSZ9	89;89;89	Q4WWF5	1	1	S	DAKS(1)PIELLR	DAKS(120.59)PIELLR	4	2	0.65689	74209000	74209000	0	0	0	1732000	1659600	1443500	0	0	0	2861900	1.13053e+06	861080	0.761658	#NAME?	#NAME?	-0.392784	#NAME?	0	0	0	1732000	0	0	1659600	0	0	1443500	0	0	0	0	0	0	0	0	0	0
Q4WI22;B0XUE3;A0A0J5PMP5;A1CZ33	494;494;494;410	Q4WI22	1	1	S	GYFS(1)GPEGDTTK	GY(-85.19)FS(70.68)GPEGDT(-70.68)T(-83.86)K	4	2	0.37891	8905300	8905300	0	0	0	775480	934290	1468700	1205400	880300	0	0	569923	710880	1.24733	#NAME?	#NAME?	0.318838	#NAME?	0	0	0	775480	0	0	934290	0	0	1468700	0	0	1205400	0	0	880300	0	0	0	0
Q4WMH1;B0Y837;A0A0J5Q352	356;356;444	Q4WMH1	1	1	T	VPS(1)AT(1)PPQFGQAPPAPAR	VPS(108.34)AT(108.34)PPQFGQAPPAPAR	5	2	2.2191	58680000	54357000	4323300	0	3342700	1219300	1288700	4754200	1998100	1045500	0	0	1.95023e+06	1559560	0.799679	#NAME?	#NAME?	-0.322508	#NAME?	3342700	0	0	1219300	0	0	1288700	0	0	4754200	0	0	1998100	0	0	1045500	0	0	0	0
Q4WJD1;B0XPK3;A0A0J5PPD8	847;847;903	Q4WJD1	1	1	S	GNS(1)ADQR	GNS(103.26)ADQR	3	2	-0.31307	18520000	18520000	0	0	0	1959600	0	0	0	0	5673500	0	653200	1134700	1.73714	#NAME?	#NAME?	0.796714	#NAME?	0	0	0	1959600	0	0	0	0	0	0	0	0	0	0	0	0	0	0	5673500	0
A0A0J5SYR7;Q4WW73;B0Y2M3	12;12;12	A0A0J5SYR7	1	1	S	AVS(1)ANEEVR	AVS(84.35)ANEEVR	3	2	0.97897	48263000	48263000	0	0	2452800	6806300	5580000	6184000	5899300	5845700	2806600	1795300	4.94637e+06	4506180	0.911008	#NAME?	#NAME?	-0.134464	#NAME?	2452800	0	0	6806300	0	0	5580000	0	0	6184000	0	0	5899300	0	0	5845700	0	0	2806600	0
Q4WYQ9;B0Y0A1;A1D630;A0A0J5PWE5	640;640;669;669	Q4WYQ9	1	1	S	GPGGES(1)PEPVQK	GPGGES(143.31)PEPVQK	6	2	-0.32729	8175000	8175000	0	0	0	1301200	1396400	2172800	1611100	1693500	0	0	899200	1095480	1.21828	#NAME?	#NAME?	0.284849	#NAME?	0	0	0	1301200	0	0	1396400	0	0	2172800	0	0	1611100	0	0	1693500	0	0	0	0
Q4WXP7;B0XXX6;A0A0J5PUP0	540;540;520	Q4WXP7	1	1	S	QVES(1)PEPADPR	QVES(72.64)PEPADPR	4	2	1.148	57345000	57345000	0	0	2502200	436370	1740700	4670100	2618000	2257200	0	0	1.55976e+06	1909060	1.22395	#NAME?	#NAME?	0.291541	#NAME?	2502200	0	0	436370	0	0	1740700	0	0	4670100	0	0	2618000	0	0	2257200	0	0	0	0
Q4WJ64;A0A0J5PKU2;B0XPS9;A1D3R8;Q4WRU6;B0XN52;A0A0J5PJ22	319;319;319;322;658;658;658	Q4WJ64	1	1	S	KAS(1)PQIK	KAS(112.11)PQIK	3	2	-0.018453	73455000	73455000	0	0	0	3481800	3222500	2660300	3126800	3571500	0	0	2.23477e+06	1871720	0.837546	#NAME?	#NAME?	-0.25576	#NAME?	0	0	0	3481800	0	0	3222500	0	0	2660300	0	0	3126800	0	0	3571500	0	0	0	0
Q4X120;B0XSI0;A0A0J5SVT0	557;557;601	Q4X120	1	1	S	S(1)EIDTGDAMEIDGLDPR	S(65.33)EIDT(-65.33)GDAMEIDGLDPR	1	2	-0.24521	6184500	6184500	0	0	0	0	642930	1742400	0	0	0	0	214310	348480	1.62606	#NAME?	#NAME?	0.701377	#NAME?	0	0	0	0	0	0	642930	0	0	1742400	0	0	0	0	0	0	0	0	0	0
A4DA62;B0YEN0	244;252	A4DA62	1	1;2;3;4;5	S	LEEEQNHS(1)S(1)S(1)S(1)S(1)DHER	LEEEQNHS(148.85)S(148.85)S(148.85)S(148.85)S(148.85)DHER	12	2	4.0531	31459000	31459000	0	0	0	472060	0	537930	0	0	0	0	157353	107586	0.683722	#NAME?	#NAME?	-0.548517	#NAME?	0	0	0	472060	0	0	0	0	0	537930	0	0	0	0	0	0	0	0	0	0
Q4X0M3;B0XT23;A0A0J5PYM6	131;131;131	Q4X0M3	1	1	S	AAS(1)QGAPDPMQGLEELDVAGPKPE	AAS(92.41)QGAPDPMQGLEELDVAGPKPE	3	2	-0.5471	92240000	92240000	0	0	1023300	759860	0	2637800	626950	621950	0	0	594387	777340	1.3078	#NAME?	#NAME?	0.387144	#NAME?	1023300	0	0	759860	0	0	0	0	0	2637800	0	0	626950	0	0	621950	0	0	0	0
Q4WMH1;B0Y837;A0A0J5Q352	354;354;442	Q4WMH1	1	1	S	VPS(1)AT(1)PPQFGQAPPAPAR	VPS(108.34)AT(108.34)PPQFGQAPPAPAR	3	2	2.2191	52875000	48552000	4323300	0	900180	596020	1176200	1520700	0	2142100	0	0	890800	732560	0.822362	#NAME?	#NAME?	-0.282155	#NAME?	900180	0	0	596020	0	0	1176200	0	0	1520700	0	0	0	0	0	2142100	0	0	0	0
Q4X0K5;B0XTB0;A0A0J5PY53;A1DHM1	526;526;529;529	Q4X0K5	1	1	S	EGS(1)VPPVAR	EGS(89.08)VPPVAR	3	2	-0.090376	23059000	23059000	0	0	0	806170	498920	0	1610600	0	0	0	435030	322120	0.740455	#NAME?	#NAME?	-0.433517	#NAME?	0	0	0	806170	0	0	498920	0	0	0	0	0	1610600	0	0	0	0	0	0	0
Q4WRY9;B0XMU0;A0A0J5SXI9;A1D1V5	167;167;167;191	Q4WRY9	1	1	S	ELS(1)GGQLQGK	ELS(129.47)GGQLQGK	3	2	0.64588	2340000	2340000	0	0	0	0	557280	0	674220	0	0	0	185760	134844	0.725904	#NAME?	#NAME?	-0.462149	#NAME?	0	0	0	0	0	0	557280	0	0	0	0	0	674220	0	0	0	0	0	0	0
A0A0J5Q063;Q4WQM5;B0Y4T7;A1CW13	649;676;676;676	A0A0J5Q063	1	1	S	QAPVS(1)PVDPSVPLFPSDGR	QAPVS(106.36)PVDPS(-106.36)VPLFPS(-180.19)DGR	5	2	-0.33585	16611000	16611000	0	0	1221900	0	823490	2727400	733150	750640	0	0	681797	842238	1.23532	#NAME?	#NAME?	0.304886	#NAME?	1221900	0	0	0	0	0	823490	0	0	2727400	0	0	733150	0	0	750640	0	0	0	0
A0A0J5Q143;Q4X0A7;B0XTS3;A1DHW7;A1C7E2	532;537;537;520;327	A0A0J5Q143	1	2	T	ILGGLGSATASAAIT(1)PAAS(1)R	ILGGLGS(-101.43)AT(-82.71)AS(-71.93)AAIT(71.93)PAAS(103.86)R	15	2	-0.56265	8735200	0	8735200	0	0	873590	0	2119700	0	0	0	0	291197	423940	1.45585	#NAME?	#NAME?	0.541866	#NAME?	0	0	0	0	873590	0	0	0	0	0	2119700	0	0	0	0	0	0	0	0	0
Q4WRD0;B0XNY5;A0A0J5PJU6	9;9;9	Q4WRD0	1	1	S	MESADVVES(1)PR	MES(-116.19)ADVVES(116.19)PR	9	2	-2.0564	24377000	24377000	0	0	1539000	0	677160	2939800	0	1672200	0	0	738720	922400	1.24865	#NAME?	#NAME?	0.320365	#NAME?	1539000	0	0	0	0	0	677160	0	0	2939800	0	0	0	0	0	1672200	0	0	0	0
B0YB18;A0A0J5PHU5;Q4WGN7	255;255;255	B0YB18	1	1	T	NTAETEELLRPVT(1)PPAAR	NT(-74.32)AET(-69.5)EELLRPVT(69.5)PPAAR	13	2	-0.915	60603000	60603000	0	0	1337100	0	0	1653900	0	0	0	0	445700	330780	0.742158	#NAME?	#NAME?	-0.430201	#NAME?	1337100	0	0	0	0	0	0	0	0	1653900	0	0	0	0	0	0	0	0	0	0
Q4WYK9;B0XWG2;A0A0J5PXN8	474;474;474	Q4WYK9	1	2	S	LIEEVS(1)DEEMADADS(1)NEEPK	LIEEVS(118.46)DEEMADADS(118.46)NEEPK	15	2	-1.9193	76619000	0	76619000	0	0	1301700	1480400	6466900	0	0	0	0	927367	1293380	1.39468	#NAME?	#NAME?	0.479934	#NAME?	0	0	0	0	1301700	0	0	1480400	0	0	6466900	0	0	0	0	0	0	0	0	0
Q4WP18;B0Y5W4;A0A0J5PGW6;A1CXK2;A1CH83;Q5B4R8;A0A1U8QSY1	37;37;37;37;37;40;40	Q4WP18	1	1	S	LRANS(1)AIMQFQK	LRANS(143.58)AIMQFQK	5	2	-0.27773	2763800000	2763800000	0	0	15962000	32218000	25224000	36081000	0	33456000	17027000	47766000	24468000	26866000	1.09801	#NAME?	#NAME?	0.134885	#NAME?	15962000	0	0	32218000	0	0	25224000	0	0	36081000	0	0	0	0	0	33456000	0	0	17027000	0
A0A0J5Q1R2;Q4WZG6;B0XVD0	1375;2034;1858	A0A0J5Q1R2	1	1	T	EMPT(1)PEPESDPALVALAGDR	EMPT(91.19)PEPES(-91.19)DPALVALAGDR	4	2	-0.25499	36695000	36695000	0	0	1716600	1063400	729680	2933300	983430	1163200	0	0	1.16989e+06	1015986	0.868443	#NAME?	#NAME?	-0.203496	#NAME?	1716600	0	0	1063400	0	0	729680	0	0	2933300	0	0	983430	0	0	1163200	0	0	0	0
A0A0J5PKV1;Q4WAM6;B0YC00	962;978;978	A0A0J5PKV1	1	1;3	S	DSEVMS(1)VR	DS(-98.96)EVMS(98.96)VR	6	2	-0.42461	67628000	66412000	0	1215800	3354800	4227700	3896000	8149000	4154700	5065700	0	0	3.82617e+06	3473880	0.907927	#NAME?	#NAME?	-0.139352	#NAME?	3354800	0	0	4227700	0	0	3896000	0	0	6933100	0	1215800	4154700	0	0	5065700	0	0	0	0
A0A0J5Q344;Q4X0U9;B0XSP5	132;132;132	A0A0J5Q344	1	1	S	TLDQS(1)PR	T(-91.4)LDQS(91.4)PR	5	2	-0.21821	13448000	13448000	0	0	0	1621800	1356100	0	1998300	0	3625800	0	992633	1124820	1.13317	#NAME?	#NAME?	0.180361	#NAME?	0	0	0	1621800	0	0	1356100	0	0	0	0	0	1998300	0	0	0	0	0	3625800	0
Q4WI19;A0A0J5PM44;B0XUE6;A1CZ36	642;642;642;642	Q4WI19	1	1	T	EKT(1)PEAPTDQQAVK	EKT(129.08)PEAPT(-129.08)DQQAVK	3	2	2.5332	45166000	45166000	0	0	0	0	624730	0	867560	0	0	0	208243	173512	0.833218	#NAME?	#NAME?	-0.263235	#NAME?	0	0	0	0	0	0	624730	0	0	0	0	0	867560	0	0	0	0	0	0	0
Q4WAR8;B0YC40	484;484	Q4WAR8	1	1	S	MPQTGLPGS(1)PNAADAMGQNR	MPQT(-90.91)GLPGS(90.91)PNAADAMGQNR	9	2	0.48002	246330000	246330000	0	0	1960300	2056500	1460500	5153100	1695700	1555100	0	0	1.82577e+06	1680780	0.920589	#NAME?	#NAME?	-0.119372	#NAME?	1960300	0	0	2056500	0	0	1460500	0	0	5153100	0	0	1695700	0	0	1555100	0	0	0	0
Q4WTN7;B0Y364	392;392	Q4WTN7	1	1	S	DVDDES(1)EEEVR	DVDDES(84.17)EEEVR	6	2	-0.23696	2742800	2742800	0	0	0	275910	280500	0	0	0	1096000	0	185470	219200	1.18186	#NAME?	#NAME?	0.241062	#NAME?	0	0	0	275910	0	0	280500	0	0	0	0	0	0	0	0	0	0	0	1096000	0
Q4WJQ2;A0A0J5SJB2;B0XP12	126;126;126	Q4WJQ2	1	1	S	S(1)DGEDDYSMGPR	S(185.03)DGEDDY(-192.83)S(-185.03)MGPR	1	2	-2.4657	103040000	103040000	0	0	1261500	0	881220	1696200	1226900	917870	0	0	714240	768194	1.07554	#NAME?	#NAME?	0.105062	#NAME?	1261500	0	0	0	0	0	881220	0	0	1696200	0	0	1226900	0	0	917870	0	0	0	0
Q4WA18;B0YES0;A1D9Y5;A0A0J5PNB2	663;663;663;663	Q4WA18	1	1	S	YLDTVLSAES(1)DDDADEVK	Y(-221.41)LDT(-153.76)VLS(-69.57)AES(69.57)DDDADEVK	10	2	-0.016351	22987000	22987000	0	0	1004800	0	808930	1919600	822690	0	0	0	604577	548458	0.907177	#NAME?	#NAME?	-0.140544	#NAME?	1004800	0	0	0	0	0	808930	0	0	1919600	0	0	822690	0	0	0	0	0	0	0
Q4WPV1;B0Y6P2;A0A0J5PEH7;A1CWR2	532;532;532;532	Q4WPV1	1	1	S	ANAS(1)EEIDVEAELEDDVR	ANAS(191.71)EEIDVEAELEDDVR	4	2	-0.40784	8252500	8252500	0	0	1745800	648870	733270	3742300	985760	0	0	0	1.04265e+06	945612	0.906934	#NAME?	#NAME?	-0.14093	#NAME?	1745800	0	0	648870	0	0	733270	0	0	3742300	0	0	985760	0	0	0	0	0	0	0
Q4WRD2;B0XNY3;A0A0J5SF82;A1D198	460;460;460;460	Q4WRD2	1	1;2	S	SVEMNGEIS(1)T(1)EDEAVQK	S(-124.24)VEMNGEIS(125.72)T(124.24)EDEAVQK	9	2	-1.0226	48126000	0	48126000	0	1362500	1001500	1431000	3257700	1847400	1608700	0	0	1265000	1342760	1.06147	#NAME?	#NAME?	0.0860641	#NAME?	0	1362500	0	0	1001500	0	0	1431000	0	0	3257700	0	0	1847400	0	0	1608700	0	0	0
Q4WQB8;B0Y4I8;A0A0J5PI51;A1CWB0	644;644;644;644	Q4WQB8	1	1	S	LAEAPS(1)DDEEAR	LAEAPS(61.11)DDEEAR	6	2	-0.43766	5694400	5694400	0	0	0	0	453280	0	0	661230	0	0	151093	132246	0.87526	#NAME?	#NAME?	-0.192216	#NAME?	0	0	0	0	0	0	453280	0	0	0	0	0	0	0	0	661230	0	0	0	0
Q4WVC5;B0Y107;A0A0J5PVX2	819;819;819	Q4WVC5	1	1	S	AVS(1)PAADGAR	AVS(101.35)PAADGAR	3	2	-1.3948	17249000	17249000	0	0	1529600	1896000	1682400	3470700	2068900	2554200	0	0	1.70267e+06	1618760	0.95072	#NAME?	#NAME?	-0.0729069	#NAME?	1529600	0	0	1896000	0	0	1682400	0	0	3470700	0	0	2068900	0	0	2554200	0	0	0	0
Q4WE60;B0Y1Z8;A0A0J5PR07	2;2;2	Q4WE60	1	1	S	S(1)DFEDEMDVDVPAPK	S(72.82)DFEDEMDVDVPAPK	1	2	0.29153	191960000	191960000	0	0	4057700	3100600	1895500	4962100	2968800	2913100	2409700	1438000	3.01793e+06	2938340	0.973627	#NAME?	#NAME?	-0.0385596	#NAME?	4057700	0	0	3100600	0	0	1895500	0	0	4962100	0	0	2968800	0	0	2913100	0	0	2409700	0
Q4WY51;A0A0J5PU71;B0XXA4;A1D6P3	365;365;365;365	Q4WY51	1	1;2	S	SQET(1)PVS(1)AK	S(-65.32)QET(65.32)PVS(89.84)AK	7	2	-0.72651	1138700	1138700	0	0	0	0	396430	0	0	742290	0	0	132143	148458	1.12346	#NAME?	#NAME?	0.167951	#NAME?	0	0	0	0	0	0	396430	0	0	0	0	0	0	0	0	742290	0	0	0	0
Q4X050;B0XU51;A0A0J5SUW4;A1DI29	9;9;9;9	Q4X050	1	1	S	MDSYESFGS(1)PGR	MDS(-145.11)Y(-148.56)ES(-82.53)FGS(82.53)PGR	9	2	-0.088523	125210000	125210000	0	0	850460	1530900	1042400	1127000	1657900	0	2670600	0	1.14125e+06	1091100	0.956054	#NAME?	#NAME?	-0.0648357	#NAME?	850460	0	0	1530900	0	0	1042400	0	0	1127000	0	0	1657900	0	0	0	0	0	2670600	0
Q4WUQ1;B0Y478;A1DER0;A0A0J5PVB7	423;423;423;423	Q4WUQ1	1	1	S	MAATSLAPAASSTEQSEVQS(1)ENENEK	MAAT(-178.76)S(-169.22)LAPAAS(-118.71)S(-113.93)T(-107.76)EQS(-70.25)EVQS(70.25)ENENEK	20	3	-0.19209	113570000	113570000	0	0	0	0	1262300	0	0	0	2346000	0	420767	469200	1.11511	#NAME?	#NAME?	0.157183	#NAME?	0	0	0	0	0	0	1262300	0	0	0	0	0	0	0	0	0	0	0	2346000	0
Q4WJ59;A0A0J5PP65;B0XPT3	70;70;96	Q4WJ59	1	1	S	TEEAS(1)EGEEK	T(-96.81)EEAS(96.81)EGEEK	5	2	-0.59845	19948000	19948000	0	0	588610	1689900	2152500	2995800	2390400	1770500	0	0	1.477e+06	1431340	0.969084	#NAME?	#NAME?	-0.0453067	#NAME?	588610	0	0	1689900	0	0	2152500	0	0	2995800	0	0	2390400	0	0	1770500	0	0	0	0
B0YB18;A0A0J5PHU5	234;234	B0YB18	1	1;2	S	KNS(1)QGGESSER	KNS(129.91)QGGES(-129.91)S(-134.77)ER	3	2	-0.16086	198720000	196340000	2384800	0	18276000	6274300	15446000	17395000	26912000	8898800	0	12107000	13332100	13062560	0.979783	#NAME?	#NAME?	-0.0294664	#NAME?	18276000	0	0	6274300	0	0	15446000	0	0	17395000	0	0	26912000	0	0	8898800	0	0	0	0
A0A0J5Q143;Q4X0A7;B0XTS3;A1DHW7;A1C7E2	536;541;541;524;331	A0A0J5Q143	1	1;2	S	ILGGLGSATASAAIT(1)PAAS(1)R	ILGGLGS(-101.43)AT(-82.71)AS(-71.93)AAIT(71.93)PAAS(103.86)R	19	2	-0.56265	9842100	1106900	8735200	0	0	873590	622860	2119700	0	484080	0	0	498817	520756	1.04398	#NAME?	#NAME?	0.0620979	#NAME?	0	0	0	0	873590	0	622860	0	0	0	2119700	0	0	0	0	484080	0	0	0	0
Q4WYK9;B0XWG2;A0A0J5PXN8	465;465;465	Q4WYK9	1	1;2	S	LIEEVS(1)DEEMADADS(1)NEEPK	LIEEVS(118.46)DEEMADADS(118.46)NEEPK	6	2	-1.9193	862890000	786270000	76619000	0	26029000	13675000	10762000	43136000	14526000	17781000	2003400	4967200	16822000	16482720	0.979831	#NAME?	#NAME?	-0.0293949	#NAME?	26029000	0	0	12373000	1301700	0	9281500	1480400	0	36669000	6466900	0	14526000	0	0	17781000	0	0	2003400	0
Q4X100;B0XSJ9;A0A0J5PYG5;A1DH82	305;305;305;305	Q4X100	1	1	S	KDS(1)EGPLENIEPSSISTGATTR	KDS(71.4)EGPLENIEPS(-72.13)S(-71.4)IS(-83.43)T(-86.84)GAT(-94.93)T(-96.37)R	3	3	0.10843	17544000	17544000	0	0	0	0	397110	0	641250	0	0	0	132370	128250	0.968875	#NAME?	#NAME?	-0.0456174	#NAME?	0	0	0	0	0	0	397110	0	0	0	0	0	641250	0	0	0	0	0	0	0
Q4WPV1;B0Y6P2;A0A0J5PEH7	499;499;499	Q4WPV1	1	1;2	S	KDADS(1)DIEMR	KDADS(91.62)DIEMR	5	2	-0.92669	181390000	181390000	0	0	5913800	2571100	2251800	9295900	1739100	2886800	1205500	2778600	3578900	3581180	1.00064	#NAME?	#NAME?	0.000918801	#NAME?	5913800	0	0	2571100	0	0	2251800	0	0	9295900	0	0	1739100	0	0	2886800	0	0	1205500	0
Q4WYX0;B0XZX2;A1CLF5;A0A0J5PCV8	46;46;46;46	Q4WYX0	1	1	S	HLVIKES(1)QLQNLK	HLVIKES(99.01)QLQNLK	7	2	-3.2723	55637000	55637000	0	0	0	0	0	0	0	0	0	0	0	0	#DIV/0!	#NAME?	#NAME?	#DIV/0!	#NAME?	0	0	0	0	0	0	0	0	0	0	0	0	0	0	0	0	0	0	0	0
Q4WPV1;B0Y6P2;A0A0J5PEH7	468;468;468	Q4WPV1	1	2	S	ADTTVADS(1)EEDS(1)EDGDDDAK	ADT(-94.22)T(-92.61)VADS(92.61)EEDS(178.46)EDGDDDAK	8	2	0.063834	12724000	0	12724000	0	0	0	0	0	0	0	0	0	0	0	#DIV/0!	#NAME?	#NAME?	#DIV/0!	#NAME?	0	0	0	0	0	0	0	0	0	0	0	0	0	0	0	0	0	0	0	0
Q4WPV1;B0Y6P2;A0A0J5PEH7	753;753;753	Q4WPV1	1	1;2	S	DQTYDEDESMIDGDQS(1)GR	DQT(-313.72)Y(-328.7)DEDES(-179.67)MIDGDQS(179.67)GR	16	2	0.35615	0	0	0	0	0	0	0	0	0	0	0	0	0	0	#DIV/0!	#NAME?	#NAME?	#DIV/0!	#NAME?	0	0	0	0	0	0	0	0	0	0	0	0	0	0	0	0	0	0	0	0
A0A0J5PES8;Q4WQ59;B0Y6Z6	570;570;570	A0A0J5PES8	1	2	S	AVS(1)EEEDS(1)LHEGDDEDEDGEPR	AVS(105.06)EEEDS(105.06)LHEGDDEDEDGEPR	3	2	1.9181	0	0	0	0	0	0	0	0	0	0	0	0	0	0	#DIV/0!	#NAME?	#NAME?	#DIV/0!	#NAME?	0	0	0	0	0	0	0	0	0	0	0	0	0	0	0	0	0	0	0	0
A0A0J5PES8;Q4WQ59;B0Y6Z6	575;575;575	A0A0J5PES8	1	2	S	AVS(1)EEEDS(1)LHEGDDEDEDGEPR	AVS(105.06)EEEDS(105.06)LHEGDDEDEDGEPR	8	2	1.9181	0	0	0	0	0	0	0	0	0	0	0	0	0	0	#DIV/0!	#NAME?	#NAME?	#DIV/0!	#NAME?	0	0	0	0	0	0	0	0	0	0	0	0	0	0	0	0	0	0	0	0
A0A0J5PET2;Q4WQ64;B0Y701	20;155;155	A0A0J5PET2	1	1	S	PRFDDADFGVEPAPAGARS(1)PR	PRFDDADFGVEPAPAGARS(99.86)PR	19	3	-0.59423	4384200	4384200	0	0	0	0	0	0	0	0	0	0	0	0	#DIV/0!	#NAME?	#NAME?	#DIV/0!	#NAME?	0	0	0	0	0	0	0	0	0	0	0	0	0	0	0	0	0	0	0	0
B0YD16;A0A0J5PFF2	44;44	B0YD16	1	1	S	VVDLTAES(1)DDDEVIPIFPK	VVDLT(-64.44)AES(64.44)DDDEVIPIFPK	8	2	0.27967	54626000	54626000	0	0	0	0	0	0	0	0	0	0	0	0	#DIV/0!	#NAME?	#NAME?	#DIV/0!	#NAME?	0	0	0	0	0	0	0	0	0	0	0	0	0	0	0	0	0	0	0	0
A0A0J5PFL1;Q4WP03;B0Y5U8	284;288;288	A0A0J5PFL1	1	1	S	ADEVALS(1)PK	ADEVALS(82.75)PK	7	2	0.87049	4055400	4055400	0	0	0	0	0	0	0	0	0	0	0	0	#DIV/0!	#NAME?	#NAME?	#DIV/0!	#NAME?	0	0	0	0	0	0	0	0	0	0	0	0	0	0	0	0	0	0	0	0
Q4WRF7;B0XNV6;A0A0J5PGW0	205;205;954	Q4WRF7	1	1;2	S	AS(1)PQVGPQS(1)PR	AS(72.66)PQVGPQS(72.66)PR	9	2	-1.5725	5115200	0	5115200	0	0	0	0	0	0	0	0	0	0	0	#DIV/0!	#NAME?	#NAME?	#DIV/0!	#NAME?	0	0	0	0	0	0	0	0	0	0	0	0	0	0	0	0	0	0	0	0
Q4WPE0;B0Y685;A0A0J5PHC0	510;510;510	Q4WPE0	1	1	S	NTLAGS(1)PVALR	NT(-69.1)LAGS(69.1)PVALR	6	2	-1.6934	7146100	7146100	0	0	0	0	0	0	0	0	0	0	0	0	#DIV/0!	#NAME?	#NAME?	#DIV/0!	#NAME?	0	0	0	0	0	0	0	0	0	0	0	0	0	0	0	0	0	0	0	0
Q4WAG2;B0YBT7;A0A0J5PHL4	6;6;6	Q4WAG2	1	2	S	FQT(1)S(1)ILAATLLAGSALSAPNGR	FQT(66.43)S(66.92)ILAAT(-66.43)LLAGS(-72.01)ALS(-79.01)APNGR	4	2	-3.2364	21404000	0	21404000	0	0	0	0	0	0	0	0	0	0	0	#DIV/0!	#NAME?	#NAME?	#DIV/0!	#NAME?	0	0	0	0	0	0	0	0	0	0	0	0	0	0	0	0	0	0	0	0
Q4WGP3;B0YB25;A1DCR4;A0A0J5PHV0;A1CDQ7;C8V1V3;Q5AYB3	50;50;50;50;49;50;50	Q4WGP3	1	1	S	VS(1)ELALYDIR	VS(79.82)ELALY(-79.82)DIR	2	2	0.46054	0	0	0	0	0	0	0	0	0	0	0	0	0	0	#DIV/0!	#NAME?	#NAME?	#DIV/0!	#NAME?	0	0	0	0	0	0	0	0	0	0	0	0	0	0	0	0	0	0	0	0
Q4WG48;B0YC86;A0A0J5PHY7	244;244;244	Q4WG48	1	2	S	AAS(1)VAS(1)MEQPAR	AAS(87.82)VAS(87.82)MEQPAR	3	2	0.14573	2361500	0	2361500	0	0	0	0	0	0	0	0	0	0	0	#DIV/0!	#NAME?	#NAME?	#DIV/0!	#NAME?	0	0	0	0	0	0	0	0	0	0	0	0	0	0	0	0	0	0	0	0
Q4WG48;B0YC86;A0A0J5PHY7	247;247;247	Q4WG48	1	2	S	AAS(1)VAS(1)MEQPAR	AAS(87.82)VAS(87.82)MEQPAR	6	2	0.14573	2361500	0	2361500	0	0	0	0	0	0	0	0	0	0	0	#DIV/0!	#NAME?	#NAME?	#DIV/0!	#NAME?	0	0	0	0	0	0	0	0	0	0	0	0	0	0	0	0	0	0	0	0
Q4WG48;B0YC86;A0A0J5PHY7	216;216;216	Q4WG48	1	1;2	S	APS(1)IGGIS(1)PIGGQGQHVASADHQR	APS(77.87)IGGIS(49.59)PIGGQGQHVAS(-49.59)ADHQR	3	3	0.40653	15178000	2241900	12936000	0	0	0	0	0	0	0	0	0	0	0	#DIV/0!	#NAME?	#NAME?	#DIV/0!	#NAME?	0	0	0	0	0	0	0	0	0	0	0	0	0	0	0	0	0	0	0	0
Q4WGB3;B0YCF2;A1DCA8;A1CDD0;A0A0J5PI49	162;162;162;162;162	Q4WGB3	1	1	S	NKS(1)DDEWLVEVK	NKS(96.14)DDEWLVEVK	3	2	0.1367	7582200	7582200	0	0	0	0	0	0	0	0	0	0	0	0	#DIV/0!	#NAME?	#NAME?	#DIV/0!	#NAME?	0	0	0	0	0	0	0	0	0	0	0	0	0	0	0	0	0	0	0	0
A0A0J5PI73;Q4WGD9;B0YCH8;A1DCD2	306;300;300;300	A0A0J5PI73;A1DCD2	1	3	S	MMRS(1)PS(1)T(1)EDGNESK	MMRS(89.48)PS(73.21)T(63.69)EDGNES(-63.69)K	4	2	0.31086	0	0	0	0	0	0	0	0	0	0	0	0	0	0	#DIV/0!	#NAME?	#NAME?	#DIV/0!	#NAME?	0	0	0	0	0	0	0	0	0	0	0	0	0	0	0	0	0	0	0	0
A0A0J5PI73;Q4WGD9;B0YCH8;A1DCD2	308;302;302;302	A0A0J5PI73;A1DCD2	1	3	S	MMRS(1)PS(1)T(1)EDGNESK	MMRS(89.48)PS(73.21)T(63.69)EDGNES(-63.69)K	6	2	0.31086	0	0	0	0	0	0	0	0	0	0	0	0	0	0	#DIV/0!	#NAME?	#NAME?	#DIV/0!	#NAME?	0	0	0	0	0	0	0	0	0	0	0	0	0	0	0	0	0	0	0	0
A0A0J5PID6;Q4WQR5;B0Y4X6	73;158;158	A0A0J5PID6	1	1	S	SDADQTLADAFGDAS(1)DFEGDDEPDDR	S(-102.73)DADQT(-88.98)LADAFGDAS(88.98)DFEGDDEPDDR	15	3	0.78689	0	0	0	0	0	0	0	0	0	0	0	0	0	0	#DIV/0!	#NAME?	#NAME?	#DIV/0!	#NAME?	0	0	0	0	0	0	0	0	0	0	0	0	0	0	0	0	0	0	0	0
A0A0J5PIP6	75	A0A0J5PIP6	1	1	S	KYHDLNS(1)EAR	KY(-73.94)HDLNS(73.94)EAR	7	2	-1.0183	0	0	0	0	0	0	0	0	0	0	0	0	0	0	#DIV/0!	#NAME?	#NAME?	#DIV/0!	#NAME?	0	0	0	0	0	0	0	0	0	0	0	0	0	0	0	0	0	0	0	0
Q4WCD7;B0Y9Y6;A1DB91;A0A0J5PJ75	305;305;305;305	Q4WCD7	1	2	S	RAGVES(1)DEEDAEMMDVDEVS(1)DDEGR	RAGVES(89.51)DEEDAEMMDVDEVS(89.51)DDEGR	6	3	1.1254	0	0	0	0	0	0	0	0	0	0	0	0	0	0	#DIV/0!	#NAME?	#NAME?	#DIV/0!	#NAME?	0	0	0	0	0	0	0	0	0	0	0	0	0	0	0	0	0	0	0	0
Q4WCD7;B0Y9Y6;A1DB91;A0A0J5PJ75	319;319;319;319	Q4WCD7	1	2	S	RAGVES(1)DEEDAEMMDVDEVS(1)DDEGR	RAGVES(89.51)DEEDAEMMDVDEVS(89.51)DDEGR	20	3	1.1254	0	0	0	0	0	0	0	0	0	0	0	0	0	0	#DIV/0!	#NAME?	#NAME?	#DIV/0!	#NAME?	0	0	0	0	0	0	0	0	0	0	0	0	0	0	0	0	0	0	0	0
Q4WGA0;B0YCD9;A0A0J5PK20;A1DC95;A1CDB7	616;616;710;711;710	Q4WGA0	1	1	S	ANS(1)PAPPRK	ANS(69.65)PAPPRK	3	2	-0.7503	31776000	31776000	0	0	0	0	0	0	0	0	0	0	0	0	#DIV/0!	#NAME?	#NAME?	#DIV/0!	#NAME?	0	0	0	0	0	0	0	0	0	0	0	0	0	0	0	0	0	0	0	0
A0A0J5PK44;Q4WGC6;B0YCG5	700;744;744	A0A0J5PK44	1	2	S	LS(0.11)T(0.158)S(0.732)DDENEKQS(1)LR	LS(-8.23)T(-6.66)S(6.66)DDENEKQS(93.77)LR	12	2	-1.9957	2634300	0	2634300	0	0	0	0	0	0	0	0	0	0	0	#DIV/0!	#NAME?	#NAME?	#DIV/0!	#NAME?	0	0	0	0	0	0	0	0	0	0	0	0	0	0	0	0	0	0	0	0
A0A0J5PKA5;Q4WRV5;B0XN43;A1D1S1	678;678;678;677	A0A0J5PKA5	1	1	S	PQS(1)PVIDFR	PQS(62.34)PVIDFR	3	2	0.024906	4155100	4155100	0	0	0	0	0	0	0	0	0	0	0	0	#DIV/0!	#NAME?	#NAME?	#DIV/0!	#NAME?	0	0	0	0	0	0	0	0	0	0	0	0	0	0	0	0	0	0	0	0
Q4WJ67;B0XPS6;A0A0J5PKB7	751;751;751	Q4WJ67	1	1	S	ANS(1)AGEQVDLLNPVEDSQNR	ANS(144.6)AGEQVDLLNPVEDS(-144.6)QNR	3	2	-0.035088	3137600	3137600	0	0	0	0	0	0	0	0	0	0	0	0	#DIV/0!	#NAME?	#NAME?	#DIV/0!	#NAME?	0	0	0	0	0	0	0	0	0	0	0	0	0	0	0	0	0	0	0	0
Q4WGK6;B0YCP6;A0A0J5PKD7;A1DCM3	492;492;492;493	Q4WGK6	1	2	S	NEMSDDTSALIAAALDNDDMMS(1)S(1)DEDGGR	NEMS(-156.4)DDT(-150.86)S(-150.86)ALIAAALDNDDMMS(150.86)S(150.86)DEDGGR	22	3	0.55957	0	0	0	0	0	0	0	0	0	0	0	0	0	0	#DIV/0!	#NAME?	#NAME?	#DIV/0!	#NAME?	0	0	0	0	0	0	0	0	0	0	0	0	0	0	0	0	0	0	0	0
Q4WGK6;B0YCP6;A0A0J5PKD7;A1DCM3	493;493;493;494	Q4WGK6	1	2	S	NEMSDDTSALIAAALDNDDMMS(1)S(1)DEDGGR	NEMS(-156.4)DDT(-150.86)S(-150.86)ALIAAALDNDDMMS(150.86)S(150.86)DEDGGR	23	3	0.55957	0	0	0	0	0	0	0	0	0	0	0	0	0	0	#DIV/0!	#NAME?	#NAME?	#DIV/0!	#NAME?	0	0	0	0	0	0	0	0	0	0	0	0	0	0	0	0	0	0	0	0
Q4WJ64;A0A0J5PKU2;B0XPS9	314;314;314	Q4WJ64	1	1	S	ESIFTYTNPFEQLAAAS(1)PR	ES(-97.4)IFT(-95.72)Y(-103.76)T(-84.59)NPFEQLAAAS(84.59)PR	17	2	1.0376	5398200	5398200	0	0	0	0	0	0	0	0	0	0	0	0	#DIV/0!	#NAME?	#NAME?	#DIV/0!	#NAME?	0	0	0	0	0	0	0	0	0	0	0	0	0	0	0	0	0	0	0	0
A0A0J5PKV1;Q4WAM6;B0YC00;A1D963	1293;1309;1309;1293	A0A0J5PKV1	1	2;3	S	FKGDDS(1)S(1)S(1)DEIPEEPEEVSK	FKGDDS(76.11)S(70.8)S(89.33)DEIPEEPEEVS(-70.8)K	6	2	-0.11426	2678800	0	2678800	0	0	0	0	0	0	0	0	0	0	0	#DIV/0!	#NAME?	#NAME?	#DIV/0!	#NAME?	0	0	0	0	0	0	0	0	0	0	0	0	0	0	0	0	0	0	0	0
A0A0J5PKV1;Q4WAM6;B0YC00;A1D963	1294;1310;1310;1294	A0A0J5PKV1	1	2;3	S	FKGDDS(1)S(1)S(1)DEIPEEPEEVSK	FKGDDS(76.11)S(70.8)S(89.33)DEIPEEPEEVS(-70.8)K	7	2	-0.11426	2678800	0	2678800	0	0	0	0	0	0	0	0	0	0	0	#DIV/0!	#NAME?	#NAME?	#DIV/0!	#NAME?	0	0	0	0	0	0	0	0	0	0	0	0	0	0	0	0	0	0	0	0
Q4WJR3;A0A0J5PKY1	303;303	Q4WJR3	1	1	S	KEEEAEES(1)DEDMGFGLFD	KEEEAEES(219.72)DEDMGFGLFD	8	2	1.0276	19375000000	19375000000	0	0	0	0	0	0	0	0	0	0	0	0	#DIV/0!	#NAME?	#NAME?	#DIV/0!	#NAME?	0	0	0	0	0	0	0	0	0	0	0	0	0	0	0	0	0	0	0	0
Q4WAS7;B0YC49;A1D9B3;A0A0J5PKZ0	17;17;17;17	Q4WAS7	1	1	S	INS(1)LQNEVR	INS(127.56)LQNEVR	3	2	0.68595	2852400	2852400	0	0	0	0	0	0	0	0	0	0	0	0	#DIV/0!	#NAME?	#NAME?	#DIV/0!	#NAME?	0	0	0	0	0	0	0	0	0	0	0	0	0	0	0	0	0	0	0	0
Q4WJD5;B0XPJ9;A0A0J5PL19	320;320;320	Q4WJD5	1	1	S	VADDQDGSGDGEGS(1)EAGR	VADDQDGS(-64.32)GDGEGS(64.32)EAGR	14	2	0.47046	0	0	0	0	0	0	0	0	0	0	0	0	0	0	#DIV/0!	#NAME?	#NAME?	#DIV/0!	#NAME?	0	0	0	0	0	0	0	0	0	0	0	0	0	0	0	0	0	0	0	0
Q5B6T4;A0A1U8QZK0;A0A0J5PL83;A1DCA9;Q4WGB4;B0YCF3	621;621;649;652;668;668	Q5B6T4	1	1	S	SISQLPELGPPLS(1)PIQI	S(-91.56)IS(-91.56)QLPELGPPLS(91.56)PIQI	13	2	0.49608	3436900	3436900	0	0	0	0	0	0	0	0	0	0	0	0	#DIV/0!	#NAME?	#NAME?	#DIV/0!	#NAME?	0	0	0	0	0	0	0	0	0	0	0	0	0	0	0	0	0	0	0	0
Q4WKE4;B0XML3;A0A0J5PM02	170;170;170	Q4WKE4	1	1;3	S	AES(1)PDEDMSTGSAPEAPPR	AES(77.57)PDEDMS(-77.57)T(-80.58)GS(-100.64)APEAPPR	3	2	-0.72174	0	0	0	0	0	0	0	0	0	0	0	0	0	0	#DIV/0!	#NAME?	#NAME?	#DIV/0!	#NAME?	0	0	0	0	0	0	0	0	0	0	0	0	0	0	0	0	0	0	0	0
Q4WKH8;B0XMI1;A1D514;A1CS41;A0A0J5PM30	176;176;176;176;176	Q4WKH8	1	2	S	ADLNATGDTVEEDEVES(1)ES(1)DVADEDR	ADLNAT(-119.41)GDT(-111.47)VEEDEVES(111.47)ES(123.44)DVADEDR	19	2	-0.81296	0	0	0	0	0	0	0	0	0	0	0	0	0	0	#DIV/0!	#NAME?	#NAME?	#DIV/0!	#NAME?	0	0	0	0	0	0	0	0	0	0	0	0	0	0	0	0	0	0	0	0
Q4WI26;B0XUD9;A0A0J5PM39	474;474;498	Q4WI26	1	1	S	DRS(1)PPPQLDLSAVR	DRS(80.79)PPPQLDLS(-80.79)AVR	3	2	1.7382	45531000	45531000	0	0	0	0	0	0	0	0	0	0	0	0	#DIV/0!	#NAME?	#NAME?	#DIV/0!	#NAME?	0	0	0	0	0	0	0	0	0	0	0	0	0	0	0	0	0	0	0	0
Q4WI19;A0A0J5PM44;B0XUE6	607;607;607	Q4WI19	1	1;2	S	AAPEAS(1)PAVQAS(1)PIPGEK	AAPEAS(112.44)PAVQAS(112.44)PIPGEK	6	2	1.6553	4099700	1605200	2494500	0	0	0	0	0	0	0	0	0	0	0	#DIV/0!	#NAME?	#NAME?	#DIV/0!	#NAME?	0	0	0	0	0	0	0	0	0	0	0	0	0	0	0	0	0	0	0	0
Q4WI09;B0XUM5;A0A0J5PM54;A1CZ46;C8V8F1;A1CEV6;Q5B4P7	481;481;481;464;468;467;468	Q4WI09	1	1	S	S(1)PGAINLR	S(68.63)PGAINLR	1	2	-0.19301	5778200	5778200	0	0	0	0	0	0	0	0	0	0	0	0	#DIV/0!	#NAME?	#NAME?	#DIV/0!	#NAME?	0	0	0	0	0	0	0	0	0	0	0	0	0	0	0	0	0	0	0	0
Q4WHN7;B0XV61;A0A0J5PMI2	246;246;246	Q4WHN7	1	1;3;4	S	DAHS(1)PDGS(1)DQS(1)QEQPVS(1)EPEER	DAHS(68.09)PDGS(68.09)DQS(68.09)QEQPVS(68.09)EPEER	4	3	-0.61828	2643500	2643500	0	0	0	0	0	0	0	0	0	0	0	0	#DIV/0!	#NAME?	#NAME?	#DIV/0!	#NAME?	0	0	0	0	0	0	0	0	0	0	0	0	0	0	0	0	0	0	0	0
Q4WHM6;B0XV71;A0A0J5PMJ0	696;696;743	Q4WHM6	1	1	S	SYTIEGEES(1)ADEILEK	S(-93.54)Y(-118.72)T(-85.55)IEGEES(85.55)ADEILEK	9	2	1.9257	0	0	0	0	0	0	0	0	0	0	0	0	0	0	#DIV/0!	#NAME?	#NAME?	#DIV/0!	#NAME?	0	0	0	0	0	0	0	0	0	0	0	0	0	0	0	0	0	0	0	0
A0A0J5PMR0;Q4WHD7;B0XVU5;A1DFZ5	288;304;304;304	A0A0J5PMR0	1	1	S	AAIDANAPLQDDLDNNGPVDS(1)DEEKDAVMAAILR	AAIDANAPLQDDLDNNGPVDS(94.57)DEEKDAVMAAILR	21	3	0.33341	52049000	52049000	0	0	0	0	0	0	0	0	0	0	0	0	#DIV/0!	#NAME?	#NAME?	#DIV/0!	#NAME?	0	0	0	0	0	0	0	0	0	0	0	0	0	0	0	0	0	0	0	0
Q4WHC1;B0XVW1;A0A0J5PMS0;A1DG10	159;159;159;160	Q4WHC1	1	1	S	AVWHDS(1)DDER	AVWHDS(134.49)DDER	6	2	-1.6179	19734000	19734000	0	0	0	0	0	0	0	0	0	0	0	0	#DIV/0!	#NAME?	#NAME?	#DIV/0!	#NAME?	0	0	0	0	0	0	0	0	0	0	0	0	0	0	0	0	0	0	0	0
Q4WHC1;B0XVW1;A0A0J5PMS0	35;35;35	Q4WHC1	1	2	S	PVDES(1)DAS(1)DVEMEADGVETEK	PVDES(120.15)DAS(120.15)DVEMEADGVET(-120.15)EK	5	3	0.28301	0	0	0	0	0	0	0	0	0	0	0	0	0	0	#DIV/0!	#NAME?	#NAME?	#DIV/0!	#NAME?	0	0	0	0	0	0	0	0	0	0	0	0	0	0	0	0	0	0	0	0
Q4WHC1;B0XVW1;A0A0J5PMS0	38;38;38	Q4WHC1	1	2	S	PVDES(1)DAS(1)DVEMEADGVETEK	PVDES(120.15)DAS(120.15)DVEMEADGVET(-120.15)EK	8	3	0.28301	0	0	0	0	0	0	0	0	0	0	0	0	0	0	#DIV/0!	#NAME?	#NAME?	#DIV/0!	#NAME?	0	0	0	0	0	0	0	0	0	0	0	0	0	0	0	0	0	0	0	0
Q4WHC1;B0XVW1;A0A0J5PMS0	226;226;226	Q4WHC1	1	4	S	RT(0.184)DS(0.821)DS(0.995)ELDS(1)DMDT(1)DDENER	RT(-6.6)DS(6.6)DS(21.8)ELDS(74.81)DMDT(88.95)DDENER	10	2	4.3476	0	0	0	0	0	0	0	0	0	0	0	0	0	0	#DIV/0!	#NAME?	#NAME?	#DIV/0!	#NAME?	0	0	0	0	0	0	0	0	0	0	0	0	0	0	0	0	0	0	0	0
Q4WHC1;B0XVW1;A0A0J5PMS0	91;91;91	Q4WHC1	1	2	S	S(1)DEENGS(1)EEDECDDFDDR	S(95.5)DEENGS(95.5)EEDECDDFDDR	1	2	-1.109	0	0	0	0	0	0	0	0	0	0	0	0	0	0	#DIV/0!	#NAME?	#NAME?	#DIV/0!	#NAME?	0	0	0	0	0	0	0	0	0	0	0	0	0	0	0	0	0	0	0	0
Q4WHC1;B0XVW1;A0A0J5PMS0	97;97;97	Q4WHC1	1	2	S	S(1)DEENGS(1)EEDECDDFDDR	S(95.5)DEENGS(95.5)EEDECDDFDDR	7	2	-1.109	0	0	0	0	0	0	0	0	0	0	0	0	0	0	#DIV/0!	#NAME?	#NAME?	#DIV/0!	#NAME?	0	0	0	0	0	0	0	0	0	0	0	0	0	0	0	0	0	0	0	0
A1D4J9;B0XND9;A0A0J5PNT8;Q4WJZ6	29;29;29;51	A1D4J9	1	2	S	INS(1)GMS(1)QHR	INS(57.16)GMS(57.16)QHR	3	2	1.6503	2154000	0	2154000	0	0	0	0	0	0	0	0	0	0	0	#DIV/0!	#NAME?	#NAME?	#DIV/0!	#NAME?	0	0	0	0	0	0	0	0	0	0	0	0	0	0	0	0	0	0	0	0
A1D4J9;B0XND9;A0A0J5PNT8;Q4WJZ6	32;32;32;54	A1D4J9	1	2	S	INS(1)GMS(1)QHR	INS(57.16)GMS(57.16)QHR	6	2	1.6503	2154000	0	2154000	0	0	0	0	0	0	0	0	0	0	0	#DIV/0!	#NAME?	#NAME?	#DIV/0!	#NAME?	0	0	0	0	0	0	0	0	0	0	0	0	0	0	0	0	0	0	0	0
Q4WK44;B0XN95;A0A0J5PNX7	192;192;192	Q4WK44	1	3	S	AVDS(1)ES(1)DDES(1)DGEWK	AVDS(136.63)ES(136.63)DDES(136.63)DGEWK	4	2	0.10636	0	0	0	0	0	0	0	0	0	0	0	0	0	0	#DIV/0!	#NAME?	#NAME?	#DIV/0!	#NAME?	0	0	0	0	0	0	0	0	0	0	0	0	0	0	0	0	0	0	0	0
Q4WK44;B0XN95;A0A0J5PNX7	194;194;194	Q4WK44	1	3	S	AVDS(1)ES(1)DDES(1)DGEWK	AVDS(136.63)ES(136.63)DDES(136.63)DGEWK	6	2	0.10636	0	0	0	0	0	0	0	0	0	0	0	0	0	0	#DIV/0!	#NAME?	#NAME?	#DIV/0!	#NAME?	0	0	0	0	0	0	0	0	0	0	0	0	0	0	0	0	0	0	0	0
Q4WK44;B0XN95;A0A0J5PNX7	198;198;198	Q4WK44	1	3	S	AVDS(1)ES(1)DDES(1)DGEWK	AVDS(136.63)ES(136.63)DDES(136.63)DGEWK	10	2	0.10636	0	0	0	0	0	0	0	0	0	0	0	0	0	0	#DIV/0!	#NAME?	#NAME?	#DIV/0!	#NAME?	0	0	0	0	0	0	0	0	0	0	0	0	0	0	0	0	0	0	0	0
A0A0J5PNZ8;Q4WA00;B0YEQ2	126;142;142	A0A0J5PNZ8	1	2	S	LPGEES(1)EDS(1)EDEGDAQ	LPGEES(122.63)EDS(122.63)EDEGDAQ	6	2	0.79593	0	0	0	0	0	0	0	0	0	0	0	0	0	0	#DIV/0!	#NAME?	#NAME?	#DIV/0!	#NAME?	0	0	0	0	0	0	0	0	0	0	0	0	0	0	0	0	0	0	0	0
A0A0J5PNZ8;Q4WA00;B0YEQ2	129;145;145	A0A0J5PNZ8	1	2	S	LPGEES(1)EDS(1)EDEGDAQ	LPGEES(122.63)EDS(122.63)EDEGDAQ	9	2	0.79593	0	0	0	0	0	0	0	0	0	0	0	0	0	0	#DIV/0!	#NAME?	#NAME?	#DIV/0!	#NAME?	0	0	0	0	0	0	0	0	0	0	0	0	0	0	0	0	0	0	0	0
A1D4U4;Q4WKA7;B0XMW5;A0A0J5PP32	305;310;310;310	A1D4U4	1	1	S	ERS(1)PQLIR	ERS(123.86)PQLIR	3	2	-0.93915	27849000	27849000	0	0	0	0	0	0	0	0	0	0	0	0	#DIV/0!	#NAME?	#NAME?	#DIV/0!	#NAME?	0	0	0	0	0	0	0	0	0	0	0	0	0	0	0	0	0	0	0	0
A0A0J5PP46;B0YEV3	176;169	A0A0J5PP46	1	2	S	KMS(1)VVFT(1)R	KMS(121.36)VVFT(121.36)R	3	2	-0.28306	0	0	0	0	0	0	0	0	0	0	0	0	0	0	#DIV/0!	#NAME?	#NAME?	#DIV/0!	#NAME?	0	0	0	0	0	0	0	0	0	0	0	0	0	0	0	0	0	0	0	0
A0A0J5PP91;Q4WKG9;B0XMI9;A1CS35;A1D506	214;271;271;214;265	A0A0J5PP91	1	2	S	FSVHS(1)VPGS(1)R	FS(-35.4)VHS(35.4)VPGS(73.21)R	9	2	-1.1501	1820300	0	1820300	0	0	0	0	0	0	0	0	0	0	0	#DIV/0!	#NAME?	#NAME?	#DIV/0!	#NAME?	0	0	0	0	0	0	0	0	0	0	0	0	0	0	0	0	0	0	0	0
Q4WJQ4;B0XP10;A0A0J5PPR8	13;13;13	Q4WJQ4	1	2	S	AVAPS(1)VNS(0.999)NNDES(0.001)NMR	AVAPS(80.77)VNS(31.23)NNDES(-31.23)NMR	5	2	-0.3583	0	0	0	0	0	0	0	0	0	0	0	0	0	0	#DIV/0!	#NAME?	#NAME?	#DIV/0!	#NAME?	0	0	0	0	0	0	0	0	0	0	0	0	0	0	0	0	0	0	0	0
Q4W9M1;B0YEB3;A1D9I0;A0A0J5PQY8	286;286;286;329	Q4W9M1	1	1	S	S(1)LANNSSPINNSR	S(68.23)LANNS(-68.23)S(-69.4)PINNS(-105.12)R	1	2	-0.64749	2473600	2473600	0	0	0	0	0	0	0	0	0	0	0	0	#DIV/0!	#NAME?	#NAME?	#DIV/0!	#NAME?	0	0	0	0	0	0	0	0	0	0	0	0	0	0	0	0	0	0	0	0
A0A0J5PR00;A1D0D8;Q4WE49;B0Y1Y7	169;169;169;169	A0A0J5PR00	1	2	S	EAMFS(1)DDEDLS(1)DAEEK	EAMFS(190.46)DDEDLS(190.46)DAEEK	11	2	-0.22428	334520000	0	334520000	0	0	0	0	0	0	0	0	0	0	0	#DIV/0!	#NAME?	#NAME?	#DIV/0!	#NAME?	0	0	0	0	0	0	0	0	0	0	0	0	0	0	0	0	0	0	0	0
Q4WHZ5;B0XUN8;A0A0J5PR21	249;249;256	Q4WHZ5	1	1	S	FEEYDEYDEDDAS(1)PAR	FEEY(-241.16)DEY(-165.6)DEDDAS(165.6)PAR	13	2	0.55292	32427000	32427000	0	0	0	0	0	0	0	0	0	0	0	0	#DIV/0!	#NAME?	#NAME?	#DIV/0!	#NAME?	0	0	0	0	0	0	0	0	0	0	0	0	0	0	0	0	0	0	0	0
Q4WED2;B0Y2E0;A0A0J5PR64;A1D053	598;598;716;721	Q4WED2	1	1	S	LDFS(1)PDAEATETPGPAGAR	LDFS(70.87)PDAEAT(-70.87)ET(-89.06)PGPAGAR	4	2	-0.28928	1098500	1098500	0	0	0	0	0	0	0	0	0	0	0	0	#DIV/0!	#NAME?	#NAME?	#DIV/0!	#NAME?	0	0	0	0	0	0	0	0	0	0	0	0	0	0	0	0	0	0	0	0
A0A0J5PR74;B0Y341;A4DA11	4;4;4	A0A0J5PR74	1	2	S	ADS(1)DEEYVGEVS(1)DEENDVNGIR	ADS(87.82)DEEY(-87.82)VGEVS(148.54)DEENDVNGIR	3	2	0.59391	0	0	0	0	0	0	0	0	0	0	0	0	0	0	#DIV/0!	#NAME?	#NAME?	#DIV/0!	#NAME?	0	0	0	0	0	0	0	0	0	0	0	0	0	0	0	0	0	0	0	0
A0A0J5PR74;B0Y341;A4DA11	13;13;13	A0A0J5PR74	1	2	S	ADS(1)DEEYVGEVS(1)DEENDVNGIR	ADS(87.82)DEEY(-87.82)VGEVS(148.54)DEENDVNGIR	12	2	0.59391	0	0	0	0	0	0	0	0	0	0	0	0	0	0	#DIV/0!	#NAME?	#NAME?	#DIV/0!	#NAME?	0	0	0	0	0	0	0	0	0	0	0	0	0	0	0	0	0	0	0	0
Q4W9Z7;B0YEP9;A0A0J5PRC8	176;176;176	Q4W9Z7	1	4	S	RGDS(1)DDDS(1)DRPS(0.998)S(0.982)S(0.02)EGK	RGDS(83.71)DDDS(54.11)DRPS(26.66)S(17.38)S(-17.38)EGK	4	2	0.46897	0	0	0	0	0	0	0	0	0	0	0	0	0	0	#DIV/0!	#NAME?	#NAME?	#DIV/0!	#NAME?	0	0	0	0	0	0	0	0	0	0	0	0	0	0	0	0	0	0	0	0
Q4WA02;B0YEQ4;A1D9W9;A0A0J5PRD3	139;139;139;139	Q4WA02	1	1	S	S(1)LDDDPDGLNR	S(85.97)LDDDPDGLNR	1	2	0.13442	1461800	1461800	0	0	0	0	0	0	0	0	0	0	0	0	#DIV/0!	#NAME?	#NAME?	#DIV/0!	#NAME?	0	0	0	0	0	0	0	0	0	0	0	0	0	0	0	0	0	0	0	0
A0A0J5PS99;A1DF49	71;71	A0A0J5PS99	1	1	S	RDS(1)MPMAMGR	RDS(70.03)MPMAMGR	3	2	-0.91452	1863900	1863900	0	0	0	0	0	0	0	0	0	0	0	0	#DIV/0!	#NAME?	#NAME?	#DIV/0!	#NAME?	0	0	0	0	0	0	0	0	0	0	0	0	0	0	0	0	0	0	0	0
Q4W959;B0YEY1;A0A0J5PSS0	13;13;13	Q4W959	1	1	S	EEPPQQLS(1)PR	EEPPQQLS(60.12)PR	8	2	-0.10681	2813100	2813100	0	0	0	0	0	0	0	0	0	0	0	0	#DIV/0!	#NAME?	#NAME?	#DIV/0!	#NAME?	0	0	0	0	0	0	0	0	0	0	0	0	0	0	0	0	0	0	0	0
Q4WVK0;B0Y1E5;A0A0J5PT98	233;233;233	Q4WVK0	1	1	S	NYDNDDFDS(1)DEDDDEVELIK	NY(-110.18)DNDDFDS(110.18)DEDDDEVELIK	9	2	0.08578	0	0	0	0	0	0	0	0	0	0	0	0	0	0	#DIV/0!	#NAME?	#NAME?	#DIV/0!	#NAME?	0	0	0	0	0	0	0	0	0	0	0	0	0	0	0	0	0	0	0	0
Q4WE57;B0Y1Z5;A0A0J5PTP3	130;130;130	Q4WE57	1	1	S	ELLQGS(1)PLDNR	ELLQGS(106.88)PLDNR	6	2	1.6731	8512900	8512900	0	0	0	0	0	0	0	0	0	0	0	0	#DIV/0!	#NAME?	#NAME?	#DIV/0!	#NAME?	0	0	0	0	0	0	0	0	0	0	0	0	0	0	0	0	0	0	0	0
Q4WFN8;B0XWP5;A0A0J5PTS6	45;45;45	Q4WFN8	1	1;2	S	GDHHS(1)DEES(1)NEEVQESETPDLK	GDHHS(74.25)DEES(66.46)NEEVQES(-66.46)ET(-73.93)PDLK	5	3	1.6086	517360	517360	0	0	0	0	0	0	0	0	0	0	0	0	#DIV/0!	#NAME?	#NAME?	#DIV/0!	#NAME?	0	0	0	0	0	0	0	0	0	0	0	0	0	0	0	0	0	0	0	0
Q4WFN8;B0XWP5;A0A0J5PTS6	49;49;49	Q4WFN8	1	2	S	GDHHS(1)DEES(1)NEEVQESETPDLK	GDHHS(74.25)DEES(66.46)NEEVQES(-66.46)ET(-73.93)PDLK	9	3	1.6086	0	0	0	0	0	0	0	0	0	0	0	0	0	0	#DIV/0!	#NAME?	#NAME?	#DIV/0!	#NAME?	0	0	0	0	0	0	0	0	0	0	0	0	0	0	0	0	0	0	0	0
Q4WY51;A0A0J5PU71;B0XXA4;A1D6P3	417;417;418;415	Q4WY51	1	1;2	S	SVEDDDMES(1)EDDDDDSILGK	S(-149.2)VEDDDMES(149.2)EDDDDDS(-167.66)ILGK	9	2	0.85093	0	0	0	0	0	0	0	0	0	0	0	0	0	0	#DIV/0!	#NAME?	#NAME?	#DIV/0!	#NAME?	0	0	0	0	0	0	0	0	0	0	0	0	0	0	0	0	0	0	0	0
Q4WY51;A0A0J5PU71;B0XXA4;A1D6P3	424;424;425;422	Q4WY51	1	2	S	SVEDDDMES(1)EDDDDDS(1)ILGK	S(-110.28)VEDDDMES(110.28)EDDDDDS(215.18)ILGK	16	2	0.72697	0	0	0	0	0	0	0	0	0	0	0	0	0	0	#DIV/0!	#NAME?	#NAME?	#DIV/0!	#NAME?	0	0	0	0	0	0	0	0	0	0	0	0	0	0	0	0	0	0	0	0
Q4WXW6;B0XXQ1;A0A0J5PUD0	75;75;75	Q4WXW6	1	1	S	AIAEDADEDEDS(1)EFDDLDDVLDNFSK	AIAEDADEDEDS(72.34)EFDDLDDVLDNFS(-72.34)K	12	2	0.1684	4400200	4400200	0	0	0	0	0	0	0	0	0	0	0	0	#DIV/0!	#NAME?	#NAME?	#DIV/0!	#NAME?	0	0	0	0	0	0	0	0	0	0	0	0	0	0	0	0	0	0	0	0
O43102;B0Y381;A0A0J5PUE2	483;483;483	O43102	1	2	S	SKQEKEDS(1)DDS(1)D	S(-176.04)KQEKEDS(176.04)DDS(238.47)D	8	2	0.055695	0	0	0	0	0	0	0	0	0	0	0	0	0	0	#DIV/0!	#NAME?	#NAME?	#DIV/0!	#NAME?	0	0	0	0	0	0	0	0	0	0	0	0	0	0	0	0	0	0	0	0
O43102;B0Y381;A0A0J5PUE2	486;486;486	O43102	1	2	S	SKQEKEDS(1)DDS(1)D	S(-158.06)KQEKEDS(158.06)DDS(203.48)D	11	2	0.055695	0	0	0	0	0	0	0	0	0	0	0	0	0	0	#DIV/0!	#NAME?	#NAME?	#DIV/0!	#NAME?	0	0	0	0	0	0	0	0	0	0	0	0	0	0	0	0	0	0	0	0
B0Y386;A0A0J5PUE7	23;23	B0Y386	1	1	S	DLDDDNDDDS(1)LFEALENEDDSAYR	DLDDDNDDDS(135.79)LFEALENEDDS(-135.79)AY(-146.95)R	10	2	0.021237	0	0	0	0	0	0	0	0	0	0	0	0	0	0	#DIV/0!	#NAME?	#NAME?	#DIV/0!	#NAME?	0	0	0	0	0	0	0	0	0	0	0	0	0	0	0	0	0	0	0	0
Q4WTS5;A0A0J5PUI8	82;82	Q4WTS5	1	1	S	VWDEADS(1)DVEDALGLSVDVER	VWDEADS(93.85)DVEDALGLS(-93.85)VDVER	7	3	-0.63364	2978600	2978600	0	0	0	0	0	0	0	0	0	0	0	0	#DIV/0!	#NAME?	#NAME?	#DIV/0!	#NAME?	0	0	0	0	0	0	0	0	0	0	0	0	0	0	0	0	0	0	0	0
Q4WXF1;B0XY68;A0A0J5PUR2;A1D7C3;Q5B8S1;A0A1U8QXC2	72;72;72;72;72;72	Q4WXF1	1	1	S	TAQGYTELDASSLAVGLPEGLMGNS(1)EVGHLNIGAGR	T(-117.72)AQGY(-122.96)T(-106.97)ELDAS(-85.5)S(-77.7)LAVGLPEGLMGNS(77.7)EVGHLNIGAGR	25	3	1.8506	52141000	52141000	0	0	0	0	0	0	0	0	0	0	0	0	#DIV/0!	#NAME?	#NAME?	#DIV/0!	#NAME?	0	0	0	0	0	0	0	0	0	0	0	0	0	0	0	0	0	0	0	0
Q4WXG0;B0XY60;A0A0J5PUX1	565;565;565	Q4WXG0	1	1;2	S	EPGDET(1)EQS(1)EEIDEDDDDIDINLAK	EPGDET(63.17)EQS(63.17)EEIDEDDDDIDINLAK	9	3	1.5323	8061700	8061700	0	0	0	0	0	0	0	0	0	0	0	0	#DIV/0!	#NAME?	#NAME?	#DIV/0!	#NAME?	0	0	0	0	0	0	0	0	0	0	0	0	0	0	0	0	0	0	0	0
Q4WUA0;B0Y3S5;A0A0J5PUZ5	330;330;330	Q4WUA0	1	2	S	EQAIAEGEEVS(1)S(1)DEEGDEES	EQAIAEGEEVS(75.17)S(75.17)DEEGDEES(-75.17)	11	2	0.48477	0	0	0	0	0	0	0	0	0	0	0	0	0	0	#DIV/0!	#NAME?	#NAME?	#DIV/0!	#NAME?	0	0	0	0	0	0	0	0	0	0	0	0	0	0	0	0	0	0	0	0
Q4WUA0;B0Y3S5;A0A0J5PUZ5	331;331;331	Q4WUA0	1	2	S	EQAIAEGEEVS(1)S(1)DEEGDEES	EQAIAEGEEVS(75.17)S(75.17)DEEGDEES(-75.17)	12	2	0.48477	0	0	0	0	0	0	0	0	0	0	0	0	0	0	#DIV/0!	#NAME?	#NAME?	#DIV/0!	#NAME?	0	0	0	0	0	0	0	0	0	0	0	0	0	0	0	0	0	0	0	0
A0A0J5PV74;Q4WWZ0;B0XYN3;A1D7U2	432;460;460;435	A0A0J5PV74	1	1	S	DLPAPLNFGANPAADS(1)PIK	DLPAPLNFGANPAADS(85.01)PIK	16	2	0.47715	16074000	16074000	0	0	0	0	0	0	0	0	0	0	0	0	#DIV/0!	#NAME?	#NAME?	#DIV/0!	#NAME?	0	0	0	0	0	0	0	0	0	0	0	0	0	0	0	0	0	0	0	0
Q4WTR9;B0Y396;A0A0J5PVB0;A1CZI2	1104;1104;1104;1107	Q4WTR9	1	2	S	SSEIVEDS(1)DVEDEVHEAAAGDS(1)DQEMR	S(-74.62)S(-74.62)EIVEDS(74.62)DVEDEVHEAAAGDS(150.33)DQEMR	8	3	1.6319	0	0	0	0	0	0	0	0	0	0	0	0	0	0	#DIV/0!	#NAME?	#NAME?	#DIV/0!	#NAME?	0	0	0	0	0	0	0	0	0	0	0	0	0	0	0	0	0	0	0	0
Q4WV21;B0Y0P9;A0A0J5PVK9	363;363;363	Q4WV21	1	2	S	DVVIS(0.003)ADDS(0.997)ENEDAAS(1)DKDDDDADDDAPPR	DVVIS(-25.61)ADDS(25.61)ENEDAAS(73.4)DKDDDDADDDAPPR	16	3	0.25154	0	0	0	0	0	0	0	0	0	0	0	0	0	0	#DIV/0!	#NAME?	#NAME?	#DIV/0!	#NAME?	0	0	0	0	0	0	0	0	0	0	0	0	0	0	0	0	0	0	0	0
Q4WWH7;A0A0J5PVN6	433;433	Q4WWH7	1	1	S	S(1)PPPLSLEHLSLETR	S(93.39)PPPLS(-93.39)LEHLS(-166.11)LET(-201.43)R	1	2	1.1567	191080000	191080000	0	0	0	0	0	0	0	0	0	0	0	0	#DIV/0!	#NAME?	#NAME?	#DIV/0!	#NAME?	0	0	0	0	0	0	0	0	0	0	0	0	0	0	0	0	0	0	0	0
Q4WU32;B0Y3K9;A0A0J5PVP3;A1DFC5;A1CA34	192;192;192;192;188	Q4WU32	1	1	S	DGPES(1)PILEDLYDR	DGPES(95.88)PILEDLY(-95.88)DR	5	2	2.8275	0	0	0	0	0	0	0	0	0	0	0	0	0	0	#DIV/0!	#NAME?	#NAME?	#DIV/0!	#NAME?	0	0	0	0	0	0	0	0	0	0	0	0	0	0	0	0	0	0	0	0
Q4WWP0;B0XYY3;A1D856;A0A0J5PVQ1	124;124;124;124	Q4WWP0	1	1	S	LPS(1)PMVPVGSAPTVDIEK	LPS(76.32)PMVPVGS(-76.32)APT(-110.63)VDIEK	3	2	0.22572	35604000	35604000	0	0	0	0	0	0	0	0	0	0	0	0	#DIV/0!	#NAME?	#NAME?	#DIV/0!	#NAME?	0	0	0	0	0	0	0	0	0	0	0	0	0	0	0	0	0	0	0	0
Q4WU74;B0Y3Q0;A0A0J5PVS4;A1DF84;A1CA76	1092;1092;1092;1092;1091	Q4WU74	1	1	S	DADRDLLEGAEVLS(1)VR	DADRDLLEGAEVLS(73.8)VR	14	3	0.71316	4582200	4582200	0	0	0	0	0	0	0	0	0	0	0	0	#DIV/0!	#NAME?	#NAME?	#DIV/0!	#NAME?	0	0	0	0	0	0	0	0	0	0	0	0	0	0	0	0	0	0	0	0
Q4WUA9;B0Y3T4;A0A0J5PVV8	45;45;45	Q4WUA9	1	1;2	S	NTGEDDS(1)GS(1)EAVADR	NT(-67.4)GEDDS(67.4)GS(69.1)EAVADR	7	2	-0.037545	1721000	0	1721000	0	0	0	0	0	0	0	0	0	0	0	#DIV/0!	#NAME?	#NAME?	#DIV/0!	#NAME?	0	0	0	0	0	0	0	0	0	0	0	0	0	0	0	0	0	0	0	0
Q8TGG6;E9RD31;B0XQY9;A0A0J5PW00;A1D2K2	291;291;291;291;291	Q8TGG6	1	1	S	DSEVEIVGGS(1)FEPK	DS(-76.37)EVEIVGGS(76.37)FEPK	10	2	0.71904	2222500	2222500	0	0	0	0	0	0	0	0	0	0	0	0	#DIV/0!	#NAME?	#NAME?	#DIV/0!	#NAME?	0	0	0	0	0	0	0	0	0	0	0	0	0	0	0	0	0	0	0	0
Q4WT69;B0XQF4;A0A0J5PWH3;A1D347;A0A1D8MJA7;A1CQ82;P11977	112;112;112;112;73;112;114	Q4WT69	1	1	S	AS(1)GGQVILLENLR	AS(87.99)GGQVILLENLR	2	2	-1.0811	27772000	27772000	0	0	0	0	0	0	0	0	0	0	0	0	#DIV/0!	#NAME?	#NAME?	#DIV/0!	#NAME?	0	0	0	0	0	0	0	0	0	0	0	0	0	0	0	0	0	0	0	0
Q4WSY6;B0XQN8;A0A0J5PWM9	108;108;108	Q4WSY6	1	1	S	PAEDDDDMDLFGS(1)DEEEEDPEVVAQR	PAEDDDDMDLFGS(65.9)DEEEEDPEVVAQR	13	3	-1.2913	0	0	0	0	0	0	0	0	0	0	0	0	0	0	#DIV/0!	#NAME?	#NAME?	#DIV/0!	#NAME?	0	0	0	0	0	0	0	0	0	0	0	0	0	0	0	0	0	0	0	0
Q4WT06;B0XQL8;A0A0J5PWP8	315;315;315	Q4WT06	1	1	S	EVEEEDGDDDS(1)EQEWGGFADD	EVEEEDGDDDS(74.32)EQEWGGFADD	11	2	-0.81684	0	0	0	0	0	0	0	0	0	0	0	0	0	0	#DIV/0!	#NAME?	#NAME?	#DIV/0!	#NAME?	0	0	0	0	0	0	0	0	0	0	0	0	0	0	0	0	0	0	0	0
Q876M7;E9QVU7;B0XVK5;A0A0J5PX49;A1DIS4	2;2;2;2;2	Q876M7	1	1	S	S(1)AEPDHAHDK	S(105.13)AEPDHAHDK	1	2	-1.7158	7904700	7904700	0	0	0	0	0	0	0	0	0	0	0	0	#DIV/0!	#NAME?	#NAME?	#DIV/0!	#NAME?	0	0	0	0	0	0	0	0	0	0	0	0	0	0	0	0	0	0	0	0
Q4WVH3;B0Y1B8;A0A0J5PX52	594;594;594	Q4WVH3	1	2	S	AQAPEDFS(1)DS(1)DPEEPDDPRK	AQAPEDFS(69.52)DS(69.52)DPEEPDDPRK	8	3	2.2493	4217200	0	4217200	0	0	0	0	0	0	0	0	0	0	0	#DIV/0!	#NAME?	#NAME?	#DIV/0!	#NAME?	0	0	0	0	0	0	0	0	0	0	0	0	0	0	0	0	0	0	0	0
Q4WVH3;B0Y1B8;A0A0J5PX52	596;596;596	Q4WVH3	1	2	S	AQAPEDFS(1)DS(1)DPEEPDDPRK	AQAPEDFS(69.52)DS(69.52)DPEEPDDPRK	10	3	2.2493	4217200	0	4217200	0	0	0	0	0	0	0	0	0	0	0	#DIV/0!	#NAME?	#NAME?	#DIV/0!	#NAME?	0	0	0	0	0	0	0	0	0	0	0	0	0	0	0	0	0	0	0	0
Q4WZJ1;A0A0J5PX76	507;507	Q4WZJ1	1	1	S	MQVEGGAGGMEMDEDES(1)DDDAPK	MQVEGGAGGMEMDEDES(96.72)DDDAPK	17	2	3.6038	0	0	0	0	0	0	0	0	0	0	0	0	0	0	#DIV/0!	#NAME?	#NAME?	#DIV/0!	#NAME?	0	0	0	0	0	0	0	0	0	0	0	0	0	0	0	0	0	0	0	0
A1DIE6;Q4WZT1;B0XUV1;A0A0J5PXD7	990;993;993;993	A1DIE6	1	1	S	QELMAFGEGGS(1)EGVFGVR	QELMAFGEGGS(68.12)EGVFGVR	11	2	-0.45478	5640300	5640300	0	0	0	0	0	0	0	0	0	0	0	0	#DIV/0!	#NAME?	#NAME?	#DIV/0!	#NAME?	0	0	0	0	0	0	0	0	0	0	0	0	0	0	0	0	0	0	0	0
A1D7G1;Q4WXB3;B0XYA5;A0A0J5PXN6	105;105;105;105	A1D7G1	1	1	S	RLS(1)EQPEER	RLS(69.85)EQPEER	3	2	-0.33867	4434500	4434500	0	0	0	0	0	0	0	0	0	0	0	0	#DIV/0!	#NAME?	#NAME?	#DIV/0!	#NAME?	0	0	0	0	0	0	0	0	0	0	0	0	0	0	0	0	0	0	0	0
Q4WYK9;B0XWG2;A0A0J5PXN8;A1D688	488;488;488;488	Q4WYK9;A1D688	1	3	S	DDDS(1)S(1)DES(1)EEESSKK	DDDS(141.97)S(119.79)DES(74.96)EEES(-74.96)S(-106.73)KK	4	2	0.48908	0	0	0	0	0	0	0	0	0	0	0	0	0	0	#DIV/0!	#NAME?	#NAME?	#DIV/0!	#NAME?	0	0	0	0	0	0	0	0	0	0	0	0	0	0	0	0	0	0	0	0
Q4WYK9;B0XWG2;A0A0J5PXN8;A1D688	489;489;489;489	Q4WYK9;A1D688	1	3	S	DDDS(1)S(1)DES(1)EEESSKK	DDDS(133.06)S(120.02)DES(71.09)EEES(-71.09)S(-89.1)KK	5	2	0.13716	0	0	0	0	0	0	0	0	0	0	0	0	0	0	#DIV/0!	#NAME?	#NAME?	#DIV/0!	#NAME?	0	0	0	0	0	0	0	0	0	0	0	0	0	0	0	0	0	0	0	0
Q4WYK9;B0XWG2;A0A0J5PXN8;A1D688	492;492;492;492	Q4WYK9;A1D688	1	3	S	DDDS(1)S(1)DES(1)EEESSKK	DDDS(112.5)S(104.4)DES(78.47)EEES(-78.47)S(-83.67)KK	8	2	0.15821	0	0	0	0	0	0	0	0	0	0	0	0	0	0	#DIV/0!	#NAME?	#NAME?	#DIV/0!	#NAME?	0	0	0	0	0	0	0	0	0	0	0	0	0	0	0	0	0	0	0	0
Q4X054;B0XU47;A0A0J5PXQ0	583;583;583	Q4X054	1	1	S	AEDES(1)EE	AEDES(89.75)EE	5	1	0.18946	1765800	1765800	0	0	0	0	0	0	0	0	0	0	0	0	#DIV/0!	#NAME?	#NAME?	#DIV/0!	#NAME?	0	0	0	0	0	0	0	0	0	0	0	0	0	0	0	0	0	0	0	0
Q4WZU8;B0XUL9;A1DIC8;A0A0J5PY08	510;510;510;510	Q4WZU8	1	1	S	VDSNENSPQSSTAAS(1)PQR	VDS(-121.32)NENS(-101.22)PQS(-80.89)S(-80.89)T(-65.94)AAS(65.94)PQR	15	2	-3.2893	1043200	1043200	0	0	0	0	0	0	0	0	0	0	0	0	#DIV/0!	#NAME?	#NAME?	#DIV/0!	#NAME?	0	0	0	0	0	0	0	0	0	0	0	0	0	0	0	0	0	0	0	0
Q4X0I9;B0XTC7;A0A0J5PY38;A1DHN7	186;186;191;189	Q4X0I9	1	2	S	ARS(1)ES(1)PEFR	ARS(105.66)ES(105.66)PEFR	3	2	0.56629	7355900	0	7355900	0	0	0	0	0	0	0	0	0	0	0	#DIV/0!	#NAME?	#NAME?	#DIV/0!	#NAME?	0	0	0	0	0	0	0	0	0	0	0	0	0	0	0	0	0	0	0	0
Q4X0I9;B0XTC7;A0A0J5PY38;A1DHN7	188;188;193;191	Q4X0I9	1	2	S	ARS(1)ES(1)PEFR	ARS(105.66)ES(105.66)PEFR	5	2	0.56629	7355900	0	7355900	0	0	0	0	0	0	0	0	0	0	0	#DIV/0!	#NAME?	#NAME?	#DIV/0!	#NAME?	0	0	0	0	0	0	0	0	0	0	0	0	0	0	0	0	0	0	0	0
B0XTC4;A0A0J5PYK3;A4D9A1	956;956;956	B0XTC4	1	1	S	QGPQMVGADLVNS(1)PHQLAPLLDR	QGPQMVGADLVNS(65.16)PHQLAPLLDR	13	3	0.10247	38675000	38675000	0	0	0	0	0	0	0	0	0	0	0	0	#DIV/0!	#NAME?	#NAME?	#DIV/0!	#NAME?	0	0	0	0	0	0	0	0	0	0	0	0	0	0	0	0	0	0	0	0
Q4X190;B0XSB3;A0A0J5PYL7	18;18;18	Q4X190	1	1	S	DDGS(1)ILDDDLIEADDAIEADDPLHTSDTAPLR	DDGS(75.39)ILDDDLIEADDAIEADDPLHT(-75.39)S(-75.39)DT(-76.73)APLR	4	3	-0.43279	0	0	0	0	0	0	0	0	0	0	0	0	0	0	#DIV/0!	#NAME?	#NAME?	#DIV/0!	#NAME?	0	0	0	0	0	0	0	0	0	0	0	0	0	0	0	0	0	0	0	0
A0A0J5PYN8;B0XZ46;Q4WWH8;A1D8B7	396;401;407;406	A0A0J5PYN8	1	1	S	SPYPPQQQLPQPQPPRS(1)PR	S(-100.57)PY(-100.67)PPQQQLPQPQPPRS(100.57)PR	17	3	-4.0022	18108000	18108000	0	0	0	0	0	0	0	0	0	0	0	0	#DIV/0!	#NAME?	#NAME?	#DIV/0!	#NAME?	0	0	0	0	0	0	0	0	0	0	0	0	0	0	0	0	0	0	0	0
A1C679;Q4X1E3;B0XS63;A1DGV5;A0A0J5PYQ2	2292;2307;2307;2307;2307	A1C679	1	1	S	RPS(1)ILDGGILDVQEGIPPEAR	RPS(51.61)ILDGGILDVQEGIPPEAR	3	3	3.0851	14214000	14214000	0	0	0	0	0	0	0	0	0	0	0	0	#DIV/0!	#NAME?	#NAME?	#DIV/0!	#NAME?	0	0	0	0	0	0	0	0	0	0	0	0	0	0	0	0	0	0	0	0
Q8TGG0;Q4WSM8;B0XQZ6;A0A0J5PZ22	22;22;22;22	Q8TGG0	1	1	S	QS(1)LEVVPVK	QS(84.69)LEVVPVK	2	2	0.94869	4685300	4685300	0	0	0	0	0	0	0	0	0	0	0	0	#DIV/0!	#NAME?	#NAME?	#DIV/0!	#NAME?	0	0	0	0	0	0	0	0	0	0	0	0	0	0	0	0	0	0	0	0
B0XQR4;A0A0J5PZA7;Q6MYY8;E9R3C5;A1D2T1	1265;1684;1257;1257;1285	B0XQR4;A1D2T1	1	1	S	ARS(1)PFAR	ARS(93.67)PFAR	3	2	2.4132	100480000	100480000	0	0	0	0	0	0	0	0	0	0	0	0	#DIV/0!	#NAME?	#NAME?	#DIV/0!	#NAME?	0	0	0	0	0	0	0	0	0	0	0	0	0	0	0	0	0	0	0	0
B0XQR4;A0A0J5PZA7;Q6MYY8;E9R3C5	1143;1562;1135;1135	B0XQR4	1	3	S	LDFDADS(1)QAS(1)MS(0.999)PS(0.001)R	LDFDADS(101.49)QAS(76.78)MS(31.22)PS(-31.22)R	7	2	-0.15753	0	0	0	0	0	0	0	0	0	0	0	0	0	0	#DIV/0!	#NAME?	#NAME?	#DIV/0!	#NAME?	0	0	0	0	0	0	0	0	0	0	0	0	0	0	0	0	0	0	0	0
B0XQR4;A0A0J5PZA7;Q6MYY8;E9R3C5;A1D2T1	1172;1591;1164;1164;1192	B0XQR4;A1D2T1	1	3	S	NEHIS(1)DWDDVIS(1)S(1)GEDEK	NEHIS(112.47)DWDDVIS(112.47)S(112.47)GEDEK	5	2	0.73793	0	0	0	0	0	0	0	0	0	0	0	0	0	0	#DIV/0!	#NAME?	#NAME?	#DIV/0!	#NAME?	0	0	0	0	0	0	0	0	0	0	0	0	0	0	0	0	0	0	0	0
B0XQR4;A0A0J5PZA7;Q6MYY8;E9R3C5;A1D2T1	1179;1598;1171;1171;1199	B0XQR4;A1D2T1	1	3	S	NEHIS(1)DWDDVIS(1)S(1)GEDEK	NEHIS(112.47)DWDDVIS(112.47)S(112.47)GEDEK	12	2	0.73793	0	0	0	0	0	0	0	0	0	0	0	0	0	0	#DIV/0!	#NAME?	#NAME?	#DIV/0!	#NAME?	0	0	0	0	0	0	0	0	0	0	0	0	0	0	0	0	0	0	0	0
B0XQR4;A0A0J5PZA7;Q6MYY8;E9R3C5;A1D2T1	1180;1599;1172;1172;1200	B0XQR4;A1D2T1	1	3	S	NEHIS(1)DWDDVIS(1)S(1)GEDEK	NEHIS(112.47)DWDDVIS(112.47)S(112.47)GEDEK	13	2	0.73793	0	0	0	0	0	0	0	0	0	0	0	0	0	0	#DIV/0!	#NAME?	#NAME?	#DIV/0!	#NAME?	0	0	0	0	0	0	0	0	0	0	0	0	0	0	0	0	0	0	0	0
A0A0J5PZT8;B0XT61;Q4WIQ1;A1CYF0	636;661;666;636	A0A0J5PZT8	1	1	S	S(1)NEQIGLGLASPPLSASNPSAER	S(94.29)NEQIGLGLAS(-94.29)PPLS(-115.02)AS(-123.47)NPS(-136.58)AER	1	2	-0.17378	21323000	21323000	0	0	0	0	0	0	0	0	0	0	0	0	#DIV/0!	#NAME?	#NAME?	#DIV/0!	#NAME?	0	0	0	0	0	0	0	0	0	0	0	0	0	0	0	0	0	0	0	0
A0A0J5Q008;Q4WIG7;B0XTL3	439;439;439	A0A0J5Q008	1	1	S	QLEDS(1)DDDLEVVTDPAK	QLEDS(114.2)DDDLEVVT(-114.2)DPAK	5	2	-1.0263	4400600	4400600	0	0	0	0	0	0	0	0	0	0	0	0	#DIV/0!	#NAME?	#NAME?	#DIV/0!	#NAME?	0	0	0	0	0	0	0	0	0	0	0	0	0	0	0	0	0	0	0	0
Q4WID6;A0A0J5Q037;B0XTW2;A1CYS1	1382;1382;1398;1391	Q4WID6	1	1	S	AIS(1)DADMLPDR	AIS(78.96)DADMLPDR	3	2	0.47917	1662100	1662100	0	0	0	0	0	0	0	0	0	0	0	0	#DIV/0!	#NAME?	#NAME?	#DIV/0!	#NAME?	0	0	0	0	0	0	0	0	0	0	0	0	0	0	0	0	0	0	0	0
Q4WIC6;B0XTX3;A0A0J5Q043;A1CYT2	499;499;500;500	Q4WIC6	1	1;2	S	AEDDEDEDS(1)DFDS(1)DEDEEEEIREIVWK	AEDDEDEDS(110.38)DFDS(110.38)DEDEEEEIREIVWK	9	3	-0.10656	0	0	0	0	0	0	0	0	0	0	0	0	0	0	#DIV/0!	#NAME?	#NAME?	#DIV/0!	#NAME?	0	0	0	0	0	0	0	0	0	0	0	0	0	0	0	0	0	0	0	0
Q4WIC6;B0XTX3;A0A0J5Q043;A1CYT2	503;503;504;504	Q4WIC6	1	1;2	S	AEDDEDEDS(1)DFDS(1)DEDEEEEIREIVWK	AEDDEDEDS(110.38)DFDS(110.38)DEDEEEEIREIVWK	13	3	-0.10656	0	0	0	0	0	0	0	0	0	0	0	0	0	0	#DIV/0!	#NAME?	#NAME?	#DIV/0!	#NAME?	0	0	0	0	0	0	0	0	0	0	0	0	0	0	0	0	0	0	0	0
Q4WEY9;B0XZC1;A1DKN2;A0A0J5Q049	192;192;192;192	Q4WEY9	1	1	S	QADS(1)ELEDGLGAR	QADS(116.19)ELEDGLGAR	4	2	2.6451	2589900	2589900	0	0	0	0	0	0	0	0	0	0	0	0	#DIV/0!	#NAME?	#NAME?	#DIV/0!	#NAME?	0	0	0	0	0	0	0	0	0	0	0	0	0	0	0	0	0	0	0	0
Q6MYP5;Q4WSL3;B0XR10;A0A0J5Q0B5;Q8TGE8	348;353;353;353;356	Q6MYP5	1	1	S	VKAEEEEQS(1)EQNPESMLTEEEER	VKAEEEEQS(64.09)EQNPES(-64.09)MLT(-73.3)EEEER	9	3	2.0189	5261000	5261000	0	0	0	0	0	0	0	0	0	0	0	0	#DIV/0!	#NAME?	#NAME?	#DIV/0!	#NAME?	0	0	0	0	0	0	0	0	0	0	0	0	0	0	0	0	0	0	0	0
A0A0J5Q0C3;Q4WIE4;B0XTV4	224;416;416	A0A0J5Q0C3	1	2	S	HDPLPPHAT(1)PPEIPS(1)PAAPAPR	HDPLPPHAT(52.87)PPEIPS(52.87)PAAPAPR	15	3	-0.039284	4824600	0	4824600	0	0	0	0	0	0	0	0	0	0	0	#DIV/0!	#NAME?	#NAME?	#DIV/0!	#NAME?	0	0	0	0	0	0	0	0	0	0	0	0	0	0	0	0	0	0	0	0
Q876N1;Q4WZF2;B0XVL0;A0A0J5Q0D3	1007;1007;1007;1007	Q876N1	1	4	S	LAALGELHNDS(1)DS(1)DDPEAAVEDT(1)DS(1)DDNNEFR	LAALGELHNDS(80.56)DS(80.56)DDPEAAVEDT(80.56)DS(80.56)DDNNEFR	11	3	-1.5789	0	0	0	0	0	0	0	0	0	0	0	0	0	0	#DIV/0!	#NAME?	#NAME?	#DIV/0!	#NAME?	0	0	0	0	0	0	0	0	0	0	0	0	0	0	0	0	0	0	0	0
Q876N1;Q4WZF2;B0XVL0;A0A0J5Q0D3	1009;1009;1009;1009	Q876N1	1	4	S	LAALGELHNDS(1)DS(1)DDPEAAVEDT(1)DS(1)DDNNEFR	LAALGELHNDS(80.56)DS(80.56)DDPEAAVEDT(80.56)DS(80.56)DDNNEFR	13	3	-1.5789	0	0	0	0	0	0	0	0	0	0	0	0	0	0	#DIV/0!	#NAME?	#NAME?	#DIV/0!	#NAME?	0	0	0	0	0	0	0	0	0	0	0	0	0	0	0	0	0	0	0	0
Q876N1;Q4WZF2;B0XVL0;A0A0J5Q0D3	1021;1021;1021;1021	Q876N1	1	4	S	LAALGELHNDS(1)DS(1)DDPEAAVEDT(1)DS(1)DDNNEFR	LAALGELHNDS(80.56)DS(80.56)DDPEAAVEDT(80.56)DS(80.56)DDNNEFR	25	3	-1.5789	0	0	0	0	0	0	0	0	0	0	0	0	0	0	#DIV/0!	#NAME?	#NAME?	#DIV/0!	#NAME?	0	0	0	0	0	0	0	0	0	0	0	0	0	0	0	0	0	0	0	0
Q4WQF2;B0Y4L8;A0A0J5Q0E0	345;345;369	Q4WQF2	1	1	S	ANADS(1)DGDIQLDDVK	ANADS(87.09)DGDIQLDDVK	5	2	-0.40177	1082100	1082100	0	0	0	0	0	0	0	0	0	0	0	0	#DIV/0!	#NAME?	#NAME?	#DIV/0!	#NAME?	0	0	0	0	0	0	0	0	0	0	0	0	0	0	0	0	0	0	0	0
B0Y4K8;A0A0J5Q0F1;Q4WQE0;A1CW89	208;208;208;208	B0Y4K8	1	1;2	S	RGS(1)QEQLMS(1)PR	RGS(125.73)QEQLMS(125.73)PR	3	2	0.84666	14146000	10036000	4110700	0	0	0	0	0	0	0	0	0	0	0	#DIV/0!	#NAME?	#NAME?	#DIV/0!	#NAME?	0	0	0	0	0	0	0	0	0	0	0	0	0	0	0	0	0	0	0	0
B0Y4K8;A0A0J5Q0F1;Q4WQE0;A1CW89	214;214;214;214	B0Y4K8	1	2	S	RGS(1)QEQLMS(1)PR	RGS(125.73)QEQLMS(125.73)PR	9	2	0.84666	4110700	0	4110700	0	0	0	0	0	0	0	0	0	0	0	#DIV/0!	#NAME?	#NAME?	#DIV/0!	#NAME?	0	0	0	0	0	0	0	0	0	0	0	0	0	0	0	0	0	0	0	0
Q4WRZ3;B0XMT6;A0A0J5Q0G9	143;143;155	Q4WRZ3	1	2	S	KKDES(1)ES(1)DIEEDDDDFDFDFGPK	KKDES(123.12)ES(123.12)DIEEDDDDFDFDFGPK	5	3	0.0075169	0	0	0	0	0	0	0	0	0	0	0	0	0	0	#DIV/0!	#NAME?	#NAME?	#DIV/0!	#NAME?	0	0	0	0	0	0	0	0	0	0	0	0	0	0	0	0	0	0	0	0
Q4WRZ3;B0XMT6;A0A0J5Q0G9	145;145;157	Q4WRZ3	1	2	S	KKDES(1)ES(1)DIEEDDDDFDFDFGPK	KKDES(123.12)ES(123.12)DIEEDDDDFDFDFGPK	7	3	0.0075169	0	0	0	0	0	0	0	0	0	0	0	0	0	0	#DIV/0!	#NAME?	#NAME?	#DIV/0!	#NAME?	0	0	0	0	0	0	0	0	0	0	0	0	0	0	0	0	0	0	0	0
A0A0J5Q0H3	50	A0A0J5Q0H3	1	4	S	ADDVS(1)DEES(1)DIGRS(0.998)ES(0.054)EDES(0.948)K	ADDVS(142.64)DEES(74.97)DIGRS(25.87)ES(-12.61)EDES(12.61)K	5	2	0.72452	0	0	0	0	0	0	0	0	0	0	0	0	0	0	#DIV/0!	#NAME?	#NAME?	#DIV/0!	#NAME?	0	0	0	0	0	0	0	0	0	0	0	0	0	0	0	0	0	0	0	0
A0A0J5Q0H3	54	A0A0J5Q0H3	1	4	S	ADDVS(1)DEES(1)DIGRS(0.998)ES(0.054)EDES(0.948)K	ADDVS(142.64)DEES(74.97)DIGRS(25.87)ES(-12.61)EDES(12.61)K	9	2	0.72452	0	0	0	0	0	0	0	0	0	0	0	0	0	0	#DIV/0!	#NAME?	#NAME?	#DIV/0!	#NAME?	0	0	0	0	0	0	0	0	0	0	0	0	0	0	0	0	0	0	0	0
A0A0J5Q0H3;Q4WZJ0	20;20	A0A0J5Q0H3	1	2	S	NEFLDVVS(1)DDDEGS(1)DR	NEFLDVVS(71.56)DDDEGS(71.56)DR	14	2	0.36105	1715700	0	1715700	0	0	0	0	0	0	0	0	0	0	0	#DIV/0!	#NAME?	#NAME?	#DIV/0!	#NAME?	0	0	0	0	0	0	0	0	0	0	0	0	0	0	0	0	0	0	0	0
A0A0J5Q0S1;Q8TF82;E9R9L4;B0XRM6	1040;1046;1046;1046	A0A0J5Q0S1	1	1	S	LRELGQEVS(1)EAEEDEDEDEAEEEE	LRELGQEVS(94.31)EAEEDEDEDEAEEEE	9	3	0.36048	0	0	0	0	0	0	0	0	0	0	0	0	0	0	#DIV/0!	#NAME?	#NAME?	#DIV/0!	#NAME?	0	0	0	0	0	0	0	0	0	0	0	0	0	0	0	0	0	0	0	0
A0A0J5Q133;Q4WTA8;B0XQB7;A1D381	230;267;267;267	A0A0J5Q133	1	2;3	S	YAEDS(1)EVEDDDEEDS(1)EGEDQAS(1)EVKEEK	Y(-51.43)AEDS(51.43)EVEDDDEEDS(142.9)EGEDQAS(145.09)EVKEEK	15	3	-0.58464	0	0	0	0	0	0	0	0	0	0	0	0	0	0	#DIV/0!	#NAME?	#NAME?	#DIV/0!	#NAME?	0	0	0	0	0	0	0	0	0	0	0	0	0	0	0	0	0	0	0	0
A0A0J5Q133;Q4WTA8;B0XQB7;A1D381	237;274;274;274	A0A0J5Q133	1	3	S	YAEDS(1)EVEDDDEEDS(1)EGEDQAS(1)EVKEEK	Y(-51.43)AEDS(51.43)EVEDDDEEDS(142.9)EGEDQAS(145.09)EVKEEK	22	3	-0.58464	0	0	0	0	0	0	0	0	0	0	0	0	0	0	#DIV/0!	#NAME?	#NAME?	#DIV/0!	#NAME?	0	0	0	0	0	0	0	0	0	0	0	0	0	0	0	0	0	0	0	0
Q4X0B2;B0XTR8;A1DHW3;A0A0J5Q145	1063;1063;1063;1063	Q4X0B2	1	1	S	QEDDMDS(1)DDER	QEDDMDS(105.17)DDER	7	2	-0.48797	0	0	0	0	0	0	0	0	0	0	0	0	0	0	#DIV/0!	#NAME?	#NAME?	#DIV/0!	#NAME?	0	0	0	0	0	0	0	0	0	0	0	0	0	0	0	0	0	0	0	0
Q4X0N5;B0XT11;A1DHJ2;A0A0J5Q1I3	282;282;282;282	Q4X0N5	1	1	S	IKS(1)NIEEAEEDFS	IKS(90.44)NIEEAEEDFS(-90.44)	3	2	0.026978	6343000	6343000	0	0	0	0	0	0	0	0	0	0	0	0	#DIV/0!	#NAME?	#NAME?	#DIV/0!	#NAME?	0	0	0	0	0	0	0	0	0	0	0	0	0	0	0	0	0	0	0	0
Q4WVU4;B0Y1W2;A0A0J5Q1K1;A1DDJ7	57;57;57;57	Q4WVU4	1	1	S	ASDEPS(1)PGGEK	AS(-63.68)DEPS(63.68)PGGEK	6	2	-0.49933	1924700	1924700	0	0	0	0	0	0	0	0	0	0	0	0	#DIV/0!	#NAME?	#NAME?	#DIV/0!	#NAME?	0	0	0	0	0	0	0	0	0	0	0	0	0	0	0	0	0	0	0	0
A0A0J5Q1M2;Q4WVW6;B0Y250;A1DDH5;Q5AXS2;C8V2Y7;A1CBU1	574;598;598;574;388;537;583	A0A0J5Q1M2;A1CBU1	1	1	S	NDS(1)GPLAFDGR	NDS(80.75)GPLAFDGR	3	2	1.7011	868090	868090	0	0	0	0	0	0	0	0	0	0	0	0	#DIV/0!	#NAME?	#NAME?	#DIV/0!	#NAME?	0	0	0	0	0	0	0	0	0	0	0	0	0	0	0	0	0	0	0	0
Q4WNE8;B0Y748;A1DM61;A0A0J5Q201	2;2;2;2	Q4WNE8	1	1	S	S(1)PIQFPIDAIASR	S(117.84)PIQFPIDAIAS(-117.84)R	1	2	-0.81516	13204000	13204000	0	0	0	0	0	0	0	0	0	0	0	0	#DIV/0!	#NAME?	#NAME?	#DIV/0!	#NAME?	0	0	0	0	0	0	0	0	0	0	0	0	0	0	0	0	0	0	0	0
Q4X000;B0XUG9;A1DI78;A0A0J5Q291;A1C7K8	139;139;139;139;133	Q4X000	1	1	S	IQS(1)PPAKEQK	IQS(90.61)PPAKEQK	3	2	-0.58262	17840000	17840000	0	0	0	0	0	0	0	0	0	0	0	0	#DIV/0!	#NAME?	#NAME?	#DIV/0!	#NAME?	0	0	0	0	0	0	0	0	0	0	0	0	0	0	0	0	0	0	0	0
Q4WN21;B0Y7I1;A0A0J5Q2F0;A1DMJ3	401;401;401;401	Q4WN21	1	1	S	NLS(1)AENLASMNALTNTDISASALHSR	NLS(96.24)AENLAS(-96.24)MNALT(-136.17)NT(-149.49)DIS(-160.34)AS(-149.54)ALHS(-159.41)R	3	3	0.30514	55051000	55051000	0	0	0	0	0	0	0	0	0	0	0	0	#DIV/0!	#NAME?	#NAME?	#DIV/0!	#NAME?	0	0	0	0	0	0	0	0	0	0	0	0	0	0	0	0	0	0	0	0
Q4WN41;B0Y7F8;A0A0J5Q2G0	128;128;128	Q4WN41	1	1	S	EDGS(1)EDDDDDDGEER	EDGS(134.37)EDDDDDDGEER	4	2	-0.27128	0	0	0	0	0	0	0	0	0	0	0	0	0	0	#DIV/0!	#NAME?	#NAME?	#DIV/0!	#NAME?	0	0	0	0	0	0	0	0	0	0	0	0	0	0	0	0	0	0	0	0
Q4WN41;B0Y7F8;A0A0J5Q2G0	490;490;490	Q4WN41	1	1	S	LSQAQSALS(1)DDVDDDE	LS(-93.81)QAQS(-68.72)ALS(68.72)DDVDDDE	9	2	-0.43737	21453000	21453000	0	0	0	0	0	0	0	0	0	0	0	0	#DIV/0!	#NAME?	#NAME?	#DIV/0!	#NAME?	0	0	0	0	0	0	0	0	0	0	0	0	0	0	0	0	0	0	0	0
Q4X1S0;B0XRU6;A0A0J5Q2H3;A1DGJ5	412;412;412;412	Q4X1S0	1	1;2	S	KAAEPFLDWLENAES(1)DDEES(1)EDDE	KAAEPFLDWLENAES(154.46)DDEES(154.46)EDDE	15	3	0.072178	0	0	0	0	0	0	0	0	0	0	0	0	0	0	#DIV/0!	#NAME?	#NAME?	#DIV/0!	#NAME?	0	0	0	0	0	0	0	0	0	0	0	0	0	0	0	0	0	0	0	0
Q4X1S0;B0XRU6;A0A0J5Q2H3;A1DGJ5	417;417;417;417	Q4X1S0	1	1;2	S	KAAEPFLDWLENAES(1)DDEES(1)EDDE	KAAEPFLDWLENAES(154.46)DDEES(154.46)EDDE	20	3	0.072178	0	0	0	0	0	0	0	0	0	0	0	0	0	0	#DIV/0!	#NAME?	#NAME?	#DIV/0!	#NAME?	0	0	0	0	0	0	0	0	0	0	0	0	0	0	0	0	0	0	0	0
A1DHV3;Q4X0C2;B0XTQ9;A0A0J5Q2N8	362;392;392;704	A1DHV3	1	2	S	MGS(1)S(1)EDEDNEPEQSGK	MGS(131.64)S(132.96)EDEDNEPEQS(-131.64)GK	3	2	1.9435	0	0	0	0	0	0	0	0	0	0	0	0	0	0	#DIV/0!	#NAME?	#NAME?	#DIV/0!	#NAME?	0	0	0	0	0	0	0	0	0	0	0	0	0	0	0	0	0	0	0	0
A1DHV3;Q4X0C2;B0XTQ9;A0A0J5Q2N8	363;393;393;705	A1DHV3	1	2	S	MGS(1)S(1)EDEDNEPEQSGK	MGS(131.64)S(132.96)EDEDNEPEQS(-131.64)GK	4	2	1.9435	0	0	0	0	0	0	0	0	0	0	0	0	0	0	#DIV/0!	#NAME?	#NAME?	#DIV/0!	#NAME?	0	0	0	0	0	0	0	0	0	0	0	0	0	0	0	0	0	0	0	0
B0Y7S6;A0A0J5Q2R8	710;732	B0Y7S6	1	2	S	S(1)VAS(1)EDDGYDDSGR	S(90.95)VAS(66.82)EDDGY(-66.82)DDS(-108.78)GR	1	2	0.16256	0	0	0	0	0	0	0	0	0	0	0	0	0	0	#DIV/0!	#NAME?	#NAME?	#DIV/0!	#NAME?	0	0	0	0	0	0	0	0	0	0	0	0	0	0	0	0	0	0	0	0
Q4WMS3;A0A0J5Q2V7;B0Y7S8	407;407;407	Q4WMS3	1	1	S	VEDGEVPDGEDQAS(1)EEESDPSSER	VEDGEVPDGEDQAS(64.93)EEES(-64.93)DPS(-90.04)S(-96.22)ER	14	2	1.8272	0	0	0	0	0	0	0	0	0	0	0	0	0	0	#DIV/0!	#NAME?	#NAME?	#DIV/0!	#NAME?	0	0	0	0	0	0	0	0	0	0	0	0	0	0	0	0	0	0	0	0
Q4X0R9;B0XSY0;A0A0J5Q321;A1DHF3	571;571;571;575	Q4X0R9	1	1	S	AS(1)PLPQAVQGAQAQILGPAGEAGIK	AS(85.91)PLPQAVQGAQAQILGPAGEAGIK	2	3	0.86901	5076900	5076900	0	0	0	0	0	0	0	0	0	0	0	0	#DIV/0!	#NAME?	#NAME?	#DIV/0!	#NAME?	0	0	0	0	0	0	0	0	0	0	0	0	0	0	0	0	0	0	0	0
A0A0J5Q344;Q4X0U9;B0XSP5;A1DHC7	56;56;56;53	A0A0J5Q344	1	2	S	VVDDS(1)DEEEELKPKS(1)PAPK	VVDDS(76.05)DEEEELKPKS(76.05)PAPK	15	3	0.031036	12030000	0	12030000	0	0	0	0	0	0	0	0	0	0	0	#DIV/0!	#NAME?	#NAME?	#DIV/0!	#NAME?	0	0	0	0	0	0	0	0	0	0	0	0	0	0	0	0	0	0	0	0
Q4X153;B0XSE8;A0A0J5Q3C1	142;142;142	Q4X153	1	1	S	LVPATEEAEENS(1)PQHQR	LVPAT(-82.48)EEAEENS(82.48)PQHQR	12	2	3.7854	11843000	11843000	0	0	0	0	0	0	0	0	0	0	0	0	#DIV/0!	#NAME?	#NAME?	#DIV/0!	#NAME?	0	0	0	0	0	0	0	0	0	0	0	0	0	0	0	0	0	0	0	0
Q4X153;B0XSE8;A0A0J5Q3C1	176;176;176	Q4X153	1	1	S	QDQEDQPES(1)R	QDQEDQPES(85.67)R	9	2	0.14005	337400	337400	0	0	0	0	0	0	0	0	0	0	0	0	#DIV/0!	#NAME?	#NAME?	#DIV/0!	#NAME?	0	0	0	0	0	0	0	0	0	0	0	0	0	0	0	0	0	0	0	0
Q4X153;B0XSE8;A0A0J5Q3C1	13;13;13	Q4X153	1	1	S	RLS(1)DIQPADQDGDIQMR	RLS(84.94)DIQPADQDGDIQMR	3	2	-1.7586	1771500	1771500	0	0	0	0	0	0	0	0	0	0	0	0	#DIV/0!	#NAME?	#NAME?	#DIV/0!	#NAME?	0	0	0	0	0	0	0	0	0	0	0	0	0	0	0	0	0	0	0	0
Q4WIG8;B0XTL2;A0A0J5Q3C5;A1CYN9;A1CFE9	173;173;173;173;170	Q4WIG8	1	1	S	KAS(1)VADLEEGQR	KAS(95.07)VADLEEGQR	3	2	0.97137	69375000	69375000	0	0	0	0	0	0	0	0	0	0	0	0	#DIV/0!	#NAME?	#NAME?	#DIV/0!	#NAME?	0	0	0	0	0	0	0	0	0	0	0	0	0	0	0	0	0	0	0	0
Q4WIG8;B0XTL2;A0A0J5Q3C5;A1CYN9	29;29;29;29	Q4WIG8	1	3	S	QNS(1)ES(1)PAPS(0.955)AS(0.044)PS(0.001)SAMAR	QNS(70.01)ES(66.21)PAPS(13.4)AS(-13.4)PS(-28.29)S(-33.34)AMAR	3	2	2.1235	0	0	0	0	0	0	0	0	0	0	0	0	0	0	#DIV/0!	#NAME?	#NAME?	#DIV/0!	#NAME?	0	0	0	0	0	0	0	0	0	0	0	0	0	0	0	0	0	0	0	0
Q4WIG8;B0XTL2;A0A0J5Q3C5;A1CYN9	31;31;31;31	Q4WIG8	1	3	S	QNS(1)ES(1)PAPS(0.955)AS(0.044)PS(0.001)SAMAR	QNS(70.01)ES(66.21)PAPS(13.4)AS(-13.4)PS(-28.29)S(-33.34)AMAR	5	2	2.1235	0	0	0	0	0	0	0	0	0	0	0	0	0	0	#DIV/0!	#NAME?	#NAME?	#DIV/0!	#NAME?	0	0	0	0	0	0	0	0	0	0	0	0	0	0	0	0	0	0	0	0
A0A0J5Q3D4;Q4X170;B0XSD2	1235;553;553	A0A0J5Q3D4	1	2	S	NHQPTAAEVS(1)DDEDKMS(1)DE	NHQPT(-131.23)AAEVS(131.23)DDEDKMS(238.93)DE	10	3	0.25561	0	0	0	0	0	0	0	0	0	0	0	0	0	0	#DIV/0!	#NAME?	#NAME?	#DIV/0!	#NAME?	0	0	0	0	0	0	0	0	0	0	0	0	0	0	0	0	0	0	0	0
A0A0J5Q3D4;Q4X170;B0XSD2	1242;560;560	A0A0J5Q3D4	1	2	S	NHQPTAAEVS(1)DDEDKMS(1)DE	NHQPT(-116.33)AAEVS(116.33)DDEDKMS(174.71)DE	17	3	-1.3102	0	0	0	0	0	0	0	0	0	0	0	0	0	0	#DIV/0!	#NAME?	#NAME?	#DIV/0!	#NAME?	0	0	0	0	0	0	0	0	0	0	0	0	0	0	0	0	0	0	0	0
Q4WLQ9;B0Y8V1;A0A0J5Q3U6	288;288;288	Q4WLQ9	1	2	S	FIGFDDDDEFMS(1)DS(1)EDEEVEQIDNPK	FIGFDDDDEFMS(78.92)DS(78.92)EDEEVEQIDNPK	12	3	0.080463	0	0	0	0	0	0	0	0	0	0	0	0	0	0	#DIV/0!	#NAME?	#NAME?	#DIV/0!	#NAME?	0	0	0	0	0	0	0	0	0	0	0	0	0	0	0	0	0	0	0	0
Q4WLQ9;B0Y8V1;A0A0J5Q3U6	290;290;290	Q4WLQ9	1	2	S	FIGFDDDDEFMS(1)DS(1)EDEEVEQIDNPK	FIGFDDDDEFMS(78.92)DS(78.92)EDEEVEQIDNPK	14	3	0.080463	0	0	0	0	0	0	0	0	0	0	0	0	0	0	#DIV/0!	#NAME?	#NAME?	#DIV/0!	#NAME?	0	0	0	0	0	0	0	0	0	0	0	0	0	0	0	0	0	0	0	0
Q4X1X4;B0XWD2;A1DGE9;A0A0J5Q3W5;Q5AZW4;A0A1U8QEZ7	430;430;430;430;426;426	Q4X1X4	1	1	S	KEES(1)DEDDEEFEDV	KEES(141.89)DEDDEEFEDV	4	2	-0.77253	3373400	3373400	0	0	0	0	0	0	0	0	0	0	0	0	#DIV/0!	#NAME?	#NAME?	#DIV/0!	#NAME?	0	0	0	0	0	0	0	0	0	0	0	0	0	0	0	0	0	0	0	0
Q4WLF9;B0XM60;A0A0J5Q419;A1DP88	221;221;289;305	Q4WLF9	1	1	S	KEPS(1)AEAIVK	KEPS(72.24)AEAIVK	4	2	-0.27441	12943000	12943000	0	0	0	0	0	0	0	0	0	0	0	0	#DIV/0!	#NAME?	#NAME?	#DIV/0!	#NAME?	0	0	0	0	0	0	0	0	0	0	0	0	0	0	0	0	0	0	0	0
A0A0J5Q446;Q4WLF7;B0XM58	1724;1650;1650	A0A0J5Q446	1	3	S	T(0.002)Y(0.001)VIEDDS(0.996)EDDDGGDS(1)GDDFDEEDS(1)E	T(-26.22)Y(-29.35)VIEDDS(26.22)EDDDGGDS(83.9)GDDFDEEDS(102.72)E	16	2	2.9204	0	0	0	0	0	0	0	0	0	0	0	0	0	0	#DIV/0!	#NAME?	#NAME?	#DIV/0!	#NAME?	0	0	0	0	0	0	0	0	0	0	0	0	0	0	0	0	0	0	0	0
A0A0J5Q446;Q4WLF7;B0XM58	1733;1659;1659	A0A0J5Q446	1	3	S	T(0.051)Y(0.037)VIEDDS(0.912)EDDDGGDS(1)GDDFDEEDS(1)E	T(-12.51)Y(-13.97)VIEDDS(12.51)EDDDGGDS(66.22)GDDFDEEDS(109.74)E	25	2	1.676	0	0	0	0	0	0	0	0	0	0	0	0	0	0	#DIV/0!	#NAME?	#NAME?	#DIV/0!	#NAME?	0	0	0	0	0	0	0	0	0	0	0	0	0	0	0	0	0	0	0	0
Q6MYC2;E9R015;B0XRL2;A0A0J5Q457;A1D260	476;476;476;476;477	Q6MYC2	1	1;2	S	RPLS(1)PAES(1)DAENER	RPLS(86.41)PAES(86.41)DAENER	4	2	0.37185	40431000	6623600	33807000	0	0	0	0	0	0	0	0	0	0	0	#DIV/0!	#NAME?	#NAME?	#DIV/0!	#NAME?	0	0	0	0	0	0	0	0	0	0	0	0	0	0	0	0	0	0	0	0
Q6MYC2;E9R015;B0XRL2;A0A0J5Q457;A1D260	480;480;480;480;481	Q6MYC2	1	2	S	RPLS(1)PAES(1)DAENER	RPLS(86.41)PAES(86.41)DAENER	8	2	0.37185	33807000	0	33807000	0	0	0	0	0	0	0	0	0	0	0	#DIV/0!	#NAME?	#NAME?	#DIV/0!	#NAME?	0	0	0	0	0	0	0	0	0	0	0	0	0	0	0	0	0	0	0	0
Q4WVU1;B0Y1V9;A0A0J5Q4P8	82;82;81	Q4WVU1	1	1	S	KPS(1)EIEDNVDGVLLR	KPS(99.06)EIEDNVDGVLLR	3	2	0.87222	2763200	2763200	0	0	0	0	0	0	0	0	0	0	0	0	#DIV/0!	#NAME?	#NAME?	#DIV/0!	#NAME?	0	0	0	0	0	0	0	0	0	0	0	0	0	0	0	0	0	0	0	0
Q4WVU6;B0Y231;A0A0J5Q4Q6	350;350;350	Q4WVU6	1	3	S	NLHWT(0.05)ENVLDS(0.95)PQDS(1)DNADS(1)DLGR	NLHWT(-12.77)ENVLDS(12.77)PQDS(56.7)DNADS(65.91)DLGR	20	3	-0.58425	0	0	0	0	0	0	0	0	0	0	0	0	0	0	#DIV/0!	#NAME?	#NAME?	#DIV/0!	#NAME?	0	0	0	0	0	0	0	0	0	0	0	0	0	0	0	0	0	0	0	0
Q4WRZ1;B0XMT8;A0A0J5Q4Z4	234;234;234	Q4WRZ1	1	1	S	DEWES(1)EGEEEVEDAAAQTNAGQDQER	DEWES(79.43)EGEEEVEDAAAQT(-79.43)NAGQDQER	5	2	-1.1382	0	0	0	0	0	0	0	0	0	0	0	0	0	0	#DIV/0!	#NAME?	#NAME?	#DIV/0!	#NAME?	0	0	0	0	0	0	0	0	0	0	0	0	0	0	0	0	0	0	0	0
Q4WS60;B0XRP3;A0A0J5Q544;Q6MYA4;A1D226	157;157;157;173;157	Q4WS60	1	1;2	S	DADDS(1)GS(1)EEEDDDDLVAR	DADDS(161.75)GS(161.75)EEEDDDDLVAR	5	2	-0.062241	0	0	0	0	0	0	0	0	0	0	0	0	0	0	#DIV/0!	#NAME?	#NAME?	#DIV/0!	#NAME?	0	0	0	0	0	0	0	0	0	0	0	0	0	0	0	0	0	0	0	0
Q4WS60;B0XRP3;A0A0J5Q544;Q6MYA4;A1D226	159;159;159;175;159	Q4WS60	1	2	S	DADDS(1)GS(1)EEEDDDDLVAR	DADDS(161.75)GS(161.75)EEEDDDDLVAR	7	2	-0.062241	0	0	0	0	0	0	0	0	0	0	0	0	0	0	#DIV/0!	#NAME?	#NAME?	#DIV/0!	#NAME?	0	0	0	0	0	0	0	0	0	0	0	0	0	0	0	0	0	0	0	0
Q4WS60;B0XRP3;A0A0J5Q544;Q6MYA4	1432;1432;1432;1444	Q4WS60	1	1	S	QQDAVEDDEDEDES(1)GEDR	QQDAVEDDEDEDES(152.13)GEDR	14	2	0.24342	0	0	0	0	0	0	0	0	0	0	0	0	0	0	#DIV/0!	#NAME?	#NAME?	#DIV/0!	#NAME?	0	0	0	0	0	0	0	0	0	0	0	0	0	0	0	0	0	0	0	0
Q6MYE9;Q4WSB6;B0XRC1;A1D285;A0A0J5Q593	395;437;437;437;437	Q6MYE9	1	1	S	SLEAEEMES(1)ECDD	S(-70.34)LEAEEMES(70.34)ECDD	9	2	0.74137	0	0	0	0	0	0	0	0	0	0	0	0	0	0	#DIV/0!	#NAME?	#NAME?	#DIV/0!	#NAME?	0	0	0	0	0	0	0	0	0	0	0	0	0	0	0	0	0	0	0	0
A0A0J5Q5T5;Q4WMZ5;B0Y7K7	778;781;781	A0A0J5Q5T5	1	2	S	ADQDLNEQS(1)EGS(1)DADMNDDEMEQIDEQLVK	ADQDLNEQS(80.85)EGS(80.85)DADMNDDEMEQIDEQLVK	9	3	-0.069209	0	0	0	0	0	0	0	0	0	0	0	0	0	0	#DIV/0!	#NAME?	#NAME?	#DIV/0!	#NAME?	0	0	0	0	0	0	0	0	0	0	0	0	0	0	0	0	0	0	0	0
A0A0J5Q5T5;Q4WMZ5;B0Y7K7	781;784;784	A0A0J5Q5T5	1	2	S	ADQDLNEQS(1)EGS(1)DADMNDDEMEQIDEQLVK	ADQDLNEQS(80.85)EGS(80.85)DADMNDDEMEQIDEQLVK	12	3	-0.069209	0	0	0	0	0	0	0	0	0	0	0	0	0	0	#DIV/0!	#NAME?	#NAME?	#DIV/0!	#NAME?	0	0	0	0	0	0	0	0	0	0	0	0	0	0	0	0	0	0	0	0
Q4WMY9;B0Y7L2;A0A0J5Q5U0	50;50;50	Q4WMY9	1	1	S	RPS(1)FGEEGEGDGDETFSYFR	RPS(80.8)FGEEGEGDGDET(-80.8)FS(-88.6)Y(-103.92)FR	3	3	-0.10047	7081200	7081200	0	0	0	0	0	0	0	0	0	0	0	0	#DIV/0!	#NAME?	#NAME?	#DIV/0!	#NAME?	0	0	0	0	0	0	0	0	0	0	0	0	0	0	0	0	0	0	0	0
Q4WM69;B0Y8D9;A0A0J5Q6K1	177;177;177	Q4WM69	1	2	S	LSDEQLLELLDWS(1)ES(1)EDEK	LS(-122.49)DEQLLELLDWS(122.49)ES(134.13)EDEK	13	2	0.31838	5724100	0	5724100	0	0	0	0	0	0	0	0	0	0	0	#DIV/0!	#NAME?	#NAME?	#DIV/0!	#NAME?	0	0	0	0	0	0	0	0	0	0	0	0	0	0	0	0	0	0	0	0
Q4WM69;B0Y8D9;A0A0J5Q6K1	179;179;179	Q4WM69	1	2	S	LSDEQLLELLDWS(1)ES(1)EDEK	LS(-122.49)DEQLLELLDWS(122.49)ES(134.13)EDEK	15	2	0.31838	5724100	0	5724100	0	0	0	0	0	0	0	0	0	0	0	#DIV/0!	#NAME?	#NAME?	#DIV/0!	#NAME?	0	0	0	0	0	0	0	0	0	0	0	0	0	0	0	0	0	0	0	0
A0A0J5SFE5	779	A0A0J5SFE5	1	1	S	IRDPEDEFDIAENAS(1)PDLKR	IRDPEDEFDIAENAS(68.17)PDLKR	15	3	-0.54414	12940000	12940000	0	0	0	0	0	0	0	0	0	0	0	0	#DIV/0!	#NAME?	#NAME?	#DIV/0!	#NAME?	0	0	0	0	0	0	0	0	0	0	0	0	0	0	0	0	0	0	0	0
A0A0J5SFK7;A1D1Q9	188;188	A0A0J5SFK7	1	1	S	AFS(1)DAIVLEASR	AFS(132.86)DAIVLEAS(-132.86)R	3	2	-0.42931	6781000	6781000	0	0	0	0	0	0	0	0	0	0	0	0	#DIV/0!	#NAME?	#NAME?	#DIV/0!	#NAME?	0	0	0	0	0	0	0	0	0	0	0	0	0	0	0	0	0	0	0	0
A0A0J5SFL1	516	A0A0J5SFL1	1	1	S	GLPS(1)DAEDDEVDEAEDDAAWER	GLPS(199.75)DAEDDEVDEAEDDAAWER	4	2	-1.2492	9877300	9877300	0	0	0	0	0	0	0	0	0	0	0	0	#DIV/0!	#NAME?	#NAME?	#DIV/0!	#NAME?	0	0	0	0	0	0	0	0	0	0	0	0	0	0	0	0	0	0	0	0
Q4WC57;B0Y9Q6;A1DBH0;A0A0J5SHS3	247;247;247;247	Q4WC57	1	2	S	DGFS(1)VS(1)DHEEDPDDTQK	DGFS(95.34)VS(64.91)DHEEDPDDT(-64.91)QK	4	2	2.8019	0	0	0	0	0	0	0	0	0	0	0	0	0	0	#DIV/0!	#NAME?	#NAME?	#DIV/0!	#NAME?	0	0	0	0	0	0	0	0	0	0	0	0	0	0	0	0	0	0	0	0
Q4WC57;B0Y9Q6;A1DBH0;A0A0J5SHS3	249;249;249;249	Q4WC57	1	2	S	DGFS(1)VS(1)DHEEDPDDTQK	DGFS(95.34)VS(64.91)DHEEDPDDT(-64.91)QK	6	2	2.8019	0	0	0	0	0	0	0	0	0	0	0	0	0	0	#DIV/0!	#NAME?	#NAME?	#DIV/0!	#NAME?	0	0	0	0	0	0	0	0	0	0	0	0	0	0	0	0	0	0	0	0
Q4WJD4;B0XPK0;A1D3Z0;A0A0J5SJ10	166;166;166;166	Q4WJD4	1	4	S	DT(0.004)GDNGS(0.996)VHDS(1)AS(1)DS(1)E	DT(-23.96)GDNGS(23.96)VHDS(78.88)AS(106.9)DS(110.68)E	11	2	0.60665	0	0	0	0	0	0	0	0	0	0	0	0	0	0	#DIV/0!	#NAME?	#NAME?	#DIV/0!	#NAME?	0	0	0	0	0	0	0	0	0	0	0	0	0	0	0	0	0	0	0	0
Q4WJD4;B0XPK0;A1D3Z0;A0A0J5SJ10	168;168;168;168	Q4WJD4	1	4	S	DT(0.004)GDNGS(0.996)VHDS(1)AS(1)DS(1)E	DT(-23.96)GDNGS(23.96)VHDS(78.88)AS(106.9)DS(110.68)E	13	2	0.60665	0	0	0	0	0	0	0	0	0	0	0	0	0	0	#DIV/0!	#NAME?	#NAME?	#DIV/0!	#NAME?	0	0	0	0	0	0	0	0	0	0	0	0	0	0	0	0	0	0	0	0
Q4WJD4;B0XPK0;A1D3Z0;A0A0J5SJ10	170;170;170;170	Q4WJD4	1	4	S	DT(0.004)GDNGS(0.996)VHDS(1)AS(1)DS(1)E	DT(-23.96)GDNGS(23.96)VHDS(78.88)AS(106.9)DS(110.68)E	15	2	0.60665	0	0	0	0	0	0	0	0	0	0	0	0	0	0	#DIV/0!	#NAME?	#NAME?	#DIV/0!	#NAME?	0	0	0	0	0	0	0	0	0	0	0	0	0	0	0	0	0	0	0	0
Q4WJH3;B0XPG1;A1D431;A0A0J5SJ44	42;42;42;42	Q4WJH3	1	3	S	TVDDDTDFFMAQANDS(1)QS(1)S(1)VGVGNFR	T(-91.34)VDDDT(-83.52)DFFMAQANDS(83.52)QS(83.52)S(83.52)VGVGNFR	16	3	0.34575	0	0	0	0	0	0	0	0	0	0	0	0	0	0	#DIV/0!	#NAME?	#NAME?	#DIV/0!	#NAME?	0	0	0	0	0	0	0	0	0	0	0	0	0	0	0	0	0	0	0	0
Q4WJH3;B0XPG1;A1D431;A0A0J5SJ44	44;44;44;44	Q4WJH3	1	3	S	TVDDDTDFFMAQANDS(1)QS(1)S(1)VGVGNFR	T(-91.34)VDDDT(-83.52)DFFMAQANDS(83.52)QS(83.52)S(83.52)VGVGNFR	18	3	0.34575	0	0	0	0	0	0	0	0	0	0	0	0	0	0	#DIV/0!	#NAME?	#NAME?	#DIV/0!	#NAME?	0	0	0	0	0	0	0	0	0	0	0	0	0	0	0	0	0	0	0	0
Q4WJH3;B0XPG1;A1D431;A0A0J5SJ44	45;45;45;45	Q4WJH3	1	3	S	TVDDDTDFFMAQANDS(1)QS(1)S(1)VGVGNFR	T(-91.34)VDDDT(-83.52)DFFMAQANDS(83.52)QS(83.52)S(83.52)VGVGNFR	19	3	0.34575	0	0	0	0	0	0	0	0	0	0	0	0	0	0	#DIV/0!	#NAME?	#NAME?	#DIV/0!	#NAME?	0	0	0	0	0	0	0	0	0	0	0	0	0	0	0	0	0	0	0	0
Q4WJS5;B0XNS4;A0A0J5SJE7	332;332;332	Q4WJS5	1	1	S	VGS(1)EGAAPGR	VGS(127.51)EGAAPGR	3	2	2.2689	0	0	0	0	0	0	0	0	0	0	0	0	0	0	#DIV/0!	#NAME?	#NAME?	#DIV/0!	#NAME?	0	0	0	0	0	0	0	0	0	0	0	0	0	0	0	0	0	0	0	0
B0XND6;A0A0J5SJI8;Q4WJZ9;A1CRM4	652;652;652;646	B0XND6	1	2;3	S	GEEES(1)QS(1)EAES(1)EVGR	GEEES(109.28)QS(109.28)EAES(109.28)EVGR	5	2	2.3703	0	0	0	0	0	0	0	0	0	0	0	0	0	0	#DIV/0!	#NAME?	#NAME?	#DIV/0!	#NAME?	0	0	0	0	0	0	0	0	0	0	0	0	0	0	0	0	0	0	0	0
B0XND6;A0A0J5SJI8;Q4WJZ9;A1CRM4	654;654;654;648	B0XND6	1	2;3	S	GEEES(1)QS(1)EAES(1)EVGR	GEEES(109.28)QS(109.28)EAES(109.28)EVGR	7	2	2.3703	0	0	0	0	0	0	0	0	0	0	0	0	0	0	#DIV/0!	#NAME?	#NAME?	#DIV/0!	#NAME?	0	0	0	0	0	0	0	0	0	0	0	0	0	0	0	0	0	0	0	0
B0XND6;A0A0J5SJI8;Q4WJZ9;A1CRM4	658;658;658;652	B0XND6	1	3	S	GEEES(1)QS(1)EAES(1)EVGR	GEEES(109.28)QS(109.28)EAES(109.28)EVGR	11	2	2.3703	0	0	0	0	0	0	0	0	0	0	0	0	0	0	#DIV/0!	#NAME?	#NAME?	#DIV/0!	#NAME?	0	0	0	0	0	0	0	0	0	0	0	0	0	0	0	0	0	0	0	0
B0XND6;A0A0J5SJI8;Q4WJZ9;A1D4K1	89;89;89;89	B0XND6	1	4	S	FGGDDES(1)ELS(1)S(1)NAGS(1)DGEGHR	FGGDDES(68.42)ELS(68.42)S(68.42)NAGS(68.42)DGEGHR	7	2	0.78901	0	0	0	0	0	0	0	0	0	0	0	0	0	0	#DIV/0!	#NAME?	#NAME?	#DIV/0!	#NAME?	0	0	0	0	0	0	0	0	0	0	0	0	0	0	0	0	0	0	0	0
B0XND6;A0A0J5SJI8;Q4WJZ9;A1D4K1	92;92;92;92	B0XND6	1	4	S	FGGDDES(1)ELS(1)S(1)NAGS(1)DGEGHR	FGGDDES(68.42)ELS(68.42)S(68.42)NAGS(68.42)DGEGHR	10	2	0.78901	0	0	0	0	0	0	0	0	0	0	0	0	0	0	#DIV/0!	#NAME?	#NAME?	#DIV/0!	#NAME?	0	0	0	0	0	0	0	0	0	0	0	0	0	0	0	0	0	0	0	0
B0XND6;A0A0J5SJI8;Q4WJZ9;A1D4K1	93;93;93;93	B0XND6	1	4	S	FGGDDES(1)ELS(1)S(1)NAGS(1)DGEGHR	FGGDDES(68.42)ELS(68.42)S(68.42)NAGS(68.42)DGEGHR	11	2	0.78901	0	0	0	0	0	0	0	0	0	0	0	0	0	0	#DIV/0!	#NAME?	#NAME?	#DIV/0!	#NAME?	0	0	0	0	0	0	0	0	0	0	0	0	0	0	0	0	0	0	0	0
B0XND6;A0A0J5SJI8;Q4WJZ9;A1D4K1	97;97;97;97	B0XND6	1	4	S	FGGDDES(1)ELS(1)S(1)NAGS(1)DGEGHR	FGGDDES(68.42)ELS(68.42)S(68.42)NAGS(68.42)DGEGHR	15	2	0.78901	0	0	0	0	0	0	0	0	0	0	0	0	0	0	#DIV/0!	#NAME?	#NAME?	#DIV/0!	#NAME?	0	0	0	0	0	0	0	0	0	0	0	0	0	0	0	0	0	0	0	0
Q4WK52;B0XN87;A1D4P8;A0A0J5SJM4	78;78;78;78	Q4WK52	1	1	S	S(1)PKPAAVATPR	S(83.97)PKPAAVAT(-83.97)PR	1	2	0.19227	52675000	52675000	0	0	0	0	0	0	0	0	0	0	0	0	#DIV/0!	#NAME?	#NAME?	#DIV/0!	#NAME?	0	0	0	0	0	0	0	0	0	0	0	0	0	0	0	0	0	0	0	0
Q4WKG5;B0XMJ3;A1D503;A0A0J5SJV7	439;439;439;439	Q4WKG5	1	1	S	DYEEVAADS(1)MDEEVEAEY	DY(-92.58)EEVAADS(92.58)MDEEVEAEY(-117.16)	9	2	-0.23785	0	0	0	0	0	0	0	0	0	0	0	0	0	0	#DIV/0!	#NAME?	#NAME?	#DIV/0!	#NAME?	0	0	0	0	0	0	0	0	0	0	0	0	0	0	0	0	0	0	0	0
B0XVE3;A0A0J5SKR3;Q4WHM0;A1DFR2	1172;1172;1173;1173	B0XVE3	1	1	S	ALSSFLLYQQS(1)PR	ALS(-80.98)S(-85.38)FLLY(-76.64)QQS(76.64)PR	11	2	2.2607	7865800	7865800	0	0	0	0	0	0	0	0	0	0	0	0	#DIV/0!	#NAME?	#NAME?	#DIV/0!	#NAME?	0	0	0	0	0	0	0	0	0	0	0	0	0	0	0	0	0	0	0	0
Q4W9R5;B0YEF7;A1D9M7;A0A0J5SL92	66;66;66;66	Q4W9R5	1	1;2	S	LDGGEES(1)DGDS(1)PR	LDGGEES(66.28)DGDS(66.28)PR	7	2	0.53093	2183300	0	2183300	0	0	0	0	0	0	0	0	0	0	0	#DIV/0!	#NAME?	#NAME?	#DIV/0!	#NAME?	0	0	0	0	0	0	0	0	0	0	0	0	0	0	0	0	0	0	0	0
Q4W9R5;B0YEF7;A1D9M7;A0A0J5SL92	70;70;70;70	Q4W9R5	1	2	S	LDGGEES(1)DGDS(1)PR	LDGGEES(66.28)DGDS(66.28)PR	11	2	0.53093	2183300	0	2183300	0	0	0	0	0	0	0	0	0	0	0	#DIV/0!	#NAME?	#NAME?	#DIV/0!	#NAME?	0	0	0	0	0	0	0	0	0	0	0	0	0	0	0	0	0	0	0	0
B0XWP3;A1DJL6;A0A0J5SMS6	316;316;316	B0XWP3	1	1	S	LGDHAS(1)DEFILR	LGDHAS(133.15)DEFILR	6	2	-2.1157	0	0	0	0	0	0	0	0	0	0	0	0	0	0	#DIV/0!	#NAME?	#NAME?	#DIV/0!	#NAME?	0	0	0	0	0	0	0	0	0	0	0	0	0	0	0	0	0	0	0	0
A4DA10;A1CZN0;A0A0J5SP00	79;79;79	A4DA10	1	1	S	KEQLS(1)PPLDFK	KEQLS(120.84)PPLDFK	5	2	-0.39077	0	0	0	0	0	0	0	0	0	0	0	0	0	0	#DIV/0!	#NAME?	#NAME?	#DIV/0!	#NAME?	0	0	0	0	0	0	0	0	0	0	0	0	0	0	0	0	0	0	0	0
Q4WTW4;B0Y3D9;A0A0J5SP92	493;493;502	Q4WTW4	1	1	S	YGEDEHLFEDDDEEDVGS(1)DDDEEGGR	Y(-93.34)GEDEHLFEDDDEEDVGS(93.34)DDDEEGGR	18	3	-2.8591	0	0	0	0	0	0	0	0	0	0	0	0	0	0	#DIV/0!	#NAME?	#NAME?	#DIV/0!	#NAME?	0	0	0	0	0	0	0	0	0	0	0	0	0	0	0	0	0	0	0	0
A0A0J5SR80;Q4WYB9;B0XWW8	181;189;189	A0A0J5SR80	1	1	S	SMEEQLS(1)MDDEK	S(-76.17)MEEQLS(76.17)MDDEK	7	2	3.0784	1808600	1808600	0	0	0	0	0	0	0	0	0	0	0	0	#DIV/0!	#NAME?	#NAME?	#DIV/0!	#NAME?	0	0	0	0	0	0	0	0	0	0	0	0	0	0	0	0	0	0	0	0
Q4WY73;B0XX82;A0A0J5SRC1	642;642;642	Q4WY73	1	1	S	IIS(1)PPPEEEDPVTGAR	IIS(94.62)PPPEEEDPVT(-94.62)GAR	3	2	-0.55452	0	0	0	0	0	0	0	0	0	0	0	0	0	0	#DIV/0!	#NAME?	#NAME?	#DIV/0!	#NAME?	0	0	0	0	0	0	0	0	0	0	0	0	0	0	0	0	0	0	0	0
B0XXX5;A0A0J5SRT4;A4D9E5;A1D741	29;29;29;29	B0XXX5	1	2	S	FKS(1)PILGS(1)PR	FKS(122.12)PILGS(122.12)PR	3	2	0.79352	9423400	0	9423400	0	0	0	0	0	0	0	0	0	0	0	#DIV/0!	#NAME?	#NAME?	#DIV/0!	#NAME?	0	0	0	0	0	0	0	0	0	0	0	0	0	0	0	0	0	0	0	0
Q4WWH6;B0XZ48;A0A0J5SSY2;A1D8B9	138;138;138;138	Q4WWH6	1	2	S	QAS(1)QGIDDIFNS(1)DEDEEAAGDYGR	QAS(77.35)QGIDDIFNS(53.23)DEDEEAAGDY(-53.23)GR	3	3	-1.0544	0	0	0	0	0	0	0	0	0	0	0	0	0	0	#DIV/0!	#NAME?	#NAME?	#DIV/0!	#NAME?	0	0	0	0	0	0	0	0	0	0	0	0	0	0	0	0	0	0	0	0
Q4WWH1;B0XZ53;A0A0J5SSY6	254;254;254	Q4WWH1	1	1	S	GFVMIDEDEEDDEGS(1)GEEESGK	GFVMIDEDEEDDEGS(68.44)GEEES(-68.44)GK	15	2	-0.24684	33952000	33952000	0	0	0	0	0	0	0	0	0	0	0	0	#DIV/0!	#NAME?	#NAME?	#DIV/0!	#NAME?	0	0	0	0	0	0	0	0	0	0	0	0	0	0	0	0	0	0	0	0
A1DI39;A0A0J5SUV4	41;41	A1DI39	1	1	S	DGLFEPS(1)EQQK	DGLFEPS(67.88)EQQK	7	2	0.58792	3777400	3777400	0	0	0	0	0	0	0	0	0	0	0	0	#DIV/0!	#NAME?	#NAME?	#DIV/0!	#NAME?	0	0	0	0	0	0	0	0	0	0	0	0	0	0	0	0	0	0	0	0
Q4X050;B0XU51;A0A0J5SUW4	592;592;592	Q4X050	1	1	S	KEPS(1)EEGEEQPPAEEK	KEPS(87.14)EEGEEQPPAEEK	4	2	3.0443	593900	593900	0	0	0	0	0	0	0	0	0	0	0	0	#DIV/0!	#NAME?	#NAME?	#DIV/0!	#NAME?	0	0	0	0	0	0	0	0	0	0	0	0	0	0	0	0	0	0	0	0
A0A0J5SVL6;Q4X0R7;B0XSY2	217;258;258	A0A0J5SVL6	1	1	S	RGS(1)RDEVAFYQAEASMLNR	RGS(68.05)RDEVAFY(-68.05)QAEAS(-113.93)MLNR	3	3	0.32849	13376000	13376000	0	0	0	0	0	0	0	0	0	0	0	0	#DIV/0!	#NAME?	#NAME?	#DIV/0!	#NAME?	0	0	0	0	0	0	0	0	0	0	0	0	0	0	0	0	0	0	0	0
Q4X181;B0XSC3;A0A0J5SVX3	77;77;77	Q4X181	1	3	S	RGS(1)S(1)GS(1)EAGDDGQQGDEVSVLSR	RGS(67.34)S(67.34)GS(67.34)EAGDDGQQGDEVS(-67.34)VLS(-67.34)R	3	3	0.28266	0	0	0	0	0	0	0	0	0	0	0	0	0	0	#DIV/0!	#NAME?	#NAME?	#DIV/0!	#NAME?	0	0	0	0	0	0	0	0	0	0	0	0	0	0	0	0	0	0	0	0
Q4X181;B0XSC3;A0A0J5SVX3	78;78;78	Q4X181	1	3	S	RGS(1)S(1)GS(1)EAGDDGQQGDEVSVLSR	RGS(67.34)S(67.34)GS(67.34)EAGDDGQQGDEVS(-67.34)VLS(-67.34)R	4	3	0.28266	0	0	0	0	0	0	0	0	0	0	0	0	0	0	#DIV/0!	#NAME?	#NAME?	#DIV/0!	#NAME?	0	0	0	0	0	0	0	0	0	0	0	0	0	0	0	0	0	0	0	0
Q4X181;B0XSC3;A0A0J5SVX3	80;80;80	Q4X181	1	1;3	S	RGS(1)S(1)GS(1)EAGDDGQQGDEVSVLSR	RGS(67.34)S(67.34)GS(67.34)EAGDDGQQGDEVS(-67.34)VLS(-67.34)R	6	3	0.28266	3167700	3167700	0	0	0	0	0	0	0	0	0	0	0	0	#DIV/0!	#NAME?	#NAME?	#DIV/0!	#NAME?	0	0	0	0	0	0	0	0	0	0	0	0	0	0	0	0	0	0	0	0
Q4WQH9;B0Y4P3;A0A0J5SXF7;A1CW55	49;49;49;49	Q4WQH9	1	1;2;3	S	TASDADDDAGS(1)NS(1)DIDR	T(-167.29)AS(-141.03)DADDDAGS(141.03)NS(174.71)DIDR	11	2	0.67797	744800	744800	0	0	0	0	0	0	0	0	0	0	0	0	#DIV/0!	#NAME?	#NAME?	#DIV/0!	#NAME?	0	0	0	0	0	0	0	0	0	0	0	0	0	0	0	0	0	0	0	0
Q8TFW3;Q6MYI2;E9QTE7;B0XR92;A1D2B4;A0A0J5SXZ4	17;36;36;36;36;36	Q8TFW3	1	1;2	S	RHDDEDDGS(1)DNFGDDDVDS(0.892)VT(0.082)S(0.025)AAVTGR	RHDDEDDGS(121.13)DNFGDDDVDS(10.35)VT(-10.35)S(-15.49)AAVT(-57.25)GR	9	3	0.058787	0	0	0	0	0	0	0	0	0	0	0	0	0	0	#DIV/0!	#NAME?	#NAME?	#DIV/0!	#NAME?	0	0	0	0	0	0	0	0	0	0	0	0	0	0	0	0	0	0	0	0
Q4WVZ7;B0Y282;A0A0J5SYK4;A1DDD5;A1CBX6;Q5AXR1;A0A1U8QK75	8;8;8;8;8;8;8	Q4WVZ7;Q5AXR1	1	1	S	LDKS(1)LDEILVNR	LDKS(114.7)LDEILVNR	4	2	-0.99423	3689600	3689600	0	0	0	0	0	0	0	0	0	0	0	0	#DIV/0!	#NAME?	#NAME?	#DIV/0!	#NAME?	0	0	0	0	0	0	0	0	0	0	0	0	0	0	0	0	0	0	0	0
A0A0J5SYV1	115	A0A0J5SYV1	1	2	S	TLVHDLTLPPVANLDIPPS(1)PPGS(1)PEPMANAK	T(-99.43)LVHDLT(-99.19)LPPVANLDIPPS(99.19)PPGS(99.43)PEPMANAK	19	3	0.38393	68797000	0	68797000	0	0	0	0	0	0	0	0	0	0	0	#DIV/0!	#NAME?	#NAME?	#DIV/0!	#NAME?	0	0	0	0	0	0	0	0	0	0	0	0	0	0	0	0	0	0	0	0
A0A0J5SYV1	119	A0A0J5SYV1	1	2	S	TLVHDLTLPPVANLDIPPS(1)PPGS(1)PEPMANAK	T(-99.43)LVHDLT(-99.19)LPPVANLDIPPS(99.19)PPGS(99.43)PEPMANAK	23	3	0.38393	68797000	0	68797000	0	0	0	0	0	0	0	0	0	0	0	#DIV/0!	#NAME?	#NAME?	#DIV/0!	#NAME?	0	0	0	0	0	0	0	0	0	0	0	0	0	0	0	0	0	0	0	0
A0A0J5SZF2;Q4WMW0;B0Y7P1	295;295;295	A0A0J5SZF2	1	2	S	EEVEMDGKEDES(1)ELS(1)AGEEFTPEEQLALEK	EEVEMDGKEDES(74.53)ELS(53.83)AGEEFT(-53.83)PEEQLALEK	12	3	0.17703	34360000	0	34360000	0	0	0	0	0	0	0	0	0	0	0	#DIV/0!	#NAME?	#NAME?	#DIV/0!	#NAME?	0	0	0	0	0	0	0	0	0	0	0	0	0	0	0	0	0	0	0	0
Q4WMV5;A0A0J5SZF9;B0Y7P6	119;119;85	Q4WMV5	1	1	S	ELEDEDEDDDS(1)EGDDENFDLK	ELEDEDEDDDS(123.83)EGDDENFDLK	11	2	4.2682	0	0	0	0	0	0	0	0	0	0	0	0	0	0	#DIV/0!	#NAME?	#NAME?	#DIV/0!	#NAME?	0	0	0	0	0	0	0	0	0	0	0	0	0	0	0	0	0	0	0	0
A0A0J5T000	212	A0A0J5T000	1	1	S	EVMDEDDLDMGS(1)DDEED	EVMDEDDLDMGS(130.56)DDEED	12	2	1.3809	0	0	0	0	0	0	0	0	0	0	0	0	0	0	#DIV/0!	#NAME?	#NAME?	#DIV/0!	#NAME?	0	0	0	0	0	0	0	0	0	0	0	0	0	0	0	0	0	0	0	0
Q4WM46;B0Y8G3;A0A0J5T043;Q8NJL3	1073;1073;1100;922	Q4WM46	1		S	ELGGSTQSADAEANS(1)A	ELGGS(-89.59)T(-77.01)QS(-78.83)ADAEANS(77.01)A	15	2	-1.0035	1919600	1919600	0	0	0	0	0	0	0	0	0	0	0	0	#DIV/0!	#NAME?	#NAME?	#DIV/0!	#NAME?	0	0	0	0	0	0	0	0	0	0	0	0	0	0	0	0	0	0	0	0
Q5B8P7;A0A1U8QJK9	153;153	Q5B8P7	1	1	S	DLNEIS(1)LNEDK	DLNEIS(112.3)LNEDK	6	2	3.495	0	0	0	0	0	0	0	0	0	0	0	0	0	0	#DIV/0!	#NAME?	#NAME?	#DIV/0!	#NAME?	0	0	0	0	0	0	0	0	0	0	0	0	0	0	0	0	0	0	0	0
Q4X0X7;B0XSM0;A1C6N1;A1DHA1;Q5AZS1;A0A1U8QPZ9	14;14;14;14;14;14	Q4X0X7	1	3	S	MS(0.536)S(0.269)S(0.471)NDVY(0.218)QT(0.506)PLNS(1)R	MS(3.06)S(-3.67)S(3.06)NDVY(-3.06)QT(-3.06)PLNS(65.06)R	14	2	-2.7699	0	0	0	0	0	0	0	0	0	0	0	0	0	0	#DIV/0!	#NAME?	#NAME?	#DIV/0!	#NAME?	0	0	0	0	0	0	0	0	0	0	0	0	0	0	0	0	0	0	0	0
Q5BFM1;A0A1U8QQA5	104;104	Q5BFM1	1	3	S	T(1)LAS(1)T(1)LKDQK	T(125.31)LAS(125.31)T(125.31)LKDQK	4	2	2.9403	0	0	0	0	0	0	0	0	0	0	0	0	0	0	#DIV/0!	#NAME?	#NAME?	#DIV/0!	#NAME?	0	0	0	0	0	0	0	0	0	0	0	0	0	0	0	0	0	0	0	0
Q5ATM0;A0A1U8QQF0	247;247	Q5ATM0	1	2	S	HY(1)ALHS(1)MLGRKPWSR	HY(84.4)ALHS(79.23)MLGRKPWS(-79.23)R	6	2	-4.2763	0	0	0	0	0	0	0	0	0	0	0	0	0	0	#DIV/0!	#NAME?	#NAME?	#DIV/0!	#NAME?	0	0	0	0	0	0	0	0	0	0	0	0	0	0	0	0	0	0	0	0
Q5AQQ9;A0A1U8QR52	555;555	Q5AQQ9	1	1	S	AATQGEAS(1)VPR	AAT(-79.35)QGEAS(79.35)VPR	8	2	0.14456	0	0	0	0	0	0	0	0	0	0	0	0	0	0	#DIV/0!	#NAME?	#NAME?	#DIV/0!	#NAME?	0	0	0	0	0	0	0	0	0	0	0	0	0	0	0	0	0	0	0	0
Q5B281;A0A1U8QUD6	12;12	Q5B281	1	2	S	MVATSVRNDVLS(1)VMS(1)KAHR	MVAT(-75.14)S(-74.93)VRNDVLS(75.91)VMS(74.93)KAHR	12	3	0.42576	0	0	0	0	0	0	0	0	0	0	0	0	0	0	#DIV/0!	#NAME?	#NAME?	#DIV/0!	#NAME?	0	0	0	0	0	0	0	0	0	0	0	0	0	0	0	0	0	0	0	0
Q5B281;A0A1U8QUD6	15;15	Q5B281	1	2	S	MVATSVRNDVLS(1)VMS(1)KAHR	MVAT(-75.14)S(-74.93)VRNDVLS(75.91)VMS(74.93)KAHR	15	3	0.42576	0	0	0	0	0	0	0	0	0	0	0	0	0	0	#DIV/0!	#NAME?	#NAME?	#DIV/0!	#NAME?	0	0	0	0	0	0	0	0	0	0	0	0	0	0	0	0	0	0	0	0
Q5AU51;A0A1U8QVL0	646;646	Q5AU51	1	4	S	EY(1)S(1)RGGLVIT(1)KAEY(0.134)GHY(0.822)PS(0.043)K	EY(74.91)S(75.06)RGGLVIT(68.02)KAEY(-7.86)GHY(7.86)PS(-12.79)K	3	3	2.19	413020	0	0	413020	0	0	0	0	0	0	0	0	0	0	#DIV/0!	#NAME?	#NAME?	#DIV/0!	#NAME?	0	0	0	0	0	0	0	0	0	0	0	0	0	0	0	0	0	0	0	0
Q5AT27;A0A1U8QVM6	237;237	Q5AT27	1	3	S	Y(1)GGEDPDY(1)S(1)KR	Y(76.16)GGEDPDY(76.16)S(76.16)KR	9	2	4.1791	0	0	0	0	0	0	0	0	0	0	0	0	0	0	#DIV/0!	#NAME?	#NAME?	#DIV/0!	#NAME?	0	0	0	0	0	0	0	0	0	0	0	0	0	0	0	0	0	0	0	0
Q5BB13;A0A1U8QW41	404;404	Q5BB13	1	2	S	Y(1)S(1)MLANGKAIRR	Y(94.54)S(94.54)MLANGKAIRR	2	2	-4.1065	0	0	0	0	0	0	0	0	0	0	0	0	0	0	#DIV/0!	#NAME?	#NAME?	#DIV/0!	#NAME?	0	0	0	0	0	0	0	0	0	0	0	0	0	0	0	0	0	0	0	0
Q5AZF1;A0A1U8QWT5	340;340	Q5AZF1	1	1	S	QVFS(1)FKFDHPVVQMR	QVFS(94.02)FKFDHPVVQMR	4	2	0.15326	2684500	2684500	0	0	0	0	0	0	0	0	0	0	0	0	#DIV/0!	#NAME?	#NAME?	#DIV/0!	#NAME?	0	0	0	0	0	0	0	0	0	0	0	0	0	0	0	0	0	0	0	0
A1CL89	298	A1CL89	1	2	S	T(0.005)APGGHMQLS(0.995)EKLLS(1)K	T(-23.39)APGGHMQLS(23.39)EKLLS(100.02)K	15	2	-3.3067	0	0	0	0	0	0	0	0	0	0	0	0	0	0	#DIV/0!	#NAME?	#NAME?	#DIV/0!	#NAME?	0	0	0	0	0	0	0	0	0	0	0	0	0	0	0	0	0	0	0	0
A1CNV1;Q4WRU4;B0XN53;A0A0J5PK94	492;498;498;498	A1CNV1	1	1;2	S	ESYETGWMS(1)DS(1)DFDDD	ES(-168.79)Y(-206.62)ET(-113.08)GWMS(113.08)DS(140.26)DFDDD	9	2	-1.1281	0	0	0	0	0	0	0	0	0	0	0	0	0	0	#DIV/0!	#NAME?	#NAME?	#DIV/0!	#NAME?	0	0	0	0	0	0	0	0	0	0	0	0	0	0	0	0	0	0	0	0
A1CNV1;Q4WRU4;B0XN53;A0A0J5PK94	494;500;500;500	A1CNV1	1	2	S	ESYETGWMS(1)DS(1)DFDDD	ES(-168.79)Y(-206.62)ET(-113.08)GWMS(113.08)DS(140.26)DFDDD	11	2	-1.1281	0	0	0	0	0	0	0	0	0	0	0	0	0	0	#DIV/0!	#NAME?	#NAME?	#DIV/0!	#NAME?	0	0	0	0	0	0	0	0	0	0	0	0	0	0	0	0	0	0	0	0
A1CX90;A0A0J5PFZ3;G5D8T1	456;456;457	A1CX90	1	2	S	FEELPDS(1)DES(1)D	FEELPDS(99.14)DES(99.14)D	7	2	2.2036	0	0	0	0	0	0	0	0	0	0	0	0	0	0	#DIV/0!	#NAME?	#NAME?	#DIV/0!	#NAME?	0	0	0	0	0	0	0	0	0	0	0	0	0	0	0	0	0	0	0	0
A1CX90;A0A0J5PFZ3;G5D8T1	459;459;460	A1CX90	1	2	S	FEELPDS(1)DES(1)D	FEELPDS(99.14)DES(99.14)D	10	2	2.2036	0	0	0	0	0	0	0	0	0	0	0	0	0	0	#DIV/0!	#NAME?	#NAME?	#DIV/0!	#NAME?	0	0	0	0	0	0	0	0	0	0	0	0	0	0	0	0	0	0	0	0
Q4WT61;A1D338;C8VSQ5;Q5BDZ5	110;110;109;109	Q4WT61	1	1	S	S(1)FDISAR	S(64.67)FDIS(-64.67)AR	1	2	3.232	13016000	13016000	0	0	0	0	0	0	0	0	0	0	0	0	#DIV/0!	#NAME?	#NAME?	#DIV/0!	#NAME?	0	0	0	0	0	0	0	0	0	0	0	0	0	0	0	0	0	0	0	0
A1D3A0	702	A1D3A0	1	4	S	Y(1)QQES(1)NLRLS(1)HS(1)MLDR	Y(82.12)QQES(82.12)NLRLS(82.12)HS(82.12)MLDR	5	2	2.5807	0	0	0	0	0	0	0	0	0	0	0	0	0	0	#DIV/0!	#NAME?	#NAME?	#DIV/0!	#NAME?	0	0	0	0	0	0	0	0	0	0	0	0	0	0	0	0	0	0	0	0
A1D3A0	707	A1D3A0	1	4	S	Y(1)QQES(1)NLRLS(1)HS(1)MLDR	Y(82.12)QQES(82.12)NLRLS(82.12)HS(82.12)MLDR	10	2	2.5807	0	0	0	0	0	0	0	0	0	0	0	0	0	0	#DIV/0!	#NAME?	#NAME?	#DIV/0!	#NAME?	0	0	0	0	0	0	0	0	0	0	0	0	0	0	0	0	0	0	0	0
A1D3A0	709	A1D3A0	1	4	S	Y(1)QQES(1)NLRLS(1)HS(1)MLDR	Y(82.12)QQES(82.12)NLRLS(82.12)HS(82.12)MLDR	12	2	2.5807	0	0	0	0	0	0	0	0	0	0	0	0	0	0	#DIV/0!	#NAME?	#NAME?	#DIV/0!	#NAME?	0	0	0	0	0	0	0	0	0	0	0	0	0	0	0	0	0	0	0	0
A1D3S5	24	A1D3S5	1	4	S	RMS(1)IS(1)DAS(1)DVAS(0.999)DPGS(0.001)PSK	RMS(102.61)IS(79.61)DAS(52.17)DVAS(30.77)DPGS(-30.77)PS(-50.72)K	3	2	2.1793	0	0	0	0	0	0	0	0	0	0	0	0	0	0	#DIV/0!	#NAME?	#NAME?	#DIV/0!	#NAME?	0	0	0	0	0	0	0	0	0	0	0	0	0	0	0	0	0	0	0	0
A1D3S5	26	A1D3S5	1	4	S	RMS(1)IS(1)DAS(1)DVAS(0.999)DPGS(0.001)PSK	RMS(102.61)IS(79.61)DAS(52.17)DVAS(30.77)DPGS(-30.77)PS(-50.72)K	5	2	2.1793	0	0	0	0	0	0	0	0	0	0	0	0	0	0	#DIV/0!	#NAME?	#NAME?	#DIV/0!	#NAME?	0	0	0	0	0	0	0	0	0	0	0	0	0	0	0	0	0	0	0	0
A1D5E5	1581	A1D5E5	1	2	S	GS(1)QMQVT(1)HPEQGLMFGVARSLR	GS(68.57)QMQVT(61.57)HPEQGLMFGVARS(-61.57)LR	2	3	-0.75769	23731000	0	23731000	0	0	0	0	0	0	0	0	0	0	0	#DIV/0!	#NAME?	#NAME?	#DIV/0!	#NAME?	0	0	0	0	0	0	0	0	0	0	0	0	0	0	0	0	0	0	0	0
A1D688	465	A1D688	1	1;2	S	LIEEVS(1)DEEMADADS(1)DEEPK	LIEEVS(78.42)DEEMADADS(78.42)DEEPK	6	2	0.88754	0	0	0	0	0	0	0	0	0	0	0	0	0	0	#DIV/0!	#NAME?	#NAME?	#DIV/0!	#NAME?	0	0	0	0	0	0	0	0	0	0	0	0	0	0	0	0	0	0	0	0
A1D688	474	A1D688	1	2	S	LIEEVS(1)DEEMADADS(1)DEEPK	LIEEVS(78.42)DEEMADADS(78.42)DEEPK	15	2	0.88754	0	0	0	0	0	0	0	0	0	0	0	0	0	0	#DIV/0!	#NAME?	#NAME?	#DIV/0!	#NAME?	0	0	0	0	0	0	0	0	0	0	0	0	0	0	0	0	0	0	0	0
A1DE39	6	A1DE39	1	1	S	NSQGS(1)APQKK	NS(-98.65)QGS(98.65)APQKK	5	2	4.2292	0	0	0	0	0	0	0	0	0	0	0	0	0	0	#DIV/0!	#NAME?	#NAME?	#DIV/0!	#NAME?	0	0	0	0	0	0	0	0	0	0	0	0	0	0	0	0	0	0	0	0
A1DGW0;Q4X1D8;B0XS68;A0A0J5PYP9	709;706;706;707	A1DGW0;Q4X1D8	1	1	S	MSRPPPPIPTNPPMS(1)PQFQGR	MS(-127.86)RPPPPIPT(-82)NPPMS(82)PQFQGR	15	3	0.24071	54002000	54002000	0	0	0	0	0	0	0	0	0	0	0	0	#DIV/0!	#NAME?	#NAME?	#DIV/0!	#NAME?	0	0	0	0	0	0	0	0	0	0	0	0	0	0	0	0	0	0	0	0
A4DA62;B0YEN0	240;248	A4DA62	1	3;4;5	S	LEEEQNHS(1)S(1)S(1)S(1)S(1)DHER	LEEEQNHS(148.85)S(148.85)S(148.85)S(148.85)S(148.85)DHER	8	2	4.0531	0	0	0	0	0	0	0	0	0	0	0	0	0	0	#DIV/0!	#NAME?	#NAME?	#DIV/0!	#NAME?	0	0	0	0	0	0	0	0	0	0	0	0	0	0	0	0	0	0	0	0
A4DA62;B0YEN0	241;249	A4DA62	1	2;3;4;5	S	LEEEQNHS(1)S(1)S(1)S(1)S(1)DHER	LEEEQNHS(148.85)S(148.85)S(148.85)S(148.85)S(148.85)DHER	9	2	4.0531	0	0	0	0	0	0	0	0	0	0	0	0	0	0	#DIV/0!	#NAME?	#NAME?	#DIV/0!	#NAME?	0	0	0	0	0	0	0	0	0	0	0	0	0	0	0	0	0	0	0	0
A4DA62;B0YEN0	242;250	A4DA62	1	2;3;4;5	S	LEEEQNHS(1)S(1)S(1)S(1)S(1)DHER	LEEEQNHS(148.85)S(148.85)S(148.85)S(148.85)S(148.85)DHER	10	2	4.0531	0	0	0	0	0	0	0	0	0	0	0	0	0	0	#DIV/0!	#NAME?	#NAME?	#DIV/0!	#NAME?	0	0	0	0	0	0	0	0	0	0	0	0	0	0	0	0	0	0	0	0
A4DA62;B0YEN0	243;251	A4DA62	1	1;2;3;4;5	S	LEEEQNHS(1)S(1)S(1)S(1)S(1)DHER	LEEEQNHS(148.85)S(148.85)S(148.85)S(148.85)S(148.85)DHER	11	2	4.0531	7065200	7065200	0	0	0	0	0	0	0	0	0	0	0	0	#DIV/0!	#NAME?	#NAME?	#DIV/0!	#NAME?	0	0	0	0	0	0	0	0	0	0	0	0	0	0	0	0	0	0	0	0
Q4WKB9;B0XMV1	826;826	Q4WKB9	1	4	S	GDS(1)LS(1)RS(1)PS(1)PPPR	GDS(102.29)LS(102.29)RS(102.29)PS(102.29)PPPR	3	2	1.0784	0	0	0	0	0	0	0	0	0	0	0	0	0	0	#DIV/0!	#NAME?	#NAME?	#DIV/0!	#NAME?	0	0	0	0	0	0	0	0	0	0	0	0	0	0	0	0	0	0	0	0
Q4WKB9;B0XMV1	828;828	Q4WKB9	1	4	S	GDS(1)LS(1)RS(1)PS(1)PPPR	GDS(102.29)LS(102.29)RS(102.29)PS(102.29)PPPR	5	2	1.0784	0	0	0	0	0	0	0	0	0	0	0	0	0	0	#DIV/0!	#NAME?	#NAME?	#DIV/0!	#NAME?	0	0	0	0	0	0	0	0	0	0	0	0	0	0	0	0	0	0	0	0
Q4WKB9;B0XMV1	830;830	Q4WKB9	1	4	S	GDS(1)LS(1)RS(1)PS(1)PPPR	GDS(102.29)LS(102.29)RS(102.29)PS(102.29)PPPR	7	2	1.0784	0	0	0	0	0	0	0	0	0	0	0	0	0	0	#DIV/0!	#NAME?	#NAME?	#DIV/0!	#NAME?	0	0	0	0	0	0	0	0	0	0	0	0	0	0	0	0	0	0	0	0
Q4WKB9;B0XMV1	832;832	Q4WKB9	1	4	S	GDS(1)LS(1)RS(1)PS(1)PPPR	GDS(102.29)LS(102.29)RS(102.29)PS(102.29)PPPR	9	2	1.0784	0	0	0	0	0	0	0	0	0	0	0	0	0	0	#DIV/0!	#NAME?	#NAME?	#DIV/0!	#NAME?	0	0	0	0	0	0	0	0	0	0	0	0	0	0	0	0	0	0	0	0
Q4WK70;B0XN02;A0A0J5PQ48	340;340;209	Q4WK70	1	1;2	S	KEES(1)T(1)EAEEGEEEEEEYR	KEES(116.72)T(116.72)EAEEGEEEEEEY(-116.72)R	4	3	-0.70032	1018300	1018300	0	0	0	0	0	0	0	0	0	0	0	0	#DIV/0!	#NAME?	#NAME?	#DIV/0!	#NAME?	0	0	0	0	0	0	0	0	0	0	0	0	0	0	0	0	0	0	0	0
Q4WSA0;B0XRK4;Q6MYD0;A1D268;A0A0J5Q103	362;362;367;362;362	Q4WSA0	1	1	S	KLS(1)EAVLEK	KLS(68.68)EAVLEK	3	2	0.54687	5316400	5316400	0	0	0	0	0	0	0	0	0	0	0	0	#DIV/0!	#NAME?	#NAME?	#DIV/0!	#NAME?	0	0	0	0	0	0	0	0	0	0	0	0	0	0	0	0	0	0	0	0
Q4X1R8;B0XRU8;A0A0J5PZK7	167;167;108	Q4X1R8	1	4	S	EKS(1)S(1)DEES(1)DS(1)DVQPLQK	EKS(76.59)S(76.59)DEES(76.59)DS(76.59)DVQPLQK	3	2	-1.5288	0	0	0	0	0	0	0	0	0	0	0	0	0	0	#DIV/0!	#NAME?	#NAME?	#DIV/0!	#NAME?	0	0	0	0	0	0	0	0	0	0	0	0	0	0	0	0	0	0	0	0
Q4X1R8;B0XRU8;A0A0J5PZK7	168;168;109	Q4X1R8	1	4	S	EKS(1)S(1)DEES(1)DS(1)DVQPLQK	EKS(76.59)S(76.59)DEES(76.59)DS(76.59)DVQPLQK	4	2	-1.5288	0	0	0	0	0	0	0	0	0	0	0	0	0	0	#DIV/0!	#NAME?	#NAME?	#DIV/0!	#NAME?	0	0	0	0	0	0	0	0	0	0	0	0	0	0	0	0	0	0	0	0
Q4X1R8;B0XRU8;A0A0J5PZK7	172;172;113	Q4X1R8	1	4	S	EKS(1)S(1)DEES(1)DS(1)DVQPLQK	EKS(76.59)S(76.59)DEES(76.59)DS(76.59)DVQPLQK	8	2	-1.5288	0	0	0	0	0	0	0	0	0	0	0	0	0	0	#DIV/0!	#NAME?	#NAME?	#DIV/0!	#NAME?	0	0	0	0	0	0	0	0	0	0	0	0	0	0	0	0	0	0	0	0
Q4X1R8;B0XRU8;A0A0J5PZK7	174;174;115	Q4X1R8	1	4	S	EKS(1)S(1)DEES(1)DS(1)DVQPLQK	EKS(76.59)S(76.59)DEES(76.59)DS(76.59)DVQPLQK	10	2	-1.5288	0	0	0	0	0	0	0	0	0	0	0	0	0	0	#DIV/0!	#NAME?	#NAME?	#DIV/0!	#NAME?	0	0	0	0	0	0	0	0	0	0	0	0	0	0	0	0	0	0	0	0
Q4X1D8;B0XS68;A0A0J5PYP9	434;434;434	Q4X1D8	1	1	S	LEQDEGNES(1)DEEEDEEEEEIDPEIKR	LEQDEGNES(47.98)DEEEDEEEEEIDPEIKR	9	3	1.2133	7485800	7485800	0	0	0	0	0	0	0	0	0	0	0	0	#DIV/0!	#NAME?	#NAME?	#DIV/0!	#NAME?	0	0	0	0	0	0	0	0	0	0	0	0	0	0	0	0	0	0	0	0
Q4X0V9;B0XSN5;A0A0J5Q354	162;162;162	Q4X0V9	1	2	S	EQDNEDS(1)S(1)DDDEAPEAIDNSTQMSK	EQDNEDS(80.55)S(80.55)DDDEAPEAIDNS(-80.55)T(-85.06)QMS(-88.81)K	7	3	0.52167	0	0	0	0	0	0	0	0	0	0	0	0	0	0	#DIV/0!	#NAME?	#NAME?	#DIV/0!	#NAME?	0	0	0	0	0	0	0	0	0	0	0	0	0	0	0	0	0	0	0	0
Q4X0V9;B0XSN5;A0A0J5Q354	163;163;163	Q4X0V9	1	2	S	EQDNEDS(1)S(1)DDDEAPEAIDNSTQMSK	EQDNEDS(80.55)S(80.55)DDDEAPEAIDNS(-80.55)T(-85.06)QMS(-88.81)K	8	3	0.52167	0	0	0	0	0	0	0	0	0	0	0	0	0	0	#DIV/0!	#NAME?	#NAME?	#DIV/0!	#NAME?	0	0	0	0	0	0	0	0	0	0	0	0	0	0	0	0	0	0	0	0
Q4X0V9;B0XSN5	226;226	Q4X0V9	1	2	S	LAAGS(1)VDDQLS(1)ESTETLR	LAAGS(88.33)VDDQLS(34.39)ES(-34.39)T(-40.13)ET(-64.58)LR	5	2	-0.12916	0	0	0	0	0	0	0	0	0	0	0	0	0	0	#DIV/0!	#NAME?	#NAME?	#DIV/0!	#NAME?	0	0	0	0	0	0	0	0	0	0	0	0	0	0	0	0	0	0	0	0
B0XVA5	78	B0XVA5	1	2	S	NEFLDVVS(1)DDDEGS(1)DR	NEFLDVVS(71.56)DDDEGS(71.56)DR	14	2	0.36105	1715700	0	1715700	0	0	0	0	0	0	0	0	0	0	0	#DIV/0!	#NAME?	#NAME?	#DIV/0!	#NAME?	0	0	0	0	0	0	0	0	0	0	0	0	0	0	0	0	0	0	0	0
Q4WZE7;B0XVL5;A0A0J5PX44;A1DIU2	982;982;977;977	Q4WZE7	1	1	S	RDS(1)VADLGVGDLTISK	RDS(120.84)VADLGVGDLT(-120.84)IS(-135.77)K	3	2	0.3764	21321000	21321000	0	0	0	0	0	0	0	0	0	0	0	0	#DIV/0!	#NAME?	#NAME?	#DIV/0!	#NAME?	0	0	0	0	0	0	0	0	0	0	0	0	0	0	0	0	0	0	0	0
B0XZ71;Q4WWF3;A0A0J5Q009;A1D8E1	250;250;250;250	B0XZ71	1	2	S	FPDT(0.006)LEEEGS(0.994)DIDADAEES(1)AGEQEVR	FPDT(-22.36)LEEEGS(22.36)DIDADAEES(85.23)AGEQEVR	19	3	-1.954	0	0	0	0	0	0	0	0	0	0	0	0	0	0	#DIV/0!	#NAME?	#NAME?	#DIV/0!	#NAME?	0	0	0	0	0	0	0	0	0	0	0	0	0	0	0	0	0	0	0	0
Q4WTR8;B0Y395;A0A0J5PRR5	749;749;749	Q4WTR8	1	1	S	SENNPS(1)PGPADPAR	S(-68.54)ENNPS(68.54)PGPADPAR	6	2	0.77695	4940800	4940800	0	0	0	0	0	0	0	0	0	0	0	0	#DIV/0!	#NAME?	#NAME?	#DIV/0!	#NAME?	0	0	0	0	0	0	0	0	0	0	0	0	0	0	0	0	0	0	0	0
Q4WUF9;B0Y3Y5;A1DEZ9;A1CAM5	249;249;268;247	Q4WUF9	1	1	S	YVPGQRS(1)PVR	Y(-68.21)VPGQRS(68.21)PVR	7	2	0.029936	10458000	10458000	0	0	0	0	0	0	0	0	0	0	0	0	#DIV/0!	#NAME?	#NAME?	#DIV/0!	#NAME?	0	0	0	0	0	0	0	0	0	0	0	0	0	0	0	0	0	0	0	0
Q4WQ01;B0Y6T9;A0A0J5PEJ3;A1CWL1	1227;1227;1227;1235	Q4WQ01	1	1	S	LNLS(1)GDWAEQLQR	LNLS(136.57)GDWAEQLQR	4	2	-0.42631	25923000	25923000	0	0	0	0	0	0	0	0	0	0	0	0	#DIV/0!	#NAME?	#NAME?	#DIV/0!	#NAME?	0	0	0	0	0	0	0	0	0	0	0	0	0	0	0	0	0	0	0	0
B0YDT0	990	B0YDT0	1	3	S	Y(1)MWKRFS(1)LY(1)DR	Y(97.78)MWKRFS(97.78)LY(97.78)DR	7	2	-0.60838	0	0	0	0	0	0	0	0	0	0	0	0	0	0	#DIV/0!	#NAME?	#NAME?	#DIV/0!	#NAME?	0	0	0	0	0	0	0	0	0	0	0	0	0	0	0	0	0	0	0	0
C8UZY0	50	C8UZY0	1	1	S	GVS(1)KMNGIVCMVHR	GVS(110.8)KMNGIVCMVHR	3	2	1.7584	0	0	0	0	0	0	0	0	0	0	0	0	0	0	#DIV/0!	#NAME?	#NAME?	#DIV/0!	#NAME?	0	0	0	0	0	0	0	0	0	0	0	0	0	0	0	0	0	0	0	0
Q4WEW0	252	Q4WEW0	1	2;3	S	SAQEMLDS(1)ES(1)DS(1)EDRFER	S(-62.79)AQEMLDS(62.79)ES(82.69)DS(90.34)EDRFER	10	2	0.53873	0	0	0	0	0	0	0	0	0	0	0	0	0	0	#DIV/0!	#NAME?	#NAME?	#DIV/0!	#NAME?	0	0	0	0	0	0	0	0	0	0	0	0	0	0	0	0	0	0	0	0
Q5B5Q2	15	Q5B5Q2	1	2	S	MS(0.444)S(0.556)LMHRRPGGGLFS(1)LMR	MS(-0.98)S(0.98)LMHRRPGGGLFS(67.5)LMR	15	2	-4.1208	0	0	0	0	0	0	0	0	0	0	0	0	0	0	#DIV/0!	#NAME?	#NAME?	#DIV/0!	#NAME?	0	0	0	0	0	0	0	0	0	0	0	0	0	0	0	0	0	0	0	0
Q5BAX0;C8VN59	1238;1238	Q5BAX0	1	3	S	AFLAADDHAS(1)AS(1)RT(1)VQEMLSR	AFLAADDHAS(64.96)AS(66.58)RT(34.38)VQEMLS(-34.38)R	10	2	0.15579	309170000	0	0	309170000	0	0	0	0	0	0	0	0	0	0	#DIV/0!	#NAME?	#NAME?	#DIV/0!	#NAME?	0	0	0	0	0	0	0	0	0	0	0	0	0	0	0	0	0	0	0	0
Q5BAX0;C8VN59	1240;1240	Q5BAX0	1	3	S	AFLAADDHAS(1)AS(1)RT(1)VQEMLSR	AFLAADDHAS(64.96)AS(66.58)RT(34.38)VQEMLS(-34.38)R	12	2	0.15579	309170000	0	0	309170000	0	0	0	0	0	0	0	0	0	0	#DIV/0!	#NAME?	#NAME?	#DIV/0!	#NAME?	0	0	0	0	0	0	0	0	0	0	0	0	0	0	0	0	0	0	0	0
		REV__Q5AXL2	1	1	S	RDS(1)EEQVLEK	RDS(94.36)EEQVLEK	3	2	3.9008	16160000	16160000	0	0	0	0	0	0	0	0	0	0	0	0	#DIV/0!	#NAME?	#NAME?	#DIV/0!	#NAME?	0	0	0	0	0	0	0	0	0	0	0	0	0	0	0	0	0	0	0	0
Q4WAG2;B0YBT7;A0A0J5PHL4	5;5;5	Q4WAG2	1	2	T	FQT(1)S(1)ILAATLLAGSALSAPNGR	FQT(66.43)S(66.92)ILAAT(-66.43)LLAGS(-72.01)ALS(-79.01)APNGR	3	2	-3.2364	21404000	0	21404000	0	0	0	0	0	0	0	0	0	0	0	#DIV/0!	#NAME?	#NAME?	#DIV/0!	#NAME?	0	0	0	0	0	0	0	0	0	0	0	0	0	0	0	0	0	0	0	0
A0A0J5PI73;Q4WGD9;B0YCH8;A1DCD2	309;303;303;303	A0A0J5PI73;A1DCD2	1	3	T	MMRS(1)PS(1)T(1)EDGNESK	MMRS(89.48)PS(73.21)T(63.69)EDGNES(-63.69)K	7	2	0.31086	0	0	0	0	0	0	0	0	0	0	0	0	0	0	#DIV/0!	#NAME?	#NAME?	#DIV/0!	#NAME?	0	0	0	0	0	0	0	0	0	0	0	0	0	0	0	0	0	0	0	0
B0XTZ4;A0A0J5PLW2;Q4WIA6;A1CYV4	798;798;798;798	B0XTZ4	1	1;2	T	GT(1)PQPDGSSQDPDEAIADR	GT(64.88)PQPDGS(-64.88)S(-68.93)QDPDEAIADR	2	2	-0.95418	6490700	0	6490700	0	0	0	0	0	0	0	0	0	0	0	#DIV/0!	#NAME?	#NAME?	#DIV/0!	#NAME?	0	0	0	0	0	0	0	0	0	0	0	0	0	0	0	0	0	0	0	0
Q4WKG6;B0XMJ2;A0A0J5PM23	1105;1105;1113	Q4WKG6	1	1	T	EAEDDDDAET(1)EPFDNK	EAEDDDDAET(358.02)EPFDNK	10	2	3.9344	13649000	13649000	0	0	0	0	0	0	0	0	0	0	0	0	#DIV/0!	#NAME?	#NAME?	#DIV/0!	#NAME?	0	0	0	0	0	0	0	0	0	0	0	0	0	0	0	0	0	0	0	0
Q4WKG6;B0XMJ2;A0A0J5PM23;A1D504;Q5BGL3;A0A1U8QTX7	258;258;266;291;247;247	Q4WKG6	1	1	T	QFT(1)GPQR	QFT(107.69)GPQR	3	2	0.62593	45282000	45282000	0	0	0	0	0	0	0	0	0	0	0	0	#DIV/0!	#NAME?	#NAME?	#DIV/0!	#NAME?	0	0	0	0	0	0	0	0	0	0	0	0	0	0	0	0	0	0	0	0
Q4WHC1;B0XVW1;A0A0J5PMS0	230;230;230	Q4WHC1	1	4	T	RT(0.184)DS(0.821)DS(0.995)ELDS(1)DMDT(1)DDENER	RT(-6.6)DS(6.6)DS(21.8)ELDS(74.81)DMDT(88.95)DDENER	14	2	4.3476	0	0	0	0	0	0	0	0	0	0	0	0	0	0	#DIV/0!	#NAME?	#NAME?	#DIV/0!	#NAME?	0	0	0	0	0	0	0	0	0	0	0	0	0	0	0	0	0	0	0	0
A0A0J5PP46;B0YEV3	180;173	A0A0J5PP46	1	2	T	KMS(1)VVFT(1)R	KMS(121.36)VVFT(121.36)R	7	2	-0.28306	0	0	0	0	0	0	0	0	0	0	0	0	0	0	#DIV/0!	#NAME?	#NAME?	#DIV/0!	#NAME?	0	0	0	0	0	0	0	0	0	0	0	0	0	0	0	0	0	0	0	0
B0XRD6;A0A0J5PPH1;Q4WKQ0	342;342;342	B0XRD6	1	2	T	EVDEEEEVET(1)DIS(1)QQGR	EVDEEEEVET(187.78)DIS(187.78)QQGR	10	2	-2.1262	0	0	0	0	0	0	0	0	0	0	0	0	0	0	#DIV/0!	#NAME?	#NAME?	#DIV/0!	#NAME?	0	0	0	0	0	0	0	0	0	0	0	0	0	0	0	0	0	0	0	0
A0A0J5PWJ8;Q4WT99;B0XQC5	342;361;361	A0A0J5PWJ8	1	1	T	LPT(1)PPLEDAKDDMGAVDAAVEDEDDVDMQDGGTEEENAAAAR	LPT(70.23)PPLEDAKDDMGAVDAAVEDEDDVDMQDGGT(-70.23)EEENAAAAR	3	3	-2.0216	15139000	15139000	0	0	0	0	0	0	0	0	0	0	0	0	#DIV/0!	#NAME?	#NAME?	#DIV/0!	#NAME?	0	0	0	0	0	0	0	0	0	0	0	0	0	0	0	0	0	0	0	0
Q4WZH9;B0XVB6;A1DIQ2;A0A0J5PXP4	342;342;342;342	Q4WZH9	1	3	T	KEPT(1)LS(1)PS(0.99)PEPT(0.01)EPER	KEPT(71.24)LS(35.97)PS(20.12)PEPT(-20.12)EPER	4	2	-0.13122	6060300	0	0	6060300	0	0	0	0	0	0	0	0	0	0	#DIV/0!	#NAME?	#NAME?	#DIV/0!	#NAME?	0	0	0	0	0	0	0	0	0	0	0	0	0	0	0	0	0	0	0	0
A0A0J5Q0C3;Q4WIE4;B0XTV4	218;410;410	A0A0J5Q0C3	1	2	T	HDPLPPHAT(1)PPEIPS(1)PAAPAPR	HDPLPPHAT(52.87)PPEIPS(52.87)PAAPAPR	9	3	-0.039284	4824600	0	4824600	0	0	0	0	0	0	0	0	0	0	0	#DIV/0!	#NAME?	#NAME?	#DIV/0!	#NAME?	0	0	0	0	0	0	0	0	0	0	0	0	0	0	0	0	0	0	0	0
Q876N1;Q4WZF2;B0XVL0;A0A0J5Q0D3	1019;1019;1019;1019	Q876N1	1	4	T	LAALGELHNDS(1)DS(1)DDPEAAVEDT(1)DS(1)DDNNEFR	LAALGELHNDS(80.56)DS(80.56)DDPEAAVEDT(80.56)DS(80.56)DDNNEFR	23	3	-1.5789	0	0	0	0	0	0	0	0	0	0	0	0	0	0	#DIV/0!	#NAME?	#NAME?	#DIV/0!	#NAME?	0	0	0	0	0	0	0	0	0	0	0	0	0	0	0	0	0	0	0	0
A0A0J5SCC4;B0Y5M5	229;248	A0A0J5SCC4	1	1	T	T(1)PPAPPPPPEEAPAPIPDDPTGEDAYLR	T(75)PPAPPPPPEEAPAPIPDDPT(-75)GEDAY(-80.32)LR	1	3	-1.2904	0	0	0	0	0	0	0	0	0	0	0	0	0	0	#DIV/0!	#NAME?	#NAME?	#DIV/0!	#NAME?	0	0	0	0	0	0	0	0	0	0	0	0	0	0	0	0	0	0	0	0
A1D3N8;Q4WJ31;A0A0J5SQR7;A1CQS5;B0XPW0	84;86;86;83;163	A1D3N8	1	1	T	GKT(1)IDFQEAAEK	GKT(183.31)IDFQEAAEK	3	2	-1.3257	24424000	24424000	0	0	0	0	0	0	0	0	0	0	0	0	#DIV/0!	#NAME?	#NAME?	#DIV/0!	#NAME?	0	0	0	0	0	0	0	0	0	0	0	0	0	0	0	0	0	0	0	0
Q5AXR1;A0A1U8QK75	375;375	Q5AXR1	1	3	T	VSHPNQNS(1)S(1)QVQVEDT(1)MEK	VS(-52.26)HPNQNS(52.26)S(52.26)QVQVEDT(96.23)MEK	16	2	-2.5525	0	0	0	0	0	0	0	0	0	0	0	0	0	0	#DIV/0!	#NAME?	#NAME?	#DIV/0!	#NAME?	0	0	0	0	0	0	0	0	0	0	0	0	0	0	0	0	0	0	0	0
Q5BFM1;A0A1U8QQA5	101;101	Q5BFM1	1	3	T	T(1)LAS(1)T(1)LKDQK	T(125.31)LAS(125.31)T(125.31)LKDQK	1	2	2.9403	0	0	0	0	0	0	0	0	0	0	0	0	0	0	#DIV/0!	#NAME?	#NAME?	#DIV/0!	#NAME?	0	0	0	0	0	0	0	0	0	0	0	0	0	0	0	0	0	0	0	0
Q5BFM1;A0A1U8QQA5	105;105	Q5BFM1	1	3	T	T(1)LAS(1)T(1)LKDQK	T(125.31)LAS(125.31)T(125.31)LKDQK	5	2	2.9403	0	0	0	0	0	0	0	0	0	0	0	0	0	0	#DIV/0!	#NAME?	#NAME?	#DIV/0!	#NAME?	0	0	0	0	0	0	0	0	0	0	0	0	0	0	0	0	0	0	0	0
Q5AU51;A0A1U8QVL0	653;653	Q5AU51	1	4	T	EY(1)S(1)RGGLVIT(1)KAEY(0.134)GHY(0.822)PS(0.043)K	EY(74.91)S(75.06)RGGLVIT(68.02)KAEY(-7.86)GHY(7.86)PS(-12.79)K	10	3	2.19	413020	0	0	413020	0	0	0	0	0	0	0	0	0	0	#DIV/0!	#NAME?	#NAME?	#DIV/0!	#NAME?	0	0	0	0	0	0	0	0	0	0	0	0	0	0	0	0	0	0	0	0
Q5ATA8;A0A1U8QW00	250;250	Q5ATA8	1	4	T	DENVLHVYQET(1)T(1)T(1)GGLFGEWT(1)R	DENVLHVY(-61.29)QET(61.29)T(61.55)T(70.08)GGLFGEWT(73.62)R	13	3	-3.8154	0	0	0	0	0	0	0	0	0	0	0	0	0	0	#DIV/0!	#NAME?	#NAME?	#DIV/0!	#NAME?	0	0	0	0	0	0	0	0	0	0	0	0	0	0	0	0	0	0	0	0
Q5ATA8;A0A1U8QW00	258;258	Q5ATA8	1	4	T	DENVLHVYQET(1)T(1)T(1)GGLFGEWT(1)R	DENVLHVY(-61.29)QET(61.29)T(61.55)T(70.08)GGLFGEWT(73.62)R	21	3	-3.8154	0	0	0	0	0	0	0	0	0	0	0	0	0	0	#DIV/0!	#NAME?	#NAME?	#DIV/0!	#NAME?	0	0	0	0	0	0	0	0	0	0	0	0	0	0	0	0	0	0	0	0
A1C919	117	A1C919	1	4	T	IT(1)PADFT(0.454)FGS(0.859)PIT(0.859)T(0.828)QK	IT(74.08)PADFT(-5.02)FGS(5.86)PIT(5.86)T(5.02)QK	2	2	1.1816	4551700	0	0	4551700	0	0	0	0	0	0	0	0	0	0	#DIV/0!	#NAME?	#NAME?	#DIV/0!	#NAME?	0	0	0	0	0	0	0	0	0	0	0	0	0	0	0	0	0	0	0	0
Q4WPQ1;P60204;B0Y6J3;A1CHV0;A0A076J9D0;A0A068JKS9;A0A068JI85;A0A068JEW1;A0A068JEV6;H6SHS0;A0A068JFN4;B1NNT0;B1NNL9;B1NNL8;R9RGY9;R9RGX4;R9RGV2;A0A068JKT3;A0A068JI89;A0A068JFN8;A0A068JFI0;A0A068JFH2;K8DUK1;A1CWW0;A0A0J5SD58	118;118;118;118;98;98;99;100;102;102;105;106;106;106;109;109;109;110;110;110;110;110;112;118;136	Q4WPQ1	1	1	T	LT(1)DDEVDEMIR	LT(107.17)DDEVDEMIR	2	2	-0.19873	4780300	4780300	0	0	0	0	0	0	0	0	0	0	0	0	#DIV/0!	#NAME?	#NAME?	#DIV/0!	#NAME?	0	0	0	0	0	0	0	0	0	0	0	0	0	0	0	0	0	0	0	0
Q4WJT2;B0XNR7;A1D4D6;A1CRH4	15;15;15;50	Q4WJT2	1	1;4	T	AAS(1)PLT(1)S(1)GAES(1)GPDTK	AAS(133.69)PLT(101.4)S(80.28)GAES(35.03)GPDT(-35.03)K	6	2	0.12538	19569000	19569000	0	0	0	0	0	0	0	0	0	0	0	0	#DIV/0!	#NAME?	#NAME?	#DIV/0!	#NAME?	0	0	0	0	0	0	0	0	0	0	0	0	0	0	0	0	0	0	0	0
Q4WK70;B0XN02;A0A0J5PQ48	341;341;210	Q4WK70	1	1;2	T	KEES(1)T(1)EAEEGEEEEEEYR	KEES(116.72)T(116.72)EAEEGEEEEEEY(-116.72)R	5	3	-0.70032	1018300	1018300	0	0	0	0	0	0	0	0	0	0	0	0	#DIV/0!	#NAME?	#NAME?	#DIV/0!	#NAME?	0	0	0	0	0	0	0	0	0	0	0	0	0	0	0	0	0	0	0	0
Q4WX39;B0XYI0;A1D7N7;A0A0J5SS77;A1CJT1	439;439;439;364;442	Q4WX39	1	3;4	T	RNT(1)S(1)S(1)VS(0.983)T(0.017)HTEK	RNT(77.1)S(46.52)S(36.62)VS(17.56)T(-17.56)HT(-43.27)EK	3	2	0.63476	2401800	0	0	2401800	0	0	0	0	0	0	0	0	0	0	#DIV/0!	#NAME?	#NAME?	#DIV/0!	#NAME?	0	0	0	0	0	0	0	0	0	0	0	0	0	0	0	0	0	0	0	0
		REV__Q5B411	1	2	T	PT(1)LY(1)GNLEKR	PT(104.07)LY(104.07)GNLEKR	2	2	-1.2896	4205200	0	4205200	0	0	0	0	0	0	0	0	0	0	0	#DIV/0!	#NAME?	#NAME?	#DIV/0!	#NAME?	0	0	0	0	0	0	0	0	0	0	0	0	0	0	0	0	0	0	0	0
		REV__Q5BGR6	1	1	T	RAEMWGT(1)AELK	RAEMWGT(75.23)AELK	7	2	-0.73827	6471900	6471900	0	0	0	0	0	0	0	0	0	0	0	0	#DIV/0!	#NAME?	#NAME?	#DIV/0!	#NAME?	0	0	0	0	0	0	0	0	0	0	0	0	0	0	0	0	0	0	0	0
Q5AU51;A0A1U8QVL0	645;645	Q5AU51	1	4	Y	EY(1)S(1)RGGLVIT(1)KAEY(0.134)GHY(0.822)PS(0.043)K	EY(74.91)S(75.06)RGGLVIT(68.02)KAEY(-7.86)GHY(7.86)PS(-12.79)K	2	3	2.19	413020	0	0	413020	0	0	0	0	0	0	0	0	0	0	#DIV/0!	#NAME?	#NAME?	#DIV/0!	#NAME?	0	0	0	0	0	0	0	0	0	0	0	0	0	0	0	0	0	0	0	0
Q4X1L9;B0XRZ4;A0A0J5SW67;A1DGN9	81;81;81;80	Q4X1L9	0.999999	1	S	GLS(1)PPPPQTYER	GLS(59.46)PPPPQT(-59.46)Y(-71.5)ER	3	2	0.20909	35617000	35617000	0	0	0	0	904210	1592100	1173400	1282800	3531800	0	301403	1516020	5.02987	#NAME?	#NAME?	2.33052	#NAME?	0	0	0	0	0	0	904210	0	0	1592100	0	0	1173400	0	0	1282800	0	0	3531800	0
Q4WRU3;B0XN54;A0A0J5PH62;A1D1R0	568;568;568;570	Q4WRU3	0.999999	1	S	SVS(1)ANEATLR	S(-59.93)VS(59.93)ANEAT(-67.09)LR	3	2	-1.189	18280000	18280000	0	0	0	0	838550	0	1131500	796400	3353900	5506400	279517	2157640	7.71918	#NAME?	#NAME?	2.94845	#NAME?	0	0	0	0	0	0	838550	0	0	0	0	0	1131500	0	0	796400	0	0	3353900	0
Q4WKG6;B0XMJ2;A0A0J5PM23	119;119;119	Q4WKG6	0.999999	1;2	S	S(1)AGAT(0.003)S(0.997)PPPVSGPIR	S(60.16)AGAT(-25.72)S(25.72)PPPVS(-89.62)GPIR	1	2	-4.1263	91305000	5346000	85959000	0	610950	1921300	1324900	4491900	1873000	1634600	6922900	18168000	1.28572e+06	6618080	5.14739	#NAME?	#NAME?	2.36384	#NAME?	610950	0	0	496880	1424400	0	634530	690380	0	0	4491900	0	539320	1333700	0	0	1634600	0	0	6922900
A0A1L6CDJ8;Q4WPQ1;P60204;B0Y6J3;A1CHV0;A0A076J9D0;A0A068JKS9;A0A068JI85;A0A068JEW1;A0A068JEV6;H6SHS0;A0A068JFN4;B1NNT0;B1NNL9;B1NNL8;R9RGY9;R9RGX4;R9RGV2;A0A068JKT3;A0A068JI89;A0A068JFN8;A0A068JFI0;A0A068JFH2;K8DUK1;A1CWW0;A0A0J5SD58;A0A0B5H725;A0A0U2WDA2;A0A0U2V3Y1;A0A1L6CDJ7;A0A0M4J160;W5U5A5;R4IVB3;Q49MT4;Q49MT5;Q49MR3;Q49MR2;Q49MR1;Q49MR0;Q49MQ9;Q49MQ8;Q49MQ7;Q49MQ6;Q49MQ5;Q49MQ3;Q49MQ1;Q49MP…	65;82;82;82;82;62;62;63;64;66;66;69;70;70;70;73;73;73;74;74;74;74;74;76;82;100;62;66;66;66;62;72;62;56;56;56;56;56;56;56;56;56;56;56;56;56;56;56;56;56;56;56;68;64;70	A0A1L6CDJ8;Q4WPQ1	0.999999	1	S	DTDS(1)EEEIR	DT(-58.54)DS(58.54)EEEIR	4	2	-1.3012	14669000	14669000	0	0	0	0	0	0	0	0	2119900	2146600	0	853300	#DIV/0!	#NAME?	#NAME?	#DIV/0!	#NAME?	0	0	0	0	0	0	0	0	0	0	0	0	0	0	0	0	0	0	2119900	0
Q4WK03;B0XND2;A0A0J5PNU3	380;380;380	Q4WK03	0.999999	1;2	S	DTVTTGET(0.131)S(0.869)ES(1)EKEK	DT(-153.85)VT(-107.84)T(-83.91)GET(-8.22)S(8.22)ES(59.44)EKEK	11	2	-0.29258	112530000	6296600	106230000	0	0	0	0	0	0	0	12195000	13165000	0	5072000	#DIV/0!	#NAME?	#NAME?	#DIV/0!	#NAME?	0	0	0	0	0	0	0	0	0	0	0	0	0	0	0	0	0	0	4873100	7322100
A0A0J5PWL3;Q4WYI4;B0XWI6;A1D6B0	29;29;29;29	A0A0J5PWL3	0.999999	2	S	GRS(1)PS(0.998)PAT(0.002)NAPLSK	GRS(60.29)PS(27.95)PAT(-27.95)NAPLS(-71.72)K	3	2	-0.31103	131310000	0	131310000	0	638130	0	1494500	2614100	1826500	0	14814000	28792000	710877	9609320	13.5176	#NAME?	#NAME?	3.75676	#NAME?	0	638130	0	0	0	0	0	1494500	0	0	2614100	0	0	1826500	0	0	0	0	0	14814000
C8VFS8;A1CVY0;A1CIT9;Q4WQR3;B0Y4X4;A0A0J5PM26	102;188;188;188;188;188	C8VFS8	0.999999	1;2	Y	GFSIDPEENAGYMT(1)EY(1)VATR	GFS(-187.82)IDPEENAGY(-82.11)MT(82.11)EY(61.61)VAT(-61.61)R	16	3	-0.15965	215140000	92613000	122530000	0	0	0	0	0	0	0	19027000	24770000	0	8759400	#DIV/0!	#NAME?	#NAME?	#DIV/0!	#NAME?	0	0	0	0	0	0	0	0	0	0	0	0	0	0	0	0	0	0	5749200	13278000
Q4WYR4;B0Y097;A0A0J5PTJ6	603;603;603	Q4WYR4	0.999999	1	S	SEEQS(1)DGDEYPVETSK	S(-62.92)EEQS(62.92)DGDEY(-151.39)PVET(-173.04)S(-202.93)K	5	2	-0.24311	211240000	211240000	0	0	0	0	0	0	0	0	17917000	23759000	0	8335200	#DIV/0!	#NAME?	#NAME?	#DIV/0!	#NAME?	0	0	0	0	0	0	0	0	0	0	0	0	0	0	0	0	0	0	17917000	0
Q4WN53;B0Y7E6;A1DMF8;A0A0J5Q2B0;A1CT47	793;793;793;793;793	Q4WN53	0.999999	1	S	AES(1)PPITEDPSEFEWR	AES(62.66)PPIT(-62.66)EDPS(-101.72)EFEWR	3	2	0.04214	21380000	21380000	0	0	0	0	0	0	0	0	3818600	2857900	0	1335300	#DIV/0!	#NAME?	#NAME?	#DIV/0!	#NAME?	0	0	0	0	0	0	0	0	0	0	0	0	0	0	0	0	0	0	3818600	0
Q4WWE6;B0XZ78;A1D8E8;A0A0J5Q014	586;586;586;586	Q4WWE6	0.999999	3	S	DENES(1)PPPEPT(1)PS(1)PPPS(0.001)LPQPVLSTVPPR	DENES(58.57)PPPEPT(35.77)PS(35.77)PPPS(-35.77)LPQPVLS(-75.4)T(-74.39)VPPR	5	3	1.0037	150340000	0	0	150340000	0	0	0	0	0	0	23005000	31020000	0	10805000	#DIV/0!	#NAME?	#NAME?	#DIV/0!	#NAME?	0	0	0	0	0	0	0	0	0	0	0	0	0	0	0	0	0	0	0	0
Q4WCG5;Q0PIK5;B0YA13;A1DB62;A0A0J5PN63	20;20;20;20;20	Q4WCG5	0.999999	1	S	EAYS(1)PLPSDDASSPLSSSK	EAY(-61.17)S(61.17)PLPS(-72.95)DDAS(-98.61)S(-103.76)PLS(-130.71)S(-135.05)S(-135.05)K	4	2	-4.4128	5524800	5524800	0	0	1390500	0	808610	0	1144100	0	0	0	733037	228820	0.312154	#NAME?	#NAME?	-1.67967	#NAME?	1390500	0	0	0	0	0	808610	0	0	0	0	0	1144100	0	0	0	0	0	0	0
Q4WSI0;A0A0J5Q188;B0XR42;A1D2F3	814;829;877;877	Q4WSI0	0.999999	1	S	KNS(1)NESIPR	KNS(60.43)NES(-60.43)IPR	3	2	-0.19179	29943000	29943000	0	0	0	770460	593390	0	831800	802630	4059800	6914400	454617	2521726	5.54693	#NAME?	#NAME?	2.47169	#NAME?	0	0	0	770460	0	0	593390	0	0	0	0	0	831800	0	0	802630	0	0	4059800	0
Q4WN01;B0Y7K1;A0A0J5Q6Q6;A1DML1	20;20;20;20	Q4WN01	0.999999	1;2;4	S	NVTSNAVS(0.055)ES(0.046)S(0.9)PQS(1)PR	NVT(-81.51)S(-71.98)NAVS(-12.17)ES(-12.93)S(12.17)PQS(62.34)PR	14	2	0.49663	17206000	1365600	6402600	9438200	0	0	0	772930	592690	0	10330000	3477000	0	3034524	#DIV/0!	#NAME?	#NAME?	#DIV/0!	#NAME?	0	0	0	0	0	0	0	0	0	772930	0	0	592690	0	0	0	0	0	0	891540
A0A0J5PYE8;Q4X0W8;B0XSM7	462;524;524	A0A0J5PYE8	0.999999	1;2	S	GVVES(1)PAATVSDDASAGPSGTSR	GVVES(61.82)PAAT(-61.82)VS(-97.48)DDAS(-139.86)AGPS(-177.33)GT(-192.23)S(-192.23)R	5	2	0.93851	37833000	35059000	2773900	0	1109600	0	0	0	765280	309910	5238700	7489100	369867	2760598	7.46377	#NAME?	#NAME?	2.8999	#NAME?	1109600	0	0	0	0	0	0	0	0	0	0	0	765280	0	0	309910	0	0	4114600	1124100
A0A0J5Q0H3;A1C807	26;26	A0A0J5Q0H3	0.999999	1;2	S	GYDS(1)EAAEESK	GY(-61.51)DS(61.51)EAAEES(-85.88)K	4	2	0.56955	9593500	9593500	0	0	0	0	0	0	0	0	2089000	3603100	0	1138420	#DIV/0!	#NAME?	#NAME?	#DIV/0!	#NAME?	0	0	0	0	0	0	0	0	0	0	0	0	0	0	0	0	0	0	2089000	0
Q4X000;B0XUG9;A1DI78;A0A0J5Q291	252;252;252;252	Q4X000	0.999999	1;2	S	GS(1)IVSATSPEEMEK	GS(58.59)IVS(-58.59)AT(-129.49)S(-157.95)PEEMEK	2	2	-1.338	152710000	151150000	1568900	0	0	0	0	0	0	0	16713000	29213000	0	9185200	#DIV/0!	#NAME?	#NAME?	#DIV/0!	#NAME?	0	0	0	0	0	0	0	0	0	0	0	0	0	0	0	0	0	0	15144000	1568900
Q4WWQ2;B0XYX1;A0A0J5PVE1;A1D843	193;193;193;193	Q4WWQ2	0.999999	1	S	RPS(1)LSIDNDVR	RPS(61.71)LS(-61.71)IDNDVR	3	2	0.25587	2106600000	2106600000	0	0	4079500	4680300	3833200	5572100	5712300	3346900	60392000	113880000	4.19767e+06	37780660	9.0004	#NAME?	#NAME?	3.16999	#NAME?	4079500	0	0	4680300	0	0	3833200	0	0	5572100	0	0	5712300	0	0	3346900	0	0	60392000	0
A1DNV5;Q4WLU4;B0Y8R7;A0A0J5Q6V3	52;52;52;52	A1DNV5	0.999999	2	S	S(1)RS(1)PMSTAQGATGGHSGSGYGGR	S(60.13)RS(50.85)PMS(-50.85)T(-58.26)AQGAT(-114.53)GGHS(-161.54)GS(-163.25)GY(-165.9)GGR	1	3	0.012529	3724100000	0	3724100000	0	0	0	0	0	1586700	0	31701000	65869000	0	19831340	#DIV/0!	#NAME?	#NAME?	#DIV/0!	#NAME?	0	0	0	0	0	0	0	0	0	0	0	0	0	1586700	0	0	0	0	0	31701000
B0XTC4;A0A0J5PYK3;A4D9A1;A1DHN4	410;410;410;410	B0XTC4	0.999999	1	S	SQS(1)PWGETVK	S(-62.84)QS(62.84)PWGET(-87.38)VK	3	2	-0.46338	109500000	109500000	0	0	0	0	544640	0	717580	0	7192400	14862000	181547	4554396	25.0866	#NAME?	#NAME?	4.64885	#NAME?	0	0	0	0	0	0	544640	0	0	0	0	0	717580	0	0	0	0	0	7192400	0
Q4WKL7;B0XRG7;A1D558;A0A0J5SJZ5	4;4;4;4	Q4WKL7	0.999999	2;3	S	APS(1)FDT(1)LS(1)EQDLHEEEEEEIDFSDLK	APS(62.35)FDT(59.87)LS(53.15)EQDLHEEEEEEIDFS(-53.15)DLK	3	3	1.3336	130100000	0	130100000	0	0	0	0	0	0	0	17957000	35734000	0	10738200	#DIV/0!	#NAME?	#NAME?	#DIV/0!	#NAME?	0	0	0	0	0	0	0	0	0	0	0	0	0	0	0	0	0	0	0	17957000
Q4X0E4;A0A0J5SV81;B0XTN8;A1DHT1	28;28;28;28	Q4X0E4	0.999999	1;2	S	S(1)KS(1)PAPPANPYAK	S(71.77)KS(62.04)PAPPANPY(-62.04)AK	3	2	0.069363	36377000	26446000	9930600	0	0	0	0	0	0	0	1746100	3526400	0	1054500	#DIV/0!	#NAME?	#NAME?	#DIV/0!	#NAME?	0	0	0	0	0	0	0	0	0	0	0	0	0	0	0	0	0	0	1746100	0
A1DLX2;A0A0J5PFB3;Q4WDI1;B0YCW8	1191;1191;1191;1191	A1DLX2	0.999999	1	S	SEDLLGS(1)DDDEVEDQSIK	S(-61.75)EDLLGS(61.75)DDDEVEDQS(-68.26)IK	7	2	0.0066613	15103000	15103000	0	0	0	0	0	0	0	0	1648500	3343100	0	998320	#DIV/0!	#NAME?	#NAME?	#DIV/0!	#NAME?	0	0	0	0	0	0	0	0	0	0	0	0	0	0	0	0	0	0	1648500	0
A0A0J5PKR9;A1D481;B0XP40	206;141;141	A0A0J5PKR9;B0XP40	0.999999	1	S	GFS(1)PELHSR	GFS(62.04)PELHS(-62.04)R	3	2	0.018671	25041000	25041000	0	0	0	0	0	0	0	0	3031400	6528400	0	1911960	#DIV/0!	#NAME?	#NAME?	#DIV/0!	#NAME?	0	0	0	0	0	0	0	0	0	0	0	0	0	0	0	0	0	0	3031400	0
B0XND6;A0A0J5SJI8	800;800	B0XND6	0.999999	1;2	S	DQPIVSSTLGQAEDDNGS(1)DDEES(1)VPVLLK	DQPIVS(-68.85)S(-68.85)T(-68.85)LGQAEDDNGS(68.85)DDEES(68.85)VPVLLK	18	3	0.54167	431460000	419920000	11538000	0	3087400	0	0	3695700	2642400	1694500	27087000	80735000	1.02913e+06	23170920	22.515	#NAME?	#NAME?	4.49281	#NAME?	3087400	0	0	0	0	0	0	0	0	3695700	0	0	2642400	0	0	1694500	0	0	27087000	0
A0A0J5PJ56;Q4WRY3;B0XMU6;Q5BF71;A0A1U8QVC2;A1D1U9;A1CNZ4	1687;1687;1687;1685;1685;1687;1694	A0A0J5PJ56	0.999999	1;2;3	S	HLS(1)PT(0.811)S(0.189)PTSPK	HLS(61.06)PT(6.33)S(-6.33)PT(-35.69)S(-38.62)PK	3	2	1.4575	40638000	5113300	23592000	11933000	0	0	0	0	0	0	5716600	13309000	0	3805120	#DIV/0!	#NAME?	#NAME?	#DIV/0!	#NAME?	0	0	0	0	0	0	0	0	0	0	0	0	0	0	0	0	0	0	0	3660100
B0XYB8	273	B0XYB8	0.999999	1;2	S	THS(1)VAS(1)AGESNAAMAR	T(-38.15)HS(38.15)VAS(61.27)AGES(-61.27)NAAMAR	6	2	-0.23613	221240000	17804000	203440000	0	0	628600	943270	879360	1365600	0	966520	2108800	523957	1064056	2.03081	#NAME?	#NAME?	1.02205	#NAME?	0	0	0	0	628600	0	186410	756860	0	0	879360	0	519720	845860	0	0	0	0	0	966520
Q4WV54;B0Y0T3;A0A0J5PSY8	410;410;410	Q4WV54	0.999999	1	S	S(1)PAPQPSTNDADQEGFQR	S(63.28)PAPQPS(-63.28)T(-71.6)NDADQEGFQR	1	2	0.010499	24077000	24077000	0	0	0	0	0	0	749830	0	3358600	11597000	0	3141086	#DIV/0!	#NAME?	#NAME?	#DIV/0!	#NAME?	0	0	0	0	0	0	0	0	0	0	0	0	749830	0	0	0	0	0	3358600	0
Q4WIH9;B0XTK1;A0A0J5Q4I0	451;452;455	Q4WIH9	0.999999	2	S	LHSNS(1)GAS(1)INSR	LHS(-41.58)NS(41.58)GAS(61.01)INS(-61.01)R	8	2	0.14467	65975000	0	65975000	0	0	742670	1014200	0	1522600	0	3810800	6154300	585623	2297540	3.92324	#NAME?	#NAME?	1.97205	#NAME?	0	0	0	0	742670	0	0	1014200	0	0	0	0	0	1522600	0	0	0	0	0	3810800
Q4WU07;B0Y3I5;A0A0J5SPC5	409;409;409	Q4WU07	0.999999	2	S	APVNSGGPLVAYGS(1)DDDS(1)D	APVNS(-212.16)GGPLVAY(-58.91)GS(58.91)DDDS(117.68)D	14	2	-0.096041	182050000	0	182050000	0	0	0	0	0	0	0	13558000	38053000	0	10322200	#DIV/0!	#NAME?	#NAME?	#DIV/0!	#NAME?	0	0	0	0	0	0	0	0	0	0	0	0	0	0	0	0	0	0	0	13558000
Q4WZM7;B0XV05;A0A0J5Q0L0;A1DIK1;A1C7X3	244;244;254;259;255	Q4WZM7	0.999999	1	S	RSS(1)PAWGEGR	RS(-58.47)S(58.47)PAWGEGR	3	2	-1.4655	1648500000	1648500000	0	0	0	0	0	972740	0	0	12137000	39435000	0	10508948	#DIV/0!	#NAME?	#NAME?	#DIV/0!	#NAME?	0	0	0	0	0	0	0	0	0	972740	0	0	0	0	0	0	0	0	12137000	0
B0XQR4;A0A0J5PZA7;Q6MYY8;E9R3C5;A1D2T1	903;1322;895;895;925	B0XQR4;A1D2T1	0.999999	2	T	NDT(1)PVS(1)EASTWTPFDTK	NDT(60.64)PVS(33.84)EAS(-33.84)T(-41.69)WT(-69.39)PFDT(-134.77)K	3	2	0.30156	52284000	0	52284000	0	0	0	0	0	0	0	6843600	22037000	0	5776120	#DIV/0!	#NAME?	#NAME?	#DIV/0!	#NAME?	0	0	0	0	0	0	0	0	0	0	0	0	0	0	0	0	0	0	0	6843600
A0A0J5PV74;Q4WWZ0;B0XYN3	662;690;690	A0A0J5PV74	0.999999	1;2	S	DSNENYLPEVVNRQS(1)LEERS(1)PLPEPK	DS(-76.77)NENY(-62.08)LPEVVNRQS(62.08)LEERS(72.56)PLPEPK	15	3	0.11936	105350000	8012800	97341000	0	0	0	0	0	0	0	7260100	23915000	0	6235020	#DIV/0!	#NAME?	#NAME?	#DIV/0!	#NAME?	0	0	0	0	0	0	0	0	0	0	0	0	0	0	0	0	0	0	0	7260100
A1DCB5;Q4WGC0;B0YCF9;A0A0J5PK37	173;173;173;173	A1DCB5	0.999999	1	S	AWS(1)GDAISNLR	AWS(61.15)GDAIS(-61.15)NLR	3	2	0.25138	12500000	12500000	0	0	0	0	0	0	0	0	686560	2267300	0	590772	#DIV/0!	#NAME?	#NAME?	#DIV/0!	#NAME?	0	0	0	0	0	0	0	0	0	0	0	0	0	0	0	0	0	0	686560	0
A4DA12;A1CZQ3;A0A0J5PV29;B0Y320	20;20;20;50	A4DA12	0.999999	2	S	QAAS(1)PS(1)PPPPAPVPLTPGPR	QAAS(71.81)PS(60.19)PPPPAPVPLT(-60.19)PGPR	6	2	-0.65374	1274700	0	1274700	0	0	0	0	979470	295200	0	0	0	0	254934	#DIV/0!	#NAME?	#NAME?	#DIV/0!	#NAME?	0	0	0	0	0	0	0	0	0	0	979470	0	0	295200	0	0	0	0	0	0
A0A0J5Q446;Q8X1U5;A1DP90	1480;1406;1482	A0A0J5Q446	0.999999	2	S	ITNYTALDDS(1)DS(1)DNGDDLLGDVSK	IT(-90.99)NY(-97.73)T(-89.15)ALDDS(70.7)DS(61.81)DNGDDLLGDVS(-61.81)K	12	2	-0.34755	231810000	0	231810000	0	0	0	0	0	0	0	14775000	50885000	0	13132000	#DIV/0!	#NAME?	#NAME?	#DIV/0!	#NAME?	0	0	0	0	0	0	0	0	0	0	0	0	0	0	0	0	0	0	0	14775000
Q4WJN0;B0XP33;A0A0J5PLC9	447;447;447	Q4WJN0	0.999999	1	S	DLVPDFDEEEPKPALEDS(1)DVEMEDDAEDTNKK	DLVPDFDEEEPKPALEDS(60.46)DVEMEDDAEDT(-60.46)NKK	18	3	-0.0044474	117090000	117090000	0	0	0	0	0	0	0	0	4154000	14913000	0	3813400	#DIV/0!	#NAME?	#NAME?	#DIV/0!	#NAME?	0	0	0	0	0	0	0	0	0	0	0	0	0	0	0	0	0	0	4154000	0
Q4WXV6;B0XXR1;A1D6Y3;A0A0J5PUD9;C8V9G4;A1CKI8	126;126;126;126;121;124	Q4WXV6	0.999999	2	S	INDVVPADGDRS(1)PS(1)PPPQYDNFGR	INDVVPADGDRS(62.53)PS(48.25)PPPQY(-48.25)DNFGR	12	3	-0.73298	799070000	0	799070000	0	1690600	0	0	1429100	0	0	43230000	161690000	563533	41269820	73.234	#NAME?	#NAME?	6.19444	#NAME?	0	1690600	0	0	0	0	0	0	0	0	1429100	0	0	0	0	0	0	0	0	43230000
A1CQW6;Q4WJ75;B0XPR8;A1D3S9;Q5B2R8;A0A1U8QWT2;A0A0J5PP80	307;272;272;307;307;307;307	A1CQW6;Q4WJ75	0.999999	1	S	YGGHS(1)MSDPGTTYR	Y(-69.13)GGHS(61.51)MS(-61.51)DPGT(-126.49)T(-144.72)Y(-172.46)R	5	2	-0.23674	339070000	339070000	0	0	0	0	0	0	0	0	9848200	38047000	0	9579040	#DIV/0!	#NAME?	#NAME?	#DIV/0!	#NAME?	0	0	0	0	0	0	0	0	0	0	0	0	0	0	0	0	0	0	9848200	0
Q4X0I2;B0XTD4;A0A0J5Q2U4	289;289;289	Q4X0I2	0.999999	1	S	QLADQANSNNSANNDS(1)PGEPLSK	QLADQANS(-119.81)NNS(-95.88)ANNDS(62.47)PGEPLS(-62.47)K	16	3	0.16604	120910000	120910000	0	0	0	1439500	965930	0	1816500	0	6907200	22648000	801810	6274340	7.82522	#NAME?	#NAME?	2.96813	#NAME?	0	0	0	1439500	0	0	965930	0	0	0	0	0	1816500	0	0	0	0	0	6907200	0
Q4WUT7;B0Y4B5;A0A0J5SQ04;A1DEM2	369;369;369;369	Q4WUT7	0.999999	1;2;3	S	ESLLQES(1)DDEGTAS(0.995)DKPAAT(0.004)K	ES(-63.41)LLQES(63.41)DDEGT(-37.32)AS(23.51)DKPAAT(-23.51)K	7	3	4.1191	281830000	253990000	25624000	2222100	0	1020900	1993700	0	0	0	23876000	10981000	1.00487e+06	6971400	6.93764	#NAME?	#NAME?	2.79444	#NAME?	0	0	0	1020900	0	0	1993700	0	0	0	0	0	0	0	0	0	0	0	16731000	7145500
Q4WG55;B0YC92;A0A0J5PL26	339;339;339	Q4WG55	0.999999	1	S	GGVHFASTLGPEGS(1)DDEHDTPLFAPSNTEK	GGVHFAS(-65.9)T(-59.63)LGPEGS(59.63)DDEHDT(-92.5)PLFAPS(-144.65)NT(-150.63)EK	14	3	0.79825	39640000	39640000	0	0	0	0	0	0	0	0	1181300	5911600	0	1418580	#DIV/0!	#NAME?	#NAME?	#DIV/0!	#NAME?	0	0	0	0	0	0	0	0	0	0	0	0	0	0	0	0	0	0	1181300	0
Q4WTH4;B0XQ51;A0A0J5Q193	51;51;51	Q4WTH4	0.999999	1;2	T	DASGEEGDDSTDPIT(1)PTASK	DAS(-229.78)GEEGDDS(-75.06)T(-62.71)DPIT(62.55)PT(-62.55)AS(-110.93)K	15	2	-1.893	73074000	63642000	9431500	0	2768400	2293600	1474800	0	2083700	1372300	9102500	11648000	2.17893e+06	4841300	2.22187	#NAME?	#NAME?	1.15177	#NAME?	2768400	0	0	2293600	0	0	1474800	0	0	0	0	0	2083700	0	0	1372300	0	0	6725000	2377500
Q4WMH1;B0Y837;A0A0J5Q352	401;401;489	Q4WMH1	0.999999	1;2;3	T	PAT(1)PQPSAGATPQPSAASPDK	PAT(60.46)PQPS(-60.46)AGAT(-137.42)PQPS(-203.76)AAS(-242.06)PDK	3	2	-0.12262	827050000	129940000	609490000	87625000	8561200	4310000	4081800	10335000	2706000	3339900	14349000	84204000	5651000	22986780	4.06774	#NAME?	#NAME?	2.02423	#NAME?	3622500	4938700	0	1351000	2959000	0	1897800	2184000	0	2991800	7343000	0	1024700	1681300	0	1666400	1673500	0	0	6072800
Q4WJV4;B0XNP5;A0A0J5PLL1	436;436;436	Q4WJV4	0.999999	1	S	HAS(1)VSGDSQVATTSR	HAS(61.32)VS(-61.32)GDS(-88.47)QVAT(-120.55)T(-124.44)S(-125.11)R	3	2	0.24606	3185400	3185400	0	0	0	0	323080	0	931780	0	0	879010	107693	362158	3.36286	#NAME?	#NAME?	1.74969	#NAME?	0	0	0	0	0	0	323080	0	0	0	0	0	931780	0	0	0	0	0	0	0
Q4WNR5;B0Y5L0;A0A0J5PDB4;A1CXV7	799;799;799;799	Q4WNR5	0.999999	2	S	TTSAPLNGHS(1)EDGS(1)PR	T(-63.99)T(-63.25)S(-62.5)APLNGHS(62.5)EDGS(91.03)PR	10	2	3.4571	22006000	0	22006000	0	0	0	0	0	0	0	0	5693100	0	1138620	#DIV/0!	#NAME?	#NAME?	#DIV/0!	#NAME?	0	0	0	0	0	0	0	0	0	0	0	0	0	0	0	0	0	0	0	0
A0A0J5PHM0;Q4WDB6;B0YD34;A1DLQ4	37;37;37;37	A0A0J5PHM0	0.999999	2	S	S(0.999)PEPDS(0.001)DIGRS(1)PR	S(29.25)PEPDS(-29.25)DIGRS(59.03)PR	11	2	-0.20162	21126000	0	21126000	0	0	0	0	0	0	0	0	9387900	0	1877580	#DIV/0!	#NAME?	#NAME?	#DIV/0!	#NAME?	0	0	0	0	0	0	0	0	0	0	0	0	0	0	0	0	0	0	0	0
Q4WCI8;B0YA36;A1DB38;A0A0J5PK06	15;15;15;15	Q4WCI8	0.999999	2;3	S	TIEELANKS(1)DS(1)DDENY(0.032)S(0.968)DRPVR	T(-58.3)IEELANKS(58.3)DS(75.82)DDENY(-14.76)S(14.76)DRPVR	9	3	-0.14088	70720000	0	3434500	67285000	0	0	0	0	0	0	0	36747000	0	7349400	#DIV/0!	#NAME?	#NAME?	#DIV/0!	#NAME?	0	0	0	0	0	0	0	0	0	0	0	0	0	0	0	0	0	0	0	0
B0XMN4;A4D9S0;A1D4W4;A0A0J5PLY5	47;47;47;47	B0XMN4	0.999999	1	S	VAVSGGS(1)LPAVLAK	VAVS(-61.11)GGS(61.11)LPAVLAK	7	2	1.526	21062000	21062000	0	0	0	0	0	0	0	0	0	2189500	0	437900	#DIV/0!	#NAME?	#NAME?	#DIV/0!	#NAME?	0	0	0	0	0	0	0	0	0	0	0	0	0	0	0	0	0	0	0	0
A0A0J5PMU9;Q4WC59;B0Y9Q8;A1DBG8	257;257;257;257	A0A0J5PMU9	0.999999	1	S	NLS(1)PGASPYLHAR	NLS(61.41)PGAS(-61.41)PY(-80.03)LHAR	3	2	-1.2097	33141000	33141000	0	0	0	0	0	0	0	0	6196800	0	0	1239360	#DIV/0!	#NAME?	#NAME?	#DIV/0!	#NAME?	0	0	0	0	0	0	0	0	0	0	0	0	0	0	0	0	0	0	6196800	0
Q4WBL6;B0YA94;A0A0J5PNG6	8;8;8	Q4WBL6	0.999999	1	S	SEVAQNS(1)PAEVQAK	S(-62.58)EVAQNS(62.58)PAEVQAK	7	2	0.88193	10715000	10715000	0	0	0	0	0	0	0	0	0	5147600	0	1029520	#DIV/0!	#NAME?	#NAME?	#DIV/0!	#NAME?	0	0	0	0	0	0	0	0	0	0	0	0	0	0	0	0	0	0	0	0
Q4WXA9;B0XYA9;A1D7G5;A1CK03;A0A0J5PZ20	3;3;3;3;3	Q4WXA9	0.999999	3	S	MQS(1)S(1)PNMLT(0.973)KFES(0.027)K	MQS(59.94)S(48.22)PNMLT(15.54)KFES(-15.54)K	3	3	-0.38998	4568400	0	0	4568400	0	0	0	0	0	0	4568400	0	0	913680	#DIV/0!	#NAME?	#NAME?	#DIV/0!	#NAME?	0	0	0	0	0	0	0	0	0	0	0	0	0	0	0	0	0	0	0	0
Q4WQJ7;B0Y4R0;A0A0J5Q093	430;430;437	Q4WQJ7	0.999999	1	S	VKCNNCGES(1)EQSAKDAR	VKCNNCGES(62.22)EQS(-62.22)AKDAR	9	2	-0.92629	20969000	20969000	0	0	0	0	0	20969000	0	0	0	0	0	4193800	#DIV/0!	#NAME?	#NAME?	#DIV/0!	#NAME?	0	0	0	0	0	0	0	0	0	20969000	0	0	0	0	0	0	0	0	0	0
A0A0J5Q1R2;Q4WZG6;A1DIR6;Q5AWR8;A0A1U8QQ39	1475;2134;1726;1557;1557	A0A0J5Q1R2	0.999999	2	S	S(0.978)VT(0.022)AVS(1)LNHK	S(16.42)VT(-16.42)AVS(58.71)LNHK	6	2	0.21706	29728000	0	29728000	0	0	0	0	0	0	0	0	4985400	0	997080	#DIV/0!	#NAME?	#NAME?	#DIV/0!	#NAME?	0	0	0	0	0	0	0	0	0	0	0	0	0	0	0	0	0	0	0	0
A1D6U0;B0XXL8;A0A0J5SRG8;A1CKN2;Q4WY04	89;89;89;90;89	A1D6U0	0.999999	1	S	RGS(1)LAGGENINNASDLIK	RGS(60.58)LAGGENINNAS(-60.58)DLIK	3	2	0.68884	6780700	6780700	0	0	0	0	0	0	694140	0	0	0	0	138828	#DIV/0!	#NAME?	#NAME?	#DIV/0!	#NAME?	0	0	0	0	0	0	0	0	0	0	0	0	694140	0	0	0	0	0	0	0
Q4WXT5;B0XXT8;A0A0J5SRQ0;A1D705	75;75;75;76	Q4WXT5	0.999999	1	S	FSAPAAPQS(1)PEEANLANDLK	FS(-58.39)APAAPQS(58.39)PEEANLANDLK	9	2	-1.0286	12863000	12863000	0	0	0	0	0	0	0	0	0	6676000	0	1335200	#DIV/0!	#NAME?	#NAME?	#DIV/0!	#NAME?	0	0	0	0	0	0	0	0	0	0	0	0	0	0	0	0	0	0	0	0
Q4WXA1;B0XYB7;A0A0J5SS21;A1D7H3	365;365;365;365	Q4WXA1	0.999999	1	S	SADHES(1)EDQTPR	S(-61.69)ADHES(61.69)EDQT(-61.69)PR	6	2	0.62192	1050200	1050200	0	0	0	0	0	0	0	0	0	1050200	0	210040	#DIV/0!	#NAME?	#NAME?	#DIV/0!	#NAME?	0	0	0	0	0	0	0	0	0	0	0	0	0	0	0	0	0	0	0	0
A0A0J5SWE5;Q4X1X2;B0XWD4	626;626;626	A0A0J5SWE5	0.999999	3	S	RPVT(1)PDMNEPAS(1)GPCT(0.994)PDS(0.006)VIR	RPVT(146.52)PDMNEPAS(62.88)GPCT(22.17)PDS(-22.17)VIR	12	3	0.60939	5574000	0	0	5574000	0	0	0	0	0	0	0	5574000	0	1114800	#DIV/0!	#NAME?	#NAME?	#DIV/0!	#NAME?	0	0	0	0	0	0	0	0	0	0	0	0	0	0	0	0	0	0	0	0
B0XTK4;A0A0J5SX54;A1CYN1	1093;1093;1071	B0XTK4	0.999999	1;2	S	VQS(1)PAAEANGTKAPS(0.986)VEPEGT(0.014)AK	VQS(58.91)PAAEANGT(-54.34)KAPS(18.39)VEPEGT(-18.39)AK	3	3	-0.67288	1227700	1227700	0	0	0	0	0	0	0	0	0	1227700	0	245540	#DIV/0!	#NAME?	#NAME?	#DIV/0!	#NAME?	0	0	0	0	0	0	0	0	0	0	0	0	0	0	0	0	0	0	0	0
Q4WKB9;B0XMV1;A1CRZ5	799;799;795	Q4WKB9	0.999999	4	S	RYS(1)S(1)QS(1)LS(1)PPR	RY(-38.14)S(38.14)S(51.95)QS(58.28)LS(74.38)PPR	6	2	-2.8753	11607000	0	0	11607000	0	0	0	0	0	0	0	3939100	0	787820	#DIV/0!	#NAME?	#NAME?	#DIV/0!	#NAME?	0	0	0	0	0	0	0	0	0	0	0	0	0	0	0	0	0	0	0	0
Q4WTT9;O43121;B0Y3B6;A0A0J5PVF9;A1CZG1;A1C9U8	737;737;737;737;738;743	Q4WTT9;A1C9U8	0.999999	3;4	T	RT(1)GT(1)QKS(0.975)VS(0.458)S(0.567)AVLSK	RT(58.82)GT(47.69)QKS(13.34)VS(-0.98)S(0.98)AVLS(-56.2)K	2	2	-2.3117	20752000	0	0	20752000	0	0	0	0	0	0	0	14575000	0	2915000	#DIV/0!	#NAME?	#NAME?	#DIV/0!	#NAME?	0	0	0	0	0	0	0	0	0	0	0	0	0	0	0	0	0	0	0	0
Q4X0W0;B0XSN4;A0A0J5Q1P9	136;136;136	Q4X0W0	0.999999	1	T	LLPDPVTATEEDIT(1)DDEFPR	LLPDPVT(-86.98)AT(-59.64)EEDIT(59.64)DDEFPR	14	2	-2.4108	27291000	27291000	0	0	0	0	0	0	0	0	3155700	0	0	631140	#DIV/0!	#NAME?	#NAME?	#DIV/0!	#NAME?	0	0	0	0	0	0	0	0	0	0	0	0	0	0	0	0	0	0	3155700	0
Q4WKL7;B0XRG7;A1D558;A0A0J5SJZ5	7;7;7;7	Q4WKL7	0.999999	1;2;3	T	APS(1)FDT(1)LS(1)EQDLHEEEEEEIDFSDLK	APS(62.35)FDT(59.87)LS(53.15)EQDLHEEEEEEIDFS(-53.15)DLK	6	3	1.3336	17590000	11638000	5952400	0	0	0	0	0	0	0	2719000	0	0	543800	#DIV/0!	#NAME?	#NAME?	#DIV/0!	#NAME?	0	0	0	0	0	0	0	0	0	0	0	0	0	0	0	0	0	0	2719000	0
A0A0J5Q4Y7;B0Y4K5;Q4WQD6;E9QTX0;A1CW92	281;281;281;281;279	A0A0J5Q4Y7	0.999999	1	S	ASIFGS(1)FLGK	AS(-59.27)IFGS(59.27)FLGK	6	2	0.4651	38091000	38091000	0	0	1660300	1269900	705340	2096000	1104300	1179500	0	0	1.21185e+06	875960	0.722831	#NAME?	#NAME?	-0.46827	#NAME?	1660300	0	0	1269900	0	0	705340	0	0	2096000	0	0	1104300	0	0	1179500	0	0	0	0
A0A0J5SFE5;A1D1H2;Q4WRL7;B0XNJ8	547;602;620;633	A0A0J5SFE5;Q4WRL7	0.999999	1;2	S	DGS(1)AS(1)PVHNDQTDR	DGS(62.33)AS(50.25)PVHNDQT(-50.25)DR	3	2	0.12433	33043000	33043000	0	0	0	0	613930	0	0	0	0	4591700	204643	918340	4.48751	#NAME?	#NAME?	2.16592	#NAME?	0	0	0	0	0	0	613930	0	0	0	0	0	0	0	0	0	0	0	0	0
Q4WXI2;B0XY42;A0A0J5PUV2;A1D7A8;A1CK56	511;511;511;505;504	Q4WXI2	0.999999	1	S	KHDS(1)DAEPSK	KHDS(60.61)DAEPS(-60.61)K	4	2	-0.72152	8094200	8094200	0	0	0	1446900	833020	1757000	1542600	2514600	0	0	759973	1162840	1.53011	#NAME?	#NAME?	0.613632	#NAME?	0	0	0	1446900	0	0	833020	0	0	1757000	0	0	1542600	0	0	2514600	0	0	0	0
A1D2T3;A0A0J5STG0;Q4WSW3;Q6MYZ1;B0XQR1	1286;1287;1288;1298;1288	A1D2T3	0.999999	2	S	TTQS(1)MPPS(0.997)PT(0.003)R	T(-64.81)T(-63.51)QS(63.51)MPPS(25.75)PT(-25.75)R	4	2	2.9683	18395000	0	18395000	0	1880000	1454500	922000	2783300	1158900	1249900	0	0	1.41883e+06	1038420	0.731883	#NAME?	#NAME?	-0.450315	#NAME?	0	1880000	0	0	1454500	0	0	922000	0	0	2783300	0	0	1158900	0	0	1249900	0	0	0
A0A0J5PUV0;B0Y3M5;A4D9I8	2191;2191;2191	A0A0J5PUV0	0.999999	1;2	S	PGS(1)PGASEEGSR	PGS(63.01)PGAS(-63.01)EEGS(-81.12)R	3	2	0.11888	44332000	43965000	367190	0	0	0	825650	0	722560	0	0	0	275217	144512	0.525084	#NAME?	#NAME?	-0.929379	#NAME?	0	0	0	0	0	0	825650	0	0	0	0	0	722560	0	0	0	0	0	0	0
Q4WG62;A0A0J5PHD6;B0YC99;A1DC55	198;222;198;199	Q4WG62	0.999999	1	S	GLS(1)LPNSGFQK	GLS(59.64)LPNS(-59.64)GFQK	3	2	-1.0054	30229000	30229000	0	0	1859700	0	0	2116300	1049700	1003800	0	0	619900	833960	1.34531	#NAME?	#NAME?	0.427943	#NAME?	1859700	0	0	0	0	0	0	0	0	2116300	0	0	1049700	0	0	1003800	0	0	0	0
A0A0J5PI73;Q4WGD9;B0YCH8	390;384;384	A0A0J5PI73	0.999999	1	S	VAS(1)PSQDQMPSDSR	VAS(60.85)PS(-60.85)QDQMPS(-224.35)DS(-268.06)R	3	2	-0.5494	447710000	447710000	0	0	5246300	5302100	4265000	11281000	4812900	4719400	2540400	4322800	4937800	5535300	1.12101	#NAME?	#NAME?	0.164793	#NAME?	5246300	0	0	5302100	0	0	4265000	0	0	11281000	0	0	4812900	0	0	4719400	0	0	2540400	0
Q4WSZ7;B0XQM7;A0A0J5PWN9;A1D2X1	1022;1022;1022;1022	Q4WSZ7	0.999999	1	S	VQS(1)DTGENLVLR	VQS(62.25)DT(-62.25)GENLVLR	3	2	0.41705	39606000	39606000	0	0	2376900	2729700	2516700	3232900	2275500	2408800	1590700	2809100	2541100	2463400	0.969423	#NAME?	#NAME?	-0.0448022	#NAME?	2376900	0	0	2729700	0	0	2516700	0	0	3232900	0	0	2275500	0	0	2408800	0	0	1590700	0
A0A0J5PX96	135	A0A0J5PX96	0.999999	1	S	GMAAPAPSGGAQS(1)PR	GMAAPAPS(-58.6)GGAQS(58.6)PR	13	2	0.11264	91816000	91816000	0	0	2471900	1927100	1730000	3502600	2779900	2253400	974600	0	2043000	1902100	0.931033	#NAME?	#NAME?	-0.103096	#NAME?	2471900	0	0	1927100	0	0	1730000	0	0	3502600	0	0	2779900	0	0	2253400	0	0	974600	0
Q4WPE9;B0Y694;A0A0J5PDV5	182;182;182	Q4WPE9	0.999999	1	S	TYDMS(1)PPPPPK	T(-59.74)Y(-77.05)DMS(59.74)PPPPPK	5	2	3.9131	4749500	4749500	0	0	0	0	0	0	0	0	0	0	0	0	#DIV/0!	#NAME?	#NAME?	#DIV/0!	#NAME?	0	0	0	0	0	0	0	0	0	0	0	0	0	0	0	0	0	0	0	0
Q4WPL3;B0Y6F8;A0A0J5PG68;A1CWZ4;A1CHR8	354;354;354;355;338	Q4WPL3	0.999999	1;3	S	T(0.187)S(0.927)S(0.887)ADS(1)GEDLFAK	T(-8.56)S(10.45)S(8.56)ADS(59.47)GEDLFAK	6	2	0.13136	0	0	0	0	0	0	0	0	0	0	0	0	0	0	#DIV/0!	#NAME?	#NAME?	#DIV/0!	#NAME?	0	0	0	0	0	0	0	0	0	0	0	0	0	0	0	0	0	0	0	0
Q5B7R7;Q4WAI8;B0YBW2;A1D924;A0A1U8QFR6;A0A0J5PHN3	244;244;244;244;244;244	Q5B7R7	0.999999	1	S	S(1)PLEEFSDVLR	S(61.56)PLEEFS(-61.56)DVLR	1	2	0.76024	0	0	0	0	0	0	0	0	0	0	0	0	0	0	#DIV/0!	#NAME?	#NAME?	#DIV/0!	#NAME?	0	0	0	0	0	0	0	0	0	0	0	0	0	0	0	0	0	0	0	0
Q4WQ89;B0Y4G1;A0A0J5PI29	294;294;294	Q4WQ89	0.999999	1	S	LTGYPNPDYDGPDEDCS(1)CDEDENIPR	LT(-63.16)GY(-68.33)PNPDY(-62.96)DGPDEDCS(62.96)CDEDENIPR	17	2	1.1243	0	0	0	0	0	0	0	0	0	0	0	0	0	0	#DIV/0!	#NAME?	#NAME?	#DIV/0!	#NAME?	0	0	0	0	0	0	0	0	0	0	0	0	0	0	0	0	0	0	0	0
A1D4W2;A0A0J5PLE4;Q4WKC1;B0XMN6	413;413;413;413	A1D4W2	0.999999	1	S	S(1)AEHDDSGELAFR	S(60.13)AEHDDS(-60.13)GELAFR	1	2	-0.96059	4253300	4253300	0	0	0	0	0	0	0	0	0	0	0	0	#DIV/0!	#NAME?	#NAME?	#DIV/0!	#NAME?	0	0	0	0	0	0	0	0	0	0	0	0	0	0	0	0	0	0	0	0
Q4WKG6;B0XMJ2;A0A0J5PM23	689;689;697	Q4WKG6	0.999999	1;2;3	S	EQPQGSDESAAPALAS(1)PALSTASQNNNPFFR	EQPQGS(-87.85)DES(-85.78)AAPALAS(59.14)PALS(-59.14)T(-71.4)AS(-80.28)QNNNPFFR	16	3	0.054118	66309000	37755000	5325100	23229000	0	0	0	0	0	0	0	0	0	0	#DIV/0!	#NAME?	#NAME?	#DIV/0!	#NAME?	0	0	0	0	0	0	0	0	0	0	0	0	0	0	0	0	0	0	0	0
Q4W9L3;B0YEA5;A0A0J5PNK4;A1D9H2;A1C914	210;210;210;210;219	Q4W9L3	0.999999	1	S	IATDLGFS(1)EQCIEDAK	IAT(-62.42)DLGFS(62.42)EQCIEDAK	8	2	0.4257	2974700	2974700	0	0	0	0	0	0	0	0	0	0	0	0	#DIV/0!	#NAME?	#NAME?	#DIV/0!	#NAME?	0	0	0	0	0	0	0	0	0	0	0	0	0	0	0	0	0	0	0	0
B0Y2W8;A0A0J5PRE9;Q4WEN2	62;62;62	B0Y2W8	0.999999	1	S	S(1)LGGAESAASAGR	S(60.86)LGGAES(-60.86)AAS(-81.63)AGR	1	2	-1.4518	4709400	4709400	0	0	0	0	0	0	0	0	0	0	0	0	#DIV/0!	#NAME?	#NAME?	#DIV/0!	#NAME?	0	0	0	0	0	0	0	0	0	0	0	0	0	0	0	0	0	0	0	0
Q4WVK0;B0Y1E5;A0A0J5PT98;A1DDV5	211;211;211;211	Q4WVK0	0.999999	1	S	GWEADS(1)EDGGDAETR	GWEADS(60.73)EDGGDAET(-60.73)R	6	2	-1.1746	5285000	5285000	0	0	0	0	0	0	0	0	0	0	0	0	#DIV/0!	#NAME?	#NAME?	#DIV/0!	#NAME?	0	0	0	0	0	0	0	0	0	0	0	0	0	0	0	0	0	0	0	0
A0A0J5PW21;Q4WWE8;B0XZ75;A1D8E5	585;547;547;585	A0A0J5PW21	0.999999	1	S	AAS(1)YGPGPQNYR	AAS(62.37)Y(-62.37)GPGPQNY(-104.26)R	3	2	-0.087581	11098000	11098000	0	0	0	0	0	0	0	0	0	0	0	0	#DIV/0!	#NAME?	#NAME?	#DIV/0!	#NAME?	0	0	0	0	0	0	0	0	0	0	0	0	0	0	0	0	0	0	0	0
B0XTC4;A0A0J5PYK3;A4D9A1;A1DHN4	306;306;306;306	B0XTC4	0.999999	2	S	DGGSGEVAS(1)PFGS(1)LKR	DGGS(-61.88)GEVAS(66.19)PFGS(61.88)LKR	13	2	0.99257	2315900	0	2315900	0	0	0	0	0	0	0	0	0	0	0	#DIV/0!	#NAME?	#NAME?	#DIV/0!	#NAME?	0	0	0	0	0	0	0	0	0	0	0	0	0	0	0	0	0	0	0	0
A0A0J5PYT2;B0XS21	648;696	A0A0J5PYT2	0.999999	1	S	FDSATEAAGLS(1)DEER	FDS(-77.45)AT(-63.15)EAAGLS(63.15)DEER	11	2	-2.0332	3469700	3469700	0	0	0	0	0	0	0	0	0	0	0	0	#DIV/0!	#NAME?	#NAME?	#DIV/0!	#NAME?	0	0	0	0	0	0	0	0	0	0	0	0	0	0	0	0	0	0	0	0
Q4WZF1;B0XVL1;A0A0J5Q1P7	218;218;218	Q4WZF1	0.999999	2	S	QQPS(0.002)APS(0.002)HPEERPT(0.257)T(0.74)PPPPPAAINDPPS(1)AR	QQPS(-26.5)APS(-26.89)HPEERPT(-4.59)T(4.59)PPPPPAAINDPPS(58.2)AR	28	3	0.10829	53320000	0	53320000	0	0	0	0	0	0	0	0	0	0	0	#DIV/0!	#NAME?	#NAME?	#DIV/0!	#NAME?	0	0	0	0	0	0	0	0	0	0	0	0	0	0	0	0	0	0	0	0
A0A0J5Q213;Q4X189;B0XSB4	157;144;144	A0A0J5Q213	0.999999	1	S	S(1)RDKLDEDGSGER	S(59.8)RDKLDEDGS(-59.8)GER	1	2	1.3391	8724900	8724900	0	0	0	0	0	0	0	0	0	0	0	0	#DIV/0!	#NAME?	#NAME?	#DIV/0!	#NAME?	0	0	0	0	0	0	0	0	0	0	0	0	0	0	0	0	0	0	0	0
Q4WS60;B0XRP3;A0A0J5Q544;Q6MYA4	1440;1440;1440;1452	Q4WS60	0.999999	3	S	RQDS(1)DVDMDDS(0.999)DEET(0.924)DEET(0.071)KDT(0.006)K	RQDS(61.77)DVDMDDS(31.37)DEET(11.16)DEET(-11.16)KDT(-22.08)K	4	3	-1.3597	0	0	0	0	0	0	0	0	0	0	0	0	0	0	#DIV/0!	#NAME?	#NAME?	#DIV/0!	#NAME?	0	0	0	0	0	0	0	0	0	0	0	0	0	0	0	0	0	0	0	0
B0XS36;A0A0J5SW34;Q4X1H5;D3GAY4	335;335;359;105	B0XS36	0.999999	1	S	S(1)QLESLVEPLINR	S(62.95)QLES(-62.95)LVEPLINR	1	2	0.14247	767910	767910	0	0	0	0	0	0	0	0	0	0	0	0	#DIV/0!	#NAME?	#NAME?	#DIV/0!	#NAME?	0	0	0	0	0	0	0	0	0	0	0	0	0	0	0	0	0	0	0	0
A0A0J5SWM6;Q4X268;B0XW46	38;38;38	A0A0J5SWM6	0.999999	2	S	ATANNS(1)S(1)PLHGTENDK	AT(-61.03)ANNS(61.03)S(41.79)PLHGT(-41.79)ENDK	6	2	-1.5474	1849200	0	1849200	0	0	0	0	0	0	0	0	0	0	0	#DIV/0!	#NAME?	#NAME?	#DIV/0!	#NAME?	0	0	0	0	0	0	0	0	0	0	0	0	0	0	0	0	0	0	0	0
Q5B0R5;A0A1U8QYG4	248;248	Q5B0R5	0.999999	3	S	S(1)AVMY(1)FMDLS(0.035)EQCGY(0.433)S(0.532)VADQIK	S(61.94)AVMY(48.42)FMDLS(-11.81)EQCGY(-0.9)S(0.9)VADQIK	1	3	3.7184	0	0	0	0	0	0	0	0	0	0	0	0	0	0	#DIV/0!	#NAME?	#NAME?	#DIV/0!	#NAME?	0	0	0	0	0	0	0	0	0	0	0	0	0	0	0	0	0	0	0	0
A1D3S5	29	A1D3S5	0.999999	4	S	RMS(1)IS(1)DAS(1)DVAS(0.996)DPGS(0.004)PSK	RMS(82.92)IS(69.01)DAS(61.37)DVAS(24.4)DPGS(-24.4)PS(-58.13)K	8	2	1.1095	0	0	0	0	0	0	0	0	0	0	0	0	0	0	#DIV/0!	#NAME?	#NAME?	#DIV/0!	#NAME?	0	0	0	0	0	0	0	0	0	0	0	0	0	0	0	0	0	0	0	0
Q4WEW0	250	Q4WEW0	0.999999	2;3	S	SAQEMLDS(1)ES(1)DS(1)EDRFER	S(-62.79)AQEMLDS(62.79)ES(82.69)DS(90.34)EDRFER	8	2	0.53873	0	0	0	0	0	0	0	0	0	0	0	0	0	0	#DIV/0!	#NAME?	#NAME?	#DIV/0!	#NAME?	0	0	0	0	0	0	0	0	0	0	0	0	0	0	0	0	0	0	0	0
		REV__A1CX99	0.999999	1	S	ATPQLNPEGNEDVS(1)QNKR	AT(-62.11)PQLNPEGNEDVS(62.11)QNKR	14	2	-2.348	2115100	2115100	0	0	0	0	0	0	0	0	0	0	0	0	#DIV/0!	#NAME?	#NAME?	#DIV/0!	#NAME?	0	0	0	0	0	0	0	0	0	0	0	0	0	0	0	0	0	0	0	0
A0A0J5PZX2;Q4WTH5;A1D3E6	309;337;314	A0A0J5PZX2	0.999999	1	T	NQFEET(1)PDNYDLENDR	NQFEET(60.61)PDNY(-60.61)DLENDR	6	2	3.4824	0	0	0	0	0	0	0	0	0	0	0	0	0	0	#DIV/0!	#NAME?	#NAME?	#DIV/0!	#NAME?	0	0	0	0	0	0	0	0	0	0	0	0	0	0	0	0	0	0	0	0
Q5ATA8;A0A1U8QW00	248;248	Q5ATA8	0.999999	4	T	DENVLHVYQET(1)T(1)T(1)GGLFGEWT(1)R	DENVLHVY(-61.29)QET(61.29)T(61.55)T(70.08)GGLFGEWT(73.62)R	11	3	-3.8154	0	0	0	0	0	0	0	0	0	0	0	0	0	0	#DIV/0!	#NAME?	#NAME?	#DIV/0!	#NAME?	0	0	0	0	0	0	0	0	0	0	0	0	0	0	0	0	0	0	0	0
Q5ATA8;A0A1U8QW00	249;249	Q5ATA8	0.999999	4	T	DENVLHVYQET(1)T(1)T(1)GGLFGEWT(1)R	DENVLHVY(-61.29)QET(61.29)T(61.55)T(70.08)GGLFGEWT(73.62)R	12	3	-3.8154	0	0	0	0	0	0	0	0	0	0	0	0	0	0	#DIV/0!	#NAME?	#NAME?	#DIV/0!	#NAME?	0	0	0	0	0	0	0	0	0	0	0	0	0	0	0	0	0	0	0	0
A1C7Q4	4	A1C7Q4	0.999999	2	T	PRT(1)LPWLT(0.999)GGAS(0.001)K	PRT(59.96)LPWLT(30.33)GGAS(-30.33)K	3	2	1.4895	0	0	0	0	0	0	0	0	0	0	0	0	0	0	#DIV/0!	#NAME?	#NAME?	#DIV/0!	#NAME?	0	0	0	0	0	0	0	0	0	0	0	0	0	0	0	0	0	0	0	0
A1D5E5	1586	A1D5E5	0.999999	2	T	GS(1)QMQVT(1)HPEQGLMFGVARSLR	GS(68.57)QMQVT(61.57)HPEQGLMFGVARS(-61.57)LR	7	3	-0.75769	23731000	0	23731000	0	0	0	0	0	0	0	0	0	0	0	#DIV/0!	#NAME?	#NAME?	#DIV/0!	#NAME?	0	0	0	0	0	0	0	0	0	0	0	0	0	0	0	0	0	0	0	0
Q4WEW0;B0Y349	371;371	Q4WEW0	0.999999	1	T	SNESVAAGEDAEETAGET(1)DDDEL	S(-116.84)NES(-116.84)VAAGEDAEET(-62.97)AGET(62.97)DDDEL	18	2	0.15897	0	0	0	0	0	0	0	0	0	0	0	0	0	0	#DIV/0!	#NAME?	#NAME?	#DIV/0!	#NAME?	0	0	0	0	0	0	0	0	0	0	0	0	0	0	0	0	0	0	0	0
A1CTW0;Q4WM95;B0Y8B2;A0A0J5T005;A1DNC6	96;97;97;97;98	A1CTW0	0.999998	2	T	SVT(1)PT(0.277)VT(0.723)PK	S(-60.17)VT(57.64)PT(-4.17)VT(4.17)PK	3	2	-0.056238	4465800	0	4465800	0	1237100	876340	0	0	0	0	0	0	704480	0	0	#NAME?	#NAME?	#NUM!	#NAME?	0	1237100	0	0	876340	0	0	0	0	0	0	0	0	0	0	0	0	0	0	0
Q4WRC4;B0XNZ1;A0A0J5PGS9	121;121;121	Q4WRC4	0.999998	1	T	EVIVIDDT(1)PPPEQSK	EVIVIDDT(57.18)PPPEQS(-57.18)K	8	2	-0.88168	6729800	6729800	0	0	0	0	0	661770	713830	503510	0	0	0	375822	#DIV/0!	#NAME?	#NAME?	#DIV/0!	#NAME?	0	0	0	0	0	0	0	0	0	661770	0	0	713830	0	0	503510	0	0	0	0
A0A0J5PRF4;Q4WHM8;B0XV69	105;105;105	A0A0J5PRF4	0.999998	1	S	GLS(1)LSTAFTSAPSAR	GLS(58.14)LS(-58.14)T(-78.77)AFT(-165.58)S(-188.7)APS(-235)AR	3	2	0.24831	71908000	71908000	0	0	3587400	2459100	2913800	3507100	1112000	2213700	0	0	2.98677e+06	1366560	0.457538	#NAME?	#NAME?	-1.12804	#NAME?	3587400	0	0	2459100	0	0	2913800	0	0	3507100	0	0	1112000	0	0	2213700	0	0	0	0
A1CI96	483	A1CI96	0.999998	1	S	DTGAENAATAAAKIPAPVS(1)MK	DT(-64.61)GAENAAT(-57.65)AAAKIPAPVS(57.65)MK	19	2	-1.1474	1728800	1728800	0	0	1728800	0	0	0	0	0	0	0	576267	0	0	#NAME?	#NAME?	#NUM!	#NAME?	1728800	0	0	0	0	0	0	0	0	0	0	0	0	0	0	0	0	0	0	0
B0Y4B6;A1DEM1;A0A0J5PSN8	482;569;585	B0Y4B6	0.999998	1	S	SQQS(1)PAGEAR	S(-56.88)QQS(56.88)PAGEAR	4	2	0.7664	5377900	5377900	0	0	0	0	0	0	384550	0	768560	1804500	0	591522	#DIV/0!	#NAME?	#NAME?	#DIV/0!	#NAME?	0	0	0	0	0	0	0	0	0	0	0	0	384550	0	0	0	0	0	768560	0
A0A0J5PMU9;Q4WC59;B0Y9Q8	126;126;126	A0A0J5PMU9	0.999998	1	S	RDS(1)YAPPPAPASR	RDS(56.9)Y(-56.9)APPPAPAS(-85.95)R	3	2	0.73252	67346000	67346000	0	0	0	0	0	0	603330	0	4527100	5929100	0	2211906	#DIV/0!	#NAME?	#NAME?	#DIV/0!	#NAME?	0	0	0	0	0	0	0	0	0	0	0	0	603330	0	0	0	0	0	4527100	0
A1DNV5;Q4WLU4;B0Y8R7;A0A0J5Q6V3	5;5;5;5	A1DNV5	0.999998	1;2	S	PSDS(1)FDTDYAQR	PS(-57.94)DS(57.94)FDT(-74.28)DY(-132.11)AQR	4	2	3.6154	90310000	85568000	4742800	0	783680	0	0	0	898140	0	11163000	13188000	261227	5049828	19.3312	#NAME?	#NAME?	4.27286	#NAME?	783680	0	0	0	0	0	0	0	0	0	0	0	898140	0	0	0	0	0	9459600	1703600
A0A0J5PS55	298	A0A0J5PS55	0.999998	1;2	S	NS(1)PGPQQSSEVQYMDPQFSGTK	NS(58.13)PGPQQS(-58.13)S(-73.7)EVQY(-123.09)MDPQFS(-181.6)GT(-181.6)K	2	2	-0.19239	23419000	20903000	2516900	0	0	0	0	0	0	0	2784600	2516900	0	1060300	#DIV/0!	#NAME?	#NAME?	#DIV/0!	#NAME?	0	0	0	0	0	0	0	0	0	0	0	0	0	0	0	0	0	0	2784600	0
A1D4R5	4	A1D4R5	0.999998	1;2;3	S	S(1)S(1)S(1)EDDTPLVR	S(66.3)S(67.39)S(57.87)EDDT(-57.87)PLVR	3	2	-0.13576	53643000	1794800	1278000	50570000	0	0	0	0	0	0	19952000	24509000	0	8892200	#DIV/0!	#NAME?	#NAME?	#DIV/0!	#NAME?	0	0	0	0	0	0	0	0	0	0	0	0	0	0	0	0	0	0	1794800	1278000
A1CYV7;A0A0J5PQS9;Q4WIA3;B0XTZ7	217;217;263;263	A1CYV7	0.999998	1	S	SYS(1)FDEER	S(-58.21)Y(-75.28)S(58.21)FDEER	3	2	-0.28301	772190000	772190000	0	0	3106300	2438700	3048000	4898300	4701200	2272500	45530000	90172000	2.86433e+06	29514800	10.3042	#NAME?	#NAME?	3.36517	#NAME?	3106300	0	0	2438700	0	0	3048000	0	0	4898300	0	0	4701200	0	0	2272500	0	0	45530000	0
A0A0J5PHA0;Q4WDM3	466;477	A0A0J5PHA0	0.999998	2	S	SAAQVIDLT(0.549)GS(0.451)DDDDGDFS(1)PVRPAK	S(-76.13)AAQVIDLT(0.86)GS(-0.86)DDDDGDFS(55.48)PVRPAK	19	3	-0.1069	71620000	0	71620000	0	0	0	0	0	0	0	12417000	22109000	0	6905200	#DIV/0!	#NAME?	#NAME?	#DIV/0!	#NAME?	0	0	0	0	0	0	0	0	0	0	0	0	0	0	0	0	0	0	0	12417000
Q4WM69;B0Y8D9;A0A0J5Q6K1;A1DNF1	126;126;126;126	Q4WM69	0.999998	1;2	S	VLGEVENT(1)DDEIES(1)GEDFATASGVPEWGK	VLGEVENT(95.48)DDEIES(59.98)GEDFAT(-61.8)AS(-59.98)GVPEWGK	14	3	0.32457	129230000	6077500	123150000	0	0	0	0	0	0	0	22120000	39908000	0	12405600	#DIV/0!	#NAME?	#NAME?	#DIV/0!	#NAME?	0	0	0	0	0	0	0	0	0	0	0	0	0	0	0	0	0	0	0	22120000
Q4WXB1;B0XYA7;A0A0J5SS15	147;147;147	Q4WXB1	0.999998	2	S	VS(1)DDDET(0.006)GALS(0.992)AS(0.002)ENDIK	VS(57.21)DDDET(-22.08)GALS(22.08)AS(-27.46)ENDIK	2	2	0.97664	17002000	0	17002000	0	0	0	0	0	0	0	2569800	6665200	0	1847000	#DIV/0!	#NAME?	#NAME?	#DIV/0!	#NAME?	0	0	0	0	0	0	0	0	0	0	0	0	0	0	0	0	0	0	0	2569800
Q4WZP3;B0XUZ0;A0A0J5Q0N0;A1DII4;A1C7W1	78;78;78;78;79	Q4WZP3	0.999998	2	S	STTDGRY(0.026)T(0.974)PS(1)PEPAPALFVR	S(-62.18)T(-62.18)T(-55.06)DGRY(-15.75)T(15.75)PS(57.31)PEPAPALFVR	10	3	-0.15848	248500000	0	248500000	0	0	0	0	0	0	0	16852000	44006000	0	12171600	#DIV/0!	#NAME?	#NAME?	#DIV/0!	#NAME?	0	0	0	0	0	0	0	0	0	0	0	0	0	0	0	0	0	0	0	16852000
A0A0J5Q5W9;B0Y7Q4;Q4WMU7;A1DMR4	152;152;152;152	A0A0J5Q5W9	0.999998	1;2	S	SVAS(1)S(1)GDER	S(-54.57)VAS(54.57)S(57.51)GDER	5	2	1.6044	24305000	22126000	2178400	0	0	0	373760	0	0	0	1877200	2435100	124587	862460	6.92257	#NAME?	#NAME?	2.79131	#NAME?	0	0	0	0	0	0	373760	0	0	0	0	0	0	0	0	0	0	0	1877200	0
A0A0J5PWZ3;Q4WTC4;B0XQA2	444;444;444	A0A0J5PWZ3	0.999998	1	S	GPS(1)PAADTQK	GPS(56.98)PAADT(-56.98)QK	3	2	-3.5216	6943100	6943100	0	0	0	0	330240	0	0	0	1620600	3403000	110080	1004720	9.12718	#NAME?	#NAME?	3.19017	#NAME?	0	0	0	0	0	0	330240	0	0	0	0	0	0	0	0	0	0	0	1620600	0
Q4WD81;B0YD68;A1DLM0;A0A0J5PIX3	28;28;28;28	Q4WD81	0.999998	2;3;4	S	ANVEDAGS(1)DS(1)ES(1)EAGEESSIPAGAAVTIHSR	ANVEDAGS(63.9)DS(57.31)ES(58.98)EAGEES(-57.31)S(-62.27)IPAGAAVT(-106.55)IHS(-124.41)R	12	3	-1.9603	858150000	0	855590000	2551100	916880	0	1701200	0	0	0	38899000	128690000	872693	33517800	38.4073	#NAME?	#NAME?	5.26331	#NAME?	0	916880	0	0	0	0	0	1701200	0	0	0	0	0	0	0	0	0	0	0	38899000
A0A0J5PH65;B0Y641;A1CHG0;A1CXC5;Q4WP94;Q5BCN0;A0A1U8QF10	931;957;955;957;957;965;965	A0A0J5PH65	0.999998	1;2;3	T	RES(1)MDVDQTPTT(1)PK	RES(93.36)MDVDQT(-93.36)PT(-56.15)T(56.15)PK	12	2	1.0001	278240000	4317300	255320000	18607000	2473200	2695300	751240	6788300	0	2038200	4555100	4121500	1.97325e+06	3500620	1.77404	#NAME?	#NAME?	0.827039	#NAME?	0	2473200	0	1377100	1318200	0	751240	0	0	2188900	4599400	0	0	0	0	0	2038200	0	0	0
A1D4G9;Q4WJW7;B0XNN3;A0A0J5PPX8;A1CRK8	85;85;85;85;83	A1D4G9	0.999998	1;2;3	S	SSS(1)PGAK	S(-73.28)S(-57.46)S(57.46)PGAK	3	2	-2.0426	145010000	60018000	65260000	19732000	0	5706700	14756000	14164000	15799000	0	2534000	45482000	6820900	15595800	2.28647	#NAME?	#NAME?	1.19312	#NAME?	0	0	0	0	5706700	0	14756000	0	0	0	14164000	0	15799000	0	0	0	0	0	0	0
Q4WGN9;B0YB20;A0A0J5PIH3;A1DCR0;A1CDQ5	1228;1228;1228;1229;1229	Q4WGN9	0.999998	1	S	S(1)VNGPTAFR	S(56.47)VNGPT(-56.47)AFR	1	2	0.43319	3531500	3531500	0	0	0	0	0	0	0	0	1534100	0	0	306820	#DIV/0!	#NAME?	#NAME?	#DIV/0!	#NAME?	0	0	0	0	0	0	0	0	0	0	0	0	0	0	0	0	0	0	1534100	0
Q4WJY5;B0XNF0;A0A0J5PL37	329;329;329	Q4WJY5	0.999998	2	S	TVQPS(1)DS(1)DAKEPINK	T(-56.66)VQPS(65.64)DS(56.66)DAKEPINK	7	2	0.46184	10051000	0	10051000	0	0	0	0	0	0	0	0	7407900	0	1481580	#DIV/0!	#NAME?	#NAME?	#DIV/0!	#NAME?	0	0	0	0	0	0	0	0	0	0	0	0	0	0	0	0	0	0	0	0
Q4WXP2;B0XXY1;A0A0J5PUP4	185;185;185	Q4WXP2	0.999998	1	S	EFNS(1)EDEEEYGPILPHHEVTAK	EFNS(57.11)EDEEEY(-57.11)GPILPHHEVT(-145.37)AK	4	3	-0.73852	30722000	30722000	0	0	0	0	0	0	0	0	0	9243200	0	1848640	#DIV/0!	#NAME?	#NAME?	#DIV/0!	#NAME?	0	0	0	0	0	0	0	0	0	0	0	0	0	0	0	0	0	0	0	0
A0A0J5PZE6;Q4X1I7;B0XS24;A1DGR8	330;330;330;330	A0A0J5PZE6	0.999998	1	S	SAS(1)EVER	S(-57.38)AS(57.38)EVER	3	2	0.76492	23641000	23641000	0	0	0	0	0	4999200	0	0	0	0	0	999840	#DIV/0!	#NAME?	#NAME?	#DIV/0!	#NAME?	0	0	0	0	0	0	0	0	0	4999200	0	0	0	0	0	0	0	0	0	0
A1DP11;Q4WLN5;B0XM08;A0A0J5Q3W1	887;889;889;889	A1DP11	0.999998	1	S	NS(1)PGDSGTPNR	NS(57.67)PGDS(-57.67)GT(-64.56)PNR	2	2	0.89961	5980200	5980200	0	0	0	0	0	0	0	0	1265900	0	0	253180	#DIV/0!	#NAME?	#NAME?	#DIV/0!	#NAME?	0	0	0	0	0	0	0	0	0	0	0	0	0	0	0	0	0	0	1265900	0
Q4WVU6;B0Y231;A0A0J5Q4Q6	345;345;345	Q4WVU6	0.999998	2;3	S	NLHWT(0.05)ENVLDS(0.95)PQDS(1)DNADS(1)DLGR	NLHWT(-12.77)ENVLDS(12.77)PQDS(56.7)DNADS(65.91)DLGR	15	3	-0.58425	2166700	0	2166700	0	0	0	0	0	0	0	0	2166700	0	433340	#DIV/0!	#NAME?	#NAME?	#DIV/0!	#NAME?	0	0	0	0	0	0	0	0	0	0	0	0	0	0	0	0	0	0	0	0
Q4WDC8;B0YD21;A1DLR7;A0A0J5SEA3;A1CMB0	106;106;106;106;116	Q4WDC8	0.999998	2	S	SLIENS(0.001)S(0.012)S(0.988)PPPS(1)PVPEIR	S(-56.84)LIENS(-32.56)S(-19.23)S(19.23)PPPS(58.36)PVPEIR	12	2	-0.17753	1886000	0	1886000	0	0	0	0	1886000	0	0	0	0	0	377200	#DIV/0!	#NAME?	#NAME?	#DIV/0!	#NAME?	0	0	0	0	0	0	0	0	0	0	1886000	0	0	0	0	0	0	0	0	0
A0A0J5SU36;Q4WTM0;B0XQ04	523;524;404	A0A0J5SU36	0.999998	1	S	ESLAELWSNFLEQESQASGNPES(1)PKP	ES(-137.2)LAELWS(-103.78)NFLEQES(-81.39)QAS(-56.39)GNPES(56.39)PKP	23	3	-0.77788	7000000	7000000	0	0	0	0	0	0	0	0	0	7000000	0	1400000	#DIV/0!	#NAME?	#NAME?	#DIV/0!	#NAME?	0	0	0	0	0	0	0	0	0	0	0	0	0	0	0	0	0	0	0	0
Q4X1D8;B0XS68;A0A0J5PYP9	683;683;684	Q4X1D8	0.999998	2;3;4	S	S(0.29)S(0.417)T(0.29)Y(0.002)EPT(0.001)S(1)PKS(1)PALPSEK	S(-1.57)S(1.57)T(-1.57)Y(-23.86)EPT(-33.17)S(33.17)PKS(58.35)PALPS(-60.63)EK	11	2	2.9875	24379000	0	10685000	13694000	0	0	0	0	0	0	5354600	0	0	1070920	#DIV/0!	#NAME?	#NAME?	#DIV/0!	#NAME?	0	0	0	0	0	0	0	0	0	0	0	0	0	0	0	0	0	0	0	0
Q4WX39;B0XYI0;A1D7N7;A0A0J5SS77	215;215;215;215	Q4WX39	0.999998	4	S	RPS(1)RS(1)PS(1)AS(0.994)PS(0.006)R	RPS(63.91)RS(56.25)PS(48.16)AS(22.11)PS(-22.11)R	5	2	2.1766	9899700	0	0	9899700	0	0	0	0	0	0	0	7913300	0	1582660	#DIV/0!	#NAME?	#NAME?	#DIV/0!	#NAME?	0	0	0	0	0	0	0	0	0	0	0	0	0	0	0	0	0	0	0	0
Q96UQ6;Q4WFV3;B0XX26;A0A0J5PQL4;A1DJD4;A1CCX0	1931;1931;1931;1931;1931;1941	Q96UQ6	0.999998	1	S	LNS(1)PAPSVFR	LNS(56.62)PAPS(-56.62)VFR	3	2	-0.29272	2896200	2896200	0	0	0	787000	834340	0	1274900	0	0	0	540447	254980	0.471795	#NAME?	#NAME?	-1.08377	#NAME?	0	0	0	787000	0	0	834340	0	0	0	0	0	1274900	0	0	0	0	0	0	0
Q4WYE0;B0XWU7;C5I6M0;A0A0J5SR63	11;11;11;11	Q4WYE0	0.999998	1	S	VS(1)GEVSRPEPTLPTVNPAVEK	VS(57.43)GEVS(-57.43)RPEPT(-93.58)LPT(-136.26)VNPAVEK	2	3	-1.572	153210000	153210000	0	0	2268400	2472600	2539400	3342800	2009500	1461900	3034500	6106700	2426800	3191080	1.31493	#NAME?	#NAME?	0.39499	#NAME?	2268400	0	0	2472600	0	0	2539400	0	0	3342800	0	0	2009500	0	0	1461900	0	0	3034500	0
A0A0J5PSR8;A1DEB9;Q4WV35;B0Y0R5	265;280;307;307	A0A0J5PSR8	0.999998	1;2	S	S(1)VAAAAHVQGSTPTSGCPEIPADIDETDIDDGR	S(57.26)VAAAAHVQGS(-57.26)T(-62.79)PT(-76.28)S(-94.86)GCPEIPADIDET(-159.59)DIDDGR	1	3	1.1031	157900000	152840000	5054900	0	2722700	0	0	2012500	0	0	0	40832000	907567	8568900	9.44162	#NAME?	#NAME?	3.23903	#NAME?	2722700	0	0	0	0	0	0	0	0	2012500	0	0	0	0	0	0	0	0	0	0
Q4WY53;B0XXA2;A0A0J5PU23;A1D6P1;A1CKT2	114;114;114;114;114	Q4WY53	0.999998	1	S	ATGGILLTAS(1)HNPGGPNADFGIK	AT(-75.53)GGILLT(-58.09)AS(58.09)HNPGGPNADFGIK	10	2	-0.90746	2569800000	2569800000	0	0	34549000	31914000	29293000	48115000	0	34174000	3316100	47929000	3.19187e+07	26706820	0.836715	#NAME?	#NAME?	-0.257192	#NAME?	34549000	0	0	31914000	0	0	29293000	0	0	48115000	0	0	0	0	0	34174000	0	0	3316100	0
Q4WWQ2;B0XYX1;A0A0J5PVE1	242;242;242	Q4WWQ2	0.999998	1	T	LVSESESQADEPLVNGTMT(1)P	LVS(-267.91)ES(-257.47)ES(-243.49)QADEPLVNGT(-57.42)MT(57.42)P	19	2	0.023077	61457000	61457000	0	0	1090600	1076500	0	2193500	1128400	757780	0	0	722367	815936	1.12953	#NAME?	#NAME?	0.175725	#NAME?	1090600	0	0	1076500	0	0	0	0	0	2193500	0	0	1128400	0	0	757780	0	0	0	0
A0A0J5PES8;Q4WQ59;B0Y6Z6;A1CI96;A1CWG5	265;265;265;263;265	A0A0J5PES8;A1CI96	0.999998	1	S	THADS(1)DFDDAR	T(-56.19)HADS(56.19)DFDDAR	5	2	-4.3209	8341800	8341800	0	0	0	0	0	0	0	0	0	0	0	0	#DIV/0!	#NAME?	#NAME?	#DIV/0!	#NAME?	0	0	0	0	0	0	0	0	0	0	0	0	0	0	0	0	0	0	0	0
A0A0J5PGH7;Q4WPV6;B0Y6P6;A1CWQ8	96;96;96;96	A0A0J5PGH7	0.999998	2	S	S(1)PKS(0.998)PLLT(0.002)THR	S(57.62)PKS(27.65)PLLT(-27.65)T(-36.29)HR	1	2	-0.39154	12872000	0	12872000	0	0	0	0	0	0	0	0	0	0	0	#DIV/0!	#NAME?	#NAME?	#DIV/0!	#NAME?	0	0	0	0	0	0	0	0	0	0	0	0	0	0	0	0	0	0	0	0
Q4WBM2;B0YA88;A0A0J5PK63	239;239;239	Q4WBM2	0.999998	1	S	NDDDS(1)VDEGTR	NDDDS(56.85)VDEGT(-56.85)R	5	2	1.559	1497900	1497900	0	0	0	0	0	0	0	0	0	0	0	0	#DIV/0!	#NAME?	#NAME?	#DIV/0!	#NAME?	0	0	0	0	0	0	0	0	0	0	0	0	0	0	0	0	0	0	0	0
A1CZ51;Q4WI04;B0XUN0;A0A0J5PM59	152;153;153;153	A1CZ51	0.999998	1	S	EAEDNEADEALDDDDS(1)DDDVDSR	EAEDNEADEALDDDDS(57.84)DDDVDS(-57.84)R	16	3	2.3523	0	0	0	0	0	0	0	0	0	0	0	0	0	0	#DIV/0!	#NAME?	#NAME?	#DIV/0!	#NAME?	0	0	0	0	0	0	0	0	0	0	0	0	0	0	0	0	0	0	0	0
A0A0J5PQF5;Q4WHM7;B0XV70;A1DFQ5	86;86;86;86	A0A0J5PQF5	0.999998	1	S	TQNAES(1)DDDDDLDYIDK	T(-60.7)QNAES(59.72)DDDDDLDY(-59.72)IDK	6	2	-1.544	0	0	0	0	0	0	0	0	0	0	0	0	0	0	#DIV/0!	#NAME?	#NAME?	#DIV/0!	#NAME?	0	0	0	0	0	0	0	0	0	0	0	0	0	0	0	0	0	0	0	0
Q4X1V3;B0XRR6;A0A0J5PZ35	644;644;644	Q4X1V3	0.999998	1	S	S(1)PQEYEPEPQR	S(56.62)PQEY(-56.62)EPEPQR	1	2	0.21931	872990	872990	0	0	0	0	0	0	0	0	0	0	0	0	#DIV/0!	#NAME?	#NAME?	#DIV/0!	#NAME?	0	0	0	0	0	0	0	0	0	0	0	0	0	0	0	0	0	0	0	0
A0A0J5Q020;Q4WWE0;B0XZ84	1056;1056;1056	A0A0J5Q020	0.999998	5	S	LS(1)FS(1)LS(1)GHAPFDVFY(0.451)T(0.55)FDGVS(0.999)RK	LS(53.59)FS(53.8)LS(52.06)GHAPFDVFY(-0.87)T(0.87)FDGVS(30.07)RK	2	3	-3.6881	0	0	0	0	0	0	0	0	0	0	0	0	0	0	#DIV/0!	#NAME?	#NAME?	#DIV/0!	#NAME?	0	0	0	0	0	0	0	0	0	0	0	0	0	0	0	0	0	0	0	0
A0A0J5Q020;Q4WWE0;B0XZ84	1058;1058;1058	A0A0J5Q020	0.999998	5	S	LS(1)FS(1)LS(1)GHAPFDVFY(0.451)T(0.55)FDGVS(0.999)RK	LS(53.59)FS(53.8)LS(52.06)GHAPFDVFY(-0.87)T(0.87)FDGVS(30.07)RK	4	3	-3.6881	0	0	0	0	0	0	0	0	0	0	0	0	0	0	#DIV/0!	#NAME?	#NAME?	#DIV/0!	#NAME?	0	0	0	0	0	0	0	0	0	0	0	0	0	0	0	0	0	0	0	0
A0A0J5Q770;A1DP71	160;162	A0A0J5Q770	0.999998	1	S	AGLVGS(1)LDAGDGEGQAVLPDTVAK	AGLVGS(56.37)LDAGDGEGQAVLPDT(-56.37)VAK	6	2	1.3507	4928100	4928100	0	0	0	0	0	0	0	0	0	0	0	0	#DIV/0!	#NAME?	#NAME?	#DIV/0!	#NAME?	0	0	0	0	0	0	0	0	0	0	0	0	0	0	0	0	0	0	0	0
Q4WTB1;B0XQB4;A0A0J5STS6;A1D385	246;246;246;246	Q4WTB1	0.999998	2;3	S	SSTLSLGLAGY(0.001)S(0.999)S(1)DS(1)E	S(-130.31)S(-126.05)T(-125.19)LS(-105.98)LGLAGY(-31.55)S(31.55)S(33.48)DS(57.91)E	15	2	1.0049	868340	0	868340	0	0	0	0	0	0	0	0	0	0	0	#DIV/0!	#NAME?	#NAME?	#DIV/0!	#NAME?	0	0	0	0	0	0	0	0	0	0	0	0	0	0	0	0	0	0	0	0
Q4WLJ0;B0XME2;A0A0J5T0M8	1154;1154;1154	Q4WLJ0	0.999998	1	S	RLEDAAMSLGPIQMPDDAES(1)EGER	RLEDAAMS(-58.38)LGPIQMPDDAES(58.38)EGER	20	3	-2.6564	1517400	1517400	0	0	0	0	0	0	0	0	0	0	0	0	#DIV/0!	#NAME?	#NAME?	#DIV/0!	#NAME?	0	0	0	0	0	0	0	0	0	0	0	0	0	0	0	0	0	0	0	0
Q4WKL8;B0XRG6;A1D559;A1CS93;A0A0J5PM66	189;189;189;189;189	Q4WKL8	0.999998	3	S	AEDDS(1)DLDS(0.994)GS(0.895)ET(0.111)KK	AEDDS(57.3)DLDS(21.64)GS(9.28)ET(-9.28)KK	5	2	-0.26474	0	0	0	0	0	0	0	0	0	0	0	0	0	0	#DIV/0!	#NAME?	#NAME?	#DIV/0!	#NAME?	0	0	0	0	0	0	0	0	0	0	0	0	0	0	0	0	0	0	0	0
		REV__A1DJ39	0.999998	1	S	TLFDLFS(1)K	T(-56.2)LFDLFS(56.2)K	7	2	3.1566	2046700	2046700	0	0	0	0	0	0	0	0	0	0	0	0	#DIV/0!	#NAME?	#NAME?	#DIV/0!	#NAME?	0	0	0	0	0	0	0	0	0	0	0	0	0	0	0	0	0	0	0	0
A1DHV7;Q4X0B9;B0XTR2;A0A0J5PXX0	606;607;607;607	A1DHV7	0.999998	1	Y	Y(1)LTGGSDYTGSVSR	Y(57.38)LT(-57.38)GGS(-96.25)DY(-94.22)T(-127.14)GS(-162.72)VS(-179.51)R	1	2	2.9914	2007400	2007400	0	0	0	0	0	0	0	0	0	0	0	0	#DIV/0!	#NAME?	#NAME?	#DIV/0!	#NAME?	0	0	0	0	0	0	0	0	0	0	0	0	0	0	0	0	0	0	0	0
		REV__C8VF08	0.999997	1	S	ETISDLEALVES(1)AR	ET(-60.9)IS(-56.82)DLEALVES(56.82)AR	12	2	-1.1779	12648000	12648000	0	0	12648000	0	0	0	0	0	0	0	4216000	0	0	#NAME?	#NAME?	#NUM!	#NAME?	12648000	0	0	0	0	0	0	0	0	0	0	0	0	0	0	0	0	0	0	0
Q4WY51;A0A0J5PU71;B0XXA4;A1D6P3	534;534;535;532	Q4WY51	0.999997	1	S	AS(1)VSEADESSLR	AS(55.17)VS(-55.17)EADES(-152.55)S(-166.41)LR	2	2	-3.5631	196280000	196280000	0	0	0	0	0	0	0	0	10522000	15687000	0	5241800	#DIV/0!	#NAME?	#NAME?	#DIV/0!	#NAME?	0	0	0	0	0	0	0	0	0	0	0	0	0	0	0	0	0	0	10522000	0
A0A0J5Q522;Q4WS22;B0XMQ8;Q6MY61	544;553;553;553	A0A0J5Q522	0.999997	1	S	RDS(1)APTGGPAPGTPSIK	RDS(54.75)APT(-54.75)GGPAPGT(-95.31)PS(-127.07)IK	3	2	-0.88893	33586000	33586000	0	0	0	0	325060	0	0	0	5403800	7133900	108353	2507540	23.1423	#NAME?	#NAME?	4.53246	#NAME?	0	0	0	0	0	0	325060	0	0	0	0	0	0	0	0	0	0	0	5403800	0
Q5B7Q1;A0A1U8QHP6	3;3	Q5B7Q1	0.999997	2	S	MPS(1)LT(0.72)FT(0.28)R	MPS(53.49)LT(4.11)FT(-4.11)R	3	2	-1.7563	35718000	0	35718000	0	0	0	0	0	0	0	4745700	8887200	0	2726580	#DIV/0!	#NAME?	#NAME?	#DIV/0!	#NAME?	0	0	0	0	0	0	0	0	0	0	0	0	0	0	0	0	0	0	0	4745700
A0A0J5PHC7;A1DC39	70;70	A0A0J5PHC7	0.999997	2;3	T	NEVTAT(1)PPDS(0.995)PS(0.005)QALSTVEQLK	NEVT(-55.17)AT(55.17)PPDS(22.7)PS(-22.7)QALS(-70.72)T(-77.05)VEQLK	6	2	-0.11429	282430000	0	264690000	17745000	0	0	858600	948490	776360	0	9965400	22953000	286200	6928650	24.2091	#NAME?	#NAME?	4.59748	#NAME?	0	0	0	0	0	0	0	858600	0	0	948490	0	0	776360	0	0	0	0	0	7850000
A0A0J5PKA5;Q4WRV5;B0XN43;A1D1S1	327;327;327;327	A0A0J5PKA5	0.999997	1	S	LEPEQVATPPS(1)PR	LEPEQVAT(-55.75)PPS(55.75)PR	11	2	-0.0090064	82863000	82863000	0	0	0	0	927360	1696100	0	0	5256300	13785000	309120	4147480	13.4171	#NAME?	#NAME?	3.746	#NAME?	0	0	0	0	0	0	927360	0	0	1696100	0	0	0	0	0	0	0	0	5256300	0
A1CZV7;Q4WEN1;B0Y2W7;A0A0J5SNT7	261;262;262;262	A1CZV7	0.999997	2	S	MVVDS(1)DS(1)DEEDGPTQAQQPEEPVDNRPLVER	MVVDS(55.42)DS(40.61)DEEDGPT(-40.61)QAQQPEEPVDNRPLVER	5	3	-0.21067	284420000	0	284420000	0	0	0	0	0	0	0	26689000	58125000	0	16962800	#DIV/0!	#NAME?	#NAME?	#DIV/0!	#NAME?	0	0	0	0	0	0	0	0	0	0	0	0	0	0	0	0	0	0	0	26689000
A0A0J5PGG1;Q4WRL1;B0XNK4	146;128;128	A0A0J5PGG1	0.999997	1	S	GTGEGVES(1)DGDDDYYDGIVDK	GT(-54.74)GEGVES(54.74)DGDDDY(-167.4)Y(-187.62)DGIVDK	8	2	-0.45751	109060000	109060000	0	0	0	0	0	0	0	0	12910000	29850000	0	8552000	#DIV/0!	#NAME?	#NAME?	#DIV/0!	#NAME?	0	0	0	0	0	0	0	0	0	0	0	0	0	0	0	0	0	0	12910000	0
A1DG05;Q4WHC6;B0XVV6;A0A0J5PMR6	518;518;518;518	A1DG05	0.999997	1	S	GCSEGDS(1)GIQEIK	GCS(-55.41)EGDS(55.41)GIQEIK	7	2	0.012602	7925200	7925200	0	0	0	0	0	0	0	0	1828600	4808900	0	1327500	#DIV/0!	#NAME?	#NAME?	#DIV/0!	#NAME?	0	0	0	0	0	0	0	0	0	0	0	0	0	0	0	0	0	0	1828600	0
Q4X0K6;B0XTA9;A0A0J5SVD9	197;197;292	Q4X0K6	0.999997	1	S	VPEPIGATVPS(1)DDEAIDDAGLEDYL	VPEPIGAT(-55.7)VPS(55.7)DDEAIDDAGLEDY(-68.38)L	11	2	-0.81036	54012000	54012000	0	0	0	0	0	0	0	0	6566300	22124000	0	5738060	#DIV/0!	#NAME?	#NAME?	#DIV/0!	#NAME?	0	0	0	0	0	0	0	0	0	0	0	0	0	0	0	0	0	0	6566300	0
A0A0J5SQK2;Q4WVE7;B0Y128	628;649;649	A0A0J5SQK2	0.999997	1	S	S(1)APDLSSLDNEGKPAQPAEEK	S(56.34)APDLS(-56.34)S(-65.44)LDNEGKPAQPAEEK	1	3	-1.51	36762000	36762000	0	0	0	0	495310	0	0	0	2602200	5943800	165103	1709200	10.3523	#NAME?	#NAME?	3.37188	#NAME?	0	0	0	0	0	0	495310	0	0	0	0	0	0	0	0	0	0	0	2602200	0
A0A0J5SWM6;Q4X268;B0XW46	221;221;221	A0A0J5SWM6	0.999997	3;4	S	TGEELQVPQS(1)PLAVVEY(0.398)S(0.867)PAGS(0.867)IS(0.867)PERGDEEHGVPR	T(-64.06)GEELQVPQS(53.8)PLAVVEY(-6.57)S(6.57)PAGS(6.57)IS(6.57)PERGDEEHGVPR	10	4	1.0905	77670000	0	0	77670000	0	0	0	0	0	0	5442900	28225000	0	6733580	#DIV/0!	#NAME?	#NAME?	#DIV/0!	#NAME?	0	0	0	0	0	0	0	0	0	0	0	0	0	0	0	0	0	0	0	0
Q4WZI8;B0XVA7;A1DIP1;A0A0J5PXQ5	637;637;641;657	Q4WZI8	0.999997	2	S	ALQPEQEKS(1)PS(1)PVPELEALEDSK	ALQPEQEKS(63.21)PS(55.59)PVPELEALEDS(-55.59)K	11	3	0.10173	147060000	0	147060000	0	0	0	0	0	0	0	7284700	43763000	0	10209540	#DIV/0!	#NAME?	#NAME?	#DIV/0!	#NAME?	0	0	0	0	0	0	0	0	0	0	0	0	0	0	0	0	0	0	0	7284700
Q4X1R5;B0XRV1;A1DGJ9;A0A0J5PZ01	527;527;527;527	Q4X1R5	0.999997	1;2	S	FGITRPLASTSLSANETPEDDES(1)DEDESDEAQAR	FGIT(-137.63)RPLAS(-126.58)T(-127.75)S(-125.33)LS(-116.93)ANET(-68.34)PEDDES(55.27)DEDES(-55.27)DEAQAR	23	3	0.75609	210980000	210980000	0	0	0	0	621370	0	0	0	1770700	5745000	207123	1503140	7.25722	#NAME?	#NAME?	2.85942	#NAME?	0	0	0	0	0	0	621370	0	0	0	0	0	0	0	0	0	0	0	1770700	0
Q4WD81;B0YD68;A1DLM0;A0A0J5PIX3	26;26;26;26	Q4WD81	0.999997	1;2;3;4	S	ANVEDAGS(1)DS(1)ES(1)EAGEESSIPAGAAVTIHSR	ANVEDAGS(63.9)DS(57.31)ES(58.98)EAGEES(-57.31)S(-62.27)IPAGAAVT(-106.55)IHS(-124.41)R	10	3	-1.9603	723960000	12953000	708450000	2551100	0	0	842820	0	1555800	0	0	128690000	280940	26049160	92.7214	#NAME?	#NAME?	6.53483	#NAME?	0	0	0	0	0	0	0	842820	0	0	0	0	0	1555800	0	0	0	0	0	0
A0A0J5PHM5;Q4WAH7;B0YBV2;A1D914	311;319;319;311	A0A0J5PHM5	0.999997	1	S	SLLSYEDES(1)DEDELVFVPR	S(-57.8)LLS(-57.8)Y(-89.38)EDES(57.8)DEDELVFVPR	9	2	-1.2211	179940000	179940000	0	0	0	0	0	0	0	0	0	40196000	0	8039200	#DIV/0!	#NAME?	#NAME?	#DIV/0!	#NAME?	0	0	0	0	0	0	0	0	0	0	0	0	0	0	0	0	0	0	0	0
Q4WN21;B0Y7I1;A0A0J5Q2F0;A1DMJ3;Q6SIF1	387;387;387;387;388	Q4WN21	0.999997	2	S	T(1)PGPGS(1)GPGTPFGTLSR	T(61.82)PGPGS(55.6)GPGT(-55.6)PFGT(-97.12)LS(-118.73)R	6	2	0.61179	19399000	0	19399000	0	0	0	0	0	0	0	2880700	0	0	576140	#DIV/0!	#NAME?	#NAME?	#DIV/0!	#NAME?	0	0	0	0	0	0	0	0	0	0	0	0	0	0	0	0	0	0	0	2880700
A0A0J5Q5W9;B0Y7Q4;Q4WMU7;A1DMR4	151;151;151;151	A0A0J5Q5W9	0.999997	1;2	S	SVAS(1)S(1)GDER	S(-54.57)VAS(54.57)S(57.51)GDER	4	2	1.6044	8252400	6074000	2178400	0	0	0	0	0	0	0	0	2059000	0	411800	#DIV/0!	#NAME?	#NAME?	#DIV/0!	#NAME?	0	0	0	0	0	0	0	0	0	0	0	0	0	0	0	0	0	0	0	0
A1CWH4;A0A0J5SDJ6;Q4WQ48;B0Y6Y7	1858;1858;1858;1858	A1CWH4	0.999997	2	S	EVDPEVFS(1)IDAY(0.025)S(0.975)HK	EVDPEVFS(55.01)IDAY(-15.88)S(15.88)HK	8	2	1.0007	3990600	0	3990600	0	0	0	0	0	0	0	3990600	0	0	798120	#DIV/0!	#NAME?	#NAME?	#DIV/0!	#NAME?	0	0	0	0	0	0	0	0	0	0	0	0	0	0	0	0	0	0	0	3990600
Q4WKB9;B0XMV1;A1CRZ5	797;797;793	Q4WKB9	0.999997	4	S	RYS(1)S(1)QS(1)LS(1)PPR	RY(-40.52)S(40.52)S(54.71)QS(57.06)LS(84.37)PPR	4	2	0.046372	11607000	0	0	11607000	0	0	0	0	0	0	0	3939100	0	787820	#DIV/0!	#NAME?	#NAME?	#DIV/0!	#NAME?	0	0	0	0	0	0	0	0	0	0	0	0	0	0	0	0	0	0	0	0
Q4W9W8;B0YEL4;A0A0J5PS62	125;125;125	Q4W9W8	0.999997	1;2	S	VSSLDST(0.02)T(0.98)PDAPTVS(1)PR	VS(-77.55)S(-76.31)LDS(-41.9)T(-17.01)T(17.01)PDAPT(-54.62)VS(54.62)PR	15	2	-0.23468	46357000	21300000	25057000	0	0	3419600	1973400	0	3380600	0	4649200	7236000	1.79767e+06	3053160	1.6984	#NAME?	#NAME?	0.764178	#NAME?	0	0	0	2196500	1223100	0	1276600	696740	0	0	0	0	2166600	1214000	0	0	0	0	1980400	2668800
Q4WM31;B0Y8H8;A1DNI7;A0A0J5Q3I1	155;155;155;155	Q4WM31	0.999997	1	S	LGS(1)FTGEGGSADNHGVE	LGS(55.14)FT(-55.14)GEGGS(-112.79)ADNHGVE	3	2	-0.50917	18924000	18924000	0	0	911040	1601600	1108100	2856200	1522400	1856800	0	0	1.20691e+06	1247080	1.03328	#NAME?	#NAME?	0.0472319	#NAME?	911040	0	0	1601600	0	0	1108100	0	0	2856200	0	0	1522400	0	0	1856800	0	0	0	0
Q4WWL6;B0XZ08;A0A0J5PVS7	93;93;93	Q4WWL6	0.999997	2	S	DEEEERS(1)S(1)PQAAEPDSMDVDGDVKPAEK	DEEEERS(54.78)S(54.78)PQAAEPDS(-54.78)MDVDGDVKPAEK	7	3	3.8968	0	0	0	0	0	0	0	0	0	0	0	0	0	0	#DIV/0!	#NAME?	#NAME?	#DIV/0!	#NAME?	0	0	0	0	0	0	0	0	0	0	0	0	0	0	0	0	0	0	0	0
Q4WWL6;B0XZ08;A0A0J5PVS7	94;94;94	Q4WWL6	0.999997	2	S	DEEEERS(1)S(1)PQAAEPDSMDVDGDVKPAEK	DEEEERS(54.78)S(54.78)PQAAEPDS(-54.78)MDVDGDVKPAEK	8	3	3.8968	0	0	0	0	0	0	0	0	0	0	0	0	0	0	#DIV/0!	#NAME?	#NAME?	#DIV/0!	#NAME?	0	0	0	0	0	0	0	0	0	0	0	0	0	0	0	0	0	0	0	0
A0A0J5Q020;Q4WWE0;B0XZ84	1060;1060;1060	A0A0J5Q020	0.999997	5	S	LS(1)FS(1)LS(1)GHAPFDVFY(0.451)T(0.55)FDGVS(0.999)RK	LS(53.59)FS(53.8)LS(52.06)GHAPFDVFY(-0.87)T(0.87)FDGVS(30.07)RK	6	3	-3.6881	0	0	0	0	0	0	0	0	0	0	0	0	0	0	#DIV/0!	#NAME?	#NAME?	#DIV/0!	#NAME?	0	0	0	0	0	0	0	0	0	0	0	0	0	0	0	0	0	0	0	0
Q4WQK4;B0Y4R6;A0A0J5Q086	328;328;328	Q4WQK4	0.999997	1	S	HANS(1)PPDAMDIDTPANR	HANS(55.75)PPDAMDIDT(-55.75)PANR	4	2	-0.57553	487580	487580	0	0	0	0	0	0	0	0	0	0	0	0	#DIV/0!	#NAME?	#NAME?	#DIV/0!	#NAME?	0	0	0	0	0	0	0	0	0	0	0	0	0	0	0	0	0	0	0	0
A1D4C9	357	A1D4C9	0.999997	5	S	T(0.088)GS(0.152)VS(0.27)PS(0.49)RPT(0.997)S(0.8)S(0.8)KHS(0.403)S(1)HR	T(-7.55)GS(-5.12)VS(-2.6)PS(2.6)RPT(23.62)S(4.79)S(4.79)KHS(-4.79)S(53.46)HR	16	2	3.4082	0	0	0	0	0	0	0	0	0	0	0	0	0	0	#DIV/0!	#NAME?	#NAME?	#DIV/0!	#NAME?	0	0	0	0	0	0	0	0	0	0	0	0	0	0	0	0	0	0	0	0
A1D939;B0YBX9;A4DA56	489;492;492	A1D939	0.999997	1	S	GGS(1)PVAASPVPVR	GGS(55.21)PVAAS(-55.21)PVPVR	3	2	-0.46251	836770	836770	0	0	0	0	0	0	0	0	0	0	0	0	#DIV/0!	#NAME?	#NAME?	#DIV/0!	#NAME?	0	0	0	0	0	0	0	0	0	0	0	0	0	0	0	0	0	0	0	0
		REV__Q4X1R9	0.999997	1	S	LLAVS(1)NVLYDVNEIIMTSTDEK	LLAVS(56.43)NVLY(-56.43)DVNEIIMT(-68.28)S(-70.68)T(-70.32)DEK	5	3	1.1114	6544300	6544300	0	0	0	0	0	0	0	0	0	0	0	0	#DIV/0!	#NAME?	#NAME?	#DIV/0!	#NAME?	0	0	0	0	0	0	0	0	0	0	0	0	0	0	0	0	0	0	0	0
Q4WDF0;B0YD00;A0A0J5PIR0	224;224;224	Q4WDF0	0.999997	1	T	VEDEDDENNDEEDGYVT(1)DDEQDQSSK	VEDEDDENNDEEDGY(-78.34)VT(58.86)DDEQDQS(-58.86)S(-58.86)K	17	3	1.8256	0	0	0	0	0	0	0	0	0	0	0	0	0	0	#DIV/0!	#NAME?	#NAME?	#DIV/0!	#NAME?	0	0	0	0	0	0	0	0	0	0	0	0	0	0	0	0	0	0	0	0
Q96UQ6;Q4WFV3;B0XX26;A0A0J5PQL4;A1DJD4	1663;1663;1663;1663;1663	Q96UQ6	0.999997	2	T	SNNRPVT(0.913)PT(0.087)GPMT(1)PR	S(-45.11)NNRPVT(10.23)PT(-10.23)GPMT(54.2)PR	13	2	-1.1324	0	0	0	0	0	0	0	0	0	0	0	0	0	0	#DIV/0!	#NAME?	#NAME?	#DIV/0!	#NAME?	0	0	0	0	0	0	0	0	0	0	0	0	0	0	0	0	0	0	0	0
A1CPG7;Q4WSF6;B0XR80;A1D2C9;A0A0J5Q4B9;Q9P419	171;171;171;171;171;171	A1CPG7	0.999997	2	T	IQDPQMT(1)GY(1)VSTR	IQDPQMT(58.56)GY(52.2)VS(-52.2)T(-52.2)R	7	2	0.016287	5990500	0	5990500	0	0	0	0	0	0	0	0	0	0	0	#DIV/0!	#NAME?	#NAME?	#DIV/0!	#NAME?	0	0	0	0	0	0	0	0	0	0	0	0	0	0	0	0	0	0	0	0
A0A0J5PVK4;Q4WWI7;B0XZ37;A1D8A8	346;346;346;346	A0A0J5PVK4	0.999996	1	S	RAS(1)DGSVYTVR	RAS(54.82)DGS(-54.82)VY(-70.44)T(-66.05)VR	3	2	0.21178	110790000	110790000	0	0	0	335130	638750	0	0	0	0	0	324627	0	0	#NAME?	#NAME?	#NUM!	#NAME?	0	0	0	335130	0	0	638750	0	0	0	0	0	0	0	0	0	0	0	0	0
Q4WQT1;B0Y4Z3;A0A0J5PJ16;A1CVV9	326;326;326;326	Q4WQT1	0.999996	1	S	TNS(1)PAVAPPER	T(-53.81)NS(53.81)PAVAPPER	3	2	1.251	57199000	57199000	0	0	755840	2998100	2176200	2930200	3379300	2882400	6054600	8675800	1.97671e+06	4784460	2.42041	#NAME?	#NAME?	1.27525	#NAME?	755840	0	0	2998100	0	0	2176200	0	0	2930200	0	0	3379300	0	0	2882400	0	0	6054600	0
A1D6N1	89	A1D6N1	0.999996	2	S	SALVEAGFANVPVIAGAS(1)ENS(1)IR	S(-53.64)ALVEAGFANVPVIAGAS(53.87)ENS(53.64)IR	18	3	-1.9646	1569600	0	1569600	0	1569600	0	0	0	0	0	0	0	523200	0	0	#NAME?	#NAME?	#NUM!	#NAME?	0	1569600	0	0	0	0	0	0	0	0	0	0	0	0	0	0	0	0	0	0
A1D6N1	92	A1D6N1	0.999996	2	S	SALVEAGFANVPVIAGAS(1)ENS(1)IR	S(-53.64)ALVEAGFANVPVIAGAS(53.87)ENS(53.64)IR	21	3	-1.9646	1569600	0	1569600	0	1569600	0	0	0	0	0	0	0	523200	0	0	#NAME?	#NAME?	#NUM!	#NAME?	0	1569600	0	0	0	0	0	0	0	0	0	0	0	0	0	0	0	0	0	0
Q4WL96;B0XMB4;A0A0J5T0W7	263;263;263	Q4WL96	0.999996	1	S	AGS(1)YDSLNSAQTPR	AGS(54.41)Y(-95.38)DS(-54.41)LNS(-105.33)AQT(-193.76)PR	3	2	-0.44875	65625000	65625000	0	0	0	1426400	1517800	0	1860300	2185100	5626500	6247100	981400	3183800	3.24414	#NAME?	#NAME?	1.69784	#NAME?	0	0	0	1426400	0	0	1517800	0	0	0	0	0	1860300	0	0	2185100	0	0	5626500	0
Q4WQ01;B0Y6T9;A0A0J5PEJ3;A1CWL1	808;808;808;810	Q4WQ01	0.999996	1	S	RVS(1)FDASSSK	RVS(54.4)FDAS(-54.4)S(-62.53)S(-68.74)K	3	2	0.32652	13421000	13421000	0	0	0	0	0	0	1273100	786090	0	0	0	411838	#DIV/0!	#NAME?	#NAME?	#DIV/0!	#NAME?	0	0	0	0	0	0	0	0	0	0	0	0	1273100	0	0	786090	0	0	0	0
Q4WPA4;B0Y651;A0A0J5PH77;A1CXB5	64;64;100;64	Q4WPA4	0.999996	1	S	S(1)PNSAPETPQGPK	S(54.11)PNS(-54.11)APET(-120.4)PQGPK	1	2	-0.48341	34408000	34408000	0	0	807730	0	0	1650100	0	0	3648000	8770000	269243	2813620	10.4501	#NAME?	#NAME?	3.38544	#NAME?	807730	0	0	0	0	0	0	0	0	1650100	0	0	0	0	0	0	0	0	3648000	0
Q4X271;B0XW43	11;11	Q4X271	0.999996	1	S	MPS(1)VSDDCNNSESFQQK	MPS(53.6)VS(-53.6)DDCNNS(-122.32)ES(-141.22)FQQK	3	2	-1.3497	19308000	19308000	0	0	0	0	0	0	0	0	4009500	7812300	0	2364360	#DIV/0!	#NAME?	#NAME?	#DIV/0!	#NAME?	0	0	0	0	0	0	0	0	0	0	0	0	0	0	0	0	0	0	4009500	0
A1DNV5;Q4WLU4;B0Y8R7;A0A0J5Q6V3	3;3;3;3	A1DNV5	0.999996	1;2	S	PS(1)DS(1)FDTDYAQR	PS(54.48)DS(45.84)FDT(-45.84)DY(-70.79)AQR	2	2	0.068127	208290000	207100000	1188000	0	1594300	1121600	1339300	2930200	2275700	0	17514000	38025000	1.35173e+06	12148980	8.9877	#NAME?	#NAME?	3.16795	#NAME?	1594300	0	0	1121600	0	0	1339300	0	0	2930200	0	0	2275700	0	0	0	0	0	16326000	1188000
Q4WE62;B0Y200;A0A0J5PTP8;A1D0C6	296;296;296;297	Q4WE62	0.999996	4	T	T(1)PDPLTQLPLPDPES(1)PARS(1)PPQS(1)PPAR	T(54.09)PDPLT(-54.09)QLPLPDPES(87.39)PARS(137.86)PPQS(160.58)PPAR	1	3	0.40609	45446000	0	0	45446000	0	0	0	0	0	0	6279800	12591000	0	3774160	#DIV/0!	#NAME?	#NAME?	#DIV/0!	#NAME?	0	0	0	0	0	0	0	0	0	0	0	0	0	0	0	0	0	0	0	0
A1CT80;B0Y851;A1DN64;A0A0J5Q7A1	358;358;358;976	A1CT80	0.999996	1	S	LSDLS(1)DEGESR	LS(-53.58)DLS(53.58)DEGES(-77.64)R	5	2	-2.4615	5021000	5021000	0	0	0	0	0	0	344790	0	844880	0	0	237934	#DIV/0!	#NAME?	#NAME?	#DIV/0!	#NAME?	0	0	0	0	0	0	0	0	0	0	0	0	344790	0	0	0	0	0	844880	0
B0YEE6;A1D9L4;A0A0J5PRZ2;Q4W9Q4	235;235;235;253	B0YEE6	0.999996	1	S	GES(1)PAPSANQGPVVGR	GES(54.52)PAPS(-54.52)ANQGPVVGR	3	2	1.1329	17398000	17398000	0	0	627230	0	446780	0	654830	0	3155800	3035100	358003	1369146	3.82439	#NAME?	#NAME?	1.93523	#NAME?	627230	0	0	0	0	0	446780	0	0	0	0	0	654830	0	0	0	0	0	3155800	0
Q4WFF8;B0Y0F3;A1DJV6;A0A0J5PSS9;C8VR63;Q5AQS2	2;2;2;2;2;2	Q4WFF8	0.999996	1	S	S(1)DREFSSNDDLSLPK	S(54.32)DREFS(-54.32)S(-65.64)NDDLS(-112.05)LPK	1	2	-0.055379	353770000	353770000	0	0	0	0	4135800	3476800	5202800	0	16934000	70125000	1378600	19147720	13.8892	#NAME?	#NAME?	3.7959	#NAME?	0	0	0	0	0	0	4135800	0	0	3476800	0	0	5202800	0	0	0	0	0	16934000	0
Q4WQL6;B0Y4S8;A0A0J5Q3J9	168;168;168	Q4WQL6	0.999996	1;2	S	GHS(1)NVS(0.271)NNS(0.662)GAS(0.056)S(0.012)PAK	GHS(55.09)NVS(-3.88)NNS(3.88)GAS(-10.75)S(-17.47)PAK	3	2	-0.62872	12048000	9235600	2812000	0	0	0	0	0	0	0	1067200	3932200	0	999880	#DIV/0!	#NAME?	#NAME?	#DIV/0!	#NAME?	0	0	0	0	0	0	0	0	0	0	0	0	0	0	0	0	0	0	1067200	0
Q4WEI6;B0Y2R1;A0A0J5PQV6	106;106;106	Q4WEI6	0.999996	1;3	T	DEGGALT(1)PPASSSR	DEGGALT(55.14)PPAS(-55.14)S(-60.54)S(-83.2)R	7	2	-2.7146	85589000	71597000	0	13992000	0	0	0	0	671720	0	4345700	20285000	0	5060484	#DIV/0!	#NAME?	#NAME?	#DIV/0!	#NAME?	0	0	0	0	0	0	0	0	0	0	0	0	671720	0	0	0	0	0	4345700	0
A0A0J5PWC3;B0XR11;A1CPM4	238;258;242	A0A0J5PWC3	0.999996	1	T	NAT(1)PAPAPSAQNPPPPPVESKPSVTEAVK	NAT(53.58)PAPAPS(-53.58)AQNPPPPPVES(-129.59)KPS(-131.13)VT(-131.08)EAVK	3	3	-0.61643	98248000	98248000	0	0	3747400	0	441940	3835800	1925500	2171100	0	6664000	1.39645e+06	2919280	2.09051	#NAME?	#NAME?	1.06385	#NAME?	3747400	0	0	0	0	0	441940	0	0	3835800	0	0	1925500	0	0	2171100	0	0	0	0
A1DGB5;A0A0J5PZR5;Q4X209;B0XWA2	158;140;159;159	A1DGB5	0.999996	1	S	ELS(1)PGDSISQTSR	ELS(54.06)PGDS(-54.06)IS(-84.03)QT(-111.37)S(-117.69)R	3	2	-3.9419	9008000	9008000	0	0	0	593930	0	0	1131500	0	0	2860600	197977	798420	4.0329	#NAME?	#NAME?	2.01182	#NAME?	0	0	0	593930	0	0	0	0	0	0	0	0	1131500	0	0	0	0	0	0	0
A0A0J5PKV1;Q4WAM6;B0YC00;A1D963	61;61;61;61	A0A0J5PKV1	0.999996	1	S	AGLPAYQFNPDAS(1)PEEK	AGLPAY(-54.15)QFNPDAS(54.15)PEEK	13	2	1.1659	570060	570060	0	0	0	0	0	0	0	0	570060	0	0	114012	#DIV/0!	#NAME?	#NAME?	#DIV/0!	#NAME?	0	0	0	0	0	0	0	0	0	0	0	0	0	0	0	0	0	0	570060	0
A0A0J5Q4Y7;B0Y4K5;Q4WQD6;E9QTX0	327;327;327;327	A0A0J5Q4Y7	0.999996	1	S	TEDAKPVEAAAEPVAATSATAEATEAAAPAS(1)AEEK	T(-93.14)EDAKPVEAAAEPVAAT(-75.82)S(-76.5)AT(-68.5)AEAT(-53.73)EAAAPAS(53.73)AEEK	31	3	0.15312	23176000	23176000	0	0	0	0	0	0	0	0	3573900	0	0	714780	#DIV/0!	#NAME?	#NAME?	#DIV/0!	#NAME?	0	0	0	0	0	0	0	0	0	0	0	0	0	0	0	0	0	0	3573900	0
Q4WRK9;B0XNK6;A0A0J5PK05;A1D1G2;Q5BEU9;A0A1U8QUL5;A1CNL3	454;454;454;454;446;446;457	Q4WRK9	0.999996	1	S	ICDFGVSGNLVAS(1)IAK	ICDFGVS(-54.2)GNLVAS(54.2)IAK	13	2	-0.41111	1400000	1400000	0	0	718730	0	0	0	0	681260	0	0	239577	136252	0.56872	#NAME?	#NAME?	-0.81421	#NAME?	718730	0	0	0	0	0	0	0	0	0	0	0	0	0	0	681260	0	0	0	0
B0XTC4;A0A0J5PYK3;A4D9A1;A1DHN4	1308;1308;1311;1309	B0XTC4	0.999996	1	S	LAAAAAAAQTAAVS(1)PPATSTGK	LAAAAAAAQT(-69.01)AAVS(54.44)PPAT(-54.44)S(-73.57)T(-92.2)GK	14	2	1.395	14672000	14672000	0	0	1143700	0	910550	2391300	0	788290	0	0	684750	635918	0.928686	#NAME?	#NAME?	-0.106737	#NAME?	1143700	0	0	0	0	0	910550	0	0	2391300	0	0	0	0	0	788290	0	0	0	0
Q4WG48;B0YC86;A0A0J5PHY7	221;221;221	Q4WG48	0.999996	1;2	S	APSIGGIS(1)PIGGQGQHVASADHQR	APS(-59.29)IGGIS(55.11)PIGGQGQHVAS(-55.11)ADHQR	8	3	-0.029427	18457000	5521100	12936000	0	0	0	0	0	0	0	0	0	0	0	#DIV/0!	#NAME?	#NAME?	#DIV/0!	#NAME?	0	0	0	0	0	0	0	0	0	0	0	0	0	0	0	0	0	0	0	0
B0XNS1;A0A0J5PNM9;Q4WJS8	569;569;570	B0XNS1	0.999996	1	S	MGPTQSGDGVS(1)DDQLPSR	MGPT(-76.39)QS(-61.82)GDGVS(54.49)DDQLPS(-54.49)R	11	2	0.13371	9092400	9092400	0	0	0	0	0	0	0	0	0	0	0	0	#DIV/0!	#NAME?	#NAME?	#DIV/0!	#NAME?	0	0	0	0	0	0	0	0	0	0	0	0	0	0	0	0	0	0	0	0
Q4W9Z7;B0YEP9;A0A0J5PRC8	180;180;180	Q4W9Z7	0.999996	4	S	RGDS(1)DDDS(1)DRPS(0.998)S(0.982)S(0.02)EGK	RGDS(83.71)DDDS(54.11)DRPS(26.66)S(17.38)S(-17.38)EGK	8	2	0.46897	0	0	0	0	0	0	0	0	0	0	0	0	0	0	#DIV/0!	#NAME?	#NAME?	#DIV/0!	#NAME?	0	0	0	0	0	0	0	0	0	0	0	0	0	0	0	0	0	0	0	0
B0XW44;A0A0J5Q430;Q4X270;A1DG63	679;679;680;662	B0XW44	0.999996	1	S	RMS(1)GQNPTELK	RMS(53.67)GQNPT(-53.67)ELK	3	2	-0.84733	8598800	8598800	0	0	0	0	0	0	0	0	0	0	0	0	#DIV/0!	#NAME?	#NAME?	#DIV/0!	#NAME?	0	0	0	0	0	0	0	0	0	0	0	0	0	0	0	0	0	0	0	0
A0A0J5SWE5;Q4X1X2;B0XWD4;A1DGF1	230;230;230;230	A0A0J5SWE5;A1DGF1	0.999996	1	S	DGSYDS(1)EEDEGDVSFDR	DGS(-54.3)Y(-102.57)DS(54.3)EEDEGDVS(-166.8)FDR	6	2	0.31446	0	0	0	0	0	0	0	0	0	0	0	0	0	0	#DIV/0!	#NAME?	#NAME?	#DIV/0!	#NAME?	0	0	0	0	0	0	0	0	0	0	0	0	0	0	0	0	0	0	0	0
A0A0J5SZF2;Q4WMW0;B0Y7P1	298;298;298	A0A0J5SZF2	0.999996	2	S	EEVEMDGKEDES(1)ELS(1)AGEEFTPEEQLALEK	EEVEMDGKEDES(74.53)ELS(53.83)AGEEFT(-53.83)PEEQLALEK	15	3	0.17703	34360000	0	34360000	0	0	0	0	0	0	0	0	0	0	0	#DIV/0!	#NAME?	#NAME?	#DIV/0!	#NAME?	0	0	0	0	0	0	0	0	0	0	0	0	0	0	0	0	0	0	0	0
Q5ASM3;A0A1U8QGZ6	79;79	Q5ASM3	0.999996	2	S	LQSFQSFSSKRSFSSTVAMAS(1)ET(1)R	LQS(-80.88)FQS(-80.42)FS(-80.09)S(-74.81)KRS(-63.07)FS(-64.17)S(-64.17)T(-59.97)VAMAS(60.95)ET(59.97)R	21	2	3.2619	0	0	0	0	0	0	0	0	0	0	0	0	0	0	#DIV/0!	#NAME?	#NAME?	#DIV/0!	#NAME?	0	0	0	0	0	0	0	0	0	0	0	0	0	0	0	0	0	0	0	0
A1CJ70	573	A1CJ70	0.999996	1	S	TVKASGSIAGGGS(1)RAPSK	T(-77.42)VKAS(-62.88)GS(-55.23)IAGGGS(55.23)RAPS(-90.92)K	13	2	-0.56964	0	0	0	0	0	0	0	0	0	0	0	0	0	0	#DIV/0!	#NAME?	#NAME?	#DIV/0!	#NAME?	0	0	0	0	0	0	0	0	0	0	0	0	0	0	0	0	0	0	0	0
Q5ASM3;A0A1U8QGZ6	81;81	Q5ASM3	0.999996	2	T	LQSFQSFSSKRSFSSTVAMAS(1)ET(1)R	LQS(-80.88)FQS(-80.42)FS(-80.09)S(-74.81)KRS(-63.07)FS(-64.17)S(-64.17)T(-59.97)VAMAS(60.95)ET(59.97)R	23	2	3.2619	0	0	0	0	0	0	0	0	0	0	0	0	0	0	#DIV/0!	#NAME?	#NAME?	#DIV/0!	#NAME?	0	0	0	0	0	0	0	0	0	0	0	0	0	0	0	0	0	0	0	0
Q4WJ15;B0XPX6;A0A0J5PW70	212;212;212	Q4WJ15	0.999996	1	T	NDYDDIT(1)DAGDDTLAEDQQDDSER	NDY(-55.92)DDIT(55.92)DAGDDT(-59.75)LAEDQQDDS(-114.15)ER	7	2	2.1192	0	0	0	0	0	0	0	0	0	0	0	0	0	0	#DIV/0!	#NAME?	#NAME?	#DIV/0!	#NAME?	0	0	0	0	0	0	0	0	0	0	0	0	0	0	0	0	0	0	0	0
Q5BFX7;A0A1U8QVU0	221;221	Q5BFX7	0.999995	1	S	LSS(1)GPAR	LS(-53.37)S(53.37)GPAR	3	2	0.69649	24562000	24562000	0	0	0	0	727170	1595400	953970	0	1460400	2902600	242390	1382474	5.70351	#NAME?	#NAME?	2.51185	#NAME?	0	0	0	0	0	0	727170	0	0	1595400	0	0	953970	0	0	0	0	0	1460400	0
Q4WKL7;B0XRG7;A1D558;A0A0J5SJZ5	9;9;9;9	Q4WKL7	0.999995	1;2;3	S	APS(1)FDT(1)LS(1)EQDLHEEEEEEIDFSDLK	APS(62.35)FDT(59.87)LS(53.15)EQDLHEEEEEEIDFS(-53.15)DLK	8	3	1.3336	406210000	276110000	130100000	0	0	0	0	0	0	0	42449000	56940000	0	19877800	#DIV/0!	#NAME?	#NAME?	#DIV/0!	#NAME?	0	0	0	0	0	0	0	0	0	0	0	0	0	0	0	0	0	0	24491000	17957000
A0A0J5PU32;Q4WY44;B0XXB2;A1D6Q1;A1CKS3	806;806;806;802;809	A0A0J5PU32	0.999995	1	S	AAGPS(1)PSLAQANR	AAGPS(52.72)PS(-52.72)LAQANR	5	2	0.053392	51435000	51435000	0	0	0	0	0	0	0	0	6775200	11198000	0	3594640	#DIV/0!	#NAME?	#NAME?	#DIV/0!	#NAME?	0	0	0	0	0	0	0	0	0	0	0	0	0	0	0	0	0	0	6775200	0
Q4WS91;B0XRL3;Q6MYC1;A0A0J5Q571	152;152;152;271	Q4WS91	0.999995	2;3	S	IQDDAAS(1)QRS(0.999)ET(0.029)S(0.972)GPVR	IQDDAAS(52.67)QRS(29.35)ET(-15.46)S(15.46)GPVR	7	2	0.41243	25522000	0	10434000	15089000	0	0	0	0	0	0	3039300	5438500	0	1695560	#DIV/0!	#NAME?	#NAME?	#DIV/0!	#NAME?	0	0	0	0	0	0	0	0	0	0	0	0	0	0	0	0	0	0	0	0
A0A0J5PWJ8;Q4WT99;B0XQC5;Q5BDW4;A1CQA9;A1D373	9;9;9;9;9;9	A0A0J5PWJ8	0.999995	2	S	S(1)PS(1)PVGSTYSSSR	S(57.35)PS(54.12)PVGS(-54.12)T(-54.92)Y(-62.09)S(-75.65)S(-79.62)S(-84.21)R	1	2	0.0072686	8153400	0	8153400	0	0	0	0	0	0	0	2293200	4432300	0	1345100	#DIV/0!	#NAME?	#NAME?	#DIV/0!	#NAME?	0	0	0	0	0	0	0	0	0	0	0	0	0	0	0	0	0	0	0	2293200
A0A0J5PPC6;Q4WKK5;B0XRH9;A1D546	204;204;204;282	A0A0J5PPC6	0.999995	2	S	APS(1)PNRS(0.96)PS(0.039)AS(0.001)TVDVVHFEHK	APS(53.01)PNRS(13.92)PS(-13.92)AS(-29.21)T(-57.01)VDVVHFEHK	3	3	0.075351	502140000	0	502140000	0	0	0	0	0	0	0	10665000	33646000	0	8862200	#DIV/0!	#NAME?	#NAME?	#DIV/0!	#NAME?	0	0	0	0	0	0	0	0	0	0	0	0	0	0	0	0	0	0	0	10665000
Q4WHE5;B0XVT7;A0A0J5PNC4	85;85;85	Q4WHE5	0.999995	1;2	S	S(1)VDSSPDPYSR	S(52.71)VDS(-52.71)S(-70.03)PDPY(-93.67)S(-96.82)R	1	2	0.26742	12879000	10799000	2080600	0	0	0	0	0	0	0	1422800	5043400	0	1293240	#DIV/0!	#NAME?	#NAME?	#DIV/0!	#NAME?	0	0	0	0	0	0	0	0	0	0	0	0	0	0	0	0	0	0	1422800	0
A1DGW0	676	A1DGW0	0.999995	1;2;3	S	RS(1)S(0.927)T(0.06)Y(0.013)EPT(0.105)S(0.895)PK	RS(55.3)S(12.03)T(-12.03)Y(-18.82)EPT(-12.03)S(12.03)PK	2	2	0.40713	26722000	5680800	14314000	6727300	0	0	0	0	0	0	2706300	10043000	0	2549860	#DIV/0!	#NAME?	#NAME?	#DIV/0!	#NAME?	0	0	0	0	0	0	0	0	0	0	0	0	0	0	0	0	0	0	0	2706300
Q4X1D8;B0XS68;A0A0J5PYP9	673;673;674	Q4X1D8	0.999995	1;2;3;4	S	RS(1)S(0.927)T(0.06)Y(0.013)EPT(0.105)S(0.895)PK	RS(55.3)S(12.03)T(-12.03)Y(-18.82)EPT(-12.03)S(12.03)PK	2	2	0.40713	39391000	5680800	14314000	19397000	0	0	0	0	0	0	2706300	10043000	0	2549860	#DIV/0!	#NAME?	#NAME?	#DIV/0!	#NAME?	0	0	0	0	0	0	0	0	0	0	0	0	0	0	0	0	0	0	0	2706300
B0XYB8;A0A0J5PV25;Q4WXA0	484;410;484	B0XYB8	0.999995	1	S	SEHYDS(1)DEEQEDVTTR	S(-58.78)EHY(-54.33)DS(54.33)DEEQEDVT(-92.72)T(-92.72)R	6	2	0.12064	16551000	16551000	0	0	0	0	0	0	0	0	2055500	9080100	0	2227120	#DIV/0!	#NAME?	#NAME?	#DIV/0!	#NAME?	0	0	0	0	0	0	0	0	0	0	0	0	0	0	0	0	0	0	2055500	0
Q4WJ08;B0XPY4;A0A0J5SQP9	495;495;495	Q4WJ08	0.999995	1	S	LPAS(1)PNPVSNQSK	LPAS(53.9)PNPVS(-53.9)NQS(-59.93)K	4	2	-1.093	1983100	1983100	0	0	0	0	0	0	0	0	0	1229500	0	245900	#DIV/0!	#NAME?	#NAME?	#DIV/0!	#NAME?	0	0	0	0	0	0	0	0	0	0	0	0	0	0	0	0	0	0	0	0
Q5BBD4;A0A1U8QHB3	323;323	Q5BBD4	0.999995	2	S	GGAKVDVANVPSS(1)VGS(1)LR	GGAKVDVANVPS(-34.71)S(34.71)VGS(52.79)LR	16	2	2.1078	36334000	0	36334000	0	0	0	0	0	0	0	0	36334000	0	7266800	#DIV/0!	#NAME?	#NAME?	#DIV/0!	#NAME?	0	0	0	0	0	0	0	0	0	0	0	0	0	0	0	0	0	0	0	0
Q4WDF8;B0YCZ2;A1DLU7	318;318;318	Q4WDF8	0.999995	1	S	GTYYQAVSGANPSQSNNLPPLPS(1)PR	GT(-80.04)Y(-80.07)Y(-79.68)QAVS(-71.11)GANPS(-58.59)QS(-54.69)NNLPPLPS(54.69)PR	23	3	-0.56734	6546900	6546900	0	0	0	0	0	0	0	0	0	0	0	0	#DIV/0!	#NAME?	#NAME?	#DIV/0!	#NAME?	0	0	0	0	0	0	0	0	0	0	0	0	0	0	0	0	0	0	0	0
Q4WK81;B0XMZ1	18;18	Q4WK81	0.999995	4	S	AT(0.999)NIT(0.999)PIGQLPS(0.501)S(0.501)IPMS(1)HLR	AT(25.57)NIT(25.57)PIGQLPS(0)S(0)IPMS(50.35)HLR	17	3	1.8054	22742000	0	0	22742000	0	0	0	0	0	0	0	0	0	0	#DIV/0!	#NAME?	#NAME?	#DIV/0!	#NAME?	0	0	0	0	0	0	0	0	0	0	0	0	0	0	0	0	0	0	0	0
A0A0J5PFJ4;Q4WD95;B0YD54	661;661;661	A0A0J5PFJ4	0.999994	1	S	YS(1)PAPPQSTNAVAAAPR	Y(-52.52)S(52.52)PAPPQS(-76.06)T(-80.96)NAVAAAPR	2	2	-0.42493	39555000	39555000	0	0	0	2583300	2129100	0	1732900	0	0	0	1570800	346580	0.220639	#NAME?	#NAME?	-2.18024	#NAME?	0	0	0	2583300	0	0	2129100	0	0	0	0	0	1732900	0	0	0	0	0	0	0
Q4WTS5;A0A0J5PUI8;B0Y3A2;A1CZH6;A1C9T1	165;165;165;184;176	Q4WTS5	0.999994	1;2	S	ATS(1)PSQSTR	AT(-52.64)S(52.64)PS(-61.94)QS(-92.92)T(-98.33)R	3	2	-0.52353	43760000	43336000	424740	0	1991400	2021000	1532200	3539500	2277400	2508100	7249600	2679500	1848200	3650820	1.97534	#NAME?	#NAME?	0.9821	#NAME?	1991400	0	0	2021000	0	0	1532200	0	0	3539500	0	0	2277400	0	0	2508100	0	0	7249600	0
B0XVF9;A0A0J5PN75;Q4WHK4	939;1039;1059	B0XVF9	0.999994	2	S	DQS(1)AS(1)PAPLTAR	DQS(77.89)AS(52.06)PAPLT(-52.06)AR	5	2	0.52371	5182500	0	5182500	0	0	0	0	0	0	0	1260500	1244100	0	500920	#DIV/0!	#NAME?	#NAME?	#DIV/0!	#NAME?	0	0	0	0	0	0	0	0	0	0	0	0	0	0	0	0	0	0	0	1260500
A0A0J5SPZ9	4	A0A0J5SPZ9	0.999994	3;4	S	S(1)AS(1)PPS(1)S(1)PLERPPSTEK	S(57.33)AS(57.8)PPS(57.8)S(54.65)PLERPPS(-54.65)T(-54.93)EK	3	2	0.38774	14472000	0	0	14472000	0	0	0	0	0	0	3915900	6886400	0	2160460	#DIV/0!	#NAME?	#NAME?	#DIV/0!	#NAME?	0	0	0	0	0	0	0	0	0	0	0	0	0	0	0	0	0	0	0	0
A0A0J5SPZ9	7	A0A0J5SPZ9	0.999994	3;4	S	S(1)AS(1)PPS(1)S(1)PLERPPSTEK	S(57.33)AS(57.8)PPS(57.8)S(54.65)PLERPPS(-54.65)T(-54.93)EK	6	2	0.38774	14472000	0	0	14472000	0	0	0	0	0	0	3915900	6886400	0	2160460	#DIV/0!	#NAME?	#NAME?	#DIV/0!	#NAME?	0	0	0	0	0	0	0	0	0	0	0	0	0	0	0	0	0	0	0	0
A0A0J5Q143;Q4X0A7;B0XTS3;A1DHW7	1596;1623;1623;1587	A0A0J5Q143	0.999994	2	S	VTDAHGLSQMTTVPPGS(0.044)IS(0.956)DDEDLFDDDAS(1)NK	VT(-74.69)DAHGLS(-73.01)QMT(-61.56)T(-55.63)VPPGS(-13.35)IS(13.35)DDEDLFDDDAS(52.14)NK	30	3	0.20736	60510000	0	60510000	0	0	0	0	0	0	0	6651600	11775000	0	3685320	#DIV/0!	#NAME?	#NAME?	#DIV/0!	#NAME?	0	0	0	0	0	0	0	0	0	0	0	0	0	0	0	0	0	0	0	6651600
Q4X144;B0XSF6;A0A0J5Q1X4;A1DH42	484;484;484;484	Q4X144	0.999994	1	S	EHLTAS(1)PLLAK	EHLT(-52.13)AS(52.13)PLLAK	6	2	-1.2096	465160000	465160000	0	0	5012100	2732300	1941100	4935900	4459700	3877300	2570100	28259000	3228500	8820400	2.73204	#NAME?	#NAME?	1.44998	#NAME?	5012100	0	0	2732300	0	0	1941100	0	0	4935900	0	0	4459700	0	0	3877300	0	0	2570100	0
Q4WY35;B0XXC1;A0A0J5PU41;A1D6R0	272;272;272;272	Q4WY35	0.999994	2	S	DRS(1)PT(0.996)PPEET(0.004)HYDADAEVR	DRS(52.5)PT(23.8)PPEET(-23.8)HY(-50.39)DADAEVR	3	3	-1.6999	5918400	0	5918400	0	0	0	0	0	0	0	0	5918400	0	1183680	#DIV/0!	#NAME?	#NAME?	#DIV/0!	#NAME?	0	0	0	0	0	0	0	0	0	0	0	0	0	0	0	0	0	0	0	0
Q5B1J8;A0A1U8QT38	4;4	Q5B1J8	0.999994	2	S	SRS(1)LQS(1)NR	S(-52.43)RS(52.43)LQS(81.23)NR	3	2	-0.049341	18886000	0	18886000	0	0	0	0	0	0	0	0	6193500	0	1238700	#DIV/0!	#NAME?	#NAME?	#DIV/0!	#NAME?	0	0	0	0	0	0	0	0	0	0	0	0	0	0	0	0	0	0	0	0
Q4WJM1;B0XP41;A1D480;A1CRB8	2;2;2;2	Q4WJM1	0.999994	1	S	S(1)NPPVAAADEVEVSADAGAGGQMSVLDALK	S(51.88)NPPVAAADEVEVS(-51.88)ADAGAGGQMS(-122.47)VLDALK	1	3	-0.86159	1470900	1470900	0	0	0	0	0	1470900	0	0	0	0	0	294180	#DIV/0!	#NAME?	#NAME?	#DIV/0!	#NAME?	0	0	0	0	0	0	0	0	0	1470900	0	0	0	0	0	0	0	0	0	0
Q4WHG2;B0XVK2;A0A0J5PMP1	711;711;711	Q4WHG2	0.999994	1	S	ATPTVAQAAQS(1)PPKPPVPEPSGEPK	AT(-64.01)PT(-52.78)VAQAAQS(52.78)PPKPPVPEPS(-76.96)GEPK	11	3	0.74767	66702000	66702000	0	0	0	0	772850	0	0	674670	0	5747000	257617	1284334	4.98545	#NAME?	#NAME?	2.31772	#NAME?	0	0	0	0	0	0	772850	0	0	0	0	0	0	0	0	674670	0	0	0	0
Q4WBM7;B0YA83;A0A0J5PNF7;A1DAZ1	595;595;595;595	Q4WBM7	0.999994	1	S	SMS(1)PHVNK	S(-52.39)MS(52.39)PHVNK	3	2	-2.4137	96458000	96458000	0	0	0	4387000	3316300	2499600	3620600	2622800	0	0	2.56777e+06	1748600	0.680981	#NAME?	#NAME?	-0.554314	#NAME?	0	0	0	4387000	0	0	3316300	0	0	2499600	0	0	3620600	0	0	2622800	0	0	0	0
Q4WY13;B0XXK8;A0A0J5PUA8;A1D6T1	792;792;792;789	Q4WY13	0.999994	1	S	GQDVVS(1)YPEDEDDELER	GQDVVS(51.94)Y(-51.94)PEDEDDELER	6	2	-1.3796	4014600	4014600	0	0	0	0	0	0	0	0	0	0	0	0	#DIV/0!	#NAME?	#NAME?	#DIV/0!	#NAME?	0	0	0	0	0	0	0	0	0	0	0	0	0	0	0	0	0	0	0	0
Q4WIH9;B0XTK1;A0A0J5Q4I0;A1CYM8	314;315;318;308	Q4WIH9	0.999994	1	S	S(1)PQEESYPYR	S(52.32)PQEES(-52.32)Y(-65.08)PY(-79.74)R	1	2	-2.4117	4795100	4795100	0	0	0	0	0	0	0	0	0	0	0	0	#DIV/0!	#NAME?	#NAME?	#DIV/0!	#NAME?	0	0	0	0	0	0	0	0	0	0	0	0	0	0	0	0	0	0	0	0
Q4WXX4;B0XXP4;A0A0J5SRM2;A1D6W6	34;34;34;34	Q4WXX4	0.999994	1;3	S	AVEEHGADS(1)S(1)DS(1)DDYDPSK	AVEEHGADS(64.64)S(53.48)DS(39.61)DDY(-39.61)DPS(-40.57)K	10	2	3.498	5115800	5115800	0	0	0	0	0	0	0	0	0	0	0	0	#DIV/0!	#NAME?	#NAME?	#DIV/0!	#NAME?	0	0	0	0	0	0	0	0	0	0	0	0	0	0	0	0	0	0	0	0
Q5AXR1;A0A1U8QK75	367;367	Q5AXR1	0.999994	3	S	VSHPNQNS(1)S(1)QVQVEDT(1)MEK	VS(-52.26)HPNQNS(52.26)S(52.26)QVQVEDT(96.23)MEK	8	2	-2.5525	0	0	0	0	0	0	0	0	0	0	0	0	0	0	#DIV/0!	#NAME?	#NAME?	#DIV/0!	#NAME?	0	0	0	0	0	0	0	0	0	0	0	0	0	0	0	0	0	0	0	0
Q5AXR1;A0A1U8QK75	368;368	Q5AXR1	0.999994	3	S	VSHPNQNS(1)S(1)QVQVEDT(1)MEK	VS(-52.26)HPNQNS(52.26)S(52.26)QVQVEDT(96.23)MEK	9	2	-2.5525	0	0	0	0	0	0	0	0	0	0	0	0	0	0	#DIV/0!	#NAME?	#NAME?	#DIV/0!	#NAME?	0	0	0	0	0	0	0	0	0	0	0	0	0	0	0	0	0	0	0	0
Q4WTK7;B0XQ18;A0A0J5PX77	155;155;155	Q4WTK7	0.999993	1	S	GGNDPSVS(1)PPPDR	GGNDPS(-51.41)VS(51.41)PPPDR	8	2	-0.11506	170550000	170550000	0	0	0	0	0	0	0	0	13138000	12666000	0	5160800	#DIV/0!	#NAME?	#NAME?	#DIV/0!	#NAME?	0	0	0	0	0	0	0	0	0	0	0	0	0	0	0	0	0	0	13138000	0
A0A0J5SPZ9	2	A0A0J5SPZ9	0.999993	3;4	S	S(1)AS(1)PPS(1)S(1)PLERPPSTEK	S(57.33)AS(57.8)PPS(57.8)S(54.65)PLERPPS(-54.65)T(-54.93)EK	1	2	0.38774	14472000	0	0	14472000	0	0	0	0	0	0	3915900	6886400	0	2160460	#DIV/0!	#NAME?	#NAME?	#DIV/0!	#NAME?	0	0	0	0	0	0	0	0	0	0	0	0	0	0	0	0	0	0	0	0
Q4WTK0;B0XQ25;A0A0J5PWT7;A1CQK6	18;18;18;18	Q4WTK0	0.999993	1;2	S	VDS(1)AIAGLSIS(1)PK	VDS(91.77)AIAGLS(-51.39)IS(51.39)PK	11	2	-0.54693	83783000	0	83783000	0	0	0	0	0	0	0	9528400	23068000	0	6519280	#DIV/0!	#NAME?	#NAME?	#DIV/0!	#NAME?	0	0	0	0	0	0	0	0	0	0	0	0	0	0	0	0	0	0	0	9528400
Q4X1D8;B0XS68;A0A0J5PYP9	103;103;103	Q4X1D8	0.999993	1	S	LPS(1)PGPAPESAPSLEQEPVLEPPR	LPS(51.6)PGPAPES(-51.6)APS(-85.44)LEQEPVLEPPR	3	2	0.48765	393030000	393030000	0	0	4408600	2425900	1879600	4807200	2775400	2891800	12471000	34792000	2904700	11547480	3.97545	#NAME?	#NAME?	1.99112	#NAME?	4408600	0	0	2425900	0	0	1879600	0	0	4807200	0	0	2775400	0	0	2891800	0	0	12471000	0
[truncated: 2,361 more rows]
[truncated: 24 more columns]

## Sheet: S3B_p<0.05_T0_sakA x WT
Supplementary Table S3B - List of phosphosites identification comparing the sakA null mutant with the wild-type strain (p<0.05).
[truncated: 28 more rows]
[truncated: 29 more columns]
