# Supplementary material for: The Aspergillus fumigatus Phosphoproteome Reveals Roles of High-Osmolarity Glycerol Mitogen-Activated Protein Kinases in Promoting Cell Wall Damage and Caspofungin Tolerance
Source: mBio. 2020 Feb 4;11(1):e02962-19. doi: 10.1128/mBio.02962-19 (PMC7002344; doi:10.1128/mBio.02962-19)
Supplement: TABLE S4 [file mBio.02962-19-st004.xlsx]

## Sheet: S4A_Total_CR_mpkC x WT
Supplementary Table S4A - Complete list of phosphosites identification comparing the mpkC null mutant with the wild-type strain in the presence of congo red
Proteins	Positions within proteins	Leading proteins	Localization prob	Number of Phospho (STY)	Amino acid	Phospho (STY) Probabilities	Phospho (STY) Score diffs	Position in peptide	Charge	Mass error [ppm]	Intensity	Intensity___1	Intensity___2	Intensity___3	Intensity Mpkc CR 01	Intensity Mpkc CR 02	Intensity Mpkc CR 03	Intensity Mpkc CR 04	Intensity WT CR 01	Intensity WT CR 02	Intensity WT CR 03	Intensity WT CR 04	Aver. MpkC	Aver. Wt	Ratio	p-value	Log Ratio	Log neg p-value	Intensity Mpkc CR 01___1	Intensity Mpkc CR 01___2	Intensity Mpkc CR 01___3	Intensity Mpkc CR 02___1	Intensity Mpkc CR 02___2	Intensity Mpkc CR 02___3	Intensity Mpkc CR 03___1	Intensity Mpkc CR 03___2	Intensity Mpkc CR 03___3	Intensity Mpkc CR 04___1	Intensity Mpkc CR 04___2	Intensity Mpkc CR 04___3	Intensity WT CR 01___1	Intensity WT CR 01___2	Intensity WT CR 01___3	Intensity WT CR 02___1	Intensity WT CR 02___2	Intensity WT CR 02___3	Intensity WT CR 03___1	Intensity WT CR 03___2	Intensity WT CR 03___3
Q4WCF0;B0Y9Z8;A0A0J5PN44;A1DB77;A1C409	242;242;242;242;242	Q4WCF0	1	2	S	TIEDLEGS(1)DALS(1)IR	T(-79.93)IEDLEGS(79.93)DALS(96.88)IR	8	2	2.7037	4412000	0	4412000	0	0	0	0	0	1446600	973110	837540	1154800	0	1.10301e+06	0	#NAME?	#NUM!	#NAME?	0	0	0	0	0	0	0	0	0	0	0	0	0	1446600	0	0	973110	0	0	837540	0
A0A0J5Q522;Q4WS22;B0XMQ8;Q6MY61;A1D1Y8;A1CP34	254;263;263;263;254;255	A0A0J5Q522	1	2	S	S(1)LS(1)PIWR	S(62.71)LS(62.71)PIWR	1	2	0.51656	5887000	0	5887000	0	0	0	0	466670	1782400	1444400	853320	1340200	116668	1355080	0.0860964	#NAME?	-3.5379	#NAME?	0	0	0	0	0	0	0	0	0	0	466670	0	0	1782400	0	0	1444400	0	0	853320	0
Q4WG55;B0YC92;A0A0J5PL26;A1DC48	513;513;513;558	Q4WG55	1	3;4	S	S(1)GS(1)GKS(1)S(1)EGDEDEDIPLGILAAHGFPNR	S(84.3)GS(84.3)GKS(84.3)S(84.3)EGDEDEDIPLGILAAHGFPNR	6	3	-0.006324	25842000	0	0	25842000	0	1493700	0	0	8862100	3757100	6548400	5180300	373425	6086975	0.0613482	#NAME?	-4.02684	#NAME?	0	0	0	0	0	1493700	0	0	0	0	0	0	0	0	8862100	0	0	3757100	0	0	6548400
Q4WG55;B0YC92;A0A0J5PL26;A1DC48	514;514;514;559	Q4WG55	1	3;4	S	S(1)GS(1)GKS(1)S(1)EGDEDEDIPLGILAAHGFPNR	S(84.3)GS(84.3)GKS(84.3)S(84.3)EGDEDEDIPLGILAAHGFPNR	7	3	-0.006324	25842000	0	0	25842000	0	1493700	0	0	8862100	3757100	6548400	5180300	373425	6086975	0.0613482	#NAME?	-4.02684	#NAME?	0	0	0	0	0	1493700	0	0	0	0	0	0	0	0	8862100	0	0	3757100	0	0	6548400
A0A0J5PU20;B0Y2T9;Q4WEL5;A1CZX4	1652;1671;1671;1630	A0A0J5PU20	1	1;2	S	FNRDPTEGPPVVDVDNQDPFNS(1)S(1)PR	FNRDPT(-168.97)EGPPVVDVDNQDPFNS(169.03)S(168.97)PR	23	3	-0.059205	44248000	29927000	14321000	0	1403200	1166900	1402000	704250	2879800	2963500	2452600	4135600	1.16909e+06	3107875	0.376169	#NAME?	-1.41055	#NAME?	1403200	0	0	1166900	0	0	0	1402000	0	704250	0	0	2879800	0	0	1706700	1256800	0	1034800	1417800	0
B0XY40;Q4WXI4	426;426	B0XY40	1	1	S	VPS(1)QQDEPSELPESVR	VPS(97.03)QQDEPS(-97.03)ELPES(-168.63)VR	3	2	0.4	9837900	9837900	0	0	0	0	0	563990	2827200	3323400	1446700	1676600	140998	2318475	0.0608148	#NAME?	-4.03943	#NAME?	0	0	0	0	0	0	0	0	0	563990	0	0	2827200	0	0	3323400	0	0	1446700	0	0
A1DE44;A0A0J5PVW1	19;19	A1DE44	1	2	S	LDT(1)DS(1)FVDFDHAAAGHDGVR	LDT(52.52)DS(52.52)FVDFDHAAAGHDGVR	5	3	0.26937	6125800	0	6125800	0	0	0	0	0	2337400	1818200	805340	1165000	0	1531485	0	#NAME?	#NUM!	#NAME?	0	0	0	0	0	0	0	0	0	0	0	0	0	2337400	0	0	1818200	0	0	805340	0
A1DE44;A0A0J5PVW1	17;17	A1DE44	1	2	T	LDT(1)DS(1)FVDFDHAAAGHDGVR	LDT(52.52)DS(52.52)FVDFDHAAAGHDGVR	3	3	0.26937	6125800	0	6125800	0	0	0	0	0	2337400	1818200	805340	1165000	0	1531485	0	#NAME?	#NUM!	#NAME?	0	0	0	0	0	0	0	0	0	0	0	0	0	2337400	0	0	1818200	0	0	805340	0
A0A0J5PYK3;B0XTC4;A4D9A1;A1DHN4	547;547;547;547	A0A0J5PYK3	1	1	S	IGS(1)GMDLPSIDR	IGS(113.03)GMDLPS(-113.03)IDR	3	2	-0.22697	97184000	97184000	0	0	5573100	8330200	7687800	6812700	17426000	12940000	11919000	11752000	7100950	13509250	0.525636	#NAME?	-0.927864	#NAME?	5573100	0	0	8330200	0	0	7687800	0	0	6812700	0	0	17426000	0	0	12940000	0	0	11919000	0	0
Q4WIK3;B0XTH7;A0A0J5Q386	108;108;108	Q4WIK3	1	1;2	S	RPES(1)PVEPMPEAPTS(0.001)PS(0.999)PAPDAEPQTLDVK	RPES(98.09)PVEPMPEAPT(-34.59)S(-29.91)PS(29.91)PAPDAEPQT(-81.04)LDVK	4	3	-0.55427	60267000	5224900	54385000	657080	5954500	5530200	6830400	2417500	11183000	10563000	8156700	9632400	5183150	9883775	0.52441	#NAME?	-0.931233	#NAME?	0	5954500	0	1040400	4489900	0	734190	6096200	0	0	2417500	0	0	11183000	0	1378200	9184300	0	1168300	6331300	657080
Q4WG55;B0YC92;A0A0J5PL26;A1DC48	510;510;510;555	Q4WG55	1	2;3;4	S	S(1)GS(1)GKS(1)S(1)EGDEDEDIPLGILAAHGFPNR	S(84.3)GS(84.3)GKS(84.3)S(84.3)EGDEDEDIPLGILAAHGFPNR	3	3	-0.006324	27633000	0	1791000	25842000	0	1493700	0	0	10653000	3757100	6548400	5180300	373425	6534700	0.0571449	#NAME?	-4.12923	#NAME?	0	0	0	0	0	1493700	0	0	0	0	0	0	0	1791000	8862100	0	0	3757100	0	0	6548400
A0A0J5PZR5;Q4X209;B0XWA2	32;32;32	A0A0J5PZR5	1	3	S	Y(1)VIPS(1)EEDRERDIVY(1)R	Y(68.19)VIPS(68.19)EEDRERDIVY(68.19)R	5	3	-0.82252	77250000	0	0	77250000	8586400	0	4831500	0	22524000	17605000	7746000	15956000	3354475	15957750	0.21021	#NAME?	-2.2501	#NAME?	0	0	8586400	0	0	0	0	0	4831500	0	0	0	0	0	22524000	0	0	17605000	0	0	7746000
A0A0J5PZR5;Q4X209;B0XWA2	28;28;28	A0A0J5PZR5	1	3	Y	Y(1)VIPS(1)EEDRERDIVY(1)R	Y(68.19)VIPS(68.19)EEDRERDIVY(68.19)R	1	3	-0.82252	77250000	0	0	77250000	8586400	0	4831500	0	22524000	17605000	7746000	15956000	3354475	15957750	0.21021	#NAME?	-2.2501	#NAME?	0	0	8586400	0	0	0	0	0	4831500	0	0	0	0	0	22524000	0	0	17605000	0	0	7746000
A0A0J5PZR5;Q4X209;B0XWA2	42;42;42	A0A0J5PZR5	1	3	Y	Y(1)VIPS(1)EEDRERDIVY(1)R	Y(68.19)VIPS(68.19)EEDRERDIVY(68.19)R	15	3	-0.82252	77250000	0	0	77250000	8586400	0	4831500	0	22524000	17605000	7746000	15956000	3354475	15957750	0.21021	#NAME?	-2.2501	#NAME?	0	0	8586400	0	0	0	0	0	4831500	0	0	0	0	0	22524000	0	0	17605000	0	0	7746000
B0XXX4;A4D9E4;A0A0J5PUH5;A1D740	16;16;16;16	B0XXX4	1	1;2;3	S	LQFS(1)DDDS(1)DDLWNS(0.999)PS(0.001)K	LQFS(206.82)DDDS(149.42)DDLWNS(30.09)PS(-30.09)K	4	2	0.36206	57076000	7377400	49698000	0	7219900	5073800	4056000	2971800	10045000	11725000	6693500	9290000	4830375	9438375	0.51178	#NAME?	-0.966403	#NAME?	1929200	5290700	0	0	5073800	0	0	4056000	0	0	2971800	0	0	10045000	0	2655800	9069500	0	1209600	5483800	0
B0XXX4;A4D9E4;A0A0J5PUH5;A1D740	20;20;20;20	B0XXX4	1	2;3	S	LQFS(1)DDDS(1)DDLWNSPSK	LQFS(217.07)DDDS(155.57)DDLWNS(-155.57)PS(-188.19)K	8	2	0.33456	49698000	0	49698000	0	5290700	5073800	4056000	2971800	10045000	9069500	5483800	7707200	4348075	8076375	0.53837	#NAME?	-0.893331	#NAME?	0	5290700	0	0	5073800	0	0	4056000	0	0	2971800	0	0	10045000	0	0	9069500	0	0	5483800	0
Q4X1D8;B0XS68;A0A0J5PYP9;A1DGW0	939;939;940;942	Q4X1D8;A1DGW0	1	2	S	S(1)NRAS(1)LDIPR	S(121.18)NRAS(121.18)LDIPR	1	2	-0.095034	70678000	0	70678000	0	8778900	0	0	4369800	15794000	20582000	7859400	13293000	3287175	14382100	0.22856	#NAME?	-2.12935	#NAME?	0	8778900	0	0	0	0	0	0	0	0	4369800	0	0	15794000	0	0	20582000	0	0	7859400	0
A1DMF2;A0A0J5Q5I6;Q4WN59;B0Y7E0	295;295;299;299	A1DMF2	1	1	S	EGLDLS(1)EQDQPMR	EGLDLS(69.34)EQDQPMR	6	2	0.030462	4153900	4153900	0	0	558490	0	0	0	1142700	1260900	456550	735310	139622	898865	0.155332	#NAME?	-2.68657	#NAME?	558490	0	0	0	0	0	0	0	0	0	0	0	1142700	0	0	1260900	0	0	456550	0	0
Q4WI26;B0XUD9;A0A0J5PM39	474;474;498	Q4WI26	1	1	S	DRS(1)PPPQLDLSAVR	DRS(90.47)PPPQLDLS(-90.47)AVR	3	2	1.2628	16171000	16171000	0	0	0	2741800	0	0	4504600	3175300	2213200	3536000	685450	3357275	0.204169	#NAME?	-2.29217	#NAME?	0	0	0	2741800	0	0	0	0	0	0	0	0	4504600	0	0	3175300	0	0	2213200	0	0
A0A0J5PYJ0;Q4X0H2;B0XTE4;A1DHQ5;A1C725	785;785;785;788;791	A0A0J5PYJ0	1	1	S	DVS(1)VYVDDDAR	DVS(92)VY(-92)VDDDAR	3	2	0.18374	5690000	5690000	0	0	0	916440	0	0	1516800	1540000	953430	763330	229110	1193390	0.191983	#NAME?	-2.38095	#NAME?	0	0	0	916440	0	0	0	0	0	0	0	0	1516800	0	0	1540000	0	0	953430	0	0
A0A0J5PP91;Q4WKG9;B0XMI9;A1CS35;A1D506	214;271;271;214;265	A0A0J5PP91	1	2	S	FS(0.01)VHS(0.99)VPGS(1)R	FS(-20.01)VHS(20.01)VPGS(64.38)R	9	2	-0.18341	36073000	0	36073000	0	4003100	4193200	2934200	1712600	5994100	5280800	4587500	7367400	3210775	5807450	0.552872	#NAME?	-0.854983	#NAME?	0	4003100	0	0	4193200	0	0	2934200	0	0	1712600	0	0	5994100	0	0	5280800	0	0	4587500	0
A0A0J5PZR5;Q4X209;B0XWA2;A1DGB5	140;159;159;158	A0A0J5PZR5	1	1;2	S	ELS(1)PGDSISQTSR	ELS(67.87)PGDS(-67.87)IS(-81.2)QT(-108.28)S(-117.57)R	3	2	0.0057857	22663000	21523000	1139600	0	1569400	2087600	1587500	919150	4011900	6186600	2261400	4039400	1.54091e+06	4124825	0.37357	#NAME?	-1.42055	#NAME?	1569400	0	0	2087600	0	0	1587500	0	0	919150	0	0	4011900	0	0	5047000	1139600	0	2261400	0	0
Q4WG55;B0YC92;A0A0J5PL26;A1DC48	508;508;508;553	Q4WG55	1	2;3;4	S	S(1)GS(1)GKS(1)S(1)EGDEDEDIPLGILAAHGFPNR	S(84.3)GS(84.3)GKS(84.3)S(84.3)EGDEDEDIPLGILAAHGFPNR	1	3	-0.006324	24323000	0	1791000	22532000	0	1493700	0	0	10653000	3757100	3238900	5180300	373425	5707325	0.0654291	#NAME?	-3.93392	#NAME?	0	0	0	0	0	1493700	0	0	0	0	0	0	0	1791000	8862100	0	0	3757100	0	0	3238900
A0A0J5SXE8;Q4WQJ0;B0Y4Q3	335;354;354	A0A0J5SXE8	1	1	S	FIAEAESPEEEPVAVS(1)AQK	FIAEAES(-96.3)PEEEPVAVS(96.3)AQK	16	2	-0.03486	5240400	5240400	0	0	665690	0	0	0	1633500	1476800	397770	1066600	166422	1.14367e+06	0.145517	#NAME?	-2.78075	#NAME?	665690	0	0	0	0	0	0	0	0	0	0	0	1633500	0	0	1476800	0	0	397770	0	0
Q4WTR8;B0Y395;A0A0J5PRR5	557;557;557	Q4WTR8	1	1	S	LPS(1)PELDPSQAR	LPS(72.56)PELDPS(-72.56)QAR	3	2	-0.23686	8917500	8917500	0	0	1633000	0	0	0	1864700	2421600	1644500	1353700	408250	1821125	0.224175	#NAME?	-2.15731	#NAME?	1633000	0	0	0	0	0	0	0	0	0	0	0	1864700	0	0	2421600	0	0	1644500	0	0
A0A0J5PUH8;A1D6X6;Q4WXW4;B0XXQ3	156;159;183;183	A0A0J5PUH8	1	1;2	S	AAENLAQNES(1)EPQT(1)PANEEPAEPAEK	AAENLAQNES(144.58)EPQT(144.58)PANEEPAEPAEK	10	3	-0.62071	4813200000	1193300000	3619900000	0	470620000	511480000	186340000	193870000	972270000	946240000	455240000	762910000	340577500	784165000	0.434319	#NAME?	-1.20317	#NAME?	93019000	377600000	0	134640000	376830000	0	680830	185660000	0	49518000	144350000	0	242170000	730100000	0	237830000	708410000	0	106020000	349220000	0
A0A0J5PWS2;Q4WTI5;B0XQ40;A1D3F7	82;83;83;83	A0A0J5PWS2	1	1;2	S	TLDDEELDS(1)GDDIDR	T(-178.68)LDDEELDS(178.68)GDDIDR	9	2	0.24583	169530000	166620000	2910800	0	8630600	6334000	7429700	1725100	11133000	18539000	9464800	16087000	6029850	13805950	0.436757	#NAME?	-1.1951	#NAME?	8630600	0	0	6334000	0	0	7429700	0	0	1725100	0	0	11133000	0	0	15628000	2910800	0	9464800	0	0
Q4WP97;B0Y644;A0A0J5SCS3;A1CXC2	287;287;287;290	Q4WP97	1	2;3	S	RAS(1)DES(1)VS(1)PK	RAS(65.47)DES(65.47)VS(65.47)PK	6	2	0.6797	3860300	0	3860300	0	1006500	1202100	1057800	0	0	0	0	0	816600	0	#DIV/0!	#NAME?	#DIV/0!	#NAME?	0	1006500	0	0	1202100	0	0	1057800	0	0	0	0	0	0	0	0	0	0	0	0	0
A0A0J5PE03;B0Y5W0;Q4WP14	762;783;783	A0A0J5PE03	1	2	S	ELLGEGS(1)GDEDDVADRDDRS(1)PR	ELLGEGS(62.92)GDEDDVADRDDRS(62.92)PR	20	3	0.6228	34749000	0	34749000	0	3193700	3685100	3906000	853820	6292500	7336100	4228900	5253400	2909655	5777725	0.503599	#NAME?	-0.989653	#NAME?	0	3193700	0	0	3685100	0	0	3906000	0	0	853820	0	0	6292500	0	0	7336100	0	0	4228900	0
Q4WTH8;B0XQ47;A0A0J5Q197;A1D3F0	338;338;357;357	Q4WTH8	1	1;2	S	WQPLATVEPS(1)PVAENDPFS(0.018)LGDS(0.982)EDER	WQPLAT(-63.46)VEPS(63.46)PVAENDPFS(-17.34)LGDS(17.34)EDER	10	3	-0.21646	256380000	0	256380000	0	0	5831100	4655300	1608200	13005000	9526700	5399800	8411700	3023650	9085800	0.332789	#NAME?	-1.58732	#NAME?	0	0	0	0	5831100	0	0	4655300	0	0	1608200	0	0	13005000	0	0	9526700	0	0	5399800	0
Q4WNL5;B0Y5G2;A0A0J5PGH1;A1CGS9;A1CY01	145;145;145;145;145	Q4WNL5	1	2	S	QLS(1)AS(1)PPPVFSYPSYPHLDPYR	QLS(71.48)AS(39.8)PPPVFS(-39.8)Y(-46.81)PS(-92.03)Y(-96.98)PHLDPY(-136.06)R	3	3	-0.21216	26508000	0	26508000	0	2244100	2416700	1531400	0	4607600	4545300	2220600	3780400	1548050	3788475	0.408621	#NAME?	-1.29117	#NAME?	0	2244100	0	0	2416700	0	0	1531400	0	0	0	0	0	4607600	0	0	4545300	0	0	2220600	0
A0A0J5Q2C3;Q4WN71;B0Y7C7;A1DMD9	71;71;71;71	A0A0J5Q2C3	1	1;2;3	S	S(1)PNS(1)PIDGAAPPS(1)R	S(58.29)PNS(58.29)PIDGAAPPS(58.29)R	1	2	-0.17591	38164000	882340	15373000	21909000	5036600	1343900	941630	0	5180400	8611500	3850300	6662700	1.83053e+06	6076225	0.301261	#NAME?	-1.73091	#NAME?	0	1076100	3960500	0	1343900	0	0	941630	0	0	0	0	0	0	5180400	882340	2564600	5164600	0	1613600	2236700
Q4WGX3;B0YBA5;A1DCZ9;A0A0J5PI43	4;4;4;4	Q4WGX3	1	2	S	PAS(1)DIS(1)DAELPPR	PAS(71.53)DIS(71.53)DAELPPR	3	2	-0.28398	3911300	0	3911300	0	1348100	932380	914780	0	0	0	0	0	798815	0	#DIV/0!	#NAME?	#DIV/0!	#NAME?	0	1348100	0	0	932380	0	0	914780	0	0	0	0	0	0	0	0	0	0	0	0	0
Q4WGX3;B0YBA5;A1DCZ9;A0A0J5PI43	7;7;7;7	Q4WGX3	1	2	S	PAS(1)DIS(1)DAELPPR	PAS(71.53)DIS(71.53)DAELPPR	6	2	-0.28398	3911300	0	3911300	0	1348100	932380	914780	0	0	0	0	0	798815	0	#DIV/0!	#NAME?	#DIV/0!	#NAME?	0	1348100	0	0	932380	0	0	914780	0	0	0	0	0	0	0	0	0	0	0	0	0
Q4WI26;B0XUD9;A0A0J5PM39;A1CZ29	224;224;224;224	Q4WI26	1	1	S	RPS(1)DAAPDVIEK	RPS(141.34)DAAPDVIEK	3	2	-0.91175	44261000	44261000	0	0	4393400	5421900	4139700	1120900	7853500	9452800	5782200	6097000	3768975	7296375	0.516554	#NAME?	-0.953008	#NAME?	4393400	0	0	5421900	0	0	4139700	0	0	1120900	0	0	7853500	0	0	9452800	0	0	5782200	0	0
A1D2T3;A0A0J5STG0;Q4WSW3;B0XQR1;Q6MYZ1	548;549;550;550;552	A1D2T3	1	1	S	QEIGPDGS(1)IR	QEIGPDGS(80.75)IR	8	2	-1.6119	2977600	2977600	0	0	0	0	0	0	1151600	1110300	0	715690	0	744398	0	#NAME?	#NUM!	#NAME?	0	0	0	0	0	0	0	0	0	0	0	0	1151600	0	0	1110300	0	0	0	0	0
A1CPY9	488	A1CPY9	1	1	S	QEIGPDGS(1)IR	QEIGPDGS(80.75)IR	8	2	-1.6119	2977600	2977600	0	0	0	0	0	0	1151600	1110300	0	715690	0	744398	0	#NAME?	#NUM!	#NAME?	0	0	0	0	0	0	0	0	0	0	0	0	1151600	0	0	1110300	0	0	0	0	0
Q4WND3;B0Y762;A0A0J5Q5B6;A1DM75	44;44;44;44	Q4WND3	1	1	S	KFDDEEEEDVLDSWDAAEDS(1)EVER	KFDDEEEEDVLDS(-129.3)WDAAEDS(129.3)EVER	20	3	-0.26395	302740000	302740000	0	0	3484800	3472000	2565800	895930	5067100	6560100	3304100	6951500	2.60463e+06	5470700	0.476106	#NAME?	-1.07065	#NAME?	3484800	0	0	3472000	0	0	2565800	0	0	895930	0	0	5067100	0	0	6560100	0	0	3304100	0	0
Q4WCG6;B0YA14;A0A0J5PLZ4;A1DB61	378;378;378;380	Q4WCG6	1	1	S	TELELLNLS(1)DEE	T(-189.66)ELELLNLS(189.66)DEE	9	2	-0.43101	87934000	87934000	0	0	7203000	6890400	5761400	3480800	14649000	9427700	24479000	12349000	5833900	15226175	0.383149	#NAME?	-1.38402	#NAME?	7203000	0	0	6890400	0	0	5761400	0	0	3480800	0	0	14649000	0	0	9427700	0	0	24479000	0	0
Q4X000;B0XUG9;A0A0J5Q291;A1DI78;A1C7K8	139;139;139;139;133	Q4X000	1	1	S	IQS(1)PPAK	IQS(74.92)PPAK	3	2	0.38667	19829000	19829000	0	0	2410200	2750700	2066100	1425400	0	0	1629800	1342100	2163100	742975	2.9114	#NAME?	1.54171	#NAME?	2410200	0	0	2750700	0	0	2066100	0	0	1425400	0	0	0	0	0	0	0	0	1629800	0	0
Q4WBL6;B0YA94;A0A0J5PNG6	8;8;8	Q4WBL6	1	1	S	SEVAQNS(1)PAEVQAK	S(-70.61)EVAQNS(70.61)PAEVQAK	7	2	0.39808	9920800	9920800	0	0	1486400	0	604520	420420	1744400	2751200	1676200	1237600	627835	1852350	0.33894	#NAME?	-1.5609	#NAME?	1486400	0	0	0	0	0	604520	0	0	420420	0	0	1744400	0	0	2751200	0	0	1676200	0	0
A0A0J5Q5W9	1196	A0A0J5Q5W9	1	2;3	S	S(1)LAS(1)T(1)PQLER	S(79.87)LAS(79.87)T(79.87)PQLER	4	2	0.4226	6311100	0	1228100	5082900	0	0	0	0	2152800	2930200	662860	565270	0	1.57778e+06	0	#NAME?	#NUM!	#NAME?	0	0	0	0	0	0	0	0	0	0	0	0	0	0	2152800	0	0	2930200	0	662860	0
Q4WTK0;B0XQ25;A0A0J5PWT7;A1CQK6	10;10;10;10	Q4WTK0	1	1;2	S	VDS(1)AIAGLSISPK	VDS(102.08)AIAGLS(-102.08)IS(-151.06)PK	3	2	0.057336	153800000	118390000	35407000	0	7397100	17992000	3825200	9998100	34026000	34477000	17404000	16206000	9803100	25528250	0.38401	#NAME?	-1.38078	#NAME?	6390500	1006600	0	15948000	2043900	0	3825200	0	0	9021600	976510	0	25937000	8089600	0	28190000	6287400	0	13801000	3602800	0
P20359;A1CM60	14;14	P20359	1	1	S	MEEEVAALVIDNGS(1)GMCK	MEEEVAALVIDNGS(46.06)GMCK	14	2	-0.73018	1191700	1191700	0	0	0	0	0	0	0	491310	453960	246420	0	297922	0	#NAME?	#NUM!	#NAME?	0	0	0	0	0	0	0	0	0	0	0	0	0	0	0	491310	0	0	453960	0	0
A1DL70;A0A0J5PFX6;Q4WCU9;B0YDJ8	340;340;361;361	A1DL70	1	2	S	EVS(1)S(1)DEEDLPPPPPPK	EVS(65.22)S(65.22)DEEDLPPPPPPK	3	2	-0.17225	34303000	0	34303000	0	3609800	4163700	2674000	860990	4621300	6711800	4225300	5267100	2.82712e+06	5206375	0.543012	#NAME?	-0.880945	#NAME?	0	3609800	0	0	4163700	0	0	2674000	0	0	860990	0	0	4621300	0	0	6711800	0	0	4225300	0
A1DL70;A0A0J5PFX6;Q4WCU9;B0YDJ8	341;341;362;362	A1DL70	1	2	S	EVS(1)S(1)DEEDLPPPPPPK	EVS(65.22)S(65.22)DEEDLPPPPPPK	4	2	-0.17225	34303000	0	34303000	0	3609800	4163700	2674000	860990	4621300	6711800	4225300	5267100	2.82712e+06	5206375	0.543012	#NAME?	-0.880945	#NAME?	0	3609800	0	0	4163700	0	0	2674000	0	0	860990	0	0	4621300	0	0	6711800	0	0	4225300	0
Q4WHC1;B0XVW1;A0A0J5PMS0	111;111;111	Q4WHC1	1	3	S	DLS(1)DVADADLFFLDSGTAPVVT(0.22)ELS(0.457)ET(0.457)S(0.866)K	DLS(129.09)DVADADLFFLDS(-68.03)GT(-62.92)APVVT(-3.21)ELS(0)ET(0)S(6.38)K	3	3	-1.0348	8873700	0	0	8873700	3916900	3041900	1914800	0	0	0	0	0	2218400	0	#DIV/0!	#NAME?	#DIV/0!	#NAME?	0	0	3916900	0	0	3041900	0	0	1914800	0	0	0	0	0	0	0	0	0	0	0	0
A1DFB8;Q4WU39;B0Y3L6;A0A0J5PRR8	351;348;348;357	A1DFB8	1	1	S	RNS(1)LDEADDDFVDAR	RNS(122.29)LDEADDDFVDAR	3	2	-0.44451	8193000	8193000	0	0	1148900	1163300	0	0	1319700	1410500	1512600	1638100	578050	1470225	0.393171	#NAME?	-1.34677	#NAME?	1148900	0	0	1163300	0	0	0	0	0	0	0	0	1319700	0	0	1410500	0	0	1512600	0	0
A0A0J5SFE5;Q4WRL7;B0XNJ8	592;665;678	A0A0J5SFE5;Q4WRL7	1	1;2	S	TGPVELEVPEGPGVS(1)DDER	T(-227.98)GPVELEVPEGPGVS(227.98)DDER	15	2	0.44589	156500000	153650000	2855600	0	11580000	19485000	13949000	4885200	23064000	22322000	16277000	26564000	12474800	22056750	0.565577	#NAME?	-0.822204	#NAME?	11580000	0	0	19485000	0	0	12743000	1206400	0	4885200	0	0	23064000	0	0	20673000	1649200	0	16277000	0	0
A0A0J5Q446;Q8X1U5;A1DP90	1478;1404;1480	A0A0J5Q446	1	2	S	ITNYTALDDS(1)DS(1)DNGDDLLGDVSK	IT(-82.61)NY(-85.47)T(-75.84)ALDDS(66.85)DS(54.64)DNGDDLLGDVS(-54.64)K	10	2	-0.14709	89719000	0	89719000	0	3281200	0	5123700	1495100	10919000	5275500	9083300	4289100	2475000	7391725	0.334834	#NAME?	-1.57848	#NAME?	0	3281200	0	0	0	0	0	5123700	0	0	1495100	0	0	10919000	0	0	5275500	0	0	9083300	0
A0A0J5Q446;Q8X1U5;A1DP90	1480;1406;1482	A0A0J5Q446	1	2	S	KITNYTALDDS(1)DS(1)DNGDDLLGDVSK	KIT(-102.19)NY(-70.88)T(-48.53)ALDDS(48.53)DS(69.81)DNGDDLLGDVS(-130.37)K	13	3	0.047714	89719000	0	89719000	0	3281200	0	5123700	1495100	10919000	5275500	9083300	4289100	2475000	7391725	0.334834	#NAME?	-1.57848	#NAME?	0	3281200	0	0	0	0	0	5123700	0	0	1495100	0	0	10919000	0	0	5275500	0	0	9083300	0
Q4WP83;B0Y630	200;204	Q4WP83	1	1	S	S(1)GAGAGLEFDIAAPAPGSR	S(85)GAGAGLEFDIAAPAPGS(-85)R	1	2	0.21043	2384600	2384600	0	0	998930	0	931410	454230	0	0	0	0	596142	0	#DIV/0!	#NAME?	#DIV/0!	#NAME?	998930	0	0	0	0	0	931410	0	0	454230	0	0	0	0	0	0	0	0	0	0	0
Q4WIH9;B0XTK1;A0A0J5Q4I0;A1CYM8	584;585;588;577	Q4WIH9	1	1	S	S(1)FFEEDAMIR	S(75.7)FFEEDAMIR	1	2	0.75074	12319000	12319000	0	0	2002300	0	0	622220	2499900	1880100	1359600	3287100	656130	2256675	0.290751	#NAME?	-1.78215	#NAME?	2002300	0	0	0	0	0	0	0	0	622220	0	0	2499900	0	0	1880100	0	0	1359600	0	0
A0A0J5PUH8;A1D6X6;Q4WXW4;B0XXQ3	160;163;187;187	A0A0J5PUH8	1	1;2	T	AAENLAQNES(1)EPQT(1)PANEEPAEPAEK	AAENLAQNES(144.58)EPQT(144.58)PANEEPAEPAEK	14	3	-0.62071	5369700000	1749800000	3619900000	0	569140000	550260000	315060000	212510000	1034700000	994380000	458940000	751770000	411742500	809947500	0.508357	#NAME?	-0.976086	#NAME?	191540000	377600000	0	173420000	376830000	0	129390000	185660000	0	68160000	144350000	0	304560000	730100000	0	285970000	708410000	0	109720000	349220000	0
A0A0J5SZA2;Q4WN20;B0Y7I2;A1DMJ4	30;30;30;30	A0A0J5SZA2	1	1;2	S	RAS(1)LS(1)DDEAVPGSDTNETTGLLLER	RAS(97.62)LS(93.15)DDEAVPGS(-93.15)DT(-105.12)NET(-124.45)T(-128.85)GLLLER	3	3	0.29661	812140000	29447000	782690000	0	14761000	13887000	10791000	6768300	26497000	17738000	14627000	33611000	11551825	23118250	0.499684	#NAME?	-1.00091	#NAME?	4498000	10263000	0	2694100	11193000	0	3032000	7759500	0	1855600	4912700	0	5033000	21464000	0	4307000	13431000	0	3763100	10864000	0
A0A0J5SZA2;Q4WN20;B0Y7I2;A1DMJ4	32;32;32;32	A0A0J5SZA2	1	1;2	S	RAS(1)LS(1)DDEAVPGSDTNETTGLLLER	RAS(97.62)LS(93.15)DDEAVPGS(-93.15)DT(-105.12)NET(-124.45)T(-128.85)GLLLER	5	3	0.29661	811210000	28525000	782690000	0	14761000	13887000	10791000	6768300	26497000	17738000	14627000	33611000	11551825	23118250	0.499684	#NAME?	-1.00091	#NAME?	4498000	10263000	0	2694100	11193000	0	3032000	7759500	0	1855600	4912700	0	5033000	21464000	0	4307000	13431000	0	3763100	10864000	0
Q4WJD8;B0XPJ6;A0A0J5PN79	2019;2019;2085	Q4WJD8	1	1	S	GNES(1)ADDQQEGETGADGDDLVSTK	GNES(114.42)ADDQQEGET(-114.42)GADGDDLVS(-140.27)T(-140.27)K	4	2	0.0079503	20647000	20647000	0	0	997100	1999200	1135400	493780	2740500	3455600	1399700	2242100	1156370	2459475	0.470169	#NAME?	-1.08875	#NAME?	997100	0	0	1999200	0	0	1135400	0	0	493780	0	0	2740500	0	0	3455600	0	0	1399700	0	0
A1D8C1;Q4WWH4;A0A0J5PZZ4	474;475;475	A1D8C1	1	1	S	WAVHDQS(1)DED	WAVHDQS(112.84)DED	7	2	0.73414	3553700	3553700	0	0	0	1773200	1014900	765620	0	0	0	0	888430	0	#DIV/0!	#NAME?	#DIV/0!	#NAME?	0	0	0	1773200	0	0	1014900	0	0	765620	0	0	0	0	0	0	0	0	0	0	0
B0Y2X9;A0A0J5PRF6;Q4WEP4;A1CZU5;Q5ATZ3;A0A1U8QFU5	368;368;370;365;358;358	B0Y2X9	1	1	S	LFVANPDLS(1)D	LFVANPDLS(152.64)D	9	2	0.1847	12945000	12945000	0	0	2138000	3835100	2633300	1371500	0	0	797830	2169400	2494475	741808	3.3627	#NAME?	1.74962	#NAME?	2138000	0	0	3835100	0	0	2633300	0	0	1371500	0	0	0	0	0	0	0	0	797830	0	0
Q4WI09;B0XUM5;A0A0J5PM54;C8V8F1;A1CZ46;A1CEV6;Q5B4P7	481;481;481;468;464;467;468	Q4WI09	1	1	S	S(1)PGAINLR	S(79.49)PGAINLR	1	2	0.92516	5636800	5636800	0	0	0	0	0	518590	1968600	1979200	1170400	0	129648	1279550	0.101323	#NAME?	-3.30297	#NAME?	0	0	0	0	0	0	0	0	0	518590	0	0	1968600	0	0	1979200	0	0	1170400	0	0
A0A0J5PE03;B0Y5W0;Q4WP14;A1CXK6	749;770;770;709	A0A0J5PE03	1	1;2	S	LADDDADLDGEGLDDLDRELLGEGS(1)GDEDDVADRDDR	LADDDADLDGEGLDDLDRELLGEGS(65.8)GDEDDVADRDDR	25	4	0.29045	73846000	39097000	34749000	0	3193700	6451900	6153500	853820	6292500	11254000	6648000	8932800	4163230	8281825	0.502695	#NAME?	-0.992245	#NAME?	0	3193700	0	2766900	3685100	0	2247500	3906000	0	0	853820	0	0	6292500	0	3918300	7336100	0	2419200	4228900	0
Q4WLH7;B0XM77;A0A0J5Q858	11;11;11	Q4WLH7	1	1	S	RDS(1)EDVEPLVK	RDS(98.65)EDVEPLVK	3	2	0.70814	29406000	29406000	0	0	2773400	3742000	1532700	1051700	6634000	6879300	4267900	2524700	2274950	5076475	0.448136	#NAME?	-1.15799	#NAME?	2773400	0	0	3742000	0	0	1532700	0	0	1051700	0	0	6634000	0	0	6879300	0	0	4267900	0	0
A0A0J5PYK3;B0XTC4;A4D9A1;A1DHN4	519;519;519;519	A0A0J5PYK3	1	1;2	S	IDADDVET(1)DGS(1)DIQNTHHPGLSGLR	IDADDVET(91.33)DGS(93.47)DIQNT(-91.33)HHPGLS(-128.56)GLR	11	3	0.088098	454170000	30582000	423590000	0	49587000	56815000	36896000	16531000	87621000	80228000	41858000	75320000	39957250	71256750	0.56075	#NAME?	-0.834569	#NAME?	0	49587000	0	4581500	52234000	0	4057400	32839000	0	0	16531000	0	6824500	80797000	0	5695400	74532000	0	3461600	38396000	0
A0A0J5PKR9;B0XP40;A1D481	206;141;141	A0A0J5PKR9	1	1	S	GFS(1)PELHSR	GFS(63.91)PELHS(-63.91)R	3	2	0.00029269	9778300	9778300	0	0	0	1654200	958000	0	1441100	2615200	1487700	1622100	653050	1791525	0.364522	#NAME?	-1.45592	#NAME?	0	0	0	1654200	0	0	958000	0	0	0	0	0	1441100	0	0	2615200	0	0	1487700	0	0
Q4WQ37;A0A0J5SDI8;B0Y6X5	750;757;750	Q4WQ37	1	2	S	S(1)QNNS(1)PTGINLPIR	S(115.46)QNNS(49.05)PT(-49.05)GINLPIR	1	2	0.11536	22686000	0	22686000	0	2802800	2467900	1838200	1005200	4661900	4610500	2607100	2692500	2028525	3643000	0.556828	#NAME?	-0.844696	#NAME?	0	2802800	0	0	2467900	0	0	1838200	0	0	1005200	0	0	4661900	0	0	4610500	0	0	2607100	0
Q4WS70;B0XRN3;A1D239;A0A0J5Q0W3;Q8TFY7	587;587;587;587;587	Q4WS70	1	1	S	VVS(1)YEGNPYDIDR	VVS(83.45)Y(-83.45)EGNPY(-113.61)DIDR	3	2	-0.22829	12557000	12557000	0	0	1555400	0	1590800	424480	2090700	3484500	1850300	1560500	892670	2246500	0.39736	#NAME?	-1.33148	#NAME?	1555400	0	0	0	0	0	1590800	0	0	424480	0	0	2090700	0	0	3484500	0	0	1850300	0	0
A0A0J5PUX9;B0XYE1;Q4WX77	924;904;904	A0A0J5PUX9	1	1;2	S	FDQGPLVEQPAFAPEDS(1)PVS(1)EAFADK	FDQGPLVEQPAFAPEDS(92.39)PVS(92.39)EAFADK	17	3	-0.27855	68798000	35084000	33714000	0	7234000	5856400	7750900	3187900	15031000	11888000	5914800	11033000	6007300	10966700	0.547776	#NAME?	-0.868341	#NAME?	3875800	3358200	0	2446400	3409900	0	5068800	2682100	0	2001500	1186500	0	6807500	8224000	0	5382900	6505300	0	3052900	2861900	0
Q4WCF0;B0Y9Z8;A0A0J5PN44;A1DB77;A1C409	246;246;246;246;246	Q4WCF0	1	1;2	S	TIEDLEGS(1)DALS(1)IR	T(-79.25)IEDLEGS(79.25)DALS(125.05)IR	12	2	-0.3284	18965000	14553000	4412000	0	1606200	3058000	1443200	624420	3652200	3193300	2098300	3289100	1682955	3058225	0.550305	#NAME?	-0.861698	#NAME?	1606200	0	0	3058000	0	0	1443200	0	0	624420	0	0	2205700	1446600	0	2220100	973110	0	1260700	837540	0
A0A0J5PZA7;B0XQR4;Q6MYY8;E9R3C5;A1D2T1	1322;903;895;895;925	A0A0J5PZA7	1	2;3;4	T	NDT(1)PVS(1)EASTWTPFDTK	NDT(81.38)PVS(40.25)EAS(-40.25)T(-47.97)WT(-66.17)PFDT(-110.8)K	3	2	0.19878	26154000	0	26154000	0	3254200	3142300	1935800	1372100	4084500	5711100	2905900	3748400	2426100	4112475	0.589937	#NAME?	-0.761368	#NAME?	0	3254200	0	0	3142300	0	0	1935800	0	0	1372100	0	0	4084500	0	0	5711100	0	0	2905900	0
B0XVF9;A0A0J5PN75;Q4WHK4	937;1037;1057	B0XVF9	1	1;2	S	DQS(1)AS(1)PAPLTAR	DQS(119.97)AS(59.84)PAPLT(-59.84)AR	3	2	-0.36338	19934000	4212500	15721000	0	2819600	1266900	1842700	1040100	4335700	3963600	2463100	2202000	1742325	3241100	0.537572	#NAME?	-0.89547	#NAME?	827840	1991700	0	0	1266900	0	546280	1296400	0	309940	730170	0	0	4335700	0	1119900	2843700	0	499440	1963700	0
A0A0J5PUN4;B0XY40;Q4WXI4	152;152;152	A0A0J5PUN4;B0XY40	1	1;2;3	S	KAVESTSDNS(0.383)T(0.616)PPS(1)PDGR	KAVES(-63.3)T(-50.08)S(-31.04)DNS(-2.06)T(2.06)PPS(74.63)PDGR	14	2	0.34997	114940000	19782000	95159000	0	10922000	11928000	5548500	3391000	19173000	18386000	9757100	12246000	7947375	14890525	0.53372	#NAME?	-0.905844	#NAME?	2511200	8411200	0	2865000	9063100	0	1760800	3787700	0	0	3391000	0	3100400	16072000	0	3515100	14871000	0	2122100	7635000	0
Q4WV54;B0Y0T3;A0A0J5PSY8	410;410;410	Q4WV54	1	1	S	S(1)PAPQPSTNDADQEGFQR	S(84.9)PAPQPS(-84.9)T(-93.65)NDADQEGFQR	1	2	-0.073155	30127000	30127000	0	0	3982900	3039100	2915400	1190000	4805600	5361000	2878200	5954900	2781850	4749925	0.585662	#NAME?	-0.77186	#NAME?	3982900	0	0	3039100	0	0	2915400	0	0	1190000	0	0	4805600	0	0	5361000	0	0	2878200	0	0
Q4X1D8;B0XS68;A0A0J5PYP9;A1DGW0	943;943;944;946	Q4X1D8;A1DGW0	1	1;2	S	S(1)NRAS(1)LDIPR	S(121.18)NRAS(121.18)LDIPR	5	2	-0.095034	91882000	21205000	70678000	0	13011000	5741000	0	5583200	19745000	26650000	7859400	13293000	6083800	16886850	0.360268	#NAME?	-1.47286	#NAME?	4232200	8778900	0	5741000	0	0	0	0	0	1213400	4369800	0	3951000	15794000	0	6067100	20582000	0	0	7859400	0
A1CT03;Q4X1M0;B0XRZ3;A1DGN8	575;570;570;570	A1CT03;Q4X1M0	1	1	S	APAS(1)PAR	APAS(134.77)PAR	4	2	-0.77547	61303000	61303000	0	0	5020400	6261600	4959900	5426600	4196300	4101300	3954600	0	5417125	3063050	1.76854	#NAME?	0.822558	#NAME?	5020400	0	0	6261600	0	0	4959900	0	0	5426600	0	0	4196300	0	0	4101300	0	0	3954600	0	0
Q4WUL2;B0Y436;A0A0J5PS79	97;97;104	Q4WUL2	1	1	S	EAHHTYENSLDLES(1)GDEDGPVVVR	EAHHT(-106.83)Y(-113.52)ENS(-96.05)LDLES(96.05)GDEDGPVVVR	14	3	-0.1155	15309000	15309000	0	0	1562300	0	0	0	4515600	4138700	0	2586200	390575	2810125	0.138988	#NAME?	-2.84696	#NAME?	1562300	0	0	0	0	0	0	0	0	0	0	0	4515600	0	0	4138700	0	0	0	0	0
Q4WV97;Q1RQJ0;B0Y0X7;A0A0J5PT20;A1DE58;A1CB85	41;41;41;41;41;41	Q4WV97	1	1	S	AIS(1)PVFQR	AIS(127.76)PVFQR	3	2	0.71138	138280000	138280000	0	0	11122000	17615000	12310000	6206900	25660000	33886000	16075000	15403000	11813475	22756000	0.519137	#NAME?	-0.945814	#NAME?	11122000	0	0	17615000	0	0	12310000	0	0	6206900	0	0	25660000	0	0	33886000	0	0	16075000	0	0
A0A0J5ST27;Q4WWC3;B0XZA1;A1D8H1	113;113;113;99	A0A0J5ST27	1	1;2	S	GDNT(1)S(1)EDEIVFTGR	GDNT(200.91)S(193.35)EDEIVFT(-193.35)GR	5	2	-0.19218	42561000	15821000	26739000	0	4547000	5208300	4581900	1302100	7442800	8205200	3990900	7282300	3909825	6730300	0.580929	#NAME?	-0.783567	#NAME?	1884000	2663000	0	1578900	3629500	0	1646800	2935100	0	0	1302100	0	2897700	4545100	0	3474300	4730900	0	1390400	2600500	0
A0A0J5Q522;Q4WS22;B0XMQ8;Q6MY61;A1D1Y8;A1CP34	256;265;265;265;256;257	A0A0J5Q522	1	1;2	S	S(1)LS(1)PIWR	S(62.71)LS(62.71)PIWR	3	2	0.51656	15327000	9439500	5887000	0	1560000	1137500	1170600	1070600	3740900	3082500	853320	2711000	1234675	2596930	0.475436	#NAME?	-1.07268	#NAME?	1560000	0	0	1137500	0	0	1170600	0	0	603980	466670	0	1958500	1782400	0	1638100	1444400	0	0	853320	0
A0A0J5PN03;Q4WHV8;B0XUS5;A1DFI3	603;511;511;603	A0A0J5PN03	1	1	S	LSQPSLSSSPAQPAEVPPAS(1)PAR	LS(-86.66)QPS(-75.71)LS(-69.85)S(-74)S(-74.79)PAQPAEVPPAS(69.85)PAR	20	3	0.62286	4334400	4334400	0	0	1122500	1033400	0	259600	0	0	0	0	603875	0	#DIV/0!	#NAME?	#DIV/0!	#NAME?	1122500	0	0	1033400	0	0	0	0	0	259600	0	0	0	0	0	0	0	0	0	0	0
Q4WBM5;B0YA85;A0A0J5PM84;A1DAZ0	715;715;829;851	Q4WBM5	1	1	S	FVLS(1)DDDIEDV	FVLS(80.71)DDDIEDV	4	2	-0.091086	4900000	4900000	0	0	330250	494260	338720	0	1745100	696870	478510	816290	290808	934192	0.311293	#NAME?	-1.68366	#NAME?	330250	0	0	494260	0	0	338720	0	0	0	0	0	1745100	0	0	696870	0	0	478510	0	0
Q6MYV0;Q4WSR9;B0XQV5;A0A0J5PZ66;A1D2N6	169;178;178;185;61	Q6MYV0	1	2	S	PIVVEEGS(1)EDS(1)DEPIR	PIVVEEGS(99.06)EDS(99.06)DEPIR	8	2	-0.28399	12952000	0	12952000	0	0	1621300	1784800	556180	2790100	2856400	1151600	2191400	990570	2247375	0.440768	#NAME?	-1.18191	#NAME?	0	0	0	0	1621300	0	0	1784800	0	0	556180	0	0	2790100	0	0	2856400	0	0	1151600	0
Q6MYV0;Q4WSR9;B0XQV5;A0A0J5PZ66;A1D2N6	172;181;181;188;64	Q6MYV0	1	2	S	PIVVEEGS(1)EDS(1)DEPIR	PIVVEEGS(99.06)EDS(99.06)DEPIR	11	2	-0.28399	12952000	0	12952000	0	0	1621300	1784800	556180	2790100	2856400	1151600	2191400	990570	2247375	0.440768	#NAME?	-1.18191	#NAME?	0	0	0	0	1621300	0	0	1784800	0	0	556180	0	0	2790100	0	0	2856400	0	0	1151600	0
A0A0J5SHZ7;Q4WCF8;B0YA06	296;296;296	A0A0J5SHZ7	1	1	S	S(1)MDIVDDLEDIDMEDAGEPK	S(78.09)MDIVDDLEDIDMEDAGEPK	1	2	0.66659	236560000	236560000	0	0	13755000	10849000	14792000	3244900	44477000	67038000	16821000	18796000	10660225	36783000	0.289814	#NAME?	-1.7868	#NAME?	13755000	0	0	10849000	0	0	14792000	0	0	3244900	0	0	44477000	0	0	67038000	0	0	16821000	0	0
A0A0J5SG99;Q4WG93;B0YCD1	152;152;152	A0A0J5SG99	1	1	S	AAEGDKS(1)DEDEDER	AAEGDKS(84.84)DEDEDER	7	2	-0.40248	16602000	16602000	0	0	1213400	1570900	1214000	1070900	653570	1143600	1070200	325570	1267300	798235	1.58763	#NAME?	0.666873	#NAME?	1213400	0	0	1570900	0	0	1214000	0	0	1070900	0	0	653570	0	0	1143600	0	0	1070200	0	0
A0A0J5PKR9;B0XP40;Q4WJM2;A1D481;C8V5G6;A1CRB9;Q5B5V8	137;72;72;72;72;72;169	A0A0J5PKR9	1	1	S	ADS(1)EAETIIQSGR	ADS(86.57)EAET(-86.57)IIQS(-175.95)GR	3	2	0.045125	6241400	6241400	0	0	0	0	0	487820	0	2948800	1445900	1358900	121955	1438400	0.0847852	#NAME?	-3.56004	#NAME?	0	0	0	0	0	0	0	0	0	487820	0	0	0	0	0	2948800	0	0	1445900	0	0
Q4WYW5;B0XZX7;A0A0J5PCV5	298;298;298	Q4WYW5	1	1	T	RLDALLAEQT(1)DGEDDDPLDLTSLAR	RLDALLAEQT(135.85)DGEDDDPLDLT(-135.85)S(-148.59)LAR	10	3	-0.039084	11441000	11441000	0	0	0	1140200	0	0	2947100	2669200	1684100	0	285050	1825100	0.156183	#NAME?	-2.67869	#NAME?	0	0	0	1140200	0	0	0	0	0	0	0	0	2947100	0	0	2669200	0	0	1684100	0	0
A0A0J5PU42;Q4WEP1;B0Y2X6;A1CZU8	76;79;79;76	A0A0J5PU42	1	1;2	S	RQS(1)LAS(1)IR	RQS(69.45)LAS(69.45)IR	3	2	-0.047977	32640000	17644000	14996000	0	11248000	5842900	8636700	1328100	0	0	5583600	0	6763925	1395900	4.84557	#NAME?	2.27667	#NAME?	5709400	5538800	0	5842900	0	0	3969400	4667300	0	0	1328100	0	0	0	0	0	0	0	2122300	3461300	0
Q4WX09;B0XYL2;A0A0J5PV58	485;485;485	Q4WX09	1	1	S	ELS(1)PDAGAQSIK	ELS(84.97)PDAGAQS(-84.97)IK	3	2	0.85716	5979900	5979900	0	0	0	3303500	1820300	856130	0	0	0	0	1.49498e+06	0	#DIV/0!	#NAME?	#DIV/0!	#NAME?	0	0	0	3303500	0	0	1820300	0	0	856130	0	0	0	0	0	0	0	0	0	0	0
P40292;B0Y324;A0A0J5PRK0;A1CZP9;A1C4S0;Q5ATW1;A0A1U8QP14	376;376;376;375;373;372;372	P40292	1	1	S	GVVDSEDLPLNLS(1)R	GVVDS(-81.59)EDLPLNLS(81.59)R	13	2	-0.5151	5806700	5806700	0	0	0	0	0	0	1332700	1153600	3320400	0	0	1451675	0	#NAME?	#NUM!	#NAME?	0	0	0	0	0	0	0	0	0	0	0	0	1332700	0	0	1153600	0	0	3320400	0	0
Q4X1G9;B0XS39;A1DGT2;A0A0J5Q3K8	973;973;973;973	Q4X1G9	1	1	S	FGSFADDDDDELDEES(1)LLETPLDK	FGS(-133.66)FADDDDDELDEES(69.46)LLET(-69.46)PLDK	16	2	0.14736	53661000	53661000	0	0	5482500	4206900	3733100	0	8394300	5774100	8530300	4114200	3355625	6703225	0.500599	#NAME?	-0.998274	#NAME?	5482500	0	0	4206900	0	0	3733100	0	0	0	0	0	8394300	0	0	5774100	0	0	8530300	0	0
Q4WSM6;B0XQZ8;A0A0J5PWD2;A1D2J3	172;172;172;172	Q4WSM6	1	1	T	DAT(1)PEDEELLDPATR	DAT(255.05)PEDEELLDPAT(-255.05)R	3	2	0.62638	156970000	156970000	0	0	0	18916000	20962000	8732900	36798000	31877000	15508000	21854000	12152725	26509250	0.458433	#NAME?	-1.12522	#NAME?	0	0	0	18916000	0	0	20962000	0	0	8732900	0	0	36798000	0	0	31877000	0	0	15508000	0	0
A0A0J5PSD9	504	A0A0J5PSD9	1	1	S	EGS(1)QDVAMGGTEEKV	EGS(65.64)QDVAMGGT(-65.64)EEKV	3	2	0.34897	2494400	2494400	0	0	0	0	0	0	0	1429000	483750	581670	0	623605	0	#NAME?	#NUM!	#NAME?	0	0	0	0	0	0	0	0	0	0	0	0	0	0	0	1429000	0	0	483750	0	0
A0A0J5Q143;Q4X0A7;B0XTS3;A1DHW7;A1C7E2	1608;1635;1635;1599;1421	A0A0J5Q143	1	1;2	S	AVGGGDLS(1)DS(1)DLR	AVGGGDLS(63.31)DS(63.31)DLR	10	2	0.28324	22073000	4115200	17958000	0	1691300	2359900	1554600	0	3375000	7631100	2194600	3266500	1401450	4116800	0.340422	#NAME?	-1.5546	#NAME?	0	1691300	0	0	2359900	0	0	1554600	0	0	0	0	0	3375000	0	4115200	3515900	0	0	2194600	0
A0A0J5PUP0;Q4WXP7;B0XXX6;A1D742;A1CKC7;Q5B3B7;A0A1U8QVA9	783;803;803;801;839;920;920	A0A0J5PUP0	1	1	S	AVS(1)PQPQFR	AVS(62.55)PQPQFR	3	2	-0.46495	17844000	17844000	0	0	1996200	2430800	1183100	707070	3305600	3871200	1533800	2816400	1.57929e+06	2881750	0.548032	#NAME?	-0.867667	#NAME?	1996200	0	0	2430800	0	0	1183100	0	0	707070	0	0	3305600	0	0	3871200	0	0	1533800	0	0
A0A0J5PYK3;B0XTC4;A4D9A1;A1DHN4	516;516;516;516	A0A0J5PYK3	1	1;2	T	IDADDVET(1)DGS(1)DIQNTHHPGLSGLR	IDADDVET(99.57)DGS(81.98)DIQNT(-81.98)HHPGLS(-126.96)GLR	8	3	0.12532	428870000	5277200	423590000	0	54865000	52234000	32839000	16531000	80797000	74532000	38396000	70091000	39117250	65954000	0.593099	#NAME?	-0.753655	#NAME?	5277200	49587000	0	0	52234000	0	0	32839000	0	0	16531000	0	0	80797000	0	0	74532000	0	0	38396000	0
A0A0J5ST27;Q4WWC3;B0XZA1;A1D8H1	112;112;112;98	A0A0J5ST27	1	2	T	GDNT(1)S(1)EDEIVFTGR	GDNT(200.91)S(193.35)EDEIVFT(-193.35)GR	4	2	-0.19218	26739000	0	26739000	0	2663000	3629500	2935100	1302100	4545100	4730900	2600500	4333000	2632425	4052375	0.649601	#NAME?	-0.622375	#NAME?	0	2663000	0	0	3629500	0	0	2935100	0	0	1302100	0	0	4545100	0	0	4730900	0	0	2600500	0
Q4WQ06;B0Y6U4;A0A0J5SDG5	295;295;324	Q4WQ06	1	1;2	S	NELIQLPQT(1)PEDAS(1)PK	NELIQLPQT(155.39)PEDAS(155.39)PK	14	2	0.19194	35603000	6016600	29587000	0	4228500	3919600	3268900	1342300	3942700	7110500	3863400	7113100	3189825	5507425	0.579186	#NAME?	-0.787901	#NAME?	0	4228500	0	718500	3201100	0	0	3268900	0	0	1342300	0	0	3942700	0	1817100	5293400	0	1042000	2821300	0
Q4WJ86;B0XPQ7;A0A0J5PN19	116;116;116	Q4WJ86	1	1	S	VTATGGAPCAQS(1)DDELDEIDR	VT(-98.65)AT(-97.72)GGAPCAQS(97.72)DDELDEIDR	12	2	-0.71444	58580000	58580000	0	0	0	8040700	4722400	2361900	14044000	11961000	5149500	6223300	3781250	9344450	0.404652	#NAME?	-1.30525	#NAME?	0	0	0	8040700	0	0	4722400	0	0	2361900	0	0	14044000	0	0	11961000	0	0	5149500	0	0
Q4WXT3;B0XXU0;A0A0J5PYM1	194;194;194	Q4WXT3	1	1	S	S(1)LQLPADEQGIPEIGQR	S(270.73)LQLPADEQGIPEIGQR	1	2	0.39411	470000000	470000000	0	0	44215000	68044000	25440000	15663000	82557000	49633000	54441000	88988000	38340500	68904750	0.556428	#NAME?	-0.845734	#NAME?	44215000	0	0	68044000	0	0	25440000	0	0	15663000	0	0	82557000	0	0	49633000	0	0	54441000	0	0
Q4WKG6;B0XMJ2;A0A0J5PM23;A1D504	847;847;855;894	Q4WKG6	1	1;2	S	S(1)PFEEFEESK	S(142.09)PFEEFEES(-142.09)K	1	2	0.11195	17102000	12494000	4607500	0	1257200	1521000	961050	0	2680700	2398000	1535400	6748500	934812	3340650	0.27983	#NAME?	-1.83738	#NAME?	1257200	0	0	1521000	0	0	961050	0	0	0	0	0	2680700	0	0	2398000	0	0	1535400	0	0
A0A0J5PQM7;Q4WEB5;B0Y2C3	371;371;371	A0A0J5PQM7	1	1	S	NDQS(1)DDEGDEK	NDQS(180.95)DDEGDEK	4	2	-0.20195	11122000	11122000	0	0	646770	1758600	1241900	1984500	0	1627700	0	0	1.40794e+06	406925	3.45996	#NAME?	1.79075	#NAME?	646770	0	0	1758600	0	0	1241900	0	0	1984500	0	0	0	0	0	1627700	0	0	0	0	0
Q4WLH3;B0XM81;A0A0J5Q427	269;269;269	Q4WLH3	1	1;2	S	QQDS(1)DVEAGGS(1)DAEMAPALK	QQDS(245.09)DVEAGGS(245.09)DAEMAPALK	11	2	-0.035574	78183000	4738000	73445000	0	8356100	8007800	8114300	2730800	16720000	16753000	7765800	8469200	6802250	12427000	0.547377	#NAME?	-0.869394	#NAME?	0	8356100	0	0	8007800	0	0	8114300	0	0	2730800	0	2847400	13873000	0	0	16753000	0	1890600	5875300	0
A0A0J5SR80;Q4WYB9;B0XWW8	181;189;189	A0A0J5SR80	1	1	S	SMEEQLS(1)MDDEK	S(-131.56)MEEQLS(131.56)MDDEK	7	2	-0.27564	4829700	4829700	0	0	1231200	1596800	1181500	0	0	0	820270	0	1002375	205068	4.88802	#NAME?	2.28925	#NAME?	1231200	0	0	1596800	0	0	1181500	0	0	0	0	0	0	0	0	0	0	0	820270	0	0
A0A0J5Q2C3;Q4WN71;B0Y7C7	87;87;87	A0A0J5Q2C3	1	1;2	S	S(1)LNS(1)EDLEAVLK	S(102.39)LNS(102.39)EDLEAVLK	1	2	-0.17438	57043000	6742100	50301000	0	2237700	3231500	8162800	1780900	8966500	10077000	3364900	10284000	3853225	8173100	0.471452	#NAME?	-1.08482	#NAME?	0	2237700	0	0	3231500	0	0	8162800	0	0	1780900	0	2157600	6809000	0	2425200	7651500	0	0	3364900	0
Q4WDF8;B0YCZ2;A0A0J5PFC8;A1DLU7;A1CMA4	337;337;324;337;336	Q4WDF8	1	1	S	S(1)AEEAVHELAGGR	S(66.71)AEEAVHELAGGR	1	2	0.28271	25557000	25557000	0	0	2278800	3543600	2771700	800240	3446500	5209400	2451600	5055600	2348585	4040775	0.581221	#NAME?	-0.78284	#NAME?	2278800	0	0	3543600	0	0	2771700	0	0	800240	0	0	3446500	0	0	5209400	0	0	2451600	0	0
A0A0J5Q344;Q4X0U9;B0XSP5;A1DHC7	56;56;56;53	A0A0J5Q344	1	2	S	VVDDS(1)DEEEELKPKS(1)PAPK	VVDDS(73.21)DEEEELKPKS(73.21)PAPK	15	3	0.47712	5334200	0	5334200	0	1533900	2113200	908760	0	0	0	778370	0	1138965	194592	5.85308	#NAME?	2.5492	#NAME?	0	1533900	0	0	2113200	0	0	908760	0	0	0	0	0	0	0	0	0	0	0	778370	0
A0A0J5PXL4;Q4X019;B0XU82	1814;1821;1821	A0A0J5PXL4	1	1	S	YECAES(1)GDDEDEELGNAPVR	Y(-72.39)ECAES(72.39)GDDEDEELGNAPVR	6	2	-0.71956	19709000	19709000	0	0	1888300	1890900	1277800	519830	2774400	4687200	1659900	2068600	1.39421e+06	2797525	0.498372	#NAME?	-1.00471	#NAME?	1888300	0	0	1890900	0	0	1277800	0	0	519830	0	0	2774400	0	0	4687200	0	0	1659900	0	0
Q4WGM1;B0YCR1;A0A0J5PKF4;A1DCN8	295;295;295;295	Q4WGM1	1	1;2;3	S	AAS(1)AT(1)PAS(1)KADLNLEIR	AAS(88.28)AT(88.28)PAS(88.28)KADLNLEIR	3	2	0.53189	7585900	5437600	486450	1661900	2701100	742390	935350	917920	0	1011900	388580	0	1324190	350120	3.7821	#NAME?	1.91919	#NAME?	1039200	0	1661900	742390	0	0	935350	0	0	917920	0	0	0	0	0	525410	486450	0	388580	0	0
Q4WQ49;B0Y6Y8;A0A0J5PEM9	20;20;20	Q4WQ49	1	2	S	IVEMS(1)S(1)DEEDARPPTGFR	IVEMS(102.42)S(93.72)DEEDARPPT(-93.72)GFR	5	2	-0.15124	33284000	0	33284000	0	3806600	4754700	0	0	7452600	5051900	2761500	5109100	2140325	5093775	0.420184	#NAME?	-1.25091	#NAME?	0	3806600	0	0	4754700	0	0	0	0	0	0	0	0	7452600	0	0	5051900	0	0	2761500	0
Q4WQ49;B0Y6Y8;A0A0J5PEM9	21;21;21	Q4WQ49	1	2	S	IVEMS(1)S(1)DEEDARPPTGFR	IVEMS(102.42)S(93.72)DEEDARPPT(-93.72)GFR	6	2	-0.15124	33284000	0	33284000	0	3806600	4754700	0	0	7452600	5051900	2761500	5109100	2140325	5093775	0.420184	#NAME?	-1.25091	#NAME?	0	3806600	0	0	4754700	0	0	0	0	0	0	0	0	7452600	0	0	5051900	0	0	2761500	0
Q4X0M3;B0XT23;A0A0J5PYM6	131;131;131	Q4X0M3	1	1	S	AAS(1)QGAPDPMQGLEELDVAGPKPE	AAS(53.59)QGAPDPMQGLEELDVAGPKPE	3	2	-0.17609	99698000	99698000	0	0	4404600	4636700	5037600	1927700	13026000	5542800	3826600	10344000	4001650	8184850	0.488909	#NAME?	-1.03236	#NAME?	4404600	0	0	4636700	0	0	5037600	0	0	1927700	0	0	13026000	0	0	5542800	0	0	3826600	0	0
Q4X1G9;B0XS39;A1DGT2;A0A0J5Q3K8	960;960;960;960	Q4X1G9	1	1	S	FGS(1)FADDDDDELDEESLLETPLDK	FGS(171.36)FADDDDDELDEES(-171.36)LLET(-203.21)PLDK	3	2	-0.5401	113050000	113050000	0	0	8127400	7968100	13419000	2240100	23201000	9335900	10967000	17323000	7938650	15206725	0.522049	#NAME?	-0.937744	#NAME?	8127400	0	0	7968100	0	0	13419000	0	0	2240100	0	0	23201000	0	0	9335900	0	0	10967000	0	0
Q4WX78;B0XYE0;A1D7J7;A0A0J5PXR8;A1CJX1	325;325;325;325;332	Q4WX78	1	2	S	VET(0.001)S(0.999)PS(1)PPHQR	VET(-30.3)S(30.3)PS(80.07)PPHQR	6	2	0.38516	15346000	0	15346000	0	0	0	3121700	0	3267600	3343100	1795500	1492500	780425	2474675	0.315365	#NAME?	-1.66491	#NAME?	0	0	0	0	0	0	0	3121700	0	0	0	0	0	3267600	0	0	3343100	0	0	1795500	0
Q4WTH4;B0XQ51;A0A0J5Q193	39;39;39	Q4WTH4	1	1;2	S	DAS(1)GEEGDDSTDPITPTASK	DAS(165.42)GEEGDDS(-167.49)T(-165.42)DPIT(-274.61)PT(-318.8)AS(-347.3)K	3	2	0.48549	49520000	37477000	12043000	0	6848400	5863800	2484500	1664000	9450400	12514000	5531100	5163300	4215175	8164700	0.516268	#NAME?	-0.953807	#NAME?	5132300	1716100	0	4151500	1712300	0	2484500	0	0	1316200	347820	0	6475900	2974500	0	9857000	2657500	0	3855700	1675400	0
Q4X1H0;B0XS38;A0A0J5Q288	246;246;246	Q4X1H0	1	1	S	DEDVMS(1)DVEGGVK	DEDVMS(75.42)DVEGGVK	6	2	-1.1577	44851000	44851000	0	0	6102000	0	4119000	2490800	13195000	9501700	4078800	4490500	3177950	7816500	0.406569	#NAME?	-1.29843	#NAME?	6102000	0	0	0	0	0	4119000	0	0	2490800	0	0	13195000	0	0	9501700	0	0	4078800	0	0
A0A0J5PXU5;Q4X093;B0XTT7;A1DHX9	520;532;532;526	A0A0J5PXU5	1	2;3	S	S(1)QAS(1)PAPAS(1)PVVPER	S(86.19)QAS(86.19)PAPAS(86.19)PVVPER	4	2	0.32753	791270000	0	778020000	13251000	83285000	118190000	48751000	31883000	167590000	168680000	95948000	75255000	70527250	126868250	0.555909	#NAME?	-0.847078	#NAME?	0	81447000	1838300	0	115730000	2454100	0	47574000	1177100	0	31883000	0	0	162800000	4792900	0	168680000	0	0	94185000	1762500
Q4WHT9;B0XV13;A0A0J5PME6;A1DFK0	37;37;37;37	Q4WHT9	1	1	S	GALPVGQNS(1)PQK	GALPVGQNS(71.61)PQK	9	2	0.095598	13477000	13477000	0	0	0	912600	0	0	3187500	7467600	1909300	0	228150	3141100	0.0726338	#NAME?	-3.78322	#NAME?	0	0	0	912600	0	0	0	0	0	0	0	0	3187500	0	0	7467600	0	0	1909300	0	0
Q4WIE1;B0XTV8;A0A0J5SX85	120;120;120	Q4WIE1	1	1	S	EEEPES(1)PLQNAAAALK	EEEPES(77.73)PLQNAAAALK	6	2	0.16291	30365000	30365000	0	0	2026700	1841400	1314500	0	2831300	2507200	1622800	2063900	1295650	2256300	0.574237	#NAME?	-0.800283	#NAME?	2026700	0	0	1841400	0	0	1314500	0	0	0	0	0	2831300	0	0	2507200	0	0	1622800	0	0
B0Y572;A0A0J5PZ92	70;70	B0Y572	1	1	S	DDPYHGS(1)VVLLDK	DDPY(-68.36)HGS(68.36)VVLLDK	7	2	-0.22766	41383000	41383000	0	0	4603800	6228600	1949000	1649700	6641900	9557200	7587600	3164900	3607775	6737900	0.535445	#NAME?	-0.90119	#NAME?	4603800	0	0	6228600	0	0	1949000	0	0	1649700	0	0	6641900	0	0	9557200	0	0	7587600	0	0
A0A0J5Q5U0;B0Y7L2;Q4WMY9	50;50;50	A0A0J5Q5U0	1	1	S	RPS(1)FGEEGEGDGDETFSYFR	RPS(132.77)FGEEGEGDGDET(-132.77)FS(-158.88)Y(-169.21)FR	3	3	0.98174	10707000	10707000	0	0	4039400	2053100	2040700	0	0	1289600	0	500860	2033300	447615	4.54252	#NAME?	2.18349	#NAME?	4039400	0	0	2053100	0	0	2040700	0	0	0	0	0	0	0	0	1289600	0	0	0	0	0
A0A0J5PUX9;B0XYE1;Q4WX77	927;907;907	A0A0J5PUX9	1	1;2	S	FDQGPLVEQPAFAPEDS(1)PVS(1)EAFADK	FDQGPLVEQPAFAPEDS(92.39)PVS(92.39)EAFADK	20	3	-0.27855	40521000	6807500	33714000	0	3358200	3409900	2682100	1186500	15031000	6505300	2861900	5486100	2659175	7471075	0.355929	#NAME?	-1.49034	#NAME?	0	3358200	0	0	3409900	0	0	2682100	0	0	1186500	0	6807500	8224000	0	0	6505300	0	0	2861900	0
Q5B601	8	Q5B601	1	3	S	PHLPELS(1)KQEPS(1)ANT(1)LVDNYR	PHLPELS(75.18)KQEPS(70.4)ANT(70.4)LVDNY(-70.4)R	7	3	-1.2992	26071000	0	0	26071000	7656500	9055900	4544600	0	0	4813600	0	0	5314250	1203400	4.41603	#NAME?	2.14275	#NAME?	0	0	7656500	0	0	9055900	0	0	4544600	0	0	0	0	0	0	0	0	4813600	0	0	0
Q5B601	13	Q5B601	1	3	S	PHLPELS(1)KQEPS(1)ANT(1)LVDNYR	PHLPELS(75.18)KQEPS(70.4)ANT(70.4)LVDNY(-70.4)R	12	3	-1.2992	26071000	0	0	26071000	7656500	9055900	4544600	0	0	4813600	0	0	5314250	1203400	4.41603	#NAME?	2.14275	#NAME?	0	0	7656500	0	0	9055900	0	0	4544600	0	0	0	0	0	0	0	0	4813600	0	0	0
Q5B601	16	Q5B601	1	3	T	PHLPELS(1)KQEPS(1)ANT(1)LVDNYR	PHLPELS(75.18)KQEPS(70.4)ANT(70.4)LVDNY(-70.4)R	15	3	-1.2992	26071000	0	0	26071000	7656500	9055900	4544600	0	0	4813600	0	0	5314250	1203400	4.41603	#NAME?	2.14275	#NAME?	0	0	7656500	0	0	9055900	0	0	4544600	0	0	0	0	0	0	0	0	4813600	0	0	0
Q4WVI1;B0Y1C6;A0A0J5SQM4;A1DDX5	101;101;101;101	Q4WVI1	1	1	S	AQQGEEEDEAPES(1)PDVHFEPVIR	AQQGEEEDEAPES(144.95)PDVHFEPVIR	13	2	0.0014166	3032000000	3032000000	0	0	313200000	442090000	204120000	132710000	634660000	452590000	280200000	421940000	273030000	447347500	0.610331	#NAME?	-0.712336	#NAME?	313200000	0	0	442090000	0	0	204120000	0	0	132710000	0	0	634660000	0	0	452590000	0	0	280200000	0	0
A0A0J5PZX2;A1D3E6	378;383	A0A0J5PZX2	1	1	T	EGT(1)PGPQSK	EGT(81.21)PGPQS(-81.21)K	3	2	-0.015836	14459000	14459000	0	0	1667300	2126000	1576000	1810200	0	2101300	1335400	0	1794875	859175	2.08907	#NAME?	1.06286	#NAME?	1667300	0	0	2126000	0	0	1576000	0	0	1810200	0	0	0	0	0	2101300	0	0	1335400	0	0
Q4X1M0;B0XRZ3;A0A0J5PZH4;A1DGN8	948;948;922;947	Q4X1M0	1	2;3	T	ETVGESDTSRPQS(1)ART(1)PMGAR	ET(-85.22)VGES(-58.27)DT(-44.53)S(-43.46)RPQS(43.46)ART(106.6)PMGAR	16	3	-0.74787	1221800000	0	738310000	483510000	57777000	61913000	38234000	32883000	114450000	95770000	38583000	68342000	47701750	79286250	0.60164	#NAME?	-0.733028	#NAME?	0	14028000	43750000	0	10613000	51300000	0	7688900	30545000	0	3983500	28899000	0	7176700	107270000	0	9947300	85823000	0	5140600	33442000
Q4WSZ8;B0XQM6;A0A0J5Q0Q9;A1D2X2	686;686;727;726	Q4WSZ8	1	1	S	AIFGS(1)DDEDEEE	AIFGS(105.46)DDEDEEE	5	2	0.46421	17145000	17145000	0	0	2078800	1498400	2031800	582490	2757900	3385900	1750500	1896400	1.54787e+06	2447675	0.632385	#NAME?	-0.661125	#NAME?	2078800	0	0	1498400	0	0	2031800	0	0	582490	0	0	2757900	0	0	3385900	0	0	1750500	0	0
Q4WI19;B0XUE6;A0A0J5PM44	613;613;613	Q4WI19	1	1;2	S	AAPEAS(1)PAVQAS(1)PIPGEK	AAPEAS(100.46)PAVQAS(100.46)PIPGEK	12	2	0.83033	50481000	38148000	12333000	0	2943900	5803100	4529400	0	4595800	7673400	6457400	4664500	3319100	5847775	0.567583	#NAME?	-0.817096	#NAME?	2943900	0	0	3904900	1898300	0	3391400	1138000	0	0	0	0	4595800	0	0	5975300	1698100	0	4586400	1870900	0
Q5B054;A0A1U8QL88	75;75	Q5B054	1	5	S	PFT(1)QDGS(1)T(1)IS(1)ARQFRPGELEPLS(1)K	PFT(55.57)QDGS(55.57)T(55.57)IS(55.57)ARQFRPGELEPLS(55.57)K	7	3	0.87626	10664000	0	0	10664000	0	0	0	0	0	5338100	5326400	0	0	2666125	0	#NAME?	#NUM!	#NAME?	0	0	0	0	0	0	0	0	0	0	0	0	0	0	0	0	0	5338100	0	0	5326400
Q5B054;A0A1U8QL88	78;78	Q5B054	1	5	S	PFT(1)QDGS(1)T(1)IS(1)ARQFRPGELEPLS(1)K	PFT(55.57)QDGS(55.57)T(55.57)IS(55.57)ARQFRPGELEPLS(55.57)K	10	3	0.87626	10664000	0	0	10664000	0	0	0	0	0	5338100	5326400	0	0	2666125	0	#NAME?	#NUM!	#NAME?	0	0	0	0	0	0	0	0	0	0	0	0	0	0	0	0	0	5338100	0	0	5326400
Q5B054;A0A1U8QL88	91;91	Q5B054	1	5	S	PFT(1)QDGS(1)T(1)IS(1)ARQFRPGELEPLS(1)K	PFT(55.57)QDGS(55.57)T(55.57)IS(55.57)ARQFRPGELEPLS(55.57)K	23	3	0.87626	10664000	0	0	10664000	0	0	0	0	0	5338100	5326400	0	0	2666125	0	#NAME?	#NUM!	#NAME?	0	0	0	0	0	0	0	0	0	0	0	0	0	0	0	0	0	5338100	0	0	5326400
Q4WYS2;B0Y089;A0A0J5PTN7;A1D618	317;416;416;416	Q4WYS2	1	1	S	S(1)AEQGLDEK	S(81.71)AEQGLDEK	1	2	-0.12334	2178800	2178800	0	0	0	0	1114400	1064400	0	0	0	0	544700	0	#DIV/0!	#NAME?	#DIV/0!	#NAME?	0	0	0	0	0	0	1114400	0	0	1064400	0	0	0	0	0	0	0	0	0	0	0
Q4WZI8;B0XVA7;A1DIP1;A0A0J5PXQ5	892;892;896;912	Q4WZI8	1	1	S	AES(1)EELQTK	AES(81.23)EELQT(-81.23)K	3	2	0.62649	1318600	1318600	0	0	430370	0	0	495360	0	0	0	0	231432	0	#DIV/0!	#NAME?	#DIV/0!	#NAME?	430370	0	0	0	0	0	0	0	0	495360	0	0	0	0	0	0	0	0	0	0	0
Q4X1R8;B0XRU8;A0A0J5PZK7	167;167;108	Q4X1R8	1	2;4	S	EKS(1)S(1)DEES(1)DS(1)DVQPLQK	EKS(135.69)S(135.69)DEES(135.69)DS(135.69)DVQPLQK	3	2	0.097664	2408100	0	2408100	0	0	0	0	0	1288900	1119200	0	0	0	602025	0	#NAME?	#NUM!	#NAME?	0	0	0	0	0	0	0	0	0	0	0	0	0	1288900	0	0	1119200	0	0	0	0
Q4X1R8;B0XRU8;A0A0J5PZK7	168;168;109	Q4X1R8	1	2;4	S	EKS(1)S(1)DEES(1)DS(1)DVQPLQK	EKS(135.69)S(135.69)DEES(135.69)DS(135.69)DVQPLQK	4	2	0.097664	2408100	0	2408100	0	0	0	0	0	1288900	1119200	0	0	0	602025	0	#NAME?	#NUM!	#NAME?	0	0	0	0	0	0	0	0	0	0	0	0	0	1288900	0	0	1119200	0	0	0	0
Q4X1M0;B0XRZ3;A0A0J5PZH4;A1DGN8	1014;1014;988;1013	Q4X1M0	1	1	S	PGS(1)NMGIGPGTPR	PGS(90.85)NMGIGPGT(-90.85)PR	3	2	-0.30843	3709700	3709700	0	0	2037100	0	1672600	0	0	0	0	0	927425	0	#DIV/0!	#NAME?	#DIV/0!	#NAME?	2037100	0	0	0	0	0	1672600	0	0	0	0	0	0	0	0	0	0	0	0	0	0
A0A0J5PYN8;B0XZ46;Q4WWH8;A1D8B7	280;285;291;290	A0A0J5PYN8	1	1;2	S	SAFDTASSAPAPAT(0.002)T(0.002)S(0.996)PPAQNPS(1)PR	S(-75.3)AFDT(-82.06)AS(-68.26)S(-69.14)APAPAT(-26.67)T(-26.67)S(26.67)PPAQNPS(71.18)PR	23	3	1.285	12706000	4033700	8672300	0	1732000	627580	1380200	0	3465900	1133000	1081100	3286100	934945	2241525	0.417102	#NAME?	-1.26153	#NAME?	0	1732000	0	627580	0	0	0	1380200	0	0	0	0	1206700	2259200	0	1133000	0	0	300910	780190	0
Q4WTT9;O43121;B0Y3B6;A0A0J5PVF9	14;14;14;14	Q4WTT9	1	1	S	EKS(1)LEDLQVATLEK	EKS(71.68)LEDLQVAT(-71.68)LEK	3	2	0.098459	5155900	5155900	0	0	0	0	0	0	2850400	0	2305500	0	0	1288975	0	#NAME?	#NUM!	#NAME?	0	0	0	0	0	0	0	0	0	0	0	0	2850400	0	0	0	0	0	2305500	0	0
A0A0J5PVZ0;Q4WVF0;B0Y131	699;699;699	A0A0J5PVZ0	1	1;2	S	QQGSNAVDATTPGDPTPTALPQS(1)PAEPDKEER	QQGS(-158.97)NAVDAT(-131.63)T(-126.65)PGDPT(-103.3)PT(-83.92)ALPQS(83.92)PAEPDKEER	23	3	-0.19141	82264000	18448000	63816000	0	9867800	8853300	5292200	3627600	21039000	18278000	5103300	10202000	6910225	13655575	0.506037	#NAME?	-0.982685	#NAME?	3307900	6559800	0	0	8853300	0	0	5292200	0	816770	2810900	0	5019300	16020000	0	5929200	12348000	0	0	5103300	0
B0XYY9;Q4WWN4;A0A0J5PYE0;A1D863	235;113;113;41	B0XYY9	1	1	T	EPEDEEKEAT(1)DVEEQPMIQSTDR	EPEDEEKEAT(164.98)DVEEQPMIQS(-164.98)T(-165.82)DR	10	3	0.089777	22887000	22887000	0	0	1531900	3182400	1686400	0	3265500	3796900	1573600	3318100	1600175	2988525	0.53544	#NAME?	-0.901204	#NAME?	1531900	0	0	3182400	0	0	1686400	0	0	0	0	0	3265500	0	0	3796900	0	0	1573600	0	0
Q5BB70;A0A1U8QY95	180;180	Q5BB70	1	1	S	EGPDS(1)PILEDLYDR	EGPDS(144.89)PILEDLY(-144.89)DR	5	2	1.0385	5211400	5211400	0	0	0	0	0	0	2295100	0	2916300	0	0	1302850	0	#NAME?	#NUM!	#NAME?	0	0	0	0	0	0	0	0	0	0	0	0	2295100	0	0	0	0	0	2916300	0	0
Q4WWH6;B0XZ48;A0A0J5SSY2;A1D8B9	180;180;180;180	Q4WWH6	1	1	T	DFIEEDVFT(1)DDELER	DFIEEDVFT(287.43)DDELER	9	2	0.4096	145440000	145440000	0	0	15824000	15830000	16536000	4215500	37311000	16000000	24654000	15071000	13101375	23259000	0.563282	#NAME?	-0.828071	#NAME?	15824000	0	0	15830000	0	0	16536000	0	0	4215500	0	0	37311000	0	0	16000000	0	0	24654000	0	0
Q4WPL3;B0Y6F8;A0A0J5PG68;A1CWZ4	367;367;367;368	Q4WPL3	1	2	S	S(1)PDLPRS(0.993)PFS(0.007)FAPETVI	S(83.6)PDLPRS(21.83)PFS(-21.83)FAPET(-84.34)VI	1	2	0.54596	23422000	0	23422000	0	3163100	0	2736100	1865200	5955700	3149900	2929700	2768500	1941100	3700950	0.524487	#NAME?	-0.931021	#NAME?	0	3163100	0	0	0	0	0	2736100	0	0	1865200	0	0	5955700	0	0	3149900	0	0	2929700	0
A0A0J5SXE8;Q4WQJ0;B0Y4Q3	326;345;345	A0A0J5SXE8	1	1	S	FIAEAES(1)PEEEPVAVSAQK	FIAEAES(65.88)PEEEPVAVS(-65.88)AQK	7	2	0.45587	2016200	2016200	0	0	0	0	0	0	885140	1131100	0	0	0	504060	0	#NAME?	#NUM!	#NAME?	0	0	0	0	0	0	0	0	0	0	0	0	885140	0	0	1131100	0	0	0	0	0
B0XWV0;A0A0J5PWQ4;Q4WYD7;A1D6F5;A1CL10	790;790;790;790;782	B0XWV0	1	2	T	DLSSGLS(0.007)S(0.993)HANT(1)LDR	DLS(-41.95)S(-47.04)GLS(-21.28)S(21.28)HANT(72.66)LDR	12	2	-0.00071198	26805000	0	26805000	0	2273000	4500400	1619900	1101900	5957300	5694400	2793600	2864900	2373800	4327550	0.548532	#NAME?	-0.866352	#NAME?	0	2273000	0	0	4500400	0	0	1619900	0	0	1101900	0	0	5957300	0	0	5694400	0	0	2793600	0
Q4WUM8;B0Y453;A0A0J5SPU9	166;166;166	Q4WUM8	1	1	S	SNLDS(1)DEELVR	S(-68.3)NLDS(68.3)DEELVR	5	2	1.3424	5877900	5877900	0	0	0	1193400	0	0	1787900	0	1159600	1736900	298350	1171100	0.25476	#NAME?	-1.97279	#NAME?	0	0	0	1193400	0	0	0	0	0	0	0	0	1787900	0	0	0	0	0	1159600	0	0
Q4WUL1;B0Y435;A0A0J5PV86;A1DEU9	54;54;54;54	Q4WUL1	1	2	S	S(1)QS(1)IDDADSATR	S(116.57)QS(92.86)IDDADS(-92.86)AT(-118.19)R	1	2	-0.49312	10035000	0	10035000	0	1081000	1403700	1062000	0	2158800	2139500	1037600	1152800	886675	1622175	0.546596	#NAME?	-0.871452	#NAME?	0	1081000	0	0	1403700	0	0	1062000	0	0	0	0	0	2158800	0	0	2139500	0	0	1037600	0
Q4WUL1;B0Y435;A0A0J5PV86;A1DEU9	56;56;56;56	Q4WUL1	1	2	S	S(1)QS(1)IDDADSATR	S(116.57)QS(92.86)IDDADS(-92.86)AT(-118.19)R	3	2	-0.49312	10035000	0	10035000	0	1081000	1403700	1062000	0	2158800	2139500	1037600	1152800	886675	1622175	0.546596	#NAME?	-0.871452	#NAME?	0	1081000	0	0	1403700	0	0	1062000	0	0	0	0	0	2158800	0	0	2139500	0	0	1037600	0
A0A0J5SUV4;A1DI39	41;41	A0A0J5SUV4;A1DI39	1	1	S	DGLFEPS(1)EQQK	DGLFEPS(99.69)EQQK	7	2	-1.253	3964000	3964000	0	0	0	0	0	0	1682400	0	0	2281600	0	991000	0	#NAME?	#NUM!	#NAME?	0	0	0	0	0	0	0	0	0	0	0	0	1682400	0	0	0	0	0	0	0	0
Q4WU32;B0Y3K9;A0A0J5PVP3;A1DFC5;A1CA34	192;192;192;192;188	Q4WU32	1	1	S	DGPES(1)PILEDLYDR	DGPES(119.75)PILEDLY(-119.75)DR	5	2	1.0385	3959700	3959700	0	0	0	0	0	0	2295100	1664600	0	0	0	989925	0	#NAME?	#NUM!	#NAME?	0	0	0	0	0	0	0	0	0	0	0	0	2295100	0	0	1664600	0	0	0	0	0
Q4WZU8;B0XUL9;A1DIC8;A0A0J5PY08	510;510;510;510	Q4WZU8	1	1	S	VDSNENSPQSSTAAS(1)PQR	VDS(-126.62)NENS(-110.78)PQS(-90.15)S(-90.15)T(-66.37)AAS(66.37)PQR	15	2	0.17058	1450000	1450000	0	0	0	843960	606030	0	0	0	0	0	362498	0	#DIV/0!	#NAME?	#DIV/0!	#NAME?	0	0	0	843960	0	0	606030	0	0	0	0	0	0	0	0	0	0	0	0	0	0
A0A0J5PUN4;A1D7A6;B0XY40;Q4WXI4	704;774;752;752	A0A0J5PUN4;B0XY40	1	1	T	GNNILSTT(1)PDNFPR	GNNILS(-82.07)T(-63.38)T(63.38)PDNFPR	8	2	-0.04552	20007000	20007000	0	0	2441300	3144700	2073500	0	3464100	3204100	2650100	3029200	1914875	3086875	0.620328	#NAME?	-0.688897	#NAME?	2441300	0	0	3144700	0	0	2073500	0	0	0	0	0	3464100	0	0	3204100	0	0	2650100	0	0
A0A0J5PKV1;Q4WAM6;B0YC00;A1D963	1294;1310;1310;1294	A0A0J5PKV1;A1D963	1	2;3	S	FKGDDS(1)S(1)S(1)DEIPEEPEEVSK	FKGDDS(84.62)S(84.79)S(88.62)DEIPEEPEEVS(-84.62)K	7	3	0.24532	16050000	0	16050000	0	0	1712600	0	820810	5186300	4262500	0	1570500	633352	2754825	0.229907	#NAME?	-2.12088	#NAME?	0	0	0	0	1712600	0	0	0	0	0	820810	0	0	5186300	0	0	4262500	0	0	0	0
A0A0J5PU20;B0Y2T9;Q4WEL5;A1CZX4	1651;1670;1670;1629	A0A0J5PU20	1	1;2	S	FNRDPTEGPPVVDVDNQDPFNS(1)S(1)PR	FNRDPT(-168.97)EGPPVVDVDNQDPFNS(169.03)S(168.97)PR	22	3	-0.059205	21771000	7450200	14321000	0	0	0	1402000	0	0	1256800	2220400	3840100	350500	1829325	0.191601	#NAME?	-2.38383	#NAME?	0	0	0	0	0	0	0	1402000	0	0	0	0	0	0	0	0	1256800	0	802650	1417800	0
Q4WTN7;B0Y364	392;392	Q4WTN7	1	1	S	DVDDES(1)EEEVR	DVDDES(74.39)EEEVR	6	2	-0.67395	1064700	1064700	0	0	0	431780	632960	0	0	0	0	0	266185	0	#DIV/0!	#NAME?	#DIV/0!	#NAME?	0	0	0	431780	0	0	632960	0	0	0	0	0	0	0	0	0	0	0	0	0	0
A1CE46	57	A1CE46	1	2	S	ENS(1)ACEHEILLMDHVFAS(0.354)S(0.354)Y(0.291)GK	ENS(78.4)ACEHEILLMDHVFAS(0)S(0)Y(-0.85)GK	3	3	0.085695	37778000	0	37778000	0	4680700	4901000	0	0	13468000	6775400	1767900	6184800	2395425	7049025	0.339824	#NAME?	-1.55714	#NAME?	0	4680700	0	0	4901000	0	0	0	0	0	0	0	0	13468000	0	0	6775400	0	0	1767900	0
Q4WY51;A0A0J5PU71;B0XXA4	526;526;527	Q4WY51	1	1	S	GAVDTLDGAFVGS(1)PLK	GAVDT(-77.68)LDGAFVGS(77.68)PLK	13	2	0.67064	1579000	1579000	0	0	0	0	0	0	0	0	638350	940680	0	394758	0	#NAME?	#NUM!	#NAME?	0	0	0	0	0	0	0	0	0	0	0	0	0	0	0	0	0	0	638350	0	0
Q4X1D8;B0XS68;A0A0J5PYP9	635;635;636	Q4X1D8	1	2	S	TETSADLGEES(1)DDELS(1)VR	T(-190.54)ET(-181.38)S(-149.13)ADLGEES(149.13)DDELS(229.57)VR	16	2	-0.12067	89981000	0	89981000	0	11901000	12228000	9134300	3866900	14652000	14304000	9175900	14719000	9282550	13212725	0.702546	#NAME?	-0.509335	#NAME?	0	11901000	0	0	12228000	0	0	9134300	0	0	3866900	0	0	14652000	0	0	14304000	0	0	9175900	0
Q4WI26;B0XUD9;A0A0J5PM39	449;449;473	Q4WI26	1	1;2;3	S	KS(1)GS(1)QDGIDS(0.888)PT(0.091)T(0.018)S(0.004)APTGR	KS(83.86)GS(70.19)QDGIDS(9.92)PT(-9.92)T(-17.06)S(-24.04)APT(-44.01)GR	4	2	0.23584	8824100	2169900	1546900	5107300	1243100	738340	272910	0	2476300	836130	446930	2810400	563588	1642440	0.34314	#NAME?	-1.54313	#NAME?	0	0	1243100	738340	0	0	0	272910	0	0	0	0	0	0	2476300	0	836130	0	446930	0	0
Q4WGA2;B0YCE1;A0A0J5SGA6	76;76;76	Q4WGA2	1	1	S	PAGYQDNSGVVHIDS(1)DDDIAIDEAR	PAGY(-100.63)QDNS(-68.18)GVVHIDS(68.18)DDDIAIDEAR	15	3	-0.24643	57977000	57977000	0	0	6134200	9532200	4686300	2543500	7896700	9300700	6570300	10332000	5724050	8524925	0.671449	#NAME?	-0.574651	#NAME?	6134200	0	0	9532200	0	0	4686300	0	0	2543500	0	0	7896700	0	0	9300700	0	0	6570300	0	0
A1CD35	4	A1CD35	1	2	S	MT(1)VS(1)CAVKPVVNPRPALK	MT(44.61)VS(44.61)CAVKPVVNPRPALK	4	2	-1.0608	13110000	0	13110000	0	0	0	0	0	0	0	7897100	5212800	0	3277475	0	#NAME?	#NUM!	#NAME?	0	0	0	0	0	0	0	0	0	0	0	0	0	0	0	0	0	0	0	7897100	0
B0XUX4;A0A0J5Q205;Q4WZR0;A1DIG8	1025;1025;1025;1025	B0XUX4	1	2	S	QPLEPAEDDEPAS(1)ES(1)DVER	QPLEPAEDDEPAS(56.43)ES(56.43)DVER	13	2	0.67193	2683800	0	2683800	0	1626200	1057600	0	0	0	0	0	0	670950	0	#DIV/0!	#NAME?	#DIV/0!	#NAME?	0	1626200	0	0	1057600	0	0	0	0	0	0	0	0	0	0	0	0	0	0	0	0
B0XUX4;A0A0J5Q205;Q4WZR0;A1DIG8	1027;1027;1027;1027	B0XUX4	1	2	S	QPLEPAEDDEPAS(1)ES(1)DVER	QPLEPAEDDEPAS(56.43)ES(56.43)DVER	15	2	0.67193	2683800	0	2683800	0	1626200	1057600	0	0	0	0	0	0	670950	0	#DIV/0!	#NAME?	#DIV/0!	#NAME?	0	1626200	0	0	1057600	0	0	0	0	0	0	0	0	0	0	0	0	0	0	0	0
Q4WHC3;B0XVV9;A1DG08;A1C5Z4	15;15;15;15	Q4WHC3	1	1	S	KGS(1)MADVPQNLLQQIK	KGS(88.32)MADVPQNLLQQIK	3	2	0.11682	42060000	42060000	0	0	0	3218200	3486500	1244600	3800200	16835000	2927900	6335800	1987325	7474725	0.265873	#NAME?	-1.91119	#NAME?	0	0	0	3218200	0	0	3486500	0	0	1244600	0	0	3800200	0	0	16835000	0	0	2927900	0	0
Q4WQ01;B0Y6T9;A0A0J5PEJ3	1299;1299;1299	Q4WQ01	1	1	S	KPQGQS(1)PLK	KPQGQS(62)PLK	6	2	-0.17642	3600400	3600400	0	0	0	1014300	635890	499390	0	517260	0	0	537395	129315	4.15571	#NAME?	2.05509	#NAME?	0	0	0	1014300	0	0	635890	0	0	499390	0	0	0	0	0	517260	0	0	0	0	0
Q4W9V3;B0YEJ8;A0A0J5SLC6;A1D9R9	298;298;298;298	Q4W9V3	1	1	S	RQS(1)VLQK	RQS(102.06)VLQK	3	2	-0.31826	4460100	4460100	0	0	0	2712000	0	1748100	0	0	0	0	1115025	0	#DIV/0!	#NAME?	#DIV/0!	#NAME?	0	0	0	2712000	0	0	0	0	0	1748100	0	0	0	0	0	0	0	0	0	0	0
A0A0J5PUU9;Q4WEK9;B0Y2T3	621;621;621	A0A0J5PUU9	1	1;2	S	ALEDDDLS(1)DAR	ALEDDDLS(61.56)DAR	8	2	0.80366	18301000	5690200	12611000	0	1945000	2806200	1865500	439260	2261700	3323500	1988500	3671500	1763990	2811300	0.627464	#NAME?	-0.672395	#NAME?	0	1945000	0	1210300	1596000	0	713030	1152500	0	0	439260	0	0	2261700	0	1436200	1887300	0	732970	1255600	0
A0A0J5SW92;Q4X1Q0;B0XRW5;A1DGL3;A1CSX9;Q5B049;A0A1U8QYT3	544;552;552;545;548;549;549	A0A0J5SW92	1	2	S	APS(1)LS(0.07)S(0.93)QPER	APS(64.3)LS(-11.21)S(11.21)QPER	3	2	0.6894	24368000	0	24368000	0	2970500	1595900	1403900	776110	3005100	3617600	1785700	2328300	1.6866e+06	2684175	0.62835	#NAME?	-0.670359	#NAME?	0	2970500	0	0	1595900	0	0	1403900	0	0	776110	0	0	3005100	0	0	3617600	0	0	1785700	0
A0A0J5PZA7;B0XQR4;Q6MYY8;E9R3C5	1562;1143;1135;1135	A0A0J5PZA7	1	2;3	S	LDFDADS(1)QAS(1)MS(0.996)PS(0.004)R	LDFDADS(109.55)QAS(86.63)MS(24.52)PS(-24.52)R	7	2	-0.11967	2187700	0	2187700	0	0	0	0	0	0	0	965370	580100	0	386368	0	#NAME?	#NUM!	#NAME?	0	0	0	0	0	0	0	0	0	0	0	0	0	0	0	0	0	0	0	965370	0
Q4WHN5;A0A0J5PN52;B0XV63;A1DFP8;A1CEJ8	744;777;744;777;776	Q4WHN5	1	2	S	S(1)VS(1)LGAEER	S(88.19)VS(88.19)LGAEER	1	2	0.29246	4711300	0	4711300	0	578810	0	502750	0	1344400	1596300	0	689020	270390	907430	0.297973	#NAME?	-1.74674	#NAME?	0	578810	0	0	0	0	0	502750	0	0	0	0	0	1344400	0	0	1596300	0	0	0	0
Q4WHN5;A0A0J5PN52;B0XV63;A1DFP8;A1CEJ8	746;779;746;779;778	Q4WHN5	1	2	S	S(1)VS(1)LGAEER	S(88.19)VS(88.19)LGAEER	3	2	0.29246	4711300	0	4711300	0	578810	0	502750	0	1344400	1596300	0	689020	270390	907430	0.297973	#NAME?	-1.74674	#NAME?	0	578810	0	0	0	0	0	502750	0	0	0	0	0	1344400	0	0	1596300	0	0	0	0
A0A0J5Q6E5;Q4WND4;B0Y761;A1CE65;Q5B134;C8VFJ6;A1DM74	138;137;137;138;134;138;115	A0A0J5Q6E5	1	1	S	YLAEFAS(1)GNK	Y(-88.63)LAEFAS(88.63)GNK	7	2	-0.049544	4639400	4639400	0	0	636030	1297100	899540	404490	0	0	814320	587970	809290	350572	2.30848	#NAME?	1.20694	#NAME?	636030	0	0	1297100	0	0	899540	0	0	404490	0	0	0	0	0	0	0	0	814320	0	0
A0A0J5Q5W9	1193	A0A0J5Q5W9	1	1;2;3	S	S(1)LAS(1)T(1)PQLER	S(79.87)LAS(79.87)T(79.87)PQLER	1	2	0.4226	10203000	3892100	1228100	5082900	0	1216400	1052100	0	3776400	2930200	662860	565270	567125	1.98368e+06	0.285895	#NAME?	-1.80644	#NAME?	0	0	0	1216400	0	0	1052100	0	0	0	0	0	1623600	0	2152800	0	0	2930200	0	662860	0
A1DCB5;Q4WGC0;B0YCF9;A0A0J5PK37	173;173;173;173	A1DCB5	1	1	S	AWS(1)GDAISNLR	AWS(85.25)GDAIS(-85.25)NLR	3	2	-0.28107	21338000	21338000	0	0	1686000	3269200	1079600	1436400	5546800	4217600	1896400	2206200	1867800	3466750	0.538776	#NAME?	-0.892244	#NAME?	1686000	0	0	3269200	0	0	1079600	0	0	1436400	0	0	5546800	0	0	4217600	0	0	1896400	0	0
Q4WIA6;B0XTZ4;A0A0J5PLW2;A1CYV4;A1CF81	1404;1404;1404;1404;1409	Q4WIA6	1	1;2	S	ADS(1)AVS(1)QDDPFPDNR	ADS(76.16)AVS(76.16)QDDPFPDNR	6	2	-0.29232	24485000	7748400	16736000	0	2051700	2047000	983050	0	1546700	2587400	2390000	2059800	1.27044e+06	2145975	0.592009	#NAME?	-0.756308	#NAME?	1294000	757650	0	923760	1123300	0	983050	0	0	0	0	0	0	1546700	0	2587400	0	0	901830	1488100	0
Q4WCF4;B0YA02;A0A0J5PJX5;A1DB73	304;304;382;379	Q4WCF4	1	1	S	VKEEVAS(1)PR	VKEEVAS(72.34)PR	7	2	-0.25022	2816800	2816800	0	0	1012900	0	1803900	0	0	0	0	0	704200	0	#DIV/0!	#NAME?	#DIV/0!	#NAME?	1012900	0	0	0	0	0	1803900	0	0	0	0	0	0	0	0	0	0	0	0	0	0
Q4WY51;A0A0J5PU71;B0XXA4;A1D6P3	365;365;365;365	Q4WY51	1	1;2	S	SQET(1)PVS(1)AK	S(-78.27)QET(78.27)PVS(101.81)AK	7	2	0.42814	1023700	366970	656700	0	0	656700	0	366970	0	0	0	0	255918	0	#DIV/0!	#NAME?	#DIV/0!	#NAME?	0	0	0	0	656700	0	0	0	0	366970	0	0	0	0	0	0	0	0	0	0	0
Q4WI19;B0XUE6;A0A0J5PM44;A1CZ36	439;439;439;439	Q4WI19	1	2	S	FDQYIEKPGELS(1)DS(1)EDEEENAANGVLR	FDQY(-84.74)IEKPGELS(84.74)DS(97.22)EDEEENAANGVLR	12	3	1.1812	179080000	0	179080000	0	15302000	14077000	15050000	4790800	24463000	22703000	11263000	16106000	12304950	18633750	0.660358	#NAME?	-0.598679	#NAME?	0	15302000	0	0	14077000	0	0	15050000	0	0	4790800	0	0	24463000	0	0	22703000	0	0	11263000	0
Q4WI19;B0XUE6;A0A0J5PM44;A1CZ36	441;441;441;441	Q4WI19	1	2	S	FDQYIEKPGELS(1)DS(1)EDEEENAANGVLR	FDQY(-84.74)IEKPGELS(84.74)DS(97.22)EDEEENAANGVLR	14	3	1.1812	179080000	0	179080000	0	15302000	14077000	15050000	4790800	24463000	22703000	11263000	16106000	12304950	18633750	0.660358	#NAME?	-0.598679	#NAME?	0	15302000	0	0	14077000	0	0	15050000	0	0	4790800	0	0	24463000	0	0	22703000	0	0	11263000	0
A0A0J5PVP0;A1D8C3	10;10	A0A0J5PVP0	1	1;2	S	S(1)VAES(1)LPDESTSAPAK	S(135.86)VAES(77.52)LPDES(-77.52)T(-99.15)S(-121.4)APAK	1	2	0.0059557	107950000	848430	107100000	0	8156400	10705000	8825100	3007900	13373000	11618000	6827600	13313000	7673600	11282900	0.680109	#NAME?	-0.556162	#NAME?	0	8156400	0	0	10705000	0	0	8825100	0	0	3007900	0	0	13373000	0	0	11618000	0	848430	5979200	0
Q4WX67;B0XYF1;A0A0J5PUY9	363;363;363	Q4WX67	1	2	S	GIS(1)PS(1)PAR	GIS(82.03)PS(82.03)PAR	3	2	0.27906	7512200	0	7512200	0	1455700	2027500	1319800	741110	0	1968000	0	0	1.38603e+06	492000	2.81713	#NAME?	1.49423	#NAME?	0	1455700	0	0	2027500	0	0	1319800	0	0	741110	0	0	0	0	0	1968000	0	0	0	0
Q4WX67;B0XYF1;A0A0J5PUY9	365;365;365	Q4WX67	1	2	S	GIS(1)PS(1)PAR	GIS(82.03)PS(82.03)PAR	5	2	0.27906	7512200	0	7512200	0	1455700	2027500	1319800	741110	0	1968000	0	0	1.38603e+06	492000	2.81713	#NAME?	1.49423	#NAME?	0	1455700	0	0	2027500	0	0	1319800	0	0	741110	0	0	0	0	0	1968000	0	0	0	0
Q6MYW7;E9R2B2;B0XQT7;A1D2Q4;A0A0J5STE5	2;2;2;2;2	Q6MYW7	1	3	S	MS(1)LHS(1)Y(1)INK	MS(61.96)LHS(61.96)Y(61.96)INK	2	2	-0.27651	7778000	0	0	7778000	0	0	0	0	5034500	2743500	0	0	0	1944500	0	#NAME?	#NUM!	#NAME?	0	0	0	0	0	0	0	0	0	0	0	0	0	0	5034500	0	0	2743500	0	0	0
Q6MYW7;E9R2B2;B0XQT7;A1D2Q4;A0A0J5STE5	5;5;5;5;5	Q6MYW7	1	3	S	MS(1)LHS(1)Y(1)INK	MS(61.96)LHS(61.96)Y(61.96)INK	5	2	-0.27651	7778000	0	0	7778000	0	0	0	0	5034500	2743500	0	0	0	1944500	0	#NAME?	#NUM!	#NAME?	0	0	0	0	0	0	0	0	0	0	0	0	0	0	5034500	0	0	2743500	0	0	0
Q6MYW7;E9R2B2;B0XQT7;A1D2Q4;A0A0J5STE5	6;6;6;6;6	Q6MYW7	1	3	Y	MS(1)LHS(1)Y(1)INK	MS(61.96)LHS(61.96)Y(61.96)INK	6	2	-0.27651	7778000	0	0	7778000	0	0	0	0	5034500	2743500	0	0	0	1944500	0	#NAME?	#NUM!	#NAME?	0	0	0	0	0	0	0	0	0	0	0	0	0	0	5034500	0	0	2743500	0	0	0
Q4WV51;B0Y0T1;A0A0J5PST7	176;176;953	Q4WV51	1	1;2	S	S(1)PDYDDFGR	S(63.02)PDY(-63.02)DDFGR	1	2	0.033373	32336000	22610000	9726600	0	7689100	5120800	6356400	1471000	3198300	3803200	2851600	1846000	5159325	2924775	1.76401	#NAME?	0.818857	#NAME?	5333000	2356200	0	5120800	0	0	4635100	1721300	0	1471000	0	0	3198300	0	0	0	3803200	0	2851600	0	0
A0A0J5Q2B1;Q4WN81;B0Y7B6;A1DMC9	356;357;357;356	A0A0J5Q2B1	1	1;2	S	IYLPLS(1)DDS(1)DDEAAR	IY(-100.04)LPLS(100.04)DDS(117.48)DDEAAR	9	2	-0.4965	38775000	27284000	11491000	0	3479700	5970300	321340	2457000	9913300	9649800	4952900	2031200	3057085	6636800	0.460626	#NAME?	-1.11833	#NAME?	3479700	0	0	3424300	2546100	0	0	321340	0	1561800	895160	0	6440400	3472900	0	7125300	2524500	0	3644100	1308800	0
Q4WHC1;B0XVW1;A0A0J5PMS0;A1DG10	159;159;159;160	Q4WHC1	1	1	S	AVWHDS(1)DDER	AVWHDS(122.55)DDER	6	2	0.015814	37201000	37201000	0	0	9110300	9416900	7423500	1897100	0	9353100	0	0	6961950	2338275	2.97739	#NAME?	1.57405	#NAME?	9110300	0	0	9416900	0	0	7423500	0	0	1897100	0	0	0	0	0	9353100	0	0	0	0	0
A0A0J5PN88;Q4WCI4;B0YA32	364;364;364	A0A0J5PN88	1	1;2	S	PAS(1)PLAK	PAS(90.6)PLAK	3	2	0.25184	211070000	21156000	189920000	0	29848000	61784000	36198000	10963000	0	37147000	15105000	0	34698250	13063000	2.65622	#NAME?	1.40938	#NAME?	3490000	26358000	0	7030900	54753000	0	3728700	32469000	0	0	10963000	0	0	0	0	4919800	32227000	0	1680000	13425000	0
Q4WCJ3;B0YA41;A0A0J5PK12	194;194;194	Q4WCJ3	1	2	S	GLEEDQS(1)DS(1)EVPR	GLEEDQS(67.12)DS(67.12)EVPR	9	2	0.32703	38874000	0	38874000	0	2567900	2314800	2605200	616230	3450800	4138300	1765800	3094900	2.02603e+06	3112450	0.650945	#NAME?	-0.619393	#NAME?	0	2567900	0	0	2314800	0	0	2605200	0	0	616230	0	0	3450800	0	0	4138300	0	0	1765800	0
Q4WRU0;B0XN57;A0A0J5PJ17;A1D1Q7;A1CNU7	698;698;698;699;697	Q4WRU0	1	1	S	S(1)LDEGMAR	S(91.09)LDEGMAR	1	2	-0.37193	1861200	1861200	0	0	632110	1229000	0	0	0	0	0	0	465278	0	#DIV/0!	#NAME?	#DIV/0!	#NAME?	632110	0	0	1229000	0	0	0	0	0	0	0	0	0	0	0	0	0	0	0	0	0
Q4WVD7;B0Y119;A0A0J5SQJ6	388;388;391	Q4WVD7	1	1	S	AVDS(1)APDEISESSR	AVDS(89.2)APDEIS(-89.2)ES(-125.02)S(-129.4)R	4	2	0.15294	19291000	19291000	0	0	2042100	2732900	1378100	717500	4298900	4559900	1901200	1660200	1717650	3105050	0.553179	#NAME?	-0.85418	#NAME?	2042100	0	0	2732900	0	0	1378100	0	0	717500	0	0	4298900	0	0	4559900	0	0	1901200	0	0
Q4WZM7;B0XV05;A0A0J5Q0L0;A1DIK1	188;188;198;203	Q4WZM7	1	1;2	S	NLDNLS(1)DAGS(1)ER	NLDNLS(203.92)DAGS(203.92)ER	6	2	0.7558	419280000	225380000	193900000	0	43023000	65092000	22304000	16772000	81427000	90629000	19979000	77431000	36797750	67366500	0.546232	#NAME?	-0.872414	#NAME?	23780000	19243000	0	42668000	22423000	0	0	22304000	0	11554000	5218700	0	48800000	32628000	0	58686000	31943000	0	0	19979000	0
Q4WDA4;B0YD45;A0A0J5PFI4;A1DLP3	413;413;413;414	Q4WDA4	1	1;2	S	QTQEDT(1)DS(1)DDGR	QT(-104.29)QEDT(104.29)DS(126.29)DDGR	8	2	-0.098612	8897300	8897300	0	0	725460	1123600	1091300	1019400	0	1513400	0	0	989940	378350	2.61647	#NAME?	1.38762	#NAME?	725460	0	0	1123600	0	0	1091300	0	0	1019400	0	0	0	0	0	1513400	0	0	0	0	0
Q4WDA4;B0YD45;A0A0J5PFI4;A1DLP3	411;411;411;412	Q4WDA4	1	1;2	T	QTQEDT(1)DS(1)DDGR	QT(-104.29)QEDT(104.29)DS(126.29)DDGR	6	2	-0.098612	6422900	6422900	0	0	812760	755920	1091300	0	0	0	769980	0	664995	192495	3.45461	#NAME?	1.78852	#NAME?	812760	0	0	755920	0	0	1091300	0	0	0	0	0	0	0	0	0	0	0	769980	0	0
A0A0J5PHT5;Q4WAQ0;B0YC23	11;11;11	A0A0J5PHT5	1	1;2	S	TVDAMDVDS(1)S(1)PAPAAVAEPER	T(-76.68)VDAMDVDS(76.68)S(83.61)PAPAAVAEPER	10	2	-0.21872	117820000	12591000	105230000	0	8787400	11737000	11728000	3650500	17158000	16755000	7853400	12252000	8975725	13504600	0.664642	#NAME?	-0.589351	#NAME?	0	8787400	0	2597600	9139300	0	1649700	10078000	0	775660	2874900	0	2622000	14536000	0	2599800	14155000	0	990950	6862500	0
B9UNL5;Q4WEY8;B0XZC0;A0A0J5PW63;A1DKN3;A1CC56	55;55;55;55;55;54	B9UNL5	1	1	S	S(1)WGQELPIPK	S(63.09)WGQELPIPK	1	2	-0.031564	1213000	1213000	0	0	397080	815960	0	0	0	0	0	0	303260	0	#DIV/0!	#NAME?	#DIV/0!	#NAME?	397080	0	0	815960	0	0	0	0	0	0	0	0	0	0	0	0	0	0	0	0	0
Q4WMC7;B0Y881;A0A0J5SZX8	455;455;455	Q4WMC7	1	1;2	S	NSDEIPLDLDS(1)DS(1)DQGISTTAETQGATQK	NS(-67.91)DEIPLDLDS(67.18)DS(62.28)DQGIS(-62.28)T(-68.75)T(-79.74)AET(-87.56)QGAT(-110.74)QK	11	3	-0.67472	45377000	2620100	42757000	0	6686000	0	5272000	2600800	12593000	9994600	3532700	4697300	3639700	7704400	0.472418	#NAME?	-1.08186	#NAME?	0	6686000	0	0	0	0	0	5272000	0	0	2600800	0	0	12593000	0	2620100	7374500	0	0	3532700	0
A0A0J5Q2C3;Q4WN71;B0Y7C7;A1DMD9	74;74;74;74	A0A0J5Q2C3	1	1;2;3	S	S(1)PNS(1)PIDGAAPPS(1)R	S(58.29)PNS(58.29)PIDGAAPPS(58.29)R	4	2	-0.17591	153990000	110170000	21912000	21909000	17885000	19521000	10408000	4588000	24100000	30684000	11572000	19101000	13100500	21364250	0.613197	#NAME?	-0.705577	#NAME?	12849000	1076100	3960500	18177000	1343900	0	9466600	941630	0	4588000	0	0	18920000	0	5180400	22955000	2564600	5164600	7721300	1613600	2236700
Q4WS91;B0XRL3;Q6MYC1;A0A0J5Q571	152;152;152;271	Q4WS91	1	3	S	IQDDAAS(1)QRS(1)ET(0.057)S(0.943)GPVR	IQDDAAS(64.41)QRS(46.87)ET(-12.19)S(12.19)GPVR	7	2	-0.29571	30500000	0	0	30500000	0	5786600	4208700	0	6493800	6621700	3874800	3514100	2498825	5126100	0.487471	#NAME?	-1.03661	#NAME?	0	0	0	0	0	5786600	0	0	4208700	0	0	0	0	0	6493800	0	0	6621700	0	0	3874800
Q4WQ06;B0Y6U4;A0A0J5SDG5	290;290;319	Q4WQ06	1	1;2	T	NELIQLPQT(1)PEDAS(1)PK	NELIQLPQT(155.39)PEDAS(155.39)PK	9	2	0.19194	30956000	1369400	29587000	0	4849400	3201100	3268900	1526200	3942700	5293400	3385900	5488400	3211400	4527600	0.709294	#NAME?	-0.495544	#NAME?	620930	4228500	0	0	3201100	0	0	3268900	0	183960	1342300	0	0	3942700	0	0	5293400	0	564550	2821300	0
B0YEG1;A4DA77;A1D9N1;A0A0J5PN10	34;34;34;34	B0YEG1	1	2;3	S	AFPHVDLDGHNLPPS(1)PAPS(1)S(1)PR	AFPHVDLDGHNLPPS(57.99)PAPS(57.99)S(57.99)PR	15	3	0.035243	36868000	0	20187000	16680000	9720600	2599600	5060700	461320	3476500	750350	0	395520	4460555	1.15559e+06	3.85997	#NAME?	1.94859	#NAME?	0	2183600	7537000	0	974430	1625100	0	0	5060700	0	461320	0	0	1414600	2061900	0	750350	0	0	0	0
B0YEG1;A4DA77;A1D9N1;A0A0J5PN10	38;38;38;38	B0YEG1	1	2;3	S	AFPHVDLDGHNLPPS(1)PAPS(1)S(1)PR	AFPHVDLDGHNLPPS(57.99)PAPS(57.99)S(57.99)PR	19	3	0.035243	35538000	0	18857000	16680000	9720600	2599600	5060700	461320	3476500	750350	0	395520	4460555	1.15559e+06	3.85997	#NAME?	1.94859	#NAME?	0	2183600	7537000	0	974430	1625100	0	0	5060700	0	461320	0	0	1414600	2061900	0	750350	0	0	0	0
B0YEG1;A4DA77;A1D9N1;A0A0J5PN10	39;39;39;39	B0YEG1	1	2;3	S	AFPHVDLDGHNLPPS(1)PAPS(1)S(1)PR	AFPHVDLDGHNLPPS(57.99)PAPS(57.99)S(57.99)PR	20	3	0.035243	33654000	0	16974000	16680000	9720600	2599600	5060700	461320	3476500	750350	0	395520	4460555	1.15559e+06	3.85997	#NAME?	1.94859	#NAME?	0	2183600	7537000	0	974430	1625100	0	0	5060700	0	461320	0	0	1414600	2061900	0	750350	0	0	0	0
Q4WEN7;A1CZV2;A0A0J5PR03;B0Y2X2	119;119;119;119	Q4WEN7	1	1;2	S	LGS(1)VDADGMS(1)VR	LGS(75.32)VDADGMS(75.32)VR	3	2	0.12427	27609000	17989000	9620300	0	3998700	2234200	2956400	1257200	5190000	6393500	2321800	3257600	2611625	4290725	0.608668	#NAME?	-0.716274	#NAME?	2062400	1936400	0	2234200	0	0	2052900	903510	0	859090	398070	0	3112400	2077600	0	4159600	2233900	0	1381100	940700	0
Q5BF46;A0A1U8QGD9;Q4WRV7;B0XN39;A1D1S4;A0A0J5SFL8	640;640;641;641;641;641	Q5BF46	1	1;2	S	AAALEEEDDIS(1)EPDEDS(1)IAGQMQALK	AAALEEEDDIS(55.23)EPDEDS(55.23)IAGQMQALK	11	3	0.26688	186280000	179740000	6539800	0	10987000	19827000	6722100	9228400	26118000	25542000	23849000	5906100	11691125	20353775	0.574396	#NAME?	-0.799883	#NAME?	10987000	0	0	18873000	954110	0	6722100	0	0	8555700	672690	0	23975000	2143000	0	23689000	1852800	0	22932000	917180	0
Q4WHF3;B0XVS8;A0A0J5PQM4;A1DFX9	395;395;395;395	Q4WHF3	1	1	T	T(1)AGVLEAPPQR	T(75.74)AGVLEAPPQR	1	2	0.27228	6252400	6252400	0	0	1267700	0	0	0	2105800	2071800	807150	0	316925	1.24619e+06	0.254316	#NAME?	-1.97531	#NAME?	1267700	0	0	0	0	0	0	0	0	0	0	0	2105800	0	0	2071800	0	0	807150	0	0
A0A0J5PRF4;Q4WHM8;B0XV69;A1DFQ4	402;406;406;406	A0A0J5PRF4	1	1;2	S	SPTTAAKDDDS(1)DEDWE	S(-91.39)PT(-91.39)T(-91.21)AAKDDDS(91.21)DEDWE	11	2	0.069608	16546000	16546000	0	0	2615900	4773300	2584000	1654200	0	3722700	0	1195700	2906850	1229600	2.36406	#NAME?	1.24127	#NAME?	2615900	0	0	4773300	0	0	2584000	0	0	1654200	0	0	0	0	0	3722700	0	0	0	0	0
Q4WZQ0;B0XUY3;A0A0J5Q0N4;A1DIH7	197;199;205;196	Q4WZQ0	1	1	S	SVIDIASGSAS(1)R	S(-206.87)VIDIAS(-113.43)GS(-73.36)AS(73.36)R	11	2	-0.133	44360000	44360000	0	0	4229800	7402600	4227100	1874000	7929200	8408800	4505600	5782800	4433375	6656600	0.666012	#NAME?	-0.58638	#NAME?	4229800	0	0	7402600	0	0	4227100	0	0	1874000	0	0	7929200	0	0	8408800	0	0	4505600	0	0
Q4WNI6;B0Y5D0;A0A0J5PDH2	259;259;259	Q4WNI6	1	1	S	GEIDDDLES(1)DEEEIDWHVDPLAGGVSVPSQTTR	GEIDDDLES(75.95)DEEEIDWHVDPLAGGVS(-75.95)VPS(-93.12)QT(-89.57)T(-89.57)R	9	3	0.085478	10961000	10961000	0	0	0	0	0	0	7605000	3356100	0	0	0	2740275	0	#NAME?	#NUM!	#NAME?	0	0	0	0	0	0	0	0	0	0	0	0	7605000	0	0	3356100	0	0	0	0	0
A0A0J5SZA2;Q4WN20;B0Y7I2;A1DMJ4	465;496;496;497	A0A0J5SZA2	1	1;2	T	TTAGEAAT(1)PT(0.007)T(0.993)PAAETGLNR	T(-99.42)T(-97.15)AGEAAT(71.15)PT(-21.53)T(21.53)PAAET(-116.65)GLNR	8	2	-0.12325	101400000	42120000	59279000	0	11407000	14913000	6968300	4650500	19379000	17882000	10658000	10144000	9484700	14515750	0.653408	#NAME?	-0.613945	#NAME?	4075400	7332100	0	8052900	6860400	0	3159300	3808900	0	1986200	2664300	0	8116300	11262000	0	8113600	9768300	0	4760500	5897400	0
Q4WHN7;B0XV61;A0A0J5PMI2	314;314;314	Q4WHN7	1	1	S	NAS(1)LTNLAGPDGLR	NAS(83.96)LT(-83.96)NLAGPDGLR	3	2	-0.11317	26024000	26024000	0	0	0	4387400	0	2508800	8106000	0	5270400	5751100	1724050	4781875	0.360538	#NAME?	-1.47177	#NAME?	0	0	0	4387400	0	0	0	0	0	2508800	0	0	8106000	0	0	0	0	0	5270400	0	0
Q5BF46;A0A1U8QGD9;Q4WRV7;B0XN39;A1D1S4;A0A0J5SFL8	646;646;647;647;647;647	Q5BF46	1	2	S	AAALEEEDDIS(1)EPDEDS(1)IAGQMQALK	AAALEEEDDIS(55.23)EPDEDS(55.23)IAGQMQALK	17	3	0.26688	6539800	0	6539800	0	0	954110	0	672690	2143000	1852800	917180	0	406700	1228245	0.331123	#NAME?	-1.59456	#NAME?	0	0	0	0	954110	0	0	0	0	0	672690	0	0	2143000	0	0	1852800	0	0	917180	0
Q4WIA6;B0XTZ4;A0A0J5PLW2;A1CYV4;A1CF81	1401;1401;1401;1401;1406	Q4WIA6	1	1;2	S	ADS(1)AVS(1)QDDPFPDNR	ADS(76.16)AVS(76.16)QDDPFPDNR	3	2	-0.29232	20248000	3512000	16736000	0	757650	1123300	0	0	3395000	0	2266400	1001400	470238	1665700	0.282306	#NAME?	-1.82467	#NAME?	0	757650	0	0	1123300	0	0	0	0	0	0	0	1848400	1546700	0	0	0	0	778240	1488100	0
A0A0J5PSI4;Q4WUM9;B0Y454;A1DET1	298;298;298;298	A0A0J5PSI4	1	2	S	RDS(1)DVS(1)LQDNEDYSRPVLR	RDS(118.22)DVS(85.77)LQDNEDY(-88.08)S(-85.77)RPVLR	6	3	0.015202	74239000	0	74239000	0	9324100	10041000	7560900	3936700	10480000	13217000	9258200	8309000	7715675	10316050	0.747929	#NAME?	-0.419026	#NAME?	0	9324100	0	0	10041000	0	0	7560900	0	0	3936700	0	0	10480000	0	0	13217000	0	0	9258200	0
Q4WTG4;B0XQ61	235;235	Q4WTG4	1	2	S	ERLS(1)AT(1)PDTVK	ERLS(115.44)AT(71.48)PDT(-71.48)VK	4	2	-0.15805	20210000	0	20210000	0	2086000	2536900	2128200	1190400	3414000	4774700	1771500	2308400	1985375	3067150	0.647303	#NAME?	-0.627487	#NAME?	0	2086000	0	0	2536900	0	0	2128200	0	0	1190400	0	0	3414000	0	0	4774700	0	0	1771500	0
Q4WTG4;B0XQ61	237;237	Q4WTG4	1	2	T	ERLS(1)AT(1)PDTVK	ERLS(91.33)AT(83.35)PDT(-83.35)VK	6	2	-0.1763	20210000	0	20210000	0	2086000	2536900	2128200	1190400	3414000	4774700	1771500	2308400	1985375	3067150	0.647303	#NAME?	-0.627487	#NAME?	0	2086000	0	0	2536900	0	0	2128200	0	0	1190400	0	0	3414000	0	0	4774700	0	0	1771500	0
A0A0J5PXU5;Q4X093;B0XTT7	481;493;493	A0A0J5PXU5	1	2	S	FADKEDDAEPVDDDS(1)S(1)FEEIPKPTER	FADKEDDAEPVDDDS(116.82)S(86.94)FEEIPKPT(-86.94)ER	15	3	-0.037823	403360000	0	403360000	0	40282000	54931000	29169000	10852000	112270000	74639000	34300000	37189000	33808500	64599500	0.523355	#NAME?	-0.934137	#NAME?	0	40282000	0	0	54931000	0	0	29169000	0	0	10852000	0	0	112270000	0	0	74639000	0	0	34300000	0
Q4WU07;B0Y3I5;A0A0J5SPC5	409;409;409	Q4WU07	1	2	S	APVNSGGPLVAYGS(1)DDDS(1)D	APVNS(-282.54)GGPLVAY(-83.71)GS(83.71)DDDS(144.78)D	14	2	0.29803	112030000	0	112030000	0	14618000	13358000	10038000	7108900	24264000	19213000	9269900	14157000	11280725	16725975	0.674443	#NAME?	-0.568231	#NAME?	0	14618000	0	0	13358000	0	0	10038000	0	0	7108900	0	0	24264000	0	0	19213000	0	0	9269900	0
Q4WU07;B0Y3I5;A0A0J5SPC5	413;413;413	Q4WU07	1	2	S	APVNSGGPLVAYGS(1)DDDS(1)D	APVNS(-241.48)GGPLVAY(-66.08)GS(66.08)DDDS(152.34)D	18	2	0.18557	112030000	0	112030000	0	14618000	13358000	10038000	7108900	24264000	19213000	9269900	14157000	11280725	16725975	0.674443	#NAME?	-0.568231	#NAME?	0	14618000	0	0	13358000	0	0	10038000	0	0	7108900	0	0	24264000	0	0	19213000	0	0	9269900	0
A0A0J5SPP7;Q4WUF9;B0Y3Y5	250;199;199	A0A0J5SPP7	1	2;3	S	S(1)LS(1)PGS(1)ENGDVEGGAR	S(130.09)LS(130.09)PGS(130.09)ENGDVEGGAR	1	2	-0.50259	7197700	0	7197700	0	0	0	0	727310	0	0	2826400	3644000	181828	1617600	0.112406	#NAME?	-3.15321	#NAME?	0	0	0	0	0	0	0	0	0	0	727310	0	0	0	0	0	0	0	0	2826400	0
Q4WTH8;B0XQ47;A0A0J5Q197	165;165;165	Q4WTH8	1	1;2	S	RGS(1)DQS(1)EER	RGS(98.59)DQS(98.59)EER	3	2	-0.62786	307270000	0	307270000	0	15218000	19763000	8850300	6268500	99299000	47251000	12073000	13897000	12524950	43130000	0.2904	#NAME?	-1.78389	#NAME?	0	15218000	0	0	19763000	0	0	8850300	0	0	6268500	0	0	99299000	0	0	47251000	0	0	12073000	0
Q4WBL6;B0YA94;A0A0J5PNG6	2;2;2	Q4WBL6	1	1	S	S(1)EVAQNSPAEVQAK	S(69.46)EVAQNS(-69.46)PAEVQAK	1	2	0.25964	11725000	11725000	0	0	2100900	0	1282900	394910	2406900	2126900	1007700	1573400	944678	1778725	0.531098	#NAME?	-0.91295	#NAME?	2100900	0	0	0	0	0	1282900	0	0	394910	0	0	2406900	0	0	2126900	0	0	1007700	0	0
Q4X0K5;B0XTB0;A0A0J5PY53;A1DHM1	526;526;529;529	Q4X0K5	1	1	S	EGS(1)VPPVAR	EGS(74.17)VPPVAR	3	2	-0.037724	6733200	6733200	0	0	0	0	747880	0	0	2774900	640800	1020800	186970	1109125	0.168574	#NAME?	-2.56854	#NAME?	0	0	0	0	0	0	747880	0	0	0	0	0	0	0	0	2774900	0	0	640800	0	0
Q4WTH8;B0XQ47;A0A0J5Q197	168;168;168	Q4WTH8	1	1;2	S	RGS(1)DQS(1)EER	RGS(98.59)DQS(98.59)EER	6	2	-0.62786	305520000	1573600	303950000	0	15218000	20823000	8850300	6268500	99299000	47251000	12073000	14411000	12789950	43258500	0.295663	#NAME?	-1.75797	#NAME?	0	15218000	0	1059700	19763000	0	0	8850300	0	0	6268500	0	0	99299000	0	0	47251000	0	0	12073000	0
Q4WEN7;A1CZV2;A0A0J5PR03;B0Y2X2	126;126;126;126	Q4WEN7	1	2	S	LGS(1)VDADGMS(1)VR	LGS(75.32)VDADGMS(75.32)VR	10	2	0.12427	9620300	0	9620300	0	1936400	0	903510	398070	2077600	2233900	940700	1130100	809495	1595575	0.507337	#NAME?	-0.978982	#NAME?	0	1936400	0	0	0	0	0	903510	0	0	398070	0	0	2077600	0	0	2233900	0	0	940700	0
Q4WBN0;B0YA80;A0A0J5PJK0	361;361;361	Q4WBN0	1	2	S	RLS(1)S(1)AIFNPR	RLS(88.95)S(88.95)AIFNPR	3	2	-0.030523	1341800	0	1341800	0	0	0	0	0	0	963340	378410	0	0	335438	0	#NAME?	#NUM!	#NAME?	0	0	0	0	0	0	0	0	0	0	0	0	0	0	0	0	963340	0	0	378410	0
Q4WBN0;B0YA80;A0A0J5PJK0	362;362;362	Q4WBN0	1	2	S	RLS(1)S(1)AIFNPR	RLS(88.95)S(88.95)AIFNPR	4	2	-0.030523	1341800	0	1341800	0	0	0	0	0	0	963340	378410	0	0	335438	0	#NAME?	#NUM!	#NAME?	0	0	0	0	0	0	0	0	0	0	0	0	0	0	0	0	963340	0	0	378410	0
Q4WK03;B0XND2;A0A0J5PNU3;A1D4K4	753;753;753;751	Q4WK03	1	1	S	EDAAETATEENKS(1)	EDAAET(-154.65)AT(-108.59)EENKS(108.59)	13	2	-0.42634	10790000	10790000	0	0	1046000	1979100	1088300	777600	1013100	0	1206900	443520	1222750	665880	1.83629	#NAME?	0.876795	#NAME?	1046000	0	0	1979100	0	0	1088300	0	0	777600	0	0	1013100	0	0	0	0	0	1206900	0	0
Q4WFF4;B0Y0F0;A1DJV9	195;195;195	Q4WFF4	1	4	S	S(1)AS(1)RS(0.997)PS(0.977)PEPT(0.026)R	S(68.29)AS(69.85)RS(24.57)PS(16.36)PEPT(-16.36)R	1	2	-0.22054	12661000	0	0	12661000	9133200	3528000	0	0	0	0	0	0	3165300	0	#DIV/0!	#NAME?	#DIV/0!	#NAME?	0	0	9133200	0	0	3528000	0	0	0	0	0	0	0	0	0	0	0	0	0	0	0
Q4WFF4;B0Y0F0;A1DJV9	197;197;197	Q4WFF4	1	4	S	S(1)AS(1)RS(0.997)PS(0.977)PEPT(0.026)R	S(68.29)AS(69.85)RS(24.57)PS(16.36)PEPT(-16.36)R	3	2	-0.22054	12661000	0	0	12661000	9133200	3528000	0	0	0	0	0	0	3165300	0	#DIV/0!	#NAME?	#DIV/0!	#NAME?	0	0	9133200	0	0	3528000	0	0	0	0	0	0	0	0	0	0	0	0	0	0	0
A0A0J5SY40;Q6MYM4;E9RAB9	74;74;74	A0A0J5SY40	1	1	S	S(1)FNDPDVEIEQK	S(67.21)FNDPDVEIEQK	1	2	-0.47042	1769400	1769400	0	0	0	0	0	0	0	1277900	0	491530	0	442358	0	#NAME?	#NUM!	#NAME?	0	0	0	0	0	0	0	0	0	0	0	0	0	0	0	1277900	0	0	0	0	0
A0A0J5PV74;Q4WWZ0;B0XYN3	111;139;139	A0A0J5PV74	1	1	S	S(1)MDQVTTLGVGPAGSR	S(72.75)MDQVT(-72.75)T(-83.88)LGVGPAGS(-193.82)R	1	2	0.30487	13622000	13622000	0	0	1336700	2220900	1161900	740040	1875400	2942400	1283000	2062000	1364885	2040700	0.668832	#NAME?	-0.580285	#NAME?	1336700	0	0	2220900	0	0	1161900	0	0	740040	0	0	1875400	0	0	2942400	0	0	1283000	0	0
Q4WPF9;B0Y6A4;A0A0J5PDW1;A1CX62;A1CHM4	640;640;660;653;656	Q4WPF9	1	1	S	HS(1)PDAFANLSAR	HS(112.04)PDAFANLS(-112.04)AR	2	2	0.83379	17824000	17824000	0	0	2643000	2157600	1426200	673910	2267200	4344100	2021600	2290600	1.72518e+06	2730875	0.631731	#NAME?	-0.662618	#NAME?	2643000	0	0	2157600	0	0	1426200	0	0	673910	0	0	2267200	0	0	4344100	0	0	2021600	0	0
A1DLX2;A0A0J5PFB3;Q4WDI1;B0YCW8	1191;1191;1191;1191	A1DLX2	1	1	S	SEDLLGS(1)DDDEVEDQSIK	S(-75.92)EDLLGS(75.92)DDDEVEDQS(-118.54)IK	7	2	0.3728	18899000	18899000	0	0	2093700	2788100	1306800	961600	4366300	3835100	1807900	1739300	1787550	2937150	0.6086	#NAME?	-0.716433	#NAME?	2093700	0	0	2788100	0	0	1306800	0	0	961600	0	0	4366300	0	0	3835100	0	0	1807900	0	0
A0A0J5Q2C3;Q4WN71;B0Y7C7	90;90;90	A0A0J5Q2C3	1	2	S	S(1)LNS(1)EDLEAVLK	S(102.39)LNS(102.39)EDLEAVLK	4	2	-0.17438	50301000	0	50301000	0	2237700	3231500	8162800	1780900	6809000	7651500	3364900	8124200	3853225	6487400	0.593955	#NAME?	-0.751574	#NAME?	0	2237700	0	0	3231500	0	0	8162800	0	0	1780900	0	0	6809000	0	0	7651500	0	0	3364900	0
Q4X1M0;B0XRZ3;A0A0J5PZH4;A1DGN8	945;945;919;944	Q4X1M0	1	1;2;3	S	ETVGES(0.003)DT(0.789)S(0.209)RPQS(1)AR	ET(-50.62)VGES(-24.97)DT(5.78)S(-5.78)RPQS(87.73)AR	13	2	-0.0028619	1377500000	99612000	800790000	477090000	68273000	82167000	47905000	39952000	120710000	114230000	46656000	72434000	59574250	88507500	0.673098	#NAME?	-0.571111	#NAME?	10496000	14028000	43750000	20254000	10613000	51300000	9671200	7688900	30545000	7069000	3983500	28899000	6268700	7176700	107270000	18459000	9947300	85823000	8072900	5140600	33442000
Q4WRD8;B0XNX7;A0A0J5PGU4;A1D1A4	394;394;394;394	Q4WRD8	1	1;2	S	GGLIDS(1)EDES(1)VLAEK	GGLIDS(60.21)EDES(60.21)VLAEK	10	2	-0.061306	19197000	189360	19008000	0	2478800	2458500	2394100	702470	2354200	3618800	2981300	2209100	2.00847e+06	2790850	0.719662	#NAME?	-0.474609	#NAME?	0	2478800	0	189360	2269100	0	0	2394100	0	0	702470	0	0	2354200	0	0	3618800	0	0	2981300	0
Q4WYC0;B0XWW7	391;391	Q4WYC0	1	1	S	GGVCEVQS(1)PR	GGVCEVQS(63.08)PR	8	2	0.35792	1211900	1211900	0	0	0	0	0	0	0	893510	318410	0	0	302980	0	#NAME?	#NUM!	#NAME?	0	0	0	0	0	0	0	0	0	0	0	0	0	0	0	893510	0	0	318410	0	0
Q4WBQ6;B0Y9D1;A0A0J5PIP2	513;513;513	Q4WBQ6	1	1	S	YLINAS(1)LDK	Y(-82.2)LINAS(82.2)LDK	6	2	0.56286	7331500	7331500	0	0	1910800	5420700	0	0	0	0	0	0	1832875	0	#DIV/0!	#NAME?	#DIV/0!	#NAME?	1910800	0	0	5420700	0	0	0	0	0	0	0	0	0	0	0	0	0	0	0	0	0
Q4WI26;B0XUD9;A0A0J5PM39;A1CZ29	130;130;130;130	Q4WI26	1	2;3	S	SSSTVGSQNRPLT(1)PGGS(1)PIPR	S(-52.38)S(-51.88)S(-51.37)T(-47.81)VGS(-44.08)QNRPLT(44.08)PGGS(73.86)PIPR	17	3	-0.44695	30219000	0	25460000	4758900	4004500	4740700	1934700	1046700	5261100	6288300	2461400	4481500	2931650	4623075	0.634134	#NAME?	-0.65714	#NAME?	0	4004500	0	0	3174900	1565800	0	1934700	0	0	1046700	0	0	5261100	0	0	4453000	1835200	0	2461400	0
Q8TGG0;Q4WSM8;B0XQZ6;A0A0J5PZ22	22;22;22;22	Q8TGG0	1	1	S	QS(1)LEVVPVK	QS(72.29)LEVVPVK	2	2	-0.18773	3739200	3739200	0	0	0	0	0	0	0	2784500	954740	0	0	934810	0	#NAME?	#NUM!	#NAME?	0	0	0	0	0	0	0	0	0	0	0	0	0	0	0	2784500	0	0	954740	0	0
A0A0J5PGH7;Q4WPV6;B0Y6P6;A1CWQ8	96;96;96;96	A0A0J5PGH7	1	2	S	S(1)PKS(0.998)PLLT(0.002)THR	S(70.58)PKS(27.86)PLLT(-27.86)T(-35.44)HR	1	2	-0.3768	10206000	0	10206000	0	0	0	0	1338300	0	0	4542700	4325500	334575	2217050	0.15091	#NAME?	-2.72824	#NAME?	0	0	0	0	0	0	0	0	0	0	1338300	0	0	0	0	0	0	0	0	4542700	0
Q4WXT3;B0XXU0;A0A0J5PYM1	365;365;365	Q4WXT3	1	1	S	LVGES(1)PLR	LVGES(96.19)PLR	5	2	-0.13128	56356000	56356000	0	0	8186300	10252000	0	1873500	8332600	12114000	5989600	9607800	5077950	9011000	0.563528	#NAME?	-0.827441	#NAME?	8186300	0	0	10252000	0	0	0	0	0	1873500	0	0	8332600	0	0	12114000	0	0	5989600	0	0
A0A0J5SSM2;A1D834;Q4WWR1;B0XYW1;Q9C0T1	610;82;148;148;82	A0A0J5SSM2	1	1	T	NGFQVGT(1)PK	NGFQVGT(75.04)PK	7	2	0.31232	1768100	1768100	0	0	0	0	0	116190	0	1131400	520470	0	29047.5	412968	0.0703385	#NAME?	-3.82954	#NAME?	0	0	0	0	0	0	0	0	0	116190	0	0	0	0	0	1131400	0	0	520470	0	0
Q4WRD8;B0XNX7;A0A0J5PGU4;A1D1A4	390;390;390;390	Q4WRD8	1	1;2	S	GGLIDS(1)EDES(1)VLAEK	GGLIDS(60.21)EDES(60.21)VLAEK	6	2	-0.061306	121080000	102070000	19008000	0	13761000	17955000	10854000	4197500	22253000	27841000	11328000	12892000	11691875	18578500	0.629323	#NAME?	-0.668128	#NAME?	11282000	2478800	0	15686000	2269100	0	8459800	2394100	0	3495000	702470	0	19898000	2354200	0	24222000	3618800	0	8346600	2981300	0
Q4WPV0;B0Y6P1;A0A0J5PGF7;A1CWR3	3;3;3;3	Q4WPV0	1	1	T	AT(1)PPPEAPPVVK	AT(101.38)PPPEAPPVVK	2	2	0.2518	119970000	119970000	0	0	9028800	12241000	6532400	2501000	13742000	19829000	6240700	10413000	7575800	12556175	0.603353	#NAME?	-0.728927	#NAME?	9028800	0	0	12241000	0	0	6532400	0	0	2501000	0	0	13742000	0	0	19829000	0	0	6240700	0	0
A0A0J5PN88;Q4WCI4;B0YA32	345;345;345	A0A0J5PN88	1	1;2	S	GAS(1)PAMANPAS(1)PVQR	GAS(120.56)PAMANPAS(120.56)PVQR	3	2	-0.44455	140020000	617170	139400000	0	27795000	25049000	21970000	5970000	17692000	0	11473000	16032000	20196000	11299250	1.78738	#NAME?	0.837843	#NAME?	0	27795000	0	0	25049000	0	0	21970000	0	617170	5352800	0	0	17692000	0	0	0	0	0	11473000	0
A0A0J5PHM0;Q4WDB6;B0YD34;A1DLQ4;A1CMD0	241;259;259;263;237	A0A0J5PHM0	1	1	S	VGGFNRPLS(1)P	VGGFNRPLS(113.61)P	9	2	0.47277	54493000	54493000	0	0	5408200	8348800	5356400	2933300	10212000	9141000	3731500	9361800	5511675	8111575	0.679483	#NAME?	-0.557491	#NAME?	5408200	0	0	8348800	0	0	5356400	0	0	2933300	0	0	10212000	0	0	9141000	0	0	3731500	0	0
Q4WE58;B0Y1Z6;A0A0J5PQH8;A1D0D0	265;265;265;265	Q4WE58	1	1	S	MGILYPHDQEDEDQELAEGS(1)EENGER	MGILY(-170.71)PHDQEDEDQELAEGS(170.71)EENGER	20	3	-0.8135	10232000	10232000	0	0	0	0	0	0	7711700	0	2520400	0	0	2558025	0	#NAME?	#NUM!	#NAME?	0	0	0	0	0	0	0	0	0	0	0	0	7711700	0	0	0	0	0	2520400	0	0
Q4X1R8;B0XRU8;A0A0J5PZK7	174;174;115	Q4X1R8	1	1;4	S	EKS(1)S(1)DEES(1)DS(1)DVQPLQK	EKS(135.69)S(135.69)DEES(135.69)DS(135.69)DVQPLQK	10	2	0.097664	1572100	1572100	0	0	0	0	0	0	0	1186600	385550	0	0	393038	0	#NAME?	#NUM!	#NAME?	0	0	0	0	0	0	0	0	0	0	0	0	0	0	0	1186600	0	0	385550	0	0
Q4X190;B0XSB3;A0A0J5PYL7	18;18;18	Q4X190	1	1	S	DDGS(1)ILDDDLIEADDAIEADDPLHTSDTAPLR	DDGS(181.6)ILDDDLIEADDAIEADDPLHT(-181.84)S(-181.6)DT(-182.85)APLR	4	3	0.1579	30851000	30851000	0	0	0	1012100	0	0	7807000	21077000	0	0	253025	7221000	0.0350402	#NAME?	-4.83485	#NAME?	0	0	0	1012100	0	0	0	0	0	0	0	0	7807000	0	0	21077000	0	0	0	0	0
Q4WCF0;B0Y9Z8;A0A0J5PN44;A1DB77;A1C409	123;123;123;123;123	Q4WCF0	1	2	S	RPS(1)LPRPES(1)PR	RPS(89.91)LPRPES(89.91)PR	3	2	0.85532	21589000	0	21589000	0	2724100	2777000	0	0	4060000	4470600	0	4523700	1375275	3263575	0.421401	#NAME?	-1.24673	#NAME?	0	2724100	0	0	2777000	0	0	0	0	0	0	0	0	4060000	0	0	4470600	0	0	0	0
Q4WCF0;B0Y9Z8;A0A0J5PN44;A1DB77;A1C409	129;129;129;129;129	Q4WCF0	1	2	S	RPS(1)LPRPES(1)PR	RPS(89.91)LPRPES(89.91)PR	9	2	0.85532	21589000	0	21589000	0	2724100	2777000	0	0	4060000	4470600	0	4523700	1375275	3263575	0.421401	#NAME?	-1.24673	#NAME?	0	2724100	0	0	2777000	0	0	0	0	0	0	0	0	4060000	0	0	4470600	0	0	0	0
A0A0J5PV60	764	A0A0J5PV60	1	2;3	S	RLS(1)VS(0.995)S(0.005)DYSSSR	RLS(92.34)VS(22.92)S(-22.92)DY(-89.32)S(-78.69)S(-101.1)S(-110.91)R	3	2	0.49408	34969000	0	28187000	6781500	3229400	4957700	3450100	1252000	2768300	8581400	3265200	7464800	3222300	5519925	0.583758	#NAME?	-0.776558	#NAME?	0	3229400	0	0	3172700	1785100	0	3450100	0	0	1252000	0	0	2768300	0	0	5660300	2921000	0	3265200	0
Q4WCJ3;B0YA41;A0A0J5PK12	192;192;192	Q4WCJ3	1	1;2	S	GLEEDQS(1)DS(1)EVPR	GLEEDQS(67.12)DS(67.12)EVPR	7	2	0.32703	236570000	197700000	38874000	0	15765000	10479000	17232000	4053500	16696000	21331000	13414000	15099000	11882375	16635000	0.7143	#NAME?	-0.485399	#NAME?	13197000	2567900	0	8164000	2314800	0	14627000	2605200	0	3437300	616230	0	13245000	3450800	0	17193000	4138300	0	11648000	1765800	0
A0A0J5Q024;Q4WTM6;B0XPZ7	22;22;22	A0A0J5Q024	1	1	S	SKLENQS(1)PPR	S(-111.85)KLENQS(111.85)PPR	7	2	-0.28692	14071000	14071000	0	0	2626100	3782000	2483100	841980	0	3246300	1091900	0	2433295	1084550	2.2436	#NAME?	1.16581	#NAME?	2626100	0	0	3782000	0	0	2483100	0	0	841980	0	0	0	0	0	3246300	0	0	1091900	0	0
Q4WQL1;B0Y4S3;A0A0J5Q4S6	835;835;835	Q4WQL1	1	1	S	DMENLDS(1)PR	DMENLDS(82.75)PR	7	2	0.066692	1097800	1097800	0	0	0	845280	0	252510	0	0	0	0	274448	0	#DIV/0!	#NAME?	#DIV/0!	#NAME?	0	0	0	845280	0	0	0	0	0	252510	0	0	0	0	0	0	0	0	0	0	0
B0XWH1;Q4WYJ9;A0A0J5SR14	35;35;35	B0XWH1	1	1	S	QGS(1)AEPPSQQTTR	QGS(78.46)AEPPS(-78.46)QQT(-95.07)T(-95.07)R	3	2	-0.87948	10248000	10248000	0	0	0	1158400	1364400	0	1201100	2342200	1160100	629240	630700	1333160	0.473087	#NAME?	-1.07982	#NAME?	0	0	0	1158400	0	0	1364400	0	0	0	0	0	1201100	0	0	2342200	0	0	1160100	0	0
A0A0J5PN77;Q4WCH4;B0YA22	73;73;117	A0A0J5PN77	1	1	S	LAAENDS(1)EAETER	LAAENDS(74.73)EAET(-74.73)ER	7	2	0.1678	29621000	29621000	0	0	4384200	7022100	4573600	2266800	4245400	0	4977900	0	4561675	2305825	1.97833	#NAME?	0.984281	#NAME?	4384200	0	0	7022100	0	0	4573600	0	0	2266800	0	0	4245400	0	0	0	0	0	4977900	0	0
Q4WTY3;B0Y3G0;A0A0J5SPA6;A1CZB8	316;316;316;316	Q4WTY3	1	1;2	S	AAPAAPPS(1)IVPS(1)EQR	AAPAAPPS(70.53)IVPS(70.53)EQR	8	2	0.13592	12401000	6211400	6189600	0	1344500	0	2182700	0	0	3619200	1930600	3324000	881800	2218450	0.397485	#NAME?	-1.33103	#NAME?	1344500	0	0	0	0	0	895960	1286700	0	0	0	0	0	0	0	1754300	1864900	0	782100	1148500	0
Q4WNZ6;B0Y5U1;A0A0J5PDI9	293;293;363	Q4WNZ6	1	2	S	HGS(1)S(1)PPGVFTSR	HGS(64.62)S(57.82)PPGVFT(-57.82)S(-65.59)R	3	2	0.4853	5626500	0	5626500	0	949930	1127000	1403300	0	0	0	617460	841800	870058	364815	2.38493	#NAME?	1.25395	#NAME?	0	949930	0	0	1127000	0	0	1403300	0	0	0	0	0	0	0	0	0	0	0	617460	0
A1D6J1;A0A0J5PWT3;Q4WYA0;B0XWY6;A1CKX7;C8V8L0;Q5B366	34;34;27;27;34;34;34	A1D6J1	1	1	S	IFDVS(1)AFEK	IFDVS(74.61)AFEK	5	2	-0.045763	3267100	3267100	0	0	597920	1186000	696580	0	786640	0	0	0	620125	196660	3.15328	#NAME?	1.65686	#NAME?	597920	0	0	1186000	0	0	696580	0	0	0	0	0	786640	0	0	0	0	0	0	0	0
Q4WZM7;B0XV05;A0A0J5Q0L0	292;292;302	Q4WZM7	1	1;2;3	S	MRPDQPPAKEPS(1)NPPS(0.998)PAAT(0.004)PAS(0.99)PAAPAS(0.009)R	MRPDQPPAKEPS(77.67)NPPS(27.34)PAAT(-27.34)PAS(20.66)PAAPAS(-20.66)R	12	3	-0.29082	105090000	4673200	33103000	67317000	15980000	8165700	3882800	3013800	20044000	16497000	7463000	9462100	7760575	13366525	0.580598	#NAME?	-0.784389	#NAME?	565390	8013800	7400400	0	0	8165700	0	0	3882800	0	1573500	1440300	0	8249400	11794000	0	5567100	10929000	0	2539700	4923300
A0A0J5PZA7;B0XQR4;Q6MYY8;E9R3C5	1565;1146;1138;1138	A0A0J5PZA7	1	1;2;3	S	LDFDADS(1)QAS(1)MS(0.996)PS(0.004)R	LDFDADS(109.55)QAS(86.63)MS(24.52)PS(-24.52)R	10	2	-0.11967	3802100	871640	2930500	0	382950	0	0	488690	0	1732700	642190	555550	217910	732610	0.297443	#NAME?	-1.74931	#NAME?	382950	0	0	0	0	0	0	0	0	488690	0	0	0	0	0	0	1732700	0	0	642190	0
A0A0J5Q2V6;Q4X0J7;B0XTB8	493;493;493	A0A0J5Q2V6;Q4X0J7	1	1	S	DNS(1)AENVVGAAPLIET	DNS(96.73)AENVVGAAPLIET(-96.73)	3	2	-0.074337	6153300	6153300	0	0	1888900	1837300	907980	0	0	1519100	0	0	1158545	379775	3.05061	#NAME?	1.6091	#NAME?	1888900	0	0	1837300	0	0	907980	0	0	0	0	0	0	0	0	1519100	0	0	0	0	0
Q4WJQ2;B0XP12;A0A0J5SJB2	126;126;126	Q4WJQ2	1	1	S	S(1)DGEDDYSMGPR	S(150.28)DGEDDY(-171.08)S(-150.28)MGPR	1	2	-0.34146	31160000	31160000	0	0	3806000	3572700	3059900	1334200	2446800	8230000	3618400	4735900	2943200	4757775	0.618608	#NAME?	-0.692901	#NAME?	3806000	0	0	3572700	0	0	3059900	0	0	1334200	0	0	2446800	0	0	8230000	0	0	3618400	0	0
Q4WEV1;B0Y336;A0A0J5PR69	123;123;123	Q4WEV1	1	1;2;3	S	S(1)PVHPGAAADYYSGSSR	S(130.68)PVHPGAAADY(-130.68)Y(-135.24)S(-138.05)GS(-140.75)S(-139.37)R	1	2	0.09877	90171000	46065000	41458000	2649000	3179100	8157300	8629700	3699200	0	25305000	11591000	15486000	5916325	13095500	0.451783	#NAME?	-1.1463	#NAME?	0	3179100	0	8157300	0	0	5878400	2751400	0	2048900	1650400	0	0	0	0	14374000	8281600	2649000	6817200	4773800	0
Q4X1L9;B0XRZ4;A0A0J5SW67	25;25;25	Q4X1L9	1	1;2;3	S	PIS(1)PAGDS(1)PR	PIS(53.49)PAGDS(53.49)PR	3	2	0.73767	8922600	0	314240	8608400	1853900	0	314240	519010	2409900	1955900	0	1869800	671788	1558900	0.430937	#NAME?	-1.21445	#NAME?	0	0	1853900	0	0	0	0	314240	0	0	0	519010	0	0	2409900	0	0	1955900	0	0	0
Q4WT20;B0XQK4;A0A0J5STK6	6;6;6	Q4WT20	1	1;2	T	ADNGT(1)PS(1)EAPAPPPVEHLNIK	ADNGT(43.96)PS(43.96)EAPAPPPVEHLNIK	5	3	0.59618	522720000	509080000	13644000	0	41893000	46798000	37621000	15411000	52374000	55719000	28441000	55200000	35430750	47933500	0.739165	#NAME?	-0.436032	#NAME?	41893000	0	0	44689000	2109500	0	34119000	3502000	0	14880000	531660	0	52374000	0	0	53864000	1855000	0	28441000	0	0
Q4WTR9;B0Y396;A0A0J5PVB0;A1CZI2	1026;1026;1026;1029	Q4WTR9	1	2	T	AREEAEMT(1)VDS(1)ETGDK	AREEAEMT(81.72)VDS(39.16)ET(-39.16)GDK	8	2	0.23249	31507000	0	31507000	0	4089000	4946800	3869500	1786900	0	4269200	2815900	1723400	3673050	2202125	1.66796	#NAME?	0.738082	#NAME?	0	4089000	0	0	4946800	0	0	3869500	0	0	1786900	0	0	0	0	0	4269200	0	0	2815900	0
Q4WRM1;B0XNJ4	384;384	Q4WRM1	1	1;2;3	S	EENDDES(1)DEEVS(0.682)PT(0.194)T(0.125)PLAPELPSR	EENDDES(167.92)DEEVS(5.46)PT(-5.46)T(-7.38)PLAPELPS(-103.2)R	7	2	0.10541	215560000	834010	205330000	9394100	17647000	22914000	14371000	6359200	32109000	22008000	14401000	19406000	15322800	21981000	0.697093	#NAME?	-0.520577	#NAME?	0	17647000	0	0	19147000	3767500	834010	13537000	0	0	6359200	0	0	26483000	5626600	0	22008000	0	0	14401000	0
Q4WLH6;B0XM84;A0A0J5Q770;A1DP71	481;481;510;492	Q4WLH6	1	1	S	S(1)HEEAQTAVDK	S(71.14)HEEAQT(-71.14)AVDK	1	2	-0.12639	36779000	36779000	0	0	2770700	12571000	8440100	0	1962000	0	4322500	2033500	5945450	2079500	2.85908	#NAME?	1.51555	#NAME?	2770700	0	0	12571000	0	0	8440100	0	0	0	0	0	1962000	0	0	0	0	0	4322500	0	0
Q4WND3;B0Y762;A0A0J5Q5B6	13;13;13	Q4WND3	1	1;2	S	WDDEEDS(1)S(1)PPPPPPVVAR	WDDEEDS(151.59)S(151.59)PPPPPPVVAR	8	2	0.012118	120120000	94954000	25167000	0	0	22810000	11666000	3994000	19450000	35269000	3151400	23780000	9617500	20412600	0.471155	#NAME?	-1.08573	#NAME?	0	0	0	19151000	3659500	0	9739000	1926900	0	3161300	832760	0	15794000	3655900	0	27900000	7368900	0	0	3151400	0
Q4WGK1;A0A0J5PKD2;B0YCP2;C8V1L6;A1DCL8;Q5AYE9	155;155;159;138;155;138	Q4WGK1	1	1	T	EPT(1)PDLTDVPSVLTR	EPT(67.5)PDLT(-67.5)DVPS(-110.25)VLT(-131.54)R	3	2	0.386	50700000	50700000	0	0	10900000	8404400	8748800	1806700	5128100	4273600	3488500	6337200	7464975	4806850	1.55299	#NAME?	0.635046	#NAME?	10900000	0	0	8404400	0	0	8748800	0	0	1806700	0	0	5128100	0	0	4273600	0	0	3488500	0	0
A0A0J5Q433;Q4X276;B0XW38;A1CSH1;A1DG58	167;167;167;162;167	A0A0J5Q433	1	2	S	DRS(1)RS(1)PDER	DRS(85.97)RS(85.97)PDER	3	2	-0.18493	25630000	0	25630000	0	3157200	3899600	0	4163700	1893300	0	0	3042100	2805125	1233850	2.27347	#NAME?	1.1849	#NAME?	0	3157200	0	0	3899600	0	0	0	0	0	4163700	0	0	1893300	0	0	0	0	0	0	0
A0A0J5Q433;Q4X276;B0XW38;A1CSH1;A1DG58	169;169;169;164;169	A0A0J5Q433	1	2	S	DRS(1)RS(1)PDER	DRS(85.97)RS(85.97)PDER	5	2	-0.18493	25630000	0	25630000	0	3157200	3899600	0	4163700	1893300	0	0	3042100	2805125	1233850	2.27347	#NAME?	1.1849	#NAME?	0	3157200	0	0	3899600	0	0	0	0	0	4163700	0	0	1893300	0	0	0	0	0	0	0
Q4WWQ2;B0XYX1;A0A0J5PVE1;A1D843	117;117;117;117	Q4WWQ2	1	1	S	DGS(1)PPPVATR	DGS(118.91)PPPVAT(-118.91)R	3	2	-0.042532	336120000	336120000	0	0	27343000	45659000	29464000	14327000	28207000	24168000	14291000	10828000	29198250	19373500	1.50712	#NAME?	0.591797	#NAME?	27343000	0	0	45659000	0	0	29464000	0	0	14327000	0	0	28207000	0	0	24168000	0	0	14291000	0	0
Q4WIG8;B0XTL2;A0A0J5Q3C5;A1CYN9	256;256;256;256	Q4WIG8	1	2	S	ERS(1)PS(1)PPKDDPPADLR	ERS(75.02)PS(75.02)PPKDDPPADLR	3	2	0.23412	22346000	0	22346000	0	2737900	3318300	0	0	5181900	2520200	1983400	2289500	1514050	2993750	0.505737	#NAME?	-0.983541	#NAME?	0	2737900	0	0	3318300	0	0	0	0	0	0	0	0	5181900	0	0	2520200	0	0	1983400	0
Q4WIG8;B0XTL2;A0A0J5Q3C5;A1CYN9	258;258;258;258	Q4WIG8	1	2	S	ERS(1)PS(1)PPKDDPPADLR	ERS(75.02)PS(75.02)PPKDDPPADLR	5	2	0.23412	22346000	0	22346000	0	2737900	3318300	0	0	5181900	2520200	1983400	2289500	1514050	2993750	0.505737	#NAME?	-0.983541	#NAME?	0	2737900	0	0	3318300	0	0	0	0	0	0	0	0	5181900	0	0	2520200	0	0	1983400	0
A0A0J5PET2;Q4WQ64;B0Y701;A1CWG0;Q5B1L6;A0A1U8QWM4;A1CIA0	76;211;211;76;84;84;76	A0A0J5PET2;A1CIA0	1	1	S	NS(1)FGTSLPIPR	NS(80.06)FGT(-80.06)S(-121.98)LPIPR	2	2	0.17641	54540000	54540000	0	0	23629000	6105800	6583600	3143500	5959300	2355500	2106500	4656800	9865475	3769525	2.61717	#NAME?	1.38801	#NAME?	23629000	0	0	6105800	0	0	6583600	0	0	3143500	0	0	5959300	0	0	2355500	0	0	2106500	0	0
Q4WE57;B0Y1Z5;A0A0J5PTP3	130;130;130	Q4WE57	1	1	S	ELLQGS(1)PLDNR	ELLQGS(119.22)PLDNR	6	2	-0.16184	10601000	10601000	0	0	2106900	0	0	928150	0	3090900	1506700	2968500	758762	1891525	0.401138	#NAME?	-1.31783	#NAME?	2106900	0	0	0	0	0	0	0	0	928150	0	0	0	0	0	3090900	0	0	1506700	0	0
A0A0J5Q446;Q4WLF7;B0XM58	1663;1589;1589	A0A0J5Q446	1	1;2	S	QLVDDLS(1)DDDIDAMANDILDS(1)PAAR	QLVDDLS(50.53)DDDIDAMANDILDS(50.53)PAAR	7	3	1.5291	94234000	35254000	58980000	0	4170200	2964600	4428100	1151900	19968000	5179400	3336800	4660600	3178700	8286200	0.383614	#NAME?	-1.38227	#NAME?	1831400	2338700	0	0	2964600	0	1797100	2631000	0	0	1151900	0	6902800	13065000	0	2527400	2652000	0	433250	2903600	0
A0A0J5Q2C3;Q4WN71;B0Y7C7;A1DMD9	83;83;83;83	A0A0J5Q2C3	1	2;3	S	S(1)PNS(1)PIDGAAPPS(1)R	S(58.29)PNS(58.29)PIDGAAPPS(58.29)R	13	2	-0.17591	7503800	0	6539300	964450	833060	964450	551280	0	0	2410800	1126300	1617800	587198	1288725	0.455642	#NAME?	-1.13403	#NAME?	0	833060	0	0	0	964450	0	551280	0	0	0	0	0	0	0	0	2410800	0	0	1126300	0
Q4WJR4;B0XNT4;A0A0J5SJE1	79;79;79	Q4WJR4	1	1	S	KVS(1)PVPEQTAK	KVS(163.02)PVPEQT(-163.02)AK	3	2	-0.02755	57768000	57768000	0	0	7017600	17736000	9412900	4629500	621640	12361000	3899800	2089100	9699000	4742885	2.04496	#NAME?	1.03207	#NAME?	7017600	0	0	17736000	0	0	9412900	0	0	4629500	0	0	621640	0	0	12361000	0	0	3899800	0	0
A0A0J5PW21;Q5B7N3;A0A1U8QW87;B0XZ77;Q4WWE7;A1D8E7	1288;278;278;251;343;249	A0A0J5PW21;B0XZ77	1	1	S	FGLDLAS(1)PPAQR	FGLDLAS(86.26)PPAQR	7	2	0.49809	28587000	28587000	0	0	5756900	5351600	4979800	1141800	3534700	3182500	1587200	3052900	4307525	2839325	1.51709	#NAME?	0.601311	#NAME?	5756900	0	0	5351600	0	0	4979800	0	0	1141800	0	0	3534700	0	0	3182500	0	0	1587200	0	0
Q4WYK9;B0XWG2;A0A0J5PXN8	465;465;465	Q4WYK9	1	1;2	S	LIEEVS(1)DEEMADADS(1)NEEPK	LIEEVS(133.52)DEEMADADS(133.52)NEEPK	6	3	2.156	481290000	442700000	38585000	0	8341100	7897100	6287800	1811800	4927600	4913600	2604100	3779000	6084450	4056075	1.50008	#NAME?	0.585043	#NAME?	4093800	4247300	0	3900100	3996900	0	3345400	2942400	0	827130	984660	0	1861800	3065900	0	1743300	3170300	0	1027000	1577100	0
Q4WZM7;B0XV05;A0A0J5Q0L0;A1DIK1	192;192;202;207	Q4WZM7	1	1;2	S	NLDNLS(1)DAGS(1)ER	NLDNLS(203.92)DAGS(203.92)ER	10	2	0.7558	245100000	51199000	193900000	0	19243000	22423000	49390000	6077100	32628000	31943000	43233000	37537000	24283275	36335250	0.668312	#NAME?	-0.581407	#NAME?	0	19243000	0	0	22423000	0	27086000	22304000	0	858390	5218700	0	0	32628000	0	0	31943000	0	23254000	19979000	0
B0YE81;A4DA84;A0A0J5PRT3	14;14;14	B0YE81	1	1	S	MENEGTLQDDRPAS(1)PK	MENEGT(-183.62)LQDDRPAS(183.62)PK	14	2	0.029585	39618000	39618000	0	0	4850300	6173200	3147100	1683500	7936400	7435600	2586100	5805700	3963525	5940950	0.667153	#NAME?	-0.58391	#NAME?	4850300	0	0	6173200	0	0	3147100	0	0	1683500	0	0	7936400	0	0	7435600	0	0	2586100	0	0
Q4WYQ2;B0Y0A7;A0A0J5PTK4	331;331;331	Q4WYQ2	1	3;4	S	APS(1)VADVQS(1)VQS(1)S(1)GIIEEDVSHPVENYLVK	APS(106.88)VADVQS(72.01)VQS(62.45)S(62.45)GIIEEDVS(-62.45)HPVENY(-63.39)LVK	9	3	-0.32852	17945000	0	6428800	11516000	0	1160800	0	0	10937000	3417700	0	0	290200	3588675	0.0808655	#NAME?	-3.62833	#NAME?	0	0	0	0	0	1160800	0	0	0	0	0	0	0	6428800	4507900	0	0	3417700	0	0	0
Q4WTQ9;B0Y387;A0A0J5PRC1;A1CZJ1	467;467;467;466	Q4WTQ9	1	2	S	KEPETDDLMEVVT(1)PQIS(1)GK	KEPET(-84.51)DDLMEVVT(84.51)PQIS(142.97)GK	17	2	-0.14143	28399000	0	28399000	0	2331800	2001900	1440300	614800	3117200	2320800	1360400	2232300	1597200	2257675	0.707453	#NAME?	-0.499293	#NAME?	0	2331800	0	0	2001900	0	0	1440300	0	0	614800	0	0	3117200	0	0	2320800	0	0	1360400	0
Q4WTQ9;B0Y387;A0A0J5PRC1;A1CZJ1	463;463;463;462	Q4WTQ9	1	2	T	KEPETDDLMEVVT(1)PQIS(1)GK	KEPET(-97.93)DDLMEVVT(97.93)PQIS(112.72)GK	13	3	0.05524	28399000	0	28399000	0	2331800	2001900	1440300	614800	3117200	2320800	1360400	2232300	1597200	2257675	0.707453	#NAME?	-0.499293	#NAME?	0	2331800	0	0	2001900	0	0	1440300	0	0	614800	0	0	3117200	0	0	2320800	0	0	1360400	0
A0A0J5Q1M2;Q4WVW6;B0Y250;A1DDH5	503;527;527;503	A0A0J5Q1M2	1	2;3	S	LQDDS(1)PS(1)PS(1)EAEAER	LQDDS(52.37)PS(52.37)PS(52.37)EAEAER	5	2	0.91354	28534000	0	28534000	0	2954400	3719900	1647200	992390	4592400	4478200	2499600	2226400	2.32847e+06	3449150	0.675086	#NAME?	-0.566857	#NAME?	0	2954400	0	0	3719900	0	0	1647200	0	0	992390	0	0	4592400	0	0	4478200	0	0	2499600	0
A0A0J5Q1M2;Q4WVW6;B0Y250;A1DDH5	507;531;531;507	A0A0J5Q1M2	1	2;3	S	LQDDS(1)PS(1)PS(1)EAEAER	LQDDS(52.37)PS(52.37)PS(52.37)EAEAER	9	2	0.91354	24626000	0	24626000	0	2954400	3719900	1647200	992390	4592400	4478200	2499600	2226400	2.32847e+06	3449150	0.675086	#NAME?	-0.566857	#NAME?	0	2954400	0	0	3719900	0	0	1647200	0	0	992390	0	0	4592400	0	0	4478200	0	0	2499600	0
A1DDK6;Q4WVT4;B0Y1V2;A1CBQ7;A0A0J5Q5Y5	1357;1358;1358;1369;1191	A1DDK6	1	1	S	FWDESVLEEDPGEVS(1)F	FWDES(-172.51)VLEEDPGEVS(172.51)F	15	2	0.48609	19919000	19919000	0	0	2043200	2394700	1759400	731880	6663400	2215300	1921300	2190100	1732295	3247525	0.53342	#NAME?	-0.906656	#NAME?	2043200	0	0	2394700	0	0	1759400	0	0	731880	0	0	6663400	0	0	2215300	0	0	1921300	0	0
Q4WJY5;B0XNF0;A0A0J5PL37	329;329;329	Q4WJY5	1	1;2	S	TVQPS(1)DS(1)DAKEPINK	T(-60.75)VQPS(60.75)DS(68.34)DAKEPINK	7	2	-0.13101	24046000	1198700	22847000	0	1893400	4332700	2649600	0	3826600	6140000	2111200	3092200	2218925	3792500	0.585082	#NAME?	-0.773288	#NAME?	0	1893400	0	1198700	3134000	0	0	2649600	0	0	0	0	0	3826600	0	0	6140000	0	0	2111200	0
A1D7K4;A0A0J5SS57;Q4WX71;B0XYE7;A1CJW4	56;56;61;61;56	A1D7K4	1	1	S	GGAGNIGS(1)PNVR	GGAGNIGS(76.83)PNVR	8	2	-1.2225	17808000	17808000	0	0	0	0	746680	0	0	1569800	669160	430210	186670	667292	0.279742	#NAME?	-1.83783	#NAME?	0	0	0	0	0	0	746680	0	0	0	0	0	0	0	0	1569800	0	0	669160	0	0
A0A1V1G235;A0A1V1FZ94;O43099;B0YDL9;A0A0J5PFY6;A0A1V1FVZ3	95;98;105;105;105;98	A0A1V1G235	1	1	T	ANQVT(1)GDDILFLSDPDAR	ANQVT(98.48)GDDILFLS(-98.48)DPDAR	5	2	3.5192	3607100	3607100	0	0	637050	0	0	0	0	1650300	0	1319800	159262	742525	0.214488	#NAME?	-2.22103	#NAME?	637050	0	0	0	0	0	0	0	0	0	0	0	0	0	0	1650300	0	0	0	0	0
Q4WEH7;B0Y2Q2;A0A0J5SNP5;A1C531;Q5AU50	238;238;238;238;237	Q4WEH7	1	2	S	GPPS(1)PPPPIMHS(1)PPR	GPPS(67.3)PPPPIMHS(67.3)PPR	4	2	-0.08194	22166000	0	22166000	0	2351500	2219500	2067500	0	3267300	3600500	1317000	2276200	1659625	2615250	0.634595	#NAME?	-0.656092	#NAME?	0	2351500	0	0	2219500	0	0	2067500	0	0	0	0	0	3267300	0	0	3600500	0	0	1317000	0
Q4WEH7;B0Y2Q2;A0A0J5SNP5;A1C531;Q5AU50	246;246;246;246;245	Q4WEH7	1	2	S	GPPS(1)PPPPIMHS(1)PPR	GPPS(67.3)PPPPIMHS(67.3)PPR	12	2	-0.08194	22166000	0	22166000	0	2351500	2219500	2067500	0	3267300	3600500	1317000	2276200	1659625	2615250	0.634595	#NAME?	-0.656092	#NAME?	0	2351500	0	0	2219500	0	0	2067500	0	0	0	0	0	3267300	0	0	3600500	0	0	1317000	0
A1D4G9;Q4WJW7;B0XNN3;A0A0J5PPX8	90;90;90;90	A1D4G9	1	2;3	S	S(0.201)S(0.312)S(0.487)PGAKS(1)EVGEK	S(-3.84)S(-1.94)S(1.94)PGAKS(104.56)EVGEK	8	2	0.051993	413850000	0	346360000	67487000	43415000	44518000	37826000	19571000	22319000	44423000	22489000	9276400	36332500	24626850	1.47532	#NAME?	0.561029	#NAME?	0	20537000	22878000	0	36376000	8142200	0	31571000	6255300	0	16359000	3212400	0	15277000	7041800	0	29770000	14653000	0	17185000	5304300
A1D3U7;A0A0J5SIW9;A1CQY3;Q4WJ93;B0XPQ0	436;399;360;436;436	A1D3U7;Q4WJ93	1	1;2;3	S	S(1)VLS(1)PES(1)PR	S(98.18)VLS(98.18)PES(98.18)PR	4	2	-0.16588	77973000	11233000	64760000	1980000	10897000	9667700	8940900	0	10961000	15473000	11973000	6614900	7376400	11255475	0.655361	#NAME?	-0.609638	#NAME?	1990300	8906900	0	2245500	7422300	0	1543700	7397200	0	0	0	0	0	10961000	0	2945100	12528000	0	1715700	8276700	1980000
A0A0J5Q143;Q4X0A7;B0XTS3;A1DHW7;A1C7E2	1606;1633;1633;1597;1419	A0A0J5Q143	1	1;2	S	AVGGGDLS(1)DS(1)DLR	AVGGGDLS(63.31)DS(63.31)DLR	8	2	0.28324	181640000	163680000	17958000	0	18208000	30634000	18873000	6354100	25255000	29366000	17721000	30595000	18517275	25734250	0.719558	#NAME?	-0.474818	#NAME?	16517000	1691300	0	28274000	2359900	0	17319000	1554600	0	6354100	0	0	21880000	3375000	0	25851000	3515900	0	15526000	2194600	0
A0A0J5SFE5	779	A0A0J5SFE5	1	1	S	IRDPEDEFDIAENAS(1)PDLKR	IRDPEDEFDIAENAS(86.57)PDLKR	15	3	-0.055499	18172000	18172000	0	0	1966600	1907200	0	0	2409000	1605700	918170	2209600	968450	1.78562e+06	0.542361	#NAME?	-0.882674	#NAME?	1966600	0	0	1907200	0	0	0	0	0	0	0	0	2409000	0	0	1605700	0	0	918170	0	0
A0A0J5PHT5;Q4WAQ0;B0YC23	10;10;10	A0A0J5PHT5	1	1;2	S	TVDAMDVDS(1)S(1)PAPAAVAEPER	T(-82.49)VDAMDVDS(85.1)S(82.49)PAPAAVAEPER	9	2	-0.19375	107810000	2575100	105230000	0	11363000	9139300	10078000	2874900	14536000	14155000	6862500	10897000	8363800	11612625	0.720233	#NAME?	-0.473464	#NAME?	2575100	8787400	0	0	9139300	0	0	10078000	0	0	2874900	0	0	14536000	0	0	14155000	0	0	6862500	0
A0A0J5PX44;Q4WZE7;B0XVL5	485;490;490	A0A0J5PX44	1	1	S	KYS(1)QPASGMTPCR	KY(-91.45)S(71.27)QPAS(-71.27)GMT(-87.19)PCR	3	2	-0.33015	2402500	2402500	0	0	0	2017100	0	385390	0	0	0	0	600622	0	#DIV/0!	#NAME?	#DIV/0!	#NAME?	0	0	0	2017100	0	0	0	0	0	385390	0	0	0	0	0	0	0	0	0	0	0
Q4X0K1;B0XTB5;A1DHM5;A0A0J5SVD3	198;198;198;198	Q4X0K1	1	1	S	AALDQVETNLDDIS(1)DEER	AALDQVET(-121.49)NLDDIS(121.49)DEER	14	2	-0.23806	643010000	643010000	0	0	78469000	81717000	70826000	32114000	136480000	119760000	46306000	77337000	65781500	94970750	0.69265	#NAME?	-0.529801	#NAME?	78469000	0	0	81717000	0	0	70826000	0	0	32114000	0	0	136480000	0	0	119760000	0	0	46306000	0	0
A0A0J5SNS2	427	A0A0J5SNS2	1	1	S	RGS(1)EDILPPEDAEGPPPPPPK	RGS(58.49)EDILPPEDAEGPPPPPPK	3	3	0.51699	2712600	2712600	0	0	1183500	0	660970	0	0	0	354700	0	461118	88675	5.20008	#NAME?	2.37854	#NAME?	1183500	0	0	0	0	0	660970	0	0	0	0	0	0	0	0	0	0	0	354700	0	0
A1CQS5;A1D3N8;Q4WJ31;A0A0J5SQR7;B0XPW0	83;84;86;86;163	A1CQS5	1	1	T	T(1)IDFQEAAEK	T(67.88)IDFQEAAEK	1	2	-0.99798	57498000	57498000	0	0	4222500	10365000	6342100	1528400	10303000	11739000	6029600	6110100	5614500	8545425	0.657018	#NAME?	-0.605995	#NAME?	4222500	0	0	10365000	0	0	6342100	0	0	1528400	0	0	10303000	0	0	11739000	0	0	6029600	0	0
Q4WPP7;B0Y6I9;A0A0J5PE51;Q5BBM9;A1CHU6;A0A1U8QM11;A1CWW4	14;14;14;14;14;14;14	Q4WPP7	1	2	S	WDALELS(1)DDS(1)DIEVHPNVDKR	WDALELS(76.05)DDS(76.05)DIEVHPNVDKR	7	3	-0.07229	926100000	0	926100000	0	22447000	41753000	20756000	13122000	37874000	34162000	26921000	31372000	24519500	32582250	0.752542	#NAME?	-0.410157	#NAME?	0	22447000	0	0	41753000	0	0	20756000	0	0	13122000	0	0	37874000	0	0	34162000	0	0	26921000	0
Q4WPP7;B0Y6I9;A0A0J5PE51;Q5BBM9;A1CHU6;A0A1U8QM11;A1CWW4	17;17;17;17;17;17;17	Q4WPP7	1	2	S	WDALELS(1)DDS(1)DIEVHPNVDKR	WDALELS(76.05)DDS(76.05)DIEVHPNVDKR	10	3	-0.07229	926100000	0	926100000	0	22447000	41753000	20756000	13122000	37874000	34162000	26921000	31372000	24519500	32582250	0.752542	#NAME?	-0.410157	#NAME?	0	22447000	0	0	41753000	0	0	20756000	0	0	13122000	0	0	37874000	0	0	34162000	0	0	26921000	0
Q4WKG6;B0XMJ2;A0A0J5PM23;A1D504	903;903;911;950	Q4WKG6	1	1	S	S(1)QNANDFEEAFAAMK	S(65.23)QNANDFEEAFAAMK	1	2	0.046997	17996000	17996000	0	0	1671400	0	1451800	0	1663000	2313000	0	3090100	780800	1766525	0.441998	#NAME?	-1.17789	#NAME?	1671400	0	0	0	0	0	1451800	0	0	0	0	0	1663000	0	0	2313000	0	0	0	0	0
Q4WTT9;O43121;B0Y3B6;A0A0J5PVF9;A1CZG1;A1C9U8	739;739;739;739;740;745	Q4WTT9;A1C9U8	1	3;4	T	RT(1)GT(1)QKS(0.997)VS(0.792)S(0.211)AVLSK	RT(78.55)GT(66.46)QKS(24.22)VS(5.8)S(-5.8)AVLS(-46.6)K	4	2	0.46952	26425000	0	0	26425000	3870600	0	0	2237600	6315100	4056500	3698400	0	1527050	3517500	0.434129	#NAME?	-1.2038	#NAME?	0	0	3870600	0	0	0	0	0	0	0	0	2237600	0	0	6315100	0	0	4056500	0	0	3698400
Q8NJM6;A1DNF8;A0A0J5T029;Q4WM61;B0Y8E7	3;3;3;3;3	Q8NJM6	1	1;2	S	S(1)S(1)DEQDALDALEK	S(85.62)S(85.62)DEQDALDALEK	2	2	0.23073	50261000	40884000	9376900	0	6414800	6821100	5710500	1759800	5375800	11110000	5300100	7768800	5176550	7388675	0.700606	#NAME?	-0.513325	#NAME?	4959300	1455500	0	5097100	1723900	0	5710500	0	0	1759800	0	0	5375800	0	0	8253000	2856800	0	3917700	1382400	0
A0A0J5SVY5;Q4X197;B0XSA6	81;81;81	A0A0J5SVY5	1	1;2	S	VADYNS(1)ES(1)DDEELPGR	VADY(-67.52)NS(67.52)ES(98.6)DDEELPGR	6	2	0.088378	127160000	436010	126720000	0	17249000	14499000	15897000	5386100	18586000	27973000	12643000	14923000	13257775	18531250	0.715428	#NAME?	-0.483122	#NAME?	0	17249000	0	0	14499000	0	0	15897000	0	0	5386100	0	0	18586000	0	436010	27537000	0	0	12643000	0
Q4WEY6;B0XZB9;A0A0J5ST44	106;106;106	Q4WEY6	1	1	S	FEDDEALS(1)DDEEKFR	FEDDEALS(73.8)DDEEKFR	8	2	0.14728	72067000	72067000	0	0	8120100	7252600	9923000	0	7732600	11755000	11100000	6882000	6323925	9367400	0.675099	#NAME?	-0.566828	#NAME?	8120100	0	0	7252600	0	0	9923000	0	0	0	0	0	7732600	0	0	11755000	0	0	11100000	0	0
A0A0J5SVY5;Q4X197;B0XSA6	83;83;83	A0A0J5SVY5	1	2	S	VADYNS(1)ES(1)DDEELPGR	VADY(-67.52)NS(67.52)ES(98.6)DDEELPGR	8	2	0.088378	126720000	0	126720000	0	17249000	14499000	15897000	5386100	18586000	27537000	12643000	14923000	13257775	18422250	0.719661	#NAME?	-0.474611	#NAME?	0	17249000	0	0	14499000	0	0	15897000	0	0	5386100	0	0	18586000	0	0	27537000	0	0	12643000	0
Q4WM37;B0Y8H2;A1DNI1;A0A0J5T051	1901;1901;1901;1874	Q4WM37	1	2;3	S	AMS(1)PMVQARPES(1)S(1)LDR	AMS(107.78)PMVQARPES(107.78)S(107.78)LDR	12	2	-0.45422	66410000	0	64934000	1476700	13647000	11221000	13262000	4025000	13328000	8130200	2796900	0	10538750	6063775	1.73799	#NAME?	0.797416	#NAME?	0	13647000	0	0	9744400	1476700	0	13262000	0	0	4025000	0	0	13328000	0	0	8130200	0	0	2796900	0
A0A0J5PWS2;Q4WTI5;B0XQ40;A1D3F7;A1CQJ1	368;369;369;369;369	A0A0J5PWS2	1	1	T	RGEIYT(1)DDEEDYDR	RGEIY(-87.48)T(87.48)DDEEDY(-119.5)DR	6	2	-0.22797	60118000	60118000	0	0	4100000	6506000	3631500	1592600	4355000	7291500	4130500	6122500	3957525	5474875	0.722852	#NAME?	-0.468228	#NAME?	4100000	0	0	6506000	0	0	3631500	0	0	1592600	0	0	4355000	0	0	7291500	0	0	4130500	0	0
Q4WDB0;B0YD39;A0A0J5PHM7	602;602;602	Q4WDB0	1	1	S	VNEFGQGGDS(1)DEEAEEPAAAESEK	VNEFGQGGDS(161.48)DEEAEEPAAAES(-161.48)EK	10	3	0.23444	98575000	98575000	0	0	4655500	6469000	3316900	2709300	10849000	11913000	4270200	2284700	4287675	7329225	0.585011	#NAME?	-0.773465	#NAME?	4655500	0	0	6469000	0	0	3316900	0	0	2709300	0	0	10849000	0	0	11913000	0	0	4270200	0	0
A0A0J5Q446;Q4WLF7;B0XM58	1677;1603;1603	A0A0J5Q446	1	2	S	QLVDDLS(1)DDDIDAMANDILDS(1)PAAR	QLVDDLS(50.53)DDDIDAMANDILDS(50.53)PAAR	21	3	1.5291	58980000	0	58980000	0	2338700	2964600	2631000	1151900	13065000	2652000	2903600	2936400	2271550	5389250	0.421496	#NAME?	-1.24641	#NAME?	0	2338700	0	0	2964600	0	0	2631000	0	0	1151900	0	0	13065000	0	0	2652000	0	0	2903600	0
Q4WHZ5;B0XUN8;A0A0J5PR21	256;256;263	Q4WHZ5	1	2	S	RGS(1)S(1)PPRPK	RGS(99.73)S(99.73)PPRPK	3	2	-0.15843	217650000	0	217650000	0	28824000	15095000	12407000	15442000	8969400	19512000	16061000	0	17942000	11135600	1.61123	#NAME?	0.688161	#NAME?	0	28824000	0	0	15095000	0	0	12407000	0	0	15442000	0	0	8969400	0	0	19512000	0	0	16061000	0
Q4WHZ5;B0XUN8;A0A0J5PR21	257;257;264	Q4WHZ5	1	2	S	RGS(1)S(1)PPRPK	RGS(99.73)S(99.73)PPRPK	4	2	-0.15843	217650000	0	217650000	0	28824000	15095000	12407000	15442000	8969400	19512000	16061000	0	17942000	11135600	1.61123	#NAME?	0.688161	#NAME?	0	28824000	0	0	15095000	0	0	12407000	0	0	15442000	0	0	8969400	0	0	19512000	0	0	16061000	0
B0XPN2;A0A0J5PPB4;Q4WJB1;A1D3W5	363;363;365;377	B0XPN2	1	3	S	S(1)PADS(1)IGS(1)NVNFSFGR	S(91.61)PADS(92.33)IGS(63.65)NVNFS(-63.65)FGR	8	2	-0.017672	8185500	0	0	8185500	1555800	0	1460100	0	1221700	1513100	980200	1454600	753975	1292400	0.583391	#NAME?	-0.777464	#NAME?	0	0	1555800	0	0	0	0	0	1460100	0	0	0	0	0	1221700	0	0	1513100	0	0	980200
Q4WXG0;B0XY60;A0A0J5PUX1	565;565;565	Q4WXG0	1	1;2	S	EPGDET(1)EQS(1)EEIDEDDDDIDINLAK	EPGDET(58.9)EQS(58.9)EEIDEDDDDIDINLAK	9	3	-0.43083	11062000	11062000	0	0	0	2898000	2259000	0	0	0	1262200	0	1289250	315550	4.08572	#NAME?	2.03059	#NAME?	0	0	0	2898000	0	0	2259000	0	0	0	0	0	0	0	0	0	0	0	1262200	0	0
B0XND6;A0A0J5SJI8	805;805	B0XND6	1	2	S	DQPIVSSTLGQAEDDNGS(1)DDEES(1)VPVLLK	DQPIVS(-84.18)S(-87.76)T(-85.67)LGQAEDDNGS(84.18)DDEES(93.76)VPVLLK	23	3	0.23919	20148000	0	20148000	0	1601100	2106800	2671200	565430	6949400	2119700	2731900	1402700	1.73613e+06	3300925	0.525953	#NAME?	-0.926993	#NAME?	0	1601100	0	0	2106800	0	0	2671200	0	0	565430	0	0	6949400	0	0	2119700	0	0	2731900	0
Q4WNL0;B0Y5F7;A0A0J5PFA4;A1CY06	266;266;266;265	Q4WNL0	1	1;2;3	T	DVSATPVPTQAAT(1)PDNR	DVS(-153.74)AT(-136.4)PVPT(-76.99)QAAT(76.99)PDNR	13	2	2.053	42726000	31750000	7303000	3672800	5732900	1196300	6385500	1731200	8626200	10643000	929410	6575200	3761475	6.69345e+06	0.561963	#NAME?	-0.831452	#NAME?	4755200	977670	0	0	1196300	0	5133900	1251600	0	1464700	266510	0	7101900	0	1524300	7335000	1775800	1532400	0	929410	0
A1CMP1;A1DL98;Q4WCX4;B0YDH0;A0A0J5PJ94	161;180;183;183;372	A1CMP1	1	1	S	KDEDEDDIPDLVEGENFES(1)NVE	KDEDEDDIPDLVEGENFES(82.36)NVE	19	3	1.054	226740000	226740000	0	0	23090000	23444000	18934000	7009600	54594000	27031000	18296000	17422000	18119400	29335750	0.617656	#NAME?	-0.695125	#NAME?	23090000	0	0	23444000	0	0	18934000	0	0	7009600	0	0	54594000	0	0	27031000	0	0	18296000	0	0
A0A0J5PSI8	20	A0A0J5PSI8	1	1;3	S	DLAGS(1)QEGS(1)S(1)DDEMEDALR	DLAGS(78.09)QEGS(78.09)S(78.09)DDEMEDALR	10	2	0.47897	1881400	1881400	0	0	0	0	338250	0	0	0	546990	996120	84562.5	385778	0.2192	#NAME?	-2.18968	#NAME?	0	0	0	0	0	0	338250	0	0	0	0	0	0	0	0	0	0	0	546990	0	0
A0A0J5PQV0;Q4WEI1;B0Y2Q6;A1D006	906;911;911;971	A0A0J5PQV0	1	1	S	MS(1)DVDGDDREGEWVGLE	MS(127.91)DVDGDDREGEWVGLE	2	2	0.7118	42793000	42793000	0	0	1292200	1208700	1108500	877980	0	1513100	1103500	0	1121845	654150	1.71497	#NAME?	0.77818	#NAME?	1292200	0	0	1208700	0	0	1108500	0	0	877980	0	0	0	0	0	1513100	0	0	1103500	0	0
Q4WJ75;B0XPR8;A1D3S9;A0A0J5PP80;Q5B2R8;A0A1U8QWT2;A1CQW6	272;272;307;307;307;307;307	Q4WJ75	1	1	S	YGGHS(1)MSDPGTTYR	Y(-73.27)GGHS(64.46)MS(-64.46)DPGT(-136.04)T(-164.72)Y(-202.03)R	5	2	0.00074098	186680000	186680000	0	0	5988000	4878600	4059400	736080	0	4040700	2696800	2305300	3915520	2260700	1.73199	#NAME?	0.792434	#NAME?	5988000	0	0	4878600	0	0	4059400	0	0	736080	0	0	0	0	0	4040700	0	0	2696800	0	0
Q4WVC3;B0Y105;A0A0J5PT72	1159;1159;1159	Q4WVC3	1	1;2;3	S	S(0.602)DT(0.398)PAPSAQPS(1)PLAEPNR	S(1.8)DT(-1.8)PAPS(-46.79)AQPS(67.69)PLAEPNR	11	2	0.31704	49168000	12926000	33707000	2536200	5260500	7896600	2764600	1189100	13643000	8512800	3238900	4575500	4277700	7492550	0.570927	#NAME?	-0.808621	#NAME?	1601900	3658500	0	2882000	5014600	0	1048300	1716200	0	0	1189100	0	0	11107000	2536200	2825900	5687000	0	901630	2337200	0
Q4WJ94;B0XPP9;A1D3U8;A1CQY4;A0A0J5PKX2;Q5B165;A0A1U8QRX7	47;47;47;47;47;47;47	Q4WJ94	1	1	S	NMVES(1)AAIR	NMVES(106.16)AAIR	5	2	-0.10585	4113500	4113500	0	0	0	867570	0	0	1699500	1546500	0	0	216892	811500	0.267274	#NAME?	-1.90361	#NAME?	0	0	0	867570	0	0	0	0	0	0	0	0	1699500	0	0	1546500	0	0	0	0	0
Q4WVH4;B0Y1B9;A1DDY2;A0A0J5PW14	117;117;117;117	Q4WVH4	1	1	S	TEDS(1)AEPDLAR	T(-67.71)EDS(67.71)AEPDLAR	4	2	0.18466	9091800	9091800	0	0	1461600	2061900	1538400	514000	0	1850400	712500	716220	1393975	819780	1.70043	#NAME?	0.765896	#NAME?	1461600	0	0	2061900	0	0	1538400	0	0	514000	0	0	0	0	0	1850400	0	0	712500	0	0
B0Y7S6;A0A0J5Q2R8;Q4WMS5;A1DMT6;A1CTM1	205;205;205;200;205	B0Y7S6;A1CTM1	1	1	S	S(1)PLGLQSTLR	S(79.1)PLGLQS(-79.1)T(-88.36)LR	1	2	0.34148	9729500	9729500	0	0	2071500	0	0	0	3999700	0	0	3658300	517875	1914500	0.270501	#NAME?	-1.88629	#NAME?	2071500	0	0	0	0	0	0	0	0	0	0	0	3999700	0	0	0	0	0	0	0	0
B0XND6;A0A0J5SJI8	693;693	B0XND6	1	1	S	TEFEEAPGS(1)DDEADAAPDQEVGIVVNQSNK	T(-65.45)EFEEAPGS(65.45)DDEADAAPDQEVGIVVNQS(-145.65)NK	9	3	-0.50632	157420000	157420000	0	0	19127000	21593000	19906000	0	38937000	24294000	12517000	19272000	15156500	23755000	0.638034	#NAME?	-0.648295	#NAME?	19127000	0	0	21593000	0	0	19906000	0	0	0	0	0	38937000	0	0	24294000	0	0	12517000	0	0
Q4WT13;B0XQL1;A0A0J5PZG6	243;243;243	Q4WT13	1	1	S	LADWS(1)DDEPSILTDTSSR	LADWS(125.56)DDEPS(-125.56)ILT(-220.48)DT(-262.3)S(-289.08)S(-293.63)R	5	2	-0.14561	462310000	462310000	0	0	40578000	78792000	36698000	15353000	73529000	45782000	35152000	136430000	42855250	72723250	0.589292	#NAME?	-0.762945	#NAME?	40578000	0	0	78792000	0	0	36698000	0	0	15353000	0	0	73529000	0	0	45782000	0	0	35152000	0	0
A0A0J5PGH7;Q4WPV6;B0Y6P6;A1CWQ8	281;281;281;281	A0A0J5PGH7	1	1;2	S	MRDEGLVSENDGAS(1)VAS(1)GR	MRDEGLVS(-57.34)ENDGAS(57.34)VAS(74.67)GR	17	3	1.302	11850000	201550	11648000	0	0	0	1032100	0	0	5039600	1497900	0	258025	1634375	0.157874	#NAME?	-2.66316	#NAME?	0	0	0	0	0	0	0	1032100	0	0	0	0	0	0	0	0	5039600	0	201550	1296400	0
A0A0J5Q2B1;Q4WN81;B0Y7B6;A1DMC9	353;354;354;353	A0A0J5Q2B1	1	2	S	IYLPLS(1)DDS(1)DDEAAR	IY(-100.04)LPLS(100.04)DDS(117.48)DDEAAR	6	2	-0.4965	11491000	0	11491000	0	0	2546100	321340	895160	3472900	2524500	1308800	422450	940650	1.93216e+06	0.486838	#NAME?	-1.03849	#NAME?	0	0	0	0	2546100	0	0	321340	0	0	895160	0	0	3472900	0	0	2524500	0	0	1308800	0
B0Y6P2;A0A0J5PEH7;Q4WPV1	505;505;505	B0Y6P2	1	1;2	S	S(1)EAGVEEDVEEDETGEPSFGELLR	S(164.21)EAGVEEDVEEDET(-164.21)GEPS(-238.4)FGELLR	1	2	-0.38488	50536000	47528000	3007900	0	6929900	6200500	8222100	1343900	4829200	4103500	3599300	3220400	5674100	3938100	1.44082	#NAME?	0.526892	#NAME?	6929900	0	0	3192600	3007900	0	8222100	0	0	1343900	0	0	4829200	0	0	4103500	0	0	3599300	0	0
A1D679;Q4WYL7;B0XWF4;A0A0J5PWI2;A1CLC1;Q5B8H4;A0A1U8QIH9	52;52;52;52;52;52;52	A1D679	1	1	S	LLEYDNIDGMILLSELS(1)R	LLEY(-204.32)DNIDGMILLS(-74.55)ELS(74.55)R	17	2	-1.0686	12242000	12242000	0	0	0	0	0	622830	5500600	1057500	0	0	155708	1639525	0.0949711	#NAME?	-3.39637	#NAME?	0	0	0	0	0	0	0	0	0	622830	0	0	5500600	0	0	1057500	0	0	0	0	0
A0A0J5PT63;Q4WVB2;B0Y0Z4	22;22;22	A0A0J5PT63	1	1;3	S	GSGPSSDDYVSSELPAS(1)PVLK	GS(-131.8)GPS(-131.8)S(-132.63)DDY(-152.78)VS(-88.15)S(-82.56)ELPAS(82.56)PVLK	17	2	-0.60043	36091000	34671000	0	1420200	4767000	3964800	4840500	1710500	7737500	5697800	3155600	4217100	3820700	5202000	0.734468	#NAME?	-0.445229	#NAME?	4767000	0	0	3964800	0	0	4840500	0	0	1710500	0	0	6317300	0	1420200	5697800	0	0	3155600	0	0
A1D758;Q4WXN1;B0XXZ2;A0A0J5PYQ8	179;194;194;221	A1D758	1	1	S	ERS(1)PVPLR	ERS(169.06)PVPLR	3	2	-0.11119	87541000	87541000	0	0	9834200	12918000	9690800	0	10391000	13432000	9805500	11888000	8110750	11379125	0.712774	#NAME?	-0.488482	#NAME?	9834200	0	0	12918000	0	0	9690800	0	0	0	0	0	10391000	0	0	13432000	0	0	9805500	0	0
A0A0J5PWH8;Q4WT75;B0XQE8	1067;1079;1079	A0A0J5PWH8	1	3	S	AQVTVDEGDS(1)S(1)DGS(1)RPHLDPK	AQVT(-57.05)VDEGDS(57.05)S(68.02)DGS(80.16)RPHLDPK	14	3	-0.025224	40510000	0	0	40510000	6523600	8212600	7942900	3290800	0	9562100	4977900	0	6492475	3635000	1.7861	#NAME?	0.836813	#NAME?	0	0	6523600	0	0	8212600	0	0	7942900	0	0	3290800	0	0	0	0	0	9562100	0	0	4977900
A0A0J5PEM1;Q4WQ38;B0Y6X6	486;511;511	A0A0J5PEM1	1	1	S	GEAVELRPHTDPQWEDEVAVS(1)D	GEAVELRPHT(-165.55)DPQWEDEVAVS(165.55)D	21	3	-0.045147	131000000	131000000	0	0	15938000	13435000	9387900	1807200	20453000	15786000	7727900	14656000	10142025	14655725	0.692018	#NAME?	-0.531119	#NAME?	15938000	0	0	13435000	0	0	9387900	0	0	1807200	0	0	20453000	0	0	15786000	0	0	7727900	0	0
A0A0J5Q103;Q4WSA0;B0XRK4;Q6MYD0;A1D268	362;362;362;367;362	A0A0J5Q103	1	1	S	KLS(1)EAVLEK	KLS(90.61)EAVLEK	3	2	0.12044	5488500	5488500	0	0	947670	1349000	838350	355980	1248800	0	297010	451680	872750	499372	1.74769	#NAME?	0.805452	#NAME?	947670	0	0	1349000	0	0	838350	0	0	355980	0	0	1248800	0	0	0	0	0	297010	0	0
A1DE69;A0A0J5PT14;Q4WV87;B0Y0W6	287;287;328;328	A1DE69	1	1;2	S	EDELDPPS(1)ES(1)E	EDELDPPS(58.6)ES(58.6)E	8	2	-0.031275	181890000	181890000	0	0	14312000	17604000	7457000	4030300	21746000	16357000	9606800	13456000	10850825	15291450	0.709601	#NAME?	-0.49492	#NAME?	14312000	0	0	17604000	0	0	7457000	0	0	4030300	0	0	21746000	0	0	16357000	0	0	9606800	0	0
Q4WLH3;B0XM81;A0A0J5Q427	262;262;262	Q4WLH3	1	1;2	S	QQDS(1)DVEAGGS(1)DAEMAPALK	QQDS(245.09)DVEAGGS(245.09)DAEMAPALK	4	2	-0.035574	88884000	15439000	73445000	0	11065000	11037000	10137000	3470800	13873000	21145000	5875300	11015000	8927450	12977075	0.68794	#NAME?	-0.539645	#NAME?	2709300	8356100	0	3029000	8007800	0	2022800	8114300	0	740030	2730800	0	0	13873000	0	4392100	16753000	0	0	5875300	0
Q6MYC2;E9R015;B0XRL2;A0A0J5Q457;A1D260	476;476;476;476;477	Q6MYC2	1	1;2	S	RPLS(1)PAES(1)DAENER	RPLS(69.85)PAES(69.85)DAENER	4	2	0.18849	16451000	3109600	13341000	0	2601100	3507800	2954400	737370	0	3052200	1573600	1355300	2.45017e+06	1495275	1.63861	#NAME?	0.71247	#NAME?	0	2601100	0	998590	2509200	0	1442100	1512300	0	0	737370	0	0	0	0	0	3052200	0	0	1573600	0
A0A0J5Q143;Q4X0A7;B0XTS3;A1DHW7	1666;1693;1693;1657	A0A0J5Q143	1	1	S	VNDDDQIVS(1)D	VNDDDQIVS(104.07)D	9	2	0.039066	85759000	85759000	0	0	10358000	12775000	8554300	4806000	18334000	13801000	7857400	9272200	9123325	12316150	0.740761	#NAME?	-0.43292	#NAME?	10358000	0	0	12775000	0	0	8554300	0	0	4806000	0	0	18334000	0	0	13801000	0	0	7857400	0	0
A0A0J5SFE5;A1D1H2;Q4WRL7;B0XNJ8	547;602;620;633	A0A0J5SFE5;Q4WRL7	1	1;2	S	DGS(1)AS(1)PVHNDQTDR	DGS(64.91)AS(56.39)PVHNDQT(-56.39)DR	3	2	0.44154	25144000	19961000	5182900	0	2404300	1058600	2238600	711850	3310000	1966900	1378300	2327800	1.60334e+06	2245750	0.713943	#NAME?	-0.486119	#NAME?	2404300	0	0	0	1058600	0	2238600	0	0	0	711850	0	2687100	622870	0	0	1966900	0	1378300	0	0
A0A0J5Q0Q4;Q6MYA6;E9R5L0;B0XRP1;A1D228	251;251;251;251;251	A0A0J5Q0Q4	1	1	S	ILMMAENGS(1)DDEGEGK	ILMMAENGS(75.38)DDEGEGK	9	2	0.22039	72412000	72412000	0	0	8428800	9551800	7719300	0	10789000	11452000	6158300	8228800	6424975	9157025	0.701644	#NAME?	-0.511188	#NAME?	8428800	0	0	9551800	0	0	7719300	0	0	0	0	0	10789000	0	0	11452000	0	0	6158300	0	0
Q4WMH1;B0Y837;A0A0J5Q352	354;354;442	Q4WMH1	1	1;2	S	VPS(1)AT(1)PPQFGQAPPAPAR	VPS(71.6)AT(71.6)PPQFGQAPPAPAR	3	2	0.58625	3313700	743540	2570200	0	0	968330	0	0	0	910130	691700	743540	242082	586342	0.412869	#NAME?	-1.27624	#NAME?	0	0	0	0	968330	0	0	0	0	0	0	0	0	0	0	0	910130	0	0	691700	0
A1D2E3;A0A0J5Q181	144;153	A1D2E3	1	2;3	S	LAMEGS(1)AS(1)PNPS(1)AQAESR	LAMEGS(79.66)AS(62.79)PNPS(49.57)AQAES(-49.57)R	6	2	-0.31574	14249000	0	11661000	2588600	1783800	1496100	1976300	609560	1757400	1975200	1175700	3475400	1466440	2095925	0.699662	#NAME?	-0.515269	#NAME?	0	1783800	0	0	1496100	0	0	1976300	0	0	609560	0	0	0	1757400	0	1975200	0	0	1175700	0
Q4WKM5;B0XRF9;A1D566;A0A0J5PQI4;A1CSA0	67;67;67;67;70	Q4WKM5	1	1	S	ELQDVES(1)PPQR	ELQDVES(122.46)PPQR	7	2	-0.017409	14020000	14020000	0	0	1621700	2024700	1495200	607020	2230900	2784300	1322200	1417100	1437155	1938625	0.741327	#NAME?	-0.431818	#NAME?	1621700	0	0	2024700	0	0	1495200	0	0	607020	0	0	2230900	0	0	2784300	0	0	1322200	0	0
Q4WTU1;B0Y3B8;A1CZF9;A0A0J5PRH7	452;452;454;455	Q4WTU1	1	1	S	SASETQQVHDAEAFELQGLIS(1)DEEDEDVPGNR	S(-68.75)AS(-68.75)ET(-68.75)QQVHDAEAFELQGLIS(68.75)DEEDEDVPGNR	21	3	0.36666	27813000	27813000	0	0	0	4299200	0	3534900	11823000	5465300	2690200	0	1958525	4994625	0.392127	#NAME?	-1.35061	#NAME?	0	0	0	4299200	0	0	0	0	0	3534900	0	0	11823000	0	0	5465300	0	0	2690200	0	0
A1C625	34	A1C625	1	1	S	QDPS(1)EKK	QDPS(85.26)EKK	4	2	-0.50949	17907000	17907000	0	0	1706800	1171400	1888800	0	0	1534600	776100	0	1191750	577675	2.06301	#NAME?	1.04475	#NAME?	1706800	0	0	1171400	0	0	1888800	0	0	0	0	0	0	0	0	1534600	0	0	776100	0	0
Q4WZF1;B0XVL1;A0A0J5Q1P7;A1DIT8	221;221;221;221	Q4WZF1	1	4	S	S(1)RQS(1)RET(1)LGGLDADPWGS(1)PQLHR	S(69.77)RQS(69.77)RET(69.77)LGGLDADPWGS(69.77)PQLHR	1	3	-0.12556	8194900	0	0	8194900	1853400	0	0	0	3370800	2970700	0	0	463350	1585375	0.292265	#NAME?	-1.77465	#NAME?	0	0	1853400	0	0	0	0	0	0	0	0	0	0	0	3370800	0	0	2970700	0	0	0
Q4WZF1;B0XVL1;A0A0J5Q1P7;A1DIT8	224;224;224;224	Q4WZF1	1	4	S	S(1)RQS(1)RET(1)LGGLDADPWGS(1)PQLHR	S(69.77)RQS(69.77)RET(69.77)LGGLDADPWGS(69.77)PQLHR	4	3	-0.12556	8194900	0	0	8194900	1853400	0	0	0	3370800	2970700	0	0	463350	1585375	0.292265	#NAME?	-1.77465	#NAME?	0	0	1853400	0	0	0	0	0	0	0	0	0	0	0	3370800	0	0	2970700	0	0	0
Q4WZI2;B0XVB3;A0A0J5SUF2;A1DIP7	594;594;594;594	Q4WZI2	1	1	S	EES(1)IEEQEK	EES(80.92)IEEQEK	3	2	-0.92789	58467000	58467000	0	0	8566800	16574000	7804700	2450600	0	8626700	5002900	6736700	8849025	5091575	1.73797	#NAME?	0.797407	#NAME?	8566800	0	0	16574000	0	0	7804700	0	0	2450600	0	0	0	0	0	8626700	0	0	5002900	0	0
Q4X1D8;B0XS68;A0A0J5PYP9	791;791;792	Q4X1D8	1	1;2	S	DSSVDEGTITDDHSLQS(1)PRS(1)PQETR	DS(-143.82)S(-143.27)VDEGT(-121.63)IT(-103.02)DDHS(-86.13)LQS(73.77)PRS(43.25)PQET(-43.25)R	17	3	0.22853	71247000	879360	70368000	0	8395800	11526000	5913200	3141100	13544000	15387000	4269200	9071200	7244025	10567850	0.685478	#NAME?	-0.544818	#NAME?	0	8395800	0	0	11526000	0	0	5913200	0	0	3141100	0	0	13544000	0	879360	14507000	0	0	4269200	0
Q4WPS4;B0Y6L6;A1CWT8;A0A0J5PHQ4	15;15;15;15	Q4WPS4	1	1	S	AVEES(1)PQPK	AVEES(108.35)PQPK	5	2	0.40361	123190000	123190000	0	0	5701400	14520000	7903200	7464500	6670600	10005000	5142700	3389600	8897275	6301975	1.41182	#NAME?	0.49756	#NAME?	5701400	0	0	14520000	0	0	7903200	0	0	7464500	0	0	6670600	0	0	10005000	0	0	5142700	0	0
A0A0J5PU42;Q4WEP1;B0Y2X6	88;91;91	A0A0J5PU42	1	1	S	GHDEQIS(1)PR	GHDEQIS(101.39)PR	7	2	-0.21263	27173000	27173000	0	0	3332300	8765000	3826800	1927800	0	5996600	1846400	1477900	4462975	2330225	1.91525	#NAME?	0.937536	#NAME?	3332300	0	0	8765000	0	0	3826800	0	0	1927800	0	0	0	0	0	5996600	0	0	1846400	0	0
A0A0J5PFL1;Q4WP03;B0Y5U8;A1CXL9	284;288;288;288	A0A0J5PFL1	1	1	S	ADEVALS(1)PK	ADEVALS(85.86)PK	7	2	0.9061	5562700	5562700	0	0	0	1660100	1705600	484150	0	0	796620	916200	962462	428205	2.24767	#NAME?	1.16843	#NAME?	0	0	0	1660100	0	0	1705600	0	0	484150	0	0	0	0	0	0	0	0	796620	0	0
Q4WI26;B0XUD9;A0A0J5PM39	447;447;471	Q4WI26	1	1;2;3	S	KS(1)GS(1)QDGIDS(0.888)PT(0.091)T(0.018)S(0.004)APTGR	KS(83.86)GS(70.19)QDGIDS(9.92)PT(-9.92)T(-17.06)S(-24.04)APT(-44.01)GR	2	2	0.23584	8569500	1723000	1739200	5107300	1243100	738340	0	0	4215500	0	0	2372500	495360	1647000	0.300765	#NAME?	-1.73329	#NAME?	0	0	1243100	738340	0	0	0	0	0	0	0	0	0	1739200	2476300	0	0	0	0	0	0
A0A0J5ST27;Q4WWC3;B0XZA1	331;331;331	A0A0J5ST27	1	1	S	GQMLTECEDES(1)DPDLTWR	GQMLT(-90.35)ECEDES(64.57)DPDLT(-64.57)WR	11	2	0.031012	14597000	14597000	0	0	1988600	2523300	0	614220	3457300	3480100	0	2533500	1281530	2367725	0.54125	#NAME?	-0.885634	#NAME?	1988600	0	0	2523300	0	0	0	0	0	614220	0	0	3457300	0	0	3480100	0	0	0	0	0
Q4WXB1;B0XYA7;A0A0J5SS15	194;194;194	Q4WXB1	1	3	S	DAADIDNVAS(1)ES(1)EMS(1)VVLDEEPKPSR	DAADIDNVAS(105.95)ES(98.25)EMS(86.25)VVLDEEPKPS(-86.25)R	10	3	0.62474	24183000	0	0	24183000	4658300	2953600	1812400	639540	2435900	3680500	3709800	4293100	2515960	3529825	0.712772	#NAME?	-0.488488	#NAME?	0	0	4658300	0	0	2953600	0	0	1812400	0	0	639540	0	0	2435900	0	0	3680500	0	0	3709800
Q4WXB1;B0XYA7;A0A0J5SS15	196;196;196	Q4WXB1	1	3	S	DAADIDNVAS(1)ES(1)EMS(1)VVLDEEPKPSR	DAADIDNVAS(105.95)ES(98.25)EMS(86.25)VVLDEEPKPS(-86.25)R	12	3	0.62474	24183000	0	0	24183000	4658300	2953600	1812400	639540	2435900	3680500	3709800	4293100	2515960	3529825	0.712772	#NAME?	-0.488488	#NAME?	0	0	4658300	0	0	2953600	0	0	1812400	0	0	639540	0	0	2435900	0	0	3680500	0	0	3709800
Q4WXB1;B0XYA7;A0A0J5SS15	199;199;199	Q4WXB1	1	3	S	DAADIDNVAS(1)ES(1)EMS(1)VVLDEEPKPSR	DAADIDNVAS(94.14)ES(88.91)EMS(86.57)VVLDEEPKPS(-86.57)R	15	3	-0.32258	24183000	0	0	24183000	4658300	2953600	1812400	639540	2435900	3680500	3709800	4293100	2515960	3529825	0.712772	#NAME?	-0.488488	#NAME?	0	0	4658300	0	0	2953600	0	0	1812400	0	0	639540	0	0	2435900	0	0	3680500	0	0	3709800
B0XVE3;A0A0J5SKR3;Q4WHM0;A1DFR2	1096;1096;1097;1097	B0XVE3	1	1;2	S	IQAQKEEEEALS(1)LS(1)DDDEDER	IQAQKEEEEALS(64.83)LS(64.83)DDDEDER	12	3	0.34816	7563700	2306300	5257400	0	0	2254600	3660900	0	1648200	0	0	0	1478875	412050	3.58907	#NAME?	1.84361	#NAME?	0	0	0	0	2254600	0	2306300	1354600	0	0	0	0	0	1648200	0	0	0	0	0	0	0
A0A0J5PUX9;B0XYE1;Q4WX77;A1D7J8	736;716;716;716	A0A0J5PUX9	1	1	S	GS(1)VDENAASR	GS(82.88)VDENAAS(-82.88)R	2	2	0.14105	9495000	9495000	0	0	1765600	1537700	1908800	0	1789800	0	0	788440	1303025	644560	2.02157	#NAME?	1.01548	#NAME?	1765600	0	0	1537700	0	0	1908800	0	0	0	0	0	1789800	0	0	0	0	0	0	0	0
Q8TFY0;A0A0J5Q4C3;Q4WSG1;B0XR75;A1D2D4;A1CPH2	179;183;187;187;246;179	Q8TFY0	1	1	S	GASDGGIFIPHS(1)ENR	GAS(-65.99)DGGIFIPHS(65.99)ENR	12	2	-0.11326	19913000	19913000	0	0	2989400	4161300	4143400	765720	3613300	1850600	1036400	1353100	3014955	1963350	1.53562	#NAME?	0.618819	#NAME?	2989400	0	0	4161300	0	0	4143400	0	0	765720	0	0	3613300	0	0	1850600	0	0	1036400	0	0
Q4WZI8;B0XVA7;A1DIP1;A0A0J5PXQ5	635;635;639;655	Q4WZI8	1	2	S	ALQPEQEKS(1)PS(1)PVPELEALEDSK	ALQPEQEKS(74.78)PS(69.84)PVPELEALEDS(-69.84)K	9	3	0.38139	17611000	0	17611000	0	3168500	3745300	3270400	1770800	5655600	0	0	0	2988750	1413900	2.11383	#NAME?	1.07986	#NAME?	0	3168500	0	0	3745300	0	0	3270400	0	0	1770800	0	0	5655600	0	0	0	0	0	0	0
Q4WZI8;B0XVA7;A1DIP1;A0A0J5PXQ5	637;637;641;657	Q4WZI8	1	2	S	ALQPEQEKS(1)PS(1)PVPELEALEDSK	ALQPEQEKS(74.78)PS(69.84)PVPELEALEDS(-69.84)K	11	3	0.38139	17611000	0	17611000	0	3168500	3745300	3270400	1770800	5655600	0	0	0	2988750	1413900	2.11383	#NAME?	1.07986	#NAME?	0	3168500	0	0	3745300	0	0	3270400	0	0	1770800	0	0	5655600	0	0	0	0	0	0	0
B0XSH6;A4D9A0;A1DH60;A0A0J5PYI5	224;224;224;224	B0XSH6	1	1	S	AAAGGDLDNLS(1)EEAR	AAAGGDLDNLS(59.31)EEAR	11	2	1.0121	2950100	2950100	0	0	634660	0	0	0	0	1493000	822400	0	158665	578850	0.274104	#NAME?	-1.86721	#NAME?	634660	0	0	0	0	0	0	0	0	0	0	0	0	0	0	1493000	0	0	822400	0	0
A1D350;Q4WT72;B0XQF1;A0A0J5Q0Z5;Q5BDY0;A0A1U8QUT9;A1CQ85	681;780;780;780;788;788;795	A1D350	1	1;2	S	AVHS(1)GS(1)EEGEIEED	AVHS(114.87)GS(114.87)EEGEIEED	4	2	-0.057801	18716000	831590	17885000	0	0	17885000	831590	0	0	0	0	0	4.67915e+06	0	#DIV/0!	#NAME?	#DIV/0!	#NAME?	0	0	0	0	17885000	0	831590	0	0	0	0	0	0	0	0	0	0	0	0	0	0
A1D350;Q4WT72;B0XQF1;A0A0J5Q0Z5;Q5BDY0;A0A1U8QUT9;A1CQ85	683;782;782;782;790;790;797	A1D350	1	1;2	S	AVHS(1)GS(1)EEGEIEED	AVHS(114.87)GS(114.87)EEGEIEED	6	2	-0.057801	18716000	831590	17885000	0	0	17885000	831590	0	0	0	0	0	4.67915e+06	0	#DIV/0!	#NAME?	#DIV/0!	#NAME?	0	0	0	0	17885000	0	831590	0	0	0	0	0	0	0	0	0	0	0	0	0	0
A0A0J5PM70;Q4WHZ3;B0XUP0;A1CZ61	117;99;99;117	A0A0J5PM70	1	1	S	RLS(1)DPPAPWDNSR	RLS(97.53)DPPAPWDNS(-97.53)R	3	2	-0.029041	41388000	41388000	0	0	5548400	6166400	4154700	1815500	8036500	6709100	3113000	5844200	4421250	5925700	0.746114	#NAME?	-0.422531	#NAME?	5548400	0	0	6166400	0	0	4154700	0	0	1815500	0	0	8036500	0	0	6709100	0	0	3113000	0	0
A0A0J5PII5;A1DCS1	7;7	A0A0J5PII5	1	1;2	S	ADGPES(1)PVPQQQT(1)PGR	ADGPES(41.86)PVPQQQT(41.86)PGR	6	2	-0.33896	143510000	135390000	8117600	0	20314000	19476000	14250000	5297700	28735000	16247000	9965100	29223000	14834425	21042525	0.704974	#NAME?	-0.504359	#NAME?	19475000	838850	0	18241000	1234800	0	12964000	1285600	0	5143500	154240	0	27432000	1303000	0	16247000	0	0	9043000	922130	0
Q4WHL5;B0XVE8;A0A0J5SKR7	39;39;39	Q4WHL5	1	1	S	DADS(1)DAEDVDLDAILAQYAEEQAK	DADS(163.72)DAEDVDLDAILAQY(-163.72)AEEQAK	4	2	-0.45012	148390000	148390000	0	0	6466600	5955900	6762000	2746600	25847000	6949600	5833700	4816200	5482775	10861625	0.504784	#NAME?	-0.986262	#NAME?	6466600	0	0	5955900	0	0	6762000	0	0	2746600	0	0	25847000	0	0	6949600	0	0	5833700	0	0
Q4WPT8;A0A0J5PEF0	44;44	Q4WPT8	1	1;2	S	EGS(1)AS(1)EEDAGSTLESR	EGS(192.65)AS(148.71)EEDAGS(-148.71)T(-186.76)LES(-240.07)R	5	2	0.13121	44668000	1485700	43182000	0	5444800	6420100	4852200	1814400	8779700	9420200	3389200	4547600	4632875	6534175	0.709022	#NAME?	-0.496097	#NAME?	0	5444800	0	0	6420100	0	0	4852200	0	0	1814400	0	0	8779700	0	1485700	7934500	0	0	3389200	0
Q8TFY0;A0A0J5Q4C3;Q4WSG1;B0XR75	190;194;198;198	Q8TFY0	1	1	S	FPGYDIES(1)EELDAETLR	FPGY(-80.95)DIES(80.95)EELDAET(-85.33)LR	8	2	-0.23047	10081000	10081000	0	0	1691100	986980	2244200	724520	2165600	0	0	895200	1411700	765200	1.84488	#NAME?	0.883525	#NAME?	1691100	0	0	986980	0	0	2244200	0	0	724520	0	0	2165600	0	0	0	0	0	0	0	0
B0YB20;A0A0J5PIH3;Q4WGN9;A1DCR0	1987;1987;1987;1988	B0YB20	1	2;5	S	LGIAAVQT(1)PIS(1)PR	LGIAAVQT(126.07)PIS(126.07)PR	11	2	0.94653	82312000	0	79652000	2660100	12469000	8925100	9518000	2952100	16925000	13503000	8357600	7557200	8466050	11585700	0.730733	#NAME?	-0.452584	#NAME?	0	11914000	555850	0	8925100	0	0	9518000	0	0	2952100	0	0	16925000	0	0	13503000	0	0	8357600	0
B0YB20;A0A0J5PIH3;Q4WGN9;A1DCR0	1984;1984;1984;1985	B0YB20	1	2;5	T	LGIAAVQT(1)PIS(1)PR	LGIAAVQT(126.07)PIS(126.07)PR	8	2	0.94653	82312000	0	79652000	2660100	12469000	8925100	9518000	2952100	16925000	13503000	8357600	7557200	8466050	11585700	0.730733	#NAME?	-0.452584	#NAME?	0	11914000	555850	0	8925100	0	0	9518000	0	0	2952100	0	0	16925000	0	0	13503000	0	0	8357600	0
A0A0J5PHM5;Q4WAH7;B0YBV2;A1D914	311;319;319;311	A0A0J5PHM5	1	1	S	SLLSYEDES(1)DEDELVFVPR	S(-93.78)LLS(-93.78)Y(-172.48)EDES(93.78)DEDELVFVPR	9	2	0.12903	87448000	87448000	0	0	10832000	7583400	8560000	3317700	32446000	10161000	4125000	10423000	7573275	14288750	0.530017	#NAME?	-0.91589	#NAME?	10832000	0	0	7583400	0	0	8560000	0	0	3317700	0	0	32446000	0	0	10161000	0	0	4125000	0	0
Q4WTK7;B0XQ18;A0A0J5PX77;A1D3H9;Q5BDJ7;A0A1U8QM22;A1CQL3	47;47;47;47;47;47;47	Q4WTK7	1	1	S	YFDS(1)GDYALSK	Y(-102.61)FDS(69.1)GDY(-69.1)ALS(-94.02)K	4	2	0.055041	15557000	15557000	0	0	1949900	2490200	1123900	0	0	1243700	936280	857640	1391000	759405	1.8317	#NAME?	0.873181	#NAME?	1949900	0	0	2490200	0	0	1123900	0	0	0	0	0	0	0	0	1243700	0	0	936280	0	0
Q4WRM3;B0XNJ2;A1D1H8;A0A0J5PH00	72;72;72;72	Q4WRM3	1	1	S	DADGDEDMKS(1)PR	DADGDEDMKS(126.1)PR	10	2	0.56815	13381000	13381000	0	0	1361400	3053600	0	1193800	1192900	0	1371000	0	1402200	640975	2.1876	#NAME?	1.12935	#NAME?	1361400	0	0	3053600	0	0	0	0	0	1193800	0	0	1192900	0	0	0	0	0	1371000	0	0
Q4WMH1;B0Y837;A0A0J5Q352;A1DN45	391;391;479;479	Q4WMH1	1	1;2;3	S	AS(1)PVPVIPK	AS(79.2)PVPVIPK	2	2	-0.14923	484870000	320150000	137020000	27693000	64692000	73964000	43568000	18830000	88908000	84923000	46108000	50174000	50263500	67528250	0.744333	#NAME?	-0.42598	#NAME?	37756000	21483000	5453000	54278000	19686000	0	34503000	9065000	0	12576000	6254200	0	52297000	27391000	9219400	54356000	23271000	7295900	39980000	6128600	0
Q4WP23;B0Y5W9;A1CXJ6;A0A0J5PFM8;A1CH89	132;132;132;132;96	Q4WP23	1	1	S	SNYGS(1)FDNK	S(-71.02)NY(-70.64)GS(70.64)FDNK	5	2	0.45265	15942000	15942000	0	0	2741900	4155500	2249700	969610	0	3695500	1390400	738810	2.52918e+06	1.45618e+06	1.73686	#NAME?	0.796482	#NAME?	2741900	0	0	4155500	0	0	2249700	0	0	969610	0	0	0	0	0	3695500	0	0	1390400	0	0
A0A0J5Q344;Q4X0U9;B0XSP5	993;1011;1011	A0A0J5Q344	1	1	S	EKPDIEDAIDES(1)DEAEVLEDDAQDNDESEELDLKK	EKPDIEDAIDES(106.89)DEAEVLEDDAQDNDES(-106.89)EELDLKK	12	3	0.54271	32775000	32775000	0	0	1503500	0	1148200	1095800	15693000	3523400	0	0	936875	4804100	0.195016	#NAME?	-2.35834	#NAME?	1503500	0	0	0	0	0	1148200	0	0	1095800	0	0	15693000	0	0	3523400	0	0	0	0	0
Q4WCH5;B0YA23;A0A0J5PM04	174;174;174	Q4WCH5	1	2	S	DES(1)S(1)EEEDEITVPR	DES(161.55)S(155.34)EEEDEIT(-155.34)VPR	3	2	-0.3598	92527000	0	92527000	0	3425100	3294600	4161200	1021800	3906500	4668200	2856200	3673900	2975675	3776200	0.788008	#NAME?	-0.343718	#NAME?	0	3425100	0	0	3294600	0	0	4161200	0	0	1021800	0	0	3906500	0	0	4668200	0	0	2856200	0
Q4WCH5;B0YA23;A0A0J5PM04	175;175;175	Q4WCH5	1	2	S	DES(1)S(1)EEEDEITVPR	DES(161.55)S(155.34)EEEDEIT(-155.34)VPR	4	2	-0.3598	92527000	0	92527000	0	3425100	3294600	4161200	1021800	3906500	4668200	2856200	3673900	2975675	3776200	0.788008	#NAME?	-0.343718	#NAME?	0	3425100	0	0	3294600	0	0	4161200	0	0	1021800	0	0	3906500	0	0	4668200	0	0	2856200	0
Q4WEX5;B0XZA9;A1DKP5;A0A0J5PVS5;A1CC45	510;510;510;510;513	Q4WEX5	1	1;2;3	S	LGS(1)PNVS(0.999)DAS(0.99)GT(0.011)DTSR	LGS(82.38)PNVS(29.91)DAS(19.86)GT(-19.86)DT(-40.17)S(-41.06)R	3	2	0.5348	25851000	18152000	4686700	3013000	0	3011800	3741400	1549800	9252600	2038100	0	6257700	2075750	4387100	0.473149	#NAME?	-1.07963	#NAME?	0	0	0	3011800	0	0	2633800	1107600	0	1549800	0	0	6239600	0	3013000	0	2038100	0	0	0	0
A0A0J5PFJ4;Q4WD95;B0YD54;A1DLN3	349;349;349;351	A0A0J5PFJ4	1	1	S	WQAELS(1)DDADETMPTEDDLAAR	WQAELS(71.09)DDADET(-71.09)MPT(-119.8)EDDLAAR	6	2	0.039084	94928000	94928000	0	0	10124000	10794000	7563500	4038700	14887000	13088000	4961600	10512000	8130050	10862150	0.748475	#NAME?	-0.417974	#NAME?	10124000	0	0	10794000	0	0	7563500	0	0	4038700	0	0	14887000	0	0	13088000	0	0	4961600	0	0
Q4WGL6;B0YCQ6;A1DCN3;A0A0J5PKE9	58;58;58;58	Q4WGL6	1	1	S	TLIGDDEDS(1)EEDTPLK	T(-127.61)LIGDDEDS(97.33)EEDT(-97.33)PLK	9	2	-0.25058	46927000	46927000	0	0	5894200	5088500	7584500	2045600	6645400	7741600	4431100	7496100	5153200	6578550	0.783334	#NAME?	-0.352301	#NAME?	5894200	0	0	5088500	0	0	7584500	0	0	2045600	0	0	6645400	0	0	7741600	0	0	4431100	0	0
Q4WT29;B0XQJ5;A0A0J5PWD5	757;757;757	Q4WT29	1	1	S	TFPGIQALFDQPEDNES(1)DDEEVFR	T(-169.17)FPGIQALFDQPEDNES(169.17)DDEEVFR	17	3	-0.68507	75353000	75353000	0	0	5644500	4011600	3989100	1154300	17767000	4450100	2282900	5207000	3699875	7426750	0.498182	#NAME?	-1.00525	#NAME?	5644500	0	0	4011600	0	0	3989100	0	0	1154300	0	0	17767000	0	0	4450100	0	0	2282900	0	0
Q4WIK2;B0XTH8;A0A0J5PZY0;A1CYJ8	326;326;486;343	Q4WIK2	1	1	S	AMS(1)EEIADQMEV	AMS(175.88)EEIADQMEV	3	2	-0.11372	18003000	18003000	0	0	1834600	3241900	1373400	988030	4098000	3057700	1691100	1718500	1.85948e+06	2641325	0.703996	#NAME?	-0.506361	#NAME?	1834600	0	0	3241900	0	0	1373400	0	0	988030	0	0	4098000	0	0	3057700	0	0	1691100	0	0
A0A0J5PXU5;Q4X093;B0XTT7;A1DHX9	496;508;508;502	A0A0J5PXU5	1	2	S	S(1)ADNAS(1)PSIK	S(87.8)ADNAS(38.3)PS(-38.3)IK	1	2	-0.29477	6896900	0	6896900	0	0	1661300	0	0	2258600	2976900	0	0	415325	1308875	0.317314	#NAME?	-1.65601	#NAME?	0	0	0	0	1661300	0	0	0	0	0	0	0	0	2258600	0	0	2976900	0	0	0	0
A0A0J5Q1R2;Q4WZG6;A1DIR6;Q5AWR8;A0A1U8QQ39	1475;2134;1726;1557;1557	A0A0J5Q1R2	1	2	S	S(0.96)VT(0.04)AVS(1)LNHK	S(13.85)VT(-13.85)AVS(77.67)LNHK	6	2	0.21799	26819000	0	26819000	0	3028200	6187900	4605500	2395200	0	5289700	2679500	2633500	4054200	2650675	1.5295	#NAME?	0.613057	#NAME?	0	3028200	0	0	6187900	0	0	4605500	0	0	2395200	0	0	0	0	0	5289700	0	0	2679500	0
A0A0J5PZD6;Q4WSY9;B0XQN5;A1D2W3;Q5BE66;A0A1U8QLR0	34;34;34;34;33;33	A0A0J5PZD6	1	1	S	FDDS(1)EDEFQAGR	FDDS(276.32)EDEFQAGR	4	2	0.23187	215490000	215490000	0	0	32939000	28365000	21811000	8552600	33226000	44141000	15839000	30618000	22916900	30956000	0.740306	#NAME?	-0.433807	#NAME?	32939000	0	0	28365000	0	0	21811000	0	0	8552600	0	0	33226000	0	0	44141000	0	0	15839000	0	0
C8V9G4;Q4WXV6;B0XXR1;A1D6Y3;A0A0J5PUD9;A1CKI8	121;126;126;126;126;124	C8V9G4	1	2	S	S(1)PS(1)PPPQYDNFGR	S(67.3)PS(40.67)PPPQY(-40.67)DNFGR	1	2	0.22675	541430000	0	541430000	0	60480000	62313000	71081000	26623000	91229000	74887000	39547000	74408000	55124250	70017750	0.78729	#NAME?	-0.345034	#NAME?	0	60480000	0	0	62313000	0	0	71081000	0	0	26623000	0	0	91229000	0	0	74887000	0	0	39547000	0
Q4WMH1;B0Y837;A0A0J5Q352	401;401;489	Q4WMH1	1	1;2;3	T	PAT(1)PQPSAGATPQPSAAS(1)PDK	PAT(82.24)PQPS(-82.24)AGAT(-121.23)PQPS(-56.74)AAS(56.74)PDK	3	2	0.050174	249970000	46948000	175330000	27693000	31816000	27344000	13088000	6254200	46704000	39685000	11520000	21550000	19625550	29864750	0.657148	#NAME?	-0.605711	#NAME?	4880000	21483000	5453000	7657500	19686000	0	4023000	9065000	0	0	6254200	0	10094000	27391000	9219400	9118100	23271000	7295900	5391500	6128600	0
A1D3U7;A0A0J5SIW9;Q4WJ93;B0XPQ0	598;561;598;598	A1D3U7;Q4WJ93	1	1;2	S	VVEEKS(1)S(1)VVAEER	VVEEKS(87.52)S(87.52)VVAEER	6	2	0.035055	34128000	24770000	9357900	0	3466500	8055700	1801300	3997200	5408800	0	4078800	0	4330175	2371900	1.82561	#NAME?	0.868382	#NAME?	1821500	1645000	0	5352500	2703100	0	0	1801300	0	3060300	936900	0	3137200	2271600	0	0	0	0	4078800	0	0
A0A0J5SPP7;Q4WUF9;B0Y3Y5	252;201;201	A0A0J5SPP7	1	2;3	S	S(1)LS(1)PGS(1)ENGDVEGGAR	S(130.09)LS(130.09)PGS(130.09)ENGDVEGGAR	3	2	-0.50259	18503000	0	18503000	0	3780600	4224700	3076200	727310	0	3867500	2826400	0	2.9522e+06	1673475	1.76412	#NAME?	0.818945	#NAME?	0	3780600	0	0	4224700	0	0	3076200	0	0	727310	0	0	0	0	0	3867500	0	0	2826400	0
Q4WZH9;B0XVB6;A1DIQ2;A0A0J5PXP4	342;342;342;342	Q4WZH9	1	3	T	KEPT(1)LS(1)PS(0.995)PEPT(0.005)EPER	KEPT(78.65)LS(46.68)PS(23.28)PEPT(-23.28)EPER	4	2	-0.038422	6748000	0	0	6748000	1071000	2040400	1012200	269250	0	1346300	0	1008900	1.09821e+06	588800	1.86517	#NAME?	0.899308	#NAME?	0	0	1071000	0	0	2040400	0	0	1012200	0	0	269250	0	0	0	0	0	1346300	0	0	0
A0A0J5PSG6;Q4WUJ6;B0Y421	2586;199;199	A0A0J5PSG6	1	1	S	GQKDS(1)DAEDGWEPLPGDAGDGVEWR	GQKDS(86.24)DAEDGWEPLPGDAGDGVEWR	5	3	0.4015	6573800	6573800	0	0	0	1337700	855800	0	0	1970100	895760	1514400	548375	1095065	0.500769	#NAME?	-0.997782	#NAME?	0	0	0	1337700	0	0	855800	0	0	0	0	0	0	0	0	1970100	0	0	895760	0	0
A1DL88;Q4WCW5;B0YDI0;A0A0J5PJA2	150;150;150;150	A1DL88	1	1	T	DT(1)PPPIPK	DT(104.01)PPPIPK	2	2	-0.64081	27639000	27639000	0	0	4728300	0	4358000	0	0	9536000	4245700	4771000	2271575	4638175	0.489756	#NAME?	-1.02986	#NAME?	4728300	0	0	0	0	0	4358000	0	0	0	0	0	0	0	0	9536000	0	0	4245700	0	0
Q5B8C5;A0A1U8QJ53	335;335	Q5B8C5	1	3	S	AKDLFS(1)S(1)IES(1)EK	AKDLFS(59.54)S(59.54)IES(59.54)EK	6	2	-0.32483	67010000	0	0	67010000	0	25715000	24650000	0	0	0	16645000	0	12591250	4161250	3.02583	#NAME?	1.59733	#NAME?	0	0	0	0	0	25715000	0	0	24650000	0	0	0	0	0	0	0	0	0	0	0	16645000
Q5B8C5;A0A1U8QJ53	336;336	Q5B8C5	1	3	S	AKDLFS(1)S(1)IES(1)EK	AKDLFS(59.54)S(59.54)IES(59.54)EK	7	2	-0.32483	67010000	0	0	67010000	0	25715000	24650000	0	0	0	16645000	0	12591250	4161250	3.02583	#NAME?	1.59733	#NAME?	0	0	0	0	0	25715000	0	0	24650000	0	0	0	0	0	0	0	0	0	0	0	16645000
Q5B8C5;A0A1U8QJ53	339;339	Q5B8C5	1	3	S	AKDLFS(1)S(1)IES(1)EK	AKDLFS(59.54)S(59.54)IES(59.54)EK	10	2	-0.32483	67010000	0	0	67010000	0	25715000	24650000	0	0	0	16645000	0	12591250	4161250	3.02583	#NAME?	1.59733	#NAME?	0	0	0	0	0	25715000	0	0	24650000	0	0	0	0	0	0	0	0	0	0	0	16645000
Q4WVK1;B0Y1E6;A0A0J5SQN6	425;425;454	Q4WVK1	1	1;2	S	S(1)LNS(1)GLDDEEAFGGPEGNSASATR	S(200.03)LNS(200.03)GLDDEEAFGGPEGNS(-200.03)AS(-206.27)AT(-206.27)R	1	2	-0.42298	84079000	1186700	82892000	0	7036000	10224000	3241900	3810100	14635000	11865000	6896500	3110600	6078000	9126775	0.665953	#NAME?	-0.586508	#NAME?	0	7036000	0	1186700	9037600	0	0	3241900	0	0	3810100	0	0	14635000	0	0	11865000	0	0	6896500	0
Q4WVK1;B0Y1E6;A0A0J5SQN6	428;428;457	Q4WVK1	1	1;2	S	S(1)LNS(1)GLDDEEAFGGPEGNSASATR	S(200.03)LNS(200.03)GLDDEEAFGGPEGNS(-200.03)AS(-206.27)AT(-206.27)R	4	2	-0.42298	84079000	1186700	82892000	0	7036000	10224000	3241900	3810100	14635000	11865000	6896500	3110600	6078000	9126775	0.665953	#NAME?	-0.586508	#NAME?	0	7036000	0	1186700	9037600	0	0	3241900	0	0	3810100	0	0	14635000	0	0	11865000	0	0	6896500	0
		REV__C8V1X8	1	1	S	QS(1)EEPLLAVIEEK	QS(68.89)EEPLLAVIEEK	2	2	-1.6843	4878800	4878800	0	0	0	1849400	1816200	0	0	1213100	0	0	916400	303275	3.02168	#NAME?	1.59535	#NAME?	0	0	0	1849400	0	0	1816200	0	0	0	0	0	0	0	0	1213100	0	0	0	0	0
B0Y6P2;A0A0J5PEH7;Q4WPV1	472;472;472	B0Y6P2	1	1;2	S	ADTTVADS(1)EEDS(1)EDGDDDAK	ADT(-77.46)T(-76.25)VADS(76.25)EEDS(127.15)EDGDDDAK	12	2	1.7987	1228200	1228200	0	0	0	0	1228200	0	0	0	0	0	307050	0	#DIV/0!	#NAME?	#DIV/0!	#NAME?	0	0	0	0	0	0	1228200	0	0	0	0	0	0	0	0	0	0	0	0	0	0
Q4WQ59;B0Y6Z6;A0A0J5PES8;A1CI96;A1CWG5	265;265;265;263;265	Q4WQ59;A1CWG5	1	1	S	THADS(1)DFDDAR	T(-65.55)HADS(65.55)DFDDAR	5	2	-0.20405	1831300	1831300	0	0	0	0	0	0	0	1831300	0	0	0	457825	0	#NAME?	#NUM!	#NAME?	0	0	0	0	0	0	0	0	0	0	0	0	0	0	0	1831300	0	0	0	0	0
B0YD16;A0A0J5PFF2	62;62	B0YD16	1	3	S	S(0.116)KS(0.884)VIGS(1)DT(1)DADEDEDLKR	S(-8.81)KS(8.81)VIGS(63.9)DT(63.9)DADEDEDLKR	7	3	0.17227	1762700	0	0	1762700	0	1762700	0	0	0	0	0	0	440675	0	#DIV/0!	#NAME?	#DIV/0!	#NAME?	0	0	0	0	0	1762700	0	0	0	0	0	0	0	0	0	0	0	0	0	0	0
Q4WAG5;B0YBU0;A1D903;A0A0J5PH32	211;211;211;211	Q4WAG5	1	1	S	MEAAGLS(1)QEEK	MEAAGLS(84.89)QEEK	7	2	-3.4545	1627800	1627800	0	0	0	0	0	0	0	1627800	0	0	0	406950	0	#NAME?	#NUM!	#NAME?	0	0	0	0	0	0	0	0	0	0	0	0	0	0	0	1627800	0	0	0	0	0
A0A0J5PH66;Q4WRU9;B0XN49;A1D1R5;A1CNV5	13;13;13;13;13	A0A0J5PH66	1	2	S	S(1)DHGEVEVENPS(1)GAFQALPK	S(68.17)DHGEVEVENPS(68.17)GAFQALPK	12	2	0.43169	7552000	0	7552000	0	0	0	7552000	0	0	0	0	0	1888000	0	#DIV/0!	#NAME?	#DIV/0!	#NAME?	0	0	0	0	0	0	0	7552000	0	0	0	0	0	0	0	0	0	0	0	0	0
Q4WPE0;B0Y685;A0A0J5PHC0	265;265;265	Q4WPE0	1	1	S	S(1)KGEPEPQVDLGGPR	S(65.22)KGEPEPQVDLGGPR	1	3	0.82052	489380	489380	0	0	0	0	0	0	0	0	489380	0	0	122345	0	#NAME?	#NUM!	#NAME?	0	0	0	0	0	0	0	0	0	0	0	0	0	0	0	0	0	0	489380	0	0
Q4WDC1;B0YD29;A0A0J5PHL5	499;499;499	Q4WDC1	1	1	S	IPNDLVVFDEPS(1)DDEGAPILEFR	IPNDLVVFDEPS(108.63)DDEGAPILEFR	12	2	-0.15435	791540	791540	0	0	0	0	0	0	0	791540	0	0	0	197885	0	#NAME?	#NUM!	#NAME?	0	0	0	0	0	0	0	0	0	0	0	0	0	0	0	791540	0	0	0	0	0
B0YDA2;A1D0Z1;A0A0J5PHW5	375;375;375	B0YDA2	1	1	S	VES(1)PDAFPAAIK	VES(84.29)PDAFPAAIK	3	2	-0.3205	993000	993000	0	0	0	0	0	0	0	993000	0	0	0	248250	0	#NAME?	#NUM!	#NAME?	0	0	0	0	0	0	0	0	0	0	0	0	0	0	0	993000	0	0	0	0	0
Q4WD46;B0YDA1;A0A0J5PJ36	640;640;640	Q4WD46	1	1	S	LS(1)IEDDDDEDSR	LS(69.16)IEDDDDEDS(-69.16)R	2	2	-0.05272	730390	730390	0	0	0	0	0	0	0	730390	0	0	0	182598	0	#NAME?	#NUM!	#NAME?	0	0	0	0	0	0	0	0	0	0	0	0	0	0	0	730390	0	0	0	0	0
B0XPQ6;A0A0J5PKE0	157;157	B0XPQ6	1	2	S	S(1)GRGS(1)HGHPDDALANIIEENEVGR	S(83.25)GRGS(83.25)HGHPDDALANIIEENEVGR	1	3	-0.32118	3012700	0	3012700	0	0	0	0	0	3012700	0	0	0	0	753175	0	#NAME?	#NUM!	#NAME?	0	0	0	0	0	0	0	0	0	0	0	0	0	3012700	0	0	0	0	0	0	0
B0XPQ6;A0A0J5PKE0	161;161	B0XPQ6	1	2	S	S(1)GRGS(1)HGHPDDALANIIEENEVGR	S(83.25)GRGS(83.25)HGHPDDALANIIEENEVGR	5	3	-0.32118	3012700	0	3012700	0	0	0	0	0	3012700	0	0	0	0	753175	0	#NAME?	#NUM!	#NAME?	0	0	0	0	0	0	0	0	0	0	0	0	0	3012700	0	0	0	0	0	0	0
A0A0J5PKR9;Q4WJM1;B0XP41;A1D480;A1CRB8;Q5B5V7;A0A1U8QM58	1460;134;134;134;134;173;173	A0A0J5PKR9	1	1	S	S(1)VLLNYFQTEQ	S(70.6)VLLNY(-70.6)FQT(-104.46)EQ	1	2	0.33531	2068000	2068000	0	0	0	0	0	0	2068000	0	0	0	0	517000	0	#NAME?	#NUM!	#NAME?	0	0	0	0	0	0	0	0	0	0	0	0	2068000	0	0	0	0	0	0	0	0
A0A0J5PKV1;Q4WAM6;B0YC00;A1D963	1295;1311;1311;1295	A0A0J5PKV1;A1D963	1	2;3	S	FKGDDS(1)S(1)S(1)DEIPEEPEEVSK	FKGDDS(84.62)S(84.79)S(88.62)DEIPEEPEEVS(-84.62)K	8	3	0.24532	1611600	0	1611600	0	0	0	1611600	0	0	0	0	0	402900	0	#DIV/0!	#NAME?	#DIV/0!	#NAME?	0	0	0	0	0	0	0	1611600	0	0	0	0	0	0	0	0	0	0	0	0	0
B0Y531;Q4WQU6;A0A0J5PM52	55;1292;1333	B0Y531	1	2	S	IEEQDVVS(1)AS(1)DEGR	IEEQDVVS(77.51)AS(77.51)DEGR	8	2	0.36933	740910	0	740910	0	0	0	0	0	0	740910	0	0	0	185228	0	#NAME?	#NUM!	#NAME?	0	0	0	0	0	0	0	0	0	0	0	0	0	0	0	0	740910	0	0	0	0
B0Y531;Q4WQU6;A0A0J5PM52	57;1294;1335	B0Y531	1	2	S	IEEQDVVS(1)AS(1)DEGR	IEEQDVVS(77.51)AS(77.51)DEGR	10	2	0.36933	740910	0	740910	0	0	0	0	0	0	740910	0	0	0	185228	0	#NAME?	#NUM!	#NAME?	0	0	0	0	0	0	0	0	0	0	0	0	0	0	0	0	740910	0	0	0	0
Q4WHN7;B0XV61;A0A0J5PMI2	250;250;250	Q4WHN7	1	1;3;4	S	DAHS(1)PDGS(1)DQS(1)QEQPVS(1)EPEER	DAHS(53.91)PDGS(53.91)DQS(53.91)QEQPVS(53.91)EPEER	8	3	-0.046698	1541900	1541900	0	0	0	0	1541900	0	0	0	0	0	385475	0	#DIV/0!	#NAME?	#DIV/0!	#NAME?	0	0	0	0	0	0	1541900	0	0	0	0	0	0	0	0	0	0	0	0	0	0
Q4WHN7;B0XV61;A0A0J5PMI2	259;259;259	Q4WHN7	1	1;4	S	DAHS(1)PDGS(1)DQS(1)QEQPVS(1)EPEER	DAHS(53.91)PDGS(53.91)DQS(53.91)QEQPVS(53.91)EPEER	17	3	-0.046698	512220	512220	0	0	0	512220	0	0	0	0	0	0	128055	0	#DIV/0!	#NAME?	#DIV/0!	#NAME?	0	0	0	512220	0	0	0	0	0	0	0	0	0	0	0	0	0	0	0	0	0
A0A0J5PMR0;Q4WHD7;B0XVU5;A1DFZ5	288;304;304;304	A0A0J5PMR0	1	1	S	AAIDANAPLQDDLDNNGPVDS(1)DEEKDAVMAAILR	AAIDANAPLQDDLDNNGPVDS(60.38)DEEKDAVMAAILR	21	3	0.67031	8347800	8347800	0	0	0	0	0	0	7461200	0	0	0	0	1865300	0	#NAME?	#NUM!	#NAME?	0	0	0	0	0	0	0	0	0	0	0	0	7461200	0	0	0	0	0	0	0	0
Q4W9J3;B0YE84;A0A0J5PMV4	319;319;319	Q4W9J3	1	1	S	SDASGINS(1)PDLR	S(-77.04)DAS(-67.58)GINS(67.58)PDLR	8	2	0.71067	836970	836970	0	0	836970	0	0	0	0	0	0	0	209242	0	#DIV/0!	#NAME?	#DIV/0!	#NAME?	836970	0	0	0	0	0	0	0	0	0	0	0	0	0	0	0	0	0	0	0	0
Q4WHN5;A0A0J5PN52;B0XV63;A1DFP8;A1CEJ8	729;762;729;762;761	Q4WHN5	1	1	S	S(1)VVADEEEIFPFNMR	S(65.96)VVADEEEIFPFNMR	1	2	0.32547	513550	513550	0	0	0	0	0	0	0	513550	0	0	0	128388	0	#NAME?	#NUM!	#NAME?	0	0	0	0	0	0	0	0	0	0	0	0	0	0	0	513550	0	0	0	0	0
B0XRD6;A0A0J5PPH1;Q4WKQ0;A1D589	262;262;262;262	B0XRD6	1	2;3	S	RMES(1)QELGES(1)PS(1)PER	RMES(129.75)QELGES(129.75)PS(129.75)PER	10	2	-0.40831	1110300	0	1110300	0	0	0	0	0	0	1110300	0	0	0	277575	0	#NAME?	#NUM!	#NAME?	0	0	0	0	0	0	0	0	0	0	0	0	0	0	0	0	1110300	0	0	0	0
B0XRD6;A0A0J5PPH1;Q4WKQ0;A1D589	264;264;264;264	B0XRD6	1	2;3	S	RMES(1)QELGES(1)PS(1)PER	RMES(129.75)QELGES(129.75)PS(129.75)PER	12	2	-0.40831	1110300	0	1110300	0	0	0	0	0	0	1110300	0	0	0	277575	0	#NAME?	#NUM!	#NAME?	0	0	0	0	0	0	0	0	0	0	0	0	0	0	0	0	1110300	0	0	0	0
Q4WJS2;B0XNS7;A0A0J5PPV1	271;271;271	Q4WJS2	1	1	S	SSLVAPTISAPDNTDNLGQPPAS(1)PWAQR	S(-103.57)S(-103.57)LVAPT(-87.99)IS(-84.26)APDNT(-63.71)DNLGQPPAS(63.71)PWAQR	23	3	-0.079597	1201600	1201600	0	0	1201600	0	0	0	0	0	0	0	300400	0	#DIV/0!	#NAME?	#DIV/0!	#NAME?	1201600	0	0	0	0	0	0	0	0	0	0	0	0	0	0	0	0	0	0	0	0
A0A0J5PQ55;Q4WK80;B0XMZ2;A1D4S4;Q5BGR9	11;11;11;11;11	A0A0J5PQ55	1	1	S	DQWS(1)DVEDR	DQWS(63.47)DVEDR	4	2	0.056969	2012600	2012600	0	0	0	0	0	0	0	1677400	0	0	0	419350	0	#NAME?	#NUM!	#NAME?	0	0	0	0	0	0	0	0	0	0	0	0	0	0	0	1677400	0	0	0	0	0
Q96UQ6;Q4WFV3;B0XX26;A0A0J5PQL4;A1DJD4;A1CCX0	1931;1931;1931;1931;1931;1941	Q96UQ6	1	2	S	LNS(1)PAPS(1)VFR	LNS(77.19)PAPS(77.19)VFR	3	2	0.046782	821050	0	821050	0	0	0	0	0	821050	0	0	0	0	205262	0	#NAME?	#NUM!	#NAME?	0	0	0	0	0	0	0	0	0	0	0	0	0	821050	0	0	0	0	0	0	0
Q96UQ6;Q4WFV3;B0XX26;A0A0J5PQL4;A1DJD4;A1CCX0	1935;1935;1935;1935;1935;1945	Q96UQ6	1	2	S	LNS(1)PAPS(1)VFR	LNS(77.19)PAPS(77.19)VFR	7	2	0.046782	821050	0	821050	0	0	0	0	0	821050	0	0	0	0	205262	0	#NAME?	#NUM!	#NAME?	0	0	0	0	0	0	0	0	0	0	0	0	0	821050	0	0	0	0	0	0	0
Q96UQ6;Q4WFV3;B0XX26;A0A0J5PQL4	1146;1146;1146;1146	Q96UQ6	1	2	S	S(1)GFLQS(0.997)AT(0.002)DLTAASGGSK	S(72.27)GFLQS(26.24)AT(-26.24)DLT(-37.68)AAS(-68.92)GGS(-103.12)K	1	2	-0.84998	1983500	0	1983500	0	0	0	0	0	1983500	0	0	0	0	495875	0	#NAME?	#NUM!	#NAME?	0	0	0	0	0	0	0	0	0	0	0	0	0	1983500	0	0	0	0	0	0	0
Q4WEG5;B0Y2P1;A1D021;A0A0J5PQT4	543;543;543;543	Q4WEG5	1	1	S	EMEEENES(1)LLGR	EMEEENES(77.74)LLGR	8	2	0.50323	1332800	1332800	0	0	0	0	0	0	1332800	0	0	0	0	333200	0	#NAME?	#NUM!	#NAME?	0	0	0	0	0	0	0	0	0	0	0	0	1332800	0	0	0	0	0	0	0	0
Q4W9M7;B0YEB8;A0A0J5PQZ4;A1D9I5	1173;1173;1173;1174	Q4W9M7	1	2	S	AGFVIES(1)DS(1)E	AGFVIES(68.66)DS(68.66)E	7	2	1.6335	1352500	0	1352500	0	1352500	0	0	0	0	0	0	0	338125	0	#DIV/0!	#NAME?	#DIV/0!	#NAME?	0	1352500	0	0	0	0	0	0	0	0	0	0	0	0	0	0	0	0	0	0	0
Q4W9M7;B0YEB8;A0A0J5PQZ4;A1D9I5	1175;1175;1175;1176	Q4W9M7	1	2	S	AGFVIES(1)DS(1)E	AGFVIES(68.66)DS(68.66)E	9	2	1.6335	1352500	0	1352500	0	1352500	0	0	0	0	0	0	0	338125	0	#DIV/0!	#NAME?	#DIV/0!	#NAME?	0	1352500	0	0	0	0	0	0	0	0	0	0	0	0	0	0	0	0	0	0	0
A0A0J5PR00;A1D0D8;Q4WE49;B0Y1Y7	169;169;169;169	A0A0J5PR00	1	2	S	EAMFS(1)DDEDLS(1)DAEEK	EAMFS(108.75)DDEDLS(108.75)DAEEK	11	2	-0.020117	115000000	1016500	113980000	0	0	0	0	0	1016500	0	0	0	0	254125	0	#NAME?	#NUM!	#NAME?	0	0	0	0	0	0	0	0	0	0	0	0	1016500	0	0	0	0	0	0	0	0
Q4W9S8;B0YEH1;A0A0J5PR49;A1D9P1	66;66;66;66	Q4W9S8	1	1;2	S	FLKDVAS(1)DS(1)EEEEEEEK	FLKDVAS(137.86)DS(137.86)EEEEEEEK	7	2	0.46671	1975200000	846850	1974300000	0	846850	0	0	0	0	0	0	0	211712	0	#DIV/0!	#NAME?	#DIV/0!	#NAME?	846850	0	0	0	0	0	0	0	0	0	0	0	0	0	0	0	0	0	0	0	0
Q4W9S8;B0YEH1;A0A0J5PR49;A1D9P1	68;68;68;68	Q4W9S8	1	1;2	S	FLKDVAS(1)DS(1)EEEEEEEK	FLKDVAS(137.86)DS(137.86)EEEEEEEK	9	2	0.46671	1976000000	1643300	1974300000	0	0	0	0	0	1643300	0	0	0	0	410825	0	#NAME?	#NUM!	#NAME?	0	0	0	0	0	0	0	0	0	0	0	0	1643300	0	0	0	0	0	0	0	0
Q4WHU1;B0XV11;A1DFJ8;A0A0J5PRA4;A1CEP1	252;252;252;252;250	Q4WHU1	1	1	S	SIVMAS(1)PNEVVK	S(-78.14)IVMAS(78.14)PNEVVK	6	2	-0.29936	1769500	1769500	0	0	0	0	0	0	1769500	0	0	0	0	442375	0	#NAME?	#NUM!	#NAME?	0	0	0	0	0	0	0	0	0	0	0	0	1769500	0	0	0	0	0	0	0	0
Q4WJ30;G9BX81;B0XPW1;A1D3N7;A0A0J5PTE1;Q6Q9J1;D2J4C0;A1CQS4	83;83;83;83;83;83;78;83	Q4WJ30	1	1	S	FQDAEVQS(1)DMK	FQDAEVQS(67.7)DMK	8	2	0.092428	957190	957190	0	0	0	0	0	0	0	957190	0	0	0	239298	0	#NAME?	#NUM!	#NAME?	0	0	0	0	0	0	0	0	0	0	0	0	0	0	0	957190	0	0	0	0	0
A0A0J5PUF3;Q4WXT6;B0XXT7	956;1060;1060	A0A0J5PUF3	1	1	S	LEDAAS(1)DKEIQGPAQDAADGGK	LEDAAS(70.99)DKEIQGPAQDAADGGK	6	3	0.71652	510610	510610	0	0	0	0	0	510610	0	0	0	0	127652	0	#DIV/0!	#NAME?	#DIV/0!	#NAME?	0	0	0	0	0	0	0	0	0	510610	0	0	0	0	0	0	0	0	0	0	0
Q6MYS4;Q4WSP5;B0XQX9;A0A0J5PW10	88;140;140;140	Q6MYS4	1	1	S	FINQS(1)PEGDAWIAK	FINQS(75.91)PEGDAWIAK	5	2	0.061296	1478300	1478300	0	0	0	0	0	0	1478300	0	0	0	0	369575	0	#NAME?	#NUM!	#NAME?	0	0	0	0	0	0	0	0	0	0	0	0	1478300	0	0	0	0	0	0	0	0
Q4WSY6;B0XQN8;A0A0J5PWM9;A1CQ00;A1D2W0	42;42;42;42;42	Q4WSY6;A1D2W0	1	1	S	AFS(1)GAPDAEK	AFS(73.9)GAPDAEK	3	2	0.75691	756740	756740	0	0	0	756740	0	0	0	0	0	0	189185	0	#DIV/0!	#NAME?	#DIV/0!	#NAME?	0	0	0	756740	0	0	0	0	0	0	0	0	0	0	0	0	0	0	0	0	0
Q4X0G7;B0XTE9;A0A0J5PYI6;A1DHR0	305;305;305;293	Q4X0G7	1	1	S	LAS(1)DEKDLK	LAS(88.16)DEKDLK	3	2	0.42384	1414000	1414000	0	0	0	1414000	0	0	0	0	0	0	353500	0	#DIV/0!	#NAME?	#DIV/0!	#NAME?	0	0	0	1414000	0	0	0	0	0	0	0	0	0	0	0	0	0	0	0	0	0
Q4X1D8;B0XS68;A0A0J5PYP9	434;434;434	Q4X1D8	1	1	S	LEQDEGNES(1)DEEEDEEEEEIDPEIKR	LEQDEGNES(73.11)DEEEDEEEEEIDPEIKR	9	3	0.25851	2314100	2314100	0	0	2314100	0	0	0	0	0	0	0	578525	0	#DIV/0!	#NAME?	#DIV/0!	#NAME?	2314100	0	0	0	0	0	0	0	0	0	0	0	0	0	0	0	0	0	0	0	0
Q4X1S9;B0XRT9;A0A0J5PZ13	127;127;127	Q4X1S9	1	2	S	RS(1)S(1)IDDEQDEDLPPSAK	RS(89.52)S(84.86)IDDEQDEDLPPS(-84.86)AK	2	2	0.081742	845620	0	845620	0	0	0	0	0	0	845620	0	0	0	211405	0	#NAME?	#NUM!	#NAME?	0	0	0	0	0	0	0	0	0	0	0	0	0	0	0	0	845620	0	0	0	0
Q4X1S9;B0XRT9;A0A0J5PZ13	128;128;128	Q4X1S9	1	2	S	RS(1)S(1)IDDEQDEDLPPSAK	RS(89.52)S(84.86)IDDEQDEDLPPS(-84.86)AK	3	2	0.081742	845620	0	845620	0	0	0	0	0	0	845620	0	0	0	211405	0	#NAME?	#NUM!	#NAME?	0	0	0	0	0	0	0	0	0	0	0	0	0	0	0	0	845620	0	0	0	0
Q4WIC6;B0XTX3;A0A0J5Q043	4;4;4	Q4WIC6	1	1	S	GDS(1)NGVAAEAPER	GDS(87.36)NGVAAEAPER	3	2	0.59749	1340500	1340500	0	0	0	1340500	0	0	0	0	0	0	335125	0	#DIV/0!	#NAME?	#DIV/0!	#NAME?	0	0	0	1340500	0	0	0	0	0	0	0	0	0	0	0	0	0	0	0	0	0
Q4WVT3;B0Y1V1;A0A0J5Q1I9	55;55;55	Q4WVT3	1	1	S	NLDGGS(1)DGLLNDVVDEIVER	NLDGGS(69.26)DGLLNDVVDEIVER	6	2	-0.11151	555630	555630	0	0	0	0	0	0	0	555630	0	0	0	138908	0	#NAME?	#NUM!	#NAME?	0	0	0	0	0	0	0	0	0	0	0	0	0	0	0	555630	0	0	0	0	0
Q4WNH8;B0Y717;A1DM29;A0A0J5Q1W7	704;704;704;704	Q4WNH8	1	1	S	LQQLHDVDDS(1)DEDQR	LQQLHDVDDS(83.42)DEDQR	10	2	0.48339	1218900	1218900	0	0	1218900	0	0	0	0	0	0	0	304725	0	#DIV/0!	#NAME?	#DIV/0!	#NAME?	1218900	0	0	0	0	0	0	0	0	0	0	0	0	0	0	0	0	0	0	0	0
A1DIK7;A0A0J5Q1W9;Q4WZL8;B0XV78	489;489;490;490	A1DIK7	1	1	S	TLAPMS(1)PR	T(-71.66)LAPMS(71.66)PR	6	2	-0.7661	1525500	1525500	0	0	0	0	0	0	1525500	0	0	0	0	381375	0	#NAME?	#NUM!	#NAME?	0	0	0	0	0	0	0	0	0	0	0	0	1525500	0	0	0	0	0	0	0	0
Q4X1D7;B0XS69;A0A0J5Q256	300;300;300	Q4X1D7	1	2	S	SYADRS(1)PS(1)PR	S(-56.75)Y(-62.59)ADRS(56.75)PS(79.39)PR	8	2	-0.093021	3486300	0	3486300	0	0	3486300	0	0	0	0	0	0	871575	0	#DIV/0!	#NAME?	#DIV/0!	#NAME?	0	0	0	0	3486300	0	0	0	0	0	0	0	0	0	0	0	0	0	0	0	0
A0A0J5Q2E5	296	A0A0J5Q2E5	1	1	S	EKEDALFTPEIQNQS(1)AEAVK	EKEDALFT(-91.04)PEIQNQS(91.04)AEAVK	15	3	0.22496	1027800	1027800	0	0	0	0	0	0	0	1027800	0	0	0	256950	0	#NAME?	#NUM!	#NAME?	0	0	0	0	0	0	0	0	0	0	0	0	0	0	0	1027800	0	0	0	0	0
Q4WN41;B0Y7F8;A0A0J5Q2G0;A1DMH0	322;322;322;324	Q4WN41;A1DMH0	1	3	S	S(1)PS(1)PADS(1)DEIAIER	S(96.49)PS(96.49)PADS(96.49)DEIAIER	1	2	0.19893	666270	0	0	666270	0	0	0	0	0	0	0	666270	0	166568	0	#NAME?	#NUM!	#NAME?	0	0	0	0	0	0	0	0	0	0	0	0	0	0	0	0	0	0	0	0	0
Q4WN41;B0Y7F8;A0A0J5Q2G0;A1DMH0	324;324;324;326	Q4WN41;A1DMH0	1	3	S	S(1)PS(1)PADS(1)DEIAIER	S(96.49)PS(96.49)PADS(96.49)DEIAIER	3	2	0.19893	666270	0	0	666270	0	0	0	0	0	0	0	666270	0	166568	0	#NAME?	#NUM!	#NAME?	0	0	0	0	0	0	0	0	0	0	0	0	0	0	0	0	0	0	0	0	0
Q4WN41;B0Y7F8;A0A0J5Q2G0;A1DMH0	328;328;328;330	Q4WN41;A1DMH0	1	3	S	S(1)PS(1)PADS(1)DEIAIER	S(96.49)PS(96.49)PADS(96.49)DEIAIER	7	2	0.19893	666270	0	0	666270	0	0	0	0	0	0	0	666270	0	166568	0	#NAME?	#NUM!	#NAME?	0	0	0	0	0	0	0	0	0	0	0	0	0	0	0	0	0	0	0	0	0
A0A0J5Q2N6;Q4WMV1;B0Y7Q0;A1CTP7;A1DMR0	315;332;332;314;332	A0A0J5Q2N6	1	3	S	S(1)KEQDY(1)IPS(1)RK	S(71.28)KEQDY(71.28)IPS(71.28)RK	1	2	1.0325	1774400	0	0	1774400	0	0	0	0	1774400	0	0	0	0	443600	0	#NAME?	#NUM!	#NAME?	0	0	0	0	0	0	0	0	0	0	0	0	0	0	1774400	0	0	0	0	0	0
A0A0J5Q2N6;Q4WMV1;B0Y7Q0;A1CTP7;A1DMR0	323;340;340;322;340	A0A0J5Q2N6	1	3	S	S(1)KEQDY(1)IPS(1)RK	S(71.28)KEQDY(71.28)IPS(71.28)RK	9	2	1.0325	1774400	0	0	1774400	0	0	0	0	1774400	0	0	0	0	443600	0	#NAME?	#NUM!	#NAME?	0	0	0	0	0	0	0	0	0	0	0	0	0	0	1774400	0	0	0	0	0	0
Q4X0H7;B0XTD9;A1DHP9;A0A0J5Q2U0	1676;1676;1676;1676	Q4X0H7	1	1	S	S(1)PLGGGLNSR	S(82.84)PLGGGLNS(-82.84)R	1	2	0.62043	7052900	7052900	0	0	0	0	0	0	0	7052900	0	0	0	1763225	0	#NAME?	#NUM!	#NAME?	0	0	0	0	0	0	0	0	0	0	0	0	0	0	0	7052900	0	0	0	0	0
Q4X1Q2;B0XRW3;A0A0J5Q3R5	817;817;817	Q4X1Q2	1	1	S	TTAAEEAES(1)PAEK	T(-86.47)T(-86.47)AAEEAES(86.47)PAEK	9	2	-0.31896	1191500	1191500	0	0	0	669920	0	0	0	0	0	0	167480	0	#DIV/0!	#NAME?	#DIV/0!	#NAME?	0	0	0	669920	0	0	0	0	0	0	0	0	0	0	0	0	0	0	0	0	0
A0A0J5Q3W8;Q4WLN0;B0XM03	229;232;232	A0A0J5Q3W8	1	1	S	LDIPDNEPS(1)PER	LDIPDNEPS(75.57)PER	9	2	-0.23725	1497600	1497600	0	0	0	0	0	0	1497600	0	0	0	0	374400	0	#NAME?	#NUM!	#NAME?	0	0	0	0	0	0	0	0	0	0	0	0	1497600	0	0	0	0	0	0	0	0
Q6MY77;E9QRL5;B0XMP2;A0A0J5Q3X3;A1CP50	498;498;498;498;494	Q6MY77	1	1	S	QENDAAADVS(1)EELQK	QENDAAADVS(104.78)EELQK	10	2	-0.43966	1170600	1170600	0	0	0	0	0	0	0	1170600	0	0	0	292650	0	#NAME?	#NUM!	#NAME?	0	0	0	0	0	0	0	0	0	0	0	0	0	0	0	1170600	0	0	0	0	0
Q8TFZ1;B0XRM7;A0A0J5Q441	580;580;580	Q8TFZ1	1	3	S	KADLVEEEDT(1)DAGT(1)PGRDS(1)PAVPVAAK	KADLVEEEDT(55.25)DAGT(55.25)PGRDS(55.25)PAVPVAAK	19	3	0.8202	880880	0	0	880880	0	0	880880	0	0	0	0	0	220220	0	#DIV/0!	#NAME?	#DIV/0!	#NAME?	0	0	0	0	0	0	0	0	880880	0	0	0	0	0	0	0	0	0	0	0	0
A0A0J5Q5W9;B0Y7Q4;Q4WMU7;A1DMR4;A1CTP3	62;62;62;62;56	A0A0J5Q5W9;A1CTP3	1	1;2	S	DKENIKS(1)S(1)PEK	DKENIKS(92.94)S(92.94)PEK	7	2	-0.23208	4023900	2254100	1769800	0	0	4023900	0	0	0	0	0	0	1005975	0	#DIV/0!	#NAME?	#DIV/0!	#NAME?	0	0	0	2254100	1769800	0	0	0	0	0	0	0	0	0	0	0	0	0	0	0	0
A0A0J5Q5W9;B0Y7Q4;Q4WMU7;A1DMR4;A1CTP3	63;63;63;63;57	A0A0J5Q5W9;A1CTP3	1	2	S	DKENIKS(1)S(1)PEK	DKENIKS(92.94)S(92.94)PEK	8	2	-0.23208	1769800	0	1769800	0	0	1769800	0	0	0	0	0	0	442450	0	#DIV/0!	#NAME?	#DIV/0!	#NAME?	0	0	0	0	1769800	0	0	0	0	0	0	0	0	0	0	0	0	0	0	0	0
A0A0J5SFL1	516	A0A0J5SFL1	1	1	S	GLPS(1)DAEDDEVDEAEDDAAWER	GLPS(86.14)DAEDDEVDEAEDDAAWER	4	2	0.2253	3927800	3927800	0	0	0	3927800	0	0	0	0	0	0	981950	0	#DIV/0!	#NAME?	#DIV/0!	#NAME?	0	0	0	3927800	0	0	0	0	0	0	0	0	0	0	0	0	0	0	0	0	0
Q4WAK3;B0YBX8;A0A0J5SFZ1;A1D938	983;983;1000;982	Q4WAK3	1	4	S	LGS(1)RRS(1)S(1)LAPS(0.999)VT(0.001)R	LGS(68.19)RRS(68.69)S(72.1)LAPS(28.56)VT(-28.56)R	3	2	-0.048396	1670100	0	0	1670100	0	0	0	0	1670100	0	0	0	0	417525	0	#NAME?	#NUM!	#NAME?	0	0	0	0	0	0	0	0	0	0	0	0	0	0	1670100	0	0	0	0	0	0
Q4WAK3;B0YBX8;A0A0J5SFZ1;A1D938	986;986;1003;985	Q4WAK3	1	4	S	LGS(1)RRS(1)S(1)LAPS(0.999)VT(0.001)R	LGS(68.19)RRS(68.69)S(72.1)LAPS(28.56)VT(-28.56)R	6	2	-0.048396	1670100	0	0	1670100	0	0	0	0	1670100	0	0	0	0	417525	0	#NAME?	#NUM!	#NAME?	0	0	0	0	0	0	0	0	0	0	0	0	0	0	1670100	0	0	0	0	0	0
Q4WAK3;B0YBX8;A0A0J5SFZ1;A1D938	987;987;1004;986	Q4WAK3	1	4	S	LGS(1)RRS(1)S(1)LAPS(0.999)VT(0.001)R	LGS(68.19)RRS(68.69)S(72.1)LAPS(28.56)VT(-28.56)R	7	2	-0.048396	1670100	0	0	1670100	0	0	0	0	1670100	0	0	0	0	417525	0	#NAME?	#NUM!	#NAME?	0	0	0	0	0	0	0	0	0	0	0	0	0	0	1670100	0	0	0	0	0	0
Q4WQN5;B0Y4U7;A0A0J5SGZ8	64;64;64	Q4WQN5	1	1	S	TPQPGPQQASQQEQPLS(1)PDAMPR	T(-98.82)PQPGPQQAS(-94.65)QQEQPLS(94.65)PDAMPR	17	3	-0.19262	1339600	1339600	0	0	0	0	0	0	0	1339600	0	0	0	334900	0	#NAME?	#NUM!	#NAME?	0	0	0	0	0	0	0	0	0	0	0	0	0	0	0	1339600	0	0	0	0	0
A4DA10;A0A0J5SP00;A1CZN0	79;79;79	A4DA10	1	1	S	KEQLS(1)PPLDFK	KEQLS(73.93)PPLDFK	5	2	-0.28918	574830	574830	0	0	574830	0	0	0	0	0	0	0	143708	0	#DIV/0!	#NAME?	#DIV/0!	#NAME?	574830	0	0	0	0	0	0	0	0	0	0	0	0	0	0	0	0	0	0	0	0
Q4WTM9;B0Y356;A1CZL7;A0A0J5SP09;A1C4N6;Q5AS60	255;255;255;255;255;255	Q4WTM9;Q5AS60	1	1	S	EQVLES(1)V	EQVLES(77.32)V	6	1	0.67961	4094400	4094400	0	0	0	3210700	0	0	0	0	0	0	802675	0	#DIV/0!	#NAME?	#DIV/0!	#NAME?	0	0	0	3210700	0	0	0	0	0	0	0	0	0	0	0	0	0	0	0	0	0
Q4WU40;B0Y3L7;A0A0J5SPF2;A1DFB7	57;57;57;57	Q4WU40	1	1	S	S(1)QAGEVAETAK	S(75.77)QAGEVAET(-75.77)AK	1	2	0.34917	556400	556400	0	0	0	0	0	0	0	0	556400	0	0	139100	0	#NAME?	#NUM!	#NAME?	0	0	0	0	0	0	0	0	0	0	0	0	0	0	0	0	0	0	556400	0	0
A0A0J5STN1;Q4WT49;B0XQH4	143;149;149	A0A0J5STN1	1	1	S	S(1)GAGVGDEAGAVQK	S(92.27)GAGVGDEAGAVQK	1	2	1.3672	1651000	1651000	0	0	0	0	0	0	0	1651000	0	0	0	412750	0	#NAME?	#NUM!	#NAME?	0	0	0	0	0	0	0	0	0	0	0	0	0	0	0	1651000	0	0	0	0	0
A1DH59;A0A0J5SVT4;B0XSH5;A4D9A8	362;362;362;362	A1DH59	1	1	S	PRDS(1)DDDLR	PRDS(90.91)DDDLR	4	2	-0.73183	639800	639800	0	0	0	0	0	0	0	639800	0	0	0	159950	0	#NAME?	#NUM!	#NAME?	0	0	0	0	0	0	0	0	0	0	0	0	0	0	0	639800	0	0	0	0	0
Q4X181;B0XSC3;A0A0J5SVX3	77;77;77	Q4X181	1	2;3	S	RGS(1)S(1)GS(1)EAGDDGQQGDEVSVLSR	RGS(69.04)S(69.15)GS(69.37)EAGDDGQQGDEVS(-69.04)VLS(-69.58)R	3	2	-0.15756	1047400	0	1047400	0	0	0	0	0	0	1047400	0	0	0	261850	0	#NAME?	#NUM!	#NAME?	0	0	0	0	0	0	0	0	0	0	0	0	0	0	0	0	1047400	0	0	0	0
Q4X181;B0XSC3;A0A0J5SVX3	78;78;78	Q4X181	1	2;3	S	RGS(1)S(1)GS(1)EAGDDGQQGDEVSVLSR	RGS(69.04)S(69.15)GS(69.37)EAGDDGQQGDEVS(-69.04)VLS(-69.58)R	4	2	-0.15756	1047400	0	1047400	0	0	0	0	0	0	1047400	0	0	0	261850	0	#NAME?	#NUM!	#NAME?	0	0	0	0	0	0	0	0	0	0	0	0	0	0	0	0	1047400	0	0	0	0
Q4X181;B0XSC3;A0A0J5SVX3	80;80;80	Q4X181	1	2;3	S	RGS(1)S(1)GS(1)EAGDDGQQGDEVSVLSR	RGS(69.04)S(69.15)GS(69.37)EAGDDGQQGDEVS(-69.04)VLS(-69.58)R	6	2	-0.15756	1047400	0	1047400	0	0	0	0	0	0	1047400	0	0	0	261850	0	#NAME?	#NUM!	#NAME?	0	0	0	0	0	0	0	0	0	0	0	0	0	0	0	0	1047400	0	0	0	0
A1DDS6;A0A0J5SY84;Q4WVM9;B0Y1H4	25;25;25;25	A1DDS6	1	1	S	KLS(1)DQEEAAFR	KLS(75.76)DQEEAAFR	3	2	-0.46295	909110	909110	0	0	0	0	0	0	0	909110	0	0	0	227278	0	#NAME?	#NUM!	#NAME?	0	0	0	0	0	0	0	0	0	0	0	0	0	0	0	909110	0	0	0	0	0
Q5AW31;A0A1U8QL46	678;678	Q5AW31	1	2	S	IMAS(1)HMVS(1)IADLEK	IMAS(108.23)HMVS(108.23)IADLEK	4	2	0.54204	9330800	0	9330800	0	0	0	0	0	0	0	0	9330800	0	2332700	0	#NAME?	#NUM!	#NAME?	0	0	0	0	0	0	0	0	0	0	0	0	0	0	0	0	0	0	0	0	0
Q5AW31;A0A1U8QL46	682;682	Q5AW31	1	2	S	IMAS(1)HMVS(1)IADLEK	IMAS(108.23)HMVS(108.23)IADLEK	8	2	0.54204	9330800	0	9330800	0	0	0	0	0	0	0	0	9330800	0	2332700	0	#NAME?	#NUM!	#NAME?	0	0	0	0	0	0	0	0	0	0	0	0	0	0	0	0	0	0	0	0	0
Q5B2H0;A0A1U8QPL6	224;224	Q5B2H0	1	2	S	RGNPKY(1)S(1)EAFK	RGNPKY(86.14)S(86.14)EAFK	7	2	-0.84872	1533800	0	1533800	0	0	1533800	0	0	0	0	0	0	383450	0	#DIV/0!	#NAME?	#DIV/0!	#NAME?	0	0	0	0	1533800	0	0	0	0	0	0	0	0	0	0	0	0	0	0	0	0
Q5B213;A0A1U8QWV7	330;330	Q5B213	1	3	S	Y(1)PDS(1)VKAIFDIT(1)R	Y(108.36)PDS(108.36)VKAIFDIT(108.36)R	4	2	0.89005	8502800	0	0	8502800	0	0	0	0	8502800	0	0	0	0	2125700	0	#NAME?	#NUM!	#NAME?	0	0	0	0	0	0	0	0	0	0	0	0	0	0	8502800	0	0	0	0	0	0
Q5B018;A0A1U8QYQ7	147;147	Q5B018	1	2	S	ERNS(1)ILS(1)MGGGLMGR	ERNS(58.49)ILS(58.49)MGGGLMGR	4	2	-0.12777	1160700	0	1160700	0	1160700	0	0	0	0	0	0	0	290175	0	#DIV/0!	#NAME?	#DIV/0!	#NAME?	0	1160700	0	0	0	0	0	0	0	0	0	0	0	0	0	0	0	0	0	0	0
Q5B018;A0A1U8QYQ7	150;150	Q5B018	1	2	S	ERNS(1)ILS(1)MGGGLMGR	ERNS(58.49)ILS(58.49)MGGGLMGR	7	2	-0.12777	1160700	0	1160700	0	1160700	0	0	0	0	0	0	0	290175	0	#DIV/0!	#NAME?	#DIV/0!	#NAME?	0	1160700	0	0	0	0	0	0	0	0	0	0	0	0	0	0	0	0	0	0	0
A1C7U6	1039	A1C7U6	1	2	S	QPIEPAEDDEPAS(1)DS(1)DLER	QPIEPAEDDEPAS(64.25)DS(64.25)DLER	13	2	0.21848	1732200	0	1732200	0	0	0	0	0	1732200	0	0	0	0	433050	0	#NAME?	#NUM!	#NAME?	0	0	0	0	0	0	0	0	0	0	0	0	0	1732200	0	0	0	0	0	0	0
A1C7U6	1041	A1C7U6	1	2	S	QPIEPAEDDEPAS(1)DS(1)DLER	QPIEPAEDDEPAS(64.25)DS(64.25)DLER	15	2	0.21848	1732200	0	1732200	0	0	0	0	0	1732200	0	0	0	0	433050	0	#NAME?	#NUM!	#NAME?	0	0	0	0	0	0	0	0	0	0	0	0	0	1732200	0	0	0	0	0	0	0
A1C7X9	13	A1C7X9	1	4	S	MAT(0.263)LAS(0.827)S(0.91)PPAS(1)PS(1)WPKRR	MAT(-6.3)LAS(6.3)S(9.15)PPAS(41.12)PS(62)WPKRR	13	3	-2.7775	829050	0	0	829050	0	829050	0	0	0	0	0	0	207262	0	#DIV/0!	#NAME?	#DIV/0!	#NAME?	0	0	0	0	0	829050	0	0	0	0	0	0	0	0	0	0	0	0	0	0	0
A1CFW6	219	A1CFW6	1	1	S	RDPLLAAS(1)R	RDPLLAAS(72.85)R	8	2	-0.19035	6638300	6638300	0	0	0	0	0	0	0	6638300	0	0	0	1659575	0	#NAME?	#NUM!	#NAME?	0	0	0	0	0	0	0	0	0	0	0	0	0	0	0	6638300	0	0	0	0	0
A1CNW2;A1D1S2	244;253	A1CNW2	1	1	S	S(1)AIVWHADK	S(67.98)AIVWHADK	1	2	-0.90616	855840	855840	0	0	0	0	855840	0	0	0	0	0	213960	0	#DIV/0!	#NAME?	#DIV/0!	#NAME?	0	0	0	0	0	0	855840	0	0	0	0	0	0	0	0	0	0	0	0	0	0
A1CUE3;A1DP24;A0A0J5Q734;Q4WLM1;B0XM21	1004;1077;1059;1077;1077	A1CUE3;A1DP24	1	1	S	WGQEIGDNADEDYDLS(1)DG	WGQEIGDNADEDY(-65.71)DLS(65.71)DG	16	2	0.29278	1236800	1236800	0	0	0	1236800	0	0	0	0	0	0	309200	0	#DIV/0!	#NAME?	#DIV/0!	#NAME?	0	0	0	1236800	0	0	0	0	0	0	0	0	0	0	0	0	0	0	0	0	0
Q4WT61;A1D338;C8VSQ5;Q5BDZ5	110;110;109;109	Q4WT61	1	1	S	S(1)FDISAR	S(71.99)FDIS(-71.99)AR	1	2	0.2028	3151600	3151600	0	0	0	0	0	0	0	0	3151600	0	0	787900	0	#NAME?	#NUM!	#NAME?	0	0	0	0	0	0	0	0	0	0	0	0	0	0	0	0	0	0	3151600	0	0
A1D688	465	A1D688	1	2	S	LIEEVS(1)DEEMADADS(1)DEEPK	LIEEVS(96.1)DEEMADADS(96.1)DEEPK	6	3	4.3067	1638600	0	1638600	0	0	1638600	0	0	0	0	0	0	409650	0	#DIV/0!	#NAME?	#DIV/0!	#NAME?	0	0	0	0	1638600	0	0	0	0	0	0	0	0	0	0	0	0	0	0	0	0
A1D688	474	A1D688	1	2	S	LIEEVS(1)DEEMADADS(1)DEEPK	LIEEVS(96.1)DEEMADADS(96.1)DEEPK	15	3	4.3067	1638600	0	1638600	0	0	1638600	0	0	0	0	0	0	409650	0	#DIV/0!	#NAME?	#DIV/0!	#NAME?	0	0	0	0	1638600	0	0	0	0	0	0	0	0	0	0	0	0	0	0	0	0
A1D9J4	932	A1D9J4	1	2	S	QMEQKLAQGAS(1)DEMFGS(1)R	QMEQKLAQGAS(51.59)DEMFGS(51.59)R	11	4	1.4394	2419200	0	2419200	0	0	2419200	0	0	0	0	0	0	604800	0	#DIV/0!	#NAME?	#DIV/0!	#NAME?	0	0	0	0	2419200	0	0	0	0	0	0	0	0	0	0	0	0	0	0	0	0
A1D9J4	938	A1D9J4	1	2	S	QMEQKLAQGAS(1)DEMFGS(1)R	QMEQKLAQGAS(51.59)DEMFGS(51.59)R	17	4	1.4394	2419200	0	2419200	0	0	2419200	0	0	0	0	0	0	604800	0	#DIV/0!	#NAME?	#DIV/0!	#NAME?	0	0	0	0	2419200	0	0	0	0	0	0	0	0	0	0	0	0	0	0	0	0
A1DB41	370	A1DB41	1	1	S	PAS(1)PLAK	PAS(90.6)PLAK	3	2	0.25184	306950	306950	0	0	0	0	0	306950	0	0	0	0	76737.5	0	#DIV/0!	#NAME?	#DIV/0!	#NAME?	0	0	0	0	0	0	0	0	0	306950	0	0	0	0	0	0	0	0	0	0	0
A1DEU8	97	A1DEU8	1	1	S	ETHHAYENSLDLES(1)GDEDGPVVVR	ET(-80.09)HHAY(-80.48)ENS(-76.71)LDLES(76.71)GDEDGPVVVR	14	3	-0.088461	4138700	4138700	0	0	0	0	0	0	0	4138700	0	0	0	1034675	0	#NAME?	#NUM!	#NAME?	0	0	0	0	0	0	0	0	0	0	0	0	0	0	0	4138700	0	0	0	0	0
A1DEZ9	4	A1DEZ9	1	1	S	S(1)LDEIIAERPQK	S(92.86)LDEIIAERPQK	1	2	-0.021209	1656500	1656500	0	0	0	0	0	0	0	0	0	1656500	0	414125	0	#NAME?	#NUM!	#NAME?	0	0	0	0	0	0	0	0	0	0	0	0	0	0	0	0	0	0	0	0	0
A1DIG0	55	A1DIG0	1	1	S	QLDADEHFQS(1)IDK	QLDADEHFQS(59.12)IDK	10	3	1.8537	706050	706050	0	0	706050	0	0	0	0	0	0	0	176512	0	#DIV/0!	#NAME?	#DIV/0!	#NAME?	706050	0	0	0	0	0	0	0	0	0	0	0	0	0	0	0	0	0	0	0	0
Q4WM37;B0Y8H2;A1DNI1;A0A0J5T051	1902;1902;1902;1875	Q4WM37	1	3	S	AMS(1)PMVQARPES(1)S(1)LDR	AMS(107.78)PMVQARPES(107.78)S(107.78)LDR	13	2	-0.45422	1476700	0	0	1476700	0	1476700	0	0	0	0	0	0	369175	0	#DIV/0!	#NAME?	#DIV/0!	#NAME?	0	0	0	0	0	1476700	0	0	0	0	0	0	0	0	0	0	0	0	0	0	0
A4DA62;B0YEN0	241;249	A4DA62	1	1;2;3;4;5	S	LEEEQNHS(1)S(1)S(1)S(1)S(1)DHER	LEEEQNHS(98.88)S(98.88)S(98.88)S(98.88)S(98.88)DHER	9	2	-0.231	9095700	9095700	0	0	0	0	0	0	9095700	0	0	0	0	2273925	0	#NAME?	#NUM!	#NAME?	0	0	0	0	0	0	0	0	0	0	0	0	9095700	0	0	0	0	0	0	0	0
A4DA62;B0YEN0	244;252	A4DA62	1	1;2;3;4;5	S	LEEEQNHS(1)S(1)S(1)S(1)S(1)DHER	LEEEQNHS(98.88)S(98.88)S(98.88)S(98.88)S(98.88)DHER	12	2	-0.231	2219000	2219000	0	0	0	0	0	0	1268000	0	0	0	0	317000	0	#NAME?	#NUM!	#NAME?	0	0	0	0	0	0	0	0	0	0	0	0	1268000	0	0	0	0	0	0	0	0
Q4WKB9;B0XMV1;A1CRZ5	801;801;797	Q4WKB9	1	3;4	S	RY(0.003)S(0.998)S(1)QS(1)LS(1)PPR	RY(-26.53)S(26.53)S(33.65)QS(41.43)LS(69.41)PPR	8	2	0.02597	1208500	0	0	1208500	0	0	471570	0	0	0	0	0	117892	0	#DIV/0!	#NAME?	#DIV/0!	#NAME?	0	0	0	0	0	0	0	0	471570	0	0	0	0	0	0	0	0	0	0	0	0
Q4X1R8;B0XRU8;A0A0J5PZK7	172;172;113	Q4X1R8	1	1;4	S	EKS(1)S(1)DEES(1)DS(1)DVQPLQK	EKS(135.69)S(135.69)DEES(135.69)DS(135.69)DVQPLQK	8	2	0.097664	1067000	1067000	0	0	0	0	0	0	1067000	0	0	0	0	266750	0	#NAME?	#NUM!	#NAME?	0	0	0	0	0	0	0	0	0	0	0	0	1067000	0	0	0	0	0	0	0	0
CON__P02662	115	CON__P02662	1	1	S	VPQLEIVPNS(1)AEER	VPQLEIVPNS(71.34)AEER	10	2	0.41633	862390	862390	0	0	0	0	0	0	0	0	862390	0	0	215598	0	#NAME?	#NUM!	#NAME?	0	0	0	0	0	0	0	0	0	0	0	0	0	0	0	0	0	0	862390	0	0
Q4WEW0	252	Q4WEW0	1	1;2;3	S	SAQEMLDS(1)ES(1)DS(1)EDRFER	S(-61.87)AQEMLDS(61.87)ES(89.62)DS(98.45)EDRFER	10	3	-0.33427	580250	580250	0	0	0	0	0	0	0	580250	0	0	0	145062	0	#NAME?	#NUM!	#NAME?	0	0	0	0	0	0	0	0	0	0	0	0	0	0	0	580250	0	0	0	0	0
		REV__Q4X033	1	1	S	TDADDGEGVS(1)K	T(-64.48)DADDGEGVS(64.48)K	10	2	0.35688	259050	259050	0	0	0	0	0	0	0	0	0	259050	0	64762.5	0	#NAME?	#NUM!	#NAME?	0	0	0	0	0	0	0	0	0	0	0	0	0	0	0	0	0	0	0	0	0
		REV__Q4WIZ4	1	2	S	IDS(1)DEAFS(1)VIR	IDS(69.85)DEAFS(69.85)VIR	3	2	1.9799	2083500	0	2083500	0	0	0	0	0	0	2083500	0	0	0	520875	0	#NAME?	#NUM!	#NAME?	0	0	0	0	0	0	0	0	0	0	0	0	0	0	0	0	2083500	0	0	0	0
		REV__Q4WIZ4	1	2	S	IDS(1)DEAFS(1)VIR	IDS(69.85)DEAFS(69.85)VIR	8	2	1.9799	2083500	0	2083500	0	0	0	0	0	0	2083500	0	0	0	520875	0	#NAME?	#NUM!	#NAME?	0	0	0	0	0	0	0	0	0	0	0	0	0	0	0	0	2083500	0	0	0	0
		REV__A1D9I7	1	1	S	KEGINS(1)IK	KEGINS(96.67)IK	6	2	-0.77848	432970	432970	0	0	0	0	0	432970	0	0	0	0	108242	0	#DIV/0!	#NAME?	#DIV/0!	#NAME?	0	0	0	0	0	0	0	0	0	432970	0	0	0	0	0	0	0	0	0	0	0
		REV__A1D9Q1	1	1	S	TGS(1)IDIK	T(-64.57)GS(64.57)IDIK	3	2	-0.54184	865400	865400	0	0	0	865400	0	0	0	0	0	0	216350	0	#DIV/0!	#NAME?	#DIV/0!	#NAME?	0	0	0	865400	0	0	0	0	0	0	0	0	0	0	0	0	0	0	0	0	0
B0YD16;A0A0J5PFF2	64;64	B0YD16	1	3	T	S(0.116)KS(0.884)VIGS(1)DT(1)DADEDEDLKR	S(-8.81)KS(8.81)VIGS(63.9)DT(63.9)DADEDEDLKR	9	3	0.17227	1762700	0	0	1762700	0	1762700	0	0	0	0	0	0	440675	0	#DIV/0!	#NAME?	#DIV/0!	#NAME?	0	0	0	0	0	1762700	0	0	0	0	0	0	0	0	0	0	0	0	0	0	0
Q4WKG6;B0XMJ2;A0A0J5PM23	1105;1105;1113	Q4WKG6	1	1	T	EAEDDDDAET(1)EPFDNK	EAEDDDDAET(84.51)EPFDNK	10	2	2.3293	10150000	10150000	0	0	0	10150000	0	0	0	0	0	0	2537500	0	#DIV/0!	#NAME?	#DIV/0!	#NAME?	0	0	0	10150000	0	0	0	0	0	0	0	0	0	0	0	0	0	0	0	0	0
Q4WV54;B0Y0T3;A0A0J5PSY8	233;233;233	Q4WV54	1		T	NDNVQDGPET(1)EDEK	NDNVQDGPET(99.73)EDEK	10	2	-0.047504	1632300	1632300	0	0	0	0	0	0	1632300	0	0	0	0	408075	0	#NAME?	#NUM!	#NAME?	0	0	0	0	0	0	0	0	0	0	0	0	1632300	0	0	0	0	0	0	0	0
Q4WVA3;B0Y0Y4;A1DE51;A0A0J5PT55	2;2;2;2	Q4WVA3	1	1	T	T(1)EHDDDLVASK	T(69.86)EHDDDLVAS(-69.86)K	1	2	0.099953	2598400	2598400	0	0	0	0	0	0	0	2598400	0	0	0	649600	0	#NAME?	#NUM!	#NAME?	0	0	0	0	0	0	0	0	0	0	0	0	0	0	0	2598400	0	0	0	0	0
Q4WY51;A0A0J5PU71;B0XXA4;A1D6P3	362;362;362;362	Q4WY51	1	2	T	SQET(1)PVS(1)AK	S(-78.27)QET(78.27)PVS(101.81)AK	4	2	0.42814	656700	0	656700	0	0	656700	0	0	0	0	0	0	164175	0	#DIV/0!	#NAME?	#DIV/0!	#NAME?	0	0	0	0	656700	0	0	0	0	0	0	0	0	0	0	0	0	0	0	0	0
A0A0J5PWS2;Q4WTI5;B0XQ40;A1D3F7	74;75;75;75	A0A0J5PWS2	1	2	T	QRT(1)LDDEELDS(1)GDDIDRYDR	QRT(109.92)LDDEELDS(72.99)GDDIDRY(-72.99)DR	3	3	0.32249	2910800	0	2910800	0	0	0	0	0	0	2910800	0	0	0	727700	0	#NAME?	#NUM!	#NAME?	0	0	0	0	0	0	0	0	0	0	0	0	0	0	0	0	2910800	0	0	0	0
A1D350;Q4WT72;B0XQF1;A0A0J5Q0Z5;Q5BDY0;A0A1U8QUT9;A1CQ85	632;731;731;731;737;737;748	A1D350	1	3;4	T	RRDS(1)DT(1)ES(1)VAS(1)R	RRDS(61.73)DT(61.73)ES(61.73)VAS(61.73)R	6	2	0.62827	5933400	0	0	5933400	5933400	0	0	0	0	0	0	0	1483350	0	#DIV/0!	#NAME?	#DIV/0!	#NAME?	0	0	5933400	0	0	0	0	0	0	0	0	0	0	0	0	0	0	0	0	0	0
A0A0J5Q213;Q4X189;B0XSB4	362;349;349	A0A0J5Q213	1	1	T	DKPFGAADADEEEEEEDEAET(1)GPK	DKPFGAADADEEEEEEDEAET(57.35)GPK	21	3	0.17622	784430	784430	0	0	0	784430	0	0	0	0	0	0	196108	0	#DIV/0!	#NAME?	#DIV/0!	#NAME?	0	0	0	784430	0	0	0	0	0	0	0	0	0	0	0	0	0	0	0	0	0
Q8TFZ1;B0XRM7;A0A0J5Q441	571;571;571	Q8TFZ1	1	3	T	KADLVEEEDT(1)DAGT(1)PGRDS(1)PAVPVAAK	KADLVEEEDT(55.25)DAGT(55.25)PGRDS(55.25)PAVPVAAK	10	3	0.8202	880880	0	0	880880	0	0	880880	0	0	0	0	0	220220	0	#DIV/0!	#NAME?	#DIV/0!	#NAME?	0	0	0	0	0	0	0	0	880880	0	0	0	0	0	0	0	0	0	0	0	0
Q8TFZ1;B0XRM7;A0A0J5Q441	575;575;575	Q8TFZ1	1	3	T	KADLVEEEDT(1)DAGT(1)PGRDS(1)PAVPVAAK	KADLVEEEDT(55.25)DAGT(55.25)PGRDS(55.25)PAVPVAAK	14	3	0.8202	880880	0	0	880880	0	0	880880	0	0	0	0	0	220220	0	#DIV/0!	#NAME?	#DIV/0!	#NAME?	0	0	0	0	0	0	0	0	880880	0	0	0	0	0	0	0	0	0	0	0	0
Q4WD94;B0YD55;A0A0J5SED7;A1DLN2	112;112;112;112	Q4WD94	1	1	T	NFT(1)DDDAPLLDNPR	NFT(85.52)DDDAPLLDNPR	3	2	-0.2145	744850	744850	0	0	0	0	0	0	0	0	744850	0	0	186212	0	#NAME?	#NUM!	#NAME?	0	0	0	0	0	0	0	0	0	0	0	0	0	0	0	0	0	0	744850	0	0
Q5BBD2;A0A1U8QI37	200;200	Q5BBD2	1		T	ALQTSGALFMRS(1)VMGT(1)R	ALQT(-56.35)S(-56.35)GALFMRS(56.35)VMGT(87.38)R	16	2	-0.21549	1994200	0	1994200	0	0	0	0	0	1994200	0	0	0	0	498550	0	#NAME?	#NUM!	#NAME?	0	0	0	0	0	0	0	0	0	0	0	0	0	1994200	0	0	0	0	0	0	0
Q5B213;A0A1U8QWV7	338;338	Q5B213	1	3	T	Y(1)PDS(1)VKAIFDIT(1)R	Y(108.36)PDS(108.36)VKAIFDIT(108.36)R	12	2	0.89005	8502800	0	0	8502800	0	0	0	0	8502800	0	0	0	0	2125700	0	#NAME?	#NUM!	#NAME?	0	0	0	0	0	0	0	0	0	0	0	0	0	0	8502800	0	0	0	0	0	0
A1CV88	149	A1CV88	1	3	T	VMQT(1)AVQDAT(1)WAIKHKAT(1)EK	VMQT(58.27)AVQDAT(58.27)WAIKHKAT(58.27)EK	4	4	2.3317	784500	0	0	784500	0	0	0	0	784500	0	0	0	0	196125	0	#NAME?	#NUM!	#NAME?	0	0	0	0	0	0	0	0	0	0	0	0	0	0	784500	0	0	0	0	0	0
A1CV88	155	A1CV88	1	3	T	VMQT(1)AVQDAT(1)WAIKHKAT(1)EK	VMQT(58.27)AVQDAT(58.27)WAIKHKAT(58.27)EK	10	4	2.3317	784500	0	0	784500	0	0	0	0	784500	0	0	0	0	196125	0	#NAME?	#NUM!	#NAME?	0	0	0	0	0	0	0	0	0	0	0	0	0	0	784500	0	0	0	0	0	0
A1CV88	163	A1CV88	1	3	T	VMQT(1)AVQDAT(1)WAIKHKAT(1)EK	VMQT(58.27)AVQDAT(58.27)WAIKHKAT(58.27)EK	18	4	2.3317	784500	0	0	784500	0	0	0	0	784500	0	0	0	0	196125	0	#NAME?	#NUM!	#NAME?	0	0	0	0	0	0	0	0	0	0	0	0	0	0	784500	0	0	0	0	0	0
Q4W9Q9;B0YEF1;A0A0J5PR29	382;382;343	Q4W9Q9	1	1	T	EAKGWT(1)GPLAWLGLGSDSDSK	EAKGWT(69.98)GPLAWLGLGS(-69.98)DS(-71.85)DS(-71.85)K	6	3	-1.8478	1242900	1242900	0	0	0	0	0	0	0	0	0	1242900	0	310725	0	#NAME?	#NUM!	#NAME?	0	0	0	0	0	0	0	0	0	0	0	0	0	0	0	0	0	0	0	0	0
		REV__A1C606	1	1	T	QDVNQVVVNVT(1)R	QDVNQVVVNVT(90.23)R	11	2	-0.066576	55407000	55407000	0	0	0	55407000	0	0	0	0	0	0	13851750	0	#DIV/0!	#NAME?	#DIV/0!	#NAME?	0	0	0	55407000	0	0	0	0	0	0	0	0	0	0	0	0	0	0	0	0	0
Q5B213;A0A1U8QWV7	327;327	Q5B213	1	3	Y	Y(1)PDS(1)VKAIFDIT(1)R	Y(108.36)PDS(108.36)VKAIFDIT(108.36)R	1	2	0.89005	8502800	0	0	8502800	0	0	0	0	8502800	0	0	0	0	2125700	0	#NAME?	#NUM!	#NAME?	0	0	0	0	0	0	0	0	0	0	0	0	0	0	8502800	0	0	0	0	0	0
Q4WV61;B0Y0U0;A1DE93	49;49;49	Q4WV61	1	2	Y	Y(1)LEEEKRY(1)PR	Y(73.66)LEEEKRY(73.66)PR	1	2	1.3213	733670	0	733670	0	0	0	0	0	0	0	733670	0	0	183418	0	#NAME?	#NUM!	#NAME?	0	0	0	0	0	0	0	0	0	0	0	0	0	0	0	0	0	0	0	733670	0
Q4WV61;B0Y0U0;A1DE93	56;56;56	Q4WV61	1	2	Y	Y(1)LEEEKRY(1)PR	Y(73.66)LEEEKRY(73.66)PR	8	2	1.3213	733670	0	733670	0	0	0	0	0	0	0	733670	0	0	183418	0	#NAME?	#NUM!	#NAME?	0	0	0	0	0	0	0	0	0	0	0	0	0	0	0	0	0	0	0	733670	0
A0A0J5PLT8;Q4WK59;B0XN13;A1D4Q4	210;218;218;218	A0A0J5PLT8	1	1	S	DGEEYADEMS(1)EIILDDKEGYIGEK	DGEEY(-102.61)ADEMS(102.61)EIILDDKEGY(-154.15)IGEK	10	3	-0.47889	206100000	206100000	0	0	12307000	14560000	5971600	4565100	36261000	15629000	10349000	4449800	9350925	16672200	0.560869	#NAME?	-0.834263	#NAME?	12307000	0	0	14560000	0	0	5971600	0	0	4565100	0	0	36261000	0	0	15629000	0	0	10349000	0	0
A0A0J5SDI1;Q4WQ26;B0Y6W4	174;174;174	A0A0J5SDI1	1	1	S	GAS(1)PAPQTTTTTTTTNK	GAS(80.1)PAPQT(-80.1)T(-90.72)T(-98.07)T(-138.58)T(-173.37)T(-208.25)T(-233.15)T(-251.04)NK	3	2	-0.177	166820000	166820000	0	0	1164000	26694000	15419000	8810200	21964000	40405000	20404000	5104200	13021800	21969300	0.592727	#NAME?	-0.75456	#NAME?	1164000	0	0	26694000	0	0	15419000	0	0	8810200	0	0	21964000	0	0	40405000	0	0	20404000	0	0
A1CE66	42	A1CE66	1	1	S	KFDDEEDEEVLDSWDAAEDS(1)EVER	KFDDEEDEEVLDS(-136.16)WDAAEDS(136.16)EVER	20	3	0.15432	154220000	154220000	0	0	32945000	0	0	7418700	0	50835000	0	60932000	10090925	27941750	0.361141	#NAME?	-1.46936	#NAME?	32945000	0	0	0	0	0	0	0	0	7418700	0	0	0	0	0	50835000	0	0	0	0	0
A0A0J5Q0T7;Q6MYC3;E9RBN4;B0XRL1	208;296;296;296	A0A0J5Q0T7	1	1	S	DGES(1)EADGEDFSEVYEELVK	DGES(99.81)EADGEDFS(-99.81)EVY(-123.99)EELVK	4	2	-0.13777	7837800	7837800	0	0	832110	512260	601250	0	0	853000	0	0	486405	213250	2.28091	#NAME?	1.18961	#NAME?	832110	0	0	512260	0	0	601250	0	0	0	0	0	0	0	0	853000	0	0	0	0	0
Q4WY35;B0XXC1;A0A0J5PU41	135;135;135	Q4WY35	1	1	S	SGLYLAGDS(1)DDDDEISSR	S(-128.54)GLY(-144.35)LAGDS(103.79)DDDDEIS(-103.79)S(-125.07)R	9	2	0.19266	29791000	29791000	0	0	4010700	3973900	3836600	1426500	4872900	5218900	2843100	3608800	3311925	4135925	0.80077	#NAME?	-0.32054	#NAME?	4010700	0	0	3973900	0	0	3836600	0	0	1426500	0	0	4872900	0	0	5218900	0	0	2843100	0	0
A0A0J5PKR9;B0XP40;Q4WJM2	193;128;128	A0A0J5PKR9	1	1	S	S(1)IDESIAER	S(68.65)IDES(-68.65)IAER	1	2	-0.41787	15702000	15702000	0	0	1626900	0	0	518220	2482700	3372500	0	0	536280	1463800	0.366362	#NAME?	-1.44866	#NAME?	1626900	0	0	0	0	0	0	0	0	518220	0	0	2482700	0	0	3372500	0	0	0	0	0
Q4WJ64;A0A0J5PKU2;B0XPS9;A1D3R8;Q4WRU6;B0XN52;A0A0J5PJ22	319;319;319;322;658;658;658	Q4WJ64	1	1;2	S	KAS(1)PQIKS(1)R	KAS(74.78)PQIKS(74.78)R	3	2	0.2063	42890000	42890000	0	0	908780	6501500	3021400	2442400	2374600	2874000	2355600	0	3218520	1901050	1.69302	#NAME?	0.759601	#NAME?	908780	0	0	6501500	0	0	3021400	0	0	2442400	0	0	2374600	0	0	2874000	0	0	2355600	0	0
A1D3I6	146	A1D3I6	1	2	S	EVIVIS(1)DDDDS(1)DAEEGEVSR	EVIVIS(99.3)DDDDS(65.78)DAEEGEVS(-65.78)R	6	2	-0.82238	8606300	0	8606300	0	1431000	1549600	0	0	2328200	2053400	0	1244100	745150	1406425	0.529819	#NAME?	-0.91643	#NAME?	0	1431000	0	0	1549600	0	0	0	0	0	0	0	0	2328200	0	0	2053400	0	0	0	0
A1D3I6	151	A1D3I6	1	2	S	EVIVIS(1)DDDDS(1)DAEEGEVSR	EVIVIS(94.71)DDDDS(72.86)DAEEGEVS(-72.86)R	11	2	0.66858	8606300	0	8606300	0	1431000	1549600	0	0	2328200	2053400	0	1244100	745150	1406425	0.529819	#NAME?	-0.91643	#NAME?	0	1431000	0	0	1549600	0	0	0	0	0	0	0	0	2328200	0	0	2053400	0	0	0	0
A0A0J5PKV1;Q4WAM6;B0YC00;A1D963	1293;1309;1309;1293	A0A0J5PKV1;A1D963	1	1;2;3	S	FKGDDS(1)S(1)S(1)DEIPEEPEEVSK	FKGDDS(84.62)S(84.79)S(88.62)DEIPEEPEEVS(-84.62)K	6	3	0.24532	24426000	8375900	16050000	0	2494000	1712600	1393100	1486400	9009400	4262500	0	1570500	1771525	3710600	0.477423	#NAME?	-1.06666	#NAME?	2494000	0	0	0	1712600	0	1393100	0	0	665630	820810	0	3823100	5186300	0	0	4262500	0	0	0	0
Q4WGY6;B0YBB9	16;16	Q4WGY6	1	2;3	S	DIIPS(1)EDS(1)ES(1)DIMEVINDNVIVASK	DIIPS(80.56)EDS(80.56)ES(80.56)DIMEVINDNVIVAS(-80.56)K	8	3	-1.5436	4032900	0	2474900	1558100	0	0	0	993580	1877200	0	0	1162100	248395	759825	0.326911	#NAME?	-1.61303	#NAME?	0	0	0	0	0	0	0	0	0	0	0	993580	0	1877200	0	0	0	0	0	0	0
Q4WGY6;B0YBB9	18;18	Q4WGY6	1	2;3	S	DIIPS(1)EDS(1)ES(1)DIMEVINDNVIVASK	DIIPS(80.56)EDS(80.56)ES(80.56)DIMEVINDNVIVAS(-80.56)K	10	3	-1.5436	4032900	0	2474900	1558100	0	0	0	993580	1877200	0	0	1162100	248395	759825	0.326911	#NAME?	-1.61303	#NAME?	0	0	0	0	0	0	0	0	0	0	0	993580	0	1877200	0	0	0	0	0	0	0
Q4W9V3;B0YEJ8;A0A0J5SLC6	549;549;549	Q4W9V3	1	1	S	TLEQLSGEEYESDTLVQNS(1)PMIQAEK	T(-167.34)LEQLS(-146.96)GEEY(-136.26)ES(-131.7)DT(-126.35)LVQNS(126.35)PMIQAEK	19	3	-0.29351	6267200	6267200	0	0	0	0	0	1619000	2264800	0	0	2383400	404750	1162050	0.348307	#NAME?	-1.52157	#NAME?	0	0	0	0	0	0	0	0	0	1619000	0	0	2264800	0	0	0	0	0	0	0	0
Q4WZF1;B0XVL1;A0A0J5Q1P7;A1DIT8	238;238;238;238	Q4WZF1	1	1;4	S	S(1)RQS(1)RET(1)LGGLDADPWGS(1)PQLHR	S(69.77)RQS(69.77)RET(69.77)LGGLDADPWGS(69.77)PQLHR	18	3	-0.12556	12402000	4206900	0	8194900	1853400	0	1510200	0	3370800	5667400	0	0	840900	2259550	0.372154	#NAME?	-1.42603	#NAME?	0	0	1853400	0	0	0	1510200	0	0	0	0	0	0	0	3370800	2696700	0	2970700	0	0	0
Q4X0Z0;B0XSK9;A1DH92;A0A0J5PYF8	1092;1092;1092;1092	Q4X0Z0	1	1	S	EMS(1)PEDNPLDLLAPDALASISTTKPSVR	EMS(133.97)PEDNPLDLLAPDALAS(-135.72)IS(-137.65)T(-137.65)T(-135.72)KPS(-133.97)VR	3	3	-0.76669	83448000	83448000	0	0	3335300	4853100	0	12797000	27833000	22750000	0	450290	5246350	1.27583e+07	0.41121	#NAME?	-1.28205	#NAME?	3335300	0	0	4853100	0	0	0	0	0	12797000	0	0	27833000	0	0	22750000	0	0	0	0	0
A0A0J5STP4;Q4WT66;B0XQF8	119;119;119	A0A0J5STP4	1	1	S	THNSPDS(1)PLEIDR	T(-125.88)HNS(-72.33)PDS(72.33)PLEIDR	7	2	-0.76206	20568000	20568000	0	0	3255200	3394300	1756000	0	4426000	3510100	1925700	2300800	2101375	3040650	0.691094	#NAME?	-0.533046	#NAME?	3255200	0	0	3394300	0	0	1756000	0	0	0	0	0	4426000	0	0	3510100	0	0	1925700	0	0
Q4WP23;B0Y5W9;A1CXJ6;A0A0J5PFM8	39;39;39;39	Q4WP23	1	2	S	S(0.01)ES(0.99)PAADIGS(1)R	S(-19.78)ES(19.78)PAADIGS(100.57)R	10	2	-0.20448	3119000	0	3119000	0	0	0	793290	0	0	1369300	956350	0	198322	581412	0.341105	#NAME?	-1.55171	#NAME?	0	0	0	0	0	0	0	793290	0	0	0	0	0	0	0	0	1369300	0	0	956350	0
A0A0J5PLE5;Q4WJP7;B0XP17	1392;1436;1436	A0A0J5PLE5	1	1	S	NAAAQPS(1)PEPR	NAAAQPS(70.55)PEPR	7	2	0.020579	3954400	3954400	0	0	0	976210	609970	617390	0	982260	0	0	550892	245565	2.24337	#NAME?	1.16567	#NAME?	0	0	0	976210	0	0	609970	0	0	617390	0	0	0	0	0	982260	0	0	0	0	0
Q4WAR8;B0YC40	484;484	Q4WAR8	1	1	S	MPQTGLPGS(1)PNAADAMGQNR	MPQT(-65.07)GLPGS(65.07)PNAADAMGQNR	9	2	-0.20736	41858000	41858000	0	0	1997900	2127500	1599400	0	2339000	2716900	1637000	1287900	1431200	1995200	0.717322	#NAME?	-0.479308	#NAME?	1997900	0	0	2127500	0	0	1599400	0	0	0	0	0	2339000	0	0	2716900	0	0	1637000	0	0
Q4WRB8;B0XNZ7;A0A0J5SF68	51;51;51	Q4WRB8	1	1	S	KNEDIQLEGANPS(1)AEEGDDDAGGDGEEVMVHDIEDQFR	KNEDIQLEGANPS(47.78)AEEGDDDAGGDGEEVMVHDIEDQFR	13	4	0.45663	164010000	164010000	0	0	1586600	9875400	0	0	24985000	7643800	0	2255500	2865500	8721075	0.328572	#NAME?	-1.60572	#NAME?	1586600	0	0	9875400	0	0	0	0	0	0	0	0	24985000	0	0	7643800	0	0	0	0	0
A0A0J5SIT7;Q4WJ57;B0XPT5	799;807;807	A0A0J5SIT7	1	1	S	DNTSNANIFGHIDQDDQDQS(1)DNER	DNT(-235.96)S(-222.99)NANIFGHIDQDDQDQS(222.99)DNER	20	3	-0.34576	158940000	158940000	0	0	21723000	23117000	12249000	7244500	31410000	26370000	10908000	18210000	16083375	21724500	0.740333	#NAME?	-0.433753	#NAME?	21723000	0	0	23117000	0	0	12249000	0	0	7244500	0	0	31410000	0	0	26370000	0	0	10908000	0	0
A0A0J5PE52;Q4WP96;B0Y643;A1CXC3;A1CHG2	855;857;857;849;848	A0A0J5PE52	1	1	T	T(1)PAWGGASSAR	T(113.11)PAWGGAS(-113.11)S(-117.37)AR	1	2	0.22075	15170000	15170000	0	0	3074000	3569100	2868100	0	0	2967000	1355800	1335900	2377800	1414675	1.68081	#NAME?	0.749157	#NAME?	3074000	0	0	3569100	0	0	2868100	0	0	0	0	0	0	0	0	2967000	0	0	1355800	0	0
A1D350;Q4WT72;B0XQF1;A0A0J5Q0Z5	541;640;640;640	A1D350	1	1	S	VSGLS(1)PIR	VS(-80.68)GLS(80.68)PIR	5	2	-0.14967	44106000	44106000	0	0	5196900	6030700	5492200	1716900	6590700	7313400	4252300	4904800	4609175	5765300	0.799468	#NAME?	-0.322887	#NAME?	5196900	0	0	6030700	0	0	5492200	0	0	1716900	0	0	6590700	0	0	7313400	0	0	4252300	0	0
A0A0J5PR26;Q4WHZ0;B0XUP3;A1CZ64	929;936;936;936	A0A0J5PR26	1	1	S	LDLTDDNDS(1)EDDFR	LDLT(-121.25)DDNDS(121.25)EDDFR	9	2	0.1493	101620000	101620000	0	0	16547000	10962000	8714900	4264000	20106000	17582000	6362800	11575000	10121975	13906450	0.727862	#NAME?	-0.458263	#NAME?	16547000	0	0	10962000	0	0	8714900	0	0	4264000	0	0	20106000	0	0	17582000	0	0	6362800	0	0
A0A0J5Q0F1;B0Y4K8;Q4WQE0;A1CW89	214;214;214;214	A0A0J5Q0F1;A1CW89	1	1;2	S	RGS(1)QEQLMS(1)PR	RGS(73.76)QEQLMS(73.76)PR	9	2	0.33405	12218000	598090	11619000	0	3438600	3905400	0	1054600	3220800	0	0	598090	2099650	954722	2.19923	#NAME?	1.137	#NAME?	0	3438600	0	0	3905400	0	0	0	0	0	1054600	0	0	3220800	0	0	0	0	0	0	0
Q4WT20;B0XQK4;A0A0J5STK6	8;8;8	Q4WT20	1	1;2	S	ADNGT(1)PS(1)EAPAPPPVEHLNIK	ADNGT(43.96)PS(43.96)EAPAPPPVEHLNIK	7	3	0.59618	65920000	52276000	13644000	0	0	2109500	3502000	531660	0	1855000	0	55200000	1535790	14263750	0.107671	#NAME?	-3.2153	#NAME?	0	0	0	0	2109500	0	0	3502000	0	0	531660	0	0	0	0	0	1855000	0	0	0	0
A1D3U7;A0A0J5SIW9;A1CQY3;Q4WJ93;B0XPQ0	439;402;363;439;439	A1D3U7;Q4WJ93	1	1;2;3	S	S(1)VLS(1)PES(1)PR	S(98.18)VLS(98.18)PES(98.18)PR	7	2	-0.16588	169850000	55688000	112180000	1980000	17150000	7422300	19424000	4546000	19815000	28206000	16591000	5822600	12135575	17608650	0.689183	#NAME?	-0.537042	#NAME?	8243000	8906900	0	0	7422300	0	12027000	7397200	0	2720800	1825200	0	8854400	10961000	0	15678000	12528000	0	6334200	8276700	1980000
B0Y3L3;A0A0J5PS44;Q4WU36	577;577;577	B0Y3L3	1	1	S	ELS(1)DDEEEQEPNK	ELS(194.86)DDEEEQEPNK	3	2	0.37222	20892000	20892000	0	0	2858400	4717900	3161200	1683400	0	4210500	2071500	2189400	3105225	2117850	1.46622	#NAME?	0.552097	#NAME?	2858400	0	0	4717900	0	0	3161200	0	0	1683400	0	0	0	0	0	4210500	0	0	2071500	0	0
A0A0J5PG85;Q4WCW1;B0YDI4;A1DL84	548;610;610;613	A0A0J5PG85	1	1	S	NQIQAGS(1)R	NQIQAGS(77.29)R	7	2	-0.70445	12515000	12515000	0	0	0	1683800	871650	1638400	0	1689900	0	412290	1.04846e+06	525548	1.99499	#NAME?	0.996382	#NAME?	0	0	0	1683800	0	0	871650	0	0	1638400	0	0	0	0	0	1689900	0	0	0	0	0
A0A0J5PYK3;B0XTC4;A4D9A1;A1DHN4	302;302;302;302	A0A0J5PYK3	1	1;2	S	DGGSGEVAS(1)PFGS(1)LKR	DGGS(-76.01)GEVAS(76.01)PFGS(83.65)LKR	9	2	0.18276	20478000	10185000	10293000	0	1832200	4121600	2069300	0	2200700	2101500	2500100	5652300	2005775	3113650	0.644188	#NAME?	-0.634447	#NAME?	0	1832200	0	2442300	1679300	0	0	2069300	0	0	0	0	2200700	0	0	0	2101500	0	2500100	0	0
Q4WMB4;B0Y894;A1DNA8;A0A0J5Q6E4	2;2;2;2	Q4WMB4	1	1	S	S(1)DDEADPELLALLR	S(111.12)DDEADPELLALLR	1	2	0.25815	33465000	33465000	0	0	2145100	2564400	5362300	2232900	11840000	2064300	4900100	2356300	3076175	5290175	0.581488	#NAME?	-0.782178	#NAME?	2145100	0	0	2564400	0	0	5362300	0	0	2232900	0	0	11840000	0	0	2064300	0	0	4900100	0	0
Q4WPQ1;P60204;B0Y6J3;A1CHV0;A0A076J9D0;A0A068JKS9;A0A068JI85;A0A068JEW1;A0A068JEV6;H6SHS0;A0A068JFN4;B1NNT0;B1NNL9;B1NNL8;R9RGY9;R9RGX4;R9RGV2;A0A068JKT3;A0A068JI89;A0A068JFN8;A0A068JFI0;A0A068JFH2;K8DUK1;A1CWW0;A0A0J5SD58	118;118;118;118;98;98;99;100;102;102;105;106;106;106;109;109;109;110;110;110;110;110;112;118;136	Q4WPQ1	1	1	T	LT(1)DDEVDEMIR	LT(98.34)DDEVDEMIR	2	2	-0.048165	2788100	2788100	0	0	0	0	726490	0	0	0	784460	1277200	181622	515415	0.352381	#NAME?	-1.50479	#NAME?	0	0	0	0	0	0	726490	0	0	0	0	0	0	0	0	0	0	0	784460	0	0
A1CT80;B0Y851;A1DN64;A0A0J5Q7A1	358;358;358;976	A1CT80	1	1	S	LSDLS(1)DEGESR	LS(-68.05)DLS(64.85)DEGES(-64.85)R	5	2	-0.26755	2570200	2570200	0	0	565270	0	0	0	0	1547000	0	457990	141318	501248	0.281932	#NAME?	-1.82658	#NAME?	565270	0	0	0	0	0	0	0	0	0	0	0	0	0	0	1547000	0	0	0	0	0
B0XRD6;A0A0J5PPH1;Q4WKQ0	223;223;223	B0XRD6	1	1;2	S	DVPVS(0.444)S(0.556)VEQEEIPMS(1)PPR	DVPVS(-0.98)S(0.98)VEQEEIPMS(89.35)PPR	15	2	-0.33005	19269000	12572000	6696400	0	2199900	2770700	3103100	362430	2522600	3221500	2186300	2902000	2.10903e+06	2708100	0.778787	#NAME?	-0.3607	#NAME?	2199900	0	0	1358900	1411800	0	1736500	1366600	0	0	362430	0	2522600	0	0	1837900	1383600	0	1233700	952650	0
B0XPH1;A4D9T5;A0A0J5PL50;A1D421	241;241;940;241	B0XPH1	1	1	S	LDEVQS(1)GGER	LDEVQS(119.74)GGER	6	2	-0.12593	52561000	52561000	0	0	2972500	6264900	3678400	2795100	5001700	7691900	5744400	2300100	3927725	5184525	0.757586	#NAME?	-0.400518	#NAME?	2972500	0	0	6264900	0	0	3678400	0	0	2795100	0	0	5001700	0	0	7691900	0	0	5744400	0	0
Q4X126;B0XSH3;A1DH57;A0A0J5Q3A1	417;417;417;417	Q4X126	1	1	S	QAGEDDAGS(1)DVDDADIYAEDAR	QAGEDDAGS(240.93)DVDDADIY(-240.93)AEDAR	9	2	0.036881	123070000	123070000	0	0	12530000	12347000	10525000	4975400	18427000	16353000	6887500	10367000	10094350	13008625	0.775974	#NAME?	-0.36592	#NAME?	12530000	0	0	12347000	0	0	10525000	0	0	4975400	0	0	18427000	0	0	16353000	0	0	6887500	0	0
Q4WBM8;B0YA82;A0A0J5PK62;A1DAZ2	555;555;555;555	Q4WBM8	1	1;2;3;4	T	S(1)PT(1)PPT(1)PPPVR	S(127.78)PT(127.78)PPT(127.78)PPPVR	3	2	0.19023	311180000	20726000	139710000	150750000	43573000	31797000	29752000	9410100	41688000	37717000	26453000	37149000	28633025	35751750	0.800885	#NAME?	-0.320334	#NAME?	0	10933000	32640000	2725000	12941000	16130000	1603400	8600700	19548000	714490	2940900	5754600	4039000	16988000	20660000	3579900	15310000	18827000	2301100	9539000	14613000
Q4WXU5;B0XXS8;A1D6Z5;A0A0J5SRP5	188;188;188;188	Q4WXU5	1	1	S	S(1)VVFEFPQSGAAEY	S(91.48)VVFEFPQS(-91.48)GAAEY(-118.08)	1	2	0.21504	11313000	11313000	0	0	1864700	1607100	1084400	0	2867400	1869800	966050	1054000	1139050	1.68931e+06	0.674268	#NAME?	-0.568605	#NAME?	1864700	0	0	1607100	0	0	1084400	0	0	0	0	0	2867400	0	0	1869800	0	0	966050	0	0
Q4WIG8;B0XTL2;A0A0J5Q3C5;A1CYN9;A1CFE9	173;173;173;173;170	Q4WIG8	1	1	S	KAS(1)VADLEEGQR	KAS(111.22)VADLEEGQR	3	2	0.6463	30777000	30777000	0	0	6122200	5880800	4737300	1446200	0	5003600	3375400	4211600	4546625	3147650	1.44445	#NAME?	0.530521	#NAME?	6122200	0	0	5880800	0	0	4737300	0	0	1446200	0	0	0	0	0	5003600	0	0	3375400	0	0
A0A0J5PWH8;Q4WT75;B0XQE8;A1D352	1379;1391;1391;1391	A0A0J5PWH8	1	2;3	S	KLS(1)DAS(1)S(1)EDIRR	KLS(88.99)DAS(88.99)S(88.99)EDIRR	6	2	0.87343	11620000	0	949800	10670000	1323000	1873000	0	0	3307700	2046200	949800	0	799000	1575925	0.507004	#NAME?	-0.979931	#NAME?	0	0	1323000	0	0	1873000	0	0	0	0	0	0	0	0	3307700	0	0	2046200	0	949800	0
A1CZV7;Q4WEN1;B0Y2W7;A0A0J5SNT7	261;262;262;262	A1CZV7	1	1;2	S	MVVDS(1)DS(1)DEEDGPTQAQQPEEPVDNRPLVER	MVVDS(67.7)DS(56.97)DEEDGPT(-56.97)QAQQPEEPVDNRPLVER	5	3	0.0099663	286210000	5408400	280800000	0	26429000	40438000	22248000	8975800	57707000	49331000	14864000	20805000	24522700	35676750	0.687358	#NAME?	-0.540866	#NAME?	0	26429000	0	1941300	38496000	0	1125500	21122000	0	0	8975800	0	2341500	55366000	0	0	49331000	0	0	14864000	0
Q4WY22;B0XXJ9;A1D6S2	338;338;338	Q4WY22	1	1	S	NQPLLLS(1)PR	NQPLLLS(80.22)PR	7	2	0.4853	11915000	11915000	0	0	3038400	3453200	894480	717250	3811300	0	0	0	2.02583e+06	952825	2.12613	#NAME?	1.08823	#NAME?	3038400	0	0	3453200	0	0	894480	0	0	717250	0	0	3811300	0	0	0	0	0	0	0	0
B0XXX5;A4D9E5;A0A0J5SRT4;A1D741	34;34;34;34	B0XXX5	1	1;2	S	FKS(1)PILGS(1)PR	FKS(100.54)PILGS(100.54)PR	8	2	2.0149	23348000	17890000	5457700	0	5059200	2936800	1521500	0	2374000	4345300	4423000	2688300	2379375	3457650	0.688148	#NAME?	-0.539209	#NAME?	3086700	1972600	0	2936800	0	0	1521500	0	0	0	0	0	2374000	0	0	4345300	0	0	2366500	2056500	0
B0XPN2;A0A0J5PPB4;Q4WJB1;A1D3W5;Q5B178;A0A1U8QWH6;A1CR01	343;343;345;357;336;336;350	B0XPN2	1	2	S	RFS(1)PGGSGSLLAS(1)PR	RFS(71.33)PGGS(-41.96)GS(-46.91)LLAS(41.96)PR	3	2	-0.17519	12080000	0	11355000	724760	2305000	3499300	1955600	0	1946800	2373500	0	0	1939975	1080075	1.79615	#NAME?	0.844907	#NAME?	0	2305000	0	0	2774500	724760	0	1955600	0	0	0	0	0	1946800	0	0	2373500	0	0	0	0
B0YB18;A0A0J5PHU5	234;234	B0YB18	1	1	S	KNS(1)QGGESSER	KNS(103.09)QGGES(-103.09)S(-123.59)ER	3	2	0.58141	121110000	121110000	0	0	3391200	3389600	1363300	1328900	27799000	2348100	1648100	1101400	2368250	8224150	0.287963	#NAME?	-1.79605	#NAME?	3391200	0	0	3389600	0	0	1363300	0	0	1328900	0	0	27799000	0	0	2348100	0	0	1648100	0	0
A0A0J5Q344;Q4X0U9;B0XSP5;A1DHC7	46;46;46;43	A0A0J5Q344	1	1;2	S	VVDDS(1)DEEEELKPKS(1)PAPK	VVDDS(73.21)DEEEELKPKS(73.21)PAPK	5	3	0.47712	12545000	7210500	5334200	0	3703600	2113200	2251000	0	0	2667900	1809000	0	2016950	1119225	1.8021	#NAME?	0.849675	#NAME?	2169700	1533900	0	0	2113200	0	1342200	908760	0	0	0	0	0	0	0	2667900	0	0	1030700	778370	0
		REV__Q5B2I2	1	3	S	VLRVSIIPPY(1)S(1)DT(1)R	VLRVS(-71.02)IIPPY(71.02)S(71.18)DT(74.89)R	11	2	0.25844	40795000	0	0	40795000	0	20959000	9375700	0	0	0	0	10461000	7583675	2615250	2.89979	#NAME?	1.53595	#NAME?	0	0	0	0	0	20959000	0	0	9375700	0	0	0	0	0	0	0	0	0	0	0	0
		REV__Q5B2I2	1	3	T	VLRVSIIPPY(1)S(1)DT(1)R	VLRVS(-71.02)IIPPY(71.02)S(71.18)DT(74.89)R	13	2	0.25844	40795000	0	0	40795000	0	20959000	9375700	0	0	0	0	10461000	7583675	2615250	2.89979	#NAME?	1.53595	#NAME?	0	0	0	0	0	20959000	0	0	9375700	0	0	0	0	0	0	0	0	0	0	0	0
Q4X1L9;B0XRZ4;A0A0J5SW67	30;30;30	Q4X1L9	1	1;2;3	S	PIS(1)PAGDS(1)PR	PIS(53.49)PAGDS(53.49)PR	8	2	0.73767	33574000	24651000	314240	8608400	1853900	24651000	314240	519010	2409900	1955900	0	1869800	6.83454e+06	1558900	4.38421	#NAME?	2.13232	#NAME?	0	0	1853900	24651000	0	0	0	314240	0	0	0	519010	0	0	2409900	0	0	1955900	0	0	0
Q4WK70;B0XN02;A0A0J5PQ48	247;247;116	Q4WK70	1	1;2	S	ASETALGAEES(1)DS(1)DVPIER	AS(-185.69)ET(-176.75)ALGAEES(176.75)DS(218.35)DVPIER	11	2	0.0078167	246330000	7634100	238690000	0	33420000	29087000	34366000	8415700	47148000	45711000	18499000	26834000	26322175	34548000	0.761902	#NAME?	-0.392323	#NAME?	0	33420000	0	0	29087000	0	1124500	33241000	0	0	8415700	0	2331000	44817000	0	2352100	43359000	0	822710	17677000	0
A0A0J5PSI4;Q4WUM9;B0Y454;A1DET1	295;295;295;295	A0A0J5PSI4	1	1;2	S	RDS(1)DVS(1)LQDNEDYSRPVLR	RDS(118.22)DVS(85.77)LQDNEDY(-88.08)S(-85.77)RPVLR	3	3	0.015202	83870000	9631500	74239000	0	11436000	11949000	8961900	5022400	10480000	14659000	9258200	9992800	9342325	11097500	0.841841	#NAME?	-0.248381	#NAME?	2112100	9324100	0	1907600	10041000	0	1401000	7560900	0	1085700	3936700	0	0	10480000	0	1441300	13217000	0	0	9258200	0
Q4X000;B0XUG9;A0A0J5Q291;A1DI78	252;252;252;252	Q4X000	1	1;2	S	GS(1)IVS(0.996)AT(0.004)SPEEMEK	GS(68.69)IVS(24)AT(-24)S(-46.18)PEEMEK	2	2	0.058382	125640000	97547000	28096000	0	15586000	18665000	11978000	4950400	19968000	19540000	10639000	14096000	12794850	16060750	0.796653	#NAME?	-0.327976	#NAME?	13273000	2312200	0	15503000	3161700	0	10121000	1857500	0	4011900	938440	0	17493000	2474600	0	16133000	3407100	0	9372100	1267300	0
A0A0J5PJ56;Q4WRY3;B0XMU6;A1D1U9;Q5BF71;A0A1U8QVC2;A1CNZ4	1687;1687;1687;1687;1685;1685;1694	A0A0J5PJ56;Q5BF71;A1CNZ4	1	1;2;3	S	HLS(1)PT(0.615)S(0.425)PT(0.327)S(0.633)PK	HLS(73.91)PT(1.91)S(-1.91)PT(-3.17)S(3.17)PK	3	2	-0.10997	44544000	1280700	15799000	27464000	10463000	10448000	3895700	1489700	4434900	7781000	2177400	2694600	6574100	4271975	1.53889	#NAME?	0.62189	#NAME?	0	3497900	6965400	1280700	3819700	5347200	0	3895700	0	0	0	1489700	0	0	4434900	0	3426200	4354800	0	0	2177400
Q4WHX6;B0XUQ7;A0A0J5SKJ3	135;135;135	Q4WHX6	1	1	S	ILVES(1)DDEADTDLR	ILVES(126.41)DDEADT(-126.41)DLR	5	2	-0.32782	35415000	35415000	0	0	4323500	5343300	3463800	1799900	8511400	6285500	2703700	2984000	3732625	5121150	0.728865	#NAME?	-0.456277	#NAME?	4323500	0	0	5343300	0	0	3463800	0	0	1799900	0	0	8511400	0	0	6285500	0	0	2703700	0	0
A0A0J5PFH2;A1CXQ5;Q4WNW8;B0Y5R4	53;53;53;53	A0A0J5PFH2	1	1	S	EPFS(1)PGADDSR	EPFS(115.64)PGADDS(-115.64)R	4	2	0.10006	50644000	50644000	0	0	7213000	8822700	5431100	0	6735500	9587700	4588800	8265000	5366700	7294250	0.735744	#NAME?	-0.442724	#NAME?	7213000	0	0	8822700	0	0	5431100	0	0	0	0	0	6735500	0	0	9587700	0	0	4588800	0	0
Q4WRZ0;B0XMT9;A0A0J5Q0N2	724;724;724	Q4WRZ0	1	2	S	LS(0.858)DS(0.142)NAS(1)LAADGSTLVEK	LS(7.8)DS(-7.8)NAS(93.1)LAADGS(-112.48)T(-125.01)LVEK	7	2	0.2389	34835000	0	34835000	0	5179300	5604100	2624400	1534700	7723400	4891400	2887100	4390900	3735625	4973200	0.751151	#NAME?	-0.412825	#NAME?	0	5179300	0	0	5604100	0	0	2624400	0	0	1534700	0	0	7723400	0	0	4891400	0	0	2887100	0
Q4WK23;B0XNB5;A0A0J5PL63;A1D4M1	120;120;120;121	Q4WK23	1	1	S	ATPPAPAS(1)VEGDGEIR	AT(-86.22)PPAPAS(86.22)VEGDGEIR	8	2	0.67519	32780000	32780000	0	0	3967500	5044300	3837100	1435200	6402800	5945100	2495800	3652400	3571025	4624025	0.772276	#NAME?	-0.372811	#NAME?	3967500	0	0	5044300	0	0	3837100	0	0	1435200	0	0	6402800	0	0	5945100	0	0	2495800	0	0
A0A0J5Q446;Q4WLF7;B0XM58;A1DP90	1685;1611;1611;1686	A0A0J5Q446	1	1	S	MDVS(1)EDDEPPKR	MDVS(69.23)EDDEPPKR	4	2	-0.0051062	39343000	39343000	0	0	4127800	4291900	4486200	1437200	5833500	7044900	2617300	3291400	3585775	4696775	0.763455	#NAME?	-0.389386	#NAME?	4127800	0	0	4291900	0	0	4486200	0	0	1437200	0	0	5833500	0	0	7044900	0	0	2617300	0	0
A0A0J5Q1E9	192	A0A0J5Q1E9	1	2	S	ILEVES(1)DIDEVGPLPPS(1)PAPLLASGR	ILEVES(110.21)DIDEVGPLPPS(43.36)PAPLLAS(-43.36)GR	6	3	0.39146	44047000	0	44047000	0	7272500	5234500	3625900	2503000	0	5511600	3793400	3877400	4658975	3295600	1.4137	#NAME?	0.499471	#NAME?	0	7272500	0	0	5234500	0	0	3625900	0	0	2503000	0	0	0	0	0	5511600	0	0	3793400	0
B0XPN2;A0A0J5PPB4;Q4WJB1;A1D3W5	356;356;358;370	B0XPN2	1	2;3	S	S(1)PADS(1)IGS(1)NVNFSFGR	S(114.95)PADS(91.42)IGS(54.38)NVNFS(-54.38)FGR	1	2	-0.085455	9715400	0	1529900	8185500	2297000	0	1460100	0	1221700	2301800	980200	1454600	939275	1489575	0.630566	#NAME?	-0.665281	#NAME?	0	741170	1555800	0	0	0	0	0	1460100	0	0	0	0	0	1221700	0	788740	1513100	0	0	980200
B0XPN2;A0A0J5PPB4;Q4WJB1;A1D3W5	360;360;362;374	B0XPN2	1	2;3	S	S(1)PADS(1)IGS(1)NVNFSFGR	S(109.07)PADS(97.67)IGS(60.44)NVNFS(-60.44)FGR	5	2	0.38137	9715400	0	1529900	8185500	2297000	0	1460100	0	1221700	2301800	980200	1454600	939275	1489575	0.630566	#NAME?	-0.665281	#NAME?	0	741170	1555800	0	0	0	0	0	1460100	0	0	0	0	0	1221700	0	788740	1513100	0	0	980200
A1C9Y4;A0A0J5PRK9;Q4WTX3;B0Y3E9;A1CZC9	547;598;564;564;564	A1C9Y4	1	1	S	DSIASSSLQPLQEES(1)PIEPNR	DS(-94.56)IAS(-95.33)S(-95.29)S(-86.65)LQPLQEES(86.65)PIEPNR	15	2	-0.20554	46135000	46135000	0	0	5242700	5586200	3028800	2479000	10120000	4472600	2353900	5635100	4084175	5645400	0.723452	#NAME?	-0.467031	#NAME?	5242700	0	0	5586200	0	0	3028800	0	0	2479000	0	0	10120000	0	0	4472600	0	0	2353900	0	0
A1CFQ4	12	A1CFQ4	1	2	S	MSTLTIQVLNNS(1)GNS(1)K	MS(-72.98)T(-72.98)LT(-56.54)IQVLNNS(65.24)GNS(56.54)K	12	2	1.7053	5484500	0	5484500	0	648120	0	0	0	4836400	0	0	0	162030	1209100	0.134009	#NAME?	-2.8996	#NAME?	0	648120	0	0	0	0	0	0	0	0	0	0	0	4836400	0	0	0	0	0	0	0
A0A0J5Q008	182	A0A0J5Q008	1	1	S	NEALS(1)DDEANDDDEEDLKADPR	NEALS(77.08)DDEANDDDEEDLKADPR	5	3	-0.47339	15576000	15576000	0	0	2768200	1553200	1587400	422590	2642500	2500200	1173400	2009600	1.58285e+06	2081425	0.760463	#NAME?	-0.395049	#NAME?	2768200	0	0	1553200	0	0	1587400	0	0	422590	0	0	2642500	0	0	2500200	0	0	1173400	0	0
Q4WTR9;B0Y396;A0A0J5PVB0;A1CZI2	1056;1056;1056;1059	Q4WTR9	1	1	S	AEDDFIS(1)DGETSR	AEDDFIS(72.12)DGET(-72.12)S(-97.5)R	7	2	-0.20798	72470000	72470000	0	0	5573300	9824200	5757000	1552800	10779000	10286000	4757200	4896700	5676825	7679725	0.739196	#NAME?	-0.43597	#NAME?	5573300	0	0	9824200	0	0	5757000	0	0	1552800	0	0	10779000	0	0	10286000	0	0	4757200	0	0
A0A0J5Q0C3;Q4WIE4;B0XTV4	263;455;455	A0A0J5Q0C3	1	1	S	RDS(1)DLTADTILADR	RDS(66.08)DLT(-66.08)ADT(-71.93)ILADR	3	2	-0.74283	28937000	28937000	0	0	3731700	4865300	2543600	1238600	6586200	4209100	1936700	3826100	3094800	4139525	0.747622	#NAME?	-0.419619	#NAME?	3731700	0	0	4865300	0	0	2543600	0	0	1238600	0	0	6586200	0	0	4209100	0	0	1936700	0	0
Q4WJ67;B0XPS6;A0A0J5PKB7	751;751;751	Q4WJ67	1	1	S	ANS(1)AGEQVDLLNPVEDSQNR	ANS(148.24)AGEQVDLLNPVEDS(-148.24)QNR	3	2	-0.060366	11368000	11368000	0	0	2323100	1597400	0	615060	2933900	1743700	1186700	967800	1133890	1708025	0.66386	#NAME?	-0.591048	#NAME?	2323100	0	0	1597400	0	0	0	0	0	615060	0	0	2933900	0	0	1743700	0	0	1186700	0	0
B0XRD6;A0A0J5PPH1;Q4WKQ0	230;230;230	B0XRD6	1	2	S	WGES(1)PVHENDS(1)QDPK	WGES(78.78)PVHENDS(78.78)QDPK	4	2	1.108	3731000	0	3731000	0	1337600	0	1315800	0	0	0	0	1077600	663350	269400	2.46232	#NAME?	1.30002	#NAME?	0	1337600	0	0	0	0	0	1315800	0	0	0	0	0	0	0	0	0	0	0	0	0
B0XRD6;A0A0J5PPH1;Q4WKQ0	237;237;237	B0XRD6	1	2	S	WGES(1)PVHENDS(1)QDPK	WGES(78.78)PVHENDS(78.78)QDPK	11	2	1.108	3731000	0	3731000	0	1337600	0	1315800	0	0	0	0	1077600	663350	269400	2.46232	#NAME?	1.30002	#NAME?	0	1337600	0	0	0	0	0	1315800	0	0	0	0	0	0	0	0	0	0	0	0	0
A0A0J5Q0F1;B0Y4K8;Q4WQE0;A1CW89	208;208;208;208	A0A0J5Q0F1;A1CW89	1	1;2	S	RGS(1)QEQLMS(1)PR	RGS(73.76)QEQLMS(73.76)PR	3	2	0.33405	36438000	24818000	11619000	0	9046900	8727500	4022300	1054600	6307300	7279000	0	0	5712825	3396575	1.68194	#NAME?	0.750124	#NAME?	5608200	3438600	0	4822100	3905400	0	4022300	0	0	0	1054600	0	3086400	3220800	0	7279000	0	0	0	0	0
Q4WXT5;B0XXT8;A0A0J5SRQ0;A1D705	75;75;75;76	Q4WXT5	1	1	S	FSAPAAPQS(1)PEEANLANDLK	FS(-93.6)APAAPQS(93.6)PEEANLANDLK	9	2	-0.23963	29955000	29955000	0	0	4436000	4584900	2613700	1608100	6224400	3465300	2754300	4268000	3310675	4178000	0.792407	#NAME?	-0.335687	#NAME?	4436000	0	0	4584900	0	0	2613700	0	0	1608100	0	0	6224400	0	0	3465300	0	0	2754300	0	0
Q4WNL0;B0Y5F7;A0A0J5PFA4;A1CGS3;A1CY06;Q5B560;C8V973	472;472;472;470;471;394;397	Q4WNL0	1	2	S	FRS(1)LS(1)PSGR	FRS(69.48)LS(39.02)PS(-39.02)GR	3	2	-0.019871	168190000	0	168190000	0	18735000	24966000	21568000	8352200	26425000	33456000	13429000	19100000	18405300	23102500	0.79668	#NAME?	-0.327928	#NAME?	0	18735000	0	0	24966000	0	0	21568000	0	0	8352200	0	0	26425000	0	0	33456000	0	0	13429000	0
Q4WM37;B0Y8H2;A1DNI1;A0A0J5T051;A1CU16	1887;1887;1887;1860;1887	Q4WM37	1	1;2	S	IVPAS(1)PS(1)VK	IVPAS(69.35)PS(69.35)VK	7	2	0.20463	208670000	173430000	35240000	0	41692000	59992000	27683000	0	37301000	28491000	13515000	0	32341750	19826750	1.63122	#NAME?	0.70595	#NAME?	27598000	14094000	0	49304000	10688000	0	17224000	10458000	0	0	0	0	37301000	0	0	28491000	0	0	13515000	0	0
A0A0J5Q372;Q4X0Y7;B0XSL1;A1DH94	725;725;725;725	A0A0J5Q372	1	1	S	MPS(1)PGEMQR	MPS(60.48)PGEMQR	3	2	1.2959	211850000	211850000	0	0	26358000	32182000	23461000	8568800	35492000	37192000	16927000	24050000	22642450	28415250	0.796841	#NAME?	-0.327635	#NAME?	26358000	0	0	32182000	0	0	23461000	0	0	8568800	0	0	35492000	0	0	37192000	0	0	16927000	0	0
A4DA62;B0YEN0	251;259	A4DA62	1	1	S	AHS(1)PDVDDW	AHS(65.04)PDVDDW	3	2	0.84039	4369800000	4369800000	0	0	543480000	727460000	349510000	170320000	422350000	1010100000	482930000	481940000	447692500	599330000	0.746988	#NAME?	-0.420842	#NAME?	543480000	0	0	727460000	0	0	349510000	0	0	170320000	0	0	422350000	0	0	1010100000	0	0	482930000	0	0
Q4WU54;B0Y3N0;A0A0J5PUV5	284;284;284	Q4WU54	1	1	S	DIMDVEGS(1)PGKK	DIMDVEGS(106.29)PGKK	8	2	0.2419	39542000	39542000	0	0	3468700	6461700	2777300	1028700	4789100	6036700	3244000	3908800	3434100	4494650	0.764042	#NAME?	-0.388277	#NAME?	3468700	0	0	6461700	0	0	2777300	0	0	1028700	0	0	4789100	0	0	6036700	0	0	3244000	0	0
A0A0J5Q372;Q4X0Y7;B0XSL1;A1DH94;A1C6M4	514;514;514;514;519	A0A0J5Q372	1	1	S	GPVALQQPS(1)PR	GPVALQQPS(185.81)PR	9	2	-0.50806	262710000	262710000	0	0	26414000	44458000	26408000	15324000	55003000	40076000	20300000	28963000	28151000	36085500	0.780119	#NAME?	-0.358233	#NAME?	26414000	0	0	44458000	0	0	26408000	0	0	15324000	0	0	55003000	0	0	40076000	0	0	20300000	0	0
Q6MY56;Q4WS18;B0XMR2;A1D1Y4;A0A0J5Q3V5	424;506;506;506;506	Q6MY56	1	1	S	GGNLLVEPIDDS(1)DEEEQEVS	GGNLLVEPIDDS(76.56)DEEEQEVS(-76.56)	12	2	0.66653	58025000	58025000	0	0	8683200	8015300	5558100	2771000	12237000	11208000	5169900	4383600	6256900	8249625	0.758447	#NAME?	-0.39888	#NAME?	8683200	0	0	8015300	0	0	5558100	0	0	2771000	0	0	12237000	0	0	11208000	0	0	5169900	0	0
Q4X1M0;B0XRZ3;A0A0J5PZH4;A1DGN8	549;549;549;549	Q4X1M0	1	1	S	S(1)PIVIKDPGSGVVK	S(74.18)PIVIKDPGS(-74.18)GVVK	1	2	-0.20585	14233000	14233000	0	0	3293500	2265000	1872200	1060200	3251000	0	793270	1698000	2122725	1.43557e+06	1.47867	#NAME?	0.564296	#NAME?	3293500	0	0	2265000	0	0	1872200	0	0	1060200	0	0	3251000	0	0	0	0	0	793270	0	0
A0A0J5SDL4;Q4WQ77;B0Y713	14;14;14	A0A0J5SDL4	1	1	S	MEESAESANGPGES(1)PK	MEES(-171.94)AES(-105.84)ANGPGES(105.84)PK	14	2	0.097383	32655000	32655000	0	0	4596700	4541700	4123800	1037100	5580700	4858100	3063900	4095700	3574825	4399600	0.812534	#NAME?	-0.2995	#NAME?	4596700	0	0	4541700	0	0	4123800	0	0	1037100	0	0	5580700	0	0	4858100	0	0	3063900	0	0
Q4WTD6;B0XQ89;A1D3A8;A0A0J5PX03	246;246;266;266	Q4WTD6	1	1	S	HAS(1)LPAK	HAS(128.36)LPAK	3	2	0.043099	43422000	43422000	0	0	2093600	13445000	4214800	2858900	0	8550900	1916600	1573500	5653075	3010250	1.87794	#NAME?	0.909153	#NAME?	2093600	0	0	13445000	0	0	4214800	0	0	2858900	0	0	0	0	0	8550900	0	0	1916600	0	0
Q4WLS7;B0Y8T4;A0A0J5T0E6	711;711;711	Q4WLS7	1	1	S	MEDGS(1)DAGVQDDVATESGK	MEDGS(227.67)DAGVQDDVAT(-227.67)ES(-289.29)GK	5	2	-0.057887	21560000	21560000	0	0	3297200	2350000	2129500	992740	4172300	4547500	1247200	1884700	2192360	2962925	0.739931	#NAME?	-0.434537	#NAME?	3297200	0	0	2350000	0	0	2129500	0	0	992740	0	0	4172300	0	0	4547500	0	0	1247200	0	0
A0A0J5Q167;Q4WTE7;B0XQ78;A1D3B9	294;309;309;288	A0A0J5Q167	1	1	S	S(1)GELNPITYIR	S(116.37)GELNPIT(-116.37)Y(-141.61)IR	1	2	0.59109	20133000	20133000	0	0	2333700	2451500	1416100	845740	5359100	0	2463200	3012700	1761760	2708750	0.650396	#NAME?	-0.62061	#NAME?	2333700	0	0	2451500	0	0	1416100	0	0	845740	0	0	5359100	0	0	0	0	0	2463200	0	0
Q4WU32;B0Y3K9;A0A0J5PVP3	34;34;34	Q4WU32	1	1	S	GDES(1)PLVDADGEPRPTEDQPATTEEK	GDES(114.84)PLVDADGEPRPT(-114.84)EDQPAT(-128.3)T(-129.14)EEK	4	3	-0.19706	74695000	74695000	0	0	8079900	10351000	5673400	2665400	12126000	12623000	5920500	4666600	6692425	8834025	0.757574	#NAME?	-0.400542	#NAME?	8079900	0	0	10351000	0	0	5673400	0	0	2665400	0	0	12126000	0	0	12623000	0	0	5920500	0	0
Q4WZK4;B0XV92;A0A0J5PXS0;A1DIM5	438;438;438;439	Q4WZK4	1	2	S	S(1)LEDDEEVES(1)IPR	S(68.41)LEDDEEVES(68.41)IPR	10	2	0.048941	3930400	0	3930400	0	901310	641860	856100	0	0	813730	292720	424650	599818	382775	1.56702	#NAME?	0.648027	#NAME?	0	901310	0	0	641860	0	0	856100	0	0	0	0	0	0	0	0	813730	0	0	292720	0
Q4WCI8;B0YA36;A0A0J5PK06;A1DB38	183;183;183;183	Q4WCI8	1	2	S	GT(1)HS(1)PEMEAR	GT(74.94)HS(74.94)PEMEAR	4	2	0.13065	4537500	0	4537500	0	0	1277900	1938300	0	0	0	1321300	0	804050	330325	2.43412	#NAME?	1.2834	#NAME?	0	0	0	0	1277900	0	0	1938300	0	0	0	0	0	0	0	0	0	0	0	1321300	0
Q4WCI8;B0YA36;A0A0J5PK06;A1DB38	181;181;181;181	Q4WCI8	1	2	T	GT(1)HS(1)PEMEAR	GT(74.94)HS(74.94)PEMEAR	2	2	0.13065	4537500	0	4537500	0	0	1277900	1938300	0	0	0	1321300	0	804050	330325	2.43412	#NAME?	1.2834	#NAME?	0	0	0	0	1277900	0	0	1938300	0	0	0	0	0	0	0	0	0	0	0	1321300	0
Q4WCC0;B0Y9W8;A0A0J5PJU3	237;237;261	Q4WCC0	1	2	S	ELIEEAEAIS(1)DEDDS(1)DLEEK	ELIEEAEAIS(176.44)DEDDS(176.44)DLEEK	10	2	0.39534	78598000	0	78598000	0	11619000	11985000	7680400	3842300	14497000	11585000	6163300	11226000	8781675	10867825	0.808043	#NAME?	-0.307495	#NAME?	0	11619000	0	0	11985000	0	0	7680400	0	0	3842300	0	0	14497000	0	0	11585000	0	0	6163300	0
Q4WCC0;B0Y9W8;A0A0J5PJU3	242;242;266	Q4WCC0	1	2	S	ELIEEAEAIS(1)DEDDS(1)DLEEK	ELIEEAEAIS(176.44)DEDDS(176.44)DLEEK	15	2	0.39534	78598000	0	78598000	0	11619000	11985000	7680400	3842300	14497000	11585000	6163300	11226000	8781675	10867825	0.808043	#NAME?	-0.307495	#NAME?	0	11619000	0	0	11985000	0	0	7680400	0	0	3842300	0	0	14497000	0	0	11585000	0	0	6163300	0
Q4WM37;B0Y8H2;A1DNI1;A0A0J5T051	1892;1892;1892;1865	Q4WM37	1	1;2;3	S	AMS(1)PMVQARPES(1)S(1)LDR	AMS(107.78)PMVQARPES(107.78)S(107.78)LDR	3	2	-0.45422	130620000	64206000	64934000	1476700	19607000	24437000	19485000	6327000	22295000	17692000	7668500	3261800	17464000	12729325	1.37195	#NAME?	0.456228	#NAME?	5959900	13647000	0	13216000	9744400	1476700	6222900	13262000	0	2301900	4025000	0	8966700	13328000	0	9562100	8130200	0	4871700	2796900	0
Q4WP23;B0Y5W9;A1CXJ6;A0A0J5PFM8	49;49;49;49	Q4WP23	1	2;3	S	LAS(1)PVPS(0.938)LS(0.559)T(0.118)S(0.213)Y(0.17)S(0.001)SR	LAS(74.58)PVPS(14.35)LS(4.8)T(-7.88)S(-4.8)Y(-5.29)S(-28.5)S(-42.76)R	3	2	0.51802	18789000	0	11200000	7589200	2602100	3509100	1211900	0	1781600	5828900	2648100	1207600	1830775	2866550	0.638668	#NAME?	-0.646861	#NAME?	0	1405000	1197200	0	1810500	1698600	0	0	1211900	0	0	0	0	1781600	0	0	3858300	1970700	0	1137200	1510900
A0A0J5Q4Y7;B0Y4K5;Q4WQD6;E9QTX0	327;327;327;327	A0A0J5Q4Y7	1	1	S	TEDAKPVEAAAEPVAATSATAEATEAAAPAS(1)AEEK	T(-124.35)EDAKPVEAAAEPVAAT(-110.32)S(-107.81)AT(-99.57)AEAT(-66.58)EAAAPAS(66.58)AEEK	31	3	0.17758	32834000	32834000	0	0	4927700	5692000	3660100	0	5155100	5545700	3908600	3944900	3569950	4638575	0.769622	#NAME?	-0.377778	#NAME?	4927700	0	0	5692000	0	0	3660100	0	0	0	0	0	5155100	0	0	5545700	0	0	3908600	0	0
Q4WLF9;B0XM60;A0A0J5Q419;A1DP88	221;221;289;305	Q4WLF9	1	1	S	KEPS(1)AEAIVK	KEPS(66.57)AEAIVK	4	2	0.13127	5366200	5366200	0	0	1155000	0	0	553280	2149700	0	1508100	0	427070	914450	0.467024	#NAME?	-1.09843	#NAME?	1155000	0	0	0	0	0	0	0	0	553280	0	0	2149700	0	0	0	0	0	1508100	0	0
A0A0J5Q1D7	9	A0A0J5Q1D7	1	2	T	MEEDDS(1)VET(1)LDPIVDAER	MEEDDS(62.89)VET(62.89)LDPIVDAER	9	2	-0.45029	4849400	2955100	1894200	0	0	776000	0	0	4073400	0	0	0	194000	1018350	0.190504	#NAME?	-2.3921	#NAME?	0	0	0	0	776000	0	0	0	0	0	0	0	2955100	1118200	0	0	0	0	0	0	0
Q4WPT8;A0A0J5PEF0	42;42	Q4WPT8	1	1;2	S	EGS(1)AS(1)EEDAGSTLESR	EGS(166.63)AS(136.05)EEDAGS(-136.05)T(-156.03)LES(-202.39)R	3	2	0.13315	70605000	27422000	43182000	0	8588800	10678000	8287000	3017500	13406000	14246000	3389200	8992200	7642825	10008350	0.763645	#NAME?	-0.389026	#NAME?	3144000	5444800	0	4258000	6420100	0	3434800	4852200	0	1203200	1814400	0	4626300	8779700	0	6311500	7934500	0	0	3389200	0
Q4X1X3;B0XWD3;A0A0J5PZP2	564;564;564	Q4X1X3	1	2	S	EALAAVES(1)ES(1)DGEGVQGEEGG	EALAAVES(189.15)ES(189.15)DGEGVQGEEGG	8	2	-0.20272	76709000	0	76709000	0	17076000	13688000	10722000	4122800	17540000	0	5414800	8145300	11402200	7775025	1.46652	#NAME?	0.552393	#NAME?	0	17076000	0	0	13688000	0	0	10722000	0	0	4122800	0	0	17540000	0	0	0	0	0	5414800	0
Q4X1X3;B0XWD3;A0A0J5PZP2	566;566;566	Q4X1X3	1	2	S	EALAAVES(1)ES(1)DGEGVQGEEGG	EALAAVES(189.15)ES(189.15)DGEGVQGEEGG	10	2	-0.20272	76709000	0	76709000	0	17076000	13688000	10722000	4122800	17540000	0	5414800	8145300	11402200	7775025	1.46652	#NAME?	0.552393	#NAME?	0	17076000	0	0	13688000	0	0	10722000	0	0	4122800	0	0	17540000	0	0	0	0	0	5414800	0
A0A0J5PM70;Q4WHZ3;B0XUP0	269;251;251	A0A0J5PM70	1	1	S	EHDAGFES(1)EDDYSGAGR	EHDAGFES(88.7)EDDY(-88.7)S(-97.12)GAGR	8	2	0.057822	11858000	11858000	0	0	1584500	1660000	1513800	0	0	2443500	1813600	2842800	1189575	1774975	0.670193	#NAME?	-0.577352	#NAME?	1584500	0	0	1660000	0	0	1513800	0	0	0	0	0	0	0	0	2443500	0	0	1813600	0	0
A1CZZ2;B0Y2S2;A0A0J5PUT7	32;29;65	A1CZZ2	1	1;2;3	S	S(1)GS(1)EEPEPEPLADDFPAMMAR	S(145.13)GS(145.13)EEPEPEPLADDFPAMMAR	3	3	-0.30197	307910000	172120000	135790000	0	20431000	17491000	9875900	7218600	41343000	21075000	8304700	10088000	13754125	20202675	0.680807	#NAME?	-0.554682	#NAME?	3555000	16876000	0	2276700	15214000	0	1571500	8304400	0	1432300	5786400	0	5070800	36272000	0	3313900	17761000	0	2032400	6272300	0
Q4WMI1;B0Y826;A0A0J5Q342	33;33;33	Q4WMI1	1	1	S	AGPDS(1)DDEGNEAADPNAGR	AGPDS(353.74)DDEGNEAADPNAGR	5	2	-0.19094	69081000	69081000	0	0	0	23049000	25173000	0	20858000	0	0	0	12055500	5214500	2.31192	#NAME?	1.20909	#NAME?	0	0	0	23049000	0	0	25173000	0	0	0	0	0	20858000	0	0	0	0	0	0	0	0
A0A0J5PVP0;A1D8C3	14;14	A0A0J5PVP0	1	1;2	S	S(1)VAES(1)LPDESTSAPAK	S(134.25)VAES(82.14)LPDES(-82.14)T(-104.36)S(-125.2)APAK	5	2	-0.021137	130860000	11505000	119360000	0	5590100	6942600	5190800	2008900	9226100	8619100	2251000	5617200	4933100	6428350	0.767398	#NAME?	-0.381954	#NAME?	1641600	3948500	0	1652700	5289900	0	1218400	3972400	0	540410	1468500	0	1778800	7447300	0	2028600	6590600	0	0	2251000	0
Q4WVW4;B0Y248;A1DDH8;A0A0J5SYH5	544;544;544;544	Q4WVW4	1	1	S	NIES(1)DEEDGEDGEAEVIALAR	NIES(199.41)DEEDGEDGEAEVIALAR	4	3	0.19578	111570000	111570000	0	0	11626000	13185000	10827000	4491000	12595000	15534000	9693200	9630900	10032250	11863275	0.845656	#NAME?	-0.241857	#NAME?	11626000	0	0	13185000	0	0	10827000	0	0	4491000	0	0	12595000	0	0	15534000	0	0	9693200	0	0
Q4WK03;B0XND2;A0A0J5PNU3	380;380;380	Q4WK03	1	1;2	S	DTVTTGET(0.133)S(0.867)ES(1)EKEK	DT(-126.4)VT(-77.01)T(-53.56)GET(-8.14)S(8.14)ES(63.89)EKEK	11	2	0.39075	124580000	28339000	96246000	0	6152300	14837000	12207000	5503600	13002000	15990000	18275000	3583500	9674975	12712625	0.761052	#NAME?	-0.393932	#NAME?	2924200	3228000	0	0	14837000	0	6270600	5936700	0	0	5503600	0	859330	12143000	0	0	15990000	0	6522400	11752000	0
A0A0J5PXU5;Q4X093;B0XTT7;A1DHX9	525;537;537;531	A0A0J5PXU5	1	1;2;3	S	S(1)QAS(1)PAPAS(1)PVVPER	S(86.19)QAS(86.19)PAPAS(86.19)PVVPER	9	2	0.32753	1750700000	959390000	778020000	13251000	228810000	300100000	162380000	74802000	167590000	397880000	207260000	209840000	191523000	245642500	0.779682	#NAME?	-0.359043	#NAME?	145530000	81447000	1838300	181910000	115730000	2454100	113630000	47574000	1177100	42919000	31883000	0	0	162800000	4792900	229210000	168680000	0	111310000	94185000	1762500
A0A0J5PN88;Q4WCI4;B0YA32	353;353;353	A0A0J5PN88	1	1;2	S	GAS(1)PAMANPAS(1)PVQR	GAS(120.56)PAMANPAS(120.56)PVQR	11	2	-0.44455	336630000	197230000	139400000	0	54809000	59167000	45952000	10998000	42396000	31250000	25584000	36489000	42731500	33929750	1.25941	#NAME?	0.332749	#NAME?	27014000	27795000	0	34118000	25049000	0	23982000	21970000	0	5644700	5352800	0	24703000	17692000	0	31250000	0	0	14112000	11473000	0
A0A0J5Q4W5;Q4WW01;B0Y285	298;300;300	A0A0J5Q4W5	1	1	S	AEEES(1)DDEDGDDGTWNLEALR	AEEES(162.75)DDEDGDDGT(-162.75)WNLEALR	5	2	-0.20493	412300000	412300000	0	0	3083900	4147400	3409900	1568900	4837800	3400000	2516900	3665200	3052525	3604975	0.846753	#NAME?	-0.239986	#NAME?	3083900	0	0	4147400	0	0	3409900	0	0	1568900	0	0	4837800	0	0	3400000	0	0	2516900	0	0
Q4X1L9;B0XRZ4;A0A0J5SW67;A1DGN9	35;35;35;35	Q4X1L9	1	1	S	S(1)IQFNIDR	S(58.43)IQFNIDR	1	2	-0.11117	3329300	3329300	0	0	981980	0	0	0	0	1563000	0	784370	245495	586842	0.418332	#NAME?	-1.25728	#NAME?	981980	0	0	0	0	0	0	0	0	0	0	0	0	0	0	1563000	0	0	0	0	0
Q4WXX2;A0A0J5PYG6;A1D6W8;A1CKK3	456;456;456;456	Q4WXX2	1	1	S	MQLAELDGAEES(1)DDEPIMSSR	MQLAELDGAEES(97.38)DDEPIMS(-97.38)S(-97.38)R	12	2	-0.17597	33217000	33217000	0	0	3883400	5051200	3296300	1433100	6992400	5225100	2165000	3262700	3416000	4411300	0.774375	#NAME?	-0.368896	#NAME?	3883400	0	0	5051200	0	0	3296300	0	0	1433100	0	0	6992400	0	0	5225100	0	0	2165000	0	0
Q4WE62;B0Y200;A0A0J5PTP8;A1D0C6	314;314;314;315	Q4WE62	1	3;4	S	T(0.937)PDPLT(0.063)QLPLPDPES(1)PARS(1)PPQS(1)PPAR	T(11.72)PDPLT(-11.72)QLPLPDPES(52.15)PARS(69.51)PPQS(77.9)PPAR	19	3	0.5981	14449000	0	0	14449000	0	2161200	1314500	0	0	0	3691900	3201700	868925	1723400	0.504192	#NAME?	-0.987954	#NAME?	0	0	0	0	0	2161200	0	0	1314500	0	0	0	0	0	0	0	0	0	0	0	3691900
Q4WE62;B0Y200;A0A0J5PTP8;A1D0C6	318;318;318;319	Q4WE62	1	3;4	S	T(0.937)PDPLT(0.063)QLPLPDPES(1)PARS(1)PPQS(1)PPAR	T(11.72)PDPLT(-11.72)QLPLPDPES(52.15)PARS(69.51)PPQS(77.9)PPAR	23	3	0.5981	14449000	0	0	14449000	0	2161200	1314500	0	0	0	3691900	3201700	868925	1723400	0.504192	#NAME?	-0.987954	#NAME?	0	0	0	0	0	2161200	0	0	1314500	0	0	0	0	0	0	0	0	0	0	0	3691900
A0A0J5PII5;A1DCS1	14;14	A0A0J5PII5	1	1;2	T	ADGPES(1)PVPQQQT(1)PGR	ADGPES(41.86)PVPQQQT(41.86)PGR	13	2	-0.33896	18149000	10031000	8117600	0	2357000	2764600	2483700	154240	3023400	1556600	1605000	4204200	1939885	2597300	0.746885	#NAME?	-0.421042	#NAME?	1518100	838850	0	1529800	1234800	0	1198100	1285600	0	0	154240	0	1720400	1303000	0	1556600	0	0	682870	922130	0
Q4X000;B0XUG9;A0A0J5Q291;A1DI78	302;302;302;302	Q4X000	1	1	S	AGQDETIVEES(1)DGEDDK	AGQDET(-77.58)IVEES(77.58)DGEDDK	11	2	-0.23802	663680000	663680000	0	0	66022000	89692000	58592000	27033000	65640000	104840000	51355000	71158000	60334750	73248250	0.823702	#NAME?	-0.279805	#NAME?	66022000	0	0	89692000	0	0	58592000	0	0	27033000	0	0	65640000	0	0	104840000	0	0	51355000	0	0
A1DG05;Q4WHC6;B0XVV6;A0A0J5PMR6	518;518;518;518	A1DG05	1	1;2	S	GCS(1)EGDS(1)GIQEIK	GCS(102.64)EGDS(102.64)GIQEIK	7	2	-0.74275	7038900	4397100	2641900	0	0	1715100	612150	0	0	3097700	1170800	443200	581812	1177925	0.49393	#NAME?	-1.01762	#NAME?	0	0	0	1005900	709210	0	612150	0	0	0	0	0	0	0	0	1704100	1393600	0	631750	539030	0
Q4WMH1;B0Y837;A0A0J5Q352	416;416;504	Q4WMH1	1	1;2;3	S	PATPQPSAGATPQPSAAS(1)PDK	PAT(-287)PQPS(-217.85)AGAT(-116.82)PQPS(-90.57)AAS(90.57)PDK	18	2	-0.16492	166500000	119070000	37091000	10338000	23936000	25210000	13321000	4305900	17916000	28652000	16352000	20723000	16693225	20910750	0.798308	#NAME?	-0.324982	#NAME?	17485000	5332600	1118500	19066000	6144000	0	9359400	3961200	0	4305900	0	0	17916000	0	0	20189000	8462900	0	9459900	6892000	0
P97995;B0XTE0;A0A0J5PYJ4;A1DHQ0;Q4X0H6	274;629;629;629;629	P97995	1	2	S	LAFDAGDADEVES(1)QAES(1)IAK	LAFDAGDADEVES(276.85)QAES(276.85)IAK	17	2	0.244	30019000	0	30019000	0	4770100	5307100	3944900	2755200	9478400	0	0	0	4194325	2369600	1.77006	#NAME?	0.823795	#NAME?	0	4770100	0	0	5307100	0	0	3944900	0	0	2755200	0	0	9478400	0	0	0	0	0	0	0
Q4W9U9;B0YEJ2;A0A0J5PN39;A1D9R3;Q5AX37;A1C9A4;A0A1U8QQ26	58;58;58;58;59;59;59	Q4W9U9	1	1	S	TFS(1)EDER	T(-69.98)FS(69.98)EDER	3	2	0.6341	195910000	195910000	0	0	27614000	54901000	30080000	0	11528000	35394000	16818000	11095000	28148750	18708750	1.50458	#NAME?	0.589358	#NAME?	27614000	0	0	54901000	0	0	30080000	0	0	0	0	0	11528000	0	0	35394000	0	0	16818000	0	0
Q4WWH6;B0XZ48;A0A0J5SSY2;A1D8B9	147;147;147;147	Q4WWH6	1	1	S	QASQGIDDIFNS(1)DEDEEAAGDYGR	QAS(-108.71)QGIDDIFNS(108.71)DEDEEAAGDY(-146.34)GR	12	3	0.58172	178310000	178310000	0	0	12872000	16205000	12179000	3682700	19876000	12410000	10122000	12727000	11234675	13783750	0.815067	#NAME?	-0.29501	#NAME?	12872000	0	0	16205000	0	0	12179000	0	0	3682700	0	0	19876000	0	0	12410000	0	0	10122000	0	0
Q4X050;B0XU51;A0A0J5SUW4;A1DI29;A1C773	46;46;46;46;46	Q4X050	1	2	S	S(1)RS(1)PVMIDR	S(96.37)RS(96.37)PVMIDR	1	2	-0.31995	152640000	0	152640000	0	17910000	24264000	18558000	0	22081000	29015000	14034000	14589000	15183000	19929750	0.761826	#NAME?	-0.392467	#NAME?	0	17910000	0	0	24264000	0	0	18558000	0	0	0	0	0	22081000	0	0	29015000	0	0	14034000	0
Q4WU64;B0Y3P0;A0A0J5PUW4;Q5BB42;A0A1U8QUG1;A1DF94;A1CA65	197;197;197;198;198;200;202	Q4WU64	1	1	T	APT(1)PEPTVVEK	APT(71.51)PEPT(-71.51)VVEK	3	2	-0.12381	22596000	22596000	0	0	2604300	4110200	1900800	1373800	3283400	4921400	2219300	2183200	2497275	3151825	0.792327	#NAME?	-0.335833	#NAME?	2604300	0	0	4110200	0	0	1900800	0	0	1373800	0	0	3283400	0	0	4921400	0	0	2219300	0	0
Q4WNL6;B0Y5G3;A0A0J5PFA8	358;358;358	Q4WNL6	1	1	S	HHPDQMS(1)INGAEG	HHPDQMS(72.94)INGAEG	7	2	-0.072898	7071700	7071700	0	0	1051200	1078000	711350	0	0	1885600	1082500	1262900	710138	1057750	0.671366	#NAME?	-0.574828	#NAME?	1051200	0	0	1078000	0	0	711350	0	0	0	0	0	0	0	0	1885600	0	0	1082500	0	0
P40292;B0Y324;A0A0J5PRK0;A1CZP9	700;700;700;699	P40292	1	1	S	ATEEAAPAEATTGES(1)AMEEVD	AT(-166.72)EEAAPAEAT(-84.55)T(-76.36)GES(76.36)AMEEVD	15	2	0.38568	20672000	20672000	0	0	2711600	3377500	1678900	610360	3418200	3559500	1795500	1896700	2094590	2667475	0.785233	#NAME?	-0.348807	#NAME?	2711600	0	0	3377500	0	0	1678900	0	0	610360	0	0	3418200	0	0	3559500	0	0	1795500	0	0
A0A0J5SKQ0;Q4WHP1;B0XV57;A1DFP2	84;85;85;84	A0A0J5SKQ0	1	1	S	RS(1)PAFDVR	RS(84.69)PAFDVR	2	2	0.14205	37923000	37923000	0	0	5502500	6412300	3315100	1669400	5582900	6662000	3737100	4609300	4224825	5147825	0.820701	#NAME?	-0.285071	#NAME?	5502500	0	0	6412300	0	0	3315100	0	0	1669400	0	0	5582900	0	0	6662000	0	0	3737100	0	0
		REV__A1C775	1	1	S	ES(1)IPPPPK	ES(64.04)IPPPPK	2	2	-0.64081	24968000	24968000	0	0	4728300	6285900	4358000	0	5350400	0	4245700	0	3843050	2399025	1.60192	#NAME?	0.679804	#NAME?	4728300	0	0	6285900	0	0	4358000	0	0	0	0	0	5350400	0	0	0	0	0	4245700	0	0
Q4WRZ0;B0XMT9;A0A0J5Q0N2;A1D1V6	384;384;384;383	Q4WRZ0	1	2;3	T	AKS(1)DVQPGPPT(1)PPQS(1)PTQDSTPGEQTR	AKS(125.47)DVQPGPPT(71.23)PPQS(34.14)PT(-34.14)QDS(-58.75)T(-58.05)PGEQT(-69.95)R	11	3	-0.8265	85080000	0	27979000	57101000	11897000	14667000	10451000	5004500	11319000	8835600	5671100	9289700	10504875	8778850	1.19661	#NAME?	0.258955	#NAME?	0	3555500	8341200	0	4756900	9909800	0	3130800	7320000	0	1854800	3149700	0	0	11319000	0	3018100	5817500	0	1714200	3956900
B0XND6;A0A0J5SJI8	800;800	B0XND6	1	1;2	S	DQPIVSSTLGQAEDDNGS(1)DDEES(1)VPVLLK	DQPIVS(-84.18)S(-87.76)T(-85.67)LGQAEDDNGS(84.18)DDEES(93.76)VPVLLK	18	3	0.23919	153770000	133620000	20148000	0	14960000	20047000	25961000	8210400	21113000	19011000	19701000	20480000	17294600	20076250	0.861446	#NAME?	-0.215168	#NAME?	13359000	1601100	0	17941000	2106800	0	23290000	2671200	0	7644900	565430	0	14164000	6949400	0	16892000	2119700	0	16969000	2731900	0
A0A0J5PYT2;B0XS21	648;696	A0A0J5PYT2	1	1	S	FDSATEAAGLS(1)DEER	FDS(-100)AT(-84.74)EAAGLS(84.74)DEER	11	2	-0.39865	2434800	2434800	0	0	660250	0	705920	242090	0	0	826530	0	402065	206632	1.9458	#NAME?	0.960362	#NAME?	660250	0	0	0	0	0	705920	0	0	242090	0	0	0	0	0	0	0	0	826530	0	0
A0A0J5PN77;Q4WCH4;B0YA22;A1DB51;A1C3Y1	83;83;127;83;83	A0A0J5PN77	1	1	S	IEDS(1)PNHFR	IEDS(86.01)PNHFR	4	2	-0.33208	6628100	6628100	0	0	0	1554600	979680	0	0	1739000	1031700	1323200	633570	1023475	0.619038	#NAME?	-0.6919	#NAME?	0	0	0	1554600	0	0	979680	0	0	0	0	0	0	0	0	1739000	0	0	1031700	0	0
Q4WHC9;B0XVV3;A1DG03;A0A0J5PRN5;A1C600	211;211;211;211;211	Q4WHC9	1	1	S	PFEDDLLS(1)DAGK	PFEDDLLS(203.85)DAGK	8	2	0.44878	79693000	79693000	0	0	7422400	7336600	15249000	2420700	11029000	8447300	9519600	11422000	8107175	10104475	0.802335	#NAME?	-0.317723	#NAME?	7422400	0	0	7336600	0	0	15249000	0	0	2420700	0	0	11029000	0	0	8447300	0	0	9519600	0	0
Q4WCT7;B0YDL0;A0A0J5PGA9	417;417;425	Q4WCT7	1	1	S	AAES(1)DAGLEPLQK	AAES(120.6)DAGLEPLQK	4	2	0.50433	9659800	9659800	0	0	1147000	1802100	900640	390710	1960600	1701600	811820	945340	1.06011e+06	1354840	0.782463	#NAME?	-0.353905	#NAME?	1147000	0	0	1802100	0	0	900640	0	0	390710	0	0	1960600	0	0	1701600	0	0	811820	0	0
A0A0J5Q3X7;Q4WLK0;B0XLY9	875;890;890	A0A0J5Q3X7	1	1	S	KAEEFDS(1)EEEDEAEWER	KAEEFDS(113.05)EEEDEAEWER	7	2	0.39164	72240000	72240000	0	0	17147000	10818000	10587000	2374300	7575100	11483000	4918600	7335500	10231575	7828050	1.30704	#NAME?	0.386303	#NAME?	17147000	0	0	10818000	0	0	10587000	0	0	2374300	0	0	7575100	0	0	11483000	0	0	4918600	0	0
Q4WG55;B0YC92;A0A0J5PL26	307;307;307	Q4WG55	1	1;2	T	RDS(1)T(1)PIEDEDAK	RDS(92.77)T(92.77)PIEDEDAK	4	2	1.3986	15013000	889370	14124000	0	2130300	0	2643800	925270	2838200	889370	2675000	1492900	1.42484e+06	1.97387e+06	0.721853	#NAME?	-0.470223	#NAME?	0	2130300	0	0	0	0	0	2643800	0	0	925270	0	0	2838200	0	889370	0	0	0	2675000	0
B0Y2X9;A0A0J5PRF6;Q4WEP4;A1CZU5	232;232;234;230	B0Y2X9	1	1	S	LSANEVGDGDEDGHS(1)DNGFPHR	LS(-107.12)ANEVGDGDEDGHS(107.12)DNGFPHR	15	3	-0.482	37921000	37921000	0	0	5316300	4674700	3583900	1521600	0	7527200	4600100	9326800	3774125	5363525	0.703665	#NAME?	-0.507039	#NAME?	5316300	0	0	4674700	0	0	3583900	0	0	1521600	0	0	0	0	0	7527200	0	0	4600100	0	0
A0A0J5PV74;Q4WWZ0;B0XYN3	667;695;695	A0A0J5PV74	1	2	S	DSNENYLPEVVNRQS(1)LEERS(1)PLPEPK	DS(-89.51)NENY(-67.74)LPEVVNRQS(67.74)LEERS(87.84)PLPEPK	20	3	0.53493	66218000	0	66218000	0	10252000	9586300	5464200	3252400	12218000	8342000	3762600	11611000	7138725	8983400	0.794657	#NAME?	-0.331595	#NAME?	0	10252000	0	0	9586300	0	0	5464200	0	0	3252400	0	0	12218000	0	0	8342000	0	0	3762600	0
A0A0J5PS99;Q4WUA8;B0Y3T3;A1DF49;A1CAS5	18;98;98;18;18	A0A0J5PS99	1	1;2	S	QAS(1)WEHPVQPPS(1)R	QAS(61.64)WEHPVQPPS(61.64)R	3	2	0.019695	26147000	21913000	4234000	0	0	7106200	988560	0	0	12798000	0	5254700	2023690	4513175	0.448396	#NAME?	-1.15715	#NAME?	0	0	0	7106200	0	0	0	988560	0	0	0	0	0	0	0	9552300	3245400	0	0	0	0
Q4WGY6;B0YBB9	13;13	Q4WGY6	1	2;3	S	DIIPS(1)EDS(1)ES(1)DIMEVINDNVIVASK	DIIPS(80.56)EDS(80.56)ES(80.56)DIMEVINDNVIVAS(-80.56)K	5	3	-1.5436	3435300	0	1877200	1558100	0	0	0	993580	1877200	0	0	564480	248395	610420	0.406925	#NAME?	-1.29717	#NAME?	0	0	0	0	0	0	0	0	0	0	0	993580	0	1877200	0	0	0	0	0	0	0
Q4WTE3;B0XQ82;A1D3B5;A0A0J5PZT7;A1CQF2	217;217;217;217;213	Q4WTE3	1	1	S	DADEGDEVGS(1)LGKK	DADEGDEVGS(58.32)LGKK	10	2	1.4042	19190000	19190000	0	0	2115600	2518000	0	0	1660800	2729400	820880	1632600	1158400	1710920	0.677063	#NAME?	-0.562639	#NAME?	2115600	0	0	2518000	0	0	0	0	0	0	0	0	1660800	0	0	2729400	0	0	820880	0	0
A0A0J5PS99;A1DF49	71;71	A0A0J5PS99	1	1	S	RDS(1)MPMAMGR	RDS(77.64)MPMAMGR	3	2	-0.46852	47125000	47125000	0	0	6005600	7028200	4955500	1550100	6553500	8057100	3875600	5259700	4884850	5936475	0.822854	#NAME?	-0.281292	#NAME?	6005600	0	0	7028200	0	0	4955500	0	0	1550100	0	0	6553500	0	0	8057100	0	0	3875600	0	0
A1DMW2;A1CTJ5;Q4WMQ1;B0Y7V0;A0A0J5Q637	85;115;119;119;119	A1DMW2	1	2	S	LRS(1)PT(1)PGAVDGEGR	LRS(93.18)PT(93.18)PGAVDGEGR	3	2	0.74428	18795000	0	18795000	0	0	0	4806300	1599800	6109800	0	0	6278900	1601525	3097175	0.517092	#NAME?	-0.951507	#NAME?	0	0	0	0	0	0	0	4806300	0	0	1599800	0	0	6109800	0	0	0	0	0	0	0
A1DMW2;A1CTJ5;Q4WMQ1;B0Y7V0;A0A0J5Q637	87;117;121;121;121	A1DMW2	1	2	T	LRS(1)PT(1)PGAVDGEGR	LRS(93.18)PT(93.18)PGAVDGEGR	5	2	0.74428	18795000	0	18795000	0	0	0	4806300	1599800	6109800	0	0	6278900	1601525	3097175	0.517092	#NAME?	-0.951507	#NAME?	0	0	0	0	0	0	0	4806300	0	0	1599800	0	0	6109800	0	0	0	0	0	0	0
Q4WP97;B0Y644;A0A0J5SCS3;A1CXC2	284;284;284;287	Q4WP97	1	1;2;3	S	RAS(1)DES(1)VS(1)PK	RAS(65.47)DES(65.47)VS(65.47)PK	3	2	0.6797	4892000	1127700	3764300	0	0	2329800	1057800	0	0	1504500	0	0	846900	376125	2.25165	#NAME?	1.17098	#NAME?	0	0	0	1127700	1202100	0	0	1057800	0	0	0	0	0	0	0	0	1504500	0	0	0	0
Q4WAS7;B0YC49;A0A0J5PKZ0;A1D9B3	17;17;17;17	Q4WAS7	1	1	S	INS(1)LQNEVR	INS(120.59)LQNEVR	3	2	0.053457	9661900	9661900	0	0	1605400	3049700	1642400	0	3364300	0	0	0	1574375	841075	1.87186	#NAME?	0.904473	#NAME?	1605400	0	0	3049700	0	0	1642400	0	0	0	0	0	3364300	0	0	0	0	0	0	0	0
A0A0J5Q2S2;Q4X0F2;B0XTN1	324;345;345	A0A0J5Q2S2	1	1	S	MQEDEEGDIPS(1)PAEMAAAADEPSK	MQEDEEGDIPS(129.21)PAEMAAAADEPS(-129.21)K	11	3	-0.27679	58086000	58086000	0	0	3124500	3253100	1706900	0	3912700	3067700	1552600	2120000	2021125	2663250	0.758894	#NAME?	-0.398029	#NAME?	3124500	0	0	3253100	0	0	1706900	0	0	0	0	0	3912700	0	0	3067700	0	0	1552600	0	0
A0A0J5PWS2;Q4WTI5;B0XQ40	23;23;23	A0A0J5PWS2	1	1;2;3	S	AES(1)PVGS(1)EQS(1)NNAAAR	AES(177.02)PVGS(177.02)EQS(177.02)NNAAAR	3	2	-0.39543	105480000	8096100	11079000	86304000	15349000	14431000	13097000	2876100	16778000	25743000	9630600	7574900	11438275	14931625	0.766044	#NAME?	-0.384502	#NAME?	1778000	1564500	12006000	0	1311700	13119000	2252700	1223000	9621400	0	0	2876100	2134000	2117200	12527000	0	3088400	22655000	1931400	0	7699200
A0A0J5PXU5;Q4X093;B0XTT7	482;494;494	A0A0J5PXU5	1	1;2	S	FADKEDDAEPVDDDS(1)S(1)FEEIPKPTER	FADKEDDAEPVDDDS(116.82)S(86.94)FEEIPKPT(-86.94)ER	16	3	-0.037823	949120000	545760000	403360000	0	100340000	187440000	70164000	22972000	199220000	145920000	73446000	87553000	95229000	126534750	0.752592	#NAME?	-0.410061	#NAME?	60055000	40282000	0	132510000	54931000	0	40995000	29169000	0	12120000	10852000	0	86948000	112270000	0	71284000	74639000	0	39146000	34300000	0
A0A0J5PWS2;Q4WTI5;B0XQ40	27;27;27	A0A0J5PWS2	1	2;3	S	AES(1)PVGS(1)EQS(1)NNAAAR	AES(177.02)PVGS(177.02)EQS(177.02)NNAAAR	7	2	-0.39543	97383000	0	11079000	86304000	13571000	14431000	10844000	2876100	14644000	25743000	7699200	7574900	10430525	13915275	0.749574	#NAME?	-0.415858	#NAME?	0	1564500	12006000	0	1311700	13119000	0	1223000	9621400	0	0	2876100	0	2117200	12527000	0	3088400	22655000	0	0	7699200
A0A0J5PGW0;Q4WRF7;B0XNV6	954;205;205	A0A0J5PGW0	1	1;2	S	AS(1)PQVGPQS(1)PR	AS(58.83)PQVGPQS(58.83)PR	9	2	-0.46217	7301100	3808900	3492200	0	0	5706200	0	0	0	1594900	0	0	1426550	398725	3.57778	#NAME?	1.83906	#NAME?	0	0	0	2214000	3492200	0	0	0	0	0	0	0	0	0	0	1594900	0	0	0	0	0
A1D6U0;B0XXL8;A0A0J5SRG8;A1CKN2;Q4WY04	89;89;89;90;89	A1D6U0	1	1	S	RGS(1)LAGGENINNASDLIK	RGS(70.51)LAGGENINNAS(-70.51)DLIK	3	2	0.34805	3492300	3492300	0	0	1126500	0	1233500	0	0	1132300	0	0	590000	283075	2.08425	#NAME?	1.05953	#NAME?	1126500	0	0	0	0	0	1233500	0	0	0	0	0	0	0	0	1132300	0	0	0	0	0
A0A0J5PH66;Q4WRU9;B0XN49;A1D1R5;A1CNV5	2;2;2;2;2	A0A0J5PH66	1	1;2	S	S(1)DHGEVEVENPS(1)GAFQALPK	S(68.17)DHGEVEVENPS(68.17)GAFQALPK	1	2	0.43169	13323000000	13315000000	7552000	0	1607600000	2028900000	1390400000	736780000	3527900000	1626500000	1263300000	1073600000	1440920000	1872825000	0.769383	#NAME?	-0.378226	#NAME?	1607600000	0	0	2028900000	0	0	1382800000	7552000	0	736780000	0	0	3527900000	0	0	1626500000	0	0	1263300000	0	0
O43102;B0Y381;A0A0J5PUE2;A1CZJ6	430;430;430;430	O43102	1	1;2;3	S	EDVAAALTTEQDEAPS(1)S(1)PQS(1)K	EDVAAALT(-123.71)T(-108.27)EQDEAPS(108.27)S(116.33)PQS(117.34)K	17	2	-0.28229	1069700000	642600000	223250000	203850000	123870000	114420000	123950000	27656000	113160000	93673000	47847000	58142000	97474000	78205500	1.24638	#NAME?	0.317747	#NAME?	90850000	4135800	28881000	81797000	3170900	29449000	95092000	2685300	26171000	19709000	1229100	6718600	79790000	2439100	30930000	69087000	2804500	21782000	32590000	1231300	14026000
Q4WDF8;B0YCZ2;A0A0J5PFC8	324;324;311	Q4WDF8	1	1	S	MPGS(1)AVQAQAR	MPGS(79.28)AVQAQAR	4	2	0.49575	2095900	2095900	0	0	0	863900	560170	0	0	0	0	671830	356018	167958	2.11969	#NAME?	1.08385	#NAME?	0	0	0	863900	0	0	560170	0	0	0	0	0	0	0	0	0	0	0	0	0	0
A0A0J5PWH8;Q4WT75;B0XQE8;A1D352	1380;1392;1392;1392	A0A0J5PWH8	1	2;3	S	KLS(1)DAS(1)S(1)EDIRR	KLS(88.99)DAS(88.99)S(88.99)EDIRR	7	2	0.87343	18828000	0	8157900	10670000	2962600	4932100	2160100	0	3307700	2046200	0	1299100	2513700	1663250	1.51132	#NAME?	0.595807	#NAME?	0	1639700	1323000	0	3059100	1873000	0	2160100	0	0	0	0	0	0	3307700	0	0	2046200	0	0	0
A0A0J5PZA7;B0XQR4;Q6MYY8;E9R3C5;A1D2T1	982;553;555;555;552	A0A0J5PZA7	1	2	T	AET(1)PDHFHASNVEIAQPT(1)PR	AET(60.35)PDHFHAS(-60.35)NVEIAQPT(144.01)PR	18	3	1.0749	44278000	0	44278000	0	5949300	5891400	3476700	1425700	0	13347000	7179500	4474500	4185775	6250250	0.669697	#NAME?	-0.578419	#NAME?	0	5949300	0	0	5891400	0	0	3476700	0	0	1425700	0	0	0	0	0	13347000	0	0	7179500	0
Q4WJ30;G9BX81;B0XPW1;A1D3N7;A0A0J5PTE1;A1CQS4	626;626;626;626;626;626	Q4WJ30	1	1	T	T(1)ADEVEERPEELD	T(238.88)ADEVEERPEELD	1	2	0.23097	119140000	119140000	0	0	13475000	17741000	12827000	5906800	25183000	29353000	0	14650000	12487450	17296500	0.721964	#NAME?	-0.470001	#NAME?	13475000	0	0	17741000	0	0	12827000	0	0	5906800	0	0	25183000	0	0	29353000	0	0	0	0	0
Q4WRM3;B0XNJ2;A1D1H8;A0A0J5PH00;A1CNM9	165;165;165;165;165	Q4WRM3	1	1	S	EKS(1)PELNEDER	EKS(99.53)PELNEDER	3	2	-0.35816	7326200	7326200	0	0	1827100	3162200	0	0	0	2337000	0	0	1247325	584250	2.13492	#NAME?	1.09418	#NAME?	1827100	0	0	3162200	0	0	0	0	0	0	0	0	0	0	0	2337000	0	0	0	0	0
Q4WYS9;B0Y082;A0A0J5SQV5;A1D612	20;20;20;20	Q4WYS9	1	2	S	ESYPDS(1)PVS(1)LSSR	ES(-60.04)Y(-79.1)PDS(60.04)PVS(66.1)LS(-66.1)S(-101.13)R	9	2	0.38245	19419000	0	19419000	0	3232900	2842000	1879500	0	0	3633200	2796600	5034900	1988600	2866175	0.693817	#NAME?	-0.527374	#NAME?	0	3232900	0	0	2842000	0	0	1879500	0	0	0	0	0	0	0	0	3633200	0	0	2796600	0
A1DC52;Q4WG59;B0YC96;A0A0J5PHZ9	450;450;450;450	A1DC52	1	1	S	AVS(1)ANDAAGLK	AVS(83.2)ANDAAGLK	3	2	1.0075	1666000	1666000	0	0	0	0	0	374260	0	1291700	0	0	93565	322925	0.289742	#NAME?	-1.78716	#NAME?	0	0	0	0	0	0	0	0	0	374260	0	0	0	0	0	1291700	0	0	0	0	0
Q4WIF7;B0XTM2	360;360	Q4WIF7	1	1	S	VPQS(1)PGR	VPQS(106.68)PGR	4	2	-0.56549	6525700	6525700	0	0	691690	1032500	0	913120	0	1459700	0	0	659328	364925	1.80675	#NAME?	0.853395	#NAME?	691690	0	0	1032500	0	0	0	0	0	913120	0	0	0	0	0	1459700	0	0	0	0	0
Q4WU42;B0Y3L9;A0A0J5PVQ0;A1DFB5;A1CA44	132;132;132;132;136	Q4WU42	1	1;2	S	AEGAAS(1)GGEGAS(0.996)GT(0.004)EGR	AEGAAS(124.03)GGEGAS(23.68)GT(-23.68)EGR	6	2	0.76382	1159100000	777780000	381350000	0	84791000	143370000	29936000	68764000	136240000	214330000	68579000	33852000	81715250	113250250	0.721546	#NAME?	-0.470837	#NAME?	51981000	32809000	0	132700000	10670000	0	3731300	26205000	0	42162000	26602000	0	71393000	64849000	0	90080000	124250000	0	68579000	0	0
Q4WGJ6;B0YCN7;A0A0J5PKC6;A1DCL2;A1CDL0;Q5AYF4;A0A1U8QRV5	23;23;23;23;23;23;23	Q4WGJ6	1	2	S	DRS(1)AS(1)PRDEPR	DRS(105.19)AS(105.19)PRDEPR	3	2	-1.1627	115330000	0	115330000	0	5048300	9162000	7701000	3388900	8369800	12512000	8741100	2365300	6325050	7997050	0.790923	#NAME?	-0.338391	#NAME?	0	5048300	0	0	9162000	0	0	7701000	0	0	3388900	0	0	8369800	0	0	12512000	0	0	8741100	0
Q4WGJ6;B0YCN7;A0A0J5PKC6;A1DCL2;A1CDL0;Q5AYF4;A0A1U8QRV5	25;25;25;25;25;25;25	Q4WGJ6	1	2	S	DRS(1)AS(1)PRDEPR	DRS(105.19)AS(105.19)PRDEPR	5	2	-1.1627	115330000	0	115330000	0	5048300	9162000	7701000	3388900	8369800	12512000	8741100	2365300	6325050	7997050	0.790923	#NAME?	-0.338391	#NAME?	0	5048300	0	0	9162000	0	0	7701000	0	0	3388900	0	0	8369800	0	0	12512000	0	0	8741100	0
Q4X0V9;B0XSN5;A0A0J5Q354;A1DHB7	136;136;136;136	Q4X0V9	1	1	S	FDS(1)EEPELPVEMETEAPEPQQK	FDS(156.84)EEPELPVEMET(-156.84)EAPEPQQK	3	3	0.1518	83391000	83391000	0	0	3263000	3375000	2745700	1261100	4003100	3343800	2193700	2784100	2661200	3081175	0.863696	#NAME?	-0.211404	#NAME?	3263000	0	0	3375000	0	0	2745700	0	0	1261100	0	0	4003100	0	0	3343800	0	0	2193700	0	0
B0XXX5;A4D9E5;A0A0J5SRT4;A1D741	18;18;18;18	B0XXX5	1	1	S	ALS(1)PPLGDANR	ALS(131.79)PPLGDANR	3	2	-0.4262	76983000	76983000	0	0	12987000	11353000	5010400	4290400	12361000	18162000	7368000	5452000	8410200	10835750	0.776153	#NAME?	-0.365587	#NAME?	12987000	0	0	11353000	0	0	5010400	0	0	4290400	0	0	12361000	0	0	18162000	0	0	7368000	0	0
Q4WJN0;B0XP33;A0A0J5PLC9	265;265;265	Q4WJN0	1	1	S	SELQPFES(1)EDEEELER	S(-152.35)ELQPFES(152.35)EDEEELER	8	2	-0.45051	278540000	278540000	0	0	44091000	32233000	39715000	11236000	45296000	39714000	22883000	43373000	31818750	37816500	0.841399	#NAME?	-0.249139	#NAME?	44091000	0	0	32233000	0	0	39715000	0	0	11236000	0	0	45296000	0	0	39714000	0	0	22883000	0	0
Q4WRZ0;B0XMT9;A0A0J5Q0N2;A1D1V6	235;235;235;234	Q4WRZ0	1	1	S	S(1)PPLLTPQEAVSR	S(86.15)PPLLT(-86.15)PQEAVS(-174.81)R	1	2	-0.094693	38271000	38271000	0	0	4986800	6209700	4433200	1973600	6134400	5371700	3077700	6083600	4400825	5166850	0.851742	#NAME?	-0.231511	#NAME?	4986800	0	0	6209700	0	0	4433200	0	0	1973600	0	0	6134400	0	0	5371700	0	0	3077700	0	0
Q4WK70;B0XN02;A0A0J5PQ48	249;249;118	Q4WK70	1	1;2	S	ASETALGAEES(1)DS(1)DVPIER	AS(-156.26)ET(-149.82)ALGAEES(149.82)DS(180.89)DVPIER	13	2	0.32247	241810000	3122000	238690000	0	35329000	30299000	33241000	8415700	44817000	43359000	17677000	25830000	26821175	32920750	0.814719	#NAME?	-0.295625	#NAME?	1909400	33420000	0	1212600	29087000	0	0	33241000	0	0	8415700	0	0	44817000	0	0	43359000	0	0	17677000	0
A0A0J5PWH8;Q4WT75;B0XQE8;A1D352	1376;1388;1388;1388	A0A0J5PWH8	1	1;2;3	S	KLS(1)DAS(1)S(1)EDIRR	KLS(88.99)DAS(88.99)S(88.99)EDIRR	3	2	0.87343	20481000	703020	9107700	10670000	3665600	4932100	2160100	0	3307700	2046200	949800	1299100	2689450	1900700	1.41498	#NAME?	0.50078	#NAME?	703020	1639700	1323000	0	3059100	1873000	0	2160100	0	0	0	0	0	0	3307700	0	0	2046200	0	949800	0
A1CZZ2;B0Y2S2;A0A0J5PUT7	30;27;63	A1CZZ2	1	1;2;3	S	S(1)GS(1)EEPEPEPLADDFPAMMAR	S(145.13)GS(145.13)EEPEPEPLADDFPAMMAR	1	3	-0.30197	302320000	166530000	135790000	0	41375000	33881000	25878000	10818000	68979000	41909000	16691000	20675000	27988000	37063500	0.755136	#NAME?	-0.405191	#NAME?	24499000	16876000	0	18667000	15214000	0	17574000	8304400	0	5031600	5786400	0	32707000	36272000	0	24148000	17761000	0	10419000	6272300	0
Q4WYK9;B0XWG2;A0A0J5PXN8	474;474;474	Q4WYK9	1	2	S	LIEEVS(1)DEEMADADS(1)NEEPK	LIEEVS(133.52)DEEMADADS(133.52)NEEPK	15	3	2.156	38585000	0	38585000	0	4247300	3996900	2942400	984660	3065900	3170300	1577100	2144600	3042815	2489475	1.22227	#NAME?	0.289565	#NAME?	0	4247300	0	0	3996900	0	0	2942400	0	0	984660	0	0	3065900	0	0	3170300	0	0	1577100	0
A0A0J5PDL6;Q4WNN3;B0Y5I0;A1CXY4	83;115;115;83	A0A0J5PDL6	1	1;2	S	AADFLS(1)DDES(1)EPEVVASEPK	AADFLS(169.9)DDES(112.31)EPEVVAS(-112.31)EPK	6	2	-0.095059	367350000	7718300	359630000	0	84070000	51143000	56189000	0	0	60712000	28371000	44881000	47850500	33491000	1.42876	#NAME?	0.514761	#NAME?	2386200	81684000	0	1405500	49737000	0	1865600	54323000	0	0	0	0	0	0	0	2060900	58651000	0	0	28371000	0
Q4WQ74;B0Y710;A0A0J5PI18	331;331;331	Q4WQ74	1	1;2	S	PANEAET(1)VS(1)EAEEEEEEAAAAASK	PANEAET(71.22)VS(73.21)EAEEEEEEAAAAAS(-71.22)K	9	3	0.38883	328520000	321540000	6984500	0	20392000	22948000	14152000	5156800	26640000	20578000	12275000	16335000	15662200	18957000	0.826196	#NAME?	-0.275444	#NAME?	20392000	0	0	21627000	1321200	0	12937000	1215200	0	5156800	0	0	24800000	1840200	0	19540000	1037600	0	12275000	0	0
A0A0J5PZA0;Q4X220;B0XW91	2859;206;206	A0A0J5PZA0	1	1	S	RNALAS(1)QEQQE	RNALAS(63.97)QEQQE	6	2	0.62535	16081000	16081000	0	0	1904900	2193300	1769400	825100	0	3084900	1012800	684560	1673175	1195565	1.39948	#NAME?	0.484896	#NAME?	1904900	0	0	2193300	0	0	1769400	0	0	825100	0	0	0	0	0	3084900	0	0	1012800	0	0
Q4WT29;B0XQJ5;A0A0J5PWD5	948;948;948	Q4WT29	1	1;2	S	GEENAEGLS(1)DAES(1)EIWEALVK	GEENAEGLS(170.11)DAES(170.11)EIWEALVK	9	2	0.1649	160130000	3890200	156240000	0	11329000	6380600	0	2025700	11555000	13905000	1281500	3397100	4933825	7534650	0.654818	#NAME?	-0.610834	#NAME?	0	11329000	0	713820	5666700	0	0	0	0	0	2025700	0	0	11555000	0	1842200	12063000	0	0	1281500	0
Q4X0W1;B0XSN3;A0A0J5PYE6	246;246;248	Q4X0W1	1	1	S	ELSTTPMDVDQAPKEES(1)QG	ELS(-102.77)T(-98.36)T(-98.36)PMDVDQAPKEES(98.36)QG	17	2	-0.17063	11888000	11888000	0	0	0	2889400	1766200	0	3032100	0	1519900	2680300	1163900	1808075	0.643723	#NAME?	-0.635487	#NAME?	0	0	0	2889400	0	0	1766200	0	0	0	0	0	3032100	0	0	0	0	0	1519900	0	0
A1DP50;Q4WLJ6;B0XME8;A0A0J5Q751	193;201;201;209	A1DP50	1	1	S	EMES(1)AAAMPLPDEEDADL	EMES(79.65)AAAMPLPDEEDADL	4	2	-0.42435	2328000	2328000	0	0	0	0	559040	0	1768900	0	0	0	139760	442225	0.316038	#NAME?	-1.66183	#NAME?	0	0	0	0	0	0	559040	0	0	0	0	0	1768900	0	0	0	0	0	0	0	0
Q4WIG8;B0XTL2;A0A0J5Q3C5	21;21;21	Q4WIG8	1	2;3;4	S	ADDLDAELLALAGDS(1)S(1)DEES(1)S(1)PQPK	ADDLDAELLALAGDS(73.67)S(73.67)DEES(73.67)S(73.67)PQPK	20	3	2.5435	56057000	0	56057000	0	7894200	5618600	3207000	1697400	0	7488700	4928100	0	4604300	3104200	1.48325	#NAME?	0.56876	#NAME?	0	7894200	0	0	5618600	0	0	3207000	0	0	1697400	0	0	0	0	0	7488700	0	0	4928100	0
A0A0J5Q4Y7;B0Y4K5;Q4WQD6;E9QTX0	432;424;432;432	A0A0J5Q4Y7	1	1;2	T	EAAAQS(1)PAAET(1)PAGK	EAAAQS(163)PAAET(163)PAGK	11	2	0.10444	48984000	7433500	41551000	0	4525100	5990400	3706500	1391900	5152900	10061000	3247400	2283700	3903475	5186250	0.752658	#NAME?	-0.409933	#NAME?	717700	3807400	0	1260600	4729800	0	1002100	2704500	0	0	1391900	0	1049600	4103300	0	1865500	8195800	0	0	3247400	0
Q4WPE0;B0Y685;A0A0J5PHC0	510;510;510	Q4WPE0	1	1	S	NTLAGS(1)PVALR	NT(-72.47)LAGS(72.47)PVALR	6	2	0.54882	7136200	7136200	0	0	770270	1555700	0	587650	1535800	1746700	939980	0	728405	1055620	0.690026	#NAME?	-0.535278	#NAME?	770270	0	0	1555700	0	0	0	0	0	587650	0	0	1535800	0	0	1746700	0	0	939980	0	0
Q4WPU2;C7C437;B0Y6N3;A1CWS1;A0A0J5SDC1	459;459;459;459;459	Q4WPU2	1	1	S	EKELAGS(1)GVIA	EKELAGS(75.38)GVIA	7	2	0.1955	23079000	23079000	0	0	3959400	5951800	2324700	1113700	4445600	0	2236200	3047700	3337400	2432375	1.37207	#NAME?	0.456359	#NAME?	3959400	0	0	5951800	0	0	2324700	0	0	1113700	0	0	4445600	0	0	0	0	0	2236200	0	0
Q4X050;B0XU51;A0A0J5SUW4;A1DI29;A1C773	48;48;48;48;48	Q4X050	1	1;2	S	S(1)RS(1)PVMIDR	S(96.37)RS(96.37)PVMIDR	3	2	-0.31995	154610000	1970900	152640000	0	17910000	26235000	18558000	0	22081000	29015000	14034000	14589000	15675750	19929750	0.78655	#NAME?	-0.346389	#NAME?	0	17910000	0	1970900	24264000	0	0	18558000	0	0	0	0	0	22081000	0	0	29015000	0	0	14034000	0
Q4WZI1;B0XVB4;A0A0J5Q0G2	1365;1365;1365	Q4WZI1	1	2	S	KGEDGWS(1)S(1)DEEGAPAEVTTSAR	KGEDGWS(133.46)S(124.44)DEEGAPAEVT(-124.44)T(-128.85)S(-129.52)AR	7	2	-0.10047	96819000	0	96819000	0	4274600	4847100	6126000	0	3768100	6996900	2824800	5876800	3811925	4866650	0.783275	#NAME?	-0.352409	#NAME?	0	4274600	0	0	4847100	0	0	6126000	0	0	0	0	0	3768100	0	0	6996900	0	0	2824800	0
Q4WZI1;B0XVB4;A0A0J5Q0G2	1366;1366;1366	Q4WZI1	1	2	S	KGEDGWS(1)S(1)DEEGAPAEVTTSAR	KGEDGWS(133.46)S(124.44)DEEGAPAEVT(-124.44)T(-128.85)S(-129.52)AR	8	2	-0.10047	96819000	0	96819000	0	4274600	4847100	6126000	0	3768100	6996900	2824800	5876800	3811925	4866650	0.783275	#NAME?	-0.352409	#NAME?	0	4274600	0	0	4847100	0	0	6126000	0	0	0	0	0	3768100	0	0	6996900	0	0	2824800	0
Q4WRV5;B0XN43;A0A0J5PKA5	773;773;773	Q4WRV5	1	1	T	RNT(1)AGEIDAPAK	RNT(91.08)AGEIDAPAK	3	2	-0.4439	5744500	5744500	0	0	1218400	1977800	0	521630	0	2026600	0	0	929458	506650	1.83452	#NAME?	0.875399	#NAME?	1218400	0	0	1977800	0	0	0	0	0	521630	0	0	0	0	0	2026600	0	0	0	0	0
A0A0J5PM07;Q4WQN7;B0Y4U9;A1CW03	802;829;829;858	A0A0J5PM07	1	1	S	AQLPEGPEEELS(1)ER	AQLPEGPEEELS(129.88)ER	12	2	0.046048	93645000	93645000	0	0	13304000	14559000	11223000	3380000	19054000	13548000	8619300	9958600	10616500	12794975	0.82974	#NAME?	-0.269269	#NAME?	13304000	0	0	14559000	0	0	11223000	0	0	3380000	0	0	19054000	0	0	13548000	0	0	8619300	0	0
Q4WEL9;B0Y2U3;A0A0J5PUW0;A1CZX0	348;348;348;375	Q4WEL9	1	2;3	S	RAS(1)S(1)VNS(1)LPHNR	RAS(124.5)S(124.5)VNS(124.5)LPHNR	7	2	-0.60144	131780000	0	42782000	88998000	21655000	29767000	13506000	11111000	0	31985000	15068000	8687600	19009750	13935150	1.36416	#NAME?	0.448011	#NAME?	0	9494800	12161000	0	12305000	17462000	0	7708400	5797900	0	0	11111000	0	0	0	0	7749400	24235000	0	2165700	12902000
Q4WQ49;B0Y6Y8;A0A0J5PEM9;A1CWH3	153;153;153;153	Q4WQ49	1	2	S	GEVVEDS(1)S(1)DEER	GEVVEDS(171.36)S(171.36)DEER	7	2	-0.075354	13948000	0	13948000	0	4966700	0	0	0	4738600	0	2405100	1837400	1241675	2245275	0.553017	#NAME?	-0.854605	#NAME?	0	4966700	0	0	0	0	0	0	0	0	0	0	0	4738600	0	0	0	0	0	2405100	0
Q4WQ49;B0Y6Y8;A0A0J5PEM9;A1CWH3	154;154;154;154	Q4WQ49	1	2	S	GEVVEDS(1)S(1)DEER	GEVVEDS(171.36)S(171.36)DEER	8	2	-0.075354	13948000	0	13948000	0	4966700	0	0	0	4738600	0	2405100	1837400	1241675	2245275	0.553017	#NAME?	-0.854605	#NAME?	0	4966700	0	0	0	0	0	0	0	0	0	0	0	4738600	0	0	0	0	0	2405100	0
Q4W9N3;B0YEC4;A0A0J5PMY2;A1D9J1	352;352;352;352	Q4W9N3	1	1	S	S(1)VDGQEIASSFNPK	S(145.93)VDGQEIAS(-145.93)S(-176.15)FNPK	1	2	0.29218	31165000	31165000	0	0	4159500	4876700	3052900	0	5700800	5615900	2699000	1801100	3022275	3954200	0.76432	#NAME?	-0.387751	#NAME?	4159500	0	0	4876700	0	0	3052900	0	0	0	0	0	5700800	0	0	5615900	0	0	2699000	0	0
Q5BGN8;A1CS03;Q4WKB3;B0XMV9;A1D4V2;A0A0J5SJS0	9;9;9;9;9;9	Q5BGN8	1	1	S	SAPGGAPS(1)PAPR	S(-63.83)APGGAPS(63.83)PAPR	8	2	-0.064129	11122000	11122000	0	0	1875500	2188100	0	0	3862000	3196700	0	0	1015900	1764675	0.575687	#NAME?	-0.796644	#NAME?	1875500	0	0	2188100	0	0	0	0	0	0	0	0	3862000	0	0	3196700	0	0	0	0	0
Q4WEE3;B0Y2F1;A0A0J5PUN5	34;34;34	Q4WEE3	1	1	T	QVT(1)NDANMEEYTTETAAGEIIKPVR	QVT(103.05)NDANMEEY(-104.36)T(-103.05)T(-107.1)ET(-114.22)AAGEIIKPVR	3	3	-0.25946	6730500	6730500	0	0	0	1778700	0	626430	2493700	1831600	0	0	601282	1081325	0.556061	#NAME?	-0.846685	#NAME?	0	0	0	1778700	0	0	0	0	0	626430	0	0	2493700	0	0	1831600	0	0	0	0	0
Q4WID6;A0A0J5Q037;B0XTW2;A1CYS1	1382;1382;1398;1391	Q4WID6	1	1	S	AIS(1)DADMLPDR	AIS(55.26)DADMLPDR	3	2	-0.14331	2327400	2327400	0	0	0	780130	0	0	957260	590030	0	0	195032	386822	0.504191	#NAME?	-0.987957	#NAME?	0	0	0	780130	0	0	0	0	0	0	0	0	957260	0	0	590030	0	0	0	0	0
A0A0J5PWS2;Q4WTI5;B0XQ40	30;30;30	A0A0J5PWS2	1	2;3	S	AES(1)PVGS(1)EQS(1)NNAAAR	AES(177.02)PVGS(177.02)EQS(177.02)NNAAAR	10	2	-0.39543	86304000	0	0	86304000	12006000	13119000	9621400	2876100	12527000	22655000	7699200	5800600	9405625	12170450	0.772825	#NAME?	-0.371787	#NAME?	0	0	12006000	0	0	13119000	0	0	9621400	0	0	2876100	0	0	12527000	0	0	22655000	0	0	7699200
Q4WYQ2;B0Y0A7;A0A0J5PTK4	325;325;325	Q4WYQ2	1	3;4	S	APS(1)VADVQS(1)VQS(1)S(1)GIIEEDVSHPVENYLVK	APS(106.88)VADVQS(72.01)VQS(62.45)S(62.45)GIIEEDVS(-62.45)HPVENY(-63.39)LVK	3	3	-0.32852	7008400	0	0	7008400	0	1160800	0	0	0	3417700	0	0	290200	854425	0.339644	#NAME?	-1.55791	#NAME?	0	0	0	0	0	1160800	0	0	0	0	0	0	0	0	0	0	0	3417700	0	0	0
Q4WIK3;B0XTH7;A0A0J5Q386	598;598;598	Q4WIK3	1	2	S	GS(1)LELLS(1)EENFDDEFDEAEFAR	GS(67.67)LELLS(67.67)EENFDDEFDEAEFAR	2	2	0.30492	37630000	0	37630000	0	6160700	4460900	3754700	1443700	9741500	3956200	8112700	0	3955000	5452600	0.725342	#NAME?	-0.463267	#NAME?	0	6160700	0	0	4460900	0	0	3754700	0	0	1443700	0	0	9741500	0	0	3956200	0	0	8112700	0
Q4WIK3;B0XTH7;A0A0J5Q386	603;603;603	Q4WIK3	1	2	S	GS(1)LELLS(1)EENFDDEFDEAEFAR	GS(67.67)LELLS(67.67)EENFDDEFDEAEFAR	7	2	0.30492	37630000	0	37630000	0	6160700	4460900	3754700	1443700	9741500	3956200	8112700	0	3955000	5452600	0.725342	#NAME?	-0.463267	#NAME?	0	6160700	0	0	4460900	0	0	3754700	0	0	1443700	0	0	9741500	0	0	3956200	0	0	8112700	0
Q4WT29;B0XQJ5;A0A0J5PWD5	952;952;952	Q4WT29	1	2	S	GEENAEGLS(1)DAES(1)EIWEALVK	GEENAEGLS(170.11)DAES(170.11)EIWEALVK	13	2	0.1649	156240000	0	156240000	0	11329000	5666700	0	2025700	11555000	12063000	1281500	3397100	4755350	7074150	0.672215	#NAME?	-0.573005	#NAME?	0	11329000	0	0	5666700	0	0	0	0	0	2025700	0	0	11555000	0	0	12063000	0	0	1281500	0
Q4WBM8;B0YA82;A0A0J5PK62;A1DAZ2	558;558;558;558	Q4WBM8	1	2;3;4	T	S(1)PT(1)PPT(1)PPPVR	S(127.78)PT(127.78)PPT(127.78)PPPVR	6	2	0.19023	322990000	0	172240000	150750000	44819000	29072000	28149000	9145000	37649000	34137000	24152000	34790000	27796250	32682000	0.850506	#NAME?	-0.233606	#NAME?	0	12178000	32640000	0	12941000	16130000	0	8600700	19548000	0	3390300	5754600	0	16988000	20660000	0	15310000	18827000	0	9539000	14613000
A1DLJ6;A0A0J5PFW8;Q4WD57;B0YD90;Q5AYH9;C8V1D8	1105;1105;1110;1110;1104;1113	A1DLJ6	1	1	T	GTPKPPDT(1)DDEAE	GT(-65.28)PKPPDT(65.28)DDEAE	8	2	0.17142	187930000	187930000	0	0	32267000	38628000	22159000	10092000	28265000	28211000	12390000	15922000	25786500	21197000	1.21652	#NAME?	0.282756	#NAME?	32267000	0	0	38628000	0	0	22159000	0	0	10092000	0	0	28265000	0	0	28211000	0	0	12390000	0	0
Q4WEU0;B0Y325;A0A0J5PV36	110;110;110	Q4WEU0	1	1	S	ENDS(1)EDENGVDAPPLGPR	ENDS(57.8)EDENGVDAPPLGPR	4	2	-1.2382	9293100	9293100	0	0	1816500	1011100	900500	459990	1374800	1931000	902570	896620	1.04702e+06	1.27625e+06	0.820391	#NAME?	-0.285616	#NAME?	1816500	0	0	1011100	0	0	900500	0	0	459990	0	0	1374800	0	0	1931000	0	0	902570	0	0
Q4WQ37;A0A0J5SDI8;B0Y6X5;A1CWI5;A1CI77;Q5B1I8;A0A1U8QQA7	558;565;558;565;565;565;565	Q4WQ37	1	1	S	EAAFFSEFPMS(1)R	EAAFFS(-65.47)EFPMS(65.47)R	11	2	-1.5452	3641500	3641500	0	0	940750	0	0	291080	1815800	0	0	593850	307958	602412	0.511207	#NAME?	-0.96802	#NAME?	940750	0	0	0	0	0	0	0	0	291080	0	0	1815800	0	0	0	0	0	0	0	0
Q4WMB5;B0Y893;A0A0J5Q7E4	367;367;367	Q4WMB5	1	1	S	AGEVDGDDEYLS(1)DEYDGR	AGEVDGDDEY(-107.47)LS(107.47)DEY(-143.12)DGR	12	2	-0.20358	23812000	23812000	0	0	4220800	4132200	4102800	1121700	0	5553600	2347700	2333300	3394375	2558650	1.32663	#NAME?	0.407763	#NAME?	4220800	0	0	4132200	0	0	4102800	0	0	1121700	0	0	0	0	0	5553600	0	0	2347700	0	0
Q4WQ34;B0Y6X2;A0A0J5PHY6	139;139;139	Q4WQ34	1	1	S	RAS(1)EEYDAGDLPK	RAS(68.17)EEY(-68.17)DAGDLPK	3	2	0.62764	13906000	13906000	0	0	0	2845800	2043000	851230	0	3586500	1816800	2762400	1.43501e+06	2041425	0.702944	#NAME?	-0.508518	#NAME?	0	0	0	2845800	0	0	2043000	0	0	851230	0	0	0	0	0	3586500	0	0	1816800	0	0
A0A0J5PDL6;Q4WNN3;B0Y5I0;A1CXY4	87;119;119;87	A0A0J5PDL6	1	1;2	S	AADFLS(1)DDES(1)EPEVVASEPK	AADFLS(198.06)DDES(142.11)EPEVVAS(-142.11)EPK	10	2	0.27217	362380000	2751400	359630000	0	81684000	49737000	54323000	0	0	58651000	29306000	46698000	46436000	33663750	1.37941	#NAME?	0.464048	#NAME?	0	81684000	0	0	49737000	0	0	54323000	0	0	0	0	0	0	0	0	58651000	0	934660	28371000	0
B0XVE3;A0A0J5SKR3;Q4WHM0	822;822;822	B0XVE3	1	2	S	TTIAS(1)LT(1)PK	T(-79.18)T(-72.67)IAS(72.67)LT(75.91)PK	5	2	0.012271	10069000	0	10069000	0	1585400	1590500	1308900	0	1550500	2051000	959760	1022800	1121200	1396015	0.803143	#NAME?	-0.316271	#NAME?	0	1585400	0	0	1590500	0	0	1308900	0	0	0	0	0	1550500	0	0	2051000	0	0	959760	0
B0XVE3;A0A0J5SKR3;Q4WHM0	824;824;824	B0XVE3	1	2	T	TTIAS(1)LT(1)PK	T(-79.18)T(-72.67)IAS(72.67)LT(75.91)PK	7	2	0.012271	10069000	0	10069000	0	1585400	1590500	1308900	0	1550500	2051000	959760	1022800	1121200	1396015	0.803143	#NAME?	-0.316271	#NAME?	0	1585400	0	0	1590500	0	0	1308900	0	0	0	0	0	1550500	0	0	2051000	0	0	959760	0
Q4WE60;B0Y1Z8;A0A0J5PR07	2;2;2	Q4WE60	1	1	S	S(1)DFEDEMDVDVPAPK	S(207.08)DFEDEMDVDVPAPK	1	2	-0.33477	93671000	93671000	0	0	12271000	13817000	9332600	4291100	16895000	13972000	7309000	8877500	9927925	11763375	0.843969	#NAME?	-0.244738	#NAME?	12271000	0	0	13817000	0	0	9332600	0	0	4291100	0	0	16895000	0	0	13972000	0	0	7309000	0	0
Q4WI32;B0XUD3;A0A0J5PPY5	148;148;148	Q4WI32	1	2	S	S(1)RS(1)PEADNARD	S(93.72)RS(93.72)PEADNARD	1	2	0.43859	35313000	0	35313000	0	5435200	5739100	4168400	0	0	7009600	3224100	0	3835675	2558425	1.49923	#NAME?	0.584225	#NAME?	0	5435200	0	0	5739100	0	0	4168400	0	0	0	0	0	0	0	0	7009600	0	0	3224100	0
Q4WI32;B0XUD3;A0A0J5PPY5	150;150;150	Q4WI32	1	2	S	S(1)RS(1)PEADNARD	S(93.72)RS(93.72)PEADNARD	3	2	0.43859	35313000	0	35313000	0	5435200	5739100	4168400	0	0	7009600	3224100	0	3835675	2558425	1.49923	#NAME?	0.584225	#NAME?	0	5435200	0	0	5739100	0	0	4168400	0	0	0	0	0	0	0	0	7009600	0	0	3224100	0
Q4X1Q2;B0XRW3;A0A0J5Q3R5	789;789;789	Q4X1Q2	1	1	S	GVEEDDGS(1)EDQGEAAQTTQK	GVEEDDGS(201.49)EDQGEAAQT(-201.49)T(-224.67)QK	8	2	-0.063248	23454000	23454000	0	0	3740400	5425800	2550900	1680300	0	5487700	2617100	1951300	3349350	2514025	1.33227	#NAME?	0.413882	#NAME?	3740400	0	0	5425800	0	0	2550900	0	0	1680300	0	0	0	0	0	5487700	0	0	2617100	0	0
Q4W9U9;B0YEJ2;A0A0J5PN39	81;81;81	Q4W9U9	1	1	S	KTEDDDDDEIS(1)EPEDPVMLSR	KT(-153.87)EDDDDDEIS(151.27)EPEDPVMLS(-151.27)R	11	2	-0.24589	2368300000	2368300000	0	0	30001000	33190000	25052000	11923000	34840000	27280000	18138000	34482000	25041500	28685000	0.872982	#NAME?	-0.195976	#NAME?	30001000	0	0	33190000	0	0	25052000	0	0	11923000	0	0	34840000	0	0	27280000	0	0	18138000	0	0
Q4W9J8;B0YE89;A0A0J5SL31;A1D9F6;A1C8Z8	378;378;378;378;388	Q4W9J8	1	2	S	RNS(1)IDS(0.996)VS(0.004)EQDSLLGR	RNS(69.53)IDS(24.38)VS(-24.38)EQDS(-59.01)LLGR	3	2	0.87109	10284000	0	10284000	0	0	2487700	367320	975600	3726200	2726900	0	0	957655	1613275	0.593609	#NAME?	-0.752414	#NAME?	0	0	0	0	2487700	0	0	367320	0	0	975600	0	0	3726200	0	0	2726900	0	0	0	0
A0A0J5SVY5;Q4X197;B0XSA6;A1DGZ5	250;250;250;250	A0A0J5SVY5	1	1	S	KEES(1)DEEDNDLMEIAPATGQSEAK	KEES(115.44)DEEDNDLMEIAPAT(-115.44)GQS(-131.38)EAK	4	3	-0.48131	47216000	47216000	0	0	10168000	0	7515400	2084400	10426000	7441300	3879500	4656400	4941950	6600800	0.74869	#NAME?	-0.41756	#NAME?	10168000	0	0	0	0	0	7515400	0	0	2084400	0	0	10426000	0	0	7441300	0	0	3879500	0	0
Q4WRV1;B0XN47;A0A0J5PJ26;A1D1R7	642;642;642;642	Q4WRV1	1	1	S	VDLDALTAQANS(1)Q	VDLDALT(-74.07)AQANS(74.07)Q	12	2	0.39353	12265000	12265000	0	0	2165600	1878700	0	864660	4103600	2412300	840490	0	1227240	1.8391e+06	0.667306	#NAME?	-0.583581	#NAME?	2165600	0	0	1878700	0	0	0	0	0	864660	0	0	4103600	0	0	2412300	0	0	840490	0	0
Q4WVK0;B0Y1E5;A0A0J5PT98;A1DDV5	211;211;211;211	Q4WVK0	1	1	S	GWEADS(1)EDGGDAETR	GWEADS(116.39)EDGGDAET(-116.39)R	6	2	-0.55096	5927200	5927200	0	0	482840	470540	496490	0	0	599890	394190	0	362468	248520	1.4585	#NAME?	0.54449	#NAME?	482840	0	0	470540	0	0	496490	0	0	0	0	0	0	0	0	599890	0	0	394190	0	0
Q4WBM8;B0YA82;A0A0J5PK62;A1DAZ2	553;553;553;553	Q4WBM8	1	1;2;3;4	S	S(1)PT(1)PPT(1)PPPVR	S(127.78)PT(127.78)PPT(127.78)PPPVR	1	2	0.19023	214260000	10420000	53095000	150750000	47378000	16130000	21696000	9905200	23587000	33509000	24735000	33746000	23777300	28894250	0.822908	#NAME?	-0.281198	#NAME?	2559400	12178000	32640000	0	0	16130000	2148000	0	19548000	760220	3390300	5754600	2926400	0	20660000	0	14682000	18827000	2025500	8096000	14613000
Q4WHH2;B0XVJ2;A0A0J5PMN4;A1DFW1	1185;1185;1185;1185	Q4WHH2	1	1	S	S(1)LAGADNTLR	S(90.83)LAGADNT(-90.83)LR	1	2	-0.11501	14662000	14662000	0	0	0	3109500	2205300	1061800	2881000	2822300	1329500	1252300	1594150	2071275	0.769647	#NAME?	-0.377732	#NAME?	0	0	0	3109500	0	0	2205300	0	0	1061800	0	0	2881000	0	0	2822300	0	0	1329500	0	0
Q4WU54;B0Y3N0;A0A0J5PUV5	246;246;246	Q4WU54	1	1;2	S	S(1)QT(1)PIPTPEAVASK	S(89.81)QT(78.08)PIPT(-78.08)PEAVAS(-152.36)K	1	2	-0.35718	49624000	9049100	40574000	0	8240400	11782000	6663500	1480200	0	8055000	5378100	8024000	7041525	5364275	1.31267	#NAME?	0.392505	#NAME?	2614600	5625900	0	2461100	9321200	0	2140100	4523400	0	0	1480200	0	0	0	0	0	8055000	0	672530	4705600	0
A0A0J5SHZ7;A1DB69;A1C3Z7	329;335;337	A0A0J5SHZ7	1	1	T	DAET(1)DGEAEKPAK	DAET(107.35)DGEAEKPAK	4	2	-0.72355	30132000	30132000	0	0	2199700	4521300	3009100	1293400	2335200	2865600	2586800	1486200	2755875	2318450	1.18867	#NAME?	0.24935	#NAME?	2199700	0	0	4521300	0	0	3009100	0	0	1293400	0	0	2335200	0	0	2865600	0	0	2586800	0	0
Q4WHA6;B0XVX7;A0A0J5PQS2	43;43;177	Q4WHA6	1	1	S	ANS(1)ADIAEER	ANS(54.2)ADIAEER	3	2	-0.75348	1761600	1761600	0	0	0	0	0	482100	0	1279500	0	0	120525	319875	0.376788	#NAME?	-1.40818	#NAME?	0	0	0	0	0	0	0	0	0	482100	0	0	0	0	0	1279500	0	0	0	0	0
A0A0J5PT63;Q4WVB2;B0Y0Z4	48;60;60	A0A0J5PT63	1	1	S	EEDEDGPLS(1)PR	EEDEDGPLS(105.36)PR	9	2	-0.30602	38375000	38375000	0	0	7246700	6768400	6109400	1659900	0	8673700	2918500	4998200	5446100	4147600	1.31307	#NAME?	0.392947	#NAME?	7246700	0	0	6768400	0	0	6109400	0	0	1659900	0	0	0	0	0	8673700	0	0	2918500	0	0
Q4WZK4;B0XV92;A0A0J5PXS0;A1DIM5	429;429;429;430	Q4WZK4	1	1;2	S	S(1)LEDDEEVES(1)IPR	S(68.41)LEDDEEVES(68.41)IPR	1	2	0.048941	19583000	15652000	3930400	0	2866100	3113600	2125000	835170	3225100	3854200	1712300	1851200	2.23497e+06	2660700	0.839992	#NAME?	-0.251552	#NAME?	1964700	901310	0	2471700	641860	0	1268900	856100	0	835170	0	0	3225100	0	0	3040500	813730	0	1419600	292720	0
A0A0J5PV74;Q4WWZ0;B0XYN3	662;690;690	A0A0J5PV74	1	1;2	S	DSNENYLPEVVNRQS(1)LEERS(1)PLPEPK	DS(-89.51)NENY(-67.74)LPEVVNRQS(67.74)LEERS(87.84)PLPEPK	15	3	0.53493	78576000	12358000	66218000	0	12439000	11449000	7417700	3870700	12218000	10800000	4735500	13917000	8794100	10417625	0.844156	#NAME?	-0.244419	#NAME?	2186400	10252000	0	1862800	9586300	0	1953400	5464200	0	618300	3252400	0	0	12218000	0	2458400	8342000	0	972910	3762600	0
A1D3U7;A0A0J5SIW9;Q4WJ93;B0XPQ0	599;562;599;599	A1D3U7;Q4WJ93	1	1;2	S	VVEEKS(1)S(1)VVAEER	VVEEKS(87.52)S(87.52)VVAEER	7	2	0.035055	36704000	27346000	9357900	0	1645000	8055700	1801300	4044400	5408800	5189700	0	0	3886600	2649625	1.46685	#NAME?	0.55272	#NAME?	0	1645000	0	5352500	2703100	0	0	1801300	0	3107500	936900	0	3137200	2271600	0	5189700	0	0	0	0	0
Q4X1P8;B0XRW7;A1DGL5;A0A0J5Q2F8	221;221;221;221	Q4X1P8	1	1	S	FPSAYENLS(1)QA	FPS(-151.59)AY(-150.12)ENLS(150.12)QA	9	2	-0.078295	730360000	730360000	0	0	56358000	60309000	30185000	22019000	90647000	50099000	29064000	37293000	42217750	51775750	0.815396	#NAME?	-0.294427	#NAME?	56358000	0	0	60309000	0	0	30185000	0	0	22019000	0	0	90647000	0	0	50099000	0	0	29064000	0	0
A1DGA6;Q4X222;B0XW90	2669;2670;2707	A1DGA6	1	1	S	VDLGEGS(1)FADE	VDLGEGS(76.33)FADE	7	2	0.12623	1749900	1749900	0	0	0	670080	466970	0	612900	0	0	0	284262	153225	1.8552	#NAME?	0.891572	#NAME?	0	0	0	670080	0	0	466970	0	0	0	0	0	612900	0	0	0	0	0	0	0	0
Q4WZF1;B0XVL1;A0A0J5Q1P7;A1DIT8	227;227;227;227	Q4WZF1	1	1;4	T	S(1)RQS(1)RET(1)LGGLDADPWGS(1)PQLHR	S(69.77)RQS(69.77)RET(69.77)LGGLDADPWGS(69.77)PQLHR	7	3	-0.12556	16289000	8094100	0	8194900	4722900	2036000	0	0	3370800	2970700	1464000	1724600	1689725	2382525	0.709216	#NAME?	-0.495703	#NAME?	2869500	0	1853400	2036000	0	0	0	0	0	0	0	0	0	0	3370800	0	0	2970700	1464000	0	0
B0XZ49;Q4WWH5	516;518	B0XZ49	1	1	S	GDS(1)DDEGAGDTAR	GDS(94.17)DDEGAGDT(-94.17)AR	3	2	0.17099	6441300	6441300	0	0	700540	920440	420610	0	600820	0	790030	0	510398	347712	1.46787	#NAME?	0.553726	#NAME?	700540	0	0	920440	0	0	420610	0	0	0	0	0	600820	0	0	0	0	0	790030	0	0
A1DG05;Q4WHC6;B0XVV6;A0A0J5PMR6	514;514;514;514	A1DG05	1	1;2	S	GCS(1)EGDS(1)GIQEIK	GCS(102.64)EGDS(102.64)GIQEIK	3	2	-0.74275	6668100	4026200	2641900	0	793280	1630000	0	0	0	2947300	1297500	0	605820	1061200	0.570882	#NAME?	-0.808735	#NAME?	793280	0	0	920800	709210	0	0	0	0	0	0	0	0	0	0	1553700	1393600	0	758450	539030	0
Q4WIG8;B0XTL2;A0A0J5Q3C5	17;17;17	Q4WIG8	1	2;3;4	S	ADDLDAELLALAGDS(1)S(1)DEES(1)S(1)PQPK	ADDLDAELLALAGDS(73.67)S(73.67)DEES(73.67)S(73.67)PQPK	16	3	2.5435	51729000	0	51729000	0	8731300	7695000	5562400	2128500	0	8674900	0	8812600	6029300	4371875	1.37911	#NAME?	0.463738	#NAME?	0	8731300	0	0	7695000	0	0	5562400	0	0	2128500	0	0	0	0	0	8674900	0	0	0	0
A0A0J5PWS2;Q4WTI5;B0XQ40	438;439;439	A0A0J5PWS2	1	3	S	RPS(1)PERPVS(1)EAGAS(0.031)GT(0.969)PPVR	RPS(92.25)PERPVS(40.26)EAGAS(-14.91)GT(14.91)PPVR	3	3	0.051944	52546000	0	0	52546000	6729500	9947500	6957400	0	7586200	9125200	4424800	7775700	5908600	7227975	0.817463	#NAME?	-0.290775	#NAME?	0	0	6729500	0	0	9947500	0	0	6957400	0	0	0	0	0	7586200	0	0	9125200	0	0	4424800
A0A0J5PZW1;Q4WTG3;B0XQ62;A1D3D5;Q5BDN1;C8VRY1	107;109;109;107;137;139	A0A0J5PZW1	1	2	S	S(1)MAS(0.995)VT(0.002)T(0.003)FAMDEK	S(69.93)MAS(25.51)VT(-26.52)T(-25.51)FAMDEK	1	2	0.026431	2560000	0	2560000	0	0	820110	833070	0	0	0	0	906800	413295	226700	1.82309	#NAME?	0.866388	#NAME?	0	0	0	0	820110	0	0	833070	0	0	0	0	0	0	0	0	0	0	0	0	0
Q4WWF5;B0XZ69;A0A0J5SSZ9	89;89;89	Q4WWF5	1	1	S	DAKS(1)PIELLR	DAKS(131.52)PIELLR	4	2	0.019594	84951000	84951000	0	0	9945800	11777000	6548000	5540000	15421000	10293000	6740300	6979700	8452700	9858500	0.857402	#NAME?	-0.221956	#NAME?	9945800	0	0	11777000	0	0	6548000	0	0	5540000	0	0	15421000	0	0	10293000	0	0	6740300	0	0
Q4X1D8;B0XS68;A0A0J5PYP9	630;630;631	Q4X1D8	1	1;2	S	TETSADLGEES(1)DDELS(1)VR	T(-202.76)ET(-194)S(-167.51)ADLGEES(167.51)DDELS(210.07)VR	11	2	-0.038352	415190000	323990000	91195000	0	52496000	60913000	47530000	19519000	49709000	56804000	39084000	57122000	45114500	50679750	0.890188	#NAME?	-0.167818	#NAME?	40595000	11901000	0	48685000	12228000	0	38396000	9134300	0	15652000	3866900	0	35057000	14652000	0	42500000	14304000	0	29908000	9175900	0
A0A0J5SQK2;Q4WVE7;B0Y128;A1DE09	97;118;118;111	A0A0J5SQK2	1	1;2	S	NFSYDPVS(1)LPS(0.097)S(0.903)R	NFS(-83.5)Y(-82.72)DPVS(82.72)LPS(-9.69)S(9.69)R	8	2	0.055487	21525000	2886400	18639000	0	2490300	2861000	3294500	765290	6229200	2137000	1772300	1975900	2.35277e+06	3028600	0.776852	#NAME?	-0.364289	#NAME?	0	2490300	0	0	2861000	0	1140900	2153600	0	0	765290	0	1745500	4483700	0	0	2137000	0	0	1772300	0
Q4X1P6;B0XRW9	12;12	Q4X1P6	1	1	S	IVFDDS(1)DDAPVPK	IVFDDS(86.7)DDAPVPK	6	2	1.6846	33754000	33754000	0	0	5529400	4678100	3110800	1376200	6915200	6674700	1876500	2794800	3673625	4565300	0.804684	#NAME?	-0.313505	#NAME?	5529400	0	0	4678100	0	0	3110800	0	0	1376200	0	0	6915200	0	0	6674700	0	0	1876500	0	0
Q4WSZ3;B0XQN1;A0A0J5Q0Q2	324;324;386	Q4WSZ3	1	1	T	ESDQENLMET(1)D	ES(-111.76)DQENLMET(111.76)D	10	2	-0.024715	2931400	2931400	0	0	0	852610	0	212700	0	1236700	629400	0	266328	466525	0.570875	#NAME?	-0.808753	#NAME?	0	0	0	852610	0	0	0	0	0	212700	0	0	0	0	0	1236700	0	0	629400	0	0
Q8TFW8;Q6MYI7;E9RC36;B0XR87;A0A0J5SXZ9	554;563;563;563;563	Q8TFW8	1	2;3	T	RLEQGLEDDLDIQQS(1)PT(1)DT(1)EQEEIER	RLEQGLEDDLDIQQS(44.71)PT(44.71)DT(44.71)EQEEIER	17	3	0.12137	33681000	0	17097000	16584000	2474400	2205800	7422200	1473100	11960000	5996500	656910	1491800	3393875	5.0263e+06	0.675223	#NAME?	-0.566564	#NAME?	0	2474400	0	0	2205800	0	0	1910000	5512200	0	689190	783910	0	5130500	6829700	0	2538500	3458000	0	656910	0
Q8TFW8;Q6MYI7;E9RC36;B0XR87;A0A0J5SXZ9	556;565;565;565;565	Q8TFW8	1	2;3	T	RLEQGLEDDLDIQQS(1)PT(1)DT(1)EQEEIER	RLEQGLEDDLDIQQS(44.71)PT(44.71)DT(44.71)EQEEIER	19	3	0.12137	33681000	0	17097000	16584000	2474400	2205800	7422200	1473100	11960000	5996500	656910	1491800	3393875	5.0263e+06	0.675223	#NAME?	-0.566564	#NAME?	0	2474400	0	0	2205800	0	0	1910000	5512200	0	689190	783910	0	5130500	6829700	0	2538500	3458000	0	656910	0
Q9UUZ6;B0XS47;A0A0J5PYR2;A1DGU0;Q9HGV0;B0XPQ5;A0A0J5SIW4;A1D3U2;A1CQX8;Q5B161;A0A1U8QUR5	101;101;101;101;101;101;101;100;98;99;99	Q9UUZ6;Q9HGV0	1	1	S	KEEEKEES(1)DEDMGFGLFD	KEEEKEES(131.11)DEDMGFGLFD	8	2	0.23886	18123000000	18123000000	0	0	297440000	280290000	245570000	90296000	265220000	287490000	145130000	360940000	228399000	264695000	0.862876	#NAME?	-0.212775	#NAME?	297440000	0	0	280290000	0	0	245570000	0	0	90296000	0	0	265220000	0	0	287490000	0	0	145130000	0	0
Q5B0D4;A0A1U8QEL1	99;99	Q5B0D4	1	1	S	EES(1)DEDMGFGLFD	EES(245.13)DEDMGFGLFD	3	2	0.31373	4091600000	4091600000	0	0	297440000	280290000	245570000	90296000	265220000	287490000	145130000	360940000	228399000	264695000	0.862876	#NAME?	-0.212775	#NAME?	297440000	0	0	280290000	0	0	245570000	0	0	90296000	0	0	265220000	0	0	287490000	0	0	145130000	0	0
Q4WQC6;B0Y4J5;A0A0J5PEX2;A1CWA3	119;119;119;119	Q4WQC6	1	1	S	QEDTTIVDIES(1)EDETVLR	QEDT(-131.74)T(-121.3)IVDIES(67.9)EDET(-67.9)VLR	11	2	0.87199	46514000	46514000	0	0	5830700	4872000	4348000	3814000	0	7356600	6865900	9246800	4716175	5867325	0.803803	#NAME?	-0.315086	#NAME?	5830700	0	0	4872000	0	0	4348000	0	0	3814000	0	0	0	0	0	7356600	0	0	6865900	0	0
Q4X0L5;A0A0J5PY61;B0XTA0	223;223;223	Q4X0L5	1	1;2	S	T(0.866)GS(0.134)WPIAMS(1)GQR	T(8.1)GS(-8.1)WPIAMS(89.74)GQR	9	2	-0.6112	11471000	1010300	10461000	0	1165400	2007300	1755200	0	2378200	2547900	1617000	0	1231975	1635775	0.753145	#NAME?	-0.409001	#NAME?	0	1165400	0	0	2007300	0	0	1755200	0	0	0	0	0	2378200	0	1010300	1537700	0	0	1617000	0
A0A0J5Q0B0	582	A0A0J5Q0B0	1	1	S	AAAQEEDS(1)EVEPDLASIAK	AAAQEEDS(154.33)EVEPDLAS(-154.33)IAK	8	2	0.99103	52171000	52171000	0	0	9252300	8913200	7841500	2753400	11283000	5711900	2920200	3495400	7190100	5852625	1.22853	#NAME?	0.296928	#NAME?	9252300	0	0	8913200	0	0	7841500	0	0	2753400	0	0	11283000	0	0	5711900	0	0	2920200	0	0
Q4WEB7;B0Y2C5;A0A0J5PR54;A1D068	534;534;534;534	Q4WEB7	1	1	S	ALVAGSYYADDAS(1)QGGGMGGPGR	ALVAGS(-66.56)Y(-88)Y(-72.93)ADDAS(66.56)QGGGMGGPGR	13	2	0.63522	8743100	8743100	0	0	1199000	1663400	992780	0	1540800	1949700	783960	613520	963795	1221995	0.788706	#NAME?	-0.34244	#NAME?	1199000	0	0	1663400	0	0	992780	0	0	0	0	0	1540800	0	0	1949700	0	0	783960	0	0
Q4WI22;B0XUE3;A0A0J5PMP5;A1CZ33	494;494;494;410	Q4WI22	1	1	S	GYFS(1)GPEGDTTK	GY(-74.33)FS(74.33)GPEGDT(-74.39)T(-74.96)K	4	2	0.21122	15096000	15096000	0	0	0	3573800	1698000	1025500	0	4248100	2200600	2350100	1574325	2199700	0.7157	#NAME?	-0.482573	#NAME?	0	0	0	3573800	0	0	1698000	0	0	1025500	0	0	0	0	0	4248100	0	0	2200600	0	0
A0A0J5Q446;Q4WLF7;B0XM58;Q8X1U5;A1DP90	1309;1235;1235;1235;1307	A0A0J5Q446	1	1	S	KAALDDDS(1)DDEDFAAPK	KAALDDDS(222.91)DDEDFAAPK	8	2	0.057354	190460000	190460000	0	0	7136600	10768000	12133000	3213400	13594000	12390000	4996500	8258000	8312750	9809625	0.847408	#NAME?	-0.238872	#NAME?	7136600	0	0	10768000	0	0	12133000	0	0	3213400	0	0	13594000	0	0	12390000	0	0	4996500	0	0
B0XW44;A0A0J5Q430;Q4X270;A1DG63	351;351;352;334	B0XW44	1	2	S	RQS(1)LLPS(1)PLEDESR	RQS(119.62)LLPS(44.39)PLEDES(-44.39)R	3	2	0.52285	11296000	0	11296000	0	3168400	1697800	535530	625890	1371700	1709800	692520	866880	1506905	1160225	1.2988	#NAME?	0.377184	#NAME?	0	3168400	0	0	1697800	0	0	535530	0	0	625890	0	0	1371700	0	0	1709800	0	0	692520	0
B0XXX5;A4D9E5;A0A0J5SRT4;A1D741	29;29;29;29	B0XXX5	1	2	S	FKS(1)PILGS(1)PR	FKS(100.54)PILGS(100.54)PR	3	2	2.0149	5457700	0	5457700	0	1972600	0	0	0	0	0	2056500	1428600	493150	871275	0.56601	#NAME?	-0.821102	#NAME?	0	1972600	0	0	0	0	0	0	0	0	0	0	0	0	0	0	0	0	0	2056500	0
B0XRD6;A0A0J5PPH1;Q4WKQ0;A1D589	317;317;317;317	B0XRD6	1	2;3	S	IGS(1)ES(1)PLS(1)PR	IGS(105.65)ES(105.65)PLS(105.65)PR	3	2	-0.35933	30342000	0	2484800	27857000	5574100	3186900	3083400	793880	3290300	5754500	2462300	3667400	3159570	3793625	0.832863	#NAME?	-0.263849	#NAME?	0	914440	4659700	0	0	3186900	0	0	3083400	0	0	793880	0	0	3290300	0	916980	4837500	0	0	2462300
B0XRD6;A0A0J5PPH1;Q4WKQ0;A1D589	322;322;322;322	B0XRD6	1	2;3	S	IGS(1)ES(1)PLS(1)PR	IGS(105.65)ES(105.65)PLS(105.65)PR	8	2	-0.35933	30342000	0	2484800	27857000	5574100	3186900	3083400	793880	3290300	5754500	2462300	3667400	3159570	3793625	0.832863	#NAME?	-0.263849	#NAME?	0	914440	4659700	0	0	3186900	0	0	3083400	0	0	793880	0	0	3290300	0	916980	4837500	0	0	2462300
A1CVY5;A0A0J5PKX5;Q4WQQ8;B0Y4W9	264;266;266;266	A1CVY5	1	2	S	RQS(1)NGS(1)IDDDQDFSR	RQS(205.4)NGS(146.26)IDDDQDFS(-146.26)R	3	2	0.38415	30093000	0	30093000	0	3401400	3956900	3624100	1233800	0	7767100	4040500	3994400	3054050	3950500	0.773079	#NAME?	-0.371312	#NAME?	0	3401400	0	0	3956900	0	0	3624100	0	0	1233800	0	0	0	0	0	7767100	0	0	4040500	0
A1CVY5;A0A0J5PKX5;Q4WQQ8;B0Y4W9	267;269;269;269	A1CVY5	1	2	S	RQS(1)NGS(1)IDDDQDFSR	RQS(205.4)NGS(146.26)IDDDQDFS(-146.26)R	6	2	0.38415	30093000	0	30093000	0	3401400	3956900	3624100	1233800	0	7767100	4040500	3994400	3054050	3950500	0.773079	#NAME?	-0.371312	#NAME?	0	3401400	0	0	3956900	0	0	3624100	0	0	1233800	0	0	0	0	0	7767100	0	0	4040500	0
A0A0J5SNS2;Q4WEL2;B0Y2T6;A1CZX7	337;337;337;338	A0A0J5SNS2	1	2	S	GAHS(1)PS(1)PAPVFDNPWSPEAFDSLR	GAHS(117.46)PS(113.82)PAPVFDNPWS(-113.82)PEAFDS(-135.57)LR	4	3	0.373	7599400	0	7599400	0	0	1532300	941180	484610	3028700	0	0	1612600	739522	1160325	0.637341	#NAME?	-0.649863	#NAME?	0	0	0	0	1532300	0	0	941180	0	0	484610	0	0	3028700	0	0	0	0	0	0	0
A0A0J5SNS2;Q4WEL2;B0Y2T6;A1CZX7	339;339;339;340	A0A0J5SNS2	1	2	S	GAHS(1)PS(1)PAPVFDNPWSPEAFDSLR	GAHS(117.46)PS(113.82)PAPVFDNPWS(-113.82)PEAFDS(-135.57)LR	6	3	0.373	7599400	0	7599400	0	0	1532300	941180	484610	3028700	0	0	1612600	739522	1160325	0.637341	#NAME?	-0.649863	#NAME?	0	0	0	0	1532300	0	0	941180	0	0	484610	0	0	3028700	0	0	0	0	0	0	0
Q4WVR4;B0Y1T2;A0A0J5SYC8	154;154;154	Q4WVR4	1	1	S	RGS(1)AQAAAGGAEQK	RGS(154.39)AQAAAGGAEQK	3	2	0.61104	90792000	90792000	0	0	4826500	11849000	4986500	5357600	10676000	4842700	4341900	1899600	6754900	5440050	1.2417	#NAME?	0.312315	#NAME?	4826500	0	0	11849000	0	0	4986500	0	0	5357600	0	0	10676000	0	0	4842700	0	0	4341900	0	0
A1CEK5;B0XV55;A1DFN4;A0A0J5PQE1;Q5BBL3	44;44;44;44;44	A1CEK5	1	1	S	HPS(1)APVYPR	HPS(78.5)APVY(-78.5)PR	3	2	0.44744	4170400	4170400	0	0	964360	0	770080	0	0	1061900	808230	565830	433610	608990	0.712015	#NAME?	-0.490021	#NAME?	964360	0	0	0	0	0	770080	0	0	0	0	0	0	0	0	1061900	0	0	808230	0	0
B0XND6;A0A0J5SJI8;Q4WJZ9;A1CRM4	652;652;652;646	B0XND6	1	2;3	S	GEEES(1)QS(1)EAES(1)EVGR	GEEES(75.68)QS(75.68)EAES(75.68)EVGR	5	2	1.4075	9585000	0	3709700	5875300	1129600	0	0	0	0	2580000	0	0	282400	645000	0.437829	#NAME?	-1.19156	#NAME?	0	1129600	0	0	0	0	0	0	0	0	0	0	0	0	0	0	2580000	0	0	0	0
B0XND6;A0A0J5SJI8;Q4WJZ9;A1CRM4	654;654;654;648	B0XND6	1	2;3	S	GEEES(1)QS(1)EAES(1)EVGR	GEEES(75.68)QS(75.68)EAES(75.68)EVGR	7	2	1.4075	9585000	0	3709700	5875300	1129600	0	0	0	0	2580000	0	0	282400	645000	0.437829	#NAME?	-1.19156	#NAME?	0	1129600	0	0	0	0	0	0	0	0	0	0	0	0	0	0	2580000	0	0	0	0
Q4WEL9;B0Y2U3;A0A0J5PUW0;A1CZX0	345;345;345;372	Q4WEL9	1	1;2;3	S	RAS(1)S(1)VNS(1)LPHNR	RAS(124.5)S(124.5)VNS(124.5)LPHNR	4	2	-0.60144	120790000	15468000	16321000	88998000	12161000	25520000	9665200	15813000	8135600	24235000	14279000	5329000	15789800	12994650	1.2151	#NAME?	0.281075	#NAME?	0	0	12161000	8058100	0	17462000	3867300	0	5797900	2166000	2536500	11111000	0	8135600	0	0	0	24235000	1376500	0	12902000
Q4X153;B0XSE8;A0A0J5Q3C1	13;13;13	Q4X153	1	1	S	RLS(1)DIQPADQDGDIQMR	RLS(65.9)DIQPADQDGDIQMR	3	3	0.25388	11143000	11143000	0	0	945190	1007000	964470	672690	1413200	1197600	616990	770930	897338	999680	0.897625	#NAME?	-0.155816	#NAME?	945190	0	0	1007000	0	0	964470	0	0	672690	0	0	1413200	0	0	1197600	0	0	616990	0	0
Q4WQ74;B0Y710;A0A0J5PI18	329;329;329	Q4WQ74	1	2	T	PANEAET(1)VS(1)EAEEEEEEAAAAASK	PANEAET(71.22)VS(73.21)EAEEEEEEAAAAAS(-71.22)K	7	3	0.38883	6984500	0	6984500	0	0	1321200	1215200	0	1840200	1037600	0	730210	634100	902002	0.702991	#NAME?	-0.508421	#NAME?	0	0	0	0	1321200	0	0	1215200	0	0	0	0	0	1840200	0	0	1037600	0	0	0	0
B0XZG5	58	B0XZG5	1	1	T	NYDFNLT(1)QR	NY(-132.86)DFNLT(132.86)QR	7	2	0.16722	16607000	16607000	0	0	4022400	1708500	1280700	318290	2680200	3641500	1030500	1924400	1.83247e+06	2319150	0.790148	#NAME?	-0.339805	#NAME?	4022400	0	0	1708500	0	0	1280700	0	0	318290	0	0	2680200	0	0	3641500	0	0	1030500	0	0
B0YB20;A0A0J5PIH3;Q4WGN9;A1DCR0;A1CDQ5	1228;1228;1228;1229;1229	B0YB20	1	1	S	S(1)VNGPTAFR	S(76.11)VNGPT(-76.11)AFR	1	2	-0.010339	17448000	17448000	0	0	3136100	4299100	1306700	1175500	4376200	0	1670400	1484000	2479350	1882650	1.31695	#NAME?	0.397197	#NAME?	3136100	0	0	4299100	0	0	1306700	0	0	1175500	0	0	4376200	0	0	0	0	0	1670400	0	0
Q4WA02;B0YEQ4;A1D9W9;A0A0J5PRD3	139;139;139;139	Q4WA02	1	1	S	S(1)LDDDPDGLNR	S(94.54)LDDDPDGLNR	1	2	-0.11405	5886600	5886600	0	0	0	1750400	0	488620	2309900	0	1337700	0	559755	911900	0.613834	#NAME?	-0.70408	#NAME?	0	0	0	1750400	0	0	0	0	0	488620	0	0	2309900	0	0	0	0	0	1337700	0	0
Q4WPX3;B0Y6R3;A0A0J5PEJ0;A1CWP1	1615;1615;1617;1618	Q4WPX3	1	1	S	ALTQILNDEQS(1)VAGEDR	ALT(-162.9)QILNDEQS(162.9)VAGEDR	11	2	0.6486	22288000	22288000	0	0	3297500	3269800	3537500	0	4805200	2354500	2731300	2291700	2526200	3045675	0.829438	#NAME?	-0.269793	#NAME?	3297500	0	0	3269800	0	0	3537500	0	0	0	0	0	4805200	0	0	2354500	0	0	2731300	0	0
Q4WGB3;B0YCF2;A1DCA8;A1CDD0;A0A0J5PI49	162;162;162;162;162	Q4WGB3	1	1	S	NKS(1)DDEWLVEVK	NKS(97.8)DDEWLVEVK	3	2	-0.049683	14651000	14651000	0	0	1234800	2528700	2268900	716960	2930600	1859300	1067700	2044200	1687340	1975450	0.854155	#NAME?	-0.227431	#NAME?	1234800	0	0	2528700	0	0	2268900	0	0	716960	0	0	2930600	0	0	1859300	0	0	1067700	0	0
Q6MY86;Q4WS43;B0XRR0;A0A0J5SXP5	470;622;622;622	Q6MY86	1	1	S	HIQDQVQEQELEPES(1)EPELEQDPQDDIEQDR	HIQDQVQEQELEPES(106.6)EPELEQDPQDDIEQDR	15	3	0.29809	6978500	6978500	0	0	0	1451000	1283500	0	0	0	1622900	2621100	683625	1061000	0.644321	#NAME?	-0.634148	#NAME?	0	0	0	1451000	0	0	1283500	0	0	0	0	0	0	0	0	0	0	0	1622900	0	0
Q4X0M4;B0XT22;A0A0J5Q2X5;A1DHK2;A1C6X5	992;992;993;992;1000	Q4X0M4	1	1	S	APS(1)VPPPPK	APS(95.48)VPPPPK	3	2	-0.051357	43908000	43908000	0	0	4607300	4415100	3323400	1545800	6009900	4790300	2435800	2830800	3472900	4016700	0.864615	#NAME?	-0.20987	#NAME?	4607300	0	0	4415100	0	0	3323400	0	0	1545800	0	0	6009900	0	0	4790300	0	0	2435800	0	0
B0XRD6;A0A0J5PPH1;Q4WKQ0;A1D589	319;319;319;319	B0XRD6	1	3	S	IGS(1)ES(1)PLS(1)PR	IGS(105.65)ES(105.65)PLS(105.65)PR	5	2	-0.35933	27857000	0	0	27857000	4659700	3186900	3083400	793880	3290300	4837500	2462300	3014000	2930970	3401025	0.86179	#NAME?	-0.214591	#NAME?	0	0	4659700	0	0	3186900	0	0	3083400	0	0	793880	0	0	3290300	0	0	4837500	0	0	2462300
Q4WTV7;B0Y3D2;A0A0J5PUL5	333;333;333	Q4WTV7	1	1	S	IIAEIDNADKS(1)DVESPGFEVEYGR	IIAEIDNADKS(67.45)DVES(-67.45)PGFEVEY(-106.29)GR	11	3	1.7678	15285000	15285000	0	0	0	1636000	1809100	1383600	4959900	1492200	694510	0	1207175	1.78665e+06	0.675663	#NAME?	-0.565624	#NAME?	0	0	0	1636000	0	0	1809100	0	0	1383600	0	0	4959900	0	0	1492200	0	0	694510	0	0
A1D6U0;B0XXL8;A0A0J5SRG8	196;196;196	A1D6U0	1	1	S	LEGDS(1)DEDSPAVSSSASQIPAK	LEGDS(92.83)DEDS(-92.83)PAVS(-175.15)S(-194.49)S(-201.27)AS(-227.14)QIPAK	5	2	0.52961	26287000	26287000	0	0	0	5272200	3269000	1423400	8131900	0	3629400	2244700	2491150	3501500	0.711452	#NAME?	-0.491161	#NAME?	0	0	0	5272200	0	0	3269000	0	0	1423400	0	0	8131900	0	0	0	0	0	3629400	0	0
Q4WRZ0;B0XMT9;A0A0J5Q0N2;A1D1V6	376;376;376;375	Q4WRZ0	1	1;2;3	S	AKS(1)DVQPGPPT(1)PPQS(1)PTQDSTPGEQTR	AKS(125.47)DVQPGPPT(71.23)PPQS(34.14)PT(-34.14)QDS(-58.75)T(-58.05)PGEQT(-69.95)R	3	3	-0.8265	117000000	39866000	20033000	57101000	18385000	21673000	15710000	6466900	18007000	15317000	8806600	12634000	15558725	13691150	1.13641	#NAME?	0.18448	#NAME?	6488500	3555500	8341200	7005900	4756900	9909800	5259600	3130800	7320000	1462400	1854800	3149700	6688500	0	11319000	6481200	3018100	5817500	3135500	1714200	3956900
A0A0J5Q4Y7;B0Y4K5;Q4WQD6;E9QTX0;A1CW92	346;338;346;346;344	A0A0J5Q4Y7	1	1	S	KAES(1)PAPK	KAES(84.31)PAPK	4	2	-0.067208	207800000	207800000	0	0	3994000	7561600	3929600	6128200	24942000	2664500	2400900	2635100	5403350	8160625	0.662125	#NAME?	-0.594826	#NAME?	3994000	0	0	7561600	0	0	3929600	0	0	6128200	0	0	24942000	0	0	2664500	0	0	2400900	0	0
Q4WUA9;B0Y3T4;A0A0J5PVV8	47;47;47	Q4WUA9	1	1;2	S	NTGEDDS(1)GS(1)EAVADR	NT(-76.65)GEDDS(76.65)GS(79.28)EAVADR	9	2	-0.45542	11625000	11625000	0	0	1299900	2227800	1432600	1367000	1928500	2150000	1219000	0	1581825	1324375	1.19439	#NAME?	0.256278	#NAME?	1299900	0	0	2227800	0	0	1432600	0	0	1367000	0	0	1928500	0	0	2150000	0	0	1219000	0	0
A1DL70;A0A0J5PFX6;Q4WCU9;B0YDJ8	435;435;456;456	A1DL70	1	1	S	GKEGEGDFSEIS(1)L	GKEGEGDFS(-80.08)EIS(80.08)L	12	2	-0.13661	6942400	6942400	0	0	0	840860	0	0	0	783530	624530	0	210215	352015	0.597176	#NAME?	-0.743771	#NAME?	0	0	0	840860	0	0	0	0	0	0	0	0	0	0	0	783530	0	0	624530	0	0
Q4WQC2;B0Y4J1;A0A0J5SDP8;A1CWA7	593;593;593;593	Q4WQC2	1	2	S	S(1)VEPQEES(1)DEDNATGAK	S(195.79)VEPQEES(111.93)DEDNAT(-111.93)GAK	1	2	0.71339	29371000	0	29371000	0	5023400	6988700	4689000	0	0	7150700	2907900	2611200	4175275	3167450	1.31818	#NAME?	0.398549	#NAME?	0	5023400	0	0	6988700	0	0	4689000	0	0	0	0	0	0	0	0	7150700	0	0	2907900	0
Q4WSZ7;B0XQM7;A0A0J5PWN9;A1D2X1	940;940;940;940	Q4WSZ7	1	1	S	VVDVGPPS(1)PDR	VVDVGPPS(92.78)PDR	8	2	-0.43831	34546000	34546000	0	0	4520000	6683100	2749400	1797300	7903200	5009700	2967100	2915800	3937450	4698950	0.837943	#NAME?	-0.255077	#NAME?	4520000	0	0	6683100	0	0	2749400	0	0	1797300	0	0	7903200	0	0	5009700	0	0	2967100	0	0
Q4WV51;B0Y0T1;A0A0J5PST7;A1DEA3;Q5B409;A0A1U8QJ67;A1CB15	459;459;1236;459;471;471;459	Q4WV51;A1CB15	1	1	S	MSLELS(1)PIR	MS(-115.28)LELS(115.28)PIR	6	2	-0.039271	24074000	24074000	0	0	3039000	5508300	2757700	692250	5472700	2174600	0	1446200	2.99931e+06	2273375	1.31932	#NAME?	0.399796	#NAME?	3039000	0	0	5508300	0	0	2757700	0	0	692250	0	0	5472700	0	0	2174600	0	0	0	0	0
Q4WMG5;B0Y842;A0A0J5SZV0;A1DN50	1270;1270;1270;1270	Q4WMG5;A1DN50	1	1	S	ALLVDEDYDS(1)EEF	ALLVDEDY(-70.33)DS(70.33)EEF	10	2	0.028089	16219000	16219000	0	0	2676500	2927600	800150	960690	3019400	3314900	1375600	1143700	1841235	2213400	0.831858	#NAME?	-0.26559	#NAME?	2676500	0	0	2927600	0	0	800150	0	0	960690	0	0	3019400	0	0	3314900	0	0	1375600	0	0
A0A0J5PX44;Q4WZE7;B0XVL5;A1DIU2	977;982;982;977	A0A0J5PX44	1	1;2	S	RDS(1)VADLGVGDLTIS(0.006)KT(0.902)PT(0.093)R	RDS(92.05)VADLGVGDLT(-37.73)IS(-22.09)KT(9.88)PT(-9.88)R	3	3	-0.047269	9534000	2986200	6547800	0	938690	2475300	0	363620	4072500	918570	0	765310	944402	1439095	0.656248	#NAME?	-0.607688	#NAME?	938690	0	0	0	2475300	0	0	0	0	363620	0	0	0	4072500	0	918570	0	0	0	0	0
A0A0J5PYK3;B0XTC4;A4D9A1	236;236;236	A0A0J5PYK3	1	1;2;3	T	RRET(1)GESVSNAMS(0.934)PT(0.03)T(0.023)S(0.003)GS(0.009)R	RRET(83.99)GES(-54.39)VS(-38.03)NAMS(14.88)PT(-14.88)T(-16.17)S(-24.63)GS(-19.96)R	4	3	0.06065	147650000	0	75967000	71684000	16023000	26549000	17701000	7149300	20680000	22234000	10084000	23917000	16855575	19228750	0.876582	#NAME?	-0.190039	#NAME?	0	7153000	8869800	0	17965000	8583700	0	7664500	10036000	0	2960700	4188600	0	10061000	10619000	0	12142000	10092000	0	5134300	4949600
A1CXK3;A0A0J5PDK8;Q4WP17;B0Y5W3;A1CH82	1639;1639;1653;1653;1623	A1CXK3	1	1	T	EEDNT(1)PILGGSR	EEDNT(83.48)PILGGS(-83.48)R	5	2	0.3275	16364000	16364000	0	0	2701600	2486600	1047800	692200	0	3105800	2088100	0	1732050	1298475	1.33391	#NAME?	0.415662	#NAME?	2701600	0	0	2486600	0	0	1047800	0	0	692200	0	0	0	0	0	3105800	0	0	2088100	0	0
Q4WGN6;B0YB17;A0A0J5PKH1	441;441;441	Q4WGN6	1	1	S	ASPGAAEEDAVLS(1)DEEEGEDLCNCTFSLAYGAK	AS(-121.4)PGAAEEDAVLS(121.4)DEEEGEDLCNCT(-134.26)FS(-148.98)LAY(-169.34)GAK	13	3	-0.082765	1428900000	1428900000	0	0	169050000	248060000	58630000	129180000	338880000	388940000	6178900	64605000	151230000	199650975	0.757472	#NAME?	-0.400736	#NAME?	169050000	0	0	248060000	0	0	58630000	0	0	129180000	0	0	338880000	0	0	388940000	0	0	6178900	0	0
Q4X050;B0XU51;A0A0J5SUW4;A1DI29	9;9;9;9	Q4X050	1	1;2	S	MDSYESFGS(1)PGR	MDS(-145.95)Y(-165.46)ES(-86.56)FGS(86.56)PGR	9	2	-0.10052	80447000	80447000	0	0	11039000	12807000	6851900	2628900	15639000	9923400	6289700	7213400	8331700	9766375	0.853101	#NAME?	-0.229212	#NAME?	11039000	0	0	12807000	0	0	6851900	0	0	2628900	0	0	15639000	0	0	9923400	0	0	6289700	0	0
B0XZB0;A1DKP4;Q4WEX6;A0A0J5ST36	14;14;14;14	B0XZB0	1	1;2;3	T	MYGASTGPQTGINT(1)PR	MY(-255.97)GAS(-182.32)T(-161.16)GPQT(-107.8)GINT(107.8)PR	14	2	0.70288	400660000	214190000	135520000	50958000	21770000	35306000	11584000	9787600	32394000	37338000	14886000	10145000	19611900	23690750	0.827829	#NAME?	-0.272595	#NAME?	10707000	7029000	4034100	14947000	13810000	6549000	6875800	2265500	2442600	4114000	3588900	2084700	8090400	15717000	8586700	14323000	12914000	10101000	7481000	4751900	2653600
Q4WUQ6;A0A0J5PVC1;B0Y483;G5EB77;A1DEQ5;A1CAD1;A0A1U8QM52	39;39;39;39;39;39;39	Q4WUQ6	1	1	S	S(1)EDDNVPDDFK	S(77.66)EDDNVPDDFK	1	2	0.22897	6428200	6428200	0	0	0	2192700	0	943480	0	1851700	0	0	784045	462925	1.69368	#NAME?	0.760158	#NAME?	0	0	0	2192700	0	0	0	0	0	943480	0	0	0	0	0	1851700	0	0	0	0	0
B0Y7P6;A0A0J5SZF9;Q4WMV5;A1DMQ6	228;262;262;258	B0Y7P6	1	1;2	S	VT(1)EIES(1)DEEEAPK	VT(71.93)EIES(71.93)DEEEAPK	6	2	0.087098	3265200000	3264200000	1033200	0	475560000	492110000	419430000	123180000	442660000	586590000	307660000	367410000	377570000	426080000	0.886148	#NAME?	-0.17438	#NAME?	475560000	0	0	491070000	1033200	0	419430000	0	0	123180000	0	0	442660000	0	0	586590000	0	0	307660000	0	0
A1D4G9;Q4WJW7;B0XNN3;A0A0J5PPX8;A1CRK8;Q5BG99;C8VTF1	256;257;257;257;257;257;257	A1D4G9;Q5BG99	1	1	S	NES(1)PEKK	NES(98.04)PEKK	3	2	0.49184	29264000	29264000	0	0	1308500	2147500	1888800	1570200	0	6748700	1907900	1029200	1728750	2421450	0.713932	#NAME?	-0.486142	#NAME?	1308500	0	0	2147500	0	0	1888800	0	0	1570200	0	0	0	0	0	6748700	0	0	1907900	0	0
Q4WYA3;B0XWY3;A0A0J5SR95;A1D6I8	16;16;16;16	Q4WYA3	1	1;2	S	RLS(1)S(1)IDATR	RLS(83.34)S(58.17)IDAT(-58.17)R	3	2	-0.2691	303400000	27240000	276160000	0	34848000	61351000	26696000	18123000	33909000	59868000	28207000	40396000	35254500	40595000	0.868444	#NAME?	-0.203495	#NAME?	3897700	30950000	0	4819800	56531000	0	1257500	25438000	0	1029900	17093000	0	2849800	31059000	0	5627100	54241000	0	3696700	24511000	0
P97995;B0XTE0;A0A0J5PYJ4;A1DHQ0;Q4X0H6	270;625;625;625;625	P97995	1	1;2	S	LAFDAGDADEVES(1)QAES(1)IAK	LAFDAGDADEVES(276.85)QAES(276.85)IAK	13	2	0.244	28210000	1954600	26256000	0	4770100	5307100	3944900	2755200	11433000	0	0	0	4194325	2858250	1.46745	#NAME?	0.553307	#NAME?	0	4770100	0	0	5307100	0	0	3944900	0	0	2755200	0	1954600	9478400	0	0	0	0	0	0	0
A0A0J5SYR7;Q4WW73;B0Y2M3	12;12;12	A0A0J5SYR7	1	1	S	AVS(1)ANEEVR	AVS(80.32)ANEEVR	3	2	0.5844	15709000	15709000	0	0	1266900	3734100	1388200	1709200	2062000	3164500	1254300	0	2024600	1620200	1.2496	#NAME?	0.321465	#NAME?	1266900	0	0	3734100	0	0	1388200	0	0	1709200	0	0	2062000	0	0	3164500	0	0	1254300	0	0
Q4WEL9;B0Y2U3;A0A0J5PUW0;A1CZX0	344;344;344;371	Q4WEL9	1	1;2;3	S	RAS(1)S(1)VNS(1)LPHNR	RAS(124.5)S(124.5)VNS(124.5)LPHNR	3	2	-0.60144	159430000	11325000	59103000	88998000	27193000	29767000	13506000	13647000	8135600	36396000	16444000	8687600	21028250	17415800	1.20742	#NAME?	0.271932	#NAME?	5537100	9494800	12161000	0	12305000	17462000	0	7708400	5797900	0	2536500	11111000	0	8135600	0	4411100	7749400	24235000	1376500	2165700	12902000
Q4WWQ2;B0XYX1;A0A0J5PVE1;A1D843	193;193;193;193	Q4WWQ2	1	1	S	RPS(1)LSIDNDVR	RPS(70.98)LS(-70.98)IDNDVR	3	2	0.25946	631040000	631040000	0	0	88856000	111800000	55635000	31423000	87970000	90596000	49369000	97821000	71928500	81439000	0.883219	#NAME?	-0.179156	#NAME?	88856000	0	0	111800000	0	0	55635000	0	0	31423000	0	0	87970000	0	0	90596000	0	0	49369000	0	0
Q4WVA4;B0Y0Y5;A0A0J5PWY4	381;381;384	Q4WVA4	1	1	S	KTDMLS(1)EDEEDEETR	KT(-100.24)DMLS(100.24)EDEEDEET(-185.03)R	6	2	-0.31905	144910000	144910000	0	0	7365700	12924000	10393000	2469500	11277000	13877000	6848600	6385600	8288050	9597050	0.863604	#NAME?	-0.211558	#NAME?	7365700	0	0	12924000	0	0	10393000	0	0	2469500	0	0	11277000	0	0	13877000	0	0	6848600	0	0
Q6MYC2;E9R015;B0XRL2;A0A0J5Q457;A1D260	480;480;480;480;481	Q6MYC2	1	2	S	RPLS(1)PAES(1)DAENER	RPLS(69.85)PAES(69.85)DAENER	8	2	0.18849	13341000	0	13341000	0	2601100	2509200	1512300	737370	0	3052200	1573600	1355300	1.83999e+06	1495275	1.23054	#NAME?	0.299289	#NAME?	0	2601100	0	0	2509200	0	0	1512300	0	0	737370	0	0	0	0	0	3052200	0	0	1573600	0
A1DMH7;A0A0J5Q5M2;Q4WN34;B0Y7G5	12;12;18;18	A1DMH7	1	1	S	TAS(1)DLGPR	T(-63.24)AS(63.24)DLGPR	3	2	0.54581	220100000	220100000	0	0	13906000	43664000	0	14070000	28521000	45699000	21016000	0	17910000	23809000	0.752237	#NAME?	-0.410742	#NAME?	13906000	0	0	43664000	0	0	0	0	0	14070000	0	0	28521000	0	0	45699000	0	0	21016000	0	0
Q4WND3;B0Y762;A0A0J5Q5B6	92;92;92	Q4WND3	1	1;2	S	LAEANES(1)DEDS(1)EEDEAARR	LAEANES(112.57)DEDS(112.57)EEDEAARR	7	3	0.24142	48141000	12324000	35817000	0	9648600	8603200	6486200	2066300	2125700	12690000	1548600	4972700	6701075	5334250	1.25624	#NAME?	0.329107	#NAME?	1663000	7985600	0	1786500	6816800	0	1343900	5142300	0	0	2066300	0	2125700	0	0	2460500	10229000	0	1548600	0	0
A0A0J5PR28;Q4WE87;B0Y225;A1D0A2	445;445;445;445	A0A0J5PR28	1	1	T	ADT(1)FGQDPVDEPAISR	ADT(65.91)FGQDPVDEPAIS(-65.91)R	3	2	0.10852	1814900	1814900	0	0	0	1207200	0	0	0	0	0	607620	301800	151905	1.98677	#NAME?	0.990423	#NAME?	0	0	0	1207200	0	0	0	0	0	0	0	0	0	0	0	0	0	0	0	0	0
Q4WRD7;B0XNX8;A0A0J5SF85	363;363;363	Q4WRD7	1	1	S	DALS(1)DDPSEAVQFASR	DALS(69.73)DDPS(-69.73)EAVQFAS(-150.91)R	4	2	1.1924	7069800	7069800	0	0	1195600	1283300	574450	0	1940200	1573900	502400	0	763338	1004125	0.760202	#NAME?	-0.395546	#NAME?	1195600	0	0	1283300	0	0	574450	0	0	0	0	0	1940200	0	0	1573900	0	0	502400	0	0
Q4WAR8;B0YC40;A0A0J5PJT9	619;619;601	Q4WAR8	1	2	T	T(0.434)S(0.566)PQSQNAAPPT(1)PQQANKPAPK	T(-1.15)S(1.15)PQS(-35.24)QNAAPPT(92.73)PQQANKPAPK	12	3	-0.23655	154300000	0	154300000	0	21580000	25888000	15513000	9869800	25679000	26724000	14485000	14564000	18212700	20363000	0.894402	#NAME?	-0.161005	#NAME?	0	21580000	0	0	25888000	0	0	15513000	0	0	9869800	0	0	25679000	0	0	26724000	0	0	14485000	0
A0A0J5SHZ7;Q4WCF8;B0YA06	546;540;540	A0A0J5SHZ7	1	1;2	S	QDS(1)AEPQDES(1)MVDADAALEK	QDS(78.51)AEPQDES(78.51)MVDADAALEK	3	2	-0.18805	395030000	326500000	68532000	0	7541200	5502300	5992900	1940600	8248300	5071300	3465800	6992700	5244250	5944525	0.882198	#NAME?	-0.180825	#NAME?	3399900	4141400	0	3195100	2307200	0	3224900	2768100	0	1285300	655260	0	4513800	3734500	0	5071300	0	0	2013600	1452200	0
Q4WJN0;B0XP33;A0A0J5PLC9	447;447;447	Q4WJN0	1	1	S	DLVPDFDEEEPKPALEDS(1)DVEMEDDAEDTNKK	DLVPDFDEEEPKPALEDS(77.64)DVEMEDDAEDT(-77.64)NKK	18	3	-0.059026	117300000	117300000	0	0	7741600	11143000	17677000	0	14126000	11129000	6965600	11261000	9140400	10870400	0.840852	#NAME?	-0.250076	#NAME?	7741600	0	0	11143000	0	0	17677000	0	0	0	0	0	14126000	0	0	11129000	0	0	6965600	0	0
Q4WQC2;B0Y4J1;A0A0J5SDP8;A1CWA7	600;600;600;600	Q4WQC2	1	1;2	S	S(1)VEPQEES(1)DEDNATGAK	S(195.79)VEPQEES(111.93)DEDNAT(-111.93)GAK	8	2	0.71339	38580000	9209500	29371000	0	6068200	8760300	6572000	0	1403300	8619400	3874000	3283100	5350125	4294950	1.24568	#NAME?	0.316931	#NAME?	1044700	5023400	0	1771600	6988700	0	1883100	4689000	0	0	0	0	1403300	0	0	1468700	7150700	0	966120	2907900	0
Q4WY53;B0XXA2;A1D6P1;A0A0J5PU23;A1CKT2	432;432;432;432;432	Q4WY53	1	1	S	YDYENVDS(1)DAANK	Y(-107.62)DY(-106.93)ENVDS(106.93)DAANK	8	2	0.37731	6704000	6704000	0	0	732960	2241700	982160	0	0	2181300	565830	0	989205	686782	1.44035	#NAME?	0.526416	#NAME?	732960	0	0	2241700	0	0	982160	0	0	0	0	0	0	0	0	2181300	0	0	565830	0	0
A0A0J5SZF2;Q4WMW0;B0Y7P1	295;295;295	A0A0J5SZF2	1	2	S	EEVEMDGKEDES(1)ELS(1)AGEEFTPEEQLALEK	EEVEMDGKEDES(63.29)ELS(69.23)AGEEFT(-63.29)PEEQLALEK	12	3	0.02147	24998000	0	24998000	0	0	4251500	4094000	2076800	8654000	5921700	0	0	2605575	3643925	0.715046	#NAME?	-0.483891	#NAME?	0	0	0	0	4251500	0	0	4094000	0	0	2076800	0	0	8654000	0	0	5921700	0	0	0	0
A0A0J5SZF2;Q4WMW0;B0Y7P1	298;298;298	A0A0J5SZF2	1	2	S	EEVEMDGKEDES(1)ELS(1)AGEEFTPEEQLALEK	EEVEMDGKEDES(63.29)ELS(69.23)AGEEFT(-63.29)PEEQLALEK	15	3	0.02147	24998000	0	24998000	0	0	4251500	4094000	2076800	8654000	5921700	0	0	2605575	3643925	0.715046	#NAME?	-0.483891	#NAME?	0	0	0	0	4251500	0	0	4094000	0	0	2076800	0	0	8654000	0	0	5921700	0	0	0	0
A0A0J5SHZ7;Q4WCF8;B0YA06	383;377;377	A0A0J5SHZ7	1	1	S	GGVS(1)DEGEEDTGAAPKEPEK	GGVS(192.04)DEGEEDT(-192.04)GAAPKEPEK	4	2	-0.26705	379850000	379850000	0	0	29484000	53796000	32251000	12075000	36957000	56575000	28919000	24372000	31901500	36705750	0.869115	#NAME?	-0.202382	#NAME?	29484000	0	0	53796000	0	0	32251000	0	0	12075000	0	0	36957000	0	0	56575000	0	0	28919000	0	0
Q4WDI5;B0YCW4;A0A0J5SE44	532;532;532	Q4WDI5	1	1	S	RGS(1)VVGVPTGEELK	RGS(76.32)VVGVPT(-76.32)GEELK	3	2	0.44043	21950000	21950000	0	0	4487000	4482500	1674300	1285100	3292300	4002000	1616900	1109700	2982225	2505225	1.1904	#NAME?	0.251449	#NAME?	4487000	0	0	4482500	0	0	1674300	0	0	1285100	0	0	3292300	0	0	4002000	0	0	1616900	0	0
A0A0J5PFJ4	336	A0A0J5PFJ4	1	1	S	NFPS(1)EEDLAAR	NFPS(54.07)EEDLAAR	4	2	0.049018	3849800	3849800	0	0	0	0	1050800	503390	0	1429100	866510	0	388548	573902	0.677027	#NAME?	-0.562715	#NAME?	0	0	0	0	0	0	1050800	0	0	503390	0	0	0	0	0	1429100	0	0	866510	0	0
C8VFS8;A1CVY0;A1CIT9;Q4WQR3;B0Y4X4;A0A0J5PM26	100;186;186;186;186;186	C8VFS8	1	1;2	T	GFSIDPEENAGYMT(1)EY(1)VATR	GFS(-191.04)IDPEENAGY(-98.28)MT(96.66)EY(72.2)VAT(-72.2)R	14	3	-0.084224	191080000	550230	190530000	0	16981000	17556000	9185400	7858600	34091000	11860000	6172600	11029000	12895250	15788150	0.816768	#NAME?	-0.292002	#NAME?	0	16981000	0	0	17556000	0	0	9185400	0	0	7858600	0	0	34091000	0	0	11860000	0	0	6172600	0
Q4WT61;A1D338	67;67	Q4WT61	1	1	S	LSVVDDNGAYLPPS(1)PPEK	LS(-67.6)VVDDNGAY(-65.29)LPPS(65.29)PPEK	14	2	0.087437	5760600	5760600	0	0	918940	1612500	786160	0	0	1609300	833630	0	829400	610732	1.35804	#NAME?	0.441527	#NAME?	918940	0	0	1612500	0	0	786160	0	0	0	0	0	0	0	0	1609300	0	0	833630	0	0
Q4WTY3;B0Y3G0;A0A0J5SPA6;A1CZB8	320;320;320;320	Q4WTY3	1	1;2	S	AAPAAPPS(1)IVPS(1)EQR	AAPAAPPS(70.53)IVPS(70.53)EQR	12	2	0.13592	8562900	2373400	6189600	0	0	2373400	1286700	0	0	1864900	1148500	1889400	915025	1225700	0.746533	#NAME?	-0.421723	#NAME?	0	0	0	2373400	0	0	0	1286700	0	0	0	0	0	0	0	0	1864900	0	0	1148500	0
A1D4X2;A0A0J5PLF5;Q4WKD1;B0XMM5	25;25;76;76	A1D4X2	1	1;2	S	APTHEPPS(1)LPAS(1)PLAK	APT(-58.58)HEPPS(58.58)LPAS(90.38)PLAK	12	2	0.40614	97407000	1474900	95933000	0	6022300	8597200	5701500	1933200	9037700	4135700	4401800	7814200	5563550	6347350	0.876515	#NAME?	-0.190149	#NAME?	0	6022300	0	0	8597200	0	0	5701500	0	0	1933200	0	0	9037700	0	1474900	2660800	0	0	4401800	0
Q4WHG2;B0XVK2;A0A0J5PMP1	557;557;557	Q4WHG2	1	1	S	RGS(1)QVNGIMDPSLQNK	RGS(77.92)QVNGIMDPS(-77.92)LQNK	3	2	0.11775	9412000	9412000	0	0	0	2323200	1697200	0	2658300	0	1067100	1666100	1005100	1347875	0.745692	#NAME?	-0.423348	#NAME?	0	0	0	2323200	0	0	1697200	0	0	0	0	0	2658300	0	0	0	0	0	1067100	0	0
Q4WYK7;B0XWG4;A0A0J5PTP1	165;165;165	Q4WYK7	1	1	S	GLANAQLDDYNNGS(1)PVK	GLANAQLDDY(-121.91)NNGS(121.91)PVK	14	2	-2.5339	82006000	82006000	0	0	22890000	0	1386400	5252100	15828000	16018000	6733200	1658100	7382125	10059325	0.733859	#NAME?	-0.446425	#NAME?	22890000	0	0	0	0	0	1386400	0	0	5252100	0	0	15828000	0	0	16018000	0	0	6733200	0	0
Q4WJ64;A0A0J5PKU2;A1D3R8	328;328;331	Q4WJ64	1	1;2;3	S	S(1)AS(1)PAVELTQR	S(142)AS(120.99)PAVELT(-120.99)QR	3	2	0.23207	185250000	127810000	33265000	24170000	36142000	7516000	32052000	7771600	34228000	40900000	6091700	20550000	20870400	25442425	0.820299	#NAME?	-0.285778	#NAME?	25411000	5629100	5101400	0	5256700	2259300	24464000	3310200	4277100	6149500	1622100	0	24472000	4174100	5582400	30564000	5718600	4617100	0	3758600	2333100
Q4WND3;B0Y762;A0A0J5Q5B6	12;12;12	Q4WND3	1	1;2	S	WDDEEDS(1)S(1)PPPPPPVVAR	WDDEEDS(151.59)S(151.59)PPPPPPVVAR	7	2	0.012118	56755000	31588000	25167000	0	17793000	3659500	1926900	832760	3655900	7368900	16946000	4571800	6053040	8135650	0.744014	#NAME?	-0.426598	#NAME?	17793000	0	0	0	3659500	0	0	1926900	0	0	832760	0	0	3655900	0	0	7368900	0	13794000	3151400	0
A0A0J5PH65;B0Y641;A1CXC5;Q4WP94;A1CHG0	931;957;957;957;955	A0A0J5PH65	1	1;2;3	T	RES(1)MDVDQT(1)PTT(1)PK	RES(144.27)MDVDQT(51.26)PT(-51.26)T(74)PK	12	2	-0.13097	309100000	933140	215230000	92936000	37775000	45558000	24703000	12874000	63619000	42777000	18418000	17946000	30227500	35690000	0.846946	#NAME?	-0.239658	#NAME?	0	24242000	13533000	0	30722000	14836000	0	19531000	5171300	933140	7161400	4779600	0	37295000	26324000	0	30064000	12713000	0	11645000	6773600
Q5BCN0;A0A1U8QF10	965;965	Q5BCN0	1	1;2;3	T	RES(1)MDVDQT(1)PTT(1)PK	RES(144.27)MDVDQT(51.26)PT(-51.26)T(74)PK	12	2	-0.13097	306710000	933140	215230000	90539000	37775000	45558000	24703000	12874000	63619000	42777000	18418000	17946000	30227500	35690000	0.846946	#NAME?	-0.239658	#NAME?	0	24242000	13533000	0	30722000	14836000	0	19531000	5171300	933140	7161400	4779600	0	37295000	26324000	0	30064000	12713000	0	11645000	6773600
A0A0J5PH65;B0Y641;A1CXC5;Q4WP94;A1CHG0	922;948;948;948;946	A0A0J5PH65	1	1;2;3	S	RES(1)MDVDQT(1)PTT(1)PK	RES(174.59)MDVDQT(48.16)PT(-48.16)T(51.09)PK	3	2	-0.3474	527280000	231190000	197900000	98184000	41135000	48843000	26788000	12974000	66930000	46266000	20141000	19178000	32435000	38128750	0.85067	#NAME?	-0.233328	#NAME?	3359700	24242000	13533000	3284600	30722000	14836000	2085500	19531000	5171300	1033300	7161400	4779600	3310800	37295000	26324000	3488400	30064000	12713000	1722400	11645000	6773600
Q5BCN0;A0A1U8QF10	956;956	Q5BCN0	1	1;2;3	S	RES(1)MDVDQT(1)PTT(1)PK	RES(174.59)MDVDQT(48.16)PT(-48.16)T(51.09)PK	3	2	-0.3474	524450000	231190000	197900000	95354000	41135000	48843000	26788000	12974000	66930000	46266000	20141000	19178000	32435000	38128750	0.85067	#NAME?	-0.233328	#NAME?	3359700	24242000	13533000	3284600	30722000	14836000	2085500	19531000	5171300	1033300	7161400	4779600	3310800	37295000	26324000	3488400	30064000	12713000	1722400	11645000	6773600
Q4WKB5;B0XMV6;A0A0J5PP43	203;203;209	Q4WKB5	1	3	S	GTAADVPFDLDDIPDDAFDS(1)DLS(1)LS(1)PPR	GT(-107.4)AADVPFDLDDIPDDAFDS(107.4)DLS(113.43)LS(117.31)PPR	20	3	0.24845	6170500	0	0	6170500	0	2415300	0	0	2203600	0	0	1551600	603825	938800	0.643188	#NAME?	-0.636687	#NAME?	0	0	0	0	0	2415300	0	0	0	0	0	0	0	0	2203600	0	0	0	0	0	0
Q4WKB5;B0XMV6;A0A0J5PP43	206;206;212	Q4WKB5	1	3	S	GTAADVPFDLDDIPDDAFDS(1)DLS(1)LS(1)PPR	GT(-107.4)AADVPFDLDDIPDDAFDS(107.4)DLS(113.43)LS(117.31)PPR	23	3	0.24845	6170500	0	0	6170500	0	2415300	0	0	2203600	0	0	1551600	603825	938800	0.643188	#NAME?	-0.636687	#NAME?	0	0	0	0	0	2415300	0	0	0	0	0	0	0	0	2203600	0	0	0	0	0	0
Q4WKB5;B0XMV6;A0A0J5PP43	208;208;214	Q4WKB5	1	3	S	GTAADVPFDLDDIPDDAFDS(1)DLS(1)LS(1)PPR	GT(-107.4)AADVPFDLDDIPDDAFDS(107.4)DLS(113.43)LS(117.31)PPR	25	3	0.24845	6170500	0	0	6170500	0	2415300	0	0	2203600	0	0	1551600	603825	938800	0.643188	#NAME?	-0.636687	#NAME?	0	0	0	0	0	2415300	0	0	0	0	0	0	0	0	2203600	0	0	0	0	0	0
Q4WRY9;B0XMU0;A0A0J5SXI9	541;541;541	Q4WRY9	1	1	S	GDLDVSFGNPQMS(1)PR	GDLDVS(-63.11)FGNPQMS(63.11)PR	13	2	0.075802	3385100	3385100	0	0	1461400	0	0	618300	0	1305400	0	0	519925	326350	1.59315	#NAME?	0.671883	#NAME?	1461400	0	0	0	0	0	0	0	0	618300	0	0	0	0	0	1305400	0	0	0	0	0
Q4WJ64;A0A0J5PKU2;B0XPS9	314;314;314	Q4WJ64	1	1	S	ESIFTYTNPFEQLAAAS(1)PR	ES(-134.19)IFT(-134.99)Y(-152.62)T(-128)NPFEQLAAAS(128)PR	17	2	0.14366	8237500	8237500	0	0	2841200	0	0	588930	1741500	2355200	0	710670	857532	1.20184e+06	0.713515	#NAME?	-0.486985	#NAME?	2841200	0	0	0	0	0	0	0	0	588930	0	0	1741500	0	0	2355200	0	0	0	0	0
A0A0J5PLE5;Q4WJP7;B0XP17;A1D4A3	808;808;808;809	A0A0J5PLE5	1	1	S	LVDDVADDHDDS(1)AFDNEK	LVDDVADDHDDS(114.75)AFDNEK	12	2	-0.36522	54466000	54466000	0	0	5846100	10518000	6747400	2130400	11677000	8799600	4338500	4409000	6310475	7306025	0.863736	#NAME?	-0.211338	#NAME?	5846100	0	0	10518000	0	0	6747400	0	0	2130400	0	0	11677000	0	0	8799600	0	0	4338500	0	0
Q4WW00;B0Y284;A0A0J5Q631	172;172;172	Q4WW00	1	1	S	LGANLGGGAEGEGAEGDES(1)DEEMPELEGDSK	LGANLGGGAEGEGAEGDES(138.92)DEEMPELEGDS(-138.92)K	19	3	0.60932	10808000000	10808000000	0	0	1032300000	1438900000	1167000000	571750000	1679000000	1153800000	711990000	1095300000	1052487500	1160022500	0.907299	#NAME?	-0.14035	#NAME?	1032300000	0	0	1438900000	0	0	1167000000	0	0	571750000	0	0	1679000000	0	0	1153800000	0	0	711990000	0	0
A0A0J5Q008;Q4WIG7;B0XTL3	650;650;650	A0A0J5Q008	1	1	S	VIS(1)DDEDEDER	VIS(132.79)DDEDEDER	3	2	0.58497	2406500	2406500	0	0	851180	0	0	0	0	0	1555400	0	212795	388850	0.547242	#NAME?	-0.869749	#NAME?	851180	0	0	0	0	0	0	0	0	0	0	0	0	0	0	0	0	0	1555400	0	0
Q4WIG8;B0XTL2;A0A0J5Q3C5	16;16;16	Q4WIG8	1	2;3;4	S	ADDLDAELLALAGDS(1)S(1)DEES(1)S(1)PQPK	ADDLDAELLALAGDS(73.67)S(73.67)DEES(73.67)S(73.67)PQPK	15	3	2.5435	77603000	0	77603000	0	7894200	5618600	3207000	0	0	7488700	4928100	8240600	4179950	5164350	0.809385	#NAME?	-0.305101	#NAME?	0	7894200	0	0	5618600	0	0	3207000	0	0	0	0	0	0	0	0	7488700	0	0	4928100	0
A0A0J5PGW0;Q4WRF7;B0XNV6;A1D1C6	959;210;210;210	A0A0J5PGW0	1	1	S	S(1)LDEFQER	S(65.28)LDEFQER	1	2	-0.26179	3775600	3775600	0	0	0	1679600	0	563430	0	0	846370	686200	560758	383142	1.46357	#NAME?	0.549496	#NAME?	0	0	0	1679600	0	0	0	0	0	563430	0	0	0	0	0	0	0	0	846370	0	0
A1D3U7;A0A0J5SIW9;A1CQY3;Q4WJ93;B0XPQ0	433;396;357;433;433	A1D3U7;Q4WJ93	1	1;2;3	S	S(1)VLS(1)PES(1)PR	S(98.18)VLS(98.18)PES(98.18)PR	1	2	-0.16588	84966000	35568000	47418000	1980000	11601000	9731400	11603000	3541600	11129000	8985000	17488000	4131300	9119250	10433325	0.87405	#NAME?	-0.194212	#NAME?	7977800	3623700	0	5147600	4583800	0	6903700	4699100	0	1716400	1825200	0	5088600	6040500	0	0	8985000	0	8733900	6773700	1980000
A0A0J5Q4Y7;B0Y4K5;Q4WQD6;E9QTX0	427;419;427;427	A0A0J5Q4Y7	1	1;2	S	EAAAQS(1)PAAET(1)PAGK	EAAAQS(163)PAAET(163)PAGK	6	2	0.10444	516720000	475170000	41551000	0	48571000	73187000	43507000	26312000	60836000	91088000	48534000	18918000	47894250	54844000	0.873281	#NAME?	-0.195481	#NAME?	44764000	3807400	0	68457000	4729800	0	40802000	2704500	0	24920000	1391900	0	56733000	4103300	0	82892000	8195800	0	45287000	3247400	0
Q4WYQ9;B0Y0A1;A1D630;A0A0J5PWE5	640;640;669;669	Q4WYQ9	1	1	S	GPGGES(1)PEPVQK	GPGGES(136.27)PEPVQK	6	2	0.16945	9471500	9471500	0	0	0	0	3545500	0	0	5212400	0	713590	886375	1.4815e+06	0.598297	#NAME?	-0.741067	#NAME?	0	0	0	0	0	0	3545500	0	0	0	0	0	0	0	0	5212400	0	0	0	0	0
A0A0J5Q213;Q4X189;B0XSB4	35;22;22	A0A0J5Q213	1	1;2	S	T(0.019)T(0.028)AEDS(0.953)QAS(1)DNEETERPVR	T(-17.02)T(-15.36)AEDS(15.36)QAS(69.92)DNEET(-73.97)ERPVR	9	2	0.048507	329590000	50155000	279430000	0	24608000	25848000	15628000	5062500	15597000	36791000	15404000	14524000	17786625	20579000	0.864309	#NAME?	-0.21038	#NAME?	9862500	14745000	0	9820000	16028000	0	6497300	9130700	0	0	5062500	0	0	15597000	0	12820000	23971000	0	4619000	10785000	0
Q4WXW9;B0XXP8;A0A0J5PUC7;A1D6X0	411;411;411;517	Q4WXW9	1	1;2	S	LSNSSEYLPSHKPELEPVNDGPS(1)P	LS(-190.46)NS(-185.7)S(-179.91)EY(-158.09)LPS(-157.49)HKPELEPVNDGPS(157.49)P	23	3	-0.58526	136330000	117260000	19072000	0	21216000	23604000	11447000	6241500	35273000	19744000	7883900	10922000	15627125	18455725	0.846736	#NAME?	-0.240016	#NAME?	18239000	2977700	0	19798000	3805600	0	9329200	2117400	0	4670700	1570800	0	29437000	5836700	0	16980000	2763600	0	7883900	0	0
Q4WXX4;B0XXP4;A0A0J5SRM2	878;878;878	Q4WXX4	1	1	S	AVFPTSEQPMS(1)R	AVFPT(-124.99)S(-108.24)EQPMS(108.24)R	11	2	0.016898	148640000	148640000	0	0	19079000	23918000	12698000	6773200	29894000	24146000	10941000	7451900	15617050	18108225	0.862429	#NAME?	-0.213523	#NAME?	19079000	0	0	23918000	0	0	12698000	0	0	6773200	0	0	29894000	0	0	24146000	0	0	10941000	0	0
A1CWL5	290	A1CWL5	1	2	T	AVALLDGLETNPY(0.001)GS(0.006)S(0.021)T(0.972)PQT(1)PR	AVALLDGLET(-72.42)NPY(-28.56)GS(-22.27)S(-16.73)T(16.73)PQT(65.76)PR	20	2	0.14644	69207000	0	69207000	0	9396000	6256600	3228500	1290800	3750200	4826200	7735900	6912300	5042975	5806150	0.868557	#NAME?	-0.203307	#NAME?	0	9396000	0	0	6256600	0	0	3228500	0	0	1290800	0	0	3750200	0	0	4826200	0	0	7735900	0
A0A0J5Q5F5;Q8TFX4;E9QVR0;B0XR81	630;633;633;633	A0A0J5Q5F5	1	1	S	RES(1)GDFEPPNAK	RES(98.68)GDFEPPNAK	3	2	0.35638	39775000	39775000	0	0	6842200	5738600	4739600	1553000	6197000	6603700	3859500	4241100	4718350	5225325	0.902977	#NAME?	-0.147238	#NAME?	6842200	0	0	5738600	0	0	4739600	0	0	1553000	0	0	6197000	0	0	6603700	0	0	3859500	0	0
Q4WYA3;B0XWY3;A0A0J5SR95;A1D6I8	17;17;17;17	Q4WYA3	1	2	S	RLS(1)S(1)IDATR	RLS(70.23)S(63.4)IDAT(-63.4)R	4	2	-0.29014	276160000	0	276160000	0	30950000	56531000	25438000	17093000	31059000	54241000	24511000	36334000	32503000	36536250	0.88961	#NAME?	-0.168756	#NAME?	0	30950000	0	0	56531000	0	0	25438000	0	0	17093000	0	0	31059000	0	0	54241000	0	0	24511000	0
Q4WN41;B0Y7F8;A0A0J5Q2G0	490;490;490	Q4WN41	1	1	S	LSQAQSALS(1)DDVDDDE	LS(-111.92)QAQS(-86.1)ALS(86.1)DDVDDDE	9	2	-0.44056	28356000	28356000	0	0	8630600	888690	1431700	0	0	15628000	693770	1083300	2.73775e+06	4.35127e+06	0.629184	#NAME?	-0.668446	#NAME?	8630600	0	0	888690	0	0	1431700	0	0	0	0	0	0	0	0	15628000	0	0	693770	0	0
B0Y6P2;A0A0J5PEH7;Q4WPV1	499;499;499	B0Y6P2	1	1;2	S	KDADS(1)DIEMR	KDADS(126.09)DIEMR	5	2	-0.28727	66593000	63585000	3007900	0	8207600	13392000	7450000	2650000	7821900	10232000	4967400	4834900	7924900	6964050	1.13797	#NAME?	0.186466	#NAME?	8207600	0	0	10384000	3007900	0	7450000	0	0	2650000	0	0	7821900	0	0	10232000	0	0	4967400	0	0
Q4WZI1;B0XVB4;A0A0J5Q0G2	314;314;314	Q4WZI1	1	1	S	KPNLDES(1)DEEGEDVK	KPNLDES(222.96)DEEGEDVK	7	2	-1.3068	52993000	52993000	0	0	6582700	6193700	5167600	1757200	6755700	5936000	4164700	4708000	4925300	5391100	0.913598	#NAME?	-0.130368	#NAME?	6582700	0	0	6193700	0	0	5167600	0	0	1757200	0	0	6755700	0	0	5936000	0	0	4164700	0	0
Q4WG55;B0YC92;A0A0J5PL26	306;306;306	Q4WG55	1	1;2	S	RDS(1)T(1)PIEDEDAK	RDS(92.77)T(92.77)PIEDEDAK	3	2	1.3986	44595000	30471000	14124000	0	6045100	5380200	5275200	2173200	5521200	6005000	4718400	4068100	4718425	5078175	0.929158	#NAME?	-0.106005	#NAME?	3914800	2130300	0	5380200	0	0	2631400	2643800	0	1247900	925270	0	2683100	2838200	0	6005000	0	0	2043500	2675000	0
Q4WND3;B0Y762;A0A0J5Q5B6	96;96;96	Q4WND3	1	1;2	S	LAEANES(1)DEDS(1)EEDEAARR	LAEANES(112.57)DEDS(112.57)EEDEAARR	11	3	0.24142	47649000	11831000	35817000	0	9914600	6816800	7241100	2066300	2553400	12623000	1117600	5316300	6509700	5402575	1.20493	#NAME?	0.268944	#NAME?	1929000	7985600	0	0	6816800	0	2098800	5142300	0	0	2066300	0	2553400	0	0	2393400	10229000	0	1117600	0	0
Q4WEX4;B0XZA8;A0A0J5PYT0	306;306;306	Q4WEX4	1	1	S	DNDS(1)VDQDDIDDEQVIVR	DNDS(82.01)VDQDDIDDEQVIVR	4	2	0.99798	7054000	7054000	0	0	1072000	1222000	877760	0	0	1897700	1286800	697860	792940	970590	0.816967	#NAME?	-0.29165	#NAME?	1072000	0	0	1222000	0	0	877760	0	0	0	0	0	0	0	0	1897700	0	0	1286800	0	0
O43102;B0Y381;A0A0J5PUE2;A1CZJ6	429;429;429;429	O43102	1	2;3	S	EDVAAALTTEQDEAPS(1)S(1)PQS(1)K	EDVAAALT(-129.66)T(-113.55)EQDEAPS(113.55)S(115.63)PQS(127.79)K	16	2	0.050149	348190000	0	144350000	203850000	33017000	32620000	28857000	7947700	33369000	24586000	15257000	19134000	25610425	23086500	1.10932	#NAME?	0.149682	#NAME?	0	4135800	28881000	0	3170900	29449000	0	2685300	26171000	0	1229100	6718600	0	2439100	30930000	0	2804500	21782000	0	1231300	14026000
A0A0J5PE52;Q4WP96;B0Y643;A1CXC3	866;868;868;860	A0A0J5PE52	1	1	T	T(1)PAWAGISGSR	T(95.57)PAWAGIS(-95.57)GS(-102.99)R	1	2	0.5244	19258000	19258000	0	0	0	4698200	4508100	1607400	0	5025700	0	3418600	2703425	2111075	1.28059	#NAME?	0.35681	#NAME?	0	0	0	4698200	0	0	4508100	0	0	1607400	0	0	0	0	0	5025700	0	0	0	0	0
A0A0J5PUC5;A1CZK7	392;398	A0A0J5PUC5	1	1	S	DVDDES(1)EEEDGTSKPK	DVDDES(160.34)EEEDGT(-160.34)S(-175.01)KPK	6	2	0.040611	1208300000	1208300000	0	0	95551000	260290000	181550000	1129800	73221000	193670000	140330000	40545000	134630200	111941500	1.20268	#NAME?	0.266257	#NAME?	95551000	0	0	260290000	0	0	181550000	0	0	1129800	0	0	73221000	0	0	193670000	0	0	140330000	0	0
Q4WZM7;B0XV05;A0A0J5Q0L0;A1DIK1;A1C7X3	234;234;244;249;245	Q4WZM7	1	1	S	S(1)NEGPGFR	S(95.48)NEGPGFR	1	2	-0.069234	85631000	85631000	0	0	6614000	13126000	7135100	4749700	5723800	17808000	7040300	5796900	7906200	9092250	0.869554	#NAME?	-0.201653	#NAME?	6614000	0	0	13126000	0	0	7135100	0	0	4749700	0	0	5723800	0	0	17808000	0	0	7040300	0	0
A0A0J5PHA0;Q4WDM3	466;477	A0A0J5PHA0	1	2	S	SAAQVIDLT(0.236)GS(0.764)DDDDGDFS(1)PVRPAK	S(-78.69)AAQVIDLT(-5.11)GS(5.11)DDDDGDFS(66.22)PVRPAK	19	3	-0.53846	31033000	0	31033000	0	4922500	3925100	3556200	1282400	6171200	3547700	2042600	3499500	3421550	3815250	0.896809	#NAME?	-0.157128	#NAME?	0	4922500	0	0	3925100	0	0	3556200	0	0	1282400	0	0	6171200	0	0	3547700	0	0	2042600	0
C8VFS8;A1CVY0;A1CIT9;Q4WQR3;B0Y4X4;A0A0J5PM26	102;188;188;188;188;188	C8VFS8	1	1;2	Y	GFSIDPEENAGYMT(1)EY(1)VATR	GFS(-191.04)IDPEENAGY(-98.28)MT(96.66)EY(72.2)VAT(-72.2)R	16	3	-0.084224	332670000	142150000	190530000	0	26054000	28811000	18868000	11732000	52465000	18233000	9374700	19331000	21366250	24850925	0.859777	#NAME?	-0.217966	#NAME?	9072900	16981000	0	11255000	17556000	0	9682400	9185400	0	3873200	7858600	0	18375000	34091000	0	6372800	11860000	0	3202100	6172600	0
A1CZJ0;Q4WTR0;B0Y388;A0A0J5SP34	192;193;193;193	A1CZJ0	1	1	S	S(1)PEANIGTR	S(84.84)PEANIGT(-84.84)R	1	2	0.15312	6771200	6771200	0	0	0	2392000	1612900	0	0	2766300	0	0	1001225	691575	1.44775	#NAME?	0.533809	#NAME?	0	0	0	2392000	0	0	1612900	0	0	0	0	0	0	0	0	2766300	0	0	0	0	0
Q4WI19;B0XUE6;A0A0J5PM44	607;607;607	Q4WI19	1	1;2	S	AAPEAS(1)PAVQAS(1)PIPGEK	AAPEAS(100.46)PAVQAS(100.46)PIPGEK	6	2	0.83033	16990000	4657200	12333000	0	0	3232500	2308200	0	0	1698100	3222100	2042800	1385175	1740750	0.795735	#NAME?	-0.329641	#NAME?	0	0	0	1334200	1898300	0	1170300	1138000	0	0	0	0	0	0	0	0	1698100	0	1351200	1870900	0
B0YBX9;A4DA56;A1D939	492;492;489	B0YBX9	1	1;2	S	GGS(1)PVAAS(1)PVPVR	GGS(78.4)PVAAS(78.4)PVPVR	3	2	-0.36241	1270100	332870	937240	0	0	0	416360	332870	0	0	0	520880	187308	130220	1.43839	#NAME?	0.524458	#NAME?	0	0	0	0	0	0	0	416360	0	332870	0	0	0	0	0	0	0	0	0	0	0
Q4WHN5;A0A0J5PN52	325;358	Q4WHN5	1	1;2	S	RAS(1)NAEPGS(1)APLEK	RAS(78.22)NAEPGS(78.22)APLEK	9	2	-0.023337	1262800	782510	480240	0	0	0	0	480240	0	782510	0	0	120060	195628	0.613717	#NAME?	-0.704354	#NAME?	0	0	0	0	0	0	0	0	0	0	480240	0	0	0	0	782510	0	0	0	0	0
A0A0J5SI01;Q4WCG3;B0YA11;A1DB64	192;192;192;192	A0A0J5SI01	1	1;2	S	QHAS(1)PVES(1)EPSR	QHAS(117.08)PVES(60.04)EPS(-60.04)R	4	2	0.025458	17137000	5649800	11487000	0	0	4219300	3383200	0	2624700	4689400	2220100	0	1900625	2383550	0.797393	#NAME?	-0.326638	#NAME?	0	0	0	2073400	2145900	0	1441900	1941300	0	0	0	0	0	2624700	0	2134500	2554900	0	0	2220100	0
A1CV56	11	A1CV56	1	3	S	MPTQQNQT(1)QIS(1)AIT(1)RVK	MPT(-74.58)QQNQT(74.58)QIS(85.84)AIT(85.75)RVK	11	2	-0.89935	37357000	0	0	37357000	0	14221000	0	0	23136000	0	0	0	3555250	5784000	0.61467	#NAME?	-0.702117	#NAME?	0	0	0	0	0	14221000	0	0	0	0	0	0	0	0	23136000	0	0	0	0	0	0
A1CV56	8	A1CV56	1	3	T	MPTQQNQT(1)QIS(1)AIT(1)RVK	MPT(-74.58)QQNQT(74.58)QIS(85.84)AIT(85.75)RVK	8	2	-0.89935	37357000	0	0	37357000	0	14221000	0	0	23136000	0	0	0	3555250	5784000	0.61467	#NAME?	-0.702117	#NAME?	0	0	0	0	0	14221000	0	0	0	0	0	0	0	0	23136000	0	0	0	0	0	0
A1CV56	14	A1CV56	1	3	T	MPTQQNQT(1)QIS(1)AIT(1)RVK	MPT(-74.58)QQNQT(74.58)QIS(85.84)AIT(85.75)RVK	14	2	-0.89935	37357000	0	0	37357000	0	14221000	0	0	23136000	0	0	0	3555250	5784000	0.61467	#NAME?	-0.702117	#NAME?	0	0	0	0	0	14221000	0	0	0	0	0	0	0	0	23136000	0	0	0	0	0	0
Q6MYS4;Q4WSP5;B0XQX9;A0A0J5PW10;A1D2L2	76;128;128;128;128	Q6MYS4	1	1	S	VVQGNS(1)VLEDNAK	VVQGNS(67.41)VLEDNAK	6	2	-0.062384	5101700	5101700	0	0	0	2097100	0	0	1200900	1803700	0	0	524275	751150	0.697963	#NAME?	-0.518777	#NAME?	0	0	0	2097100	0	0	0	0	0	0	0	0	1200900	0	0	1803700	0	0	0	0	0
Q4X100;B0XSJ9;A0A0J5PYG5;A1DH82;Q5AZU0;A0A1U8QJ19	16;16;16;16;16;16	Q4X100	1	1	S	LPS(1)PPPFTEVQIGPK	LPS(67.81)PPPFT(-67.81)EVQIGPK	3	2	0.36128	4277500	4277500	0	0	2646300	0	0	0	0	1631200	0	0	661575	407800	1.6223	#NAME?	0.698043	#NAME?	2646300	0	0	0	0	0	0	0	0	0	0	0	0	0	0	1631200	0	0	0	0	0
A0A0J5Q5T4;Q4WVQ0	99;99	A0A0J5Q5T4	1	1	T	IEEDDDEEGFVT(1)EEEEEAPPK	IEEDDDEEGFVT(68.97)EEEEEAPPK	12	2	-0.11395	6850400	6850400	0	0	1208800	1430300	1176200	0	0	2141900	893190	0	953825	758772	1.25706	#NAME?	0.330057	#NAME?	1208800	0	0	1430300	0	0	1176200	0	0	0	0	0	0	0	0	2141900	0	0	893190	0	0
Q4WXB1;B0XYA7;A0A0J5SS15;A1D7G3	347;347;347;345	Q4WXB1	1	2	S	QTLAFLES(1)DGEET(1)D	QT(-136.02)LAFLES(136.02)DGEET(174.08)D	8	2	0.67355	6133600	0	6133600	0	1327100	860980	598270	0	0	1173700	614470	1559100	696588	836818	0.832425	#NAME?	-0.264608	#NAME?	0	1327100	0	0	860980	0	0	598270	0	0	0	0	0	0	0	0	1173700	0	0	614470	0
Q4WXB1;B0XYA7;A0A0J5SS15;A1D7G3	352;352;352;350	Q4WXB1	1	2	T	QTLAFLES(1)DGEET(1)D	QT(-136.02)LAFLES(136.02)DGEET(174.08)D	13	2	0.67355	6133600	0	6133600	0	1327100	860980	598270	0	0	1173700	614470	1559100	696588	836818	0.832425	#NAME?	-0.264608	#NAME?	0	1327100	0	0	860980	0	0	598270	0	0	0	0	0	0	0	0	1173700	0	0	614470	0
B0Y3E3;A0A0J5PRK3;Q4WTW8;A1CZD4;A1C9X8	17;87;17;87;40	B0Y3E3;A1C9X8	1	2	S	KES(1)ES(1)PPPK	KES(63.97)ES(63.97)PPPK	3	2	-0.48422	6602500	0	6602500	0	0	658490	873330	556080	3101600	0	0	0	521975	775400	0.673169	#NAME?	-0.57096	#NAME?	0	0	0	0	658490	0	0	873330	0	0	556080	0	0	3101600	0	0	0	0	0	0	0
B0Y3E3;A0A0J5PRK3;Q4WTW8;A1CZD4;A1C9X8	19;89;19;89;42	B0Y3E3;A1C9X8	1	2	S	KES(1)ES(1)PPPK	KES(63.97)ES(63.97)PPPK	5	2	-0.48422	6602500	0	6602500	0	0	658490	873330	556080	3101600	0	0	0	521975	775400	0.673169	#NAME?	-0.57096	#NAME?	0	0	0	0	658490	0	0	873330	0	0	556080	0	0	3101600	0	0	0	0	0	0	0
Q4WJ47;B0XPU5;A0A0J5PW98	536;537;539	Q4WJ47	1	1	S	AEDDMAVGS(1)FLGNR	AEDDMAVGS(77.06)FLGNR	9	2	-0.74824	4092200	4092200	0	0	0	1350900	457840	0	0	861920	781070	640480	452185	570868	0.792101	#NAME?	-0.336243	#NAME?	0	0	0	1350900	0	0	457840	0	0	0	0	0	0	0	0	861920	0	0	781070	0	0
Q4WJF2;B0XPI2;A0A0J5PPG1	9;9;9	Q4WJF2	1	1	S	QQS(1)AEPSAMIPSSADR	QQS(123.46)AEPS(-123.46)AMIPS(-215.98)S(-218.35)ADR	3	2	-0.16918	327610000	327610000	0	0	5952800	4627300	3507200	1285000	6747500	4931000	2190300	3284100	3843075	4288225	0.896192	#NAME?	-0.158119	#NAME?	5952800	0	0	4627300	0	0	3507200	0	0	1285000	0	0	6747500	0	0	4931000	0	0	2190300	0	0
A0A0J5SWE5;Q4X1X2;B0XWD4	1020;1046;1046	A0A0J5SWE5	1	1	S	AQEPAAPAS(1)PAK	AQEPAAPAS(71.03)PAK	9	2	-0.26447	1745400	1745400	0	0	0	0	671690	0	0	1073700	0	0	167922	268425	0.625584	#NAME?	-0.676723	#NAME?	0	0	0	0	0	0	671690	0	0	0	0	0	0	0	0	1073700	0	0	0	0	0
Q4WXG0;B0XY60;A0A0J5PUX1	562;562;562	Q4WXG0	1	1;2	T	EPGDET(1)EQS(1)EEIDEDDDDIDINLAK	EPGDET(58.9)EQS(58.9)EEIDEDDDDIDINLAK	6	3	-0.43083	8566400	8566400	0	0	0	2898000	0	0	2894100	0	1262200	0	724500	1039075	0.697255	#NAME?	-0.520242	#NAME?	0	0	0	2898000	0	0	0	0	0	0	0	0	2894100	0	0	0	0	0	1262200	0	0
A1DF30;A0A0J5PRZ6	42;42	A1DF30	1	1	S	EGDDS(1)AGPDPQR	EGDDS(65.29)AGPDPQR	5	2	-0.82891	31963000	31963000	0	0	2568500	3973400	3201400	2153800	1249300	5518200	3516900	0	2974275	2571100	1.15681	#NAME?	0.210152	#NAME?	2568500	0	0	3973400	0	0	3201400	0	0	2153800	0	0	1249300	0	0	5518200	0	0	3516900	0	0
Q4WQH9;B0Y4P3;A0A0J5SXF7;A1CW55	49;49;49;49	Q4WQH9	1	1;2;3	S	TASDADDDAGS(1)NS(1)DIDR	T(-117.85)AS(-120.15)DADDDAGS(117.85)NS(143.33)DIDR	11	2	1.0082	7064200	7064200	0	0	0	2860000	0	0	0	3380800	0	823380	715000	1051045	0.680275	#NAME?	-0.555809	#NAME?	0	0	0	2860000	0	0	0	0	0	0	0	0	0	0	0	3380800	0	0	0	0	0
A0A0J5PGW0;Q4WRF7;B0XNV6	947;198;198	A0A0J5PGW0	1	1;2	S	AS(1)PQVGPQS(1)PR	AS(58.83)PQVGPQS(58.83)PR	2	2	-0.46217	18064000	14572000	3492200	0	2304700	8015500	0	0	2490400	3848100	1405200	0	2580050	1935925	1.33272	#NAME?	0.414376	#NAME?	2304700	0	0	4523200	3492200	0	0	0	0	0	0	0	2490400	0	0	3848100	0	0	1405200	0	0
A0A0J5PE52;Q4WP96;B0Y643	64;64;64	A0A0J5PE52	1	1	S	EGS(1)EDDVKEDIDADEADAGGER	EGS(115.91)EDDVKEDIDADEADAGGER	3	3	-0.45642	66538000	66538000	0	0	3557800	6856800	3239400	777210	3859500	4978700	2641600	4622600	3.6078e+06	4025600	0.896215	#NAME?	-0.158083	#NAME?	3557800	0	0	6856800	0	0	3239400	0	0	777210	0	0	3859500	0	0	4978700	0	0	2641600	0	0
Q4WQF2;B0Y4L8;A0A0J5Q0E0	345;345;369	Q4WQF2	1	1	S	ANADS(1)DGDIQLDDVK	ANADS(74.15)DGDIQLDDVK	5	2	0.45995	2452900	2452900	0	0	0	673680	709290	0	0	0	416350	653620	345742	267492	1.29253	#NAME?	0.3702	#NAME?	0	0	0	673680	0	0	709290	0	0	0	0	0	0	0	0	0	0	0	416350	0	0
B0Y3E3;A0A0J5PRK3	465;517	B0Y3E3	1	2	S	VPS(1)S(1)PHGPVEEPPAEK	VPS(60.55)S(60.55)PHGPVEEPPAEK	3	2	-0.21026	12339000	0	12339000	0	1706100	2136000	1375700	0	2290800	2197900	0	1583900	1304450	1518150	0.859237	#NAME?	-0.218873	#NAME?	0	1706100	0	0	2136000	0	0	1375700	0	0	0	0	0	2290800	0	0	2197900	0	0	0	0
B0Y3E3;A0A0J5PRK3	466;518	B0Y3E3	1	2	S	VPS(1)S(1)PHGPVEEPPAEK	VPS(60.55)S(60.55)PHGPVEEPPAEK	4	2	-0.21026	12339000	0	12339000	0	1706100	2136000	1375700	0	2290800	2197900	0	1583900	1304450	1518150	0.859237	#NAME?	-0.218873	#NAME?	0	1706100	0	0	2136000	0	0	1375700	0	0	0	0	0	2290800	0	0	2197900	0	0	0	0
Q4X0I9;B0XTC7;A0A0J5PY38;A1DHN7	186;186;191;189	Q4X0I9	1	2	S	ARS(1)ES(1)PEFR	ARS(90.73)ES(90.73)PEFR	3	2	-0.2531	11187000	0	11187000	0	0	2381500	1482800	1167700	0	3746100	1215900	1192800	1258000	1538700	0.817573	#NAME?	-0.29058	#NAME?	0	0	0	0	2381500	0	0	1482800	0	0	1167700	0	0	0	0	0	3746100	0	0	1215900	0
Q4X0I9;B0XTC7;A0A0J5PY38	379;379;384	Q4X0I9	1	1;2	S	QDPVVINDS(1)PEPPS(1)PERR	QDPVVINDS(71.35)PEPPS(71.35)PERR	14	3	-0.055636	18618000	7894900	10723000	0	4698500	1026300	954460	1214400	0	4868700	883590	3932600	1973415	2.42122e+06	0.815049	#NAME?	-0.295041	#NAME?	2546500	2152000	0	0	1026300	0	0	954460	0	485770	728640	0	0	0	0	2811100	2057600	0	0	883590	0
A0A0J5SCQ9	230	A0A0J5SCQ9	1	3	S	KAS(1)S(1)PPAPPS(1)PVEDLDLGVPDASSATALK	KAS(93.14)S(93.14)PPAPPS(85.96)PVEDLDLGVPDAS(-86.07)S(-85.96)AT(-85.96)ALK	3	3	-0.16565	56273000	0	0	56273000	12802000	7920000	5291600	0	13872000	4245600	8314500	3826600	6503400	7564675	0.859706	#NAME?	-0.218084	#NAME?	0	0	12802000	0	0	7920000	0	0	5291600	0	0	0	0	0	13872000	0	0	4245600	0	0	8314500
Q4WTT8;B0Y3B5;A1CZG3;A0A0J5PRV8;A1C9U5;Q5BAX8	142;142;142;142;143;144	Q4WTT8;Q5BAX8	1	1	T	TFNIQNDFT(1)PEEEDQIR	T(-98.17)FNIQNDFT(98.17)PEEEDQIR	9	2	0.08913	28206000	28206000	0	0	2418900	3943500	1834000	725410	4519600	2219800	745690	0	2.23045e+06	1.87127e+06	1.19194	#NAME?	0.253317	#NAME?	2418900	0	0	3943500	0	0	1834000	0	0	725410	0	0	4519600	0	0	2219800	0	0	745690	0	0
A0A0J5Q008;Q4WIG7;B0XTL3	439;439;439	A0A0J5Q008	1	1	S	QLEDS(1)DDDLEVVTDPAK	QLEDS(112.65)DDDLEVVT(-112.65)DPAK	5	2	0.59825	6362100	6362100	0	0	1179900	902530	1348700	0	0	1361400	590080	979570	857782	732762	1.17061	#NAME?	0.227266	#NAME?	1179900	0	0	902530	0	0	1348700	0	0	0	0	0	0	0	0	1361400	0	0	590080	0	0
A1D4R5;Q4WK70;B0XN02	86;198;198	A1D4R5;Q4WK70	1	2	S	SYAEPES(1)S(1)EDEDQPLSK	S(-120.46)Y(-123.2)AEPES(120.46)S(127.1)EDEDQPLS(-162.95)K	7	2	-0.15377	131300000	0	131300000	0	5156300	4364400	4928100	1215400	3448500	8363000	2176200	3626700	3916050	4403600	0.889284	#NAME?	-0.169284	#NAME?	0	5156300	0	0	4364400	0	0	4928100	0	0	1215400	0	0	3448500	0	0	8363000	0	0	2176200	0
A1D4R5;Q4WK70;B0XN02	87;199;199	A1D4R5;Q4WK70	1	2	S	SYAEPES(1)S(1)EDEDQPLSK	S(-120.46)Y(-123.2)AEPES(120.46)S(127.1)EDEDQPLS(-162.95)K	8	2	-0.15377	131300000	0	131300000	0	5156300	4364400	4928100	1215400	3448500	8363000	2176200	3626700	3916050	4403600	0.889284	#NAME?	-0.169284	#NAME?	0	5156300	0	0	4364400	0	0	4928100	0	0	1215400	0	0	3448500	0	0	8363000	0	0	2176200	0
Q4WP97;B0Y644;A0A0J5SCS3;A1CXC2	289;289;289;292	Q4WP97	1	2;3	S	RAS(1)DES(1)VS(1)PK	RAS(65.47)DES(65.47)VS(65.47)PK	8	2	0.6797	4162700	0	4162700	0	1006500	0	1057800	0	0	1504500	0	0	516075	376125	1.37208	#NAME?	0.456369	#NAME?	0	1006500	0	0	0	0	0	1057800	0	0	0	0	0	0	0	0	1504500	0	0	0	0
Q4X1D2;B0XS74;A0A0J5Q251;A1DGW6;A1C690	17;17;17;17;17	Q4X1D2	1	1	S	VNAHPNLGDES(1)DVEEEALVNDYR	VNAHPNLGDES(171.38)DVEEEALVNDY(-171.38)R	11	3	0.040623	3554100000	3554100000	0	0	585270000	556940000	372570000	145120000	674980000	356860000	205090000	252860000	414975000	372447500	1.11418	#NAME?	0.155987	#NAME?	585270000	0	0	556940000	0	0	372570000	0	0	145120000	0	0	674980000	0	0	356860000	0	0	205090000	0	0
Q4WMH1;B0Y837;A0A0J5Q352;A1DN45;A1CTH0	557;557;645;645;666	Q4WMH1	1	2	S	GYQSGGAS(1)DS(1)EGGR	GY(-109.8)QS(-64.48)GGAS(64.48)DS(65.75)EGGR	10	2	-0.90483	17426000	0	17426000	0	0	2834200	2215400	2007200	0	5941700	2896100	0	1764200	2209450	0.798479	#NAME?	-0.324673	#NAME?	0	0	0	0	2834200	0	0	2215400	0	0	2007200	0	0	0	0	0	5941700	0	0	2896100	0
A1DFJ5;Q4WHU4;B0XV08;A0A0J5PME3;A1CEP3	96;96;96;96;96	A1DFJ5	1	3	S	SEAGDLPELS(0.01)AS(0.99)VES(1)AAS(1)EQAER	S(-64.48)EAGDLPELS(-19.89)AS(19.89)VES(49.3)AAS(84.61)EQAER	18	2	-0.25807	6292400	0	0	6292400	0	0	2931700	0	0	0	1923600	0	732925	480900	1.52407	#NAME?	0.607929	#NAME?	0	0	0	0	0	0	0	0	2931700	0	0	0	0	0	0	0	0	0	0	0	1923600
Q4X1M0;B0XRZ3;A0A0J5PZH4;A1DGN8	1514;1514;1488;1516	Q4X1M0	1	1;2	S	RPS(1)KAPS(0.634)T(0.364)T(0.002)GEEAS	RPS(126.71)KAPS(2.4)T(-2.4)T(-25.33)GEEAS(-31.42)	3	2	0.21255	83484000	7549100	75934000	0	0	20461000	8222300	6912900	15557000	13344000	9410800	3081700	8899050	10348375	0.859947	#NAME?	-0.217681	#NAME?	0	0	0	3841600	16620000	0	0	8222300	0	0	6912900	0	0	15557000	0	0	13344000	0	0	9410800	0
A0A0J5Q4Y7;B0Y4K5;Q4WQD6;E9QTX0	454;446;454;454	A0A0J5Q4Y7	1	1	S	KGDS(1)DNEGTDGDAK	KGDS(115.86)DNEGT(-115.86)DGDAK	4	2	-0.5011	244040000	244040000	0	0	4032000	5307500	3782900	6212600	13278000	4106500	2600100	2385900	4833750	5592625	0.864308	#NAME?	-0.210383	#NAME?	4032000	0	0	5307500	0	0	3782900	0	0	6212600	0	0	13278000	0	0	4106500	0	0	2600100	0	0
Q4WJT7;B0XNR2;A0A0J5SJF3	283;283;283	Q4WJT7	1	2;3	S	AAVES(1)S(1)VEEEEVDTNIEHIR	AAVES(76)S(71.86)VEEEEVDT(-71.86)NIEHIR	5	3	0.25504	14905000	0	14905000	0	2889600	2071000	2310300	603430	0	2689300	2058000	2282900	1.96858e+06	1757550	1.12007	#NAME?	0.163591	#NAME?	0	2889600	0	0	2071000	0	0	2310300	0	0	603430	0	0	0	0	0	2689300	0	0	2058000	0
Q4WJT7;B0XNR2;A0A0J5SJF3	284;284;284	Q4WJT7	1	2;3	S	AAVES(1)S(1)VEEEEVDTNIEHIR	AAVES(76)S(71.86)VEEEEVDT(-71.86)NIEHIR	6	3	0.25504	14905000	0	14905000	0	2889600	2071000	2310300	603430	0	2689300	2058000	2282900	1.96858e+06	1757550	1.12007	#NAME?	0.163591	#NAME?	0	2889600	0	0	2071000	0	0	2310300	0	0	603430	0	0	0	0	0	2689300	0	0	2058000	0
Q4WJT2;B0XNR7;A1D4D6;A1CRH4	12;12;12;47	Q4WJT2	1	1;2;3;4	S	AAS(1)PLT(1)S(1)GAES(0.999)GPDT(0.001)K	AAS(143.78)PLT(107.39)S(79.67)GAES(31.04)GPDT(-31.04)K	3	2	-0.086338	155960000	107610000	43172000	5171800	21304000	24397000	19419000	10293000	18551000	27789000	15276000	8283700	18853250	17474925	1.07887	#NAME?	0.109527	#NAME?	14414000	6890300	0	17733000	6664300	0	14635000	4783600	0	7041100	3252300	0	18551000	0	0	19921000	7868000	0	9885100	5390600	0
A0A0J5PWL3;Q4WYI4;B0XWI6;A1D6B0	29;29;29;29	A0A0J5PWL3	1	2	S	GRS(1)PS(0.998)PAT(0.002)NAPLSK	GRS(91.8)PS(26.75)PAT(-26.75)NAPLS(-90.24)K	3	2	0.016153	99029000	0	99029000	0	10660000	16552000	12636000	4649000	11103000	22318000	8045900	7640900	11124250	12276950	0.906109	#NAME?	-0.142244	#NAME?	0	10660000	0	0	16552000	0	0	12636000	0	0	4649000	0	0	11103000	0	0	22318000	0	0	8045900	0
A1CW15;Q4WQM3;A0A0J5Q0G4;B0Y4T5	1622;1604;1603;1604	A1CW15;Q4WQM3	1	1	S	AS(1)PDQVDVEHDH	AS(126.56)PDQVDVEHDH	2	2	0.33073	26325000	26325000	0	0	2553600	4633000	3404400	1551500	0	8398000	2192200	3591800	3035625	3545500	0.856191	#NAME?	-0.223996	#NAME?	2553600	0	0	4633000	0	0	3404400	0	0	1551500	0	0	0	0	0	8398000	0	0	2192200	0	0
Q5B8L8;A1CL13;A0A1U8QX02	14;14;14	Q5B8L8	1	1	S	VPS(1)FQDILQGR	VPS(85.54)FQDILQGR	3	2	0.56386	11604000	11604000	0	0	2868100	1305100	0	494010	1535900	883210	0	3248700	1.1668e+06	1.41695e+06	0.823459	#NAME?	-0.280231	#NAME?	2868100	0	0	1305100	0	0	0	0	0	494010	0	0	1535900	0	0	883210	0	0	0	0	0
Q4WM37;B0Y8H2;A1DNI1;A0A0J5T051;A1CU16	1885;1885;1885;1858;1885	Q4WM37	1	1;2	S	IVPAS(1)PS(1)VK	IVPAS(69.35)PS(69.35)VK	5	2	0.20463	84640000	49400000	35240000	0	14094000	10688000	10458000	12099000	37301000	0	0	0	11834750	9325250	1.26911	#NAME?	0.343815	#NAME?	0	14094000	0	0	10688000	0	0	10458000	0	12099000	0	0	37301000	0	0	0	0	0	0	0	0
Q4WLK1;B0XLZ0;A1DP45;A0A0J5Q747;C8VGD2;A1CUG4;Q5B1U4	14;14;14;14;12;13;312	Q4WLK1	1	1	S	S(1)AIADVVTR	S(80.01)AIADVVT(-80.01)R	1	2	0.11958	4126400	4126400	0	0	0	1015600	815170	0	0	1385300	0	910290	457692	573898	0.797516	#NAME?	-0.326414	#NAME?	0	0	0	1015600	0	0	815170	0	0	0	0	0	0	0	0	1385300	0	0	0	0	0
B0XRD6;A0A0J5PPH1;Q4WKQ0;A1D589	423;423;425;418	B0XRD6	1	1	S	S(1)LEEEQPNKEPR	S(105.65)LEEEQPNKEPR	1	2	0.44408	3642100	3642100	0	0	0	0	1472200	0	0	2169800	0	0	368050	542450	0.678496	#NAME?	-0.559588	#NAME?	0	0	0	0	0	0	1472200	0	0	0	0	0	0	0	0	2169800	0	0	0	0	0
A0A0J5PU32;Q4WY44;B0XXB2;A1D6Q1;A1CKS3;Q5B9A9;A0A1U8QNX3	464;464;464;460;467;440;440	A0A0J5PU32	1	1	S	AQPPQHS(1)PVAPR	AQPPQHS(76.01)PVAPR	7	2	0.32225	652140000	652140000	0	0	40339000	62912000	40565000	15728000	35577000	67504000	20129000	20704000	39886000	35978500	1.10861	#NAME?	0.148747	#NAME?	40339000	0	0	62912000	0	0	40565000	0	0	15728000	0	0	35577000	0	0	67504000	0	0	20129000	0	0
Q4WJ64;A0A0J5PKU2;A1D3R8	326;326;329	Q4WJ64	1	1;2;3	S	S(1)AS(1)PAVELTQR	S(142)AS(120.99)PAVELT(-120.99)QR	1	2	0.23207	103460000	46021000	33265000	24170000	10731000	36373000	7587200	1622100	9756500	10336000	23256000	3795900	14078325	11786100	1.19449	#NAME?	0.256389	#NAME?	0	5629100	5101400	28857000	5256700	2259300	0	3310200	4277100	0	1622100	0	0	4174100	5582400	0	5718600	4617100	17164000	3758600	2333100
Q4WIG8;B0XTL2;A0A0J5Q3C5;A1CYN9	246;246;246;246	Q4WIG8	1	1	S	DAEGES(1)EVEWDNR	DAEGES(77.78)EVEWDNR	6	2	-0.21784	11823000	11823000	0	0	635780	442490	645140	0	0	0	860960	585370	430852	361582	1.19157	#NAME?	0.252869	#NAME?	635780	0	0	442490	0	0	645140	0	0	0	0	0	0	0	0	0	0	0	860960	0	0
A0A0J5PYK3;B0XTC4;A4D9A1;A1DHN4	306;306;306;306	A0A0J5PYK3	1	2	S	DGGSGEVAS(1)PFGS(1)LKR	DGGS(-76.01)GEVAS(76.01)PFGS(83.65)LKR	13	2	0.18276	10293000	0	10293000	0	1832200	1679300	2069300	0	0	2101500	0	2610700	1395200	1178050	1.18433	#NAME?	0.244071	#NAME?	0	1832200	0	0	1679300	0	0	2069300	0	0	0	0	0	0	0	0	2101500	0	0	0	0
A0A0J5PFD9;A1CM24;A1DM01	478;481;419	A0A0J5PFD9	1	1	S	EIIPGS(1)PQDIK	EIIPGS(80.24)PQDIK	6	2	0.51651	26258000	26258000	0	0	3715500	4762600	2591800	1513700	5163900	4318400	2018000	2173900	3145900	3418550	0.920244	#NAME?	-0.119912	#NAME?	3715500	0	0	4762600	0	0	2591800	0	0	1513700	0	0	5163900	0	0	4318400	0	0	2018000	0	0
Q4WX39;B0XYI0	248;248	Q4WX39	1	4	S	RRS(1)VS(1)GS(1)VS(1)PER	RRS(95.85)VS(95.85)GS(95.85)VS(95.85)PER	3	2	0.050267	15840000	0	0	15840000	2030000	2513500	2667100	0	0	5696300	1496500	1436900	1802650	2157425	0.835556	#NAME?	-0.259191	#NAME?	0	0	2030000	0	0	2513500	0	0	2667100	0	0	0	0	0	0	0	0	5696300	0	0	1496500
Q4WX39;B0XYI0	250;250	Q4WX39	1	4	S	RRS(1)VS(1)GS(1)VS(1)PER	RRS(95.85)VS(95.85)GS(95.85)VS(95.85)PER	5	2	0.050267	15840000	0	0	15840000	2030000	2513500	2667100	0	0	5696300	1496500	1436900	1802650	2157425	0.835556	#NAME?	-0.259191	#NAME?	0	0	2030000	0	0	2513500	0	0	2667100	0	0	0	0	0	0	0	0	5696300	0	0	1496500
Q4WX39;B0XYI0	252;252	Q4WX39	1	4	S	RRS(1)VS(1)GS(1)VS(1)PER	RRS(95.85)VS(95.85)GS(95.85)VS(95.85)PER	7	2	0.050267	15840000	0	0	15840000	2030000	2513500	2667100	0	0	5696300	1496500	1436900	1802650	2157425	0.835556	#NAME?	-0.259191	#NAME?	0	0	2030000	0	0	2513500	0	0	2667100	0	0	0	0	0	0	0	0	5696300	0	0	1496500
Q4WX39;B0XYI0	254;254	Q4WX39	1	4	S	RRS(1)VS(1)GS(1)VS(1)PER	RRS(95.85)VS(95.85)GS(95.85)VS(95.85)PER	9	2	0.050267	15840000	0	0	15840000	2030000	2513500	2667100	0	0	5696300	1496500	1436900	1802650	2157425	0.835556	#NAME?	-0.259191	#NAME?	0	0	2030000	0	0	2513500	0	0	2667100	0	0	0	0	0	0	0	0	5696300	0	0	1496500
Q4WV66;B0Y0U5;A1DE89;A0A0J5PVP8	245;245;245;245	Q4WV66	1	1	S	IPGGALDAGEDS(1)EDENQMQT	IPGGALDAGEDS(180.27)EDENQMQT(-180.27)	12	2	-0.26647	422800000	422800000	0	0	63268000	62196000	36116000	15852000	70133000	65009000	23636000	35150000	44358000	48482000	0.914938	#NAME?	-0.128255	#NAME?	63268000	0	0	62196000	0	0	36116000	0	0	15852000	0	0	70133000	0	0	65009000	0	0	23636000	0	0
Q4WMC7;B0Y881;A0A0J5SZX8;A1DN95	407;407;407;392	Q4WMC7	1	1	S	KIS(1)VDEDDPVR	KIS(92.78)VDEDDPVR	3	2	-0.2725	8027900	8027900	0	0	1097800	1774500	842800	0	1242700	2187100	883000	0	928775	1078200	0.861413	#NAME?	-0.215224	#NAME?	1097800	0	0	1774500	0	0	842800	0	0	0	0	0	1242700	0	0	2187100	0	0	883000	0	0
B0XUA4;A1CYZ5;A0A0J5SK99	249;189;249	B0XUA4	1	1	S	RRES(1)LDEEQNLTGEGMEGER	RRES(155.93)LDEEQNLT(-155.93)GEGMEGER	4	3	-0.24302	26752000	26752000	0	0	2947900	6041800	2017000	914510	4437800	3095000	1687500	1379700	2.9803e+06	2650000	1.12464	#NAME?	0.169466	#NAME?	2947900	0	0	6041800	0	0	2017000	0	0	914510	0	0	4437800	0	0	3095000	0	0	1687500	0	0
Q8NJM6;A1DNF8;A0A0J5T029;Q4WM61;B0Y8E7	2;2;2;2;2	Q8NJM6	1	1;2	S	S(1)S(1)DEQDALDALEK	S(85.62)S(85.62)DEQDALDALEK	1	2	0.23073	33977000	24600000	9376900	0	6414800	1723900	5710500	1759800	0	11110000	5300100	1958200	3902250	4592075	0.849779	#NAME?	-0.23484	#NAME?	4959300	1455500	0	0	1723900	0	5710500	0	0	1759800	0	0	0	0	0	8253000	2856800	0	3917700	1382400	0
A0A0J5Q1D7	6	A0A0J5Q1D7	1	2	S	MEEDDS(1)VET(1)LDPIVDAER	MEEDDS(62.89)VET(62.89)LDPIVDAER	6	2	-0.45029	1894200	0	1894200	0	0	776000	0	0	1118200	0	0	0	194000	279550	0.693972	#NAME?	-0.52705	#NAME?	0	0	0	0	776000	0	0	0	0	0	0	0	0	1118200	0	0	0	0	0	0	0
Q4WXN6;B0XXY7;A1D753;A0A0J5PYQ4	233;233;233;233	Q4WXN6	1	2	S	ERS(1)LS(1)PEVDLSSPDFEEENIDR	ERS(76.91)LS(72.26)PEVDLS(-72.26)S(-83.08)PDFEEENIDR	3	3	0.076947	7044000	0	7044000	0	1355900	797440	1124000	0	1400300	1723200	643140	0	819335	941660	0.870096	#NAME?	-0.200753	#NAME?	0	1355900	0	0	797440	0	0	1124000	0	0	0	0	0	1400300	0	0	1723200	0	0	643140	0
Q4WXN6;B0XXY7;A1D753;A0A0J5PYQ4	235;235;235;235	Q4WXN6	1	2	S	ERS(1)LS(1)PEVDLSSPDFEEENIDR	ERS(76.91)LS(72.26)PEVDLS(-72.26)S(-83.08)PDFEEENIDR	5	3	0.076947	7044000	0	7044000	0	1355900	797440	1124000	0	1400300	1723200	643140	0	819335	941660	0.870096	#NAME?	-0.200753	#NAME?	0	1355900	0	0	797440	0	0	1124000	0	0	0	0	0	1400300	0	0	1723200	0	0	643140	0
A0A0J5PW21;B0XZ77;Q4WWE7;A1D8E7	1420;383;475;381	A0A0J5PW21;B0XZ77	1	2	S	VGS(1)PLAS(0.01)S(0.99)PSR	VGS(88.65)PLAS(-19.86)S(19.86)PS(-39.32)R	3	2	-0.3717	63616000	0	63616000	0	10437000	10478000	7260700	2610100	9391300	9923100	6666900	6849000	7696450	8207575	0.937725	#NAME?	-0.0927629	#NAME?	0	10437000	0	0	10478000	0	0	7260700	0	0	2610100	0	0	9391300	0	0	9923100	0	0	6666900	0
A1CT03;Q4X1M0;B0XRZ3;A0A0J5PZH4;A1DGN8	320;322;322;322;322	A1CT03;Q4X1M0	1	1	S	PLAPFPNS(1)PHQR	PLAPFPNS(76.36)PHQR	8	2	0.77476	16623000	16623000	0	0	2526600	1601600	974920	555980	2104100	0	1159300	1765800	1414775	1257300	1.12525	#NAME?	0.170244	#NAME?	2526600	0	0	1601600	0	0	974920	0	0	555980	0	0	2104100	0	0	0	0	0	1159300	0	0
Q4WXG0;B0XY60;A0A0J5PUX1;A1D7B5	509;509;509;509	Q4WXG0	1	2	S	IEELDS(1)ES(1)EDDLEEIQK	IEELDS(199.01)ES(199.01)EDDLEEIQK	6	2	-0.096305	122840000	0	122840000	0	17879000	16638000	12874000	6960400	23119000	25367000	12173000	0	13587850	15164750	0.896015	#NAME?	-0.158405	#NAME?	0	17879000	0	0	16638000	0	0	12874000	0	0	6960400	0	0	23119000	0	0	25367000	0	0	12173000	0
Q4WXG0;B0XY60;A0A0J5PUX1;A1D7B5	511;511;511;511	Q4WXG0	1	2	S	IEELDS(1)ES(1)EDDLEEIQK	IEELDS(199.01)ES(199.01)EDDLEEIQK	8	2	-0.096305	122840000	0	122840000	0	17879000	16638000	12874000	6960400	23119000	25367000	12173000	0	13587850	15164750	0.896015	#NAME?	-0.158405	#NAME?	0	17879000	0	0	16638000	0	0	12874000	0	0	6960400	0	0	23119000	0	0	25367000	0	0	12173000	0
Q4WU42;B0Y3L9;A0A0J5PVQ0;A1DFB5	347;347;347;347	Q4WU42	1	1	T	EQENT(1)PPAAA	EQENT(78.11)PPAAA	5	2	-0.62814	15216000	15216000	0	0	0	3769500	1936800	1172000	3473900	4863400	0	0	1719575	2084325	0.825003	#NAME?	-0.277528	#NAME?	0	0	0	3769500	0	0	1936800	0	0	1172000	0	0	3473900	0	0	4863400	0	0	0	0	0
Q4X1T4;B0XRT4;A0A0J5Q2H7	195;195;195	Q4X1T4	1	1	S	VDS(1)VEGDTAAPR	VDS(115.71)VEGDT(-115.71)AAPR	3	2	0.46159	7988800	7988800	0	0	0	2224700	921870	1198700	2188600	0	1454900	0	1.08632e+06	910875	1.19261	#NAME?	0.254121	#NAME?	0	0	0	2224700	0	0	921870	0	0	1198700	0	0	2188600	0	0	0	0	0	1454900	0	0
A0A1V1G235;A0A1V1FZ94;O43099;B0YDL9;A0A0J5PFY6;A0A1V1FVZ3;A1CMU0;Q5ASN8;A1DL47	112;115;122;122;122;115;122;122;122	A0A1V1G235;A1DL47	1	1	S	S(1)IGWADEEGR	S(103.43)IGWADEEGR	1	2	-0.20635	26537000	26537000	0	0	3572100	4300000	3055100	1583700	0	6833400	2797300	4395500	3127725	3506550	0.891966	#NAME?	-0.164939	#NAME?	3572100	0	0	4300000	0	0	3055100	0	0	1583700	0	0	0	0	0	6833400	0	0	2797300	0	0
Q4X1D2;B0XS74;A0A0J5Q251;Q5B0H6	39;39;39;39	Q4X1D2	1	1	S	EQVNFDDGMS(1)ELDR	EQVNFDDGMS(322.37)ELDR	10	2	-0.013027	1022800000	1022800000	0	0	18026000	20117000	11358000	3731500	21545000	15671000	11786000	8675700	13308125	14419425	0.92293	#NAME?	-0.115706	#NAME?	18026000	0	0	20117000	0	0	11358000	0	0	3731500	0	0	21545000	0	0	15671000	0	0	11786000	0	0
Q4WJT2;B0XNR7;A1D4D6;A1CRH4	20;20;20;55	Q4WJT2	1	1;2;3;4	S	AAS(1)PLT(0.01)S(0.99)GAES(1)GPDTK	AAS(70.96)PLT(-20.09)S(20.09)GAES(70.96)GPDT(-86.56)K	11	2	0.19168	71578000	23234000	43172000	5171800	10303000	11588000	4783600	5433200	0	14112000	9650900	5063600	8026950	7206625	1.11383	#NAME?	0.155528	#NAME?	3412800	6890300	0	4924000	6664300	0	0	4783600	0	2180900	3252300	0	0	0	0	6243600	7868000	0	4260300	5390600	0
Q4WPQ1;P60204;B0Y6J3;A1CHV0;A0A076J9D0;A0A068JKS9;A0A068JI85;A0A068JEW1;A0A068JEV6;H6SHS0;A0A068JFN4;B1NNT0;B1NNL9;B1NNL8;R9RGY9;R9RGX4;R9RGV2;A0A068JKT3;A0A068JI89;A0A068JFN8;A0A068JFI0;A0A068JFH2;K8DUK1;A1CWW0;A0A0J5SD58;A0A0B5H725;A0A1L6CDJ8;A0A0U2WDA2;A0A0U2V3Y1;A0A1L6CDJ7;A0A0M4J160;W5U5A5;Q49MT4;Q49MT5;Q49MR3;Q49MR2;Q49MR1;Q49MR0;Q49MQ9;Q49MQ8;Q49MQ7;Q49MQ6;Q49MQ5;Q49MQ3;Q49MQ1;Q49MP9;Q49MP…	82;82;82;82;62;62;63;64;66;66;69;70;70;70;73;73;73;74;74;74;74;74;76;82;100;62;65;66;66;66;62;72;56;56;56;56;56;56;56;56;56;56;56;56;56;56;56;56;56;56;56;68;64;70;62	Q4WPQ1	1	1	S	DTDS(1)EEEIR	DT(-67.91)DS(67.91)EEEIR	4	2	-0.51218	18554000	18554000	0	0	482330	1708300	725000	435810	0	1500600	1395800	880010	837860	944102	0.887467	#NAME?	-0.172234	#NAME?	482330	0	0	1708300	0	0	725000	0	0	435810	0	0	0	0	0	1500600	0	0	1395800	0	0
B0Y7S6;A0A0J5Q2R8	713;735	B0Y7S6	1	1;2	S	S(1)VAS(1)EDDGYDDSGR	S(99.45)VAS(73.03)EDDGY(-73.03)DDS(-107.97)GR	4	2	-0.091737	10326000	10326000	0	0	1558700	1706200	1377300	804730	0	2776400	1066200	1036900	1.36173e+06	1219875	1.11629	#NAME?	0.15871	#NAME?	1558700	0	0	1706200	0	0	1377300	0	0	804730	0	0	0	0	0	2776400	0	0	1066200	0	0
B0XYB8;A0A0J5PV25;Q4WXA0;A1D7H4;Q5B8X5;A0A1U8QWJ3;A1CJZ4	874;800;874;800;794;794;802	B0XYB8	1	1	S	DDIVNS(1)PY	DDIVNS(91)PY(-91)	6	1	-0.41924	1914400	1914400	0	0	0	861310	0	0	0	0	0	615020	215328	153755	1.40046	#NAME?	0.485899	#NAME?	0	0	0	861310	0	0	0	0	0	0	0	0	0	0	0	0	0	0	0	0	0
A0A0J5PZ88;Q4WX28;B0XYJ1;A1D7P8	752;795;795;752	A0A0J5PZ88	1	1;2	S	DPSISNPS(1)PLPVQK	DPS(-76.42)IS(-65.49)NPS(65.49)PLPVQK	8	2	0.58353	14244000	11979000	2265400	0	3469600	2110300	1573400	497360	0	4403700	1204800	985090	1912665	1.6484e+06	1.16032	#NAME?	0.21452	#NAME?	2511200	958370	0	1715400	394860	0	1573400	0	0	497360	0	0	0	0	0	3491500	912210	0	1204800	0	0
A0A0J5Q1R2;Q4WZG6;B0XVD0	1375;2034;1858	A0A0J5Q1R2	1	1	T	EMPT(1)PEPESDPALVALAGDR	EMPT(76.59)PEPES(-76.59)DPALVALAGDR	4	2	0.28361	25321000	25321000	0	0	3368200	5266200	2580800	1239300	5543700	3274700	2325300	0	3113625	2785925	1.11763	#NAME?	0.160439	#NAME?	3368200	0	0	5266200	0	0	2580800	0	0	1239300	0	0	5543700	0	0	3274700	0	0	2325300	0	0
Q4WQ01;B0Y6T9;A0A0J5PEJ3;A1CWL1	1227;1227;1227;1235	Q4WQ01	1	1	S	LNLS(1)GDWAEQLQR	LNLS(116.58)GDWAEQLQR	4	2	0.46184	5896900	5896900	0	0	3371900	0	0	0	1506400	1018600	0	0	842975	631250	1.33541	#NAME?	0.417278	#NAME?	3371900	0	0	0	0	0	0	0	0	0	0	0	1506400	0	0	1018600	0	0	0	0	0
A0A0J5PZD6;Q4WSY9;B0XQN5;A1D2W3	523;524;524;521	A0A0J5PZD6	1	1	S	MEQLGGDS(1)DEEDHR	MEQLGGDS(232.73)DEEDHR	8	2	0.56565	38520000	38520000	0	0	6235200	6772600	4993800	1996900	4651100	8046200	2762900	3061700	4999625	4630475	1.07972	#NAME?	0.11066	#NAME?	6235200	0	0	6772600	0	0	4993800	0	0	1996900	0	0	4651100	0	0	8046200	0	0	2762900	0	0
Q4WNR5;B0Y5L0;A0A0J5PDB4;A1CXV7	803;803;803;803	Q4WNR5	1	1;2	S	TTSAPLNGHS(1)EDGS(1)PR	T(-41.9)T(-40.79)S(-39.65)APLNGHS(39.65)EDGS(96.99)PR	14	2	0.83155	14577000	4077700	10499000	0	2256500	4077700	0	1541400	3136600	3564800	0	0	1968900	1675350	1.17522	#NAME?	0.232927	#NAME?	0	2256500	0	4077700	0	0	0	0	0	0	1541400	0	0	3136600	0	0	3564800	0	0	0	0
Q4WTV9;B0Y3D4;A0A0J5SP89;A1CZE3	157;157;157;157	Q4WTV9	1	2	S	PLAEEDEES(1)S(1)EEEEVK	PLAEEDEES(82.84)S(82.84)EEEEVK	9	2	0.46208	313990000	0	313990000	0	4104900	3082700	4782700	1755700	4926600	3560500	3090100	2880000	3431500	3614300	0.949423	#NAME?	-0.0748769	#NAME?	0	4104900	0	0	3082700	0	0	4782700	0	0	1755700	0	0	4926600	0	0	3560500	0	0	3090100	0
Q4WTV9;B0Y3D4;A0A0J5SP89;A1CZE3	158;158;158;158	Q4WTV9	1	2	S	PLAEEDEES(1)S(1)EEEEVK	PLAEEDEES(82.84)S(82.84)EEEEVK	10	2	0.46208	313990000	0	313990000	0	4104900	3082700	4782700	1755700	4926600	3560500	3090100	2880000	3431500	3614300	0.949423	#NAME?	-0.0748769	#NAME?	0	4104900	0	0	3082700	0	0	4782700	0	0	1755700	0	0	4926600	0	0	3560500	0	0	3090100	0
O43102;B0Y381;A0A0J5PUE2;A1CZJ6	433;433;433;433	O43102	1	2;3	S	EDVAAALTTEQDEAPS(1)S(1)PQS(1)K	EDVAAALT(-129.66)T(-113.55)EQDEAPS(113.55)S(115.63)PQS(127.79)K	20	2	0.050149	324340000	0	120490000	203850000	32090000	29449000	28857000	7947700	33369000	24586000	15034000	19134000	24585925	23030750	1.06753	#NAME?	0.0942712	#NAME?	0	3208800	28881000	0	0	29449000	0	2685300	26171000	0	1229100	6718600	0	2439100	30930000	0	2804500	21782000	0	1008800	14026000
A1D4J9;B0XND9;A0A0J5PNT8;Q4WJZ6	29;29;29;51	A1D4J9	1	2	S	INS(1)GMS(1)QHR	INS(50.95)GMS(50.95)QHR	3	2	0.63927	4954500	0	4954500	0	0	2875700	0	0	0	2078800	0	0	718925	519700	1.38335	#NAME?	0.468162	#NAME?	0	0	0	0	2875700	0	0	0	0	0	0	0	0	0	0	0	2078800	0	0	0	0
A1D4J9;B0XND9;A0A0J5PNT8;Q4WJZ6	32;32;32;54	A1D4J9	1	2	S	INS(1)GMS(1)QHR	INS(50.95)GMS(50.95)QHR	6	2	0.63927	4954500	0	4954500	0	0	2875700	0	0	0	2078800	0	0	718925	519700	1.38335	#NAME?	0.468162	#NAME?	0	0	0	0	2875700	0	0	0	0	0	0	0	0	0	0	0	2078800	0	0	0	0
Q4WU42;B0Y3L9;A0A0J5PVQ0;A1DFB5;A1CA44;C8VML3	113;113;113;113;117;116	Q4WU42	1	1	S	KVS(1)VQLAR	KVS(119.27)VQLAR	3	2	-0.057306	147660000	147660000	0	0	17633000	28617000	14602000	4161700	15882000	20726000	18021000	15036000	16253425	17416250	0.933233	#NAME?	-0.0996903	#NAME?	17633000	0	0	28617000	0	0	14602000	0	0	4161700	0	0	15882000	0	0	20726000	0	0	18021000	0	0
A0A0J5SWM6;Q4X268;B0XW46	83;83;83	A0A0J5SWM6	1	2	S	QEQAIAS(1)S(1)PMGER	QEQAIAS(65.17)S(65.17)PMGER	7	2	-0.97892	7302100	0	7302100	0	1310500	1155400	1378300	0	0	1206400	937540	1313900	961050	864460	1.11173	#NAME?	0.152812	#NAME?	0	1310500	0	0	1155400	0	0	1378300	0	0	0	0	0	0	0	0	1206400	0	0	937540	0
A0A0J5SWM6;Q4X268;B0XW46	84;84;84	A0A0J5SWM6	1	2	S	QEQAIAS(1)S(1)PMGER	QEQAIAS(65.17)S(65.17)PMGER	8	2	-0.97892	7302100	0	7302100	0	1310500	1155400	1378300	0	0	1206400	937540	1313900	961050	864460	1.11173	#NAME?	0.152812	#NAME?	0	1310500	0	0	1155400	0	0	1378300	0	0	0	0	0	0	0	0	1206400	0	0	937540	0
A0A0J5PXU5;Q4X093;B0XTT7;A1DHX9	517;529;529;523	A0A0J5PXU5	1	3	S	S(1)QAS(1)PAPAS(1)PVVPER	S(86.19)QAS(86.19)PAPAS(86.19)PVVPER	1	2	0.32753	13251000	0	0	13251000	1838300	2454100	1177100	0	4792900	0	1762500	0	1367375	1638850	0.83435	#NAME?	-0.261275	#NAME?	0	0	1838300	0	0	2454100	0	0	1177100	0	0	0	0	0	4792900	0	0	0	0	0	1762500
A0A0J5PG85;Q4WCW1;B0YDI4;A1DL84	573;635;635;638	A0A0J5PG85	1	1;2	S	RNS(1)QSPATPYGGPGPR	RNS(63.32)QS(-63.32)PAT(-128.96)PY(-151.39)GGPGPR	3	2	0.35642	32417000	28407000	4010400	0	5645100	7078500	2871700	1291700	0	6781300	3393500	5020400	4221750	3798800	1.11134	#NAME?	0.152297	#NAME?	5645100	0	0	5554100	1524400	0	2871700	0	0	1291700	0	0	0	0	0	5170200	1611100	0	3393500	0	0
Q4WHN5;A0A0J5PN52	319;352	Q4WHN5	1	1;2	S	RAS(1)NAEPGS(1)APLEK	RAS(78.22)NAEPGS(78.22)APLEK	3	2	-0.023337	3372800	2892500	480240	0	1420200	0	0	480240	0	1472300	0	0	475110	368075	1.2908	#NAME?	0.368262	#NAME?	1420200	0	0	0	0	0	0	0	0	0	480240	0	0	0	0	1472300	0	0	0	0	0
Q8TFW8;Q6MYI7;E9RC36;B0XR87;A0A0J5SXZ9	552;561;561;561;561	Q8TFW8	1	2;3	S	RLEQGLEDDLDIQQS(1)PT(1)DT(1)EQEEIER	RLEQGLEDDLDIQQS(44.71)PT(44.71)DT(44.71)EQEEIER	15	3	0.12137	18494000	0	1910000	16584000	0	0	7422200	783910	6829700	3458000	0	0	2.05153e+06	2571925	0.797662	#NAME?	-0.32615	#NAME?	0	0	0	0	0	0	0	1910000	5512200	0	0	783910	0	0	6829700	0	0	3458000	0	0	0
Q4WK23;B0XNB5	370;370	Q4WK23	1	1	S	AKAEAEAAAAAAAAGDEES(1)EVDDWEK	AKAEAEAAAAAAAAGDEES(229.71)EVDDWEK	19	3	-0.22944	922920000	922920000	0	0	65158000	60442000	46624000	25026000	67726000	50925000	29934000	38285000	49312500	46717500	1.05555	#NAME?	0.0779903	#NAME?	65158000	0	0	60442000	0	0	46624000	0	0	25026000	0	0	67726000	0	0	50925000	0	0	29934000	0	0
A0A0J5PV01;A1D7E9	60;60	A0A0J5PV01	1	1	S	QS(1)PAEGDIELVAK	QS(85.81)PAEGDIELVAK	2	2	0.016896	3327300	3327300	0	0	0	951300	549640	0	0	1298300	528040	0	375235	456585	0.821829	#NAME?	-0.283089	#NAME?	0	0	0	951300	0	0	549640	0	0	0	0	0	0	0	0	1298300	0	0	528040	0	0
Q4WPA0;B0Y647;A1CXB9;A0A0J5PFV8	3;3;3;3	Q4WPA0	1	1	S	AS(1)DDGPQEIAALLLLPPPPAVK	AS(66.25)DDGPQEIAALLLLPPPPAVK	2	2	1.1554	4077500	4077500	0	0	1733000	0	0	0	2344500	0	0	0	433250	586125	0.739177	#NAME?	-0.436009	#NAME?	1733000	0	0	0	0	0	0	0	0	0	0	0	2344500	0	0	0	0	0	0	0	0
A0A0J5Q213;Q4X189;B0XSB4	127;114;114	A0A0J5Q213	1	2;3	S	S(1)RDS(0.936)T(0.058)S(0.006)EGDDQPPR	S(67.97)RDS(12.07)T(-12.07)S(-22.22)EGDDQPPR	1	2	0.27809	19595000	0	19595000	0	3498600	2218900	2201900	0	1732600	4485700	2687600	0	1979850	2226475	0.889231	#NAME?	-0.16937	#NAME?	0	3498600	0	0	2218900	0	0	2201900	0	0	0	0	0	1732600	0	0	4485700	0	0	2687600	0
Q4WQH9;B0Y4P3;A0A0J5SXF7;A1CW55	51;51;51;51	Q4WQH9	1	1;2;3	S	TASDADDDAGS(1)NS(1)DIDR	T(-117.85)AS(-120.15)DADDDAGS(117.85)NS(143.33)DIDR	13	2	1.0082	9215000	9215000	0	0	1818500	0	1652800	885620	2017500	0	1636200	1204300	1089230	1214500	0.896855	#NAME?	-0.157054	#NAME?	1818500	0	0	0	0	0	1652800	0	0	885620	0	0	2017500	0	0	0	0	0	1636200	0	0
A0A0J5PX37;Q4WTG8;B0XQ57;A1D3D9	157;285;285;285	A0A0J5PX37	1	1;2	S	RDS(1)DATEDTVLK	RDS(67.75)DAT(-67.75)EDT(-97.21)VLK	3	2	0.20105	24004000	22908000	1096200	0	3232300	5095500	3185300	1104800	0	6052200	2145700	3188200	3154475	2846525	1.10818	#NAME?	0.148198	#NAME?	3232300	0	0	5095500	0	0	3185300	0	0	1104800	0	0	0	0	0	4956000	1096200	0	2145700	0	0
A0A0J5PYJ0;Q4X0H2;B0XTE4;A1DHQ5	264;264;264;264	A0A0J5PYJ0	1	1	S	LEALNRPAS(1)DQEMQDTYPVADR	LEALNRPAS(80.47)DQEMQDT(-80.47)Y(-113.33)PVADR	9	3	-0.09914	57805000	57805000	0	0	8322000	9020700	7062600	2293600	8559100	9269300	3934800	6515000	6674725	7069550	0.944151	#NAME?	-0.08291	#NAME?	8322000	0	0	9020700	0	0	7062600	0	0	2293600	0	0	8559100	0	0	9269300	0	0	3934800	0	0
CON__P02666	35	CON__P02666	1	1	S	FQS(1)EEQQQTEDELQDK	FQS(87.33)EEQQQT(-87.33)EDELQDK	3	2	0.4628	1361000	1361000	0	0	0	0	582360	0	0	0	778610	0	145590	194652	0.747948	#NAME?	-0.41899	#NAME?	0	0	0	0	0	0	582360	0	0	0	0	0	0	0	0	0	0	0	778610	0	0
A0A0J5PFJ4;Q4WD95;B0YD54;A1DLN3	827;827;827;830	A0A0J5PFJ4	1	2;3	S	SQTQS(1)PSQTLS(1)PR	S(-77.67)QT(-43.36)QS(36.66)PS(-36.66)QT(-38.98)LS(65.06)PR	11	2	0.040442	34955000	0	22262000	12692000	5485000	6686200	3370400	2288200	7533100	5734900	3028800	0	4457450	4074200	1.09407	#NAME?	0.129702	#NAME?	0	3514100	1970900	0	4231800	2454400	0	2080800	1289600	0	1591600	696610	0	5051600	2481500	0	3944400	1790400	0	1848000	1180800
A0A0J5PZD6;Q4WSY9;B0XQN5	541;542;542	A0A0J5PZD6	1	1	T	GEGAGT(1)DDDEYYDMVAAR	GEGAGT(191.57)DDDEY(-191.57)Y(-213.76)DMVAAR	6	2	0.3862	109940000	109940000	0	0	14907000	18929000	14491000	4593500	17035000	18342000	8052600	12508000	13230125	13984400	0.946063	#NAME?	-0.0799917	#NAME?	14907000	0	0	18929000	0	0	14491000	0	0	4593500	0	0	17035000	0	0	18342000	0	0	8052600	0	0
Q4WM69;B0Y8D9;A0A0J5Q6K1;A1DNF1	120;120;120;120	Q4WM69	1	1;2	T	VLGEVENT(1)DDEIES(1)GEDFATASGVPEWGK	VLGEVENT(84.39)DDEIES(46.81)GEDFAT(-46.81)AS(-57.56)GVPEWGK	8	3	0.13385	131500000	12930000	118570000	0	19450000	20915000	12109000	11302000	28286000	18373000	14116000	6944400	15944000	16929850	0.941769	#NAME?	-0.0865556	#NAME?	2124900	17325000	0	1528600	19387000	0	1425200	10684000	0	1283000	10019000	0	2117300	26169000	0	1900400	16472000	0	2550600	11565000	0
Q4X1M0;B0XRZ3;A0A0J5PZH4	694;694;668	Q4X1M0	1	1	S	EKLEELS(1)LK	EKLEELS(89.9)LK	7	2	0.075593	2092200	2092200	0	0	0	1189600	0	0	0	0	902660	0	297400	225665	1.31788	#NAME?	0.398222	#NAME?	0	0	0	1189600	0	0	0	0	0	0	0	0	0	0	0	0	0	0	902660	0	0
A0A0J5Q209;Q4WNH0;B0Y725	96;96;96	A0A0J5Q209	1	2	S	QDNSSVLQS(1)PVS(1)PR	QDNS(-46.46)S(-47.28)VLQS(46.46)PVS(84.77)PR	12	2	0.013773	10719000	0	10719000	0	2274800	1539800	1169500	594240	2181900	0	1444000	1514700	1394585	1285150	1.08515	#NAME?	0.117899	#NAME?	0	2274800	0	0	1539800	0	0	1169500	0	0	594240	0	0	2181900	0	0	0	0	0	1444000	0
Q6MYL0;E9QYM4;B0XR61;A0A0J5Q186;A1D2E8	36;36;36;36;36	Q6MYL0	1	1	S	LEDMAMSLDDPHS(1)PK	LEDMAMS(-102.03)LDDPHS(102.03)PK	13	2	-0.15452	63911000	63911000	0	0	7339200	12570000	3746300	3578900	13362000	6934100	4445200	4719400	6808600	7365175	0.924432	#NAME?	-0.113362	#NAME?	7339200	0	0	12570000	0	0	3746300	0	0	3578900	0	0	13362000	0	0	6934100	0	0	4445200	0	0
A0A0J5Q2C3;Q4WN71;B0Y7C7	34;34;34	A0A0J5Q2C3	1	1;2	S	GRS(1)PIGSDATGTSR	GRS(68.89)PIGS(-68.89)DAT(-79.25)GT(-92.65)S(-105.81)R	3	2	0.20943	36487000	22526000	13960000	0	0	11904000	2706100	1325900	0	9544200	6569000	2391300	3984000	4626125	0.861196	#NAME?	-0.215587	#NAME?	0	0	0	6924400	4979300	0	2706100	0	0	1325900	0	0	0	0	0	4418600	5125600	0	2713500	3855500	0
B0XRD6;A0A0J5PPH1;Q4WKQ0;A1D589	534;534;536;530	B0XRD6	1	1;3	S	RAS(1)LVENDATPSK	RAS(110.04)LVENDAT(-110.04)PS(-151.63)K	3	2	0.14565	24580000	23993000	0	587430	3704400	5066300	3264200	798890	0	5527100	3735200	2484300	3.20845e+06	2936650	1.09255	#NAME?	0.127704	#NAME?	3704400	0	0	5066300	0	0	3264200	0	0	798890	0	0	0	0	0	5527100	0	0	3147700	0	587430
B0Y7W0;A0A0J5Q668;Q4WMP2;A1DMX2	810;810;810;816	B0Y7W0	1	1	S	IVIDS(1)DDEDEDDGEWIVPEGQR	IVIDS(50.1)DDEDEDDGEWIVPEGQR	5	2	-0.24013	38972000	38972000	0	0	5207200	4737000	3498600	1905800	9299400	5055100	0	2562500	3837150	4229250	0.907289	#NAME?	-0.140367	#NAME?	5207200	0	0	4737000	0	0	3498600	0	0	1905800	0	0	9299400	0	0	5055100	0	0	0	0	0
A0A0J5PGG1;Q4WRL1;B0XNK4	146;128;128	A0A0J5PGG1	1	1	S	GTGEGVES(1)DGDDDYYDGIVDK	GT(-77.88)GEGVES(77.88)DGDDDY(-214.97)Y(-230.16)DGIVDK	8	2	0.055434	120910000	120910000	0	0	14509000	19450000	14069000	6744100	24056000	15482000	7621400	10875000	13693025	14508600	0.943787	#NAME?	-0.0834671	#NAME?	14509000	0	0	19450000	0	0	14069000	0	0	6744100	0	0	24056000	0	0	15482000	0	0	7621400	0	0
Q4WRV5;B0XN43;A0A0J5PKA5;A1D1S1	678;678;678;677	Q4WRV5	1	1	S	PQS(1)PVIDFR	PQS(77.06)PVIDFR	3	2	-0.41136	8829400	8829400	0	0	1272100	1291000	1020400	447230	0	1499700	630540	1591600	1.00768e+06	930460	1.08299	#NAME?	0.115025	#NAME?	1272100	0	0	1291000	0	0	1020400	0	0	447230	0	0	0	0	0	1499700	0	0	630540	0	0
A0A0J5Q1M2;Q4WVW6;B0Y250;A1DDH5	505;529;529;505	A0A0J5Q1M2	1	2;3	S	LQDDS(1)PS(1)PS(1)EAEAER	LQDDS(52.37)PS(52.37)PS(52.37)EAEAER	7	2	0.91354	5423700	0	5423700	0	819290	1043400	0	0	1515200	0	674130	0	465672	547332	0.850804	#NAME?	-0.233102	#NAME?	0	819290	0	0	1043400	0	0	0	0	0	0	0	0	1515200	0	0	0	0	0	674130	0
A0A0J5Q0G8;Q4WZI5;B0XVB0;A1DIP4	463;516;516;516	A0A0J5Q0G8	1	1	S	EGS(1)LDNSDLCR	EGS(96.56)LDNS(-96.56)DLCR	3	2	0.10253	6876100	6876100	0	0	0	0	2285300	757860	3832900	0	0	0	760790	958225	0.793958	#NAME?	-0.332866	#NAME?	0	0	0	0	0	0	2285300	0	0	757860	0	0	3832900	0	0	0	0	0	0	0	0
Q4W9S8;B0YEH1;A0A0J5PR49	198;198;198	Q4W9S8	1	1	S	KDKEDFMES(1)DDEEAIPVIAAPR	KDKEDFMES(188.56)DDEEAIPVIAAPR	9	3	0.28987	2801000000	2801000000	0	0	28981000	38722000	23981000	11326000	45121000	31677000	18279000	14329000	25752500	27351500	0.941539	#NAME?	-0.0869075	#NAME?	28981000	0	0	38722000	0	0	23981000	0	0	11326000	0	0	45121000	0	0	31677000	0	0	18279000	0	0
Q4WTT9;O43121;B0Y3B6;A0A0J5PVF9;A1CZG1;A1C9U8	737;737;737;737;738;743	Q4WTT9;A1C9U8	1	4	T	RT(1)GT(1)QKS(0.997)VS(0.792)S(0.211)AVLSK	RT(78.55)GT(66.46)QKS(24.22)VS(5.8)S(-5.8)AVLS(-46.6)K	2	2	0.46952	6246700	0	0	6246700	0	2122900	0	645510	3478300	0	0	0	692102	869575	0.795909	#NAME?	-0.329325	#NAME?	0	0	0	0	0	2122900	0	0	0	0	0	645510	0	0	3478300	0	0	0	0	0	0
Q876M8;E9QUM5;B0XVK7;A1DIS6;A0A0J5Q1Q2;Q5AWS8;A0A1U8QY91	11;11;11;11;11;11;11	Q876M8	1	1	S	SLHTSYHADS(1)DADDEYER	S(-159.72)LHT(-123.41)S(-90.36)Y(-154.53)HADS(90.36)DADDEY(-184.56)ER	10	2	0.78109	8499400	8499400	0	0	0	2385000	1559100	0	0	2667900	0	1887500	986025	1138850	0.865808	#NAME?	-0.207882	#NAME?	0	0	0	2385000	0	0	1559100	0	0	0	0	0	0	0	0	2667900	0	0	0	0	0
Q4WU45;B0Y3M2;A0A0J5SPF6;A1DFB2	71;71;71;71	Q4WU45	1	1	S	SSENGAPDS(1)PDLSAR	S(-73.03)S(-73.03)ENGAPDS(66.72)PDLS(-66.72)AR	9	2	0.3081	13467000	13467000	0	0	3856800	0	0	2173100	7437100	0	0	0	1507475	1859275	0.810786	#NAME?	-0.302606	#NAME?	3856800	0	0	0	0	0	0	0	0	2173100	0	0	7437100	0	0	0	0	0	0	0	0
Q4WYA3;B0XWY3;A0A0J5SR95;A1D6I8	63;63;63;63	Q4WYA3	1	1;2;3	S	QHLDEEVS(1)S(1)EEES(1)PR	QHLDEEVS(61.26)S(61.26)EEES(61.26)PR	8	2	0.7243	41827000	4977800	36849000	0	4547100	8659500	3352600	1804400	0	10952000	3301400	5959400	4590900	5053200	0.908513	#NAME?	-0.13842	#NAME?	0	4547100	0	1839500	6820000	0	0	3352600	0	0	1804400	0	0	0	0	3138300	7813600	0	0	3301400	0
Q4WYA3;B0XWY3;A0A0J5SR95;A1D6I8	64;64;64;64	Q4WYA3	1	1;2;3	S	QHLDEEVS(1)S(1)EEES(1)PR	QHLDEEVS(61.26)S(61.26)EEES(61.26)PR	9	2	0.7243	41827000	4977800	36849000	0	4547100	8659500	3352600	1804400	0	10952000	3301400	5959400	4590900	5053200	0.908513	#NAME?	-0.13842	#NAME?	0	4547100	0	1839500	6820000	0	0	3352600	0	0	1804400	0	0	0	0	3138300	7813600	0	0	3301400	0
Q4WX39;B0XYI0;A1D7N7;A0A0J5SS77;A1CJT1	398;398;398;323;399	Q4WX39	1	4	S	GRS(1)RT(1)GS(1)VS(1)PR	GRS(87.15)RT(87.15)GS(87.15)VS(87.15)PR	3	2	0.11088	9320100	0	0	9320100	0	1983100	2197800	0	0	5139100	0	0	1045225	1284775	0.813547	#NAME?	-0.297702	#NAME?	0	0	0	0	0	1983100	0	0	2197800	0	0	0	0	0	0	0	0	5139100	0	0	0
Q4WX39;B0XYI0;A1D7N7;A0A0J5SS77;A1CJT1	402;402;402;327;403	Q4WX39	1	4	S	GRS(1)RT(1)GS(1)VS(1)PR	GRS(87.15)RT(87.15)GS(87.15)VS(87.15)PR	7	2	0.11088	9320100	0	0	9320100	0	1983100	2197800	0	0	5139100	0	0	1045225	1284775	0.813547	#NAME?	-0.297702	#NAME?	0	0	0	0	0	1983100	0	0	2197800	0	0	0	0	0	0	0	0	5139100	0	0	0
Q4WX39;B0XYI0;A1D7N7;A0A0J5SS77;A1CJT1	404;404;404;329;405	Q4WX39	1	4	S	GRS(1)RT(1)GS(1)VS(1)PR	GRS(87.15)RT(87.15)GS(87.15)VS(87.15)PR	9	2	0.11088	9320100	0	0	9320100	0	1983100	2197800	0	0	5139100	0	0	1045225	1284775	0.813547	#NAME?	-0.297702	#NAME?	0	0	0	0	0	1983100	0	0	2197800	0	0	0	0	0	0	0	0	5139100	0	0	0
Q4WX39;B0XYI0;A1D7N7;A0A0J5SS77;A1CJT1	400;400;400;325;401	Q4WX39	1	4	T	GRS(1)RT(1)GS(1)VS(1)PR	GRS(87.15)RT(87.15)GS(87.15)VS(87.15)PR	5	2	0.11088	9320100	0	0	9320100	0	1983100	2197800	0	0	5139100	0	0	1045225	1284775	0.813547	#NAME?	-0.297702	#NAME?	0	0	0	0	0	1983100	0	0	2197800	0	0	0	0	0	0	0	0	5139100	0	0	0
Q4WN53;B0Y7E6;A1DMF8;A0A0J5Q2B0;A1CT47	793;793;793;793;793	Q4WN53	1	1	S	AES(1)PPITEDPSEFEWR	AES(66.7)PPIT(-66.7)EDPS(-111.04)EFEWR	3	2	0.23632	21981000	21981000	0	0	0	4945300	3921200	1557400	6330800	0	2172200	3054200	2605975	2889300	0.90194	#NAME?	-0.148897	#NAME?	0	0	0	4945300	0	0	3921200	0	0	1557400	0	0	6330800	0	0	0	0	0	2172200	0	0
A0A0J5SW92;Q4X1Q0;B0XRW5;A1DGL3	440;448;448;440	A0A0J5SW92	1	1	S	AKS(1)VVAGQPNR	AKS(101.32)VVAGQPNR	3	2	-1.3303	14595000	14595000	0	0	0	3092600	0	978760	1016300	2461400	0	0	1017840	869425	1.1707	#NAME?	0.227377	#NAME?	0	0	0	3092600	0	0	0	0	0	978760	0	0	1016300	0	0	2461400	0	0	0	0	0
Q4WRV1;B0XN47;A0A0J5PJ26;A1D1R7;A1CNV7;C8VQ30;Q5BF40	585;585;585;585;594;589;632	Q4WRV1	1	1	S	AGS(1)PAPFRPQR	AGS(81.71)PAPFRPQR	3	2	-0.47046	658680000	658680000	0	0	921770	2826100	0	709230	0	2015000	1079100	899260	1114275	998340	1.11613	#NAME?	0.158502	#NAME?	921770	0	0	2826100	0	0	0	0	0	709230	0	0	0	0	0	2015000	0	0	1079100	0	0
B0YBX9;A4DA56;A1D939	497;497;494	B0YBX9	1	2	S	GGS(1)PVAAS(1)PVPVR	GGS(78.4)PVAAS(78.4)PVPVR	8	2	-0.36241	937240	0	937240	0	0	0	416360	0	0	0	0	520880	104090	130220	0.79934	#NAME?	-0.32312	#NAME?	0	0	0	0	0	0	0	416360	0	0	0	0	0	0	0	0	0	0	0	0	0
A0A0J5SCQ9	231	A0A0J5SCQ9	1	2;3	S	KAS(1)S(1)PPAPPS(1)PVEDLDLGVPDASSATALK	KAS(93.14)S(93.14)PPAPPS(85.96)PVEDLDLGVPDAS(-86.07)S(-85.96)AT(-85.96)ALK	4	3	-0.16565	58331000	0	2058400	56273000	12802000	7920000	7350000	0	13872000	4245600	8314500	3826600	7018000	7564675	0.927733	#NAME?	-0.108218	#NAME?	0	0	12802000	0	0	7920000	0	2058400	5291600	0	0	0	0	0	13872000	0	0	4245600	0	0	8314500
A0A0J5SCQ9	237	A0A0J5SCQ9	1	2;3	S	KAS(1)S(1)PPAPPS(1)PVEDLDLGVPDASSATALK	KAS(93.14)S(93.14)PPAPPS(85.96)PVEDLDLGVPDAS(-86.07)S(-85.96)AT(-85.96)ALK	10	3	-0.16565	58331000	0	2058400	56273000	12802000	7920000	7350000	0	13872000	4245600	8314500	3826600	7018000	7564675	0.927733	#NAME?	-0.108218	#NAME?	0	0	12802000	0	0	7920000	0	2058400	5291600	0	0	0	0	0	13872000	0	0	4245600	0	0	8314500
Q4WM60;B0Y8E8;A0A0J5Q3F1	512;512;512	Q4WM60	1	2	S	AAAHLLS(1)DDDDT(1)DEEDGEKK	AAAHLLS(117.22)DDDDT(117.22)DEEDGEKK	7	3	-0.26836	131590000	0	131590000	0	17009000	22809000	15058000	6994000	22022000	18607000	9279000	9116000	15467500	14756000	1.04822	#NAME?	0.0679383	#NAME?	0	17009000	0	0	22809000	0	0	15058000	0	0	6994000	0	0	22022000	0	0	18607000	0	0	9279000	0
Q4WM60;B0Y8E8;A0A0J5Q3F1	517;517;517	Q4WM60	1	2	T	AAAHLLS(1)DDDDT(1)DEEDGEKK	AAAHLLS(117.22)DDDDT(117.22)DEEDGEKK	12	3	-0.26836	131590000	0	131590000	0	17009000	22809000	15058000	6994000	22022000	18607000	9279000	9116000	15467500	14756000	1.04822	#NAME?	0.0679383	#NAME?	0	17009000	0	0	22809000	0	0	15058000	0	0	6994000	0	0	22022000	0	0	18607000	0	0	9279000	0
Q4WJ89;B0XPQ4;A0A0J5PKW7	3;3;3	Q4WJ89	1	1	S	MDS(1)PAAPVPFDPQEQPILER	MDS(66.89)PAAPVPFDPQEQPILER	3	2	-0.41838	75898000	75898000	0	0	5336800	6003700	2407500	1840000	6841400	4289900	2383600	2948500	3897000	4115850	0.946828	#NAME?	-0.0788265	#NAME?	5336800	0	0	6003700	0	0	2407500	0	0	1840000	0	0	6841400	0	0	4289900	0	0	2383600	0	0
Q4WY39;B0XXB7;A0A0J5PU37;A1D6Q6	11;11;11;11	Q4WY39	1	1	S	S(1)GVIVGDDVLR	S(81.68)GVIVGDDVLR	1	2	0.19896	10686000	10686000	0	0	1794500	1626300	1708800	0	0	2122900	1013800	2419100	1282400	1388950	0.923287	#NAME?	-0.115148	#NAME?	1794500	0	0	1626300	0	0	1708800	0	0	0	0	0	0	0	0	2122900	0	0	1013800	0	0
Q4WXI2;B0XY42;A0A0J5PUV2	446;446;446	Q4WXI2	1	1	S	SAMDAVLADMDIDADDS(1)DKEMQDVDDK	S(-131.42)AMDAVLADMDIDADDS(131.42)DKEMQDVDDK	17	3	0.24174	201980000	201980000	0	0	18837000	8159300	9860600	4252100	30863000	8328700	3152600	3199500	10277250	11385950	0.902626	#NAME?	-0.1478	#NAME?	18837000	0	0	8159300	0	0	9860600	0	0	4252100	0	0	30863000	0	0	8328700	0	0	3152600	0	0
B0YEE6;A1D9L4;A0A0J5PRZ2;Q4W9Q4	235;235;235;253	B0YEE6	1	1	S	GES(1)PAPSANQGPVVGR	GES(84.95)PAPS(-84.95)ANQGPVVGR	3	2	-0.3297	28169000	28169000	0	0	4244700	4992500	2625000	1776300	7227900	3773900	1449200	2079300	3409625	3632575	0.938625	#NAME?	-0.0913795	#NAME?	4244700	0	0	4992500	0	0	2625000	0	0	1776300	0	0	7227900	0	0	3773900	0	0	1449200	0	0
A0A0J5PX54	2	A0A0J5PX54	1	1	S	S(1)EEAQPIALEAFAEAIR	S(84.49)EEAQPIALEAFAEAIR	1	2	0.21426	2783700	2783700	0	0	830130	674200	0	0	0	1279400	0	0	376082	319850	1.17581	#NAME?	0.233654	#NAME?	830130	0	0	674200	0	0	0	0	0	0	0	0	0	0	0	1279400	0	0	0	0	0
A0A0J5Q372;Q4X0Y7;B0XSL1;A1DH94;A1C6M4	718;718;718;718;723	A0A0J5Q372	1	1	T	RVT(1)PPNR	RVT(108.57)PPNR	3	2	0.28894	28953000	28953000	0	0	0	11070000	0	0	0	9002100	0	0	2767500	2250525	1.22971	#NAME?	0.298322	#NAME?	0	0	0	11070000	0	0	0	0	0	0	0	0	0	0	0	9002100	0	0	0	0	0
Q4WIM4;B0XT88;A0A0J5Q366	216;216;291	Q4WIM4	1	1	S	GTLAGNADDDVS(1)MGEEGGEQGLEK	GT(-91.35)LAGNADDDVS(91.35)MGEEGGEQGLEK	12	2	0.17275	23451000	23451000	0	0	2475900	3405600	2199600	915600	2787100	3891800	1110800	1669200	2249175	2364725	0.951136	#NAME?	-0.0722765	#NAME?	2475900	0	0	3405600	0	0	2199600	0	0	915600	0	0	2787100	0	0	3891800	0	0	1110800	0	0
B0XRS7;A4D999;A0A0J5PZ25;A1DGH8	123;123;123;123	B0XRS7	1	1	S	HAS(1)DPQLSR	HAS(80.14)DPQLS(-80.14)R	3	2	-0.53431	2774000	2774000	0	0	0	1245400	0	0	0	1528600	0	0	311350	382150	0.814732	#NAME?	-0.295602	#NAME?	0	0	0	1245400	0	0	0	0	0	0	0	0	0	0	0	1528600	0	0	0	0	0
Q4WMH1;B0Y837;A0A0J5Q352;A1DN45;A1CTH0	555;555;643;643;664	Q4WMH1	1	1;2	S	GYQSGGAS(1)DS(1)EGGR	GY(-109.8)QS(-64.48)GGAS(64.48)DS(65.75)EGGR	8	2	-0.90483	194460000	153570000	40888000	0	14008000	25909000	13973000	12924000	12981000	29647000	15381000	5406400	16703500	15853850	1.05359	#NAME?	0.0753172	#NAME?	10395000	3613100	0	22268000	3641600	0	11241000	2732600	0	10917000	2007200	0	12981000	0	0	22671000	6975700	0	11944000	3436700	0
A0A0J5SPP7;Q4WUF9;B0Y3Y5	255;204;204	A0A0J5SPP7	1	2;3	S	S(1)LS(1)PGS(1)ENGDVEGGAR	S(130.09)LS(130.09)PGS(130.09)ENGDVEGGAR	6	2	-0.50259	21419000	0	21419000	0	3780600	4224700	3076200	0	0	3867500	2826400	3644000	2770375	2584475	1.07193	#NAME?	0.10021	#NAME?	0	3780600	0	0	4224700	0	0	3076200	0	0	0	0	0	0	0	0	3867500	0	0	2826400	0
A0A0J5SHZ7;Q4WCF8;B0YA06	553;547;547	A0A0J5SHZ7	1	1;2	S	QDS(1)AEPQDES(1)MVDADAALEK	QDS(78.51)AEPQDES(78.51)MVDADAALEK	10	2	-0.18805	88681000	20149000	68532000	0	6831900	5876300	5703100	1340200	6675100	3344800	3096800	5776600	4937875	4723325	1.04542	#NAME?	0.0640875	#NAME?	2690500	4141400	0	3569100	2307200	0	2935000	2768100	0	684930	655260	0	2940600	3734500	0	3344800	0	0	1644700	1452200	0
Q4WRZ0;B0XMT9;A0A0J5Q0N2	182;182;182	Q4WRZ0	1	1	S	RGS(1)LGDAPGFDR	RGS(140.77)LGDAPGFDR	3	2	-0.16429	156450000	156450000	0	0	22935000	28011000	15048000	6144400	21573000	22624000	8287100	16432000	18034600	17229025	1.04676	#NAME?	0.0659264	#NAME?	22935000	0	0	28011000	0	0	15048000	0	0	6144400	0	0	21573000	0	0	22624000	0	0	8287100	0	0
Q4WRD0;B0XNY5;A0A0J5PJU6	9;9;9	Q4WRD0	1	1	S	MESADVVES(1)PR	MES(-102.48)ADVVES(102.48)PR	9	2	0.18461	25219000	25219000	0	0	3815200	5063800	2372700	1023400	5394300	3658100	1300200	2591800	3068775	3236100	0.948294	#NAME?	-0.0765933	#NAME?	3815200	0	0	5063800	0	0	2372700	0	0	1023400	0	0	5394300	0	0	3658100	0	0	1300200	0	0
Q4WJ64;A0A0J5PKU2;B0XPS9;A1D3R8	324;324;324;327	Q4WJ64	1	2;3	S	KAS(1)PQIKS(1)R	KAS(74.78)PQIKS(74.78)R	8	2	0.2063	24170000	0	0	24170000	5101400	2259300	4277100	0	5582400	4617100	2333100	0	2909450	3133150	0.928602	#NAME?	-0.106867	#NAME?	0	0	5101400	0	0	2259300	0	0	4277100	0	0	0	0	0	5582400	0	0	4617100	0	0	2333100
Q4X0I9;B0XTC7;A0A0J5PY38;A1DHN7	188;188;193;191	Q4X0I9	1	1;2	S	ARS(1)ES(1)PEFR	ARS(90.73)ES(90.73)PEFR	5	2	-0.2531	11784000	597650	11187000	0	0	2979100	1482800	1167700	0	3746100	1215900	1192800	1407400	1538700	0.914668	#NAME?	-0.12868	#NAME?	0	0	0	597650	2381500	0	0	1482800	0	0	1167700	0	0	0	0	0	3746100	0	0	1215900	0
Q4WHN7;B0XV61;A0A0J5PMI2	246;246;246	Q4WHN7	1	1;3;4	S	DAHS(1)PDGS(1)DQS(1)QEQPVS(1)EPEER	DAHS(53.91)PDGS(53.91)DQS(53.91)QEQPVS(53.91)EPEER	4	3	-0.046698	5640900	5640900	0	0	2560500	0	0	0	0	0	0	3080400	640125	770100	0.831223	#NAME?	-0.266692	#NAME?	2560500	0	0	0	0	0	0	0	0	0	0	0	0	0	0	0	0	0	0	0	0
A0A0J5PZW1;Q4WTG3;B0XQ62;A1D3D5	85;87;87;85	A0A0J5PZW1	1	1	S	EAS(1)FDDAR	EAS(103.83)FDDAR	3	2	-0.54959	29512000	29512000	0	0	0	7004100	4592800	2693300	3005200	6854800	3124600	2236800	3572550	3805350	0.938823	#NAME?	-0.0910749	#NAME?	0	0	0	7004100	0	0	4592800	0	0	2693300	0	0	3005200	0	0	6854800	0	0	3124600	0	0
Q4WXP2;B0XXY1;A0A0J5PUP4;A1D747	294;294;294;210	Q4WXP2	1	1	S	RGGS(1)PIEAAPDDELMGSGENDLDAIKK	RGGS(68.81)PIEAAPDDELMGS(-68.81)GENDLDAIKK	4	3	2.0615	11018000	11018000	0	0	1692000	0	1913100	0	1948800	1291500	0	0	901275	810075	1.11258	#NAME?	0.153912	#NAME?	1692000	0	0	0	0	0	1913100	0	0	0	0	0	1948800	0	0	1291500	0	0	0	0	0
Q4WHH1;B0XVJ3;A0A0J5SKV2	246;246;258	Q4WHH1	1	1	S	RQEDDDEENEEDLDS(1)EEEEEKIK	RQEDDDEENEEDLDS(183.67)EEEEEKIK	15	3	-0.40845	50687000	50687000	0	0	11275000	7770900	7047100	0	10324000	7339000	1827800	5103600	6523250	6148600	1.06093	#NAME?	0.085333	#NAME?	11275000	0	0	7770900	0	0	7047100	0	0	0	0	0	10324000	0	0	7339000	0	0	1827800	0	0
Q4WRY9;B0XMU0;A0A0J5SXI9;A1D1V5	167;167;167;191	Q4WRY9	1	1	S	ELS(1)GGQLQGK	ELS(73.66)GGQLQGK	3	2	0.64122	2021900	2021900	0	0	404410	678630	0	0	0	938870	0	0	270760	234718	1.15356	#NAME?	0.206089	#NAME?	404410	0	0	678630	0	0	0	0	0	0	0	0	0	0	0	938870	0	0	0	0	0
Q4WHC9;B0XVV3;A1DG03;A0A0J5PRN5;A1C600	192;192;192;192;192	Q4WHC9	1	1	S	DFS(1)MEVGR	DFS(133.23)MEVGR	3	2	0.018995	6443200	6443200	0	0	1489100	0	1557500	0	0	2336100	0	1060500	761650	849150	0.896956	#NAME?	-0.156891	#NAME?	1489100	0	0	0	0	0	1557500	0	0	0	0	0	0	0	0	2336100	0	0	0	0	0
A0A0J5PQS9;Q4WIA3;B0XTZ7;A1CYV7	217;263;263;217	A0A0J5PQS9	1	1	S	SYS(1)FDEER	S(-75.95)Y(-78.49)S(75.95)FDEER	3	2	-0.44777	318740000	318740000	0	0	44632000	71627000	36644000	0	24058000	65725000	34420000	37020000	38225750	40305750	0.948394	#NAME?	-0.0764409	#NAME?	44632000	0	0	71627000	0	0	36644000	0	0	0	0	0	24058000	0	0	65725000	0	0	34420000	0	0
B0XVE3;A0A0J5SKR3;Q4WHM0	812;812;812	B0XVE3	1	1;2	S	QVTS(1)PLS(1)PQSGK	QVT(-41.21)S(41.21)PLS(74.15)PQS(-74.15)GK	7	2	0.17246	35764000	3024000	32740000	0	4735400	4947600	5849300	1581800	5531600	6694900	2930200	2604700	4278525	4440350	0.963556	#NAME?	-0.0535599	#NAME?	0	4735400	0	0	4947600	0	1092100	4757200	0	0	1581800	0	0	5531600	0	1931900	4763000	0	0	2930200	0
A0A0J5PQV0;Q4WEI1;B0Y2Q6;A1D006;A1C527	663;668;668;728;644	A0A0J5PQV0	1	1	S	GLIDETGEAS(1)DLEDR	GLIDET(-109.04)GEAS(109.04)DLEDR	10	2	0.16553	236960000	236960000	0	0	38665000	37355000	29808000	10189000	48127000	39292000	20679000	12842000	29004250	30235000	0.959294	#NAME?	-0.0599553	#NAME?	38665000	0	0	37355000	0	0	29808000	0	0	10189000	0	0	48127000	0	0	39292000	0	0	20679000	0	0
Q4WGN6;B0YB17;A0A0J5PKH1;A1DCQ7	1060;1060;1060;1060	Q4WGN6	1	1	S	RGEEVFS(1)DEDDI	RGEEVFS(206.66)DEDDI	7	2	0.28927	5190200000	5190200000	0	0	366570000	272740000	307640000	106850000	436660000	254990000	145750000	254510000	263450000	272977500	0.965098	#NAME?	-0.0512529	#NAME?	366570000	0	0	272740000	0	0	307640000	0	0	106850000	0	0	436660000	0	0	254990000	0	0	145750000	0	0
Q4X026;B0XU75;A1DI53;A0A0J5PY67	270;270;270;270	Q4X026	1	1	S	S(1)PGLLQAGR	S(77.29)PGLLQAGR	1	2	-0.3454	10414000	10414000	0	0	1381700	1811000	1405700	477080	1745000	2344400	1249300	0	1268870	1334675	0.950696	#NAME?	-0.0729442	#NAME?	1381700	0	0	1811000	0	0	1405700	0	0	477080	0	0	1745000	0	0	2344400	0	0	1249300	0	0
A0A0J5Q446;Q4WLF7;B0XM58;Q8X1U5	1415;1341;1341;1341	A0A0J5Q446	1	1	S	PKEEADDDS(1)EDIAPK	PKEEADDDS(136.66)EDIAPK	9	2	0.17872	87971000	87971000	0	0	6611600	9528200	5879700	3400200	8412000	9102500	3405800	3595400	6354925	6128925	1.03687	#NAME?	0.052241	#NAME?	6611600	0	0	9528200	0	0	5879700	0	0	3400200	0	0	8412000	0	0	9102500	0	0	3405800	0	0
Q4WHF3;B0XVS8;A0A0J5PQM4;A1DFX9;Q5AW56;A0A1U8QPY5;A1CEB8	208;208;208;208;207;207;208	Q4WHF3	1	1	S	AGS(1)MPQR	AGS(77.66)MPQR	3	2	-0.23755	29568000	29568000	0	0	2726400	7395100	3158000	0	3573300	4089900	3100500	1785100	3319875	3137200	1.05823	#NAME?	0.0816514	#NAME?	2726400	0	0	7395100	0	0	3158000	0	0	0	0	0	3573300	0	0	4089900	0	0	3100500	0	0
A0A0J5PTZ8;Q4WY80;B0XX75;A1D6L4;A1CKV6	22;22;22;22;21	A0A0J5PTZ8	1	1	S	RLS(1)VDFK	RLS(84.2)VDFK	3	2	-0.17941	71625000	71625000	0	0	8123600	15331000	9659800	3357700	13612000	7687700	6217600	7635600	9118025	8788225	1.03753	#NAME?	0.0531496	#NAME?	8123600	0	0	15331000	0	0	9659800	0	0	3357700	0	0	13612000	0	0	7687700	0	0	6217600	0	0
Q4X1C6;B0XS79;A1DGX0;A0A0J5PYP0;A1C695	15;15;15;15;15	Q4X1C6	1	1	S	ENVS(1)LGPLAGDGK	ENVS(178.67)LGPLAGDGK	4	2	-0.071097	27795000	27795000	0	0	5492200	4672700	2953700	1025400	4023000	4490200	2095300	3042800	3536000	3412825	1.03609	#NAME?	0.0511518	#NAME?	5492200	0	0	4672700	0	0	2953700	0	0	1025400	0	0	4023000	0	0	4490200	0	0	2095300	0	0
A0A0J5PUV0;B0Y3M5;A4D9I8;A1DFA9	78;78;78;78	A0A0J5PUV0	1	1	S	RPS(1)NDIPNVNTGQK	RPS(107.11)NDIPNVNT(-107.11)GQK	3	2	0.16993	25058000	25058000	0	0	4187500	4030900	3204600	858240	5547600	3125200	1709800	2394500	3070310	3194275	0.961192	#NAME?	-0.0571042	#NAME?	4187500	0	0	4030900	0	0	3204600	0	0	858240	0	0	5547600	0	0	3125200	0	0	1709800	0	0
Q4WLQ8;A1DNZ0;A0A0J5Q7Z8;B0Y8V2;A1CUA7	141;141;155;157;173	Q4WLQ8	1	1	S	EGGAPGEFAPS(1)FR	EGGAPGEFAPS(98.25)FR	11	2	0.036912	29424000	29424000	0	0	4269800	6205400	2826900	1138200	4713900	5186500	2593000	2490300	3610075	3745925	0.963734	#NAME?	-0.0532932	#NAME?	4269800	0	0	6205400	0	0	2826900	0	0	1138200	0	0	4713900	0	0	5186500	0	0	2593000	0	0
B0XVE3;A0A0J5SKR3;Q4WHM0;A1DFR2	1098;1098;1099;1099	B0XVE3	1	1;2	S	IQAQKEEEEALS(1)LS(1)DDDEDER	IQAQKEEEEALS(64.83)LS(64.83)DDDEDER	14	3	0.34816	97249000	91992000	5257400	0	5364400	7770400	6785100	1195600	5234100	6530100	4793000	5191100	5278875	5437075	0.970903	#NAME?	-0.0426002	#NAME?	5364400	0	0	5515800	2254600	0	5430500	1354600	0	1195600	0	0	3585900	1648200	0	6530100	0	0	4793000	0	0
Q4WTT9;O43121;B0Y3B6;A0A0J5PVF9	715;715;715;715	Q4WTT9	1	3;4	T	IKT(1)AVS(0.993)S(0.966)S(0.674)NS(0.367)LDAVDEK	IKT(82.57)AVS(19.39)S(12.72)S(2.88)NS(-2.88)LDAVDEK	3	2	-0.12874	16056000	0	0	16056000	2739900	2652200	2320500	0	4316600	2865700	0	0	1928150	1795575	1.07383	#NAME?	0.102771	#NAME?	0	0	2739900	0	0	2652200	0	0	2320500	0	0	0	0	0	4316600	0	0	2865700	0	0	0
Q4WKC8;B0XMM8;A0A0J5PLZ0	275;275;306	Q4WKC8	1	1;2	S	LIEEGEPVEDS(1)PPS(1)PK	LIEEGEPVEDS(58.17)PPS(58.17)PK	11	2	0.18833	4280400	697000	3583400	0	1014500	0	692360	344500	0	1532100	697000	0	512840	557275	0.920264	#NAME?	-0.119881	#NAME?	0	1014500	0	0	0	0	0	692360	0	0	344500	0	0	0	0	0	1532100	0	697000	0	0
Q4WXP2;B0XXY1;A0A0J5PUP4	185;185;185	Q4WXP2	1	1	S	EFNS(1)EDEEEYGPILPHHEVTAK	EFNS(69.59)EDEEEY(-69.59)GPILPHHEVT(-178.05)AK	4	3	0.030611	19900000	19900000	0	0	3006200	3792400	1992300	692460	4650600	4227300	0	0	2370840	2219475	1.0682	#NAME?	0.0951798	#NAME?	3006200	0	0	3792400	0	0	1992300	0	0	692460	0	0	4650600	0	0	4227300	0	0	0	0	0
Q4WCY3;B0YDG1;C8V9Z0;A1CMN1;A0A0J5PI17;A1DLA8;Q5ASH9	458;458;453;457;457;458;453	Q4WCY3	1	1	S	S(1)IVGSPDYMAPEVLK	S(66.15)IVGS(-66.15)PDY(-158.89)MAPEVLK	1	2	-1.0218	20266000	20266000	0	0	2794800	3751900	2143800	1126300	3868700	2680900	1435300	1504200	2454200	2372275	1.03453	#NAME?	0.0489816	#NAME?	2794800	0	0	3751900	0	0	2143800	0	0	1126300	0	0	3868700	0	0	2680900	0	0	1435300	0	0
Q4WTR8;B0Y395;A0A0J5PRR5	379;379;379	Q4WTR8	1	2	S	IDAES(0.006)S(0.019)VS(0.975)LPS(1)LK	IDAES(-22.37)S(-17.13)VS(17.13)LPS(65.54)LK	11	2	0.40441	3355400	0	3355400	0	0	1225700	0	530860	0	1042600	556300	0	439140	399725	1.09861	#NAME?	0.135673	#NAME?	0	0	0	0	1225700	0	0	0	0	0	530860	0	0	0	0	0	1042600	0	0	556300	0
Q4WYX0;B0XZX2;A1CLF5;A0A0J5PCV8	69;69;69;69	Q4WYX0	1	1;2	S	VMQPEES(1)ES(1)E	VMQPEES(78.34)ES(78.34)E	7	2	1.3232	28817000	6618800	22199000	0	4587500	5343600	2564700	1555700	0	7499900	3383300	3882600	3512875	3691450	0.951625	#NAME?	-0.0715354	#NAME?	1247400	3340100	0	1088600	4255000	0	0	2564700	0	400120	1155600	0	0	0	0	2127400	5372400	0	784020	2599300	0
A0A0J5PHA0;A1DM15	391;402	A0A0J5PHA0	1	2	T	GAGGVT(1)PAT(1)EDEDELIEIKEPGIVR	GAGGVT(59.86)PAT(59.86)EDEDELIEIKEPGIVR	6	3	0.091293	19467000	0	19467000	0	1808300	1713600	2395600	821030	2208700	2808700	1447800	0	1.68463e+06	1616300	1.04228	#NAME?	0.0597389	#NAME?	0	1808300	0	0	1713600	0	0	2395600	0	0	821030	0	0	2208700	0	0	2808700	0	0	1447800	0
A0A0J5PHA0;A1DM15	394;405	A0A0J5PHA0	1	2	T	GAGGVT(1)PAT(1)EDEDELIEIKEPGIVR	GAGGVT(59.86)PAT(59.86)EDEDELIEIKEPGIVR	9	3	0.091293	19467000	0	19467000	0	1808300	1713600	2395600	821030	2208700	2808700	1447800	0	1.68463e+06	1616300	1.04228	#NAME?	0.0597389	#NAME?	0	1808300	0	0	1713600	0	0	2395600	0	0	821030	0	0	2208700	0	0	2808700	0	0	1447800	0
A1DHV7;Q4X0B9;B0XTR2;A0A0J5PXX0;A1C7F3	76;76;76;76;76	A1DHV7	1	1	S	KS(1)PVPLK	KS(79.49)PVPLK	2	2	-1.3738	2951300	2951300	0	0	0	1014900	544630	0	0	1391800	0	0	389882	347950	1.12051	#NAME?	0.164159	#NAME?	0	0	0	1014900	0	0	544630	0	0	0	0	0	0	0	0	1391800	0	0	0	0	0
Q4WHG2;B0XVK2;A0A0J5PMP1	324;324;324	Q4WHG2	1	1	S	ADS(1)PAPEQAPATK	ADS(149.11)PAPEQAPAT(-149.11)K	3	2	0.6439	22699000	22699000	0	0	1977600	3735900	2205700	1459200	3059300	4900300	1867200	0	2344600	2456700	0.95437	#NAME?	-0.0673799	#NAME?	1977600	0	0	3735900	0	0	2205700	0	0	1459200	0	0	3059300	0	0	4900300	0	0	1867200	0	0
Q4WEC8;B0Y2D6;A0A0J5PUL8	567;567;570	Q4WEC8	1	1	S	VQWSEDVGEEEES(1)EGEGEEEALEQAER	VQWS(-76.57)EDVGEEEES(76.57)EGEGEEEALEQAER	13	3	0.17395	14876000	14876000	0	0	0	3178700	3555300	0	0	3853600	0	2362000	1683500	1553900	1.0834	#NAME?	0.11557	#NAME?	0	0	0	3178700	0	0	3555300	0	0	0	0	0	0	0	0	3853600	0	0	0	0	0
Q4WVA4;B0Y0Y5;A0A0J5PWY4;A1DE50;A1CB92	170;170;173;170;169	Q4WVA4	1	1	T	ALLDPTEIPQT(1)PK	ALLDPT(-72.12)EIPQT(72.12)PK	11	2	0.40175	35118000	35118000	0	0	5813000	4067200	5506500	1363000	4717000	4855700	4015000	3560100	4187425	4286950	0.976784	#NAME?	-0.0338882	#NAME?	5813000	0	0	4067200	0	0	5506500	0	0	1363000	0	0	4717000	0	0	4855700	0	0	4015000	0	0
Q4WUT7;B0Y4B5;A0A0J5SQ04;A1DEM2	369;369;369;369	Q4WUT7	1	1;2;3	S	ESLLQES(1)DDEGTASDKPAATK	ES(-78.61)LLQES(78.21)DDEGT(-78.21)AS(-114.59)DKPAAT(-213.75)K	7	2	0.2872	269800000	190300000	63529000	15972000	32355000	47534000	28181000	10435000	47526000	37441000	15939000	21512000	29626250	30604500	0.968036	#NAME?	-0.0468678	#NAME?	23915000	6436100	2004400	32327000	12454000	2753100	20883000	5819400	1479000	7969400	2465900	0	33622000	9740500	4164000	24827000	9065500	3548800	11110000	4829000	0
Q4X247;B0XW67;A0A0J5Q2S5	197;197;197	Q4X247	1	1	S	GGEGQDFDES(1)PPKR	GGEGQDFDES(77.63)PPKR	10	2	0.54513	5168300	5168300	0	0	0	1812900	875300	0	0	1411200	0	1068900	672050	620025	1.08391	#NAME?	0.116242	#NAME?	0	0	0	1812900	0	0	875300	0	0	0	0	0	0	0	0	1411200	0	0	0	0	0
A0A0J5PWH8;Q4WT75;B0XQE8	1064;1076;1076	A0A0J5PWH8	1	2;3	S	AQVTVDEGDS(1)S(1)DGS(1)RPHLDPK	AQVT(-57.05)VDEGDS(57.05)S(68.02)DGS(80.16)RPHLDPK	11	3	-0.025224	113040000	0	72531000	40510000	17780000	17527000	15305000	6721400	17014000	22532000	9973900	6187800	14333350	13926925	1.02918	#NAME?	0.0414991	#NAME?	0	11256000	6523600	0	9314500	8212600	0	7362400	7942900	0	3430600	3290800	0	17014000	0	0	12970000	9562100	0	4996000	4977900
Q4WU54;B0Y3N0;A0A0J5PUV5	248;248;248	Q4WU54	1	1;2	T	S(1)QT(1)PIPTPEAVASK	S(86.41)QT(80.02)PIPT(-80.02)PEAVAS(-161.62)K	3	2	0.077034	46404000	5829300	40574000	0	6693600	10664000	4523400	1818500	0	9512900	5412400	7778700	5924875	5676000	1.04385	#NAME?	0.0619101	#NAME?	1067700	5625900	0	1343100	9321200	0	0	4523400	0	338270	1480200	0	0	0	0	1457900	8055000	0	706770	4705600	0
Q4WYX0;B0XZX2;A1CLF5;A0A0J5PCV8	71;71;71;71	Q4WYX0	1	2	S	VMQPEES(1)ES(1)E	VMQPEES(78.34)ES(78.34)E	9	2	1.3232	22199000	0	22199000	0	3340100	4255000	2564700	1155600	0	5372400	2599300	2911400	2828850	2720775	1.03972	#NAME?	0.056198	#NAME?	0	3340100	0	0	4255000	0	0	2564700	0	0	1155600	0	0	0	0	0	5372400	0	0	2599300	0
Q4X0I9;B0XTC7;A0A0J5PY38	374;374;379	Q4X0I9	1	1;2	S	QDPVVINDS(1)PEPPS(1)PERR	QDPVVINDS(71.35)PEPPS(71.35)PERR	9	3	-0.055636	10953000	229980	10723000	0	2152000	1026300	954460	728640	0	2057600	1113600	1881100	1215350	1263075	0.962215	#NAME?	-0.0555685	#NAME?	0	2152000	0	0	1026300	0	0	954460	0	0	728640	0	0	0	0	0	2057600	0	229980	883590	0
Q4WQ55;B0Y6Z3;A0A0J5PEN4;A1CWG8	497;497;497;497	Q4WQ55	1	2	S	AAS(1)IAS(1)HPLHK	AAS(80.52)IAS(80.52)HPLHK	3	2	-0.15379	3234500	0	3234500	0	0	954450	0	581740	0	1698300	0	0	384048	424575	0.904546	#NAME?	-0.144735	#NAME?	0	0	0	0	954450	0	0	0	0	0	581740	0	0	0	0	0	1698300	0	0	0	0
Q4WQ55;B0Y6Z3;A0A0J5PEN4;A1CWG8	500;500;500;500	Q4WQ55	1	2	S	AAS(1)IAS(1)HPLHK	AAS(80.52)IAS(80.52)HPLHK	6	2	-0.15379	3234500	0	3234500	0	0	954450	0	581740	0	1698300	0	0	384048	424575	0.904546	#NAME?	-0.144735	#NAME?	0	0	0	0	954450	0	0	0	0	0	581740	0	0	0	0	0	1698300	0	0	0	0
Q4WRD2;B0XNY3;A0A0J5SF82;A1D198	460;460;460;460	Q4WRD2	1	2	S	SVEMNGEIS(1)T(1)EDEAVQK	S(-104.09)VEMNGEIS(105.39)T(104.09)EDEAVQK	9	2	0.027168	26269000	0	26269000	0	3504300	3172500	1908300	1540200	3568500	3104900	2210300	996780	2531325	2470120	1.02478	#NAME?	0.0353116	#NAME?	0	3504300	0	0	3172500	0	0	1908300	0	0	1540200	0	0	3568500	0	0	3104900	0	0	2210300	0
Q4WRD2;B0XNY3;A0A0J5SF82;A1D198	461;461;461;461	Q4WRD2	1	2	T	SVEMNGEIS(1)T(1)EDEAVQK	S(-104.09)VEMNGEIS(105.39)T(104.09)EDEAVQK	10	2	0.027168	26269000	0	26269000	0	3504300	3172500	1908300	1540200	3568500	3104900	2210300	996780	2531325	2470120	1.02478	#NAME?	0.0353116	#NAME?	0	3504300	0	0	3172500	0	0	1908300	0	0	1540200	0	0	3568500	0	0	3104900	0	0	2210300	0
Q8NJM0;E9RA77;B0Y8F5;A0A0J5Q3F8	9;9;9;9	Q8NJM0	1	1	S	S(1)LNADEQTYHGR	S(115)LNADEQT(-115)Y(-138.79)HGR	1	2	0.11841	14873000	14873000	0	0	1770500	3528100	1977000	0	0	3568100	1911900	2117200	1818900	1899300	0.957669	#NAME?	-0.0624016	#NAME?	1770500	0	0	3528100	0	0	1977000	0	0	0	0	0	0	0	0	3568100	0	0	1911900	0	0
Q4WLJ0;B0XME2;A0A0J5T0M8	1154;1154;1154	Q4WLJ0	1	1	S	RLEDAAMSLGPIQMPDDAES(1)EGER	RLEDAAMS(-73.27)LGPIQMPDDAES(73.27)EGER	20	3	0.50269	3147600	3147600	0	0	1488600	0	0	0	1659100	0	0	0	372150	414775	0.897233	#NAME?	-0.156445	#NAME?	1488600	0	0	0	0	0	0	0	0	0	0	0	1659100	0	0	0	0	0	0	0	0
A0A0J5SWE5;Q4X1X2;B0XWD4	22;22;22	A0A0J5SWE5	1	1	S	RNS(1)PVWNQK	RNS(61.69)PVWNQK	3	2	-0.66193	1821700	1821700	0	0	959900	0	0	0	0	861780	0	0	239975	215445	1.11386	#NAME?	0.155565	#NAME?	959900	0	0	0	0	0	0	0	0	0	0	0	0	0	0	861780	0	0	0	0	0
Q4WVC5;B0Y107;A1DE29;A0A0J5PVX2	212;212;212;212	Q4WVC5	1	1	S	DEFLWGS(1)DDGQSLK	DEFLWGS(67.62)DDGQS(-67.62)LK	7	2	-0.40591	14665000	14665000	0	0	3630500	0	2246800	1611900	0	3610300	1830800	1734400	1872300	1793875	1.04372	#NAME?	0.0617323	#NAME?	3630500	0	0	0	0	0	2246800	0	0	1611900	0	0	0	0	0	3610300	0	0	1830800	0	0
A0A0J5PKV1;Q4WAM6;B0YC00	962;978;978	A0A0J5PKV1	1	1;3	S	DSEVMS(1)VR	DS(-86.61)EVMS(86.61)VR	6	2	0.36022	16915000	15086000	0	1829100	0	5580300	1110700	1513900	0	5476300	2289900	944160	2051225	2177590	0.94197	#NAME?	-0.0862466	#NAME?	0	0	0	3751200	0	1829100	1110700	0	0	1513900	0	0	0	0	0	5476300	0	0	2289900	0	0
A1DLA7;A0A0J5PFV4	131;131	A1DLA7	1	1	S	AVVGDNES(1)EILK	AVVGDNES(77.89)EILK	8	2	0.51076	9647900	9647900	0	0	0	2066100	1642200	993400	0	0	2363200	2583100	1175425	1236575	0.950549	#NAME?	-0.0731673	#NAME?	0	0	0	2066100	0	0	1642200	0	0	993400	0	0	0	0	0	0	0	0	2363200	0	0
Q4WU42;B0Y3L9;A0A0J5PVQ0	2;2;2	Q4WU42	1	1	S	S(1)AAAENQADNK	S(50.29)AAAENQADNK	1	2	-0.27484	18623000	18623000	0	0	4849100	0	4623200	0	0	0	5803600	3116100	2368075	2229925	1.06195	#NAME?	0.0867196	#NAME?	4849100	0	0	0	0	0	4623200	0	0	0	0	0	0	0	0	0	0	0	5803600	0	0
Q4WCI8;B0YA36;A0A0J5PK06;A1DB38	161;161;161;161	Q4WCI8	1	1	S	DPS(1)EDIVALTNSGR	DPS(165.05)EDIVALT(-165.05)NS(-199.96)GR	3	2	-0.12367	9387300	9387300	0	0	1666700	1316800	1311800	464910	0	1851200	1409600	1366400	1.19005e+06	1156800	1.02875	#NAME?	0.0408858	#NAME?	1666700	0	0	1316800	0	0	1311800	0	0	464910	0	0	0	0	0	1851200	0	0	1409600	0	0
A0A0J5Q0F1;B0Y4K8	661;661	A0A0J5Q0F1	1	1;2	S	IFSDEPDS(1)PQERPIQPAGTPQPGAPSR	IFS(-72.23)DEPDS(72.23)PQERPIQPAGT(-87.1)PQPGAPS(-117.62)R	8	3	0.27166	52366000	51653000	713010	0	12643000	7161000	2880900	2391400	9913900	8057300	2686700	5187500	6269075	6461350	0.970242	#NAME?	-0.043583	#NAME?	12643000	0	0	7161000	0	0	2880900	0	0	2391400	0	0	9913900	0	0	7344300	713010	0	2686700	0	0
Q4WKB9;B0XMV1;A0A0J5PQ84	15;15;15	Q4WKB9	1	2	T	VPT(1)PPPGT(0.137)S(0.303)Y(0.089)S(0.47)PQPSVSR	VPT(69.42)PPPGT(-5.35)S(-1.9)Y(-7.22)S(1.9)PQPS(-51.63)VS(-78.56)R	3	2	-0.22939	21568000	0	21568000	0	3364600	3285000	3296000	721740	3967000	3447000	1716100	1770100	2666835	2725050	0.978637	#NAME?	-0.0311541	#NAME?	0	3364600	0	0	3285000	0	0	3296000	0	0	721740	0	0	3967000	0	0	3447000	0	0	1716100	0
A0A0J5SVL6;Q4X0R7;B0XSY2;A1DHF5	82;123;123;82	A0A0J5SVL6	1	1	S	APS(1)LGELHQELEQEQEAQVNR	APS(99.94)LGELHQELEQEQEAQVNR	3	3	-0.64887	62678000	62678000	0	0	6993900	17260000	4596500	1940900	5152000	7816700	9509700	7404200	7697825	7470650	1.03041	#NAME?	0.0432171	#NAME?	6993900	0	0	17260000	0	0	4596500	0	0	1940900	0	0	5152000	0	0	7816700	0	0	9509700	0	0
Q4WKC8;B0XMM8;A0A0J5PLZ0	278;278;309	Q4WKC8	1	1;2	S	LIEEGEPVEDS(1)PPS(1)PK	LIEEGEPVEDS(58.17)PPS(58.17)PK	14	2	0.18833	10365000	6781100	3583400	0	2330500	1585100	692360	687070	1885300	3184300	0	0	1.32376e+06	1267400	1.04447	#NAME?	0.0627669	#NAME?	1316000	1014500	0	1585100	0	0	0	692360	0	342570	344500	0	1885300	0	0	1652200	1532100	0	0	0	0
Q4X0S8;B0XSX1;A0A0J5PYU3	533;533;533	Q4X0S8	1	1	S	APS(1)PIEFPEPLLEETESR	APS(128.93)PIEFPEPLLEET(-128.93)ES(-133.6)R	3	2	0.1585	10049000	10049000	0	0	3252900	1040700	0	0	0	1523300	0	2526000	1073400	1012325	1.06033	#NAME?	0.0845153	#NAME?	3252900	0	0	1040700	0	0	0	0	0	0	0	0	0	0	0	1523300	0	0	0	0	0
Q4WXB5;B0XYA3;A0A0J5PV11;A1D7F9	15;15;15;15	Q4WXB5	1	1	S	RPS(1)QAENQTVLK	RPS(96.93)QAENQT(-96.93)VLK	3	2	-0.017873	248120000	248120000	0	0	33149000	55407000	24516000	12383000	25256000	51079000	27801000	18533000	31363750	30667250	1.02271	#NAME?	0.0323993	#NAME?	33149000	0	0	55407000	0	0	24516000	0	0	12383000	0	0	25256000	0	0	51079000	0	0	27801000	0	0
B0XWA6	15	B0XWA6	1	2	S	MAMTEIMPAAGT(1)QS(1)WR	MAMT(-34.92)EIMPAAGT(34.92)QS(67.97)WR	14	2	-0.2279	30233000	0	30233000	0	0	8015200	7472500	0	0	7644600	0	7100300	3871925	3686225	1.05038	#NAME?	0.0709069	#NAME?	0	0	0	0	8015200	0	0	7472500	0	0	0	0	0	0	0	0	7644600	0	0	0	0
Q4WCP6;B0YDQ1;A0A0J5PGE9	87;87;87	Q4WCP6	1	1	S	DGVES(1)PDEMQR	DGVES(74.99)PDEMQR	5	2	0.19777	34449000	34449000	0	0	5198700	6944200	3126600	2228400	0	9452600	2398500	5100400	4374475	4237875	1.03223	#NAME?	0.0457688	#NAME?	5198700	0	0	6944200	0	0	3126600	0	0	2228400	0	0	0	0	0	9452600	0	0	2398500	0	0
A1CZZ2;B0Y2S2;Q4WEJ7;A1C513;A0A0J5PUT7	28;25;28;28;61	A1CZZ2	1	1;3	S	TDDVVVS(1)R	T(-148.14)DDVVVS(148.14)R	7	2	-0.38177	105590000	105590000	0	0	10588000	19769000	10241000	0	10033000	19386000	8778000	1133900	10149500	9832725	1.03222	#NAME?	0.0457455	#NAME?	10588000	0	0	19769000	0	0	10241000	0	0	0	0	0	10033000	0	0	19386000	0	0	8778000	0	0
Q4WHB4;B0XVW9;A1DG18;A0A0J5PNF3;Q5AW79;A0A1U8QT13;A1C5Y4	84;84;84;84;87;87;83	Q4WHB4	1	1	S	VLS(1)EEDPGYIAAK	VLS(133.93)EEDPGY(-133.93)IAAK	3	2	-0.0090559	28795000	28795000	0	0	3686600	5798700	2674900	1233300	4621800	4450300	2628600	1416700	3348375	3279350	1.02105	#NAME?	0.0300512	#NAME?	3686600	0	0	5798700	0	0	2674900	0	0	1233300	0	0	4621800	0	0	4450300	0	0	2628600	0	0
A0A0J5Q133;Q4WTA8;B0XQB7;A1D381	250;287;287;287	A0A0J5Q133	1	1	S	LLGDAAS(1)GR	LLGDAAS(103.21)GR	7	2	-0.51652	52639000	52639000	0	0	3919100	14047000	4887200	3820900	5901300	12409000	4342600	3311400	6668550	6491075	1.02734	#NAME?	0.0389157	#NAME?	3919100	0	0	14047000	0	0	4887200	0	0	3820900	0	0	5901300	0	0	12409000	0	0	4342600	0	0
A0A0J5PZD6;Q4WSY9;B0XQN5;A1D2W3	438;439;439;436	A0A0J5PZD6	1	1	S	DAEDS(1)DFGDEDALTAK	DAEDS(251.61)DFGDEDALT(-251.61)AK	5	2	0.0028638	208070000	208070000	0	0	32022000	31086000	33122000	8544400	29575000	32276000	16024000	25425000	26193600	25825000	1.01427	#NAME?	0.020446	#NAME?	32022000	0	0	31086000	0	0	33122000	0	0	8544400	0	0	29575000	0	0	32276000	0	0	16024000	0	0
Q4WA18;B0YES0;A1D9Y5;A0A0J5PNB2	663;663;663;663	Q4WA18	1	1	S	YLDTVLSAES(1)DDDADEVK	Y(-173.2)LDT(-143.09)VLS(-73.48)AES(73.48)DDDADEVK	10	2	0.31867	26868000	26868000	0	0	4196500	4980500	2215800	1817500	0	8966400	3329800	1361500	3302575	3414425	0.967242	#NAME?	-0.0480513	#NAME?	4196500	0	0	4980500	0	0	2215800	0	0	1817500	0	0	0	0	0	8966400	0	0	3329800	0	0
Q4WI22;B0XUE3;A0A0J5PMP5;A1CZ33	233;233;233;149	Q4WI22	1	1	T	GHET(1)DEEEENQPTEEQVR	GHET(100.71)DEEEENQPT(-100.71)EEQVR	4	2	0.62664	9113600	9113600	0	0	1129600	1455900	0	0	0	1224800	0	1257100	646375	620475	1.04174	#NAME?	0.0589983	#NAME?	1129600	0	0	1455900	0	0	0	0	0	0	0	0	0	0	0	1224800	0	0	0	0	0
Q4WIK9;B0XTH1;A0A0J5Q065	148;148;148	Q4WIK9	1	1	S	VKPSNPLNDPLNELS(1)EDEAAR	VKPS(-183.68)NPLNDPLNELS(183.68)EDEAAR	15	3	0.17427	189500000	189500000	0	0	23170000	22244000	29455000	6817500	27520000	19680000	14821000	20708000	20421625	20682250	0.987399	#NAME?	-0.0182955	#NAME?	23170000	0	0	22244000	0	0	29455000	0	0	6817500	0	0	27520000	0	0	19680000	0	0	14821000	0	0
Q4WEI4;B0Y2Q9;A0A0J5PUS6	462;462;462	Q4WEI4	1	1	S	LQLPVNEDDDS(1)EEEEDEEASMAVQR	LQLPVNEDDDS(124.33)EEEEDEEAS(-124.33)MAVQR	11	3	-0.084077	249360000	249360000	0	0	26213000	30620000	17612000	10867000	42248000	24354000	9237000	11118000	21328000	21739250	0.981083	#NAME?	-0.0275535	#NAME?	26213000	0	0	30620000	0	0	17612000	0	0	10867000	0	0	42248000	0	0	24354000	0	0	9237000	0	0
A0A0J5PYJ0	672	A0A0J5PYJ0	1	1	S	AVS(1)VVEDPYCGR	AVS(107.34)VVEDPY(-107.34)CGR	3	2	0.10926	11227000	11227000	0	0	0	2541300	3179700	0	0	0	2530400	2975300	1430250	1376425	1.0391	#NAME?	0.0553413	#NAME?	0	0	0	2541300	0	0	3179700	0	0	0	0	0	0	0	0	0	0	0	2530400	0	0
A0A0J5SHT2;A1C495;Q4WC65;B0Y9R4;A1DBF9	422;423;422;422;422	A0A0J5SHT2	1	1	S	AGS(1)PAGPGSR	AGS(68.27)PAGPGS(-68.27)R	3	2	1.1731	50010000	50010000	0	0	4703800	8160200	0	0	5627600	7753900	0	0	3216000	3345375	0.961327	#NAME?	-0.0569005	#NAME?	4703800	0	0	8160200	0	0	0	0	0	0	0	0	5627600	0	0	7753900	0	0	0	0	0
Q4X1J9;B0XS13;A0A0J5Q3M9	76;76;76	Q4X1J9	1	1	S	RLS(1)NEQPQTSAVSESAAK	RLS(70.57)NEQPQT(-70.57)S(-87.83)AVS(-110.44)ES(-135.6)AAK	3	2	0.78848	27950000	27950000	0	0	4547700	6545300	3066800	0	6868000	4479200	2442500	0	3539950	3447425	1.02684	#NAME?	0.0382098	#NAME?	4547700	0	0	6545300	0	0	3066800	0	0	0	0	0	6868000	0	0	4479200	0	0	2442500	0	0
A0A0J5SKC6;Q4WI30;B0XUD5;A1CEX9;Q5B4M8;A1CZ25;C8V8D1	91;40;40;40;65;65;91	A0A0J5SKC6	1	1	S	RNS(1)ADLER	RNS(100.09)ADLER	3	2	-0.082902	11581000	11581000	0	0	0	5978000	0	0	0	5602800	0	0	1494500	1400700	1.06697	#NAME?	0.0935149	#NAME?	0	0	0	5978000	0	0	0	0	0	0	0	0	0	0	0	5602800	0	0	0	0	0
A0A0J5PZT9;Q4WWK0;A1CJ83;A1D896;B0XZ25	278;284;284;384;413	A0A0J5PZT9	1	1	S	QPS(1)PPPKPVAAEPEPINDFWTNEAK	QPS(99.18)PPPKPVAAEPEPINDFWT(-99.18)NEAK	3	3	0.10259	34755000	34755000	0	0	4483800	7058000	3691200	2035000	7914400	4317400	2575200	2680400	4317000	4371850	0.987454	#NAME?	-0.0182148	#NAME?	4483800	0	0	7058000	0	0	3691200	0	0	2035000	0	0	7914400	0	0	4317400	0	0	2575200	0	0
Q4WY03;B0XXL9;A0A0J5PUB7	34;34;34	Q4WY03	1	1	S	DTSALEDS(1)EDKEVVQK	DT(-94.07)S(-94.07)ALEDS(94.07)EDKEVVQK	8	2	0.39809	19663000	19663000	0	0	2424300	5032100	1656100	784530	2634000	3122100	1471900	2537500	2.47426e+06	2441375	1.01347	#NAME?	0.0193017	#NAME?	2424300	0	0	5032100	0	0	1656100	0	0	784530	0	0	2634000	0	0	3122100	0	0	1471900	0	0
Q4WP97;B0Y644;A0A0J5SCS3;A1CXC2	102;102;102;105	Q4WP97	1	1	S	GQS(1)PPPPAPPFASSGSR	GQS(124.83)PPPPAPPFAS(-124.83)S(-144.49)GS(-159.24)R	3	2	-0.020994	27321000	27321000	0	0	4344700	5048400	3242600	1134600	0	6822900	3739200	2989000	3442575	3387775	1.01618	#NAME?	0.02315	#NAME?	4344700	0	0	5048400	0	0	3242600	0	0	1134600	0	0	0	0	0	6822900	0	0	3739200	0	0
P40292;B0Y324;A0A0J5PRK0;A1CZP9	188;188;188;188	P40292	1	1	S	DEQTDYLNES(1)R	DEQT(-96)DY(-75.41)LNES(75.41)R	10	2	0.52318	5624000	5624000	0	0	0	1192600	810040	365390	0	1543800	880790	0	592008	606148	0.976672	#NAME?	-0.0340534	#NAME?	0	0	0	1192600	0	0	810040	0	0	365390	0	0	0	0	0	1543800	0	0	880790	0	0
B0XYB8;A0A0J5PV25;Q4WXA0;A1D7H4	266;192;266;192	B0XYB8	1	3	S	TIPAAS(1)PIS(0.238)S(0.762)PVKS(1)R	T(-70.56)IPAAS(39.63)PIS(-5.06)S(5.06)PVKS(69.55)R	14	2	0.013729	57889000	0	0	57889000	10385000	8489300	7593100	2604200	10512000	8709500	5547800	4047200	7267900	7204125	1.00885	#NAME?	0.0127154	#NAME?	0	0	10385000	0	0	8489300	0	0	7593100	0	0	2604200	0	0	10512000	0	0	8709500	0	0	5547800
A0A0J5Q446;Q4WLF7;B0XM58;Q8X1U5	1354;1280;1280;1280	A0A0J5Q446	1	1	S	PAPSGDGGDS(1)DDDFEVEVLPK	PAPS(-82.35)GDGGDS(82.35)DDDFEVEVLPK	10	2	-0.18577	154840000	154840000	0	0	19098000	23705000	20503000	8268000	30930000	19588000	9850600	11865000	17893500	18058400	0.990869	#NAME?	-0.0132345	#NAME?	19098000	0	0	23705000	0	0	20503000	0	0	8268000	0	0	30930000	0	0	19588000	0	0	9850600	0	0
A0A0J5PMU9;Q4WC59;B0Y9Q8;A1DBG8	257;257;257;257	A0A0J5PMU9	1	1;2	S	NLS(1)PGASPYLHAR	NLS(67.38)PGAS(-67.38)PY(-82.71)LHAR	3	2	-0.58132	18256000	16531000	1725000	0	3123800	2880000	1922400	1144200	0	2796700	1944300	4444200	2267600	2296300	0.987502	#NAME?	-0.018145	#NAME?	3123800	0	0	2880000	0	0	1922400	0	0	1144200	0	0	0	0	0	2796700	0	0	1944300	0	0
A1D1I3;A1CNN4;Q4WRM7;B0XNI8;A0A0J5PH04	163;166;167;167;168	A1D1I3	1	2	S	DRS(1)PS(1)PLPSNLR	DRS(72.56)PS(48.99)PLPS(-48.99)NLR	3	2	1.7507	14788000	0	14788000	0	2558800	2606100	2280000	0	0	3661700	1721500	1959900	1861225	1835775	1.01386	#NAME?	0.0198632	#NAME?	0	2558800	0	0	2606100	0	0	2280000	0	0	0	0	0	0	0	0	3661700	0	0	1721500	0
Q4WYK7;B0XWG4;A0A0J5PTP1	186;186;186	Q4WYK7	1	2;3	S	S(0.17)DT(0.829)T(0.001)ES(1)LKS(1)DVGLR	S(-6.89)DT(6.89)T(-29.87)ES(62.91)LKS(95.26)DVGLR	9	2	0.038562	62293000	0	24671000	37622000	12174000	10494000	7572500	1173100	17273000	13607000	0	0	7853400	7720000	1.01728	#NAME?	0.0247165	#NAME?	0	4201600	7972000	0	4251000	6242600	0	3207600	4364900	0	0	1173100	0	7491800	9780700	0	5518600	8088700	0	0	0
Q4WRE2;B0XNX2;A0A0J5PGU7	71;71;71	Q4WRE2	1	1	S	AATEDQELDS(1)GDEAMIQK	AAT(-149.02)EDQELDS(149.02)GDEAMIQK	10	2	-0.1797	52770000	52770000	0	0	7565700	9957700	5644300	1765400	0	13378000	5183900	6624000	6233275	6296475	0.989963	#NAME?	-0.014554	#NAME?	7565700	0	0	9957700	0	0	5644300	0	0	1765400	0	0	0	0	0	13378000	0	0	5183900	0	0
A1D4N0;A0A0J5PNW7;Q4WK33;B0XNA5	265;260;326;326	A1D4N0	1	2	S	RLS(1)VEGAHAES(1)DAEDEQVQK	RLS(82.71)VEGAHAES(82.71)DAEDEQVQK	3	3	0.20527	17061000	0	17061000	0	2481600	3444300	1885400	757890	0	3785800	1725600	2980300	2.1423e+06	2122925	1.00913	#NAME?	0.0131054	#NAME?	0	2481600	0	0	3444300	0	0	1885400	0	0	757890	0	0	0	0	0	3785800	0	0	1725600	0
A1D4N0;A0A0J5PNW7;Q4WK33;B0XNA5	273;268;334;334	A1D4N0	1	2	S	RLS(1)VEGAHAES(1)DAEDEQVQK	RLS(82.71)VEGAHAES(82.71)DAEDEQVQK	11	3	0.20527	17061000	0	17061000	0	2481600	3444300	1885400	757890	0	3785800	1725600	2980300	2.1423e+06	2122925	1.00913	#NAME?	0.0131054	#NAME?	0	2481600	0	0	3444300	0	0	1885400	0	0	757890	0	0	0	0	0	3785800	0	0	1725600	0
Q4WTC0;B0XQA6;A0A0J5Q147	92;92;92	Q4WTC0	1	1	S	EPAS(1)AGAQAQSTEAQQPK	EPAS(91.62)AGAQAQS(-91.62)T(-94.84)EAQQPK	4	2	0.13962	11361000	11361000	0	0	1265300	1924200	1749300	477680	0	3049700	1327800	1089300	1354120	1366700	0.990795	#NAME?	-0.013341	#NAME?	1265300	0	0	1924200	0	0	1749300	0	0	477680	0	0	0	0	0	3049700	0	0	1327800	0	0
Q4WUC5;B0Y3U9;A0A0J5SPL2;A1DF34	922;922;922;923	Q4WUC5	1	3	S	RAS(1)T(1)AS(1)WHGVR	RAS(109.55)T(109.55)AS(109.55)WHGVR	3	2	-0.44147	18511000	0	0	18511000	3395900	3541900	1223100	1053100	0	5692500	2383700	1220500	2303500	2324175	0.991104	#NAME?	-0.0128911	#NAME?	0	0	3395900	0	0	3541900	0	0	1223100	0	0	1053100	0	0	0	0	0	5692500	0	0	2383700
Q4WUC5;B0Y3U9;A0A0J5SPL2;A1DF34	925;925;925;926	Q4WUC5	1	3	S	RAS(1)T(1)AS(1)WHGVR	RAS(109.55)T(109.55)AS(109.55)WHGVR	6	2	-0.44147	18511000	0	0	18511000	3395900	3541900	1223100	1053100	0	5692500	2383700	1220500	2303500	2324175	0.991104	#NAME?	-0.0128911	#NAME?	0	0	3395900	0	0	3541900	0	0	1223100	0	0	1053100	0	0	0	0	0	5692500	0	0	2383700
Q4WUC5;B0Y3U9;A0A0J5SPL2;A1DF34	923;923;923;924	Q4WUC5	1	3	T	RAS(1)T(1)AS(1)WHGVR	RAS(109.55)T(109.55)AS(109.55)WHGVR	4	2	-0.44147	18511000	0	0	18511000	3395900	3541900	1223100	1053100	0	5692500	2383700	1220500	2303500	2324175	0.991104	#NAME?	-0.0128911	#NAME?	0	0	3395900	0	0	3541900	0	0	1223100	0	0	1053100	0	0	0	0	0	5692500	0	0	2383700
A0A0J5PII5;A1DCS1;C8V1W0;Q5AYA8;A1CDR4	33;33;33;705;33	A0A0J5PII5;A1CDR4	1	1	S	AFNS(1)PNWR	AFNS(97.47)PNWR	4	2	-0.28257	18559000	18559000	0	0	3681500	2733500	2899200	0	0	3420700	1401100	4423000	2328550	2311200	1.00751	#NAME?	0.0107898	#NAME?	3681500	0	0	2733500	0	0	2899200	0	0	0	0	0	0	0	0	3420700	0	0	1401100	0	0
Q4WP18;B0Y5W4;A1CXK2;A0A0J5PGW6;Q5B4R8;A0A1U8QSY1;A1CH83	37;37;37;37;40;40;37	Q4WP18	1	1	S	ANS(1)AIMQFQK	ANS(234.87)AIMQFQK	3	2	-0.45699	1474300000	1474300000	0	0	17813000	19716000	9172500	3973200	22530000	13510000	7128200	7232200	12668675	12600100	1.00544	#NAME?	0.00783046	#NAME?	17813000	0	0	19716000	0	0	9172500	0	0	3973200	0	0	22530000	0	0	13510000	0	0	7128200	0	0
B0XND6;A0A0J5SJI8;Q4WJZ9;A1D4K1	73;73;73;73	B0XND6	1	1	S	DMDDS(1)DGPDNKR	DMDDS(97.46)DGPDNKR	5	2	-0.45659	9246600	9246600	0	0	1013100	0	0	0	0	0	1029300	0	253275	257325	0.984261	#NAME?	-0.0228869	#NAME?	1013100	0	0	0	0	0	0	0	0	0	0	0	0	0	0	0	0	0	1029300	0	0
Q4WU54;B0Y3N0;A0A0J5PUV5	536;536;536	Q4WU54	1	1	S	RPS(1)GPPPLEPR	RPS(73.88)GPPPLEPR	3	2	0.096726	8520900	8520900	0	0	1304600	1812000	1135300	0	0	2096000	834170	1338800	1062975	1.06724e+06	0.996001	#NAME?	-0.00578036	#NAME?	1304600	0	0	1812000	0	0	1135300	0	0	0	0	0	0	0	0	2096000	0	0	834170	0	0
Q4WTC6;B0XQA0;A0A0J5PZR9;A1D399;A1CQD5	370;370;370;367;366	Q4WTC6	1	1	S	ANS(1)LPAPSK	ANS(86.48)LPAPS(-86.48)K	3	2	0.010595	33886000	33886000	0	0	2660800	4981600	3649900	1748200	3218400	5434600	2949100	1467700	3260125	3267450	0.997758	#NAME?	-0.00323788	#NAME?	2660800	0	0	4981600	0	0	3649900	0	0	1748200	0	0	3218400	0	0	5434600	0	0	2949100	0	0
Q4WRC4;B0XNZ1;A0A0J5PGS9	121;121;121	Q4WRC4	1	1	T	EVIVIDDT(1)PPPEQSK	EVIVIDDT(77.03)PPPEQS(-77.03)K	8	2	0.4085	8752000	8752000	0	0	1679100	1194100	959010	540210	1852500	1135500	650090	741470	1093105	1094890	0.99837	#NAME?	-0.00235395	#NAME?	1679100	0	0	1194100	0	0	959010	0	0	540210	0	0	1852500	0	0	1135500	0	0	650090	0	0
Q8TGG6;E9RD31;B0XQY9;A1D2K2;A0A0J5PW00	291;291;291;291;291	Q8TGG6	1	1	S	DSEVEIVGGS(1)FEPK	DS(-64.87)EVEIVGGS(64.87)FEPK	10	2	-0.4385	2343100	2343100	0	0	0	853520	0	314530	1175000	0	0	0	292012	293750	0.994085	#NAME?	-0.00855872	#NAME?	0	0	0	853520	0	0	0	0	0	314530	0	0	1175000	0	0	0	0	0	0	0	0
B0Y6P2;A0A0J5PEH7;Q4WPV1	468;468;468	B0Y6P2	1	2	S	ADTTVADS(1)EEDS(1)EDGDDDAK	ADT(-84.7)T(-83.85)VADS(83.85)EEDS(111.27)EDGDDDAK	8	2	1.7987	0	0	0	0	0	0	0	0	0	0	0	0	0	0	#DIV/0!	#NAME?	#DIV/0!	#NAME?	0	0	0	0	0	0	0	0	0	0	0	0	0	0	0	0	0	0	0	0	0
B0Y6P2;A0A0J5PEH7;Q4WPV1	746;746;746	B0Y6P2	1	2	S	DQTYDEDES(1)MIDGDQS(1)GR	DQT(-67.91)Y(-87.92)DEDES(67.91)MIDGDQS(130.12)GR	9	2	-0.10413	0	0	0	0	0	0	0	0	0	0	0	0	0	0	#DIV/0!	#NAME?	#DIV/0!	#NAME?	0	0	0	0	0	0	0	0	0	0	0	0	0	0	0	0	0	0	0	0	0
B0Y6P2;A0A0J5PEH7;Q4WPV1	753;753;753	B0Y6P2	1	1;2	S	DQTYDEDES(1)MIDGDQS(1)GR	DQT(-67.91)Y(-87.92)DEDES(67.91)MIDGDQS(130.12)GR	16	2	-0.10413	0	0	0	0	0	0	0	0	0	0	0	0	0	0	#DIV/0!	#NAME?	#DIV/0!	#NAME?	0	0	0	0	0	0	0	0	0	0	0	0	0	0	0	0	0	0	0	0	0
Q4WNL0;B0Y5F7;A0A0J5PFA4	61;61;61	Q4WNL0	1	1	S	GTTAVNYAEDGFDDDDFEDS(1)EGPR	GT(-79.14)T(-79.14)AVNY(-81.4)AEDGFDDDDFEDS(79.14)EGPR	20	2	-1.6619	0	0	0	0	0	0	0	0	0	0	0	0	0	0	#DIV/0!	#NAME?	#DIV/0!	#NAME?	0	0	0	0	0	0	0	0	0	0	0	0	0	0	0	0	0	0	0	0	0
Q4WRS0;B0XN77;A0A0J5PGK7	241;241;241	Q4WRS0	1	1	S	EDEDES(1)DENDGPPR	EDEDES(67.38)DENDGPPR	6	2	-2.0613	0	0	0	0	0	0	0	0	0	0	0	0	0	0	#DIV/0!	#NAME?	#DIV/0!	#NAME?	0	0	0	0	0	0	0	0	0	0	0	0	0	0	0	0	0	0	0	0	0
Q4WDC1;B0YD29;A0A0J5PHL5;A1DLQ9;A1CMD5	613;613;613;614;630	Q4WDC1	1	1	S	FLDLVQNDREDEWDS(1)DELDDDF	FLDLVQNDREDEWDS(79.92)DELDDDF	15	3	0.65221	847580	847580	0	0	0	0	0	0	0	0	0	0	0	0	#DIV/0!	#NAME?	#DIV/0!	#NAME?	0	0	0	0	0	0	0	0	0	0	0	0	0	0	0	0	0	0	0	0	0
A0A0J5PHW4	357	A0A0J5PHW4	1	2	S	VDEVADS(1)QDEGDS(1)DEDFGWVDGDDAGLVEGPADDL	VDEVADS(64.18)QDEGDS(64.18)DEDFGWVDGDDAGLVEGPADDL	7	3	0.1393	0	0	0	0	0	0	0	0	0	0	0	0	0	0	#DIV/0!	#NAME?	#DIV/0!	#NAME?	0	0	0	0	0	0	0	0	0	0	0	0	0	0	0	0	0	0	0	0	0
A0A0J5PHW4	363	A0A0J5PHW4	1	2	S	VDEVADS(1)QDEGDS(1)DEDFGWVDGDDAGLVEGPADDL	VDEVADS(64.18)QDEGDS(64.18)DEDFGWVDGDDAGLVEGPADDL	13	3	0.1393	0	0	0	0	0	0	0	0	0	0	0	0	0	0	#DIV/0!	#NAME?	#DIV/0!	#NAME?	0	0	0	0	0	0	0	0	0	0	0	0	0	0	0	0	0	0	0	0	0
Q4WQ74;B0Y710;A0A0J5PI18	352;352;352	Q4WQ74	1	2	S	GDLEFS(1)ENDDDT(1)DDDEGGVPPAGDEAGLSQR	GDLEFS(144.8)ENDDDT(140.88)DDDEGGVPPAGDEAGLS(-140.88)QR	6	3	0.45975	0	0	0	0	0	0	0	0	0	0	0	0	0	0	#DIV/0!	#NAME?	#DIV/0!	#NAME?	0	0	0	0	0	0	0	0	0	0	0	0	0	0	0	0	0	0	0	0	0
A0A0J5PI73;Q4WGD9;B0YCH8;A1DCD2	306;300;300;300	A0A0J5PI73	1	3	S	MMRS(1)PS(1)T(1)EDGNESK	MMRS(99.11)PS(79.63)T(78.04)EDGNES(-78.04)K	4	2	0.28576	0	0	0	0	0	0	0	0	0	0	0	0	0	0	#DIV/0!	#NAME?	#DIV/0!	#NAME?	0	0	0	0	0	0	0	0	0	0	0	0	0	0	0	0	0	0	0	0	0
A0A0J5PI73;Q4WGD9;B0YCH8;A1DCD2	308;302;302;302	A0A0J5PI73	1	3	S	MMRS(1)PS(1)T(1)EDGNESK	MMRS(99.11)PS(79.63)T(78.04)EDGNES(-78.04)K	6	2	0.28576	0	0	0	0	0	0	0	0	0	0	0	0	0	0	#DIV/0!	#NAME?	#DIV/0!	#NAME?	0	0	0	0	0	0	0	0	0	0	0	0	0	0	0	0	0	0	0	0	0
A0A0J5PID6;Q4WQR5;B0Y4X6	73;158;158	A0A0J5PID6	1	1	S	SDADQTLADAFGDAS(1)DFEGDDEPDDR	S(-79.21)DADQT(-69.38)LADAFGDAS(69.38)DFEGDDEPDDR	15	3	0.65775	0	0	0	0	0	0	0	0	0	0	0	0	0	0	#DIV/0!	#NAME?	#DIV/0!	#NAME?	0	0	0	0	0	0	0	0	0	0	0	0	0	0	0	0	0	0	0	0	0
Q4WD56;B0YD91;A0A0J5PIZ9	56;56;56	Q4WD56	1	3	S	SPSEYADT(1)DS(1)DS(1)DLER	S(-79.74)PS(-78.48)EY(-66.52)ADT(66.52)DS(72.61)DS(80.54)DLER	10	2	0.68872	0	0	0	0	0	0	0	0	0	0	0	0	0	0	#DIV/0!	#NAME?	#DIV/0!	#NAME?	0	0	0	0	0	0	0	0	0	0	0	0	0	0	0	0	0	0	0	0	0
Q4WD56;B0YD91;A0A0J5PIZ9	58;58;58	Q4WD56	1	3	S	SPSEYADT(1)DS(1)DS(1)DLER	S(-79.74)PS(-78.48)EY(-66.52)ADT(66.52)DS(72.61)DS(80.54)DLER	12	2	0.68872	0	0	0	0	0	0	0	0	0	0	0	0	0	0	#DIV/0!	#NAME?	#DIV/0!	#NAME?	0	0	0	0	0	0	0	0	0	0	0	0	0	0	0	0	0	0	0	0	0
Q4WCD7;B0Y9Y6;A1DB91;A0A0J5PJ75	305;305;305;305	Q4WCD7	1	2	S	RAGVES(1)DEEDAEMMDVDEVS(1)DDEGR	RAGVES(44.63)DEEDAEMMDVDEVS(44.63)DDEGR	6	3	0.59225	0	0	0	0	0	0	0	0	0	0	0	0	0	0	#DIV/0!	#NAME?	#DIV/0!	#NAME?	0	0	0	0	0	0	0	0	0	0	0	0	0	0	0	0	0	0	0	0	0
Q4WCD7;B0Y9Y6;A1DB91;A0A0J5PJ75	319;319;319;319	Q4WCD7	1	2	S	RAGVES(1)DEEDAEMMDVDEVS(1)DDEGR	RAGVES(44.63)DEEDAEMMDVDEVS(44.63)DDEGR	20	3	0.59225	0	0	0	0	0	0	0	0	0	0	0	0	0	0	#DIV/0!	#NAME?	#DIV/0!	#NAME?	0	0	0	0	0	0	0	0	0	0	0	0	0	0	0	0	0	0	0	0	0
Q4WCR0;B0YDN7;A1DL24;A0A0J5PJE5	39;39;39;39	Q4WCR0	1	1	S	MS(1)AEDDDDDDDKPGR	MS(119.31)AEDDDDDDDKPGR	2	2	-1.2331	0	0	0	0	0	0	0	0	0	0	0	0	0	0	#DIV/0!	#NAME?	#DIV/0!	#NAME?	0	0	0	0	0	0	0	0	0	0	0	0	0	0	0	0	0	0	0	0	0
Q4WCI8;B0YA36;A0A0J5PK06;A1DB38	15;15;15;15	Q4WCI8	1	3	S	TIEELANKS(1)DS(1)DDENY(0.007)S(0.994)DRPVR	T(-64.98)IEELANKS(64.98)DS(45.61)DDENY(-21.84)S(21.84)DRPVR	9	3	0.15856	0	0	0	0	0	0	0	0	0	0	0	0	0	0	#DIV/0!	#NAME?	#DIV/0!	#NAME?	0	0	0	0	0	0	0	0	0	0	0	0	0	0	0	0	0	0	0	0	0
A1CNV1;Q4WRU4;B0XN53;A0A0J5PK94	492;498;498;498	A1CNV1	1	1;2	S	ESYETGWMS(1)DS(1)DFDDD	ES(-203.26)Y(-242.97)ET(-138.5)GWMS(138.5)DS(181.47)DFDDD	9	2	-1.0331	0	0	0	0	0	0	0	0	0	0	0	0	0	0	#DIV/0!	#NAME?	#DIV/0!	#NAME?	0	0	0	0	0	0	0	0	0	0	0	0	0	0	0	0	0	0	0	0	0
A1CNV1;Q4WRU4;B0XN53;A0A0J5PK94	494;500;500;500	A1CNV1	1	2	S	ESYETGWMS(1)DS(1)DFDDD	ES(-203.26)Y(-242.97)ET(-138.5)GWMS(138.5)DS(181.47)DFDDD	11	2	-1.0331	0	0	0	0	0	0	0	0	0	0	0	0	0	0	#DIV/0!	#NAME?	#DIV/0!	#NAME?	0	0	0	0	0	0	0	0	0	0	0	0	0	0	0	0	0	0	0	0	0
Q4WGK6;B0YCP6;A0A0J5PKD7;A1DCM3	492;492;492;493	Q4WGK6	1	2	S	FKNEMSDDTSALIAAALDNDDMMS(1)S(1)DEDGGR	FKNEMS(-134.85)DDT(-132.93)S(-132.93)ALIAAALDNDDMMS(132.93)S(132.93)DEDGGR	24	3	-0.28981	0	0	0	0	0	0	0	0	0	0	0	0	0	0	#DIV/0!	#NAME?	#DIV/0!	#NAME?	0	0	0	0	0	0	0	0	0	0	0	0	0	0	0	0	0	0	0	0	0
Q4WGK6;B0YCP6;A0A0J5PKD7;A1DCM3	493;493;493;494	Q4WGK6	1	2	S	FKNEMSDDTSALIAAALDNDDMMS(1)S(1)DEDGGR	FKNEMS(-134.85)DDT(-132.93)S(-132.93)ALIAAALDNDDMMS(132.93)S(132.93)DEDGGR	25	3	-0.28981	0	0	0	0	0	0	0	0	0	0	0	0	0	0	#DIV/0!	#NAME?	#DIV/0!	#NAME?	0	0	0	0	0	0	0	0	0	0	0	0	0	0	0	0	0	0	0	0	0
Q4WJR3;A0A0J5PKY1	303;303	Q4WJR3	1	1	S	KEEEAEES(1)DEDMGFGLFD	KEEEAEES(107.99)DEDMGFGLFD	8	2	-0.5908	8880400000	8880400000	0	0	0	0	0	0	0	0	0	0	0	0	#DIV/0!	#NAME?	#DIV/0!	#NAME?	0	0	0	0	0	0	0	0	0	0	0	0	0	0	0	0	0	0	0	0	0
Q4WJN0;B0XP33;A0A0J5PLC9	404;404;404	Q4WJN0	1	2	S	FGEDYYAEEDAS(1)GT(1)DGEGKR	FGEDY(-89.85)Y(-75.94)AEEDAS(75.94)GT(81.44)DGEGKR	12	3	-0.31242	0	0	0	0	0	0	0	0	0	0	0	0	0	0	#DIV/0!	#NAME?	#DIV/0!	#NAME?	0	0	0	0	0	0	0	0	0	0	0	0	0	0	0	0	0	0	0	0	0
A0A0J5PLJ5;Q4WKI6;B0XMH3	433;436;436	A0A0J5PLJ5	1	3	S	LVDLEWDS(1)ECES(1)AS(0.997)QY(0.003)	LVDLEWDS(85.31)ECES(59.23)AS(25.95)QY(-25.95)	8	2	-0.32862	0	0	0	0	0	0	0	0	0	0	0	0	0	0	#DIV/0!	#NAME?	#DIV/0!	#NAME?	0	0	0	0	0	0	0	0	0	0	0	0	0	0	0	0	0	0	0	0	0
A0A0J5PM66;Q4WKL8;B0XRG6;A1D559;A1CS93	189;189;189;189;189	A0A0J5PM66	1	3	S	AEDDS(1)DLDS(1)GS(0.998)ET(0.002)KK	AEDDS(118.51)DLDS(74.67)GS(28.13)ET(-28.13)KK	5	2	0.42315	0	0	0	0	0	0	0	0	0	0	0	0	0	0	#DIV/0!	#NAME?	#DIV/0!	#NAME?	0	0	0	0	0	0	0	0	0	0	0	0	0	0	0	0	0	0	0	0	0
A0A0J5PM66;Q4WKL8;B0XRG6;A1D559;A1CS93	193;193;193;193;193	A0A0J5PM66	1	3	S	AEDDS(1)DLDS(1)GS(0.998)ET(0.002)KK	AEDDS(118.51)DLDS(74.67)GS(28.13)ET(-28.13)KK	9	2	0.42315	0	0	0	0	0	0	0	0	0	0	0	0	0	0	#DIV/0!	#NAME?	#DIV/0!	#NAME?	0	0	0	0	0	0	0	0	0	0	0	0	0	0	0	0	0	0	0	0	0
Q4WHN7;B0XV61;A0A0J5PMI2	253;253;253	Q4WHN7	1	3;4	S	DAHS(1)PDGS(1)DQS(1)QEQPVS(1)EPEER	DAHS(53.91)PDGS(53.91)DQS(53.91)QEQPVS(53.91)EPEER	11	3	-0.046698	0	0	0	0	0	0	0	0	0	0	0	0	0	0	#DIV/0!	#NAME?	#DIV/0!	#NAME?	0	0	0	0	0	0	0	0	0	0	0	0	0	0	0	0	0	0	0	0	0
Q4WHC1;B0XVW1;A0A0J5PMS0;A1DG10	140;140;140;141	Q4WHC1	1	3	S	AGS(1)DS(1)EEDT(1)EAEETHR	AGS(83.69)DS(71.61)EEDT(48.72)EAEET(-48.72)HR	3	2	-0.41657	0	0	0	0	0	0	0	0	0	0	0	0	0	0	#DIV/0!	#NAME?	#DIV/0!	#NAME?	0	0	0	0	0	0	0	0	0	0	0	0	0	0	0	0	0	0	0	0	0
Q4WHC1;B0XVW1;A0A0J5PMS0;A1DG10	142;142;142;143	Q4WHC1	1	3	S	AGS(1)DS(1)EEDT(1)EAEETHR	AGS(83.07)DS(74.09)EEDT(49.59)EAEET(-49.59)HR	5	2	0.47641	0	0	0	0	0	0	0	0	0	0	0	0	0	0	#DIV/0!	#NAME?	#DIV/0!	#NAME?	0	0	0	0	0	0	0	0	0	0	0	0	0	0	0	0	0	0	0	0	0
Q4WHC1;B0XVW1;A0A0J5PMS0	91;91;91	Q4WHC1	1	2	S	S(1)DEENGS(1)EEDECDDFDDR	S(118.46)DEENGS(118.46)EEDECDDFDDR	1	2	-0.18937	0	0	0	0	0	0	0	0	0	0	0	0	0	0	#DIV/0!	#NAME?	#DIV/0!	#NAME?	0	0	0	0	0	0	0	0	0	0	0	0	0	0	0	0	0	0	0	0	0
Q4WHC1;B0XVW1;A0A0J5PMS0	97;97;97	Q4WHC1	1	2	S	S(1)DEENGS(1)EEDECDDFDDR	S(118.46)DEENGS(118.46)EEDECDDFDDR	7	2	-0.18937	0	0	0	0	0	0	0	0	0	0	0	0	0	0	#DIV/0!	#NAME?	#DIV/0!	#NAME?	0	0	0	0	0	0	0	0	0	0	0	0	0	0	0	0	0	0	0	0	0
Q4WK44;B0XN95;A0A0J5PNX7	192;192;192	Q4WK44	1	3	S	AVDS(1)ES(1)DDES(1)DGEWK	AVDS(84.86)ES(84.86)DDES(84.86)DGEWK	4	2	0.82598	0	0	0	0	0	0	0	0	0	0	0	0	0	0	#DIV/0!	#NAME?	#DIV/0!	#NAME?	0	0	0	0	0	0	0	0	0	0	0	0	0	0	0	0	0	0	0	0	0
Q4WK44;B0XN95;A0A0J5PNX7	194;194;194	Q4WK44	1	3	S	AVDS(1)ES(1)DDES(1)DGEWK	AVDS(84.86)ES(84.86)DDES(84.86)DGEWK	6	2	0.82598	0	0	0	0	0	0	0	0	0	0	0	0	0	0	#DIV/0!	#NAME?	#DIV/0!	#NAME?	0	0	0	0	0	0	0	0	0	0	0	0	0	0	0	0	0	0	0	0	0
Q4WK44;B0XN95;A0A0J5PNX7	198;198;198	Q4WK44	1	3	S	AVDS(1)ES(1)DDES(1)DGEWK	AVDS(84.86)ES(84.86)DDES(84.86)DGEWK	10	2	0.82598	0	0	0	0	0	0	0	0	0	0	0	0	0	0	#DIV/0!	#NAME?	#DIV/0!	#NAME?	0	0	0	0	0	0	0	0	0	0	0	0	0	0	0	0	0	0	0	0	0
A0A0J5PNZ8;Q4WA00;B0YEQ2	126;142;142	A0A0J5PNZ8	1	2	S	LPGEES(1)EDS(1)EDEGDAQ	LPGEES(67.1)EDS(67.1)EDEGDAQ	6	2	0.29555	0	0	0	0	0	0	0	0	0	0	0	0	0	0	#DIV/0!	#NAME?	#DIV/0!	#NAME?	0	0	0	0	0	0	0	0	0	0	0	0	0	0	0	0	0	0	0	0	0
A0A0J5PNZ8;Q4WA00;B0YEQ2	129;145;145	A0A0J5PNZ8	1	2	S	LPGEES(1)EDS(1)EDEGDAQ	LPGEES(67.1)EDS(67.1)EDEGDAQ	9	2	0.29555	0	0	0	0	0	0	0	0	0	0	0	0	0	0	#DIV/0!	#NAME?	#DIV/0!	#NAME?	0	0	0	0	0	0	0	0	0	0	0	0	0	0	0	0	0	0	0	0	0
B0XRD6;A0A0J5PPH1;Q4WKQ0;A1D589	256;256;256;256	B0XRD6	1	3	S	RMES(1)QELGES(1)PS(1)PER	RMES(129.75)QELGES(129.75)PS(129.75)PER	4	2	-0.40831	0	0	0	0	0	0	0	0	0	0	0	0	0	0	#DIV/0!	#NAME?	#DIV/0!	#NAME?	0	0	0	0	0	0	0	0	0	0	0	0	0	0	0	0	0	0	0	0	0
Q4WHW8;B0XUR5;A0A0J5PQ77;A1DFH3	602;602;602;602	Q4WHW8	1	3	S	NGAADS(1)DDES(1)S(1)DDEDERPVIDGER	NGAADS(65.95)DDES(65.95)S(65.95)DDEDERPVIDGER	6	3	0.17356	0	0	0	0	0	0	0	0	0	0	0	0	0	0	#DIV/0!	#NAME?	#DIV/0!	#NAME?	0	0	0	0	0	0	0	0	0	0	0	0	0	0	0	0	0	0	0	0	0
Q4WHW8;B0XUR5;A0A0J5PQ77;A1DFH3	606;606;606;606	Q4WHW8	1	3	S	NGAADS(1)DDES(1)S(1)DDEDERPVIDGER	NGAADS(65.95)DDES(65.95)S(65.95)DDEDERPVIDGER	10	3	0.17356	0	0	0	0	0	0	0	0	0	0	0	0	0	0	#DIV/0!	#NAME?	#DIV/0!	#NAME?	0	0	0	0	0	0	0	0	0	0	0	0	0	0	0	0	0	0	0	0	0
Q4WHW8;B0XUR5;A0A0J5PQ77;A1DFH3	607;607;607;607	Q4WHW8	1	3	S	NGAADS(1)DDES(1)S(1)DDEDERPVIDGER	NGAADS(65.95)DDES(65.95)S(65.95)DDEDERPVIDGER	11	3	0.17356	0	0	0	0	0	0	0	0	0	0	0	0	0	0	#DIV/0!	#NAME?	#DIV/0!	#NAME?	0	0	0	0	0	0	0	0	0	0	0	0	0	0	0	0	0	0	0	0	0
Q4WKF7;B0XMK1;A0A0J5PQB9	538;538;538	Q4WKF7	1	2	S	T(0.003)IGVQADDDES(0.997)DDDAAGEEIGAQQGGDGWES(1)MDED	T(-24.68)IGVQADDDES(24.68)DDDAAGEEIGAQQGGDGWES(80.63)MDED	31	3	2.7501	0	0	0	0	0	0	0	0	0	0	0	0	0	0	#DIV/0!	#NAME?	#DIV/0!	#NAME?	0	0	0	0	0	0	0	0	0	0	0	0	0	0	0	0	0	0	0	0	0
A0A0J5PQS9;Q4WIA3;B0XTZ7	228;274;274	A0A0J5PQS9	1	1	S	S(1)ANVEDYDDDWD	S(71.93)ANVEDY(-71.93)DDDWD	1	2	0.057964	0	0	0	0	0	0	0	0	0	0	0	0	0	0	#DIV/0!	#NAME?	#DIV/0!	#NAME?	0	0	0	0	0	0	0	0	0	0	0	0	0	0	0	0	0	0	0	0	0
Q4WEM5;B0Y2V0;A1CZW3;A0A0J5PQZ5	279;279;279;279	Q4WEM5	1	2	S	NAFIT(1)NFPS(1)EQR	NAFIT(83.78)NFPS(83.78)EQR	9	2	-2.386	0	0	0	0	0	0	0	0	0	0	0	0	0	0	#DIV/0!	#NAME?	#DIV/0!	#NAME?	0	0	0	0	0	0	0	0	0	0	0	0	0	0	0	0	0	0	0	0	0
A0A0J5PR00;A1D0D8;Q4WE49;B0Y1Y7	163;163;163;163	A0A0J5PR00	1	2	S	EAMFS(1)DDEDLS(1)DAEEK	EAMFS(108.75)DDEDLS(108.75)DAEEK	5	2	-0.020117	113980000	0	113980000	0	0	0	0	0	0	0	0	0	0	0	#DIV/0!	#NAME?	#DIV/0!	#NAME?	0	0	0	0	0	0	0	0	0	0	0	0	0	0	0	0	0	0	0	0	0
Q4WHZ5;B0XUN8;A0A0J5PR21	249;249;256	Q4WHZ5	1	1	S	FEEYDEYDEDDAS(1)PAR	FEEY(-272.9)DEY(-188.45)DEDDAS(188.45)PAR	13	2	0.34049	0	0	0	0	0	0	0	0	0	0	0	0	0	0	#DIV/0!	#NAME?	#DIV/0!	#NAME?	0	0	0	0	0	0	0	0	0	0	0	0	0	0	0	0	0	0	0	0	0
A0A0J5PR74;B0Y341;A4DA11	4;4;4	A0A0J5PR74	1	2	S	ADS(1)DEEYVGEVS(1)DEENDVNGIR	ADS(104.48)DEEY(-104.48)VGEVS(151.88)DEENDVNGIR	3	2	-0.38749	0	0	0	0	0	0	0	0	0	0	0	0	0	0	#DIV/0!	#NAME?	#DIV/0!	#NAME?	0	0	0	0	0	0	0	0	0	0	0	0	0	0	0	0	0	0	0	0	0
A0A0J5PR74;B0Y341;A4DA11	13;13;13	A0A0J5PR74	1	2	S	ADS(1)DEEYVGEVS(1)DEENDVNGIR	ADS(104.48)DEEY(-104.48)VGEVS(151.88)DEENDVNGIR	12	2	-0.38749	0	0	0	0	0	0	0	0	0	0	0	0	0	0	#DIV/0!	#NAME?	#DIV/0!	#NAME?	0	0	0	0	0	0	0	0	0	0	0	0	0	0	0	0	0	0	0	0	0
Q4W9Z7;B0YEP9;A0A0J5PRC8	176;176;176	Q4W9Z7	1	4	S	RGDS(1)DDDS(1)DRPS(0.947)S(0.58)S(0.473)EGK	RGDS(67.38)DDDS(42.44)DRPS(9.94)S(0.99)S(-0.99)EGK	4	2	-0.019796	0	0	0	0	0	0	0	0	0	0	0	0	0	0	#DIV/0!	#NAME?	#DIV/0!	#NAME?	0	0	0	0	0	0	0	0	0	0	0	0	0	0	0	0	0	0	0	0	0
B0Y3E3;A0A0J5PRK3;Q4WTW8;A1CZD4	328;380;328;380	B0Y3E3	1	2	S	YT(0.154)YS(0.846)DDEDIFS(1)DEFPSTR	Y(-55.26)T(-7.41)Y(-55.26)S(7.41)DDEDIFS(98.84)DEFPS(-111.25)T(-112.23)R	11	2	-0.46206	0	0	0	0	0	0	0	0	0	0	0	0	0	0	#DIV/0!	#NAME?	#DIV/0!	#NAME?	0	0	0	0	0	0	0	0	0	0	0	0	0	0	0	0	0	0	0	0	0
B0Y3L3;A0A0J5PS44;Q4WU36	74;74;74	B0Y3L3	1	3	S	KADS(1)EDDS(1)DDDDS(0.999)EEEEDEFPVS(0.001)HELLIK	KADS(67.08)EDDS(55.88)DDDDS(32.57)EEEEDEFPVS(-32.57)HELLIK	4	3	-0.15921	0	0	0	0	0	0	0	0	0	0	0	0	0	0	#DIV/0!	#NAME?	#DIV/0!	#NAME?	0	0	0	0	0	0	0	0	0	0	0	0	0	0	0	0	0	0	0	0	0
Q4WUQ7;B0Y484;A0A0J5PSC8	994;994;994	Q4WUQ7	1	1	S	LSDANAQIS(1)PK	LS(-65.85)DANAQIS(65.85)PK	9	2	-0.80489	0	0	0	0	0	0	0	0	0	0	0	0	0	0	#DIV/0!	#NAME?	#DIV/0!	#NAME?	0	0	0	0	0	0	0	0	0	0	0	0	0	0	0	0	0	0	0	0	0
A0A0J5PSI8	15	A0A0J5PSI8	1	3	S	DLAGS(1)QEGS(1)S(1)DDEMEDALR	DLAGS(78.09)QEGS(78.09)S(78.09)DDEMEDALR	5	2	0.47897	0	0	0	0	0	0	0	0	0	0	0	0	0	0	#DIV/0!	#NAME?	#DIV/0!	#NAME?	0	0	0	0	0	0	0	0	0	0	0	0	0	0	0	0	0	0	0	0	0
A0A0J5PSI8	19	A0A0J5PSI8	1	3	S	DLAGS(1)QEGS(1)S(1)DDEMEDALR	DLAGS(78.09)QEGS(78.09)S(78.09)DDEMEDALR	9	2	0.47897	0	0	0	0	0	0	0	0	0	0	0	0	0	0	#DIV/0!	#NAME?	#DIV/0!	#NAME?	0	0	0	0	0	0	0	0	0	0	0	0	0	0	0	0	0	0	0	0	0
A1DE69;A0A0J5PT14;Q4WV87;B0Y0W6	289;289;330;330	A1DE69	1	2	S	EDELDPPS(1)ES(1)E	EDELDPPS(58.6)ES(58.6)E	10	2	-0.031275	0	0	0	0	0	0	0	0	0	0	0	0	0	0	#DIV/0!	#NAME?	#DIV/0!	#NAME?	0	0	0	0	0	0	0	0	0	0	0	0	0	0	0	0	0	0	0	0	0
Q4WFT5;B0XX09;A0A0J5PT77	355;355;355	Q4WFT5	1	1	S	AMEETDEAAELQDEGMWS(1)D	AMEET(-143.41)DEAAELQDEGMWS(143.41)D	18	2	0.26715	0	0	0	0	0	0	0	0	0	0	0	0	0	0	#DIV/0!	#NAME?	#DIV/0!	#NAME?	0	0	0	0	0	0	0	0	0	0	0	0	0	0	0	0	0	0	0	0	0
Q4WVK0;B0Y1E5;A0A0J5PT98	233;233;233	Q4WVK0	1	1	S	NYDNDDFDS(1)DEDDDEVELIK	NY(-140.77)DNDDFDS(140.77)DEDDDEVELIK	9	2	0.18779	0	0	0	0	0	0	0	0	0	0	0	0	0	0	#DIV/0!	#NAME?	#DIV/0!	#NAME?	0	0	0	0	0	0	0	0	0	0	0	0	0	0	0	0	0	0	0	0	0
Q4WFN8;B0XWP5;A0A0J5PTS6	45;45;45	Q4WFN8	1	2	S	GDHHS(1)DEES(1)NEEVQESETPDLK	GDHHS(96.2)DEES(88.52)NEEVQES(-88.52)ET(-99.13)PDLK	5	3	0.65458	0	0	0	0	0	0	0	0	0	0	0	0	0	0	#DIV/0!	#NAME?	#DIV/0!	#NAME?	0	0	0	0	0	0	0	0	0	0	0	0	0	0	0	0	0	0	0	0	0
Q4WFN8;B0XWP5;A0A0J5PTS6	49;49;49	Q4WFN8	1	2	S	GDHHS(1)DEES(1)NEEVQESETPDLK	GDHHS(96.2)DEES(88.52)NEEVQES(-88.52)ET(-99.13)PDLK	9	3	0.65458	0	0	0	0	0	0	0	0	0	0	0	0	0	0	#DIV/0!	#NAME?	#DIV/0!	#NAME?	0	0	0	0	0	0	0	0	0	0	0	0	0	0	0	0	0	0	0	0	0
Q4WY51;A0A0J5PU71;B0XXA4;A1D6P3	417;417;418;415	Q4WY51	1	1;2	S	SVEDDDMES(1)EDDDDDSILGK	S(-149.94)VEDDDMES(149.94)EDDDDDS(-151.64)ILGK	9	2	0.67629	0	0	0	0	0	0	0	0	0	0	0	0	0	0	#DIV/0!	#NAME?	#DIV/0!	#NAME?	0	0	0	0	0	0	0	0	0	0	0	0	0	0	0	0	0	0	0	0	0
Q4WY51;A0A0J5PU71;B0XXA4;A1D6P3	424;424;425;422	Q4WY51	1	2	S	SVEDDDMES(1)EDDDDDS(1)ILGK	S(-132.17)VEDDDMES(132.17)EDDDDDS(273.41)ILGK	16	2	1.3212	0	0	0	0	0	0	0	0	0	0	0	0	0	0	#DIV/0!	#NAME?	#DIV/0!	#NAME?	0	0	0	0	0	0	0	0	0	0	0	0	0	0	0	0	0	0	0	0	0
Q4WY33;B0XXC3;A1D6R2;A0A0J5PU91	103;103;103;103	Q4WY33	1	1;2	S	ASYNAAQDEDEEES(1)S(1)	AS(-137.79)Y(-138.7)NAAQDEDEEES(137.88)S(137.79)	14	2	1.6138	0	0	0	0	0	0	0	0	0	0	0	0	0	0	#DIV/0!	#NAME?	#DIV/0!	#NAME?	0	0	0	0	0	0	0	0	0	0	0	0	0	0	0	0	0	0	0	0	0
Q4WY33;B0XXC3;A1D6R2;A0A0J5PU91	104;104;104;104	Q4WY33	1	1;2	S	ASYNAAQDEDEEES(1)S(1)	AS(-137.79)Y(-138.7)NAAQDEDEEES(137.88)S(137.79)	15	2	1.6138	0	0	0	0	0	0	0	0	0	0	0	0	0	0	#DIV/0!	#NAME?	#DIV/0!	#NAME?	0	0	0	0	0	0	0	0	0	0	0	0	0	0	0	0	0	0	0	0	0
O43102;B0Y381;A0A0J5PUE2	483;483;483	O43102	1	2	S	SKQEKEDS(1)DDS(1)D	S(-135.47)KQEKEDS(135.47)DDS(164.13)D	8	2	0.17512	0	0	0	0	0	0	0	0	0	0	0	0	0	0	#DIV/0!	#NAME?	#DIV/0!	#NAME?	0	0	0	0	0	0	0	0	0	0	0	0	0	0	0	0	0	0	0	0	0
O43102;B0Y381;A0A0J5PUE2	486;486;486	O43102	1	2	S	SKQEKEDS(1)DDS(1)D	S(-126.95)KQEKEDS(126.95)DDS(171.3)D	11	2	1.3716	0	0	0	0	0	0	0	0	0	0	0	0	0	0	#DIV/0!	#NAME?	#DIV/0!	#NAME?	0	0	0	0	0	0	0	0	0	0	0	0	0	0	0	0	0	0	0	0	0
B0Y386;A0A0J5PUE7	23;23	B0Y386	1	1	S	DLDDDNDDDS(1)LFEALENEDDSAYR	DLDDDNDDDS(137.55)LFEALENEDDS(-137.55)AY(-144.31)R	10	3	0.22566	0	0	0	0	0	0	0	0	0	0	0	0	0	0	#DIV/0!	#NAME?	#DIV/0!	#NAME?	0	0	0	0	0	0	0	0	0	0	0	0	0	0	0	0	0	0	0	0	0
Q4WXD3;B0XY86;A0A0J5PUS4	212;212;212	Q4WXD3	1	1	S	TMDTIMEEDEDGEEES(1)PR	T(-85.49)MDT(-73.54)IMEEDEDGEEES(73.54)PR	16	2	0.73449	0	0	0	0	0	0	0	0	0	0	0	0	0	0	#DIV/0!	#NAME?	#DIV/0!	#NAME?	0	0	0	0	0	0	0	0	0	0	0	0	0	0	0	0	0	0	0	0	0
Q4WTR9;B0Y396;A0A0J5PVB0;A1CZI2	1104;1104;1104;1107	Q4WTR9	1	2	S	SSEIVEDS(1)DVEDEVHEAAAGDS(1)DQEMR	S(-66.76)S(-66.76)EIVEDS(66.76)DVEDEVHEAAAGDS(103)DQEMR	8	3	0.39915	0	0	0	0	0	0	0	0	0	0	0	0	0	0	#DIV/0!	#NAME?	#DIV/0!	#NAME?	0	0	0	0	0	0	0	0	0	0	0	0	0	0	0	0	0	0	0	0	0
Q4WTR9;B0Y396;A0A0J5PVB0;A1CZI2	1118;1118;1118;1121	Q4WTR9	1	2	S	SSEIVEDS(1)DVEDEVHEAAAGDS(1)DQEMR	S(-66.76)S(-66.76)EIVEDS(66.76)DVEDEVHEAAAGDS(103)DQEMR	22	3	0.39915	0	0	0	0	0	0	0	0	0	0	0	0	0	0	#DIV/0!	#NAME?	#DIV/0!	#NAME?	0	0	0	0	0	0	0	0	0	0	0	0	0	0	0	0	0	0	0	0	0
A0A0J5PVK5;A1CZB1;Q4WTZ0;B0Y3G7	409;410;457;457	A0A0J5PVK5	1	3	S	T(1)T(1)LIIAPVGVMS(1)NWR	T(62.53)T(62.53)LIIAPVGVMS(62.53)NWR	12	2	-3.5409	0	0	0	0	0	0	0	0	0	0	0	0	0	0	#DIV/0!	#NAME?	#DIV/0!	#NAME?	0	0	0	0	0	0	0	0	0	0	0	0	0	0	0	0	0	0	0	0	0
Q4WU74;B0Y3Q0;A0A0J5PVS4;A1DF84;A1CA76	1092;1092;1092;1092;1091	Q4WU74;A1CA76	1	1	S	DLLEGAEVLS(1)VR	DLLEGAEVLS(77.64)VR	10	2	1.0706	0	0	0	0	0	0	0	0	0	0	0	0	0	0	#DIV/0!	#NAME?	#DIV/0!	#NAME?	0	0	0	0	0	0	0	0	0	0	0	0	0	0	0	0	0	0	0	0	0
A0A0J5PVU6;Q4WU99;A1DF58;B0Y3S4;Q00083	1299;1299;1320;1299;1353	A0A0J5PVU6	1	5	S	RS(1)S(1)VS(1)S(1)FAS(1)ELEER	RS(65.42)S(65.42)VS(65.42)S(65.42)FAS(65.42)ELEER	2	2	-0.66198	0	0	0	0	0	0	0	0	0	0	0	0	0	0	#DIV/0!	#NAME?	#DIV/0!	#NAME?	0	0	0	0	0	0	0	0	0	0	0	0	0	0	0	0	0	0	0	0	0
A0A0J5PVU6;Q4WU99;A1DF58;B0Y3S4;Q00083	1300;1300;1321;1300;1354	A0A0J5PVU6	1	5	S	RS(1)S(1)VS(1)S(1)FAS(1)ELEER	RS(65.42)S(65.42)VS(65.42)S(65.42)FAS(65.42)ELEER	3	2	-0.66198	1508900	0	0	1508900	0	0	0	0	0	0	0	0	0	0	#DIV/0!	#NAME?	#DIV/0!	#NAME?	0	0	0	0	0	0	0	0	0	0	0	0	0	0	0	0	0	0	0	0	0
A0A0J5PVU6;Q4WU99;A1DF58;B0Y3S4;Q00083	1302;1302;1323;1302;1356	A0A0J5PVU6	1	5	S	RS(1)S(1)VS(1)S(1)FAS(1)ELEER	RS(65.42)S(65.42)VS(65.42)S(65.42)FAS(65.42)ELEER	5	2	-0.66198	1508900	0	0	1508900	0	0	0	0	0	0	0	0	0	0	#DIV/0!	#NAME?	#DIV/0!	#NAME?	0	0	0	0	0	0	0	0	0	0	0	0	0	0	0	0	0	0	0	0	0
A0A0J5PVU6;Q4WU99;A1DF58;B0Y3S4;Q00083	1303;1303;1324;1303;1357	A0A0J5PVU6	1	5	S	RS(1)S(1)VS(1)S(1)FAS(1)ELEER	RS(65.42)S(65.42)VS(65.42)S(65.42)FAS(65.42)ELEER	6	2	-0.66198	1508900	0	0	1508900	0	0	0	0	0	0	0	0	0	0	#DIV/0!	#NAME?	#DIV/0!	#NAME?	0	0	0	0	0	0	0	0	0	0	0	0	0	0	0	0	0	0	0	0	0
A0A0J5PVU6;Q4WU99;A1DF58;B0Y3S4;Q00083	1306;1306;1327;1306;1360	A0A0J5PVU6	1	5	S	RS(1)S(1)VS(1)S(1)FAS(1)ELEER	RS(65.42)S(65.42)VS(65.42)S(65.42)FAS(65.42)ELEER	9	2	-0.66198	1508900	0	0	1508900	0	0	0	0	0	0	0	0	0	0	#DIV/0!	#NAME?	#DIV/0!	#NAME?	0	0	0	0	0	0	0	0	0	0	0	0	0	0	0	0	0	0	0	0	0
Q4WUA9;B0Y3T4;A0A0J5PVV8	45;45;45	Q4WUA9	1	2	S	NTGEDDS(1)GS(1)EAVADR	NT(-76.65)GEDDS(76.65)GS(79.28)EAVADR	7	2	-0.45542	0	0	0	0	0	0	0	0	0	0	0	0	0	0	#DIV/0!	#NAME?	#DIV/0!	#NAME?	0	0	0	0	0	0	0	0	0	0	0	0	0	0	0	0	0	0	0	0	0
A1D679;Q4WYL7;B0XWF4;A0A0J5PWI2;A1CLC1	294;296;296;301;294	A1D679	1	4	S	ERENMEVS(1)GDES(1)MS(1)ES(1)DEGVPE	ERENMEVS(94.27)GDES(94.27)MS(94.27)ES(94.27)DEGVPE	8	2	-0.40223	0	0	0	0	0	0	0	0	0	0	0	0	0	0	#DIV/0!	#NAME?	#DIV/0!	#NAME?	0	0	0	0	0	0	0	0	0	0	0	0	0	0	0	0	0	0	0	0	0
A1D679;Q4WYL7;B0XWF4;A0A0J5PWI2;A1CLC1	298;300;300;305;298	A1D679	1	4	S	ERENMEVS(1)GDES(1)MS(1)ES(1)DEGVPE	ERENMEVS(94.27)GDES(94.27)MS(94.27)ES(94.27)DEGVPE	12	2	-0.40223	0	0	0	0	0	0	0	0	0	0	0	0	0	0	#DIV/0!	#NAME?	#DIV/0!	#NAME?	0	0	0	0	0	0	0	0	0	0	0	0	0	0	0	0	0	0	0	0	0
A1D679;Q4WYL7;B0XWF4;A0A0J5PWI2;A1CLC1	300;302;302;307;300	A1D679	1	4	S	ERENMEVS(1)GDES(1)MS(1)ES(1)DEGVPE	ERENMEVS(94.27)GDES(94.27)MS(94.27)ES(94.27)DEGVPE	14	2	-0.40223	0	0	0	0	0	0	0	0	0	0	0	0	0	0	#DIV/0!	#NAME?	#DIV/0!	#NAME?	0	0	0	0	0	0	0	0	0	0	0	0	0	0	0	0	0	0	0	0	0
A1D679;Q4WYL7;B0XWF4;A0A0J5PWI2;A1CLC1	302;304;304;309;302	A1D679	1	4	S	ERENMEVS(1)GDES(1)MS(1)ES(1)DEGVPE	ERENMEVS(94.27)GDES(94.27)MS(94.27)ES(94.27)DEGVPE	16	2	-0.40223	0	0	0	0	0	0	0	0	0	0	0	0	0	0	#DIV/0!	#NAME?	#DIV/0!	#NAME?	0	0	0	0	0	0	0	0	0	0	0	0	0	0	0	0	0	0	0	0	0
Q4WSY6;B0XQN8;A0A0J5PWM9	108;108;108	Q4WSY6	1	1	S	PAEDDDDMDLFGS(1)DEEEEDPEVVAQR	PAEDDDDMDLFGS(55.73)DEEEEDPEVVAQR	13	3	-2.9639	0	0	0	0	0	0	0	0	0	0	0	0	0	0	#DIV/0!	#NAME?	#DIV/0!	#NAME?	0	0	0	0	0	0	0	0	0	0	0	0	0	0	0	0	0	0	0	0	0
Q4WT06;B0XQL8;A0A0J5PWP8	315;315;315	Q4WT06	1	1	S	EVEEEDGDDDS(1)EQEWGGFADD	EVEEEDGDDDS(184.2)EQEWGGFADD	11	2	0.019526	0	0	0	0	0	0	0	0	0	0	0	0	0	0	#DIV/0!	#NAME?	#DIV/0!	#NAME?	0	0	0	0	0	0	0	0	0	0	0	0	0	0	0	0	0	0	0	0	0
Q4WVH3;B0Y1B8;A0A0J5PX52	594;594;594	Q4WVH3	1	2	S	KAQAPEDFS(1)DS(1)DPEEPDDPRK	KAQAPEDFS(49.77)DS(49.77)DPEEPDDPRK	9	3	0.31091	1181900	0	1181900	0	0	0	0	0	0	0	0	0	0	0	#DIV/0!	#NAME?	#DIV/0!	#NAME?	0	0	0	0	0	0	0	0	0	0	0	0	0	0	0	0	0	0	0	0	0
Q4WVH3;B0Y1B8;A0A0J5PX52	596;596;596	Q4WVH3	1	2	S	KAQAPEDFS(1)DS(1)DPEEPDDPRK	KAQAPEDFS(49.77)DS(49.77)DPEEPDDPRK	11	3	0.31091	1181900	0	1181900	0	0	0	0	0	0	0	0	0	0	0	#DIV/0!	#NAME?	#DIV/0!	#NAME?	0	0	0	0	0	0	0	0	0	0	0	0	0	0	0	0	0	0	0	0	0
Q4WZJ1;A0A0J5PX76	507;507	Q4WZJ1	1	1	S	MQVEGGAGGMEMDEDES(1)DDDAPK	MQVEGGAGGMEMDEDES(304.35)DDDAPK	17	2	0.11036	0	0	0	0	0	0	0	0	0	0	0	0	0	0	#DIV/0!	#NAME?	#DIV/0!	#NAME?	0	0	0	0	0	0	0	0	0	0	0	0	0	0	0	0	0	0	0	0	0
Q4WYK9;B0XWG2;A0A0J5PXN8;A1D688	488;488;488;488	Q4WYK9;A1D688	1	3	S	DDDS(1)S(1)DES(1)EEESSKK	DDDS(176.21)S(166.28)DES(100.6)EEES(-100.6)S(-137.86)KK	4	2	0.48998	0	0	0	0	0	0	0	0	0	0	0	0	0	0	#DIV/0!	#NAME?	#DIV/0!	#NAME?	0	0	0	0	0	0	0	0	0	0	0	0	0	0	0	0	0	0	0	0	0
Q4WYK9;B0XWG2;A0A0J5PXN8;A1D688	489;489;489;489	Q4WYK9;A1D688	1	3	S	DDDS(1)S(1)DES(1)EEESSKK	DDDS(176.21)S(166.28)DES(100.6)EEES(-100.6)S(-137.86)KK	5	2	0.48998	0	0	0	0	0	0	0	0	0	0	0	0	0	0	#DIV/0!	#NAME?	#DIV/0!	#NAME?	0	0	0	0	0	0	0	0	0	0	0	0	0	0	0	0	0	0	0	0	0
Q4WYK9;B0XWG2;A0A0J5PXN8;A1D688	492;492;492;492	Q4WYK9;A1D688	1	3	S	DDDS(1)S(1)DES(1)EEESSKK	DDDS(176.21)S(166.28)DES(100.6)EEES(-100.6)S(-137.86)KK	8	2	0.48998	0	0	0	0	0	0	0	0	0	0	0	0	0	0	#DIV/0!	#NAME?	#DIV/0!	#NAME?	0	0	0	0	0	0	0	0	0	0	0	0	0	0	0	0	0	0	0	0	0
Q4X054;B0XU47;A0A0J5PXQ0	583;583;583	Q4X054	1	1	S	LYSVPPNTFEEDDEAAEEQEEKAEDES(1)EE	LY(-87.09)S(-83.14)VPPNT(-72.81)FEEDDEAAEEQEEKAEDES(72.81)EE	27	3	0.082003	0	0	0	0	0	0	0	0	0	0	0	0	0	0	#DIV/0!	#NAME?	#DIV/0!	#NAME?	0	0	0	0	0	0	0	0	0	0	0	0	0	0	0	0	0	0	0	0	0
Q4WXR7;B0XXV6;A1D722;A0A0J5PYN1	813;813;813;813	Q4WXR7	1	2	S	AEDMFADS(1)DT(1)E	AEDMFADS(82.75)DT(82.75)E	8	2	0.0071943	0	0	0	0	0	0	0	0	0	0	0	0	0	0	#DIV/0!	#NAME?	#DIV/0!	#NAME?	0	0	0	0	0	0	0	0	0	0	0	0	0	0	0	0	0	0	0	0	0
A0A0J5PZA7;B0XQR4;Q6MYY8;E9R3C5;A1D2T1	1591;1172;1164;1164;1192	A0A0J5PZA7	1	3	S	NEHIS(1)DWDDVIS(1)S(1)GEDEKLVNR	NEHIS(44.64)DWDDVIS(44.64)S(44.64)GEDEKLVNR	5	3	0.38918	10726000	0	0	10726000	0	0	0	0	0	0	0	0	0	0	#DIV/0!	#NAME?	#DIV/0!	#NAME?	0	0	0	0	0	0	0	0	0	0	0	0	0	0	0	0	0	0	0	0	0
A0A0J5PZA7;B0XQR4;Q6MYY8;E9R3C5;A1D2T1	1598;1179;1171;1171;1199	A0A0J5PZA7	1	3	S	NEHIS(1)DWDDVIS(1)S(1)GEDEKLVNR	NEHIS(44.64)DWDDVIS(44.64)S(44.64)GEDEKLVNR	12	3	0.38918	10726000	0	0	10726000	0	0	0	0	0	0	0	0	0	0	#DIV/0!	#NAME?	#DIV/0!	#NAME?	0	0	0	0	0	0	0	0	0	0	0	0	0	0	0	0	0	0	0	0	0
A0A0J5PZA7;B0XQR4;Q6MYY8;E9R3C5;A1D2T1	1599;1180;1172;1172;1200	A0A0J5PZA7	1	3	S	NEHIS(1)DWDDVIS(1)S(1)GEDEKLVNR	NEHIS(44.64)DWDDVIS(44.64)S(44.64)GEDEKLVNR	13	3	0.38918	10726000	0	0	10726000	0	0	0	0	0	0	0	0	0	0	#DIV/0!	#NAME?	#DIV/0!	#NAME?	0	0	0	0	0	0	0	0	0	0	0	0	0	0	0	0	0	0	0	0	0
Q4X1T2;B0XRT6;A0A0J5PZM0	120;120;120	Q4X1T2	1	5	S	EIDADS(1)EGS(1)EDDS(1)S(1)EEES(1)DDEDEAAELMR	EIDADS(57.32)EGS(57.32)EDDS(57.32)S(57.32)EEES(57.32)DDEDEAAELMR	6	3	-1.9474	0	0	0	0	0	0	0	0	0	0	0	0	0	0	#DIV/0!	#NAME?	#DIV/0!	#NAME?	0	0	0	0	0	0	0	0	0	0	0	0	0	0	0	0	0	0	0	0	0
[truncated: 3,412 more rows]
[truncated: 23 more columns]

## Sheet: S4B_p<0.05_CR_mpkC x WT
Supplementary Table S4B - List of phosphosites identification comparing the mpkC null mutant with the wild-type strain in the presence of congo red (p<0.05).
[truncated: 158 more rows]
[truncated: 27 more columns]
