# Supplementary material for: The Aspergillus fumigatus Phosphoproteome Reveals Roles of High-Osmolarity Glycerol Mitogen-Activated Protein Kinases in Promoting Cell Wall Damage and Caspofungin Tolerance
Source: mBio. 2020 Feb 4;11(1):e02962-19. doi: 10.1128/mBio.02962-19 (PMC7002344; doi:10.1128/mBio.02962-19)
Supplement: TABLE S5 [file mBio.02962-19-st005.xlsx]

## Sheet: S5A_Total_T0_mpkC x WT
Supplementary Table S5A - Complete list of phosphosites identification comparing the mpkC null mutant with the wild-type strain
Proteins	Positions within proteins	Leading proteins	Localization prob	Number of Phospho (STY)	Amino acid	Phospho (STY) Probabilities	Phospho (STY) Score diffs	Position in peptide	Charge	Mass error [ppm]	Intensity	Intensity___1	Intensity___2	Intensity___3	Intensity 27Phospho09_WT4	Intensity 27Phospho08_WT3	Intensity 14Phospho01_WT5	Intensity 14Phospho02_WT6	Intensity 14Phospho03_WT7	Intensity 27Phospho01_WT2	Intensity 27Phospho03_mpkc1	Intensity 27Phospho04_mpkc2	Intensity 27Phospho12_mpkc3	Intensity 27Phospho13_mpkc4	Avera WT	Avera MpkC	Ratio	p-value	Log Ratio	log neg p-value	Intensity 14Phospho01_WT5___1	Intensity 14Phospho01_WT5___2	Intensity 14Phospho01_WT5___3	Intensity 14Phospho02_WT6___1	Intensity 14Phospho02_WT6___2	Intensity 14Phospho02_WT6___3	Intensity 14Phospho03_WT7___1	Intensity 14Phospho03_WT7___2	Intensity 14Phospho03_WT7___3	Intensity 27Phospho01_WT2___1	Intensity 27Phospho01_WT2___2	Intensity 27Phospho01_WT2___3	Intensity 27Phospho03_mpkc1___1	Intensity 27Phospho03_mpkc1___2	Intensity 27Phospho03_mpkc1___3	Intensity 27Phospho04_mpkc2___1	Intensity 27Phospho04_mpkc2___2	Intensity 27Phospho04_mpkc2___3	Intensity 27Phospho08_WT3___1
Q4WJI7;B0XPE7;A0A0J5PKN7	201;201;207	Q4WJI7	1	1	S	EHSIQGTSQPLAS(1)PIEPANGEESGLSK	EHS(-131.14)IQGT(-95.14)S(-83.57)QPLAS(83.57)PIEPANGEES(-104.07)GLS(-114.93)K	13	3	-0.14936	39509000	39509000	0	0	0	0	0	0	0	0	12786000	9622500	8338400	6744600	0	9372875	#DIV/0!	#NAME?	#DIV/0!	#NAME?	0	0	0	0	0	0	0	0	0	0	0	0	12786000	0	0	9622500	0	0	0
Q4WLH7;B0XM77;A0A0J5Q858	11;11;11	Q4WLH7	1	1	S	RDS(1)EDVEPLVK	RDS(62.68)EDVEPLVK	3	2	-4.3384	24238000	24238000	0	0	1841600	0	0	0	0	1880900	6564700	3523200	5363500	4123400	620417	4893700	7.88776	#NAME?	2.97962	#NAME?	0	0	0	0	0	0	0	0	0	1880900	0	0	6564700	0	0	3523200	0	0	0
Q4WDI5;B0YCW4;A0A0J5SE44	532;532;532	Q4WDI5	1	1	S	RGS(1)VVGVPTGEELK	RGS(80.98)VVGVPT(-80.98)GEELK	3	2	0.79681	16349000	16349000	0	0	2300400	0	648180	0	539230	0	2841900	3456200	3252200	2076500	581302	2906700	5.00033	#NAME?	2.32202	#NAME?	648180	0	0	0	0	0	539230	0	0	0	0	0	2841900	0	0	3456200	0	0	0
Q4WRZ0;B0XMT9;A0A0J5Q0N2	724;724;724	Q4WRZ0	1	2	S	LS(0.058)DS(0.942)NAS(1)LAADGSTLVEK	LS(-12.09)DS(12.09)NAS(73.85)LAADGS(-73.85)T(-88.63)LVEK	7	2	0.33551	29554000	0	29554000	0	4343700	0	0	0	0	0	5367300	7374600	6715700	3025900	723950	5620875	7.76418	#NAME?	2.95683	#NAME?	0	0	0	0	0	0	0	0	0	0	0	0	0	5367300	0	0	7374600	0	0
A0A0J5PU42;Q4WEP1;B0Y2X6	88;91;91	A0A0J5PU42	1	1	S	GHDEQIS(1)PR	GHDEQIS(68.36)PR	7	2	0.79947	71555000	71555000	0	0	0	1816700	0	961670	0	0	23644000	10165000	10546000	5736400	463062	12522850	27.0436	#NAME?	4.75721	#NAME?	0	0	0	961670	0	0	0	0	0	0	0	0	23644000	0	0	10165000	0	0	1816700
A0A0J5PWH8;Q4WT75;B0XQE8;A1D352	1376;1388;1388;1388	A0A0J5PWH8	1	1;2;3	S	KLS(1)DAS(1)S(1)EDIR	KLS(115.8)DAS(115.8)S(115.8)EDIR	3	2	0.58446	11710000	0	10558000	1152300	0	0	0	0	0	1756300	2454400	1325300	3223500	1646000	292717	2162300	7.38701	#NAME?	2.88499	#NAME?	0	0	0	0	0	0	0	0	0	0	1756300	0	0	2454400	0	0	1325300	0	0
A1DLX2;A0A0J5PFB3;Q4WDI1;B0YCW8	1191;1191;1191;1191	A1DLX2	1	1	S	SEDLLGS(1)DDDEVEDQSIK	S(-72.19)EDLLGS(72.19)DDDEVEDQS(-127.46)IK	7	2	-0.34966	11260000	11260000	0	0	0	0	0	0	0	0	3477100	3567000	2868800	0	0	2478225	#DIV/0!	#NAME?	#DIV/0!	#NAME?	0	0	0	0	0	0	0	0	0	0	0	0	3477100	0	0	3567000	0	0	0
Q4WQM3;A0A0J5Q0G4;B0Y4T5;A1CW15	1604;1603;1604;1622	Q4WQM3	1	1	S	AS(1)PDQVDVEHDH	AS(101.45)PDQVDVEHDH	2	2	-0.76642	74615000	74615000	0	0	0	0	0	0	1710800	10588000	21297000	10897000	12408000	7671700	2049800	13068425	6.37546	#NAME?	2.67253	#NAME?	0	0	0	0	0	0	1710800	0	0	10588000	0	0	21297000	0	0	10897000	0	0	0
Q4WVW4;B0Y248;A1DDH8;A0A0J5SYH5	544;544;544;544	Q4WVW4	1	1	S	NIES(1)DEEDGEDGEAEVIALAR	NIES(93.37)DEEDGEDGEAEVIALAR	4	3	-0.75684	175700000	175700000	0	0	0	2680200	1408300	0	652820	2821300	10083000	6599200	4737700	2592600	1.26044e+06	6003125	4.76273	#NAME?	2.25179	#NAME?	1408300	0	0	0	0	0	652820	0	0	2821300	0	0	10083000	0	0	6599200	0	0	2680200
A0A0J5Q344;Q4X0U9;B0XSP5	993;1011;1011	A0A0J5Q344	1	1	S	EKPDIEDAIDES(1)DEAEVLEDDAQDNDESEELDLK	EKPDIEDAIDES(102.05)DEAEVLEDDAQDNDES(-102.05)EELDLK	12	3	-1.1373	45139000	45139000	0	0	0	0	0	0	0	0	7462900	3813800	5710100	0	0	4246700	#DIV/0!	#NAME?	#DIV/0!	#NAME?	0	0	0	0	0	0	0	0	0	0	0	0	7462900	0	0	3813800	0	0	0
Q4WG55;B0YC92;A0A0J5PL26	306;306;306	Q4WG55	1	1;2	S	RDS(1)T(1)PIEDEDAK	RDS(146.1)T(146.1)PIEDEDAK	3	2	0.22174	27726000	23792000	3934300	0	0	711140	0	0	0	3195900	2412500	3046900	7104600	4069600	651173	4158400	6.38601	#NAME?	2.67492	#NAME?	0	0	0	0	0	0	0	0	0	2032700	1163200	0	2412500	0	0	3046900	0	0	711140
Q4WBL6;B0YA94;A0A0J5PNG6	2;2;2	Q4WBL6	1	1	S	S(1)EVAQNSPAEVQAK	S(73.19)EVAQNS(-73.19)PAEVQAK	1	2	0.041704	24053000	24053000	0	0	2785500	0	719380	0	0	2961100	7054900	3635000	3778500	3118500	1.07766e+06	4396725	4.07987	#NAME?	2.02852	#NAME?	719380	0	0	0	0	0	0	0	0	2961100	0	0	7054900	0	0	3635000	0	0	0
Q4WK59;B0XN13;A0A0J5PLT8;A1D4Q4	218;218;210;218	Q4WK59	1	1	S	DGEEYADEMS(1)EIILDDKEGYIGEK	DGEEY(-109)ADEMS(109)EIILDDKEGY(-155.09)IGEK	10	3	0.19931	360100000	360100000	0	0	9824300	6915500	0	0	0	1883900	28818000	3836600	18860000	20967000	3103950	18120400	5.83785	#NAME?	2.54544	#NAME?	0	0	0	0	0	0	0	0	0	1883900	0	0	28818000	0	0	3836600	0	0	6915500
A0A0J5PFJ4;Q4WD95;B0YD54;A1DLN3	827;827;827;830	A0A0J5PFJ4	1	2;3	S	SQTQS(1)PSQTLS(1)PR	S(-103.18)QT(-70.58)QS(52.79)PS(-52.79)QT(-89.48)LS(92.83)PR	11	2	0.3588	35626000	0	33161000	2465300	2530500	3714300	0	0	0	4336400	6843000	3840800	5869700	5141400	1.76353e+06	5423725	3.07549	#NAME?	1.62082	#NAME?	0	0	0	0	0	0	0	0	0	0	3405700	930610	0	6843000	0	0	3840800	0	0
Q4WXB5;B0XYA3;A0A0J5PV11;A1D7F9	15;15;15;15	Q4WXB5	1	1	S	RPS(1)QAENQTVLK	RPS(104.07)QAENQT(-104.07)VLK	3	2	0.010851	258090000	258090000	0	0	12356000	3578000	0	635420	1185600	0	40896000	0	40300000	33615000	2959170	28702750	9.69959	#NAME?	3.27792	#NAME?	0	0	0	635420	0	0	1185600	0	0	0	0	0	40896000	0	0	0	0	0	3578000
Q4WTG4;B0XQ61	237;237	Q4WTG4	1	2	T	ERLS(1)AT(1)PDTVK	ERLS(128.39)AT(83.83)PDT(-83.83)VK	6	2	-0.11814	29795000	0	29795000	0	3202800	0	0	963030	0	0	11862000	3446800	7623700	2696300	694305	6407200	9.22822	#NAME?	3.20605	#NAME?	0	0	0	0	963030	0	0	0	0	0	0	0	0	11862000	0	0	3446800	0	0
Q4WTG4;B0XQ61	235;235	Q4WTG4	1	1;2	S	ERLS(1)AT(1)PDTVK	ERLS(128.39)AT(83.83)PDT(-83.83)VK	4	2	-0.11814	30187000	392170	29795000	0	3202800	0	0	963030	0	0	12254000	3446800	7623700	2696300	694305	6505200	9.36937	#NAME?	3.22795	#NAME?	0	0	0	0	963030	0	0	0	0	0	0	0	392170	11862000	0	0	3446800	0	0
A0A0J5Q2C3;Q4WN71;B0Y7C7	34;34;34	A0A0J5Q2C3	1	1;2	S	GRS(1)PIGSDATGTSR	GRS(81.98)PIGS(-81.98)DAT(-95.18)GT(-120.94)S(-127.47)R	3	2	-1.9463	105100000	103300000	1800000	0	0	6801700	0	0	0	5965500	19484000	1800000	20570000	12319000	2.12787e+06	13543250	6.36471	#NAME?	2.67009	#NAME?	0	0	0	0	0	0	0	0	0	5965500	0	0	19484000	0	0	0	1800000	0	6801700
P97995;Q4X0H6;B0XTE0;A0A0J5PYJ4;A1DHQ0;A1C721	465;819;819;819;817;822	P97995	1	1	S	LLNPADQS(1)PGAFIYGDEAK	LLNPADQS(88.43)PGAFIY(-88.43)GDEAK	8	2	0.62846	39923000	39923000	0	0	0	3539000	0	1416800	1589000	4265100	6093200	5811100	3094900	4717300	1801650	4929125	2.73589	#NAME?	1.45201	#NAME?	0	0	0	1416800	0	0	1589000	0	0	4265100	0	0	6093200	0	0	5811100	0	0	3539000
Q4WU36;B0Y3L3;A0A0J5PS44	577;577;577	Q4WU36	1	1	S	ELS(1)DDEEEQEPNK	ELS(104.94)DDEEEQEPNK	3	2	-1.5208	79720000	79720000	0	0	0	0	1018100	812590	577690	5793500	22332000	2041900	15127000	8298000	1366980	11949725	8.7417	#NAME?	3.12791	#NAME?	1018100	0	0	812590	0	0	577690	0	0	5793500	0	0	22332000	0	0	2041900	0	0	0
A0A0J5PFJ4	336	A0A0J5PFJ4	1	1	S	NFPS(1)EEDLAAR	NFPS(68.89)EEDLAAR	4	2	-1.0094	25632000	25632000	0	0	0	3237100	0	0	0	1716200	4572000	2241900	3137000	2617100	825550	3142000	3.80595	#NAME?	1.92826	#NAME?	0	0	0	0	0	0	0	0	0	1716200	0	0	4572000	0	0	2241900	0	0	3237100
Q4WTU1;B0Y3B8;A1CZF9;A0A0J5PRH7	452;452;454;455	Q4WTU1	1	1	S	SASETQQVHDAEAFELQGLIS(1)DEEDEDVPGNR	S(-75.61)AS(-75.61)ET(-75.74)QQVHDAEAFELQGLIS(75.61)DEEDEDVPGNR	21	3	0.32036	19347000	19347000	0	0	0	0	0	0	0	0	6581000	0	6693800	1875800	0	3787650	#DIV/0!	#NAME?	#DIV/0!	#NAME?	0	0	0	0	0	0	0	0	0	0	0	0	6581000	0	0	0	0	0	0
Q4WVA4;B0Y0Y5;A0A0J5PWY4;A1DE50;A1CB92	170;170;173;170;169	Q4WVA4	1	1	T	ALLDPTEIPQT(1)PK	ALLDPT(-85.16)EIPQT(85.16)PK	11	2	0.35598	128380000	128380000	0	0	8116400	6426200	6225300	3479500	3150900	9686000	15890000	20407000	13130000	5837900	6.18072e+06	13816225	2.23538	#NAME?	1.16052	#NAME?	6225300	0	0	3479500	0	0	3150900	0	0	9686000	0	0	15890000	0	0	20407000	0	0	6426200
A1D7G1;Q4WXB3;B0XYA5;A0A0J5PXN6	105;105;105;105	A1D7G1	1	1	S	RLS(1)EQPEER	RLS(62.14)EQPEER	3	2	1.4631	10151000	10151000	0	0	0	0	0	0	0	2350100	2534200	2411900	1900400	954070	391683	1.95014e+06	4.97888	#NAME?	2.31582	#NAME?	0	0	0	0	0	0	0	0	0	2350100	0	0	2534200	0	0	2411900	0	0	0
A0A0J5PXU5;Q4X093;B0XTT7	482;494;494	A0A0J5PXU5	1	1;2	S	FADKEDDAEPVDDDS(1)S(1)FEEIPKPTER	FADKEDDAEPVDDDS(106.96)S(93.31)FEEIPKPT(-93.31)ER	16	3	-1.1258	1725700000	1152000000	573670000	0	94241000	34261000	0	0	0	30049000	175770000	66600000	141170000	50688000	2.64252e+07	108557000	4.10809	#NAME?	2.03847	#NAME?	0	0	0	0	0	0	0	0	0	23671000	6378000	0	135630000	40134000	0	60473000	6127100	0	28430000
Q4WTT9;O43121;B0Y3B6;A0A0J5PVF9	14;14;14;14	Q4WTT9	1	1	S	EKS(1)LEDLQVATLEK	EKS(174.23)LEDLQVAT(-174.23)LEK	3	2	-0.8227	76799000	76799000	0	0	0	0	0	2980000	0	5870000	20814000	20113000	3856100	4202200	1475000	12246325	8.30259	#NAME?	3.05356	#NAME?	0	0	0	2980000	0	0	0	0	0	5870000	0	0	20814000	0	0	20113000	0	0	0
Q4WPV0;B0Y6P1;A0A0J5PGF7;A1CWR3	3;3;3;3	Q4WPV0	1	1	T	AT(1)PPPEAPPVVK	AT(73.08)PPPEAPPVVK	2	2	0.53844	300630000	300630000	0	0	15159000	9835400	1734700	1392900	1438100	3772100	20035000	10591000	15265000	12548000	5.55537e+06	14609750	2.62984	#NAME?	1.39498	#NAME?	1734700	0	0	1392900	0	0	1438100	0	0	3772100	0	0	20035000	0	0	10591000	0	0	9835400
A0A0J5Q4Y7;B0Y4K5;Q4WQD6;E9QTX0	432;424;432;432	A0A0J5Q4Y7	1	1;2	T	EAAAQS(1)PAAET(1)PAGK	EAAAQS(75.45)PAAET(75.45)PAGK	11	2	-0.46924	26328000	15834000	10493000	0	694880	3176300	0	0	0	1375600	6463300	2610200	3944600	1704300	874463	3680600	4.20898	#NAME?	2.07347	#NAME?	0	0	0	0	0	0	0	0	0	693230	682370	0	4103900	2359400	0	1504000	1106300	0	1538100
A0A0J5PUH8;A1D6X6;Q4WXW4;B0XXQ3	156;159;183;183	A0A0J5PUH8	1	1;2	S	AAENLAQNES(1)EPQT(1)PANEEPAEPAEK	AAENLAQNES(175.99)EPQT(175.99)PANEEPAEPAEK	10	3	-0.18246	4989300000	2524300000	2465000000	0	607010000	54169000	104510000	47751000	60159000	218570000	1147300000	441980000	698360000	353680000	1.82028e+08	660330000	3.62763	#NAME?	1.85903	#NAME?	59375000	45136000	0	30419000	17333000	0	34130000	26029000	0	115830000	102750000	0	422330000	725020000	0	248450000	193530000	0	0
A1CYZ5;B0XUA4;A0A0J5SK99	189;249;249	A1CYZ5	1	1	S	RRES(1)LDEEQNLTGEGMEGER	RRES(137.56)LDEEQNLT(-137.56)GEGMEGER	4	3	-0.088756	40595000	40595000	0	0	0	1460200	0	0	0	0	2742600	0	1721200	3178300	243367	1910525	7.8504	#NAME?	2.97277	#NAME?	0	0	0	0	0	0	0	0	0	0	0	0	2742600	0	0	0	0	0	1460200
Q4X247;B0XW67;A0A0J5Q2S5	197;197;197	Q4X247	1	1	S	GGEGQDFDES(1)PPKR	GGEGQDFDES(60.63)PPKR	10	2	-1.3531	9462400	9462400	0	0	1389000	0	0	0	0	0	0	3800300	1866200	2406900	231500	2018350	8.71857	#NAME?	3.12409	#NAME?	0	0	0	0	0	0	0	0	0	0	0	0	0	0	0	3800300	0	0	0
Q4WW00;B0Y284;A0A0J5Q631	172;172;172	Q4WW00	1	1	S	LGANLGGGAEGEGAEGDES(1)DEEMPELEGDSK	LGANLGGGAEGEGAEGDES(141.01)DEEMPELEGDS(-141.01)K	19	3	-0.58446	16266000000	16266000000	0	0	116560000	30760000	35809000	14406000	0	324280000	669830000	606650000	239590000	118310000	8.69692e+07	408595000	4.69816	#NAME?	2.2321	#NAME?	35809000	0	0	14406000	0	0	0	0	0	324280000	0	0	669830000	0	0	606650000	0	0	30760000
Q8NJM0;E9RA77;B0Y8F5;A0A0J5Q3F8	9;9;9;9	Q8NJM0	1	1	S	S(1)LNADEQTYHGR	S(66.64)LNADEQT(-66.64)Y(-79.31)HGR	1	2	-1.5514	24847000	24847000	0	0	0	0	0	0	0	3838000	9156900	4732100	2582700	1827600	639667	4574825	7.15189	#NAME?	2.83832	#NAME?	0	0	0	0	0	0	0	0	0	3838000	0	0	9156900	0	0	4732100	0	0	0
Q4W9S8;B0YEH1;A0A0J5PR49;A1D9P1	68;68;68;68	Q4W9S8	1	1;2	S	FLKDVAS(1)DS(1)EEEEEEEK	FLKDVAS(128.01)DS(128.01)EEEEEEEK	9	2	3.8095	3241800000	2061600	3239700000	0	100940000	68751000	9155100	0	0	74591000	288780000	98205000	129330000	93285000	4.22395e+07	152400000	3.608	#NAME?	1.8512	#NAME?	1279400	7875800	0	0	0	0	0	0	0	0	74591000	0	0	288780000	0	0	98205000	0	0
Q4W9S8;B0YEH1;A0A0J5PR49;A1D9P1	66;66;66;66	Q4W9S8	1	1;2	S	FLKDVAS(1)DS(1)EEEEEEEK	FLKDVAS(128.01)DS(128.01)EEEEEEEK	7	2	3.8095	3246300000	6522300	3239700000	0	100940000	68751000	7875800	0	0	74591000	290900000	98205000	129330000	93285000	42026300	152930000	3.63891	#NAME?	1.86351	#NAME?	0	7875800	0	0	0	0	0	0	0	0	74591000	0	2117900	288780000	0	0	98205000	0	0
Q4WHN7;B0XV61;A0A0J5PMI2	314;314;314	Q4WHN7	1	1	S	NAS(1)LTNLAGPDGLR	NAS(74.29)LT(-74.29)NLAGPDGLR	3	2	-1.8923	45314000	45314000	0	0	0	3863500	605900	1507900	1530600	0	13494000	17277000	3929100	1599800	1.25132e+06	9074975	7.25234	#NAME?	2.85845	#NAME?	605900	0	0	1507900	0	0	1530600	0	0	0	0	0	13494000	0	0	17277000	0	0	3863500
B0XTZ4;A0A0J5PLW2;Q4WIA6;A1CYV4;A1CF81	1404;1404;1404;1404;1409	B0XTZ4	1	1;2	S	ADS(1)AVS(1)QDDPFPDNR	ADS(115.2)AVS(115.2)QDDPFPDNR	6	2	-1.3941	34185000	17360000	16826000	0	2829900	2972100	0	0	0	3347500	4687000	3900800	2914400	3704000	1.52492e+06	3801550	2.49296	#NAME?	1.31786	#NAME?	0	0	0	0	0	0	0	0	0	1970700	1376800	0	2264600	2422400	0	3900800	0	0	0
Q4WU42;B0Y3L9;A0A0J5PVQ0	2;2;2	Q4WU42	1	1	S	S(1)AAAENQADNK	S(115.12)AAAENQADNK	1	2	-1.0762	30117000	30117000	0	0	0	0	0	0	0	2587600	3797400	0	8240900	3996900	431267	4008800	9.29541	#NAME?	3.21652	#NAME?	0	0	0	0	0	0	0	0	0	2587600	0	0	3797400	0	0	0	0	0	0
Q4WMH1;B0Y837;A0A0J5Q352;A1DN45;A1CTH0	555;555;643;643;664	Q4WMH1	1	1;2;3	S	GYQSGGAS(1)DS(1)EGGR	GY(-108.95)QS(-73.11)GGAS(76.5)DS(73.11)EGGR	8	2	-0.21144	373140000	316940000	56198000	0	13509000	23423000	0	6251700	5526000	19305000	109780000	36581000	34105000	24417000	1.13358e+07	51220750	4.5185	#NAME?	2.17584	#NAME?	0	0	0	6251700	0	0	5526000	0	0	14740000	4564900	0	109780000	0	0	28336000	8244200	0	19313000
A0A0J5SHZ7;A1DB69;A1C3Z7	329;335;337	A0A0J5SHZ7;A1C3Z7	1	1	T	DAET(1)DGEAEKPAK	DAET(136.33)DGEAEKPAK	4	2	0.41009	36342000	36342000	0	0	1186000	0	0	0	0	3016900	10635000	6545600	4021800	0	700483	5300600	7.56706	#NAME?	2.91973	#NAME?	0	0	0	0	0	0	0	0	0	3016900	0	0	10635000	0	0	6545600	0	0	0
Q4WPP7;B0Y6I9;A0A0J5PE51;Q5BBM9;A1CHU6;A0A1U8QM11;A1CWW4	14;14;14;14;14;14;14	Q4WPP7	1	1;2	S	WDALELS(1)DDS(1)DIEVHPNVDKR	WDALELS(76.19)DDS(76.19)DIEVHPNVDKR	7	3	-0.051649	1610400000	5896900	1604500000	0	25216000	15524000	0	0	0	3843800	23495000	17120000	41885000	17020000	7.43063e+06	24880000	3.3483	#NAME?	1.74343	#NAME?	0	0	0	0	0	0	0	0	0	0	3843800	0	3062700	20433000	0	0	17120000	0	0
A0A0J5PVU6;Q4WU99;A1DF58	1135;1135;1156	A0A0J5PVU6	1	1	S	RQS(1)NQADSGAQTILSSK	RQS(87.96)NQADS(-87.96)GAQT(-111.76)ILS(-156.64)S(-169.36)K	3	2	-0.15118	25018000	25018000	0	0	0	2629500	0	0	0	0	9586300	0	7189800	2593600	438250	4842425	11.0495	#NAME?	3.4659	#NAME?	0	0	0	0	0	0	0	0	0	0	0	0	9586300	0	0	0	0	0	2629500
Q4WI19;A0A0J5PM44;B0XUE6	613;613;613	Q4WI19	1	1;2	S	AAPEAS(1)PAVQAS(1)PIPGEK	AAPEAS(112.44)PAVQAS(112.44)PIPGEK	12	2	1.6443	45639000	43145000	2494500	0	4118200	3418900	0	0	0	2412500	6984700	3602800	6274100	2376300	1.65827e+06	4809475	2.9003	#NAME?	1.5362	#NAME?	0	0	0	0	0	0	0	0	0	2412500	0	0	6984700	0	0	3602800	0	0	3418900
Q4WXT3;B0XXU0;A0A0J5PYM1	365;365;365	Q4WXT3	1	1	S	LVGES(1)PLR	LVGES(74.84)PLR	5	2	-0.2487	74244000	74244000	0	0	9402000	10760000	0	0	0	1221800	12344000	7369000	13896000	8492300	3.56397e+06	10525325	2.95326	#NAME?	1.56231	#NAME?	0	0	0	0	0	0	0	0	0	1221800	0	0	12344000	0	0	7369000	0	0	10760000
Q4WGA0;B0YCD9;A0A0J5PK20;A1DC95;A1CDB7	772;772;866;867;866	Q4WGA0	1	1;2	S	RNS(1)LAES(1)EPK	RNS(111.31)LAES(111.31)EPK	3	2	-0.99885	36074000	28451000	7623400	0	0	0	0	0	387620	4285600	10396000	6861500	1748600	2071300	778870	5269350	6.76538	#NAME?	2.75817	#NAME?	0	0	0	0	0	0	387620	0	0	2857100	1428500	0	7452000	2943700	0	3610200	3251300	0	0
A1CYN1;B0XTK4;A0A0J5SX54;Q4WIH6	1083;1105;1105;1105	A1CYN1	1	1	S	APS(1)VEPEGTAK	APS(76.64)VEPEGT(-76.64)AK	3	2	-0.66	20163000	20163000	0	0	0	0	0	0	0	1758000	4957600	0	2781700	2014200	293000	2438375	8.3221	#NAME?	3.05695	#NAME?	0	0	0	0	0	0	0	0	0	1758000	0	0	4957600	0	0	0	0	0	0
Q4WTK0;B0XQ25;A0A0J5PWT7;A1CQK6	10;10;10;10	Q4WTK0	1	1;2	S	VDS(1)AIAGLSISPK	VDS(131.83)AIAGLS(-131.83)IS(-183.66)PK	3	2	-0.39296	1943000000	1852900000	90159000	0	16304000	3495700	0	1905800	0	42752000	523300000	450180000	53833000	19143000	1.07429e+07	261614000	24.3522	#NAME?	4.60598	#NAME?	0	0	0	1905800	0	0	0	0	0	42752000	0	0	510200000	13101000	0	448020000	2164100	0	0
Q4WWF5;B0XZ69;A0A0J5SSZ9	89;89;89	Q4WWF5	1	1	S	DAKS(1)PIELLR	DAKS(92.79)PIELLR	4	2	-0.07166	119700000	119700000	0	0	5213400	1935700	0	1732000	1659600	12903000	25453000	19739000	9800600	4044800	3.90728e+06	14759350	3.77739	#NAME?	1.91739	#NAME?	0	0	0	1732000	0	0	1659600	0	0	12903000	0	0	25453000	0	0	19739000	0	0	1935700
Q6MYC2;E9R015;B0XRL2;A0A0J5Q457;A1D260	476;476;476;476;477	Q6MYC2	1	1;2	S	RPLS(1)PAES(1)DAENER	RPLS(98.08)PAES(98.08)DAENER	4	2	0.28344	36143000	6623600	29519000	0	0	0	0	0	0	4119200	11833000	4211600	7127100	0	686533	5792925	8.43794	#NAME?	3.07689	#NAME?	0	0	0	0	0	0	0	0	0	0	4119200	0	4312400	7520200	0	0	4211600	0	0
Q4WRD8;B0XNX7;A0A0J5PGU4;A1D1A4	390;390;390;390	Q4WRD8	1	1;2	S	GGLIDS(1)EDES(1)VLAEK	GGLIDS(109.48)EDES(109.48)VLAEK	6	2	-3.5748	197280000	181410000	15865000	0	11483000	0	5468300	3287000	3405500	10392000	68896000	33933000	28362000	0	5.67263e+06	32797750	5.78175	#NAME?	2.53151	#NAME?	5468300	0	0	3287000	0	0	3405500	0	0	10392000	0	0	65343000	3552700	0	33933000	0	0	0
Q4WV51;B0Y0T1;A0A0J5PST7;A1DEA3;A1CB15;Q5B409;A0A1U8QJ67	459;459;1236;459;459;471;471	Q4WV51	1	1	S	MSLELS(1)PIR	MS(-109.49)LELS(109.49)PIR	6	2	-0.35071	21912000	21912000	0	0	0	994110	1639500	1126400	896460	3259700	0	0	0	0	1.31936e+06	0	0	#NAME?	#NUM!	#NAME?	1639500	0	0	1126400	0	0	896460	0	0	3259700	0	0	0	0	0	0	0	0	994110
Q4WIG8;B0XTL2;A0A0J5Q3C5;A1CYN9;A1CFE9	173;173;173;173;170	Q4WIG8	1	1	S	KAS(1)VADLEEGQR	KAS(158.29)VADLEEGQR	3	2	0.23261	30094000	30094000	0	0	0	2187800	0	0	0	0	15332000	4059200	6785700	0	364633	6544225	17.9474	#NAME?	4.1657	#NAME?	0	0	0	0	0	0	0	0	0	0	0	0	15332000	0	0	4059200	0	0	2187800
B0XQR4;A0A0J5PZA7;Q6MYY8;E9R3C5	836;1255;828;828	B0XQR4	1	1	S	GQS(1)LEGDAQYAVPSHPLTETTNAQGSK	GQS(65.41)LEGDAQY(-65.41)AVPS(-86.65)HPLT(-89.47)ET(-89.54)T(-89.61)NAQGS(-88.89)K	3	3	0.85791	46359000	46359000	0	0	0	0	0	0	1072700	0	16192000	4242000	5922500	0	178783	6589125	36.8554	#NAME?	5.2038	#NAME?	0	0	0	0	0	0	1072700	0	0	0	0	0	16192000	0	0	4242000	0	0	0
A0A0J5PWH8;Q4WT75;B0XQE8;A1D352	1380;1392;1392;1392	A0A0J5PWH8	1	2;3	S	KLS(1)DAS(1)S(1)EDIR	KLS(115.8)DAS(115.8)S(115.8)EDIR	7	2	0.58446	9080100	0	7927800	1152300	0	0	0	0	0	1756300	2454400	0	3223500	1646000	292717	1830975	6.25511	#NAME?	2.64504	#NAME?	0	0	0	0	0	0	0	0	0	0	1756300	0	0	2454400	0	0	0	0	0
Q4WP97;B0Y644;A0A0J5SCS3;A1CXC2	102;102;102;105	Q4WP97	1	1	S	GQS(1)PPPPAPPFASSGSR	GQS(107.91)PPPPAPPFAS(-107.91)S(-113.22)GS(-138.28)R	3	2	-0.031155	49728000	49728000	0	0	0	0	0	888740	864560	0	19885000	0	8318600	4463300	292217	8166725	27.9475	#NAME?	4.80465	#NAME?	0	0	0	888740	0	0	864560	0	0	0	0	0	19885000	0	0	0	0	0	0
Q4X1G9;B0XS39;A1DGT2;A0A0J5Q3K8	973;973;973;973	Q4X1G9	1	1	S	FGSFADDDDDELDEES(1)LLETPLDK	FGS(-113.48)FADDDDDELDEES(67.54)LLET(-67.54)PLDK	16	2	0.28943	64634000	64634000	0	0	4919300	0	0	0	0	3799900	23932000	5181800	7506400	4602600	1453200	10305700	7.09173	#NAME?	2.82614	#NAME?	0	0	0	0	0	0	0	0	0	3799900	0	0	23932000	0	0	5181800	0	0	0
Q4WPP7;B0Y6I9;A0A0J5PE51;Q5BBM9;A1CHU6;A0A1U8QM11;A1CWW4	17;17;17;17;17;17;17	Q4WPP7	1	2	S	WDALELS(1)DDS(1)DIEVHPNVDKR	WDALELS(76.19)DDS(76.19)DIEVHPNVDKR	10	3	-0.051649	1604500000	0	1604500000	0	25216000	15524000	0	0	0	3843800	20433000	17120000	41885000	17020000	7.43063e+06	24114500	3.24528	#NAME?	1.69834	#NAME?	0	0	0	0	0	0	0	0	0	0	3843800	0	0	20433000	0	0	17120000	0	0
Q4WEL9;B0Y2U3;A0A0J5PUW0;A1CZX0	344;344;344;371	Q4WEL9	1	1;2;3	S	RAS(1)S(1)VNS(1)LPHNR	RAS(58.82)S(58.82)VNS(58.82)LPHNR	3	2	0.45644	94904000	38770000	43021000	13113000	0	0	0	0	0	10281000	0	11760000	27864000	13673000	1713500	13324250	7.77604	#NAME?	2.95904	#NAME?	0	0	0	0	0	0	0	0	0	0	6353200	3927700	0	0	0	6405000	5355100	0	0
Q4WEV1;B0Y336;A0A0J5PR69	123;123;123	Q4WEV1	1	1;2	S	S(1)PVHPGAAADYYSGSSR	S(114.28)PVHPGAAADY(-114.28)Y(-116.58)S(-117.26)GS(-117.7)S(-117.7)R	1	2	-0.23042	48291000	40774000	7516900	0	6556000	0	0	0	0	4308000	2112900	6334400	17632000	8845300	1.81067e+06	8731150	4.82206	#NAME?	2.26965	#NAME?	0	0	0	0	0	0	0	0	0	4308000	0	0	2112900	0	0	6334400	0	0	0
Q4WRZ0;B0XMT9;A0A0J5Q0N2	182;182;182	Q4WRZ0	1	1	S	RGS(1)LGDAPGFDR	RGS(68.26)LGDAPGFDR	3	2	1.6174	235250000	235250000	0	0	13924000	12161000	0	0	1106000	21857000	38816000	35679000	15041000	10897000	8.17467e+06	25108250	3.07147	#NAME?	1.61893	#NAME?	0	0	0	0	0	0	1106000	0	0	21857000	0	0	38816000	0	0	35679000	0	0	12161000
Q4WJ64;A0A0J5PKU2;A1D3R8	328;328;331	Q4WJ64	1	1;2	S	S(1)AS(1)PAVELTQR	S(116.59)AS(103.77)PAVELT(-103.77)QR	3	2	1.1505	479280000	430680000	48598000	0	7287500	32939000	5222800	0	9530800	47542000	75658000	48227000	40636000	23350000	1.7087e+07	46967750	2.74874	#NAME?	1.45877	#NAME?	5222800	0	0	0	0	0	9530800	0	0	43244000	4297500	0	75658000	0	0	45404000	2823100	0	25262000
A0A0J5PUC5;A1CZK7	392;398	A0A0J5PUC5	1	1	S	DVDDES(1)EEEDGTSKPK	DVDDES(161.21)EEEDGT(-161.21)S(-201.72)KPK	6	2	0.26862	6025000000	6025000000	0	0	122680000	56618000	40812000	45288000	114390000	416190000	262160000	233920000	656050000	358820000	132663000	377737500	2.84735	#NAME?	1.50962	#NAME?	40812000	0	0	45288000	0	0	114390000	0	0	416190000	0	0	262160000	0	0	233920000	0	0	56618000
Q4WYA3;B0XWY3;A0A0J5SR95;A1D6I8	17;17;17;17	Q4WYA3	1	2	S	RLS(1)S(1)IDATR	RLS(76.36)S(63.17)IDAT(-63.17)R	4	2	-1.1619	118350000	0	118350000	0	10639000	8163200	0	0	0	11758000	23136000	6799600	20466000	9741000	5.09337e+06	15035650	2.95201	#NAME?	1.5617	#NAME?	0	0	0	0	0	0	0	0	0	0	11758000	0	0	23136000	0	0	6799600	0	0
B0XT22;A0A0J5Q2X5;Q4X0M4;A1DHK2;A1C6X5	992;993;992;992;1000	B0XT22	1	1	S	APS(1)VPPPPK	APS(144.17)VPPPPK	3	2	-1.5125	266560000	266560000	0	0	6458800	9943600	3428200	4392300	3646100	9770700	13343000	13215000	8091300	8214600	6.27328e+06	10715975	1.70819	#NAME?	0.77247	#NAME?	3428200	0	0	4392300	0	0	3646100	0	0	9770700	0	0	13343000	0	0	13215000	0	0	9943600
B0XTC4;A0A0J5PYK3;A4D9A1;A1DHN4	516;516;516;516	B0XTC4	1	1;2	T	IDADDVET(1)DGS(1)DIQNTHHPGLSGLR	IDADDVET(97.39)DGS(79.96)DIQNT(-79.96)HHPGLS(-96.99)GLR	8	3	-0.58696	798370000	2364600	796010000	0	51910000	31379000	0	0	0	40952000	146750000	42990000	64071000	41871000	2.07068e+07	73920500	3.56986	#NAME?	1.83587	#NAME?	0	0	0	0	0	0	0	0	0	0	40952000	0	0	146750000	0	0	42990000	0	2364600
Q4WU42;B0Y3L9;A0A0J5PVQ0;A1DFB5;A1CA44;C8VML3	113;113;113;113;117;116	Q4WU42	1	1	S	KVS(1)VQLAR	KVS(123.01)VQLAR	3	2	-0.40431	601010000	601010000	0	0	13885000	5425900	0	2679200	3241700	14283000	161610000	124090000	14391000	9548300	6585800	77409825	11.7541	#NAME?	3.55509	#NAME?	0	0	0	2679200	0	0	3241700	0	0	14283000	0	0	161610000	0	0	124090000	0	0	5425900
B0XTC4;A0A0J5PYK3;A4D9A1;A1DHN4	519;519;519;519	B0XTC4	1	1;2	S	IDADDVET(1)DGS(1)DIQNTHHPGLSGLR	IDADDVET(96.89)DGS(92.66)DIQNT(-92.66)HHPGLS(-96.89)GLR	11	3	-0.56935	922850000	126840000	796010000	0	66346000	29015000	0	0	0	46901000	174260000	54967000	70890000	48339000	2.37103e+07	87114000	3.67409	#NAME?	1.87739	#NAME?	0	0	0	0	0	0	0	0	0	5949100	40952000	0	27510000	146750000	0	11977000	42990000	0	0
Q4WXG0;B0XY60;A0A0J5PUX1;A1D7B5	509;509;509;509	Q4WXG0	1	2	S	IEELDS(1)ES(1)EDDLEEIQK	IEELDS(83.97)ES(83.97)EDDLEEIQK	6	2	0.1291	208210000	0	208210000	0	22151000	11790000	0	0	0	12512000	27389000	9757700	41677000	18173000	7.74217e+06	24249175	3.13209	#NAME?	1.64713	#NAME?	0	0	0	0	0	0	0	0	0	0	12512000	0	0	27389000	0	0	9757700	0	0
Q4WXG0;B0XY60;A0A0J5PUX1;A1D7B5	511;511;511;511	Q4WXG0	1	2	S	IEELDS(1)ES(1)EDDLEEIQK	IEELDS(83.97)ES(83.97)EDDLEEIQK	8	2	0.1291	208210000	0	208210000	0	22151000	11790000	0	0	0	12512000	27389000	9757700	41677000	18173000	7.74217e+06	24249175	3.13209	#NAME?	1.64713	#NAME?	0	0	0	0	0	0	0	0	0	0	12512000	0	0	27389000	0	0	9757700	0	0
Q6MYC2;E9R015;B0XRL2;A0A0J5Q457;A1D260	480;480;480;480;481	Q6MYC2	1	2	S	RPLS(1)PAES(1)DAENER	RPLS(98.08)PAES(98.08)DAENER	8	2	0.28344	29519000	0	29519000	0	0	0	0	0	0	4119200	7520200	4211600	4815800	0	686533	4136900	6.02578	#NAME?	2.59115	#NAME?	0	0	0	0	0	0	0	0	0	0	4119200	0	0	7520200	0	0	4211600	0	0
Q4WJ89;B0XPQ4;A0A0J5PKW7	3;3;3	Q4WJ89	1	1	S	MDS(1)PAAPVPFDPQEQPILER	MDS(72.77)PAAPVPFDPQEQPILER	3	2	0.30067	67620000	67620000	0	0	2564100	1453700	0	1440400	0	3272300	6848700	4198500	3426600	1494900	1.45508e+06	3992175	2.74361	#NAME?	1.45607	#NAME?	0	0	0	1440400	0	0	0	0	0	3272300	0	0	6848700	0	0	4198500	0	0	1453700
Q4X1T4;B0XRT4;A0A0J5Q2H7	195;195;195	Q4X1T4	1	1	S	VDS(1)VEGDTAAPR	VDS(87.96)VEGDT(-87.96)AAPR	3	2	2.0166	5745400	5745400	0	0	0	0	1073300	1122400	982570	1891800	0	0	0	0	845012	0	0	#NAME?	#NUM!	#NAME?	1073300	0	0	1122400	0	0	982570	0	0	1891800	0	0	0	0	0	0	0	0	0
A0A0J5SCQ9	231	A0A0J5SCQ9	1	2;3	S	KAS(1)S(1)PPAPPS(1)PVEDLDLGVPDASSATALK	KAS(83.17)S(83.17)PPAPPS(66.1)PVEDLDLGVPDAS(-66.23)S(-66.1)AT(-66.1)ALK	4	3	0.35643	71327000	0	23631000	47696000	0	3853700	0	0	0	7282700	29054000	7653000	17796000	0	1.85607e+06	13625750	7.3412	#NAME?	2.87602	#NAME?	0	0	0	0	0	0	0	0	0	0	0	7282700	0	10291000	18764000	0	7653000	0	0
Q4WGA2;B0YCE1;A0A0J5SGA6	76;76;76	Q4WGA2	1	1	S	PAGYQDNSGVVHIDS(1)DDDIAIDEAR	PAGY(-153.7)QDNS(-85.09)GVVHIDS(85.09)DDDIAIDEAR	15	3	-0.71499	388740000	388740000	0	0	18202000	9697000	0	0	0	19862000	74943000	22286000	22281000	17487000	7.96017e+06	34249250	4.30258	#NAME?	2.1052	#NAME?	0	0	0	0	0	0	0	0	0	19862000	0	0	74943000	0	0	22286000	0	0	9697000
A0A0J5PXU5;Q4X093;B0XTT7	481;493;493	A0A0J5PXU5	1	1;2	S	FADKEDDAEPVDDDS(1)S(1)FEEIPKPTER	FADKEDDAEPVDDDS(110.61)S(82.29)FEEIPKPT(-82.29)ER	15	3	0.10275	593730000	20059000	573670000	0	33087000	5831000	0	0	0	6378000	40134000	6127100	30854000	30584000	7.54933e+06	26924775	3.56651	#NAME?	1.83451	#NAME?	0	0	0	0	0	0	0	0	0	0	6378000	0	0	40134000	0	0	6127100	0	0
Q4X100;B0XSJ9;A0A0J5PYG5;A1DH82	305;305;305;305	Q4X100	1	1	S	KDS(1)EGPLENIEPSSISTGATTR	KDS(71.4)EGPLENIEPS(-72.13)S(-71.4)IS(-83.43)T(-86.84)GAT(-94.93)T(-96.37)R	3	3	0.099224	43631000	43631000	0	0	0	2901200	0	0	397110	4598600	9203000	12497000	4606500	0	1.31615e+06	6576625	4.99686	#NAME?	2.32102	#NAME?	0	0	0	0	0	0	397110	0	0	4598600	0	0	9203000	0	0	12497000	0	0	2901200
A0A0J5PKR9;A1D481;B0XP40	206;141;141	A0A0J5PKR9;B0XP40	1	1	S	GFS(1)PELHSR	GFS(68.8)PELHS(-68.8)R	3	2	-0.11016	19623000	19623000	0	0	0	0	0	0	0	2418200	9116200	1724000	2760200	1429700	403033	3757525	9.32311	#NAME?	3.22081	#NAME?	0	0	0	0	0	0	0	0	0	2418200	0	0	9116200	0	0	1724000	0	0	0
A1D350;Q4WT72;B0XQF1;A0A0J5Q0Z5	541;640;640;640	A1D350	1	1	S	VSGLS(1)PIR	VS(-69.61)GLS(69.61)PIR	5	2	0.091391	78952000	78952000	0	0	5183700	6106400	0	0	0	8083600	8474800	8824100	6353000	6416200	3228950	7517025	2.32801	#NAME?	1.2191	#NAME?	0	0	0	0	0	0	0	0	0	8083600	0	0	8474800	0	0	8824100	0	0	6106400
A4DA62;B0YEN0	243;251	A4DA62	1	1;2;3;4;5	S	LEEEQNHS(1)S(1)S(1)S(1)S(1)DHER	LEEEQNHS(148.85)S(148.85)S(148.85)S(148.85)S(148.85)DHER	11	2	4.0531	14353000	14353000	0	0	0	0	0	0	0	0	7065200	7287800	0	0	0	3588250	#DIV/0!	#NAME?	#DIV/0!	#NAME?	0	0	0	0	0	0	0	0	0	0	0	0	7065200	0	0	7287800	0	0	0
Q4X0H7;B0XTD9;A1DHP9;A0A0J5Q2U0	1676;1676;1676;1676	Q4X0H7	1	1	S	S(1)PLGGGLNSR	S(78.79)PLGGGLNS(-78.79)R	1	2	0.11996	25792000	25792000	0	0	0	0	0	0	0	0	0	0	8447700	8786100	0	4308450	#DIV/0!	#NAME?	#DIV/0!	#NAME?	0	0	0	0	0	0	0	0	0	0	0	0	0	0	0	0	0	0	0
Q4X1X4;B0XWD2;A1DGE9;A0A0J5Q3W5;Q5AZW4;A0A1U8QEZ7	430;430;430;430;426;426	Q4X1X4	1	1	S	KEES(1)DEDDEEFEDV	KEES(110.25)DEDDEEFEDV	4	2	0.87238	6984600	6984600	0	0	0	0	0	0	0	0	0	3611200	0	3373400	0	1746150	#DIV/0!	#NAME?	#DIV/0!	#NAME?	0	0	0	0	0	0	0	0	0	0	0	0	0	0	0	3611200	0	0	0
Q4X0S8;B0XSX1;A0A0J5PYU3	533;533;533	Q4X0S8	1	1	S	APS(1)PIEFPEPLLEETESR	APS(222.41)PIEFPEPLLEET(-222.41)ES(-232.81)R	3	2	0.060679	56736000	56736000	0	0	0	3381800	0	0	0	5656800	11668000	4066100	9410800	983450	1.50643e+06	6.53209e+06	4.33613	#NAME?	2.11641	#NAME?	0	0	0	0	0	0	0	0	0	5656800	0	0	11668000	0	0	4066100	0	0	3381800
A0A0J5PXU5;Q4X093;B0XTT7;A1DHX9	525;537;537;531	A0A0J5PXU5	1	1;2	S	SQAS(1)PAPAS(1)PVVPER	S(-42.1)QAS(42.1)PAPAS(146.92)PVVPER	9	2	0.18044	1829800000	1451400000	378450000	0	142850000	135850000	28403000	42932000	32597000	165850000	375400000	252010000	270310000	35615000	9.14137e+07	233333750	2.5525	#NAME?	1.35191	#NAME?	21336000	7066600	0	37139000	5792500	0	29015000	3582100	0	124060000	41788000	0	345560000	29834000	0	205130000	46883000	0	95631000
Q4WY33;B0XXC3;A1D6R2;A0A0J5PU91	104;104;104;104	Q4WY33	1	1;2	S	ASYNAAQDEDEEES(1)S(1)	AS(-92.31)Y(-92.31)NAAQDEDEEES(92.31)S(92.31)	15	2	-0.038143	18143000	18143000	0	0	0	0	0	0	0	0	2849200	3218700	0	0	0	1516975	#DIV/0!	#NAME?	#DIV/0!	#NAME?	0	0	0	0	0	0	0	0	0	0	0	0	2849200	0	0	3218700	0	0	0
A0A0J5PUU9;Q4WEK9;B0Y2T3	621;621;621	A0A0J5PUU9	1	1;2	S	ALEDDDLS(1)DAR	ALEDDDLS(103.88)DAR	8	2	-0.63517	4776800	875600	3901200	0	0	0	0	0	0	0	2540900	0	2235800	0	0	1194175	#DIV/0!	#NAME?	#DIV/0!	#NAME?	0	0	0	0	0	0	0	0	0	0	0	0	0	2540900	0	0	0	0	0
B0XXX5;A0A0J5SRT4;A4D9E5;A1D741	18;18;18;18	B0XXX5	1	1	S	ALS(1)PPLGDANR	ALS(131.79)PPLGDANR	3	2	2.8025	194700000	194700000	0	0	15735000	12361000	3529200	4190000	3153400	7768400	12580000	18015000	17545000	9907100	7789500	14511775	1.86299	#NAME?	0.897621	#NAME?	3529200	0	0	4190000	0	0	3153400	0	0	7768400	0	0	12580000	0	0	18015000	0	0	12361000
Q4WPE9;B0Y694;A0A0J5PDV5	182;182;182	Q4WPE9	1	1	S	TYDMS(1)PPPPPK	T(-70.54)Y(-86.04)DMS(70.54)PPPPPK	5	2	-0.49202	6870200	6870200	0	0	0	0	0	0	0	0	1857300	1546500	0	0	0	850950	#DIV/0!	#NAME?	#DIV/0!	#NAME?	0	0	0	0	0	0	0	0	0	0	0	0	1857300	0	0	1546500	0	0	0
A0A0J5PQS2;Q4WHA6;B0XVX7	177;43;43	A0A0J5PQS2	1	1	S	ANS(1)ADIAEER	ANS(81.24)ADIAEER	3	2	2.5794	9293100	9293100	0	0	0	0	0	0	0	0	0	0	2920300	3551600	0	1617975	#DIV/0!	#NAME?	#DIV/0!	#NAME?	0	0	0	0	0	0	0	0	0	0	0	0	0	0	0	0	0	0	0
Q4X1P8;B0XRW7;A1DGL5;A0A0J5Q2F8	221;221;221;221	Q4X1P8	1	1	S	FPSAYENLS(1)QA	FPS(-152.61)AY(-137.54)ENLS(137.54)QA	9	2	0.44889	1041500000	1041500000	0	0	30243000	17371000	0	1662500	963100	15810000	47811000	21732000	54671000	10004000	1.10083e+07	33554500	3.04812	#NAME?	1.60792	#NAME?	0	0	0	1662500	0	0	963100	0	0	15810000	0	0	47811000	0	0	21732000	0	0	17371000
Q4WEI4;B0Y2Q9;A0A0J5PUS6	462;462;462	Q4WEI4	1	1	S	LQLPVNEDDDS(1)EEEEDEEASMAVQR	LQLPVNEDDDS(136.21)EEEEDEEAS(-136.21)MAVQR	11	3	0.74798	367280000	367280000	0	0	0	3514000	5299100	1301700	2539100	10827000	27121000	26148000	6186500	3067600	3.91348e+06	15630775	3.99408	#NAME?	1.99786	#NAME?	5299100	0	0	1301700	0	0	2539100	0	0	10827000	0	0	27121000	0	0	26148000	0	0	3514000
A0A0J5PKA5;Q4WRV5;B0XN43;A1D1S1	678;678;678;677	A0A0J5PKA5	1	1	S	PQS(1)PVIDFR	PQS(80.24)PVIDFR	3	2	-0.73785	3943400	3943400	0	0	0	0	0	0	0	0	2220000	1723400	0	0	0	985850	#DIV/0!	#NAME?	#DIV/0!	#NAME?	0	0	0	0	0	0	0	0	0	0	0	0	2220000	0	0	1723400	0	0	0
A0A0J5PW21;B0XZ77;Q4WWE7;A1D8E7	1420;383;475;381	A0A0J5PW21;B0XZ77	1	2	S	VGS(1)PLAS(0.925)S(0.075)PSR	VGS(84.44)PLAS(10.91)S(-10.91)PS(-48.66)R	3	2	0.44127	79676000	0	79676000	0	8744100	2737700	0	0	0	7136300	19119000	7459900	7549600	5546200	3.10302e+06	9918675	3.19646	#NAME?	1.67648	#NAME?	0	0	0	0	0	0	0	0	0	0	7136300	0	0	19119000	0	0	7459900	0	0
Q4WHZ5;B0XUN8;A0A0J5PR21	249;249;256	Q4WHZ5	1	1	S	FEEYDEYDEDDAS(1)PAR	FEEY(-241.16)DEY(-165.6)DEDDAS(165.6)PAR	13	2	0.56289	15149000	15149000	0	0	0	0	0	0	0	0	0	0	6763400	5037700	0	2950275	#DIV/0!	#NAME?	#DIV/0!	#NAME?	0	0	0	0	0	0	0	0	0	0	0	0	0	0	0	0	0	0	0
A0A0J5Q446;Q4WLF7;B0XM58;Q8X1U5	1354;1280;1280;1280	A0A0J5Q446	1	1	S	PAPSGDGGDS(1)DDDFEVEVLPK	PAPS(-86.93)GDGGDS(86.93)DDDFEVEVLPK	10	2	1.2096	570710000	570710000	0	0	38825000	1235300	0	2575100	2559300	34779000	63412000	26020000	35505000	27532000	13328950	38117250	2.85973	#NAME?	1.51588	#NAME?	0	0	0	2575100	0	0	2559300	0	0	34779000	0	0	63412000	0	0	26020000	0	0	1235300
Q4WMY9;B0Y7L2;A0A0J5Q5U0	50;50;50	Q4WMY9	1	1	S	RPS(1)FGEEGEGDGDETFSYFR	RPS(76.97)FGEEGEGDGDET(-76.97)FS(-86.42)Y(-95.59)FR	3	3	-0.039872	3638800	3638800	0	0	0	0	0	0	0	0	0	0	1536200	2102600	0	909700	#DIV/0!	#NAME?	#DIV/0!	#NAME?	0	0	0	0	0	0	0	0	0	0	0	0	0	0	0	0	0	0	0
A1D6U0;B0XXL8;A0A0J5SRG8;A1CKN2;Q4WY04	89;89;89;90;89	A1D6U0	1	1	S	RGS(1)LAGGENINNASDLIK	RGS(71.27)LAGGENINNAS(-71.27)DLIK	3	2	1.6429	6311100	6311100	0	0	0	0	0	0	0	0	3658900	2652200	0	0	0	1577775	#DIV/0!	#NAME?	#DIV/0!	#NAME?	0	0	0	0	0	0	0	0	0	0	0	0	3658900	0	0	2652200	0	0	0
A0A0J5PN88;Q4WCI4;B0YA32;A1DB41	364;364;364;370	A0A0J5PN88	1	1;2	S	PAS(1)PLAK	PAS(107.57)PLAK	3	2	2.3008	404260000	94755000	309500000	0	0	0	0	7973100	7488400	25724000	197680000	53060000	53746000	6254900	6864250	77685225	11.3174	#NAME?	3.50047	#NAME?	0	0	0	1669100	6304000	0	2270600	5217800	0	7792500	17931000	0	29851000	167830000	0	14017000	39043000	0	0
A0A0J5PUH8;A1D6X6;Q4WXW4;B0XXQ3	160;163;187;187	A0A0J5PUH8	1	1;2	T	AAENLAQNES(1)EPQT(1)PANEEPAEPAEK	AAENLAQNES(175.99)EPQT(175.99)PANEEPAEPAEK	14	3	-0.18246	3547700000	1082700000	2465000000	0	426860000	73128000	65136000	37502000	46879000	153930000	963370000	328640000	447600000	142090000	1.33906e+08	470425000	3.5131	#NAME?	1.81275	#NAME?	20001000	45136000	0	20169000	17333000	0	20850000	26029000	0	51183000	102750000	0	238350000	725020000	0	135110000	193530000	0	18959000
A0A0J5PFL1	284	A0A0J5PFL1	1	1	S	ADEVALS(1)PK	ADEVALS(82.75)PK	7	2	0.87049	4055400	4055400	0	0	0	0	0	0	0	0	0	0	1375900	1996600	0	843125	#DIV/0!	#NAME?	#DIV/0!	#NAME?	0	0	0	0	0	0	0	0	0	0	0	0	0	0	0	0	0	0	0
A0A0J5PM07;Q4WQN7;B0Y4U9;A1CW03	802;829;829;858	A0A0J5PM07	1	1	S	AQLPEGPEEELS(1)ER	AQLPEGPEEELS(181.69)ER	12	2	-0.18078	224750000	224750000	0	0	20294000	24004000	4430300	2441500	2565700	14071000	20011000	22303000	24446000	20176000	1.13011e+07	21734000	1.92318	#NAME?	0.943493	#NAME?	4430300	0	0	2441500	0	0	2565700	0	0	14071000	0	0	20011000	0	0	22303000	0	0	24004000
B0Y4K8;A0A0J5Q0F1;Q4WQE0;A1CW89	208;208;208;208	B0Y4K8	1	1;2	S	RGS(1)QEQLMS(1)PR	RGS(99.75)QEQLMS(99.75)PR	3	2	-3.7376	25547000	17516000	8030900	0	0	1284300	0	0	0	1484600	4110700	2435600	0	1769900	461483	2079050	4.50515	#NAME?	2.17157	#NAME?	0	0	0	0	0	0	0	0	0	0	1484600	0	0	4110700	0	0	2435600	0	1284300
Q4WVK1;B0Y1E6;A0A0J5SQN6	425;425;454	Q4WVK1	1	2	S	S(1)LNS(1)GLDDEEAFGGPEGNSASATR	S(187.41)LNS(187.54)GLDDEEAFGGPEGNS(-187.41)AS(-190.53)AT(-190.53)R	1	2	-0.89956	25127000	0	25127000	0	0	0	0	0	0	0	0	0	6471500	9896800	0	4092075	#DIV/0!	#NAME?	#DIV/0!	#NAME?	0	0	0	0	0	0	0	0	0	0	0	0	0	0	0	0	0	0	0
Q4WVK1;B0Y1E6;A0A0J5SQN6	428;428;457	Q4WVK1	1	2	S	S(1)LNS(1)GLDDEEAFGGPEGNSASATR	S(187.41)LNS(187.54)GLDDEEAFGGPEGNS(-187.41)AS(-190.53)AT(-190.53)R	4	2	-0.89956	25127000	0	25127000	0	0	0	0	0	0	0	0	0	6471500	9896800	0	4092075	#DIV/0!	#NAME?	#DIV/0!	#NAME?	0	0	0	0	0	0	0	0	0	0	0	0	0	0	0	0	0	0	0
Q4WCX4;B0YDH0;A1CMP1;A1DL98;A0A0J5PJ94	183;183;161;180;372	Q4WCX4	1	1	S	KDEDEDDIPDLVEGENFES(1)NVE	KDEDEDDIPDLVEGENFES(71.55)NVE	19	2	-0.44016	249530000	249530000	0	0	36554000	8209800	0	0	0	3538000	42311000	5527400	50153000	24218000	8050300	30552350	3.79518	#NAME?	1.92417	#NAME?	0	0	0	0	0	0	0	0	0	3538000	0	0	42311000	0	0	5527400	0	0	8209800
Q4WTR8;B0Y395;A0A0J5PRR5	557;557;557	Q4WTR8	1	1	S	LPS(1)PELDPSQAR	LPS(90.9)PELDPS(-90.9)QAR	3	2	-2.2152	41939000	41939000	0	0	2230700	1762800	1179900	0	0	2426900	12229000	2065000	4034600	2856100	1.26672e+06	5296175	4.18103	#NAME?	2.06386	#NAME?	1179900	0	0	0	0	0	0	0	0	2426900	0	0	12229000	0	0	2065000	0	0	1762800
A0A0J5Q2B1;Q4WN81;B0Y7B6;A1DMC9	356;357;357;356	A0A0J5Q2B1	1	1;2	S	IYLPLS(1)DDS(1)DDEAAR	IY(-70.57)LPLS(70.57)DDS(70.57)DDEAAR	9	2	0.43305	28308000	22458000	5850600	0	2055100	0	0	2070200	1470400	1856600	9937500	2592400	3478800	1859000	1242050	4466925	3.59641	#NAME?	1.84656	#NAME?	0	0	0	2070200	0	0	1470400	0	0	1856600	0	0	9937500	0	0	2592400	0	0	0
Q4WYA3;B0XWY3;A0A0J5SR95;A1D6I8	16;16;16;16	Q4WYA3	1	1;2	S	RLS(1)S(1)IDATR	RLS(76.36)S(63.17)IDAT(-63.17)R	3	2	-1.1619	126320000	7971500	118350000	0	11946000	8163200	0	0	0	14510000	24564000	6799600	22950000	9741000	5.76987e+06	16013650	2.77539	#NAME?	1.47269	#NAME?	0	0	0	0	0	0	0	0	0	2751700	11758000	0	1428800	23136000	0	0	6799600	0	0
Q4WMC7;B0Y881;A0A0J5SZX8	455;455;455	Q4WMC7	1	1;2	S	NSDEIPLDLDS(1)DS(1)DQGISTTAETQGATQK	NS(-96.2)DEIPLDLDS(82.13)DS(74.2)DQGIS(-74.2)T(-80.35)T(-88.49)AET(-106.87)QGAT(-143.17)QK	11	3	0.02177	84533000	9312300	75220000	0	5357000	9951100	0	0	0	0	28496000	4315500	12789000	5376900	2551350	12744350	4.99514	#NAME?	2.32053	#NAME?	0	0	0	0	0	0	0	0	0	0	0	0	3449600	25047000	0	0	4315500	0	3197100
Q4WU64;B0Y3P0;A0A0J5PUW4;A1DF94;Q5BB42;A0A1U8QUG1;A1CA65	197;197;197;200;198;198;202	Q4WU64	1	1	T	APT(1)PEPTVVEK	APT(83.85)PEPT(-83.85)VVEK	3	2	0.29885	179880000	179880000	0	0	2587900	0	1051000	2233200	1605800	4927500	35502000	6635800	9766200	4343200	2.06757e+06	14061800	6.80113	#NAME?	2.76578	#NAME?	1051000	0	0	2233200	0	0	1605800	0	0	4927500	0	0	35502000	0	0	6635800	0	0	0
A0A0J5SZA2;Q4WN20;B0Y7I2;A1DMJ4	30;30;30;30	A0A0J5SZA2	1	1;2	S	RAS(1)LS(1)DDEAVPGSDTNETTGLLLER	RAS(106.64)LS(102.33)DDEAVPGS(-102.33)DT(-113.45)NET(-132.52)T(-135)GLLLER	3	3	-0.011641	2790600000	237970000	2552600000	0	76826000	63313000	0	3597600	5334500	76976000	144740000	70120000	111890000	42044000	3.76745e+07	92198500	2.44724	#NAME?	1.29115	#NAME?	0	0	0	2111400	1486200	0	2142200	3192300	0	36117000	40859000	0	45359000	99383000	0	27285000	42835000	0	17462000
A0A0J5SZA2;Q4WN20;B0Y7I2;A1DMJ4	32;32;32;32	A0A0J5SZA2	1	1;2	S	RAS(1)LS(1)DDEAVPGSDTNETTGLLLER	RAS(106.64)LS(102.33)DDEAVPGS(-102.33)DT(-113.45)NET(-132.52)T(-135)GLLLER	5	3	-0.011641	2830400000	272730000	2557700000	0	76826000	63313000	0	3597600	5334500	76976000	144740000	70120000	111890000	42044000	3.76745e+07	92198500	2.44724	#NAME?	1.29115	#NAME?	0	0	0	2111400	1486200	0	2142200	3192300	0	36117000	40859000	0	45359000	99383000	0	27285000	42835000	0	17462000
Q4WCY3;B0YDG1;A1DLA8;C8V9Z0;A1CMN1;A0A0J5PI17;Q5ASH9	458;458;458;453;457;457;453	Q4WCY3	1	1	S	S(1)IVGSPDYMAPEVLK	S(67.41)IVGS(-67.41)PDY(-120.63)MAPEVLK	1	2	-0.39499	15300000	15300000	0	0	0	0	0	0	0	0	5738800	3339400	0	0	0	2269550	#DIV/0!	#NAME?	#DIV/0!	#NAME?	0	0	0	0	0	0	0	0	0	0	0	0	5738800	0	0	3339400	0	0	0
B0Y3E3;A0A0J5PRK3;Q4WTW8;A1C9X8;A1CZD4	17;87;17;40;87	B0Y3E3	1	2	S	KES(1)ES(1)PPPK	KES(92.79)ES(92.79)PPPK	3	2	-0.07045	6976500	0	6976500	0	0	0	0	0	0	0	0	0	1685100	950540	0	658910	#DIV/0!	#NAME?	#DIV/0!	#NAME?	0	0	0	0	0	0	0	0	0	0	0	0	0	0	0	0	0	0	0
B0Y3E3;A0A0J5PRK3;Q4WTW8;A1C9X8;A1CZD4	19;89;19;42;89	B0Y3E3	1	2	S	KES(1)ES(1)PPPK	KES(92.79)ES(92.79)PPPK	5	2	-0.07045	6976500	0	6976500	0	0	0	0	0	0	0	0	0	1685100	950540	0	658910	#DIV/0!	#NAME?	#DIV/0!	#NAME?	0	0	0	0	0	0	0	0	0	0	0	0	0	0	0	0	0	0	0
Q4WMC7;B0Y881;A0A0J5SZX8	457;457;457	Q4WMC7	1	1;2	S	NSDEIPLDLDS(1)DS(1)DQGISTTAETQGATQK	NS(-96.2)DEIPLDLDS(82.13)DS(74.2)DQGIS(-74.2)T(-80.35)T(-88.49)AET(-106.87)QGAT(-143.17)QK	13	3	0.02177	82814000	7593300	75220000	0	10309000	6753900	0	0	0	0	25047000	4315500	12764000	5376900	2.84382e+06	11875850	4.17603	#NAME?	2.06213	#NAME?	0	0	0	0	0	0	0	0	0	0	0	0	0	25047000	0	0	4315500	0	0
B0XMN4;A4D9S0;A1D4W4;A0A0J5PLY5	47;47;47;47	B0XMN4	1	1	S	VAVSGGS(1)LPAVLAK	VAVS(-63.39)GGS(63.39)LPAVLAK	7	2	0.90027	39743000	39743000	0	0	0	0	0	0	0	1637300	10650000	14602000	0	0	272883	6313000	23.1344	#NAME?	4.53197	#NAME?	0	0	0	0	0	0	0	0	0	1637300	0	0	10650000	0	0	14602000	0	0	0
Q4WVI1;B0Y1C6;A0A0J5SQM4;A1DDX5	101;101;101;101	Q4WVI1	1	1	S	AQQGEEEDEAPES(1)PDVHFEPVIR	AQQGEEEDEAPES(88.28)PDVHFEPVIR	13	3	0.85735	2872200000	2872200000	0	0	204660000	119210000	1823900	0	4075700	150420000	393400000	131950000	233930000	115230000	80031600	218627500	2.73176	#NAME?	1.44983	#NAME?	1823900	0	0	0	0	0	4075700	0	0	150420000	0	0	393400000	0	0	131950000	0	0	119210000
A0A0J5Q2C3;Q4WN71;B0Y7C7;A1DMD9	83;83;83;83	A0A0J5Q2C3	1	1;2	S	S(0.126)PNS(0.874)PIDGAAPPS(1)R	S(-8.4)PNS(8.4)PIDGAAPPS(83.38)R	13	2	-0.5106	12899000	0	12899000	0	0	0	0	0	0	0	6650500	0	0	3697900	0	2587100	#DIV/0!	#NAME?	#DIV/0!	#NAME?	0	0	0	0	0	0	0	0	0	0	0	0	0	6650500	0	0	0	0	0
Q4WMH1;B0Y837;A0A0J5Q352;A1DN45	391;391;479;479	Q4WMH1	1	1;2;3	S	AS(1)PVPVIPK	AS(67.17)PVPVIPK	2	2	0.69037	1150200000	653270000	448630000	48349000	85462000	50361000	7563000	1561400	5088100	88786000	252070000	119690000	117800000	19590000	3.98036e+07	127287500	3.19789	#NAME?	1.67712	#NAME?	2624300	4938700	0	1561400	0	0	2904200	2184000	0	55503000	23446000	9837700	115500000	124230000	12342000	58738000	41325000	19624000	46974000
A0A0J5Q433	220	A0A0J5Q433	1	1	T	APLDPLASAHDELDT(1)AE	APLDPLAS(-88.75)AHDELDT(88.75)AE	15	2	-0.90641	17757000	17757000	0	0	2491600	0	0	0	0	0	4615800	2530500	0	1893500	415267	2259950	5.44217	#NAME?	2.44418	#NAME?	0	0	0	0	0	0	0	0	0	0	0	0	4615800	0	0	2530500	0	0	0
A0A0J5PKA5;Q4WRV5;B0XN43;A1D1S1	327;327;327;327	A0A0J5PKA5	1	1	S	LEPEQVATPPS(1)PR	LEPEQVAT(-64.41)PPS(64.41)PR	11	2	2.3017	62175000	62175000	0	0	4057500	0	0	0	927360	5142000	23469000	4844600	5547300	4144500	1687810	9501350	5.6294	#NAME?	2.49298	#NAME?	0	0	0	0	0	0	927360	0	0	5142000	0	0	23469000	0	0	4844600	0	0	0
Q4WEX6;B0XZB0;A1DKP4;A0A0J5ST36	14;14;14;14	Q4WEX6	1	1;2;3	T	MYGAS(0.008)T(0.992)GPQTGINT(1)PR	MY(-114.34)GAS(-21.14)T(21.14)GPQT(-49.66)GINT(109.97)PR	14	2	-0.85585	555710000	399910000	140080000	15722000	5742300	6679500	4770100	3320100	2103800	12401000	37918000	20461000	7697000	6351400	5.83613e+06	18106850	3.10254	#NAME?	1.63345	#NAME?	4770100	0	0	3320100	0	0	2103800	0	0	7627500	4773200	0	30185000	7733000	0	13700000	6760300	0	2646800
Q4WQ68;B0Y705;A0A0J5PGQ8	249;249;249	Q4WQ68	1	1	S	VVNDPPQS(1)PR	VVNDPPQS(78.55)PR	8	2	-0.54654	4656200	4656200	0	0	0	0	0	0	0	0	2274000	0	1226100	0	0	875025	#DIV/0!	#NAME?	#DIV/0!	#NAME?	0	0	0	0	0	0	0	0	0	0	0	0	2274000	0	0	0	0	0	0
Q4WXW9;B0XXP8;A0A0J5PUC7;A1D6X0	411;411;411;517	Q4WXW9	1	1;2	S	LSNSSEYLPSHKPELEPVNDGPS(1)P	LS(-141.07)NS(-138.35)S(-130.04)EY(-127.76)LPS(-122.65)HKPELEPVNDGPS(122.65)P	23	3	-0.6405	117300000	113990000	3309600	0	13434000	6324300	0	0	0	0	6529600	9415200	22660000	7570200	3293050	11543750	3.50549	#NAME?	1.80962	#NAME?	0	0	0	0	0	0	0	0	0	0	0	0	6529600	0	0	9415200	0	0	6324300
Q4W9N3;B0YEC4;A0A0J5PMY2;A1D9J1	352;352;352;352	Q4W9N3	1	1	S	S(1)VDGQEIASSFNPK	S(109.72)VDGQEIAS(-109.72)S(-151.45)FNPK	1	2	-1.6688	10613000	10613000	0	0	0	0	0	0	0	1928600	2760700	1474000	0	1921600	321433	1539075	4.78816	#NAME?	2.25947	#NAME?	0	0	0	0	0	0	0	0	0	1928600	0	0	2760700	0	0	1474000	0	0	0
Q4WVU4;B0Y1W2;A0A0J5Q1K1;A1DDJ7	57;57;57;57	Q4WVU4	1	1	S	ASDEPS(1)PGGEK	AS(-63.68)DEPS(63.68)PGGEK	6	2	-0.51196	1924700	1924700	0	0	0	0	0	0	0	0	0	0	942030	488200	0	357558	#DIV/0!	#NAME?	#DIV/0!	#NAME?	0	0	0	0	0	0	0	0	0	0	0	0	0	0	0	0	0	0	0
Q4WRD8;B0XNX7;A0A0J5PGU4;A1D1A4	394;394;394;394	Q4WRD8	1	2	S	GGLIDS(1)EDES(1)VLAEK	GGLIDS(109.48)EDES(109.48)VLAEK	10	2	-3.5748	15865000	0	15865000	0	0	0	0	0	0	0	3552700	0	6866400	0	0	2604775	#DIV/0!	#NAME?	#DIV/0!	#NAME?	0	0	0	0	0	0	0	0	0	0	0	0	0	3552700	0	0	0	0	0
Q4X0J7;B0XTB8;A0A0J5Q2V6	493;493;493	Q4X0J7	1	1	S	DNS(1)AENVVGAAPLIET	DNS(98.51)AENVVGAAPLIET(-98.51)	3	2	-0.52	7732100	7732100	0	0	0	0	0	0	0	0	5103900	0	2628300	0	0	1933050	#DIV/0!	#NAME?	#DIV/0!	#NAME?	0	0	0	0	0	0	0	0	0	0	0	0	5103900	0	0	0	0	0	0
Q4WVA4;B0Y0Y5;A0A0J5PWY4	381;381;384	Q4WVA4	1	1	S	TDMLS(1)EDEEDEETR	T(-92.96)DMLS(92.96)EDEEDEET(-268.5)R	5	2	-2.7274	453270000	453270000	0	0	0	0	732400	362950	2450600	19515000	25136000	35808000	6447600	4828000	3.84349e+06	18054900	4.69753	#NAME?	2.2319	#NAME?	732400	0	0	362950	0	0	2450600	0	0	19515000	0	0	25136000	0	0	35808000	0	0	0
Q4WEX4;B0XZA8;A0A0J5PYT0	306;306;306	Q4WEX4	1	1	S	DNDS(1)VDQDDIDDEQVIVR	DNDS(120.9)VDQDDIDDEQVIVR	4	2	1.7662	1958400	1958400	0	0	0	0	0	0	0	0	0	658830	0	1299600	0	489608	#DIV/0!	#NAME?	#DIV/0!	#NAME?	0	0	0	0	0	0	0	0	0	0	0	0	0	0	0	658830	0	0	0
A0A0J5PN88;Q4WCI4;B0YA32	345;345;345	A0A0J5PN88	1	1;2	S	GAS(1)PAMANPAS(1)PVQR	GAS(113.33)PAMANPAS(113.33)PVQR	3	2	1.0959	257170000	20412000	236750000	0	0	0	1633600	1085000	1313700	7888200	28070000	6751200	6026200	4376300	1986750	11305925	5.69066	#NAME?	2.5086	#NAME?	1633600	0	0	1085000	0	0	1313700	0	0	1412300	6475900	0	0	28070000	0	0	6751200	0	0
A0A0J5SIT7;Q4WJ57;B0XPT5	799;807;807	A0A0J5SIT7	1	1	S	DNTSNANIFGHIDQDDQDQS(1)DNER	DNT(-191.86)S(-179.51)NANIFGHIDQDDQDQS(179.51)DNER	20	3	-1.3529	200360000	200360000	0	0	22429000	18782000	0	0	0	14981000	32091000	11720000	23344000	20216000	9.36533e+06	21842750	2.3323	#NAME?	1.22175	#NAME?	0	0	0	0	0	0	0	0	0	14981000	0	0	32091000	0	0	11720000	0	0	18782000
Q4WZE7;B0XVL5;A0A0J5PX44;A1DIU2	982;982;977;977	Q4WZE7	1	1	S	RDS(1)VADLGVGDLTISK	RDS(121.81)VADLGVGDLT(-121.81)IS(-134.64)K	3	2	-0.24967	23836000	23836000	0	0	0	0	0	0	0	1709400	14771000	5999800	1355200	0	284900	5531500	19.4156	#NAME?	4.27914	#NAME?	0	0	0	0	0	0	0	0	0	1709400	0	0	14771000	0	0	5999800	0	0	0
A1D758;Q4WXN1;B0XXZ2;A0A0J5PYQ8	179;194;194;221	A1D758	1	1	S	ERS(1)PVPLR	ERS(124.08)PVPLR	3	2	2.0571	173260000	173260000	0	0	0	0	0	0	0	13697000	67075000	16615000	11512000	5127300	2.28283e+06	25082325	10.9874	#NAME?	3.45777	#NAME?	0	0	0	0	0	0	0	0	0	13697000	0	0	67075000	0	0	16615000	0	0	0
Q4WCG6;B0YA14;A0A0J5PLZ4;A1DB61	378;378;378;380	Q4WCG6	1	1	S	TELELLNLS(1)DEE	T(-197.55)ELELLNLS(197.55)DEE	9	2	0.0081643	155810000	155810000	0	0	0	0	0	855650	0	7749700	55452000	0	35209000	769210	1434225	2.28576e+07	15.9372	#NAME?	3.99433	#NAME?	0	0	0	855650	0	0	0	0	0	7749700	0	0	55452000	0	0	0	0	0	0
Q4WY35;B0XXC1;A0A0J5PU41	135;135;135	Q4WY35	1	1	S	SGLYLAGDS(1)DDDDEISSR	S(-116.03)GLY(-155.99)LAGDS(107.79)DDDDEIS(-107.79)S(-130.68)R	9	2	2.3494	40383000	40383000	0	0	5024400	0	0	0	0	0	10737000	3979700	4695500	0	837400	4853050	5.79538	#NAME?	2.5349	#NAME?	0	0	0	0	0	0	0	0	0	0	0	0	10737000	0	0	3979700	0	0	0
Q6MY56;Q4WS18;B0XMR2;A1D1Y4;A0A0J5Q3V5	424;506;506;506;506	Q6MY56	1	1	S	GGNLLVEPIDDS(1)DEEEQEVS	GGNLLVEPIDDS(71.24)DEEEQEVS(-71.24)	12	2	-0.45127	93910000	93910000	0	0	10729000	6777300	3290500	1998300	1473000	5753300	12986000	5384700	14590000	6878200	5.00357e+06	9959725	1.99053	#NAME?	0.993149	#NAME?	3290500	0	0	1998300	0	0	1473000	0	0	5753300	0	0	12986000	0	0	5384700	0	0	6777300
Q4X1M0;B0XRZ3;A0A0J5PZH4;A1DGN8	948;948;922;947	Q4X1M0	1	2;3	T	ET(0.003)VGES(0.098)DT(0.373)S(0.526)RPQS(1)ART(1)PMGAR	ET(-22.85)VGES(-7.31)DT(-1.5)S(1.5)RPQS(77.37)ART(125.31)PMGAR	16	3	2.6361	479900000	0	378470000	101430000	33417000	35047000	0	0	1667900	18367000	16028000	39393000	50745000	33116000	1.47498e+07	34820500	2.36074	#NAME?	1.23924	#NAME?	0	0	0	0	0	0	0	0	1667900	0	5600700	12766000	0	7275500	8752700	0	8763600	30630000	0
Q4WGL6;B0YCQ6;A1DCN3;A0A0J5PKE9	58;58;58;58	Q4WGL6	1	1	S	TLIGDDEDS(1)EEDTPLK	T(-129.54)LIGDDEDS(87.1)EEDT(-87.1)PLK	9	2	3.1095	113510000	113510000	0	0	13051000	2540600	0	0	0	12309000	16265000	4624500	22003000	10037000	4650100	13232375	2.84561	#NAME?	1.50874	#NAME?	0	0	0	0	0	0	0	0	0	12309000	0	0	16265000	0	0	4624500	0	0	2540600
Q4WU42;B0Y3L9;A0A0J5PVQ0;A1DFB5;A1CA44	132;132;132;132;136	Q4WU42	1	1;2	S	AEGAAS(1)GGEGAS(0.999)GT(0.001)EGR	AEGAAS(132.36)GGEGAS(31.83)GT(-31.83)EGR	6	2	0.25739	1524000000	1179700000	344360000	0	48560000	86001000	24471000	3865400	19467000	103940000	75689000	45216000	146640000	149470000	47717400	104253750	2.18482	#NAME?	1.12751	#NAME?	20523000	3947300	0	694290	3171100	0	17841000	1625700	0	88332000	15604000	0	63296000	12393000	0	25248000	19968000	0	59153000
Q4WND3;B0Y762;A0A0J5Q5B6	96;96;96	Q4WND3	1	1;2	S	LAEANES(1)DEDS(1)EEDEAARR	LAEANES(155.11)DEDS(155.11)EEDEAARR	11	2	1.1903	189620000	48947000	140670000	0	5444300	3379300	526520	0	0	5817400	13890000	5855000	4229700	4115000	2527920	7022425	2.77795	#NAME?	1.47402	#NAME?	526520	0	0	0	0	0	0	0	0	5817400	0	0	13890000	0	0	5855000	0	0	3379300
Q4WKG6;B0XMJ2;A0A0J5PM23;A1D504	847;847;855;894	Q4WKG6	1	1	S	S(1)PFEEFEESK	S(152.61)PFEEFEES(-152.61)K	1	2	0.51654	7065900	7065900	0	0	0	0	0	0	0	0	0	0	3543300	1642200	0	1296375	#DIV/0!	#NAME?	#DIV/0!	#NAME?	0	0	0	0	0	0	0	0	0	0	0	0	0	0	0	0	0	0	0
A1D3N3;Q4WJ26;B0XPW4;A0A0J5SQR3;A1CQS0	319;386;386;386;386	A1D3N3	1	1	S	VES(1)ILMSLPR	VES(78.15)ILMS(-78.15)LPR	3	2	0.0064656	23506000	23506000	0	0	0	0	0	0	0	1815600	6709300	8504100	0	0	302600	3803350	12.5689	#NAME?	3.65179	#NAME?	0	0	0	0	0	0	0	0	0	1815600	0	0	6709300	0	0	8504100	0	0	0
Q4WQC2;B0Y4J1;A0A0J5SDP8;A1CWA7	600;600;600;600	Q4WQC2	1	1;2	S	S(1)VEPQEES(1)DEDNATGAK	S(202.26)VEPQEES(108)DEDNAT(-108)GAK	8	2	-0.037353	68678000	26817000	41861000	0	9236300	3923400	0	0	0	5862900	15408000	8029800	10947000	1638700	3.17043e+06	9005875	2.84058	#NAME?	1.50619	#NAME?	0	0	0	0	0	0	0	0	0	0	5862900	0	5212100	10196000	0	4733200	3296600	0	3923400
Q4WPL3;B0Y6F8;A0A0J5PG68;A1CWZ4	367;367;367;368	Q4WPL3	1	2	S	S(1)PDLPRS(0.996)PFS(0.004)FAPETVI	S(83.32)PDLPRS(23.72)PFS(-23.72)FAPET(-115.66)VI	1	2	-0.61906	14769000	0	14769000	0	3302700	0	0	0	0	0	5573800	1737800	4155200	0	550450	2866700	5.20792	#NAME?	2.38071	#NAME?	0	0	0	0	0	0	0	0	0	0	0	0	0	5573800	0	0	1737800	0	0
A0A0J5SFE5;Q4WRL7;B0XNJ8	592;665;678	A0A0J5SFE5;Q4WRL7	1	1;2	S	TGPVELEVPEGPGVS(1)DDER	T(-180.69)GPVELEVPEGPGVS(180.69)DDER	15	2	0.45325	260490000	258560000	1928900	0	22065000	23176000	0	0	0	11265000	23316000	30570000	25486000	9838300	9.41767e+06	22302575	2.36816	#NAME?	1.24377	#NAME?	0	0	0	0	0	0	0	0	0	11265000	0	0	21387000	1928900	0	30570000	0	0	23176000
Q4WWF5;B0XZ69;A0A0J5SSZ9	79;79;79	Q4WWF5	1	1	S	QSSTVSDTALPGS(1)PADAAR	QS(-88.97)S(-88.97)T(-84.32)VS(-81.5)DT(-73.98)ALPGS(73.98)PADAAR	13	2	-0.6251	16840000	16840000	0	0	0	0	0	0	0	4240800	3734900	5477500	3387200	0	706800	3149900	4.45656	#NAME?	2.15593	#NAME?	0	0	0	0	0	0	0	0	0	4240800	0	0	3734900	0	0	5477500	0	0	0
A0A0J5PU32;Q4WY44;B0XXB2;A1D6Q1;A1CKS3;Q5B9A9;A0A1U8QNX3	464;464;464;460;467;440;440	A0A0J5PU32	1	1	S	AQPPQHS(1)PVAPR	AQPPQHS(82.92)PVAPR	7	2	-1.6044	1258200000	1258200000	0	0	24659000	73196000	2852500	8892000	7649200	95696000	73942000	80361000	82230000	62555000	3.54908e+07	74772000	2.1068	#NAME?	1.07505	#NAME?	2852500	0	0	8892000	0	0	7649200	0	0	95696000	0	0	73942000	0	0	80361000	0	0	73196000
Q4WU07;B0Y3I5;A0A0J5SPC5	409;409;409	Q4WU07	1	2	S	APVNSGGPLVAYGS(1)DDDS(1)D	APVNS(-235.05)GGPLVAY(-74.46)GS(74.46)DDDS(134.49)D	14	2	-1.0862	161160000	0	161160000	0	15454000	9254500	0	0	0	4902100	11541000	7133600	19936000	11027000	4935100	12409400	2.51452	#NAME?	1.33028	#NAME?	0	0	0	0	0	0	0	0	0	0	4902100	0	0	11541000	0	0	7133600	0	0
Q4WU07;B0Y3I5;A0A0J5SPC5	413;413;413	Q4WU07	1	2	S	APVNSGGPLVAYGS(1)DDDS(1)D	APVNS(-235.05)GGPLVAY(-74.46)GS(74.46)DDDS(134.49)D	18	2	-1.0862	161160000	0	161160000	0	15454000	9254500	0	0	0	4902100	11541000	7133600	19936000	11027000	4935100	12409400	2.51452	#NAME?	1.33028	#NAME?	0	0	0	0	0	0	0	0	0	0	4902100	0	0	11541000	0	0	7133600	0	0
A0A0J5Q4Y7;B0Y4K5;Q4WQD6;E9QTX0;A1CW92	346;338;346;346;344	A0A0J5Q4Y7	1	1	S	KAES(1)PAPK	KAES(67.9)PAPK	4	2	2.6209	288580000	288580000	0	0	3227000	3898700	23209000	20256000	40922000	22508000	0	0	7443100	10883000	19003450	4581525	0.241089	#NAME?	-2.05236	#NAME?	23209000	0	0	20256000	0	0	40922000	0	0	22508000	0	0	0	0	0	0	0	0	3898700
A0A0J5Q372;Q4X0Y7;B0XSL1;A1DH94;A1C6M4	514;514;514;514;519	A0A0J5Q372	1	1	S	GPVALQQPS(1)PR	GPVALQQPS(126.07)PR	9	2	0.19426	497960000	497960000	0	0	47234000	38616000	0	0	0	26999000	81098000	19286000	56265000	35912000	1.88082e+07	48140250	2.55954	#NAME?	1.35588	#NAME?	0	0	0	0	0	0	0	0	0	26999000	0	0	81098000	0	0	19286000	0	0	38616000
A0A0J5Q4Y7;B0Y4K5;Q4WQD6;E9QTX0	427;419;427;427	A0A0J5Q4Y7	1	1;2	S	EAAAQS(1)PAAET(1)PAGK	EAAAQS(75.45)PAAET(75.45)PAGK	6	2	-0.46924	453120000	442630000	10493000	0	11057000	8433900	6025900	11949000	9421300	24078000	130950000	27364000	34616000	16841000	1.18275e+07	52442750	4.43396	#NAME?	2.1486	#NAME?	6025900	0	0	11949000	0	0	9421300	0	0	23396000	682370	0	128590000	2359400	0	26258000	1106300	0	6795700
Q6MYP5;Q4WSL3;B0XR10;A0A0J5Q0B5;Q8TGE8	348;353;353;353;356	Q6MYP5	1	1	S	VKAEEEEQS(1)EQNPESMLTEEEER	VKAEEEEQS(64.09)EQNPES(-64.09)MLT(-73.3)EEEER	9	3	1.9794	5261000	5261000	0	0	0	0	0	0	0	0	0	0	2329900	1027800	0	839425	#DIV/0!	#NAME?	#DIV/0!	#NAME?	0	0	0	0	0	0	0	0	0	0	0	0	0	0	0	0	0	0	0
A0A0J5PR26;Q4WHZ0;B0XUP3;A1CZ64	929;936;936;936	A0A0J5PR26	1	1	S	LDLTDDNDS(1)EDDFR	LDLT(-149.31)DDNDS(149.31)EDDFR	9	2	-1.0023	226620000	226620000	0	0	16017000	17054000	1996700	1486800	1492700	21692000	36472000	17144000	23938000	11272000	9.95653e+06	22206500	2.23034	#NAME?	1.15727	#NAME?	1996700	0	0	1486800	0	0	1492700	0	0	21692000	0	0	36472000	0	0	17144000	0	0	17054000
A1D4R5;Q4WK70;B0XN02	87;199;199	A1D4R5;Q4WK70	1	2	S	SYAEPES(1)S(1)EDEDQPLSK	S(-124.59)Y(-134.53)AEPES(124.59)S(134.1)EDEDQPLS(-171.11)K	8	2	0.021964	398540000	0	398540000	0	49650000	20793000	0	0	0	18089000	65974000	22808000	48369000	22037000	1.47553e+07	39797000	2.69713	#NAME?	1.43142	#NAME?	0	0	0	0	0	0	0	0	0	0	18089000	0	0	65974000	0	0	22808000	0	0
Q4WJ93;B0XPQ0;A0A0J5SIW9;A1D3U7	598;598;561;598	Q4WJ93	1	1;2	S	VVEEKS(1)S(1)VVAEER	VVEEKS(112.34)S(112.34)VVAEER	6	2	1.189	97396000	77545000	19851000	0	2823600	0	0	2380200	2161800	2365500	16640000	1338900	18981000	0	1621850	9239975	5.69718	#NAME?	2.51025	#NAME?	0	0	0	2380200	0	0	2161800	0	0	0	2365500	0	4815500	11824000	0	0	1338900	0	0
A0A0J5PN88;Q4WCI4;B0YA32	353;353;353	A0A0J5PN88	1	1;2	S	GAS(1)PAMANPAS(1)PVQR	GAS(113.33)PAMANPAS(113.33)PVQR	11	2	1.0959	449010000	212250000	236750000	0	2269800	0	3285100	5206000	5423900	6475900	56714000	6751200	12313000	10810000	3.77678e+06	21647050	5.73161	#NAME?	2.51894	#NAME?	3285100	0	0	5206000	0	0	5423900	0	0	0	6475900	0	28644000	28070000	0	0	6751200	0	0
Q4WWP0;B0XYY3;A1D856;A0A0J5PVQ1	124;124;124;124	Q4WWP0	1	1	S	LPS(1)PMVPVGSAPTVDIEK	LPS(77.22)PMVPVGS(-77.22)APT(-122.14)VDIEK	3	2	0.388	22156000	22156000	0	0	0	0	0	0	0	2976500	9149000	10030000	0	0	496083	4794750	9.66521	#NAME?	3.2728	#NAME?	0	0	0	0	0	0	0	0	0	2976500	0	0	9149000	0	0	10030000	0	0	0
A0A0J5SHZ7;B0YA06;Q4WCF8	546;540;540	A0A0J5SHZ7	1	1;2	S	QDS(1)AEPQDES(1)MVDADAALEK	QDS(57.53)AEPQDES(57.53)MVDADAALEK	3	2	-1.3173	554380000	521110000	33262000	0	8348700	2110600	3843200	3032900	2610900	23038000	39154000	21666000	14995000	5277400	7164050	20273100	2.82984	#NAME?	1.50072	#NAME?	3843200	0	0	3032900	0	0	2610900	0	0	23038000	0	0	30962000	8192000	0	20496000	1170000	0	2110600
Q4WGN9;B0YB20;A0A0J5PIH3;A1DCR0	1984;1984;1984;1985	Q4WGN9	1	2	T	LGIAAVQT(1)PIS(1)PR	LGIAAVQT(137.39)PIS(137.39)PR	8	2	3.1377	42161000	0	42161000	0	7551800	0	0	0	0	4934100	6077600	8674300	6382800	2188300	2.08098e+06	5830750	2.80192	#NAME?	1.48642	#NAME?	0	0	0	0	0	0	0	0	0	0	4934100	0	0	6077600	0	0	8674300	0	0
A0A0J5PTZ8;Q4WY80;B0XX75;A1CKV6;A1D6L4	22;22;22;21;22	A0A0J5PTZ8	1	1	S	RLS(1)VDFK	RLS(73.84)VDFK	3	2	-1.8794	174770000	174770000	0	0	2928600	5445900	0	0	0	0	110880000	26759000	14027000	779900	1395750	38111475	27.3054	#NAME?	4.77111	#NAME?	0	0	0	0	0	0	0	0	0	0	0	0	110880000	0	0	26759000	0	0	5445900
A1D4R5;Q4WK70;B0XN02	86;198;198	A1D4R5;Q4WK70	1	1;2	S	SYAEPES(1)S(1)EDEDQPLSK	S(-127.48)Y(-127.45)AEPES(127.45)S(129.07)EDEDQPLS(-158.42)K	7	2	0.18627	400100000	1553700	398540000	0	51203000	20793000	0	0	0	18089000	65974000	22808000	48369000	22037000	1.50142e+07	39797000	2.65063	#NAME?	1.40634	#NAME?	0	0	0	0	0	0	0	0	0	0	18089000	0	0	65974000	0	0	22808000	0	0
B0XQR4;A0A0J5PZA7;Q6MYY8;E9R3C5;A1D2T1	538;967;540;540;537	B0XQR4;A1D2T1	1	1;2	T	AET(1)PDHFHASNVEIAQPTPR	AET(79.99)PDHFHAS(-79.99)NVEIAQPT(-186.25)PR	3	3	-2.4199	132920000	91066000	41858000	0	0	5387300	0	0	0	13158000	59093000	15653000	8881600	4692800	3.09088e+06	22080100	7.14362	#NAME?	2.83666	#NAME?	0	0	0	0	0	0	0	0	0	7502800	5655200	0	44878000	14215000	0	15653000	0	0	0
A0A0J5Q433	213	A0A0J5Q433	1	1	S	APLDPLAS(1)AHDELDTAE	APLDPLAS(79.96)AHDELDT(-79.96)AE	8	2	1.4138	59686000	59686000	0	0	0	0	1075900	0	0	6316800	16893000	7287800	3881700	0	1.23212e+06	7015625	5.69396	#NAME?	2.50943	#NAME?	1075900	0	0	0	0	0	0	0	0	6316800	0	0	16893000	0	0	7287800	0	0	0
A0A0J5Q044;Q4WEX8;B0XZB2	638;695;695	A0A0J5Q044	1	1	S	QQTEGPQS(1)PQTAPAVK	QQT(-80.18)EGPQS(64.21)PQT(-64.21)APAVK	8	2	1.0825	162420000	162420000	0	0	11870000	8873000	2190500	2701000	2209900	14457000	50052000	10832000	14549000	11633000	7.05023e+06	21766500	3.08734	#NAME?	1.62637	#NAME?	2190500	0	0	2701000	0	0	2209900	0	0	14457000	0	0	50052000	0	0	10832000	0	0	8873000
Q4WA18;B0YES0;A1D9Y5;A0A0J5PNB2	663;663;663;663	Q4WA18	1	1	S	YLDTVLSAES(1)DDDADEVK	Y(-181.89)LDT(-155.06)VLS(-68.04)AES(68.04)DDDADEVK	10	2	-0.30537	10521000	10521000	0	0	0	0	1004800	0	808930	0	0	0	4454600	4253100	302288	2176925	7.20149	#NAME?	2.84829	#NAME?	1004800	0	0	0	0	0	808930	0	0	0	0	0	0	0	0	0	0	0	0
Q4X1Q2;B0XRW3;A0A0J5Q3R5	789;789;789	Q4X1Q2	1	1	S	GVEEDDGS(1)EDQGEAAQTTQK	GVEEDDGS(168.42)EDQGEAAQT(-168.42)T(-186.7)QK	8	2	0.95988	30889000	30889000	0	0	3746600	0	0	0	450800	2701300	10883000	0	5927600	2649300	1.14978e+06	4864975	4.23121	#NAME?	2.08107	#NAME?	0	0	0	0	0	0	450800	0	0	2701300	0	0	10883000	0	0	0	0	0	0
B0XQR4;A0A0J5PZA7;Q6MYY8;E9R3C5;A1D2T1	553;982;555;555;552	B0XQR4;A1D2T1	1	2	T	AET(0.996)PDHFHAS(0.004)NVEIAQPT(1)PR	AET(24.53)PDHFHAS(-24.53)NVEIAQPT(123.81)PR	18	3	1.1901	41858000	0	41858000	0	0	5387300	0	0	0	5655200	14215000	0	8881600	4692800	1.84042e+06	6947350	3.77488	#NAME?	1.91643	#NAME?	0	0	0	0	0	0	0	0	0	0	5655200	0	0	14215000	0	0	0	0	0
Q4WZJ5;B0XVA0;A0A0J5Q0H9	399;399;399	Q4WZJ5	1	2	S	DEEGYLVTVEEPTWES(1)FS(1)EDEPAPPPK	DEEGY(-178.15)LVT(-130.28)VEEPT(-64.74)WES(68.46)FS(64.74)EDEPAPPPK	16	3	-1.4237	28038000	0	28038000	0	0	0	0	0	0	0	0	0	10162000	3641700	0	3450925	#DIV/0!	#NAME?	#DIV/0!	#NAME?	0	0	0	0	0	0	0	0	0	0	0	0	0	0	0	0	0	0	0
Q4WZJ5;B0XVA0;A0A0J5Q0H9	401;401;401	Q4WZJ5	1	2	S	DEEGYLVTVEEPTWES(1)FS(1)EDEPAPPPK	DEEGY(-178.15)LVT(-130.28)VEEPT(-64.74)WES(68.46)FS(64.74)EDEPAPPPK	18	3	-1.4237	28038000	0	28038000	0	0	0	0	0	0	0	0	0	10162000	3641700	0	3450925	#DIV/0!	#NAME?	#DIV/0!	#NAME?	0	0	0	0	0	0	0	0	0	0	0	0	0	0	0	0	0	0	0
Q4WX09;B0XYL2;A0A0J5PV58	485;485;485	Q4WX09	1	1	S	ELS(1)PDAGAQSIK	ELS(101.19)PDAGAQS(-101.19)IK	3	2	-2.0643	6537800	6537800	0	0	0	0	0	0	518620	0	0	0	4095100	1924100	86436.7	1504800	17.4093	#NAME?	4.12178	#NAME?	0	0	0	0	0	0	518620	0	0	0	0	0	0	0	0	0	0	0	0
Q4WPS4;B0Y6L6;A1CWT8;A0A0J5PHQ4	15;15;15;15	Q4WPS4	1	1	S	AVEES(1)PQPK	AVEES(103.08)PQPK	5	2	0.0037734	148190000	148190000	0	0	3319500	7475800	0	2078900	1964600	5517400	14025000	0	12250000	7905900	3392700	8545225	2.51871	#NAME?	1.33268	#NAME?	0	0	0	2078900	0	0	1964600	0	0	5517400	0	0	14025000	0	0	0	0	0	7475800
B0YEG1;A4DA77;A1D9N1;A0A0J5PN10	34;34;34;34	B0YEG1	1	1;2;3	S	AFPHVDLDGHNLPPS(1)PAPS(1)S(1)PR	AFPHVDLDGHNLPPS(50.88)PAPS(50.88)S(50.88)PR	15	3	-0.12474	59096000	7054800	51047000	994710	994710	0	0	0	0	1033300	4343600	5704100	0	0	338002	2511925	7.43169	#NAME?	2.89369	#NAME?	0	0	0	0	0	0	0	0	0	0	1033300	0	0	4343600	0	4339800	1364300	0	0
Q4WRM1;B0XNJ4	384;384	Q4WRM1	1	1;2;3	S	EENDDES(1)DEEVS(0.988)PT(0.01)T(0.002)PLAPELPSR	EENDDES(160.99)DEEVS(19.9)PT(-19.9)T(-26.66)PLAPELPS(-117.78)R	7	2	0.096603	778140000	48882000	729260000	0	45625000	43691000	1205500	0	1472200	35823000	45594000	34156000	76972000	31089000	2.13028e+07	46952750	2.20407	#NAME?	1.14017	#NAME?	1205500	0	0	0	0	0	0	1472200	0	6805300	29018000	0	6116900	39477000	0	0	34156000	0	3437200
Q4WTH4;B0XQ51;A0A0J5Q193	51;51;51	Q4WTH4	1	1;2	T	DASGEEGDDSTDPIT(1)PTASK	DAS(-223)GEEGDDS(-83.81)T(-70.49)DPIT(64.67)PT(-64.67)AS(-124.82)K	15	2	0.016372	68524000	61975000	6549000	0	8265100	6340900	2768400	2293600	1474800	8845600	11652000	9607900	8410600	4780700	4.99807e+06	8612800	1.72323	#NAME?	0.785112	#NAME?	2768400	0	0	2293600	0	0	1474800	0	0	8845600	0	0	11652000	0	0	9607900	0	0	6340900
Q4WT69;B0XQF4;A0A0J5PWH3;A1D347;A0A1D8MJA7;A1CQ82;P11977	112;112;112;112;73;112;114	Q4WT69	1	1	S	AS(1)GGQVILLENLR	AS(77.24)GGQVILLENLR	2	2	1.2964	31478000	31478000	0	0	0	0	0	0	0	0	19262000	6661500	0	0	0	6480875	#DIV/0!	#NAME?	#DIV/0!	#NAME?	0	0	0	0	0	0	0	0	0	0	0	0	19262000	0	0	6661500	0	0	0
Q4WYX0;B0XZX2;A1CLF5;A0A0J5PCV8	69;69;69;69	Q4WYX0	1	1;2	S	VMQPEES(1)ES(1)E	VMQPEES(102.05)ES(102.05)E	7	2	0.34464	3097900	786580	2311400	0	0	0	0	0	0	0	0	0	2311400	786580	0	774495	#DIV/0!	#NAME?	#DIV/0!	#NAME?	0	0	0	0	0	0	0	0	0	0	0	0	0	0	0	0	0	0	0
Q4X1D8;B0XS68;A0A0J5PYP9	630;630;631	Q4X1D8	1	1;2	S	TETSADLGEES(1)DDELS(1)VR	T(-190.81)ET(-175.71)S(-154.63)ADLGEES(154.63)DDELS(244.45)VR	11	2	-0.15701	1074700000	963160000	111520000	0	96059000	61416000	11481000	8660100	9263600	85299000	168310000	127100000	106360000	15473000	4.53631e+07	104310750	2.29946	#NAME?	1.2013	#NAME?	11481000	0	0	8660100	0	0	9263600	0	0	72437000	12862000	0	152430000	15883000	0	127100000	0	0	49596000
A0A0J5PZT9;Q4WWK0;A1CJ83;A1D896;B0XZ25	278;284;284;384;413	A0A0J5PZT9	1	1	S	QPS(1)PPPKPVAAEPEPINDFWTNEAK	QPS(116.21)PPPKPVAAEPEPINDFWT(-116.21)NEAK	3	3	0.31942	90153000	90153000	0	0	7378600	2598100	0	0	0	6600000	24152000	6579800	8241900	2099800	2.76278e+06	10268375	3.71668	#NAME?	1.89401	#NAME?	0	0	0	0	0	0	0	0	0	6600000	0	0	24152000	0	0	6579800	0	0	2598100
A0A0J5PUX9;Q4WX77;B0XYE1	924;904;904	A0A0J5PUX9	1	1;2	S	FDQGPLVEQPAFAPEDS(1)PVS(1)EAFADK	FDQGPLVEQPAFAPEDS(51.77)PVS(51.77)EAFADK	17	3	1.648	28370000	18727000	9643300	0	6419700	1754400	0	0	0	0	7599900	0	5351000	5682800	1362350	4658425	3.4194	#NAME?	1.77374	#NAME?	0	0	0	0	0	0	0	0	0	0	0	0	7599900	0	0	0	0	0	0
Q4WXG0;B0XY60;A0A0J5PUX1	565;565;565	Q4WXG0	1	1;2	S	EPGDET(1)EQS(1)EEIDEDDDDIDINLAK	EPGDET(63.17)EQS(63.17)EEIDEDDDDIDINLAK	9	3	1.5323	9407000	9407000	0	0	0	0	0	0	0	0	6044300	0	2017500	0	0	2015450	#DIV/0!	#NAME?	#DIV/0!	#NAME?	0	0	0	0	0	0	0	0	0	0	0	0	6044300	0	0	0	0	0	0
A0A0J5Q5T4;Q4WVQ0	99;99	A0A0J5Q5T4	1	1	T	IEEDDDEEGFVT(1)EEEEEAPPK	IEEDDDEEGFVT(195.46)EEEEEAPPK	12	2	-0.69245	20045000	20045000	0	0	1617600	2062000	0	0	0	0	8420000	3363600	1583700	0	613267	3341825	5.44922	#NAME?	2.44605	#NAME?	0	0	0	0	0	0	0	0	0	0	0	0	8420000	0	0	3363600	0	0	2062000
Q4WWH6;B0XZ48;A0A0J5SSY2;A1D8B9	147;147;147;147	Q4WWH6	1	1;2	S	QASQGIDDIFNS(1)DEDEEAAGDYGR	QAS(-96.36)QGIDDIFNS(96.36)DEDEEAAGDY(-117.35)GR	12	3	-0.27065	164090000	164090000	0	0	14627000	15588000	0	0	0	5956100	15506000	6860000	15147000	16339000	6.02852e+06	13463000	2.23322	#NAME?	1.15912	#NAME?	0	0	0	0	0	0	0	0	0	5956100	0	0	15506000	0	0	6860000	0	0	15588000
B0Y2X9;A0A0J5PRF6;Q4WEP4;A1CZU5;Q5ATZ3;A0A1U8QFU5	368;368;370;365;358;358	B0Y2X9	1	1	S	LFVANPDLS(1)D	LFVANPDLS(130.44)D	9	2	-0.24013	52110000	52110000	0	0	3531800	4462700	0	0	572280	3742100	9999400	0	6799900	5359700	2051480	5539750	2.70037	#NAME?	1.43316	#NAME?	0	0	0	0	0	0	572280	0	0	3742100	0	0	9999400	0	0	0	0	0	4462700
A0A0J5Q372;Q4X0Y7;B0XSL1;A1DH94	725;725;725;725	A0A0J5Q372	1	1	S	MPS(1)PGEMQR	MPS(131.12)PGEMQR	3	2	1.4903	506940000	506940000	0	0	2500400	1832800	0	0	1167800	13802000	18334000	10102000	5978200	4420900	3.21717e+06	9708775	3.0178	#NAME?	1.5935	#NAME?	0	0	0	0	0	0	1167800	0	0	13802000	0	0	18334000	0	0	10102000	0	0	1832800
B0XPH1;A4D9T5;A0A0J5PL50;A1D421	241;241;940;241	B0XPH1	1	1	S	LDEVQS(1)GGER	LDEVQS(105.66)GGER	6	2	3.0494	111660000	111660000	0	0	2337600	4038000	2240300	2991200	2647200	9496700	34137000	8754600	7750000	4724900	3958500	13841625	3.49668	#NAME?	1.80599	#NAME?	2240300	0	0	2991200	0	0	2647200	0	0	9496700	0	0	34137000	0	0	8754600	0	0	4038000
A0A0J5SHZ7;B0YA06;Q4WCF8	553;547;547	A0A0J5SHZ7	1	1;2	S	QDS(1)AEPQDES(1)MVDADAALEK	QDS(57.53)AEPQDES(57.53)MVDADAALEK	10	2	-1.3173	47584000	14322000	33262000	0	6151500	3811500	0	0	0	0	12347000	1170000	11093000	1466400	1660500	6519100	3.92599	#NAME?	1.97306	#NAME?	0	0	0	0	0	0	0	0	0	0	0	0	4154900	8192000	0	0	1170000	0	3811500
Q4WVH4;B0Y1B9;A0A0J5PW14;A1DDY2	117;117;117;117	Q4WVH4	1	1	S	TEDS(1)AEPDLAR	T(-73.33)EDS(73.33)AEPDLAR	4	2	-0.28175	26708000	26708000	0	0	1574000	0	747770	1032300	964860	2473800	0	4989500	3695600	2468500	1.13212e+06	2788400	2.46299	#NAME?	1.30041	#NAME?	747770	0	0	1032300	0	0	964860	0	0	2473800	0	0	0	0	0	4989500	0	0	0
Q9UUZ6;B0XS47;A0A0J5PYR2;A1DGU0;Q5B161;A0A1U8QUR5;Q5B0D4;A0A1U8QEL1;Q9HGV0;B0XPQ5;A0A0J5SIW4;A1D3U2;A1CQX8	101;101;101;101;99;99;99;99;101;101;101;100;98	Q9UUZ6;Q9HGV0	1	1	S	KEEEKEES(1)DEDMGFGLFD	KEEEKEES(113.47)DEDMGFGLFD	8	2	0.1843	50126000000	50126000000	0	0	613870000	224450000	4282300	1431100	1916000	412380000	1243700000	468450000	353480000	305180000	2.09722e+08	592702500	2.82614	#NAME?	1.49883	#NAME?	4282300	0	0	1431100	0	0	1916000	0	0	412380000	0	0	1243700000	0	0	468450000	0	0	224450000
Q4WIE1;B0XTV8;A0A0J5SX85	120;120;120	Q4WIE1	1	1	S	EEEPES(1)PLQNAAAALK	EEEPES(191.29)PLQNAAAALK	6	2	0.83255	66376000	66376000	0	0	2676600	1338100	0	0	0	3995400	19529000	13926000	0	0	1.33502e+06	8363750	6.2649	#NAME?	2.64729	#NAME?	0	0	0	0	0	0	0	0	0	3995400	0	0	19529000	0	0	13926000	0	0	1338100
Q4WZI2;B0XVB3;A0A0J5SUF2;A1DIP7	594;594;594;594	Q4WZI2	1	1	S	EES(1)IEEQEK	EES(82.83)IEEQEK	3	2	-0.11576	129190000	129190000	0	0	7938600	0	0	0	0	8387900	41368000	9259900	7291400	3498800	2.72108e+06	15354525	5.6428	#NAME?	2.49641	#NAME?	0	0	0	0	0	0	0	0	0	8387900	0	0	41368000	0	0	9259900	0	0	0
A0A0J5Q5Y6;B0Y7S0;Q4WMT1;A1DMT0	321;311;311;321	A0A0J5Q5Y6	1	1;2	S	RAS(1)LAGSQASQSPR	RAS(69.24)LAGS(-69.24)QAS(-106.2)QS(-133.66)PR	3	2	2.6283	47868000	46176000	1691800	0	0	0	0	0	0	10910000	14660000	12415000	4657500	0	1.81833e+06	7933125	4.36286	#NAME?	2.12527	#NAME?	0	0	0	0	0	0	0	0	0	9218600	1691800	0	14660000	0	0	12415000	0	0	0
Q4X1X3;B0XWD3;A0A0J5PZP2	564;564;564	Q4X1X3	1	2	S	EALAAVES(1)ES(1)DGEGVQGEEGG	EALAAVES(231.93)ES(231.93)DGEGVQGEEGG	8	2	0.83368	141160000	0	141160000	0	14767000	7090600	0	0	0	9772300	10510000	5987500	20387000	11866000	5271650	12187625	2.31192	#NAME?	1.20909	#NAME?	0	0	0	0	0	0	0	0	0	0	9772300	0	0	10510000	0	0	5987500	0	0
B0YEG1;A4DA77;A1D9N1;A0A0J5PN10	39;39;39;39	B0YEG1	1	1;2;3	S	AFPHVDLDGHNLPPS(1)PAPS(1)S(1)PR	AFPHVDLDGHNLPPS(50.88)PAPS(50.88)S(50.88)PR	20	3	-0.12474	60250000	15408000	43848000	994710	994710	0	0	0	0	1033300	8988700	4242000	0	0	338002	3307675	9.78597	#NAME?	3.29072	#NAME?	0	0	0	0	0	0	0	0	0	0	1033300	0	4645100	4343600	0	2877700	1364300	0	0
A0A0J5Q406;Q4X231;B0XW81	550;550;550	A0A0J5Q406	1	1	S	LS(1)VEQVQVQAPESNIPPPVPPK	LS(86.95)VEQVQVQAPES(-86.95)NIPPPVPPK	2	3	0.40175	22582000	22582000	0	0	0	0	0	525920	0	0	11670000	3743600	0	0	87653.3	3853400	43.9618	#NAME?	5.45818	#NAME?	0	0	0	525920	0	0	0	0	0	0	0	0	11670000	0	0	3743600	0	0	0
A0A0J5Q213;Q4X189;B0XSB4	35;22;22	A0A0J5Q213	1	1;2	S	TTAEDS(0.999)QAS(1)DNEETERPVR	T(-34.95)T(-33.55)AEDS(33.55)QAS(71.77)DNEET(-71.77)ERPVR	9	2	0.28646	673000000	137530000	535470000	0	44258000	35824000	0	0	1789600	71756000	102390000	20992000	69471000	50217000	25604600	60767500	2.3733	#NAME?	1.2469	#NAME?	0	0	0	0	0	0	0	1789600	0	21808000	49948000	0	64596000	37798000	0	0	20992000	0	7985200
Q4WK70;B0XN02;A0A0J5PQ48	249;249;118	Q4WK70	1	2	S	ASETALGAEES(1)DS(1)DVPIER	AS(-172.46)ET(-169.3)ALGAEES(169.3)DS(204.51)DVPIER	13	2	-0.068146	928290000	0	928290000	0	93670000	84814000	1518800	0	756680	61194000	103660000	72351000	91737000	59642000	40325580	81847500	2.02967	#NAME?	1.02124	#NAME?	0	1518800	0	0	0	0	0	756680	0	0	61194000	0	0	103660000	0	0	72351000	0	0
Q4X0K1;B0XTB5;A1DHM5;A0A0J5SVD3	198;198;198;198	Q4X0K1	1	1	S	AALDQVETNLDDIS(1)DEER	AALDQVET(-133.53)NLDDIS(133.53)DEER	14	2	0.3393	1198900000	1198900000	0	0	69847000	57430000	0	2715900	2972300	77547000	409820000	67450000	104640000	42595000	3.50854e+07	156126250	4.4499	#NAME?	2.15377	#NAME?	0	0	0	2715900	0	0	2972300	0	0	77547000	0	0	409820000	0	0	67450000	0	0	57430000
Q4WQ34;B0Y6X2;A0A0J5PHY6	139;139;139	Q4WQ34	1	1	S	RAS(1)EEYDAGDLPK	RAS(85.18)EEY(-85.18)DAGDLPK	3	2	2.3299	53232000	53232000	0	0	2655100	0	0	0	0	6042300	14324000	5406100	4596000	0	1.44957e+06	6081525	4.19541	#NAME?	2.06881	#NAME?	0	0	0	0	0	0	0	0	0	6042300	0	0	14324000	0	0	5406100	0	0	0
Q4WTV7;B0Y3D2;A0A0J5PUL5	333;333;333	Q4WTV7	1	1	S	IIAEIDNADKS(1)DVESPGFEVEYGR	IIAEIDNADKS(96.54)DVES(-96.54)PGFEVEY(-169.98)GR	11	3	-0.098728	57540000	57540000	0	0	1381300	0	0	0	0	6898700	19274000	9941600	2053300	0	1380000	7817225	5.66466	#NAME?	2.50199	#NAME?	0	0	0	0	0	0	0	0	0	6898700	0	0	19274000	0	0	9941600	0	0	0
Q4WHZ5;B0XUN8;A0A0J5PR21	256;256;263	Q4WHZ5	1	1;2	S	RGS(1)S(1)PPRPK	RGS(92.25)S(92.25)PPRPK	3	2	-0.24086	461850000	701600	461150000	0	2281700	0	28599000	0	0	0	0	0	75811000	60169000	5.14678e+06	33995000	6.6051	#NAME?	2.72358	#NAME?	0	28599000	0	0	0	0	0	0	0	0	0	0	0	0	0	0	0	0	0
Q8NJM6;A1DNF8;A0A0J5T029;Q4WM61;B0Y8E7	2;2;2;2;2	Q8NJM6	1	1;2	S	S(1)S(1)DEQDALDALEK	S(63.71)S(63.71)DEQDALDALEK	1	2	-0.38604	144810000	129160000	15649000	0	21340000	6709200	1452900	1894500	1255000	7486500	34516000	12232000	13261000	8528200	6.68968e+06	17134300	2.5613	#NAME?	1.35688	#NAME?	1452900	0	0	1894500	0	0	1255000	0	0	7486500	0	0	34516000	0	0	12232000	0	0	4671900
Q4WHZ5;B0XUN8;A0A0J5PR21	257;257;264	Q4WHZ5	1	2	S	RGS(1)S(1)PPRPK	RGS(92.25)S(92.25)PPRPK	4	2	-0.24086	461150000	0	461150000	0	2281700	0	28599000	0	0	0	0	0	75811000	59467000	5.14678e+06	33819500	6.571	#NAME?	2.71611	#NAME?	0	28599000	0	0	0	0	0	0	0	0	0	0	0	0	0	0	0	0	0
A0A0J5PLE5;Q4WJP7;B0XP17;A1D4A3	808;808;808;809	A0A0J5PLE5	1	1	S	LVDDVADDHDDS(1)AFDNEK	LVDDVADDHDDS(79.92)AFDNEK	12	2	2.9935	74844000	74844000	0	0	7786800	4440800	738900	0	596780	5186900	18722000	0	8801000	8441400	3125030	8991100	2.87712	#NAME?	1.52463	#NAME?	738900	0	0	0	0	0	596780	0	0	5186900	0	0	18722000	0	0	0	0	0	4440800
B0XT22;A0A0J5Q2X5;Q4X0M4;A1DHK2	1049;1050;1049;1049	B0XT22	1	1	S	GPS(1)PYNAPPSMPPPSNR	GPS(91.49)PY(-91.49)NAPPS(-146.61)MPPPS(-220.68)NR	3	2	0.16262	293080000	293080000	0	0	2201500	2419800	0	0	0	10283000	24425000	11883000	2301200	2687600	2484050	10324200	4.1562	#NAME?	2.05526	#NAME?	0	0	0	0	0	0	0	0	0	10283000	0	0	24425000	0	0	11883000	0	0	2419800
Q4WK70;B0XN02;A0A0J5PQ48	247;247;116	Q4WK70	1	1;2	S	ASETALGAEES(1)DS(1)DVPIER	AS(-172.46)ET(-169.3)ALGAEES(169.3)DS(204.51)DVPIER	11	2	-0.068146	968300000	40015000	928290000	0	101080000	84814000	3069000	0	756680	66565000	114770000	72351000	99369000	60599000	4.27141e+07	86772250	2.03147	#NAME?	1.02252	#NAME?	1550200	1518800	0	0	0	0	0	756680	0	5370800	61194000	0	11114000	103660000	0	0	72351000	0	0
Q4WGA0;B0YCD9;A0A0J5PK20;A1DC95;A1CDB7	776;776;870;871;870	Q4WGA0	1	2	S	RNS(1)LAES(1)EPK	RNS(111.31)LAES(111.31)EPK	7	2	-0.99885	7623400	0	7623400	0	0	0	0	0	0	1428500	2943700	3251300	0	0	238083	1548750	6.50508	#NAME?	2.70157	#NAME?	0	0	0	0	0	0	0	0	0	0	1428500	0	0	2943700	0	0	3251300	0	0
Q4WJ86;B0XPQ7;A0A0J5PN19	116;116;116	Q4WJ86	1	1	S	VTATGGAPCAQS(1)DDELDEIDR	VT(-167.92)AT(-167.92)GGAPCAQS(167.92)DDELDEIDR	12	2	-0.73336	82713000	82713000	0	0	0	8451600	1658100	416840	1243800	10204000	26101000	0	13715000	8130000	3662390	11986500	3.27286	#NAME?	1.71055	#NAME?	1658100	0	0	416840	0	0	1243800	0	0	10204000	0	0	26101000	0	0	0	0	0	8451600
A0A0J5Q133;Q4WTA8;B0XQB7;A1D381	250;287;287;287	A0A0J5Q133	1	1	S	LLGDAAS(1)GR	LLGDAAS(73.9)GR	7	2	-2.9619	107070000	107070000	0	0	0	4723800	1508400	2617400	2365600	11788000	29738000	12391000	7109400	1653700	3.83387e+06	12723025	3.31859	#NAME?	1.73057	#NAME?	1508400	0	0	2617400	0	0	2365600	0	0	11788000	0	0	29738000	0	0	12391000	0	0	4723800
Q4WXP7;B0XXX6;A0A0J5PUP0;A1D742;A1CKC7;Q5B3B7;A0A1U8QVA9	803;803;783;801;839;920;920	Q4WXP7	1	1	S	AVS(1)PQPQFR	AVS(80.74)PQPQFR	3	2	0.10446	78115000	78115000	0	0	3332000	3465300	1281400	2238800	2107900	9161900	6593900	9168100	5699200	4203500	3.59788e+06	6416175	1.78332	#NAME?	0.834565	#NAME?	1281400	0	0	2238800	0	0	2107900	0	0	9161900	0	0	6593900	0	0	9168100	0	0	3465300
B0YB18;A0A0J5PHU5	234;234	B0YB18	1	1;2	S	KNS(1)QGGESSER	KNS(117.94)QGGES(-117.94)S(-121.35)ER	3	2	-0.68367	110330000	108810000	1525500	0	2701300	6746100	18276000	6274300	15446000	0	0	443740	6234000	430170	8.24062e+06	1.77698e+06	0.215636	#NAME?	-2.21333	#NAME?	18276000	0	0	6274300	0	0	15446000	0	0	0	0	0	0	0	0	443740	0	0	6746100
Q4WKB9;B0XMV1;A1CRZ5	801;801;797	Q4WKB9	1	4	S	RYS(1)S(1)QS(1)LS(1)PPR	RY(-40.52)S(40.52)S(54.71)QS(57.06)LS(84.37)PPR	8	2	-0.055796	11490000	0	0	11490000	0	1624900	0	0	0	0	0	0	3166900	6698600	270817	2466375	9.10718	#NAME?	3.187	#NAME?	0	0	0	0	0	0	0	0	0	0	0	0	0	0	0	0	0	0	0
Q4WU32;B0Y3K9;A0A0J5PVP3	34;34;34	Q4WU32	1	1	S	GDES(1)PLVDADGEPRPTEDQPATTEEK	GDES(114.77)PLVDADGEPRPT(-114.77)EDQPAT(-125.23)T(-125.09)EEK	4	3	-0.10706	129590000	129590000	0	0	13925000	9756100	1442600	0	1219800	9345400	20846000	9605200	12379000	6489900	5948150	12330025	2.07292	#NAME?	1.05166	#NAME?	1442600	0	0	0	0	0	1219800	0	0	9345400	0	0	20846000	0	0	9605200	0	0	9756100
Q4X1X3;B0XWD3;A0A0J5PZP2	566;566;566	Q4X1X3	1	1;2	S	EALAAVES(1)ES(1)DGEGVQGEEGG	EALAAVES(231.93)ES(231.93)DGEGVQGEEGG	10	2	0.83368	142190000	1027200	141160000	0	14767000	7090600	0	0	0	10800000	10510000	5987500	20387000	11866000	5.44293e+06	12187625	2.23916	#NAME?	1.16296	#NAME?	0	0	0	0	0	0	0	0	0	1027200	9772300	0	0	10510000	0	0	5987500	0	0
A1CQF2;Q4WTE3;B0XQ82;A1D3B5;A0A0J5PZT7	213;217;217;217;217	A1CQF2	1	1	S	DADEGDEVGS(1)LGKK	DADEGDEVGS(86.01)LGKK	10	2	1.0222	24153000	24153000	0	0	0	0	0	0	0	0	1808500	0	0	7384200	0	2298175	#DIV/0!	#NAME?	#DIV/0!	#NAME?	0	0	0	0	0	0	0	0	0	0	0	0	1808500	0	0	0	0	0	0
A0A0J5Q209;Q4WNH0;B0Y725	96;96;96	A0A0J5Q209	1	2	S	QDNSSVLQS(1)PVS(1)PR	QDNS(-49.59)S(-42.62)VLQS(42.62)PVS(99.01)PR	12	2	0.11698	8601800	0	8601800	0	0	0	0	0	0	1598700	0	4199200	2804000	0	266450	1750800	6.57084	#NAME?	2.71608	#NAME?	0	0	0	0	0	0	0	0	0	0	1598700	0	0	0	0	0	4199200	0	0
A0A0J5PKR9;B0XP40;Q4WJM2	549;484;484	A0A0J5PKR9;B0XP40	1	1;2	S	NS(1)PPVNVPR	NS(77.67)PPVNVPR	2	2	-0.2945	11101000	5411900	5689600	0	0	1907800	0	0	0	0	4131200	0	3504000	0	317967	1908800	6.00314	#NAME?	2.58572	#NAME?	0	0	0	0	0	0	0	0	0	0	0	0	0	4131200	0	0	0	0	1907800
Q4WS91;B0XRL3;Q6MYC1;A0A0J5Q571	152;152;152;271	Q4WS91	1	2;3	S	IQDDAAS(1)QRS(1)ET(0.026)S(0.974)GPVR	IQDDAAS(68.82)QRS(36.05)ET(-15.75)S(15.75)GPVR	7	2	-0.14438	19515000	0	10434000	9080900	0	0	0	0	0	3336200	10434000	0	0	5744700	556033	4044675	7.27416	#NAME?	2.86278	#NAME?	0	0	0	0	0	0	0	0	0	0	0	3336200	0	10434000	0	0	0	0	0
A0A0J5Q446;Q4WLF7;B0XM58;A1DP90	1685;1611;1611;1686	A0A0J5Q446	1	1	S	MDVS(1)EDDEPPKR	MDVS(83.24)EDDEPPKR	4	2	0.86768	159290000	159290000	0	0	1100100	0	544180	0	0	4366500	10318000	3047700	3377200	0	1.0018e+06	4185725	4.17822	#NAME?	2.06289	#NAME?	544180	0	0	0	0	0	0	0	0	4366500	0	0	10318000	0	0	3047700	0	0	0
Q4WHC3;B0XVV9;A1DG08;A1C5Z4	15;15;15;15	Q4WHC3	1	1	S	KGS(1)MADVPQNLLQQIK	KGS(125.18)MADVPQNLLQQIK	3	2	0.6177	654880000	654880000	0	0	0	0	3179300	0	4584300	41812000	150350000	78864000	0	0	8262600	57303500	6.93529	#NAME?	2.79396	#NAME?	3179300	0	0	0	0	0	4584300	0	0	41812000	0	0	150350000	0	0	78864000	0	0	0
A0A0J5SVL6;Q4X0R7;B0XSY2;A1DHF5	82;123;123;82	A0A0J5SVL6	1	1	S	APS(1)LGELHQELEQEQEAQVNR	APS(76.33)LGELHQELEQEQEAQVNR	3	3	0.16241	483630000	483630000	0	0	0	6144300	0	833680	1771100	63119000	167910000	46975000	25331000	11599000	1.1978e+07	62953750	5.25578	#NAME?	2.3939	#NAME?	0	0	0	833680	0	0	1771100	0	0	63119000	0	0	167910000	0	0	46975000	0	0	6144300
Q4WD81;B0YD68;A1DLM0;A0A0J5PIX3	24;24;24;24	Q4WD81	1	1;2;3;4	S	ANVEDAGS(1)DS(1)ES(1)EAGEESSIPAGAAVTIHSR	ANVEDAGS(86.46)DS(76.69)ES(72.57)EAGEES(-72.57)S(-72.57)IPAGAAVT(-110.75)IHS(-117.84)R	8	3	-0.44193	731790000	7391700	703250000	21147000	74367000	36898000	916880	0	1701200	33383000	122680000	100780000	30932000	13203000	2.45443e+07	66898750	2.72563	#NAME?	1.44659	#NAME?	0	916880	0	0	0	0	0	1701200	0	0	33383000	0	0	122680000	0	7391700	93388000	0	0
Q4WBM8;B0YA82;A0A0J5PK62;A1DAZ2	555;555;555;555	Q4WBM8	1	1;2;3	T	S(1)PT(1)PPT(1)PPPVR	S(108.97)PT(108.97)PPT(108.97)PPPVR	3	2	1.0641	1416800000	61017000	450380000	905360000	239790000	134900000	2183900	1141700	0	48353000	247580000	61959000	161500000	197510000	7.10614e+07	167137250	2.35201	#NAME?	1.23389	#NAME?	0	2183900	0	0	1141700	0	0	0	0	4134200	27880000	16338000	14454000	36690000	196430000	3604000	15745000	42610000	1143800
A0A0J5SCQ9	230	A0A0J5SCQ9	1	3	S	KAS(1)S(1)PPAPPS(1)PVEDLDLGVPDASSATALK	KAS(83.17)S(83.17)PPAPPS(66.1)PVEDLDLGVPDAS(-66.23)S(-66.1)AT(-66.1)ALK	3	3	0.35643	47696000	0	0	47696000	0	3853700	0	0	0	7282700	18764000	0	17796000	0	1.85607e+06	9140000	4.92439	#NAME?	2.29995	#NAME?	0	0	0	0	0	0	0	0	0	0	0	7282700	0	0	18764000	0	0	0	0
A0A0J5PSI4;Q4WUM9;B0Y454;A1DET1	295;295;295;295	A0A0J5PSI4	1	1;2	S	RDS(1)DVS(1)LQDNEDYSRPVLR	RDS(81.92)DVS(51.64)LQDNEDY(-51.64)S(-51.75)RPVLR	3	3	-0.15832	52793000	8181200	44612000	0	4850400	6576600	0	0	0	0	12801000	0	7288400	4566100	1904500	6163875	3.23648	#NAME?	1.69443	#NAME?	0	0	0	0	0	0	0	0	0	0	0	0	5867800	6933600	0	0	0	0	0
A0A0J5Q143;Q4X0A7;B0XTS3;A1DHW7;A1C7E2	1606;1633;1633;1597;1419	A0A0J5Q143	1	1;2	S	AVGGGDLS(1)DS(1)DLR	AVGGGDLS(74.97)DS(74.97)DLR	8	2	-2.529	263700000	256480000	7219200	0	4722400	25259000	2351200	4724100	3401600	23162000	81095000	0	30722000	25080000	1.06034e+07	34224250	3.22767	#NAME?	1.69049	#NAME?	2351200	0	0	4724100	0	0	3401600	0	0	23162000	0	0	81095000	0	0	0	0	0	24247000
Q4X0L1;B0XTA4;A0A0J5SVE4	110;110;110	Q4X0L1	1	1	S	EAS(1)PQYEDAIETPLVK	EAS(140.85)PQY(-140.85)EDAIET(-170.46)PLVK	3	2	2.3329	9888600	9888600	0	0	0	0	658890	0	0	0	7184800	0	0	2044900	109815	2307425	21.0119	#NAME?	4.39314	#NAME?	658890	0	0	0	0	0	0	0	0	0	0	0	7184800	0	0	0	0	0	0
B0Y4K8;A0A0J5Q0F1;Q4WQE0;A1CW89	214;214;214;214	B0Y4K8	1	1;2	S	RGS(1)QEQLMS(1)PR	RGS(99.75)QEQLMS(99.75)PR	9	2	-3.7376	8030900	0	8030900	0	0	0	0	0	0	1484600	4110700	2435600	0	0	247433	1636575	6.61421	#NAME?	2.72557	#NAME?	0	0	0	0	0	0	0	0	0	0	1484600	0	0	4110700	0	0	2435600	0	0
Q4WGN9;B0YB20;A0A0J5PIH3;A1DCR0	1987;1987;1987;1988	Q4WGN9	1	1;2	S	LGIAAVQT(1)PIS(1)PR	LGIAAVQT(137.39)PIS(137.39)PR	11	2	3.1377	71758000	29597000	42161000	0	7551800	0	2614200	0	2285600	10007000	12008000	13743000	6382800	2188300	3743100	8580525	2.29236	#NAME?	1.19683	#NAME?	2614200	0	0	0	0	0	2285600	0	0	5073100	4934100	0	5930200	6077600	0	5069100	8674300	0	0
Q4X1V2;B0XRR7;A0A0J5Q2I5	1163;1163;1163	Q4X1V2	1	1	S	LNS(1)ISDMSYLVNDSSNEPLRK	LNS(64.49)IS(-64.49)DMS(-129.36)Y(-141.91)LVNDS(-182.53)S(-182.53)NEPLRK	3	3	-0.36786	527300000	527300000	0	0	0	2635400	1075300	2499400	1797400	22989000	28634000	65885000	3750900	3564100	5.16608e+06	25458500	4.92801	#NAME?	2.301	#NAME?	1075300	0	0	2499400	0	0	1797400	0	0	22989000	0	0	28634000	0	0	65885000	0	0	2635400
Q7Z8P9;B0Y2U5;A0A0J5PQZ1;A1CZW8;A1C4Y9;Q8TFN0	93;93;93;93;93;93	Q7Z8P9	1	1;2	T	TILGAT(1)NPLASAPGTIR	T(-90.09)ILGAT(90.09)NPLAS(-133.71)APGT(-226.6)IR	6	2	0.27816	1140700000	1126300000	14388000	0	0	0	3603600	925270	0	111830000	655960000	229090000	0	0	19393145	221262500	11.4093	#NAME?	3.51214	#NAME?	3603600	0	0	925270	0	0	0	0	0	97440000	14388000	0	655960000	0	0	229090000	0	0	0
Q4WUA9;B0Y3T4;A0A0J5PVV8	47;47;47	Q4WUA9	1	1;2	S	NTGEDDS(1)GS(1)EAVADR	NT(-62.19)GEDDS(62.19)GS(63.33)EAVADR	9	2	1.1777	22630000	20909000	1721000	0	848260	3257800	2297800	2979900	2803300	4680400	0	0	2274600	3148900	2.81124e+06	1355875	0.482304	#NAME?	-1.05198	#NAME?	2297800	0	0	2979900	0	0	2803300	0	0	4680400	0	0	0	0	0	0	0	0	3257800
A1DM01;A0A0J5PFD9;A1CM24	419;478;481	A1DM01	1	1	S	EIIPGS(1)PQDIK	EIIPGS(78.1)PQDIK	6	2	-3.3831	26215000	26215000	0	0	2430200	1611900	0	0	0	2006800	6150300	0	3497100	1985900	1008150	2908325	2.88481	#NAME?	1.52848	#NAME?	0	0	0	0	0	0	0	0	0	2006800	0	0	6150300	0	0	0	0	0	1611900
Q4WG55;B0YC92;A0A0J5PL26;A1DC48	270;270;270;315	Q4WG55	1	1	S	S(1)LPLATATTSHR	S(80.58)LPLAT(-80.58)AT(-103.44)T(-114.06)S(-118.29)HR	1	2	-2.836	62057000	62057000	0	0	0	0	0	0	0	7618600	21062000	11928000	0	0	1.26977e+06	8247500	6.49529	#NAME?	2.69939	#NAME?	0	0	0	0	0	0	0	0	0	7618600	0	0	21062000	0	0	11928000	0	0	0
Q4WPT8;A0A0J5PEF0	44;44	Q4WPT8	1	2	S	EGS(1)AS(1)EEDAGSTLESR	EGS(179.7)AS(153.96)EEDAGS(-153.96)T(-176.16)LES(-220.08)R	5	2	3.3305	53596000	0	53596000	0	8926000	8828400	0	0	0	0	10426000	6534900	7662400	3775000	2.95907e+06	7099575	2.39926	#NAME?	1.26259	#NAME?	0	0	0	0	0	0	0	0	0	0	0	0	0	10426000	0	0	6534900	0	0
B0YEE6;A1D9L4;A0A0J5PRZ2;Q4W9Q4	235;235;235;253	B0YEE6	1	1	S	GES(1)PAPSANQGPVVGR	GES(88.54)PAPS(-88.54)ANQGPVVGR	3	2	3.9149	5717100	5717100	0	0	0	0	627230	0	446780	0	0	0	3161300	1481800	179002	1160775	6.48472	#NAME?	2.69704	#NAME?	627230	0	0	0	0	0	446780	0	0	0	0	0	0	0	0	0	0	0	0
Q4WD81;B0YD68;A1DLM0;A0A0J5PIX3	26;26;26;26	Q4WD81	1	2;3;4	S	ANVEDAGS(1)DS(1)ES(1)EAGEESSIPAGAAVTIHSR	ANVEDAGS(86.46)DS(76.69)ES(72.57)EAGEES(-72.57)S(-72.57)IPAGAAVT(-110.75)IHS(-117.84)R	10	3	-0.44193	614860000	0	593710000	21147000	74367000	36898000	0	0	842820	33383000	122680000	93388000	30932000	13203000	24248470	65050750	2.68267	#NAME?	1.42367	#NAME?	0	0	0	0	0	0	0	842820	0	0	33383000	0	0	122680000	0	0	93388000	0	0
A0A0J5Q0C3;Q4WIE4;B0XTV4	263;455;455	A0A0J5Q0C3	1	1	S	RDS(1)DLTADTILADR	RDS(70.89)DLT(-70.89)ADT(-77.08)ILADR	3	2	1.3395	35640000	35640000	0	0	0	0	0	0	545240	5518200	8982000	14036000	0	0	1.01057e+06	5754500	5.69429	#NAME?	2.50952	#NAME?	0	0	0	0	0	0	545240	0	0	5518200	0	0	8982000	0	0	14036000	0	0	0
Q4WG48;B0YC86;A0A0J5PHY7	216;216;216	Q4WG48	1	1;2	S	APS(1)IGGIS(1)PIGGQGQHVASADHQR	APS(77.87)IGGIS(49.59)PIGGQGQHVAS(-49.59)ADHQR	3	3	0.38236	16638000	2241900	14396000	0	0	0	0	0	0	0	7279200	1459900	0	0	0	2184775	#DIV/0!	#NAME?	#DIV/0!	#NAME?	0	0	0	0	0	0	0	0	0	0	0	0	2241900	5037300	0	0	1459900	0	0
Q4WTM6;B0XPZ7;A0A0J5Q024	22;22;22	Q4WTM6	1	1	S	SKLENQS(1)PPR	S(-102.23)KLENQS(102.23)PPR	7	2	3.0222	15221000	15221000	0	0	0	0	0	0	0	1604800	6694100	0	2586800	0	267467	2320225	8.67482	#NAME?	3.11683	#NAME?	0	0	0	0	0	0	0	0	0	1604800	0	0	6694100	0	0	0	0	0	0
A0A0J5Q2C3;Q4WN71;B0Y7C7	90;90;90	A0A0J5Q2C3	1	2	S	S(1)LNS(1)EDLEAVLK	S(91.79)LNS(91.79)EDLEAVLK	4	2	2.2585	50207000	0	50207000	0	0	0	0	0	0	0	3800100	0	33488000	2223000	0	9877775	#DIV/0!	#NAME?	#DIV/0!	#NAME?	0	0	0	0	0	0	0	0	0	0	0	0	0	3800100	0	0	0	0	0
Q4WBM8;B0YA82;A0A0J5PK62;A1DAZ2	558;558;558;558	Q4WBM8	1	2;3	T	S(1)PT(1)PPT(1)PPPVR	S(108.97)PT(108.97)PPT(108.97)PPPVR	6	2	1.0641	1856300000	0	950970000	905360000	243540000	133760000	2475300	0	939870	44219000	238180000	58355000	158380000	201220000	7.08224e+07	164033750	2.31613	#NAME?	1.21172	#NAME?	0	2475300	0	0	0	0	0	939870	0	0	27880000	16338000	0	41748000	196430000	0	15745000	42610000	0
Q4WKB9;B0XMV1;A0A0J5PQ84	15;15;15	Q4WKB9	1	1;2	T	VPT(1)PPPGT(0.021)S(0.151)Y(0.117)S(0.711)PQPSVSR	VPT(85.04)PPPGT(-15.24)S(-6.73)Y(-7.83)S(6.73)PQPS(-55.28)VS(-84.84)R	3	2	0.80751	135240000	9159000	126080000	0	8863300	8939300	1124700	2202400	0	7767600	17140000	6268400	8347100	6064600	4.81622e+06	9455025	1.96316	#NAME?	0.973181	#NAME?	0	1124700	0	0	2202400	0	0	0	0	1144900	6622800	0	5712800	11428000	0	0	6268400	0	0
Q5B8L8;A1CL13;A0A1U8QX02	14;14;14	Q5B8L8	1	1	S	VPS(1)FQDILQGR	VPS(63.69)FQDILQGR	3	2	0.26484	177890000	177890000	0	0	4772600	0	1175000	907470	0	10446000	41208000	21101000	0	0	2.88351e+06	15577250	5.40218	#NAME?	2.43354	#NAME?	1175000	0	0	907470	0	0	0	0	0	10446000	0	0	41208000	0	0	21101000	0	0	0
Q4WZM7;B0XV05;A0A0J5Q0L0;A1DIK1;A1C7X3	234;234;244;249;245	Q4WZM7	1	1	S	S(1)NEGPGFR	S(93.56)NEGPGFR	1	2	-1.5085	492590000	492590000	0	0	12265000	23895000	5127700	6866000	7315000	54560000	142450000	24815000	28732000	31546000	1.83381e+07	56885750	3.10205	#NAME?	1.63322	#NAME?	5127700	0	0	6866000	0	0	7315000	0	0	54560000	0	0	142450000	0	0	24815000	0	0	23895000
Q4WPV1;B0Y6P2;A0A0J5PEH7;A1CWR2	532;532;532;532	Q4WPV1	1	1	S	ANAS(1)EEIDVEAELEDDVR	ANAS(97.69)EEIDVEAELEDDVR	4	2	-0.36274	3256300	3256300	0	0	0	0	0	648870	733270	1477600	0	0	0	0	476623	0	0	#NAME?	#NUM!	#NAME?	0	0	0	648870	0	0	733270	0	0	1477600	0	0	0	0	0	0	0	0	0
A0A0J5Q344;Q4X0U9;B0XSP5;A1DHC7	56;56;56;53	A0A0J5Q344	1	2	S	VVDDS(1)DEEEELKPKS(1)PAPK	VVDDS(76.05)DEEEELKPKS(76.05)PAPK	15	3	0.044504	12030000	0	12030000	0	0	0	0	0	0	0	10193000	0	1836900	0	0	3007475	#DIV/0!	#NAME?	#DIV/0!	#NAME?	0	0	0	0	0	0	0	0	0	0	0	0	0	10193000	0	0	0	0	0
Q4WJR4;B0XNT4;A0A0J5SJE1	79;79;79	Q4WJR4	1	1	S	KVS(1)PVPEQTAK	KVS(142.42)PVPEQT(-142.42)AK	3	2	0.646	271750000	271750000	0	0	1584500	0	323240	218740	4376700	22975000	116050000	9880600	13882000	11641000	4913030	37863400	7.70673	#NAME?	2.94612	#NAME?	323240	0	0	218740	0	0	4376700	0	0	22975000	0	0	116050000	0	0	9880600	0	0	0
Q4WLH6;B0XM84;A0A0J5Q770;A1DP71	481;481;510;492	Q4WLH6	1	1	S	S(1)HEEAQTAVDK	S(82.56)HEEAQT(-82.56)AVDK	1	2	2.7869	153640000	153640000	0	0	1965900	6622900	0	1684800	2372700	4773600	57972000	6931200	11942000	0	2.90332e+06	19211300	6.61702	#NAME?	2.72618	#NAME?	0	0	0	1684800	0	0	2372700	0	0	4773600	0	0	57972000	0	0	6931200	0	0	6622900
A0A0J5PW21;B0XZ77;Q4WWE7;A1D8E7	1277;240;332;238	A0A0J5PW21;B0XZ77	1	1	S	YGPVAAS(1)VPSK	Y(-102.09)GPVAAS(66.17)VPS(-66.17)K	7	2	0.46872	11879000	11879000	0	0	1931400	0	0	950480	1149700	0	1561200	0	4393100	1893000	671930	1961825	2.91969	#NAME?	1.54581	#NAME?	0	0	0	950480	0	0	1149700	0	0	0	0	0	1561200	0	0	0	0	0	0
Q4WBM8;B0YA82;A0A0J5PK62;A1DAZ2	553;553;553;553	Q4WBM8	1	1;2;3	S	S(1)PT(1)PPT(1)PPPVR	S(108.97)PT(108.97)PPT(108.97)PPPVR	1	2	1.0641	1613700000	8780800	699590000	905360000	247130000	135550000	2475300	1141700	939870	36102000	238180000	57400000	158380000	201220000	7.05565e+07	163795000	2.32147	#NAME?	1.21504	#NAME?	0	2475300	0	0	1141700	0	0	939870	0	1864300	17900000	16338000	0	41748000	196430000	0	14790000	42610000	3320600
Q4WVJ3;B0Y1D7;A0A0J5PTD4	255;255;255	Q4WVJ3	1	1	T	T(1)PPPAEEPAKDEEDAPSATDTELAPSAAK	T(65.03)PPPAEEPAKDEEDAPS(-65.03)AT(-71.89)DT(-71.89)ELAPS(-90.31)AAK	1	3	-0.45715	6663000	6663000	0	0	2351100	0	368490	0	597690	3345700	0	0	0	0	1.1105e+06	0	0	#NAME?	#NUM!	#NAME?	368490	0	0	0	0	0	597690	0	0	3345700	0	0	0	0	0	0	0	0	0
A0A0J5PII5;A1DCS1;A1CDR4;C8V1W0;Q5AYA8	33;33;33;33;705	A0A0J5PII5;C8V1W0	1	1	S	AFNS(1)PNWR	AFNS(98.04)PNWR	4	2	-0.13828	7226700	7226700	0	0	2682600	893670	0	0	0	1827200	0	0	0	0	900578	0	0	#NAME?	#NUM!	#NAME?	0	0	0	0	0	0	0	0	0	1827200	0	0	0	0	0	0	0	0	893670
P97995;Q4X0H6;B0XTE0;A0A0J5PYJ4;A1DHQ0	274;629;629;629;629	P97995	1	1;2;3	S	LAFDAGDADEVES(1)QAES(1)IAK	LAFDAGDADEVES(94.46)QAES(94.46)IAK	17	2	0.74366	110160000	8691500	101470000	0	11093000	9784400	1164800	1200600	1746700	10602000	10687000	8995900	8645900	11631000	5.93192e+06	9989950	1.6841	#NAME?	0.751979	#NAME?	0	1164800	0	1200600	0	0	1746700	0	0	0	10602000	0	4715300	5971500	0	0	8995900	0	0
Q4WY39;B0XXB7;A0A0J5PU37;A1D6Q6	11;11;11;11	Q4WY39	1	1	S	S(1)GVIVGDDVLR	S(62.14)GVIVGDDVLR	1	2	0.4282	10225000	10225000	0	0	0	0	0	0	0	1426100	6633900	0	2165000	0	237683	2199725	9.25486	#NAME?	3.21021	#NAME?	0	0	0	0	0	0	0	0	0	1426100	0	0	6633900	0	0	0	0	0	0
Q4WJ93;B0XPQ0;A0A0J5SIW9;A1D3U7	599;599;562;599	Q4WJ93	1	1;2	S	VVEEKS(1)S(1)VVAEER	VVEEKS(112.34)S(112.34)VVAEER	7	2	1.189	142350000	122500000	19851000	0	2823600	0	1963400	0	2161800	11512000	46737000	5335000	13125000	0	3076800	16299250	5.29747	#NAME?	2.4053	#NAME?	1963400	0	0	0	0	0	2161800	0	0	9146000	2365500	0	34912000	11824000	0	3996100	1338900	0	0
Q4WU45;B0Y3M2;A0A0J5SPF6;A1DFB2	71;71;71;71	Q4WU45	1	1	S	SSENGAPDS(1)PDLSAR	S(-88.03)S(-88.03)ENGAPDS(77.21)PDLS(-77.21)AR	9	2	-0.39597	43176000	43176000	0	0	4387900	0	0	0	0	7910100	0	13569000	6178300	5645000	2.04967e+06	6348075	3.09713	#NAME?	1.63093	#NAME?	0	0	0	0	0	0	0	0	0	7910100	0	0	0	0	0	13569000	0	0	0
B0Y2S2;A0A0J5PUT7;A1CZZ2	29;65;32	B0Y2S2	1	1;2;3	S	S(1)GS(1)EEPEPEPLADDFPAMMAR	S(52.18)GS(52.18)EEPEPEPLADDFPAMMAR	3	2	0.17731	365510000	292990000	72513000	0	9893700	7138100	5867400	2786400	3287600	2585500	7330500	5470100	19100000	6983800	5.25978e+06	9721100	1.84819	#NAME?	0.886116	#NAME?	5867400	0	0	2786400	0	0	3287600	0	0	2585500	0	0	7330500	0	0	5470100	0	0	0
Q4WEL9;B0Y2U3;A0A0J5PUW0;A1CZX0	345;345;345;372	Q4WEL9	1	1;2;3	S	RAS(1)S(1)VNS(1)LPHNR	RAS(58.82)S(58.82)VNS(58.82)LPHNR	4	2	0.45644	138870000	78694000	47067000	13113000	0	0	0	0	0	28115000	5236900	28412000	14333000	13673000	4.68583e+06	15413725	3.28943	#NAME?	1.71784	#NAME?	0	0	0	0	0	0	0	0	0	17834000	6353200	3927700	5236900	0	0	23057000	5355100	0	0
Q4WEU0;B0Y325;A0A0J5PV36	110;110;110	Q4WEU0	1	1	S	ENDS(1)EDENGVDAPPLGPR	ENDS(202.34)EDENGVDAPPLGPR	4	2	2.7984	16947000	16947000	0	0	2270400	1025900	0	0	0	857100	0	1367200	3575800	2500600	692233	1860900	2.68826	#NAME?	1.42667	#NAME?	0	0	0	0	0	0	0	0	0	857100	0	0	0	0	0	1367200	0	0	1025900
Q4WIK9;B0XTH1;A0A0J5Q065	148;148;148	Q4WIK9	1	1	S	VKPSNPLNDPLNELS(1)EDEAAR	VKPS(-186.57)NPLNDPLNELS(186.57)EDEAAR	15	3	0.53321	400990000	400990000	0	0	48442000	23194000	0	0	858720	18734000	54434000	52336000	22573000	11225000	1.52048e+07	35142000	2.31125	#NAME?	1.20867	#NAME?	0	0	0	0	0	0	858720	0	0	18734000	0	0	54434000	0	0	52336000	0	0	23194000
A0A0J5Q446;Q4WLF7;B0XM58	1663;1589;1589	A0A0J5Q446	1	1;2	S	QLVDDLS(1)DDDIDAMANDILDS(1)PAAR	QLVDDLS(77.66)DDDIDAMANDILDS(77.66)PAAR	7	3	0.032865	247020000	88487000	158540000	0	7230000	1486300	0	0	0	8409200	22032000	7395800	7420300	0	2854250	9212025	3.22748	#NAME?	1.69041	#NAME?	0	0	0	0	0	0	0	0	0	1094300	7315000	0	6091800	15940000	0	0	7395800	0	861600
Q4WQ01;B0Y6T9;A0A0J5PEJ3;A1CWL1	1227;1227;1227;1235	Q4WQ01	1	1	S	LNLS(1)GDWAEQLQR	LNLS(127.2)GDWAEQLQR	4	2	3.1709	20645000	20645000	0	0	0	0	0	0	0	2166500	14097000	3691100	0	0	361083	4447025	12.3158	#NAME?	3.62244	#NAME?	0	0	0	0	0	0	0	0	0	2166500	0	0	14097000	0	0	3691100	0	0	0
Q4WL96;B0XMB4;A0A0J5T0W7	263;263;263	Q4WL96	1	1	S	AGS(1)YDSLNSAQTPR	AGS(67.57)Y(-105.58)DS(-67.57)LNS(-115.27)AQT(-197.68)PR	3	2	1.2314	46943000	46943000	0	0	4139200	0	0	1426400	1517800	6176000	0	9417500	6696800	5001500	2209900	5278950	2.38877	#NAME?	1.25627	#NAME?	0	0	0	1426400	0	0	1517800	0	0	6176000	0	0	0	0	0	9417500	0	0	0
B0Y2S2;A0A0J5PUT7;A1CZZ2	27;63;30	B0Y2S2	1	1;2;3	S	S(1)GS(1)EEPEPEPLADDFPAMMAR	S(52.18)GS(52.18)EEPEPEPLADDFPAMMAR	1	2	0.17731	351140000	278620000	72513000	0	9893700	7138100	5867400	2786400	3287600	0	7330500	4927200	19100000	6983800	4.82887e+06	9585375	1.98502	#NAME?	0.98915	#NAME?	5867400	0	0	2786400	0	0	3287600	0	0	0	0	0	7330500	0	0	4927200	0	0	0
Q4WJT2;B0XNR7;A1D4D6;A1CRH4	12;12;12;47	Q4WJT2	1	1;2;4	S	AAS(1)PLT(1)S(1)GAES(1)GPDTK	AAS(139.39)PLT(106.42)S(76.09)GAES(46.76)GPDT(-46.76)K	3	2	-0.37485	194150000	176870000	17282000	0	6437200	24590000	13456000	19960000	18651000	29141000	2857200	18843000	15505000	6763900	1.87059e+07	10992275	0.587638	#NAME?	-0.767001	#NAME?	9945100	3511400	0	16009000	3950900	0	15506000	3145100	0	22466000	6674700	0	2857200	0	0	18843000	0	0	24590000
Q4WIK2;B0XTH8;A1CYJ8;A0A0J5PZY0	326;326;343;486	Q4WIK2	1	1	S	AMS(1)EEIADQMEV	AMS(150.69)EEIADQMEV	3	2	0.13742	10002000	10002000	0	0	0	0	1193900	1875700	588390	0	0	0	0	0	609665	0	0	#NAME?	#NUM!	#NAME?	1193900	0	0	1875700	0	0	588390	0	0	0	0	0	0	0	0	0	0	0	0
Q4WJD1;B0XPK3;A0A0J5PPD8	847;847;903	Q4WJD1	1	1	S	GNS(1)ADQR	GNS(101.97)ADQR	3	2	-0.55833	9886800	9886800	0	0	0	0	0	1959600	0	0	0	0	4816000	2626800	326600	1860700	5.69718	#NAME?	2.51025	#NAME?	0	0	0	1959600	0	0	0	0	0	0	0	0	0	0	0	0	0	0	0
Q4WZI8;B0XVA7;A1DIP1;A0A0J5PXQ5	635;635;639;655	Q4WZI8	1	2	S	ALQPEQEKS(1)PS(1)PVPELEALEDSK	ALQPEQEKS(63.21)PS(55.59)PVPELEALEDS(-55.59)K	9	3	0.088314	76165000	0	76165000	0	7392900	6160500	0	0	0	0	35327000	2837000	6481700	3518600	2258900	12041075	5.3305	#NAME?	2.41427	#NAME?	0	0	0	0	0	0	0	0	0	0	0	0	0	35327000	0	0	2837000	0	0
Q4WP18;B0Y5W4;A0A0J5PGW6;A1CXK2;A1CH83;Q5B4R8;A0A1U8QSY1	37;37;37;37;37;40;40	Q4WP18	1	1	S	LRANS(1)AIMQFQK	LRANS(136.14)AIMQFQK	5	2	-0.37755	1702700000	1702700000	0	0	14004000	17422000	15962000	32218000	25224000	76518000	107830000	104850000	32443000	13735000	3.02247e+07	64714500	2.14112	#NAME?	1.09836	#NAME?	15962000	0	0	32218000	0	0	25224000	0	0	76518000	0	0	107830000	0	0	104850000	0	0	17422000
Q4WMV5;A0A0J5SZF9;B0Y7P6;A1DMQ6	262;262;228;258	Q4WMV5	1	1	S	VTEIES(1)DEEEAPK	VT(-143.6)EIES(143.6)DEEEAPK	6	2	-0.072704	8152500000	8152500000	0	0	958520000	34689000	171960000	195880000	183050000	1023600000	2376600000	80249000	1004600000	908780000	4.2795e+08	1092557250	2.553	#NAME?	1.3522	#NAME?	171960000	0	0	195880000	0	0	183050000	0	0	1023600000	0	0	2376600000	0	0	80249000	0	0	34689000
Q4WJ59;A0A0J5PP65;B0XPT3	70;70;96	Q4WJ59	1	1	S	TEEAS(1)EGEEK	T(-96.81)EEAS(96.81)EGEEK	5	2	-0.59401	7282500	7282500	0	0	0	0	588610	1689900	2152500	0	0	0	0	0	738502	0	0	#NAME?	#NUM!	#NAME?	588610	0	0	1689900	0	0	2152500	0	0	0	0	0	0	0	0	0	0	0	0
Q4WSZ7;B0XQM7;A1D2X1;A0A0J5PWN9	1022;1022;1022;1022	Q4WSZ7	1	1	S	VQS(1)DTGENLVLR	VQS(66.42)DT(-66.42)GENLVLR	3	2	0.13143	43633000	43633000	0	0	1415100	2726100	2376900	2729700	2516700	4551800	9335200	8895500	0	3722400	2.71938e+06	5488275	2.01821	#NAME?	1.01307	#NAME?	2376900	0	0	2729700	0	0	2516700	0	0	4551800	0	0	9335200	0	0	8895500	0	0	2726100
A0A0J5PPX0;Q4WI47;B0XUB7;A1CZ08	18;18;18;18	A0A0J5PPX0	1	1;2	S	PS(0.005)S(0.995)ENNS(1)IR	PS(-22.97)S(22.97)ENNS(69.63)IR	7	2	-0.098052	10602000	832190	9769600	0	0	0	0	0	0	1274700	0	0	2131400	1957300	212450	1022175	4.81137	#NAME?	2.26645	#NAME?	0	0	0	0	0	0	0	0	0	832190	442490	0	0	0	0	0	0	0	0
Q4WQ49;B0Y6Y8;A0A0J5PEM9;A1CWH3	153;153;153;153	Q4WQ49	1	2	S	GEVVEDS(1)S(1)DEER	GEVVEDS(115.24)S(115.24)DEER	7	2	-0.76941	8430600	0	8430600	0	3093700	3828100	0	0	0	999320	0	0	0	0	1.32019e+06	0	0	#NAME?	#NUM!	#NAME?	0	0	0	0	0	0	0	0	0	0	999320	0	0	0	0	0	0	0	0
Q4WQ49;B0Y6Y8;A0A0J5PEM9;A1CWH3	154;154;154;154	Q4WQ49	1	2	S	GEVVEDS(1)S(1)DEER	GEVVEDS(115.24)S(115.24)DEER	8	2	-0.76941	8430600	0	8430600	0	3093700	3828100	0	0	0	999320	0	0	0	0	1.32019e+06	0	0	#NAME?	#NUM!	#NAME?	0	0	0	0	0	0	0	0	0	0	999320	0	0	0	0	0	0	0	0
A0A0J5PH65;A1CHG0;B0Y641;A1CXC5;Q4WP94;Q5BCN0;A0A1U8QF10	922;946;948;948;948;956;956	A0A0J5PH65	1	1;2;3	S	RES(1)MDVDQT(1)PT(0.005)T(0.995)PK	RES(126.39)MDVDQT(44.42)PT(-22.78)T(22.78)PK	3	2	-0.056803	819940000	534300000	268150000	17492000	5013400	6773700	4073400	4545700	5804600	39120000	96050000	40610000	6602800	8337500	1.08885e+07	37900075	3.48075	#NAME?	1.7994	#NAME?	1600200	2473200	0	3227500	1318200	0	4164600	1640000	0	29311000	9809000	0	71471000	24579000	0	30633000	9977600	0	0
Q4W9S8;B0YEH1;A0A0J5PR49	198;198;198	Q4W9S8	1	1	S	KDKEDFMES(1)DDEEAIPVIAAPR	KDKEDFMES(138.46)DDEEAIPVIAAPR	9	3	-0.074788	6904200000	6904200000	0	0	32020000	24877000	0	4030300	6170300	199800000	412450000	179680000	40516000	29866000	4.44829e+07	165628000	3.72341	#NAME?	1.89662	#NAME?	0	0	0	4030300	0	0	6170300	0	0	199800000	0	0	412450000	0	0	179680000	0	0	24877000
Q4WI19;A0A0J5PM44;B0XUE6	607;607;607	Q4WI19	1	1;2	S	AAPEAS(1)PAVQAS(1)PIPGEK	AAPEAS(112.44)PAVQAS(112.44)PIPGEK	6	2	1.6443	4099700	1605200	2494500	0	0	0	0	0	0	0	0	0	3614700	485040	0	1024935	#DIV/0!	#NAME?	#DIV/0!	#NAME?	0	0	0	0	0	0	0	0	0	0	0	0	0	0	0	0	0	0	0
A1D6U0;B0XXL8;A0A0J5SRG8	196;196;196	A1D6U0	1	1	S	LEGDS(1)DEDSPAVSSSASQIPAK	LEGDS(87.99)DEDS(-87.99)PAVS(-173.65)S(-192.06)S(-211.37)AS(-238.21)QIPAK	5	2	1.3212	40731000	40731000	0	0	5115500	4413200	0	0	650370	2913800	5784700	723520	5855800	5437700	2182145	4450430	2.03947	#NAME?	1.0282	#NAME?	0	0	0	0	0	0	650370	0	0	2913800	0	0	5784700	0	0	723520	0	0	4413200
Q4X212;B0XW99;A0A0J5PZ95;A1DGB2	1325;1325;1325;1324	Q4X212	1	1	S	DAAS(1)PVGNPR	DAAS(108.98)PVGNPR	4	2	-1.2246	2490200	2490200	0	0	0	0	0	755420	390880	1343900	0	0	0	0	415033	0	0	#NAME?	#NUM!	#NAME?	0	0	0	755420	0	0	390880	0	0	1343900	0	0	0	0	0	0	0	0	0
Q4WZI1;B0XVB4;A0A0J5Q0G2	1365;1365;1365	Q4WZI1	1	2	S	KGEDGWS(1)S(1)DEEGAPAEVTTSAR	KGEDGWS(82.43)S(82.43)DEEGAPAEVT(-82.43)T(-84.29)S(-85.87)AR	7	3	0.79319	16175000	0	16175000	0	0	2379400	0	0	0	0	0	0	2962100	5706000	396567	2167025	5.46447	#NAME?	2.45008	#NAME?	0	0	0	0	0	0	0	0	0	0	0	0	0	0	0	0	0	0	0
Q4WZI1;B0XVB4;A0A0J5Q0G2	1366;1366;1366	Q4WZI1	1	2	S	KGEDGWS(1)S(1)DEEGAPAEVTTSAR	KGEDGWS(82.43)S(82.43)DEEGAPAEVT(-82.43)T(-84.29)S(-85.87)AR	8	3	0.79319	16175000	0	16175000	0	0	2379400	0	0	0	0	0	0	2962100	5706000	396567	2167025	5.46447	#NAME?	2.45008	#NAME?	0	0	0	0	0	0	0	0	0	0	0	0	0	0	0	0	0	0	0
Q4WI26;B0XUD9;A0A0J5PM39	474;474;498	Q4WI26	1	1	S	DRS(1)PPPQLDLSAVR	DRS(101.82)PPPQLDLS(-101.82)AVR	3	2	3.6288	54156000	54156000	0	0	0	0	0	0	0	8756400	14774000	6997400	2688700	0	1459400	6115025	4.1901	#NAME?	2.06698	#NAME?	0	0	0	0	0	0	0	0	0	8756400	0	0	14774000	0	0	6997400	0	0	0
Q4WK03;B0XND2;A0A0J5PNU3;A1D4K4	753;753;753;751	Q4WK03	1	1	S	EDAAETATEENKS(1)	EDAAET(-108.4)AT(-102.5)EENKS(102.5)	13	2	2.5185	5005000	5005000	0	0	794890	0	0	0	0	0	1870400	0	981970	0	132482	713092	5.38257	#NAME?	2.4283	#NAME?	0	0	0	0	0	0	0	0	0	0	0	0	1870400	0	0	0	0	0	0
Q6MYL0;E9QYM4;B0XR61;A0A0J5Q186;A1D2E8	36;36;36;36;36	Q6MYL0	1	1	S	LEDMAMSLDDPHS(1)PK	LEDMAMS(-89.18)LDDPHS(89.18)PK	13	2	-0.68853	65145000	65145000	0	0	0	0	0	0	888590	0	2082900	12228000	0	0	148098	3577725	24.1578	#NAME?	4.59442	#NAME?	0	0	0	0	0	0	888590	0	0	0	0	0	2082900	0	0	12228000	0	0	0
Q4WTD6;B0XQ89;A1D3A8;A0A0J5PX03	246;246;266;266	Q4WTD6	1	1	S	HAS(1)LPAK	HAS(125.16)LPAK	3	2	0.35681	46452000	46452000	0	0	0	0	0	886350	0	4883300	16831000	0	3033100	2634100	961608	5624550	5.84911	#NAME?	2.54822	#NAME?	0	0	0	886350	0	0	0	0	0	4883300	0	0	16831000	0	0	0	0	0	0
Q4X0Z0;B0XSK9;A1DH92;A0A0J5PYF8	1092;1092;1092;1092	Q4X0Z0	1	1	S	EMS(1)PEDNPLDLLAPDALASISTTKPSVR	EMS(221.56)PEDNPLDLLAPDALAS(-221.56)IS(-231.52)T(-231.52)T(-233.41)KPS(-226.4)VR	3	3	0.48336	69274000	69274000	0	0	0	0	0	0	1659200	4979200	34727000	8501400	0	0	1106400	10807100	9.76781	#NAME?	3.28803	#NAME?	0	0	0	0	0	0	1659200	0	0	4979200	0	0	34727000	0	0	8501400	0	0	0
A0A0J5PHA0;A1DM15	391;402	A0A0J5PHA0	1	2	T	GAGGVT(1)PAT(1)EDEDELIEIK	GAGGVT(122.94)PAT(122.94)EDEDELIEIK	6	2	0.75493	26123000	0	26123000	0	5166100	2488300	0	0	0	0	9252100	0	4176300	2781800	1.27573e+06	4052550	3.17664	#NAME?	1.6675	#NAME?	0	0	0	0	0	0	0	0	0	0	0	0	0	9252100	0	0	0	0	0
A0A0J5PHA0;A1DM15	394;405	A0A0J5PHA0	1	2	T	GAGGVT(1)PAT(1)EDEDELIEIK	GAGGVT(122.94)PAT(122.94)EDEDELIEIK	9	2	0.75493	26123000	0	26123000	0	5166100	2488300	0	0	0	0	9252100	0	4176300	2781800	1.27573e+06	4052550	3.17664	#NAME?	1.6675	#NAME?	0	0	0	0	0	0	0	0	0	0	0	0	0	9252100	0	0	0	0	0
A0A0J5PW21;Q5B7N3;A0A1U8QW87;B0XZ77;Q4WWE7;A1D8E7	1288;278;278;251;343;249	A0A0J5PW21;B0XZ77	1	1	S	FGLDLAS(1)PPAQR	FGLDLAS(78.66)PPAQR	7	2	0.42012	105800000	105800000	0	0	6534800	2249100	3412000	3009900	2149800	8246400	15134000	12775000	6667300	0	4267000	8644075	2.0258	#NAME?	1.01849	#NAME?	3412000	0	0	3009900	0	0	2149800	0	0	8246400	0	0	15134000	0	0	12775000	0	0	2249100
Q4X050;B0XU51;A0A0J5SUW4;A1DI29;A1C773	46;46;46;46;46	Q4X050	1	2	S	S(1)RS(1)PVMIDR	S(90.41)RS(90.41)PVMIDR	1	2	-0.92898	333570000	0	333570000	0	0	0	0	2030300	2494300	25973000	33144000	32007000	5915000	0	5.08293e+06	17766500	3.49532	#NAME?	1.80543	#NAME?	0	0	0	0	2030300	0	0	2494300	0	0	25973000	0	0	33144000	0	0	32007000	0	0
Q4X050;B0XU51;A0A0J5SUW4;A1DI29;A1C773	48;48;48;48;48	Q4X050	1	2	S	S(1)RS(1)PVMIDR	S(90.41)RS(90.41)PVMIDR	3	2	-0.92898	333570000	0	333570000	0	0	0	0	2030300	2494300	25973000	33144000	32007000	5915000	0	5.08293e+06	17766500	3.49532	#NAME?	1.80543	#NAME?	0	0	0	0	2030300	0	0	2494300	0	0	25973000	0	0	33144000	0	0	32007000	0	0
B0XRD6;A0A0J5PPH1;Q4WKQ0;A1D589	534;534;536;530	B0XRD6	1	1	S	RAS(1)LVENDATPSK	RAS(96.83)LVENDAT(-96.83)PS(-133.92)K	3	2	0.34296	58091000	58091000	0	0	0	0	595440	740220	1403300	5241600	34453000	1336500	7265800	0	1.33009e+06	10763825	8.09253	#NAME?	3.01659	#NAME?	595440	0	0	740220	0	0	1403300	0	0	5241600	0	0	34453000	0	0	1336500	0	0	0
Q4WMH1;B0Y837;A0A0J5Q352	416;416;504	Q4WMH1	1	1;2;3	S	PATPQPSAGATPQPSAAS(1)PDK	PAT(-288.31)PQPS(-207.3)AGAT(-106.6)PQPS(-76.22)AAS(76.22)PDK	18	2	1.1243	177830000	149820000	18945000	9071400	22905000	13470000	0	0	0	13684000	11612000	31840000	27859000	4099200	8.34317e+06	18852550	2.25964	#NAME?	1.17609	#NAME?	0	0	0	0	0	0	0	0	0	13684000	0	0	0	11612000	0	15435000	7333300	9071400	13470000
A0A0J5PNW7;A1D4N0;Q4WK33;B0XNA5	260;265;326;326	A0A0J5PNW7	1	2	S	RLS(1)VEGAHAES(1)DAEDEQVQK	RLS(94.97)VEGAHAES(94.97)DAEDEQVQK	3	3	-0.22442	24471000	0	24471000	0	4511500	0	0	0	0	2476200	2302100	462320	7164200	3384300	1.16462e+06	3328230	2.85779	#NAME?	1.5149	#NAME?	0	0	0	0	0	0	0	0	0	0	2476200	0	0	2302100	0	0	462320	0	0
A0A0J5PNW7;A1D4N0;Q4WK33;B0XNA5	268;273;334;334	A0A0J5PNW7	1	2	S	RLS(1)VEGAHAES(1)DAEDEQVQK	RLS(94.97)VEGAHAES(94.97)DAEDEQVQK	11	3	-0.22442	24471000	0	24471000	0	4511500	0	0	0	0	2476200	2302100	462320	7164200	3384300	1.16462e+06	3328230	2.85779	#NAME?	1.5149	#NAME?	0	0	0	0	0	0	0	0	0	0	2476200	0	0	2302100	0	0	462320	0	0
B0Y2S2;A0A0J5PUT7;A1CZZ2;Q4WEJ7	25;61;28;28	B0Y2S2	1	1;3	S	TDDVVVS(1)R	T(-146.89)DDVVVS(146.89)R	7	2	-0.08012	228010000	228010000	0	0	5727600	8530300	5074200	5672700	6732700	27238000	0	37804000	28565000	18220000	9829250	21147250	2.15146	#NAME?	1.10532	#NAME?	5074200	0	0	5672700	0	0	6732700	0	0	27238000	0	0	0	0	0	37804000	0	0	8530300
A1C513	28	A1C513	1	1;3	S	TDDVVVS(1)R	T(-146.89)DDVVVS(146.89)R	7	2	-0.08012	228010000	228010000	0	0	5727600	8530300	5074200	5672700	6732700	27238000	0	37804000	28565000	18220000	9829250	21147250	2.15146	#NAME?	1.10532	#NAME?	5074200	0	0	5672700	0	0	6732700	0	0	27238000	0	0	0	0	0	37804000	0	0	8530300
B0Y144;A4D9H9;A1DDZ4;A0A0J5SQL3	117;117;117;117	B0Y144	1	1;2	S	QPTAVES(1)S(1)DEEGESNVGK	QPT(-84.82)AVES(84.82)S(85.66)DEEGES(-85.66)NVGK	7	2	-1.0216	140600000	1952500	138650000	0	17587000	15044000	0	0	0	8834400	9314200	10988000	23075000	12250000	6910900	13906800	2.0123	#NAME?	1.00884	#NAME?	0	0	0	0	0	0	0	0	0	0	8834400	0	0	9314200	0	0	10988000	0	0
B0Y7B9;A0A0J5Q5G4;A1DMD1	201;201;201	B0Y7B9	1	1	T	VYEEEAALADQELGT(1)DEEFVEEDEELAPAHMPAMSK	VY(-85.27)EEEAALADQELGT(85.27)DEEFVEEDEELAPAHMPAMS(-114.61)K	15	3	0.021819	35358000	35358000	0	0	0	0	0	0	0	0	16165000	1783900	0	0	0	4487225	#DIV/0!	#NAME?	#DIV/0!	#NAME?	0	0	0	0	0	0	0	0	0	0	0	0	16165000	0	0	1783900	0	0	0
Q4WP97;B0Y644;A0A0J5SCS3;A1CXC2	284;284;284;287	Q4WP97	1	1;2	S	RAS(1)DES(1)VS(1)PK	RAS(60.66)DES(60.66)VS(60.66)PK	3	2	0.99447	25884000	20485000	4704900	693820	600660	1681500	0	697190	732040	3882600	10069000	1256300	4707000	0	1265665	4008075	3.16677	#NAME?	1.66301	#NAME?	0	0	0	697190	0	0	732040	0	0	3882600	0	0	10069000	0	0	1256300	0	0	987690
Q4WXB1;B0XYA7;A0A0J5SS15	194;194;194	Q4WXB1	1	2;3	S	DAADIDNVAS(1)ES(1)EMS(1)VVLDEEPKPSR	DAADIDNVAS(105.94)ES(77.55)EMS(81.51)VVLDEEPKPS(-77.55)R	10	3	1.3596	21538000	0	2209600	19328000	4727800	2550600	0	0	0	0	2209600	0	7654100	4395700	1.21307e+06	3564850	2.93871	#NAME?	1.55518	#NAME?	0	0	0	0	0	0	0	0	0	0	0	0	0	2209600	0	0	0	0	0
Q4WXB1;B0XYA7;A0A0J5SS15	199;199;199	Q4WXB1	1	2;3	S	DAADIDNVAS(1)ES(1)EMS(1)VVLDEEPKPSR	DAADIDNVAS(105.94)ES(77.55)EMS(81.51)VVLDEEPKPS(-77.55)R	15	3	1.3596	21538000	0	2209600	19328000	4727800	2550600	0	0	0	0	2209600	0	7654100	4395700	1.21307e+06	3564850	2.93871	#NAME?	1.55518	#NAME?	0	0	0	0	0	0	0	0	0	0	0	0	0	2209600	0	0	0	0	0
A0A0J5Q2C3;Q4WN71;B0Y7C7	87;87;87	A0A0J5Q2C3	1	1;2	S	S(1)LNS(1)EDLEAVLK	S(91.79)LNS(91.79)EDLEAVLK	1	2	2.2585	116560000	66356000	50207000	0	3857700	1373700	0	0	602740	24674000	3800100	23165000	38168000	2794000	5084690	16981775	3.33979	#NAME?	1.73976	#NAME?	0	0	0	0	0	0	602740	0	0	24674000	0	0	0	3800100	0	23165000	0	0	1373700
O43102;B0Y381;A0A0J5PUE2;A1CZJ6	430;430;430;430	O43102	1	1;2;3	S	EDVAAALTTEQDEAPS(1)S(1)PQS(1)K	EDVAAALT(-113.61)T(-97.99)EQDEAPS(97.99)S(105.29)PQS(113.32)K	17	2	0.27067	1562000000	1030300000	219020000	312690000	233340000	136570000	1361300	11060000	820020	82676000	179180000	130420000	249200000	72048000	7.76379e+07	157712000	2.03138	#NAME?	1.02246	#NAME?	0	1361300	0	11060000	0	0	0	820020	0	66667000	12839000	3170100	176700000	0	2478800	101190000	20171000	9067500	77653000
Q4X1M0;B0XRZ3;A0A0J5PZH4;A1DGN8	945;945;919;944	Q4X1M0	1	1;2;3	S	ETVGES(0.046)DT(0.825)S(0.129)RPQS(1)AR	ET(-34.98)VGES(-12.55)DT(8.07)S(-8.07)RPQS(79.78)AR	13	2	0.08305	664080000	134190000	428460000	101430000	37963000	43317000	1045500	1999500	5121500	46905000	16028000	57596000	66790000	33116000	22725250	43382500	1.909	#NAME?	0.932817	#NAME?	1045500	0	0	1999500	0	0	3453700	0	1667900	28538000	5600700	12766000	0	7275500	8752700	18202000	8763600	30630000	8270700
Q4WLH3;B0XM81;A0A0J5Q427	262;262;262	Q4WLH3	1	1;2	S	QQDS(1)DVEAGGS(1)DAEMAPALK	QQDS(238.49)DVEAGGS(238.49)DAEMAPALK	4	2	-1.8216	196660000	47834000	148820000	0	8479500	2669700	1371500	0	0	9337800	25263000	0	11681000	5070300	3.64308e+06	10503575	2.88316	#NAME?	1.52765	#NAME?	0	1371500	0	0	0	0	0	0	0	0	9337800	0	5610100	19653000	0	0	0	0	1251000
Q4WCF0;B0Y9Z8;A0A0J5PN44;A1DB77;A1C409	246;246;246;246;246	Q4WCF0	1	1;2	S	TIEDLEGSDALS(1)IR	T(-203.33)IEDLEGS(-86.82)DALS(86.82)IR	12	2	0.94809	66614000	65591000	1023000	0	2844900	1023000	0	1550700	1591300	0	49611000	5350600	2655300	0	1.16832e+06	14404225	12.329	#NAME?	3.62399	#NAME?	0	0	0	1550700	0	0	1591300	0	0	0	0	0	49611000	0	0	5350600	0	0	0
Q5BGN1	6	Q5BGN1	1	2	T	MPVDGT(1)T(1)GCLR	MPVDGT(42.1)T(42.1)GCLR	6	2	0.183	25664000	0	25664000	0	0	6622200	0	1789800	1956200	15296000	0	0	0	0	4.27737e+06	0	0	#NAME?	#NUM!	#NAME?	0	0	0	0	1789800	0	0	1956200	0	0	15296000	0	0	0	0	0	0	0	0
Q5BGN1	7	Q5BGN1	1	2	T	MPVDGT(1)T(1)GCLR	MPVDGT(42.1)T(42.1)GCLR	7	2	0.183	25664000	0	25664000	0	0	6622200	0	1789800	1956200	15296000	0	0	0	0	4.27737e+06	0	0	#NAME?	#NUM!	#NAME?	0	0	0	0	1789800	0	0	1956200	0	0	15296000	0	0	0	0	0	0	0	0
Q4X1D8;B0XS68;A0A0J5PYP9;A1DGW0	706;706;707;709	Q4X1D8	1	1	S	MSRPPPPIPTNPPMS(1)PQFQGR	MS(-127.86)RPPPPIPT(-82)NPPMS(82)PQFQGR	15	3	0.36772	74180000	74180000	0	0	0	0	0	0	0	7384400	11955000	9469900	0	0	1.23073e+06	5356225	4.35206	#NAME?	2.1217	#NAME?	0	0	0	0	0	0	0	0	0	7384400	0	0	11955000	0	0	9469900	0	0	0
Q4WYQ9;B0Y0A1;A1D630;A0A0J5PWE5	640;640;669;669	Q4WYQ9	1	1	S	GPGGES(1)PEPVQK	GPGGES(116.98)PEPVQK	6	2	-0.79235	9772000	9772000	0	0	0	0	0	1301200	1396400	3911400	0	0	0	0	1101500	0	0	#NAME?	#NUM!	#NAME?	0	0	0	1301200	0	0	1396400	0	0	3911400	0	0	0	0	0	0	0	0	0
Q4W9U9;B0YEJ2;A0A0J5PN39	81;81;81	Q4W9U9	1	1	S	KTEDDDDDEIS(1)EPEDPVMLSR	KT(-179.59)EDDDDDEIS(138.99)EPEDPVMLS(-138.99)R	11	2	-0.97291	11802000000	11802000000	0	0	98284000	41061000	23340000	6596100	21631000	411920000	755020000	408260000	83521000	29003000	1.00472e+08	318951000	3.17453	#NAME?	1.66654	#NAME?	23340000	0	0	6596100	0	0	21631000	0	0	411920000	0	0	755020000	0	0	408260000	0	0	41061000
Q4WXT3;B0XXU0;A0A0J5PYM1	194;194;194	Q4WXT3	1	1	S	S(1)LQLPADEQGIPEIGQR	S(121.26)LQLPADEQGIPEIGQR	1	2	-0.23382	1203600000	1203600000	0	0	45815000	29499000	7604100	7759800	6262100	47096000	659610000	68156000	35270000	21977000	24006000	196253250	8.17517	#NAME?	3.03125	#NAME?	7604100	0	0	7759800	0	0	6262100	0	0	47096000	0	0	659610000	0	0	68156000	0	0	29499000
A0A0J5Q446;Q4WLF7;B0XM58	1677;1603;1603	A0A0J5Q446	1	2	S	QLVDDLS(1)DDDIDAMANDILDS(1)PAAR	QLVDDLS(77.66)DDDIDAMANDILDS(77.66)PAAR	21	3	0.032865	158540000	0	158540000	0	1271100	624660	0	0	0	7315000	15940000	7395800	1025200	0	1.53513e+06	6090250	3.96726	#NAME?	1.98814	#NAME?	0	0	0	0	0	0	0	0	0	0	7315000	0	0	15940000	0	0	7395800	0	0
Q4WCH5;B0YA23;A0A0J5PM04	174;174;174	Q4WCH5	1	2	S	DGRDES(1)S(1)EEEDEITVPR	DGRDES(158.27)S(146.02)EEEDEIT(-146.02)VPR	6	2	-0.18473	84756000	0	84756000	0	8761600	8527400	0	0	0	7812000	0	3175200	0	0	4183500	793800	0.189745	#NAME?	-2.39786	#NAME?	0	0	0	0	0	0	0	0	0	0	7812000	0	0	0	0	0	3175200	0	0
Q4WCH5;B0YA23;A0A0J5PM04	175;175;175	Q4WCH5	1	2	S	DGRDES(1)S(1)EEEDEITVPR	DGRDES(158.27)S(146.02)EEEDEIT(-146.02)VPR	7	2	-0.18473	84756000	0	84756000	0	8761600	8527400	0	0	0	7812000	0	3175200	0	0	4183500	793800	0.189745	#NAME?	-2.39786	#NAME?	0	0	0	0	0	0	0	0	0	0	7812000	0	0	0	0	0	3175200	0	0
Q4WRD2;B0XNY3;A0A0J5SF82;A1D198	460;460;460;460	Q4WRD2	1	2	S	SVEMNGEIS(1)T(1)EDEAVQK	S(-151.73)VEMNGEIS(153.28)T(151.73)EDEAVQK	9	2	-0.78912	23782000	0	23782000	0	0	0	1362500	1001500	1431000	0	2712800	0	1370900	1624800	632500	1427125	2.25632	#NAME?	1.17397	#NAME?	0	1362500	0	0	1001500	0	0	1431000	0	0	0	0	0	2712800	0	0	0	0	0
A0A0J5Q008	182	A0A0J5Q008	1	1	S	NEALS(1)DDEANDDDEEDLKADPR	NEALS(61.18)DDEANDDDEEDLKADPR	5	3	0.23903	21465000	21465000	0	0	3752800	3875200	0	0	767940	3932100	0	0	2102700	0	2.05467e+06	525675	0.255844	#NAME?	-1.96667	#NAME?	0	0	0	0	0	0	767940	0	0	3932100	0	0	0	0	0	0	0	0	3875200
Q4WRM3;B0XNJ2;A1D1H8;A0A0J5PH00	72;72;72;72	Q4WRM3	1	1	S	DADGDEDMKS(1)PR	DADGDEDMKS(109.6)PR	10	2	-0.046971	38226000	38226000	0	0	1799600	1105200	0	0	0	970650	4800300	0	3649300	0	645908	2112400	3.27043	#NAME?	1.70948	#NAME?	0	0	0	0	0	0	0	0	0	970650	0	0	4800300	0	0	0	0	0	1105200
A0A0J5Q5W9;B0Y7Q4;Q4WMU7;A1DMR4	262;262;262;262	A0A0J5Q5W9	1	1	S	LSTAIKVS(1)DDEAEK	LS(-70.35)T(-65.45)AIKVS(65.45)DDEAEK	8	2	-0.18473	79406000	79406000	0	0	0	0	0	0	1132300	5067200	27652000	5893200	0	0	1033250	8386300	8.11643	#NAME?	3.02085	#NAME?	0	0	0	0	0	0	1132300	0	0	5067200	0	0	27652000	0	0	5893200	0	0	0
Q4WDA4;B0YD45;A0A0J5PFI4;A1DLP3	411;411;411;412	Q4WDA4	1	1;2	T	QTQEDT(1)DS(1)DDGR	QT(-125.11)QEDT(125.11)DS(153.81)DDGR	6	2	0.3596	13389000	13389000	0	0	0	1166800	0	458340	0	631950	4073800	0	1888600	0	376182	1490600	3.96245	#NAME?	1.98639	#NAME?	0	0	0	458340	0	0	0	0	0	631950	0	0	4073800	0	0	0	0	0	1166800
A0A0J5Q4Y7;B0Y4K5;Q4WQD6;E9QTX0;A1CW92	281;281;281;281;279	A0A0J5Q4Y7	1	1	S	ASIFGS(1)FLGK	AS(-68.56)IFGS(68.56)FLGK	6	2	1.1466	25853000	25853000	0	0	0	0	1660300	1269900	705340	0	14890000	3176400	0	0	605923	4516600	7.45408	#NAME?	2.89803	#NAME?	1660300	0	0	1269900	0	0	705340	0	0	0	0	0	14890000	0	0	3176400	0	0	0
Q4WP97;B0Y644;A0A0J5SCS3;A1CXC2	289;289;289;292	Q4WP97	1	2	S	RAS(1)DES(1)VS(1)PK	RAS(60.66)DES(60.66)VS(60.66)PK	8	2	0.99447	5481800	0	4788000	693820	0	693820	0	0	0	0	0	0	1847000	683790	115637	632698	5.47143	#NAME?	2.45192	#NAME?	0	0	0	0	0	0	0	0	0	0	0	0	0	0	0	0	0	0	0
Q4X1D8;B0XS68;A0A0J5PYP9	735;735;736	Q4X1D8	1	1	S	TSAVS(1)QPR	T(-77.29)S(-64.38)AVS(64.38)QPR	5	2	0.16875	15109000	15109000	0	0	0	0	0	0	0	2347400	0	4125300	2653900	0	391233	1694800	4.33194	#NAME?	2.11501	#NAME?	0	0	0	0	0	0	0	0	0	2347400	0	0	0	0	0	4125300	0	0	0
Q4WXB5;B0XYA3;A0A0J5PV11	127;127;127	Q4WXB5	1	1;2	S	NAS(1)AVS(0.988)LS(0.012)DAAELVAQGHGGLPGLR	NAS(68.63)AVS(19.08)LS(-19.08)DAAELVAQGHGGLPGLR	3	3	-1.033	305490000	13381000	292110000	0	0	0	0	0	0	14782000	149700000	18598000	0	0	2.46367e+06	42074500	17.078	#NAME?	4.09407	#NAME?	0	0	0	0	0	0	0	0	0	0	14782000	0	13381000	136320000	0	0	18598000	0	0
B0XZ49;Q4WWH5	516;518	B0XZ49	1	1	S	GDS(1)DDEGAGDTAR	GDS(150.11)DDEGAGDT(-150.11)AR	3	2	-0.36452	10758000	10758000	0	0	574500	0	0	0	0	962710	0	0	1931500	1603700	256202	883800	3.44963	#NAME?	1.78644	#NAME?	0	0	0	0	0	0	0	0	0	962710	0	0	0	0	0	0	0	0	0
Q4X000;B0XUG9;A1DI78;A0A0J5Q291	302;302;302;302	Q4X000	1	1	S	AGQDETIVEES(1)DGEDDKTDEK	AGQDET(-165.27)IVEES(68.31)DGEDDKT(-68.31)DEK	11	2	-1.9806	480890000	480890000	0	0	54609000	4197000	0	2117800	6346700	36393000	67822000	5234200	100800000	12301000	17277250	46539300	2.69368	#NAME?	1.42958	#NAME?	0	0	0	2117800	0	0	6346700	0	0	36393000	0	0	67822000	0	0	5234200	0	0	4197000
Q4WLH7;B0XM77;A0A0J5Q858	23;23;23	Q4WLH7	1	1	S	VDS(1)IELETTDDDGFYSTVYGTR	VDS(88.11)IELET(-88.11)T(-106.92)DDDGFY(-139.39)S(-137.9)T(-149.22)VY(-162.81)GT(-160.08)R	3	2	0.71818	88776000	88776000	0	0	4132300	2149000	0	0	0	0	0	0	6763300	7558800	1.04688e+06	3580525	3.42018	#NAME?	1.77407	#NAME?	0	0	0	0	0	0	0	0	0	0	0	0	0	0	0	0	0	0	2149000
B0XTC4;A0A0J5PYK3;A4D9A1;A1DHN4	306;306;306;306	B0XTC4	1	2	S	DGGSGEVAS(1)PFGS(1)LKR	DGGS(-85.58)GEVAS(91.18)PFGS(85.58)LKR	13	2	-0.027701	15827000	0	15827000	0	4776900	674080	0	0	0	6475800	0	0	0	0	1.9878e+06	0	0	#NAME?	#NUM!	#NAME?	0	0	0	0	0	0	0	0	0	0	6475800	0	0	0	0	0	0	0	0
A0A0J5PQM7;Q4WEB5;B0Y2C3	371;371;371	A0A0J5PQM7	1	1	S	NDQS(1)DDEGDEK	NDQS(132.97)DDEGDEK	4	2	-0.28997	11073000	11073000	0	0	0	812630	716870	858410	0	0	0	0	2587500	2205700	397985	1198300	3.01092	#NAME?	1.5902	#NAME?	716870	0	0	858410	0	0	0	0	0	0	0	0	0	0	0	0	0	0	812630
B0XTC4;A0A0J5PYK3;A4D9A1	956;956;956	B0XTC4	1	1	S	QGPQMVGADLVNS(1)PHQLAPLLDR	QGPQMVGADLVNS(65.16)PHQLAPLLDR	13	3	0.14627	99450000	99450000	0	0	0	0	0	0	0	12573000	11730000	29328000	0	0	2095500	10264500	4.89835	#NAME?	2.2923	#NAME?	0	0	0	0	0	0	0	0	0	12573000	0	0	11730000	0	0	29328000	0	0	0
A0A0J5PH66;Q4WRU9;B0XN49;A1D1R5;A1CNV5	2;2;2;2;2	A0A0J5PH66	1	1;2	S	S(1)DHGEVEVENPS(1)GAFQALPK	S(44.39)DHGEVEVENPS(44.39)GAFQALPK	1	4	-2.2877	26787000000	26786000000	1430700	0	2132100000	378100000	504000000	394850000	265700000	1922200000	3914100000	1782600000	1339200000	546870000	932825000	1895692500	2.03221	#NAME?	1.02305	#NAME?	502560000	1430700	0	394850000	0	0	265700000	0	0	1922200000	0	0	3914100000	0	0	1782600000	0	0	378100000
B0XVF9;A0A0J5PN75;Q4WHK4	937;1037;1057	B0XVF9	1	2	S	DQS(1)AS(1)PAPLTAR	DQS(72.07)AS(51.77)PAPLT(-51.77)AR	3	2	0.35769	3686000	0	3686000	0	0	0	0	0	0	1008100	0	0	1163900	1514000	168017	669475	3.98457	#NAME?	1.99443	#NAME?	0	0	0	0	0	0	0	0	0	0	1008100	0	0	0	0	0	0	0	0
Q8NJL5;E9QR82;B0Y8G1;A0A0J5Q6M3;A1DNH0;A1CU05	897;897;897;897;897;898	Q8NJL5	1	1	S	QGS(1)EDLMR	QGS(95.74)EDLMR	3	2	0.071963	3135300	3135300	0	0	0	0	0	415680	766580	1953000	0	0	0	0	522543	0	0	#NAME?	#NUM!	#NAME?	0	0	0	415680	0	0	766580	0	0	1953000	0	0	0	0	0	0	0	0	0
A0A0J5Q1M2;A1DDH5;Q4WVW6;B0Y250	503;503;527;527	A0A0J5Q1M2	1	1;2;3	S	LQDDS(1)PS(1)PS(1)EAEAER	LQDDS(84.25)PS(84.25)PS(84.25)EAEAER	5	2	0.064749	49504000	10782000	38722000	0	5156900	5004600	0	0	0	5575800	2602400	6536800	3421000	6972000	2.62288e+06	4883050	1.86171	#NAME?	0.896629	#NAME?	0	0	0	0	0	0	0	0	0	1451500	4124300	0	2602400	0	0	2132900	4403900	0	0
Q4WU54;B0Y3N0;A0A0J5PUV5	248;248;248	Q4WU54	1	1;2;3	T	S(1)QT(1)PIPT(1)PEAVASK	S(76.82)QT(76.82)PIPT(43.47)PEAVAS(-43.47)K	3	2	-1.1401	138570000	12117000	124910000	1536000	14536000	8995100	887190	0	0	7628600	21161000	1404800	15365000	7719900	5.34115e+06	11412675	2.13675	#NAME?	1.09542	#NAME?	0	887190	0	0	0	0	0	0	0	1716200	5912400	0	3878600	17282000	0	1404800	0	0	1034800
A1D4X2;A0A0J5PLF5;Q4WKD1;B0XMM5	25;25;76;76	A1D4X2	1	1;2	S	APTHEPPS(1)LPAS(1)PLAK	APT(-50.58)HEPPS(50.58)LPAS(90.25)PLAK	12	2	-0.97303	89773000	0	89773000	0	5757200	2970600	0	0	0	3566500	13864000	3088400	0	5300100	2049050	5563125	2.71498	#NAME?	1.44094	#NAME?	0	0	0	0	0	0	0	0	0	0	3566500	0	0	13864000	0	0	3088400	0	0
Q4WJ93;B0XPQ0;A0A0J5SIW9;A1D3U7;A1CQY3	436;436;399;436;360	Q4WJ93	1	1;2;3	S	S(1)VLS(1)PES(1)PR	S(66.5)VLS(66.5)PES(66.5)PR	4	2	0.58131	311700000	213150000	98549000	0	14806000	33947000	12261000	13415000	12937000	4397800	10711000	18198000	30339000	39694000	1.5294e+07	24735500	1.61734	#NAME?	0.69362	#NAME?	9547400	2713600	0	12241000	1173400	0	11816000	1120400	0	0	4397800	0	10711000	0	0	13126000	5072000	0	22491000
Q4WEL9;B0Y2U3;A0A0J5PUW0;A1CZX0	348;348;348;375	Q4WEL9	1	2;3	S	RAS(1)S(1)VNS(1)LPHNR	RAS(58.82)S(58.82)VNS(58.82)LPHNR	7	2	0.45644	28600000	0	15487000	13113000	0	0	0	0	0	7973400	11442000	0	9185500	0	1328900	5156875	3.88056	#NAME?	1.95626	#NAME?	0	0	0	0	0	0	0	0	0	0	4045700	3927700	0	11442000	0	0	0	0	0
Q4X1D8;B0XS68;A0A0J5PYP9	434;434;434	Q4X1D8	1	1	S	LEQDEGNES(1)DEEEDEEEEEIDPEIKR	LEQDEGNES(47.98)DEEEDEEEEEIDPEIKR	9	3	1.1395	7485800	7485800	0	0	0	0	0	0	0	0	7266900	0	0	218840	0	1871435	#DIV/0!	#NAME?	#DIV/0!	#NAME?	0	0	0	0	0	0	0	0	0	0	0	0	7266900	0	0	0	0	0	0
Q4X100;B0XSJ9;A0A0J5PYG5;A1DH82;Q5AZU0;A0A1U8QJ19	16;16;16;16;16;16	Q4X100	1	1	S	LPS(1)PPPFTEVQIGPK	LPS(106.18)PPPFT(-106.18)EVQIGPK	3	2	-2.3079	207720000	207720000	0	0	0	0	3700700	0	0	24253000	62108000	22614000	0	0	4658950	21180500	4.5462	#NAME?	2.18466	#NAME?	3700700	0	0	0	0	0	0	0	0	24253000	0	0	62108000	0	0	22614000	0	0	0
Q4WXJ2;B0XY32;A0A0J5PXH1	176;176;176	Q4WXJ2	1	1	S	PIS(1)PGAGVAQPAGVGFGAGASSGAGSVATQGK	PIS(65.58)PGAGVAQPAGVGFGAGAS(-65.58)S(-86.22)GAGS(-108.26)VAT(-124.12)QGK	3	3	0.76254	27708000	27708000	0	0	0	0	0	0	0	5675100	7649400	6699300	0	0	945850	3587175	3.79254	#NAME?	1.92316	#NAME?	0	0	0	0	0	0	0	0	0	5675100	0	0	7649400	0	0	6699300	0	0	0
A0A0J5Q344;Q4X0U9;B0XSP5;A1DHC7	46;46;46;43	A0A0J5Q344	1	1;2	S	VVDDS(1)DEEEELKPKS(1)PAPK	VVDDS(76.05)DEEEELKPKS(76.05)PAPK	5	3	0.044504	17610000	5579700	12030000	0	0	0	0	0	0	2463800	10193000	0	1836900	0	410633	3007475	7.32399	#NAME?	2.87263	#NAME?	0	0	0	0	0	0	0	0	0	2463800	0	0	0	10193000	0	0	0	0	0
A1CE66	42	A1CE66	1	1	S	KFDDEEDEEVLDSWDAAEDS(1)EVER	KFDDEEDEEVLDS(-149.01)WDAAEDS(149.01)EVER	20	3	0.21841	76656000	76656000	0	0	6525200	2660900	0	0	0	0	0	0	44190000	6287800	1.53102e+06	12619450	8.24253	#NAME?	3.04309	#NAME?	0	0	0	0	0	0	0	0	0	0	0	0	0	0	0	0	0	0	2660900
Q4X0W0;B0XSN4;A0A0J5Q1P9	136;136;136	Q4X0W0	1	1	T	LLPDPVTATEEDIT(1)DDEFPR	LLPDPVT(-100.21)AT(-70.83)EEDIT(70.83)DDEFPR	14	2	0.34718	24848000	24848000	0	0	3821900	1978500	0	0	0	2616000	11047000	2283500	3101400	0	1.40273e+06	4107975	2.92855	#NAME?	1.55019	#NAME?	0	0	0	0	0	0	0	0	0	2616000	0	0	11047000	0	0	2283500	0	0	1978500
Q4WDA4;B0YD45;A0A0J5PFI4;A1DLP3	413;413;413;414	Q4WDA4	1	1;2	S	QTQEDT(1)DS(1)DDGR	QT(-125.11)QEDT(125.11)DS(153.81)DDGR	8	2	0.3596	9181800	9181800	0	0	0	853290	0	0	368210	624580	0	0	1888600	1691100	307680	894925	2.90862	#NAME?	1.54034	#NAME?	0	0	0	0	0	0	368210	0	0	624580	0	0	0	0	0	0	0	0	853290
Q4X1D2;B0XS74;A0A0J5Q251;A1DGW6;A1C690	17;17;17;17;17	Q4X1D2	1	1	S	VNAHPNLGDES(1)DVEEEALVNDYR	VNAHPNLGDES(174.43)DVEEEALVNDY(-174.43)R	11	3	-0.32355	5871100000	5871100000	0	0	709510000	366850000	4455700	0	5508400	156290000	720310000	196050000	526600000	282700000	207102350	431415000	2.0831	#NAME?	1.05873	#NAME?	4455700	0	0	0	0	0	5508400	0	0	156290000	0	0	720310000	0	0	196050000	0	0	366850000
A0A0J5SYR7;Q4WW73;B0Y2M3	12;12;12	A0A0J5SYR7	1	1	S	AVS(1)ANEEVR	AVS(84.35)ANEEVR	3	2	1.0189	19998000	19998000	0	0	0	0	2452800	6806300	5580000	1879600	0	885360	2394100	0	2786450	819865	0.294233	#NAME?	-1.76497	#NAME?	2452800	0	0	6806300	0	0	5580000	0	0	1879600	0	0	0	0	0	885360	0	0	0
A0A0J5PQV0;Q4WEI1;B0Y2Q6;A1D006	906;911;911;971	A0A0J5PQV0	1	1	S	MS(1)DVDGDDREGEWVGLE	MS(122.01)DVDGDDREGEWVGLE	2	2	-0.53783	100150000	100150000	0	0	6417000	0	0	0	0	3818600	9166100	5710100	2814800	0	1.70593e+06	4422750	2.59257	#NAME?	1.37438	#NAME?	0	0	0	0	0	0	0	0	0	3818600	0	0	9166100	0	0	5710100	0	0	0
B0Y4K8;A0A0J5Q0F1	661;661	B0Y4K8	1	1	S	IFSDEPDS(1)PQER	IFS(-74.2)DEPDS(74.2)PQER	8	2	-0.79724	72751000	72751000	0	0	0	0	0	0	1442500	16346000	28939000	11233000	3243300	0	2964750	10853825	3.66096	#NAME?	1.87222	#NAME?	0	0	0	0	0	0	1442500	0	0	16346000	0	0	28939000	0	0	11233000	0	0	0
Q4X0M3;B0XT23;A0A0J5PYM6	131;131;131	Q4X0M3	1	1	S	AAS(1)QGAPDPMQGLEELDVAGPKPE	AAS(92.41)QGAPDPMQGLEELDVAGPKPE	3	2	-0.45719	52815000	52815000	0	0	0	0	0	0	0	2889200	4727200	2825300	0	0	481533	1888125	3.92107	#NAME?	1.97125	#NAME?	0	0	0	0	0	0	0	0	0	2889200	0	0	4727200	0	0	2825300	0	0	0
Q4WQC2;B0Y4J1;A0A0J5SDP8;A1CWA7	593;593;593;593	Q4WQC2	1	2	S	S(1)VEPQEES(1)DEDNATGAK	S(171.79)VEPQEES(79.26)DEDNAT(-79.26)GAK	1	2	-0.11318	41861000	0	41861000	0	7063900	0	0	0	0	5862900	10196000	3296600	7886400	0	2.15447e+06	5344750	2.48078	#NAME?	1.31079	#NAME?	0	0	0	0	0	0	0	0	0	0	5862900	0	0	10196000	0	0	3296600	0	0
Q4WLF9;B0XM60;A0A0J5Q419;A1DP88	221;221;289;305	Q4WLF9	1	1	S	KEPS(1)AEAIVK	KEPS(72.24)AEAIVK	4	2	-0.28047	8389200	8389200	0	0	0	920920	0	0	0	1641600	3800900	0	2025800	0	427087	1456675	3.41072	#NAME?	1.77008	#NAME?	0	0	0	0	0	0	0	0	0	1641600	0	0	3800900	0	0	0	0	0	920920
A0A0J5PMU9;Q4WC59;B0Y9Q8;A1DBG8	257;257;257;257	A0A0J5PMU9	1	1	S	NLS(1)PGASPYLHAR	NLS(84.56)PGAS(-84.56)PY(-112.52)LHAR	3	2	-0.12342	58878000	58878000	0	0	6651400	0	0	0	0	10662000	15453000	10794000	3776600	0	2.88557e+06	7505900	2.60119	#NAME?	1.37917	#NAME?	0	0	0	0	0	0	0	0	0	10662000	0	0	15453000	0	0	10794000	0	0	0
Q4WWH6;B0XZ48;A0A0J5SSY2;A1D8B9	180;180;180;180	Q4WWH6	1	1	T	DFIEEDVFT(1)DDELER	DFIEEDVFT(114.76)DDELER	9	2	-1.1705	296570000	296570000	0	0	29790000	21268000	0	0	0	19220000	23782000	5328000	75352000	14189000	11713000	29662750	2.53246	#NAME?	1.34054	#NAME?	0	0	0	0	0	0	0	0	0	19220000	0	0	23782000	0	0	5328000	0	0	21268000
A0A0J5PQV0;Q4WEI1;B0Y2Q6;A1D006;A1C527	663;668;668;728;644	A0A0J5PQV0;A1C527	1	1	S	GLIDETGEAS(1)DLEDR	GLIDET(-101.36)GEAS(101.36)DLEDR	10	2	0.37536	261480000	261480000	0	0	0	0	2602300	0	1709700	48349000	32318000	10107000	34025000	14532000	8.77683e+06	22745500	2.59154	#NAME?	1.37381	#NAME?	2602300	0	0	0	0	0	1709700	0	0	48349000	0	0	32318000	0	0	10107000	0	0	0
A0A0J5PFH2;A1CXQ5;Q4WNW8;B0Y5R4	53;53;53;53	A0A0J5PFH2	1	1	S	EPFS(1)PGADDSR	EPFS(131.89)PGADDS(-131.89)R	4	2	0.52517	152190000	152190000	0	0	13547000	12345000	0	0	1243100	19954000	17970000	3075000	19960000	17441000	7.84818e+06	14611500	1.86177	#NAME?	0.896674	#NAME?	0	0	0	0	0	0	1243100	0	0	19954000	0	0	17970000	0	0	3075000	0	0	12345000
Q4WKH8;B0XMI1;A1D514;A1CS41;A0A0J5PM30	82;82;82;82;82	Q4WKH8	1	2	S	AVNLDGYDS(1)DS(1)ENEGFSAR	AVNLDGY(-61.48)DS(61.48)DS(75.35)ENEGFS(-75.35)AR	11	2	-0.10458	74171000	0	74171000	0	0	0	0	0	0	10898000	0	6837400	50413000	0	1.81633e+06	14312600	7.87994	#NAME?	2.97818	#NAME?	0	0	0	0	0	0	0	0	0	0	10898000	0	0	0	0	0	6837400	0	0
A0A0J5PXA0;B0XPZ9	152;163	A0A0J5PXA0	1	1	S	KPS(1)PNAYEK	KPS(98.43)PNAY(-98.43)EK	3	2	1.4419	47596000	47596000	0	0	0	0	0	0	174650	3241900	18626000	0	2041300	0	569425	5166825	9.07376	#NAME?	3.1817	#NAME?	0	0	0	0	0	0	174650	0	0	3241900	0	0	18626000	0	0	0	0	0	0
Q4WSA0;B0XRK4;A1D268;Q6MYD0;A0A0J5Q103	362;362;362;367;362	Q4WSA0	1	1	S	KLS(1)EAVLEK	KLS(68.68)EAVLEK	3	2	0.60977	6779700	6779700	0	0	0	0	0	0	0	1463300	3415700	0	1133200	0	243883	1137225	4.66299	#NAME?	2.22125	#NAME?	0	0	0	0	0	0	0	0	0	1463300	0	0	3415700	0	0	0	0	0	0
B0Y3E3;A0A0J5PRK3	465;517	B0Y3E3	1	2	S	VPS(1)S(1)PHGPVEEPPAEK	VPS(62.38)S(62.38)PHGPVEEPPAEK	3	2	0.32544	7668700	0	7668700	0	0	0	0	0	0	0	0	0	6456900	0	0	1614225	#DIV/0!	#NAME?	#DIV/0!	#NAME?	0	0	0	0	0	0	0	0	0	0	0	0	0	0	0	0	0	0	0
B0Y3E3;A0A0J5PRK3	466;518	B0Y3E3	1	2	S	VPS(1)S(1)PHGPVEEPPAEK	VPS(62.38)S(62.38)PHGPVEEPPAEK	4	2	0.32544	7668700	0	7668700	0	0	0	0	0	0	0	0	0	6456900	0	0	1614225	#DIV/0!	#NAME?	#DIV/0!	#NAME?	0	0	0	0	0	0	0	0	0	0	0	0	0	0	0	0	0	0	0
Q4WXF1;B0XY68;A0A0J5PUR2;A1D7C3;Q5B8S1;A0A1U8QXC2	72;72;72;72;72;72	Q4WXF1	1	1	S	TAQGYTELDASSLAVGLPEGLMGNS(1)EVGHLNIGAGR	T(-98.31)AQGY(-98.78)T(-92.88)ELDAS(-77.92)S(-65.17)LAVGLPEGLMGNS(65.17)EVGHLNIGAGR	25	3	-0.34813	52141000	52141000	0	0	0	0	0	0	0	0	26703000	0	0	0	0	6675750	#DIV/0!	#NAME?	#DIV/0!	#NAME?	0	0	0	0	0	0	0	0	0	0	0	0	26703000	0	0	0	0	0	0
A1D7K4;A0A0J5SS57;Q4WX71;B0XYE7;A1CJW4	56;56;61;61;56	A1D7K4	1	1	S	GGAGNIGS(1)PNVR	GGAGNIGS(98.94)PNVR	8	2	-0.43898	15259000	15259000	0	0	0	0	0	0	0	0	13542000	0	0	0	0	3385500	#DIV/0!	#NAME?	#DIV/0!	#NAME?	0	0	0	0	0	0	0	0	0	0	0	0	13542000	0	0	0	0	0	0
Q5BG84;A0A1U8QF32	586;586	Q5BG84	1	2	S	GT(0.305)DLGT(0.695)IQHANIS(1)LQK	GT(-3.59)DLGT(3.59)IQHANIS(67.23)LQK	13	2	2.087	1552100	0	1552100	0	0	0	0	0	0	0	1552100	0	0	0	0	388025	#DIV/0!	#NAME?	#DIV/0!	#NAME?	0	0	0	0	0	0	0	0	0	0	0	0	0	1552100	0	0	0	0	0
Q4WYX0;B0XZX2;A1CLF5;A0A0J5PCV8	46;46;46;46	Q4WYX0	1	1	S	HLVIKES(1)QLQNLK	HLVIKES(79.49)QLQNLK	7	2	0.0075863	14524000	14524000	0	0	0	0	0	0	0	0	0	7412300	0	0	0	1853075	#DIV/0!	#NAME?	#DIV/0!	#NAME?	0	0	0	0	0	0	0	0	0	0	0	0	0	0	0	7412300	0	0	0
Q4WYX0;B0XZX2;A1CLF5;A0A0J5PCV8	71;71;71;71	Q4WYX0	1	2	S	VMQPEES(1)ES(1)E	VMQPEES(102.05)ES(102.05)E	9	2	0.34464	2311400	0	2311400	0	0	0	0	0	0	0	0	0	2311400	0	0	577850	#DIV/0!	#NAME?	#DIV/0!	#NAME?	0	0	0	0	0	0	0	0	0	0	0	0	0	0	0	0	0	0	0
Q4WPV1;B0Y6P2;A0A0J5PEH7	472;472;472	Q4WPV1	1	1;2;3	S	ADTTVADS(1)EEDS(1)EDGDDDAK	ADT(-94.22)T(-92.61)VADS(92.61)EEDS(178.46)EDGDDDAK	12	2	0.05754	26476000	1429100	25047000	0	0	0	0	0	0	0	1429100	0	0	0	0	357275	#DIV/0!	#NAME?	#DIV/0!	#NAME?	0	0	0	0	0	0	0	0	0	0	0	0	1429100	0	0	0	0	0	0
Q4WAG2;B0YBT7;A0A0J5PHL4	6;6;6	Q4WAG2	1	2	S	FQT(1)S(1)ILAATLLAGSALSAPNGR	FQT(66.43)S(66.92)ILAAT(-66.43)LLAGS(-72.01)ALS(-79.01)APNGR	4	2	-3.2329	21404000	0	21404000	0	0	0	0	0	0	0	21404000	0	0	0	0	5351000	#DIV/0!	#NAME?	#DIV/0!	#NAME?	0	0	0	0	0	0	0	0	0	0	0	0	0	21404000	0	0	0	0	0
Q4WGA0;B0YCD9;A0A0J5PK20;A1DC95;A1CDB7	616;616;710;711;710	Q4WGA0	1	1	S	ANS(1)PAPPRK	ANS(69.65)PAPPRK	3	2	-0.78971	31776000	31776000	0	0	0	0	0	0	0	0	29165000	0	0	0	0	7291250	#DIV/0!	#NAME?	#DIV/0!	#NAME?	0	0	0	0	0	0	0	0	0	0	0	0	29165000	0	0	0	0	0	0
Q4WBM2;B0YA88;A0A0J5PK63	239;239;239	Q4WBM2	1	1	S	NDDDS(1)VDEGTR	NDDDS(66.11)VDEGT(-66.11)R	5	2	-0.11657	1497900	1497900	0	0	0	0	0	0	0	0	1497900	0	0	0	0	374475	#DIV/0!	#NAME?	#DIV/0!	#NAME?	0	0	0	0	0	0	0	0	0	0	0	0	1497900	0	0	0	0	0	0
Q4WJ64;A0A0J5PKU2;B0XPS9	314;314;314	Q4WJ64	1	1	S	ESIFTYTNPFEQLAAAS(1)PR	ES(-97.4)IFT(-95.72)Y(-103.76)T(-84.59)NPFEQLAAAS(84.59)PR	17	2	1.0516	5398200	5398200	0	0	0	0	0	0	0	0	5398200	0	0	0	0	1349550	#DIV/0!	#NAME?	#DIV/0!	#NAME?	0	0	0	0	0	0	0	0	0	0	0	0	5398200	0	0	0	0	0	0
Q4WJR3;A0A0J5PKY1	303;303	Q4WJR3	1	1	S	KEEEAEES(1)DEDMGFGLFD	KEEEAEES(160.84)DEDMGFGLFD	8	2	1.2802	16159000000	16159000000	0	0	0	0	0	0	0	0	0	9097200	0	0	0	2274300	#DIV/0!	#NAME?	#DIV/0!	#NAME?	0	0	0	0	0	0	0	0	0	0	0	0	0	0	0	9097200	0	0	0
Q4WAS7;B0YC49;A1D9B3;A0A0J5PKZ0	17;17;17;17	Q4WAS7	1	1	S	INS(1)LQNEVR	INS(127.56)LQNEVR	3	2	0.67118	2852400	2852400	0	0	0	0	0	0	0	0	0	0	2852400	0	0	713100	#DIV/0!	#NAME?	#DIV/0!	#NAME?	0	0	0	0	0	0	0	0	0	0	0	0	0	0	0	0	0	0	0
Q5B6T4;A0A1U8QZK0;A0A0J5PL83;A1DCA9;Q4WGB4;B0YCF3	621;621;649;652;668;668	Q5B6T4	1	1	S	SISQLPELGPPLS(1)PIQI	S(-91.56)IS(-91.56)QLPELGPPLS(91.56)PIQI	13	2	0.40179	2566800	2566800	0	0	0	0	0	0	0	0	2566800	0	0	0	0	641700	#DIV/0!	#NAME?	#DIV/0!	#NAME?	0	0	0	0	0	0	0	0	0	0	0	0	2566800	0	0	0	0	0	0
A0A0J5PMR0;Q4WHD7;B0XVU5;A1DFZ5	288;304;304;304	A0A0J5PMR0	1	1	S	AAIDANAPLQDDLDNNGPVDS(1)DEEKDAVMAAILR	AAIDANAPLQDDLDNNGPVDS(110.9)DEEKDAVMAAILR	21	3	-0.50078	42601000	42601000	0	0	0	0	0	0	0	0	21860000	0	0	0	0	5465000	#DIV/0!	#NAME?	#DIV/0!	#NAME?	0	0	0	0	0	0	0	0	0	0	0	0	21860000	0	0	0	0	0	0
Q4WHC1;B0XVW1;A0A0J5PMS0;A1DG10	159;159;159;160	Q4WHC1	1	1	S	AVWHDS(1)DDER	AVWHDS(95.4)DDER	6	2	0.75228	7410700	7410700	0	0	0	0	0	0	0	0	0	0	4189900	0	0	1047475	#DIV/0!	#NAME?	#DIV/0!	#NAME?	0	0	0	0	0	0	0	0	0	0	0	0	0	0	0	0	0	0	0
A1D4J9;B0XND9;A0A0J5PNT8;Q4WJZ6	29;29;29;51	A1D4J9	1	2	S	INS(1)GMS(1)QHR	INS(57.16)GMS(57.16)QHR	3	2	1.5697	2154000	0	2154000	0	0	0	0	0	0	0	0	0	1990200	0	0	497550	#DIV/0!	#NAME?	#DIV/0!	#NAME?	0	0	0	0	0	0	0	0	0	0	0	0	0	0	0	0	0	0	0
A1D4J9;B0XND9;A0A0J5PNT8;Q4WJZ6	32;32;32;54	A1D4J9	1	2	S	INS(1)GMS(1)QHR	INS(57.16)GMS(57.16)QHR	6	2	1.5697	2154000	0	2154000	0	0	0	0	0	0	0	0	0	1990200	0	0	497550	#DIV/0!	#NAME?	#DIV/0!	#NAME?	0	0	0	0	0	0	0	0	0	0	0	0	0	0	0	0	0	0	0
Q4WKB5;B0XMV6;A0A0J5PP43	206;206;212	Q4WKB5	1	3	S	GTAADVPFDLDDIPDDAFDS(1)DLS(1)LS(1)PPR	GT(-57.67)AADVPFDLDDIPDDAFDS(57.67)DLS(67.7)LS(68.36)PPR	23	3	-0.061159	2894600	0	0	2894600	0	0	0	0	0	0	0	0	2894600	0	0	723650	#DIV/0!	#NAME?	#DIV/0!	#NAME?	0	0	0	0	0	0	0	0	0	0	0	0	0	0	0	0	0	0	0
Q4WKB5;B0XMV6;A0A0J5PP43	208;208;214	Q4WKB5	1	3	S	GTAADVPFDLDDIPDDAFDS(1)DLS(1)LS(1)PPR	GT(-57.67)AADVPFDLDDIPDDAFDS(57.67)DLS(67.7)LS(68.36)PPR	25	3	-0.061159	2894600	0	0	2894600	0	0	0	0	0	0	0	0	2894600	0	0	723650	#DIV/0!	#NAME?	#DIV/0!	#NAME?	0	0	0	0	0	0	0	0	0	0	0	0	0	0	0	0	0	0	0
Q4WE58;B0Y1Z6;A0A0J5PQH8;A1D0D0	265;265;265;265	Q4WE58	1	1	S	MGILYPHDQEDEDQELAEGS(1)EENGER	MGILY(-73.09)PHDQEDEDQELAEGS(73.09)EENGER	20	3	0.33464	3703100	3703100	0	0	0	0	0	0	0	0	0	0	3703100	0	0	925775	#DIV/0!	#NAME?	#DIV/0!	#NAME?	0	0	0	0	0	0	0	0	0	0	0	0	0	0	0	0	0	0	0
Q4WED2;B0Y2E0;A0A0J5PR64;A1D053	598;598;716;721	Q4WED2	1	1	S	LDFS(1)PDAEATETPGPAGAR	LDFS(70.87)PDAEAT(-70.87)ET(-89.06)PGPAGAR	4	2	-0.28928	1098500	1098500	0	0	0	0	0	0	0	0	0	0	0	1098500	0	274625	#DIV/0!	#NAME?	#DIV/0!	#NAME?	0	0	0	0	0	0	0	0	0	0	0	0	0	0	0	0	0	0	0
Q4WA02;B0YEQ4;A1D9W9;A0A0J5PRD3	139;139;139;139	Q4WA02	1	1	S	S(1)LDDDPDGLNR	S(85.97)LDDDPDGLNR	1	2	0.017157	1461800	1461800	0	0	0	0	0	0	0	0	0	0	1461800	0	0	365450	#DIV/0!	#NAME?	#DIV/0!	#NAME?	0	0	0	0	0	0	0	0	0	0	0	0	0	0	0	0	0	0	0
A1CZQ4;A0A0J5PRJ5;B0Y319;A4DA13	269;269;324;324	A1CZQ4	1	4	S	Y(1)AMLFFIALLVT(1)WVPS(1)T(1)INR	Y(61.5)AMLFFIALLVT(61.5)WVPS(61.5)T(61.5)INR	16	3	0.50857	2214900	0	0	2214900	0	0	0	0	0	0	0	2214900	0	0	0	553725	#DIV/0!	#NAME?	#DIV/0!	#NAME?	0	0	0	0	0	0	0	0	0	0	0	0	0	0	0	0	0	2214900	0
Q4WU39;B0Y3L6;A1DFB8;A0A0J5PRR8	348;348;351;357	Q4WU39	1	1	S	RNS(1)LDEADDDFVDAR	RNS(89.51)LDEADDDFVDAR	3	2	-0.17739	1818800	1818800	0	0	0	0	0	0	0	0	1818800	0	0	0	0	454700	#DIV/0!	#NAME?	#DIV/0!	#NAME?	0	0	0	0	0	0	0	0	0	0	0	0	1818800	0	0	0	0	0	0
Q4WV97;Q1RQJ0;B0Y0X7;A0A0J5PT20;A1DE58	67;67;67;67;67	Q4WV97	1	1	S	FYEIDVDELS(1)EVAAELGVR	FY(-163.89)EIDVDELS(163.89)EVAAELGVR	10	2	1.2774	1464800	1464800	0	0	0	0	0	0	0	0	0	1464800	0	0	0	366200	#DIV/0!	#NAME?	#DIV/0!	#NAME?	0	0	0	0	0	0	0	0	0	0	0	0	0	0	0	1464800	0	0	0
A0A0J5PUF3;Q4WXT6;B0XXT7	956;1060;1060	A0A0J5PUF3	1	1	S	LEDAAS(1)DKEIQGPAQDAADGGK	LEDAAS(55.57)DKEIQGPAQDAADGGK	6	3	1.2719	902270	902270	0	0	0	0	0	0	0	0	0	902270	0	0	0	225568	#DIV/0!	#NAME?	#DIV/0!	#NAME?	0	0	0	0	0	0	0	0	0	0	0	0	0	0	0	902270	0	0	0
Q8TGG6;E9RD31;B0XQY9;A0A0J5PW00;A1D2K2	291;291;291;291;291	Q8TGG6	1	1	S	DSEVEIVGGS(1)FEPK	DS(-76.37)EVEIVGGS(76.37)FEPK	10	2	0.75303	2222500	2222500	0	0	0	0	0	0	0	0	2222500	0	0	0	0	555625	#DIV/0!	#NAME?	#DIV/0!	#NAME?	0	0	0	0	0	0	0	0	0	0	0	0	2222500	0	0	0	0	0	0
Q4WT69;B0XQF4;A0A0J5PWH3;A1D347;A0A1D8MJA7	92;92;92;92;53	Q4WT69	1	1	S	S(1)VIFTEDCVGK	S(67.98)VIFT(-67.98)EDCVGK	1	2	-3.5062	2064900	2064900	0	0	0	0	0	0	0	0	2064900	0	0	0	0	516225	#DIV/0!	#NAME?	#DIV/0!	#NAME?	0	0	0	0	0	0	0	0	0	0	0	0	2064900	0	0	0	0	0	0
A1DIE6;Q4WZT1;B0XUV1;A0A0J5PXD7	990;993;993;993	A1DIE6	1	1	S	QELMAFGEGGS(1)EGVFGVR	QELMAFGEGGS(159.4)EGVFGVR	11	2	0.81539	3742100	3742100	0	0	0	0	0	0	0	0	3742100	0	0	0	0	935525	#DIV/0!	#NAME?	#DIV/0!	#NAME?	0	0	0	0	0	0	0	0	0	0	0	0	3742100	0	0	0	0	0	0
A1D8C1;Q4WWH4;A0A0J5PZZ4	474;475;475	A1D8C1	1	1	S	WAVHDQS(1)DED	WAVHDQS(124.38)DED	7	2	0.064129	1446400	1446400	0	0	0	0	0	0	0	0	0	0	1446400	0	0	361600	#DIV/0!	#NAME?	#DIV/0!	#NAME?	0	0	0	0	0	0	0	0	0	0	0	0	0	0	0	0	0	0	0
Q4WQF2;B0Y4L8;A0A0J5Q0E0	345;345;369	Q4WQF2	1	1	S	ANADS(1)DGDIQLDDVK	ANADS(155.92)DGDIQLDDVK	5	2	-1.6592	1082100	1082100	0	0	0	0	0	0	0	0	1082100	0	0	0	0	270525	#DIV/0!	#NAME?	#DIV/0!	#NAME?	0	0	0	0	0	0	0	0	0	0	0	0	1082100	0	0	0	0	0	0
Q4X1D7;B0XS69;A0A0J5Q256	300;300;300	Q4X1D7	1	2	S	SYADRS(1)PS(1)PR	S(-50.94)Y(-49.03)ADRS(49.03)PS(67.48)PR	8	2	0.41548	5427700	0	5427700	0	0	0	0	0	0	0	5427700	0	0	0	0	1356925	#DIV/0!	#NAME?	#DIV/0!	#NAME?	0	0	0	0	0	0	0	0	0	0	0	0	0	5427700	0	0	0	0	0
A0A0J5Q2B1;Q4WN81;B0Y7B6;A1DMC9	353;354;354;353	A0A0J5Q2B1	1	2	S	IYLPLS(1)DDS(1)DDEAAR	IY(-70.57)LPLS(70.57)DDS(70.57)DDEAAR	6	2	0.43305	5850600	0	5850600	0	0	0	0	0	0	0	0	0	3478800	0	0	869700	#DIV/0!	#NAME?	#DIV/0!	#NAME?	0	0	0	0	0	0	0	0	0	0	0	0	0	0	0	0	0	0	0
Q4X0R9;B0XSY0;A0A0J5Q321;A1DHF3	571;571;571;575	Q4X0R9	1	1	S	AS(1)PLPQAVQGAQAQILGPAGEAGIK	AS(85.91)PLPQAVQGAQAQILGPAGEAGIK	2	3	0.7587	5076900	5076900	0	0	0	0	0	0	0	0	5076900	0	0	0	0	1269225	#DIV/0!	#NAME?	#DIV/0!	#NAME?	0	0	0	0	0	0	0	0	0	0	0	0	5076900	0	0	0	0	0	0
Q4X153;B0XSE8;A0A0J5Q3C1	176;176;176	Q4X153	1	1	S	QDQEDQPES(1)R	QDQEDQPES(85.67)R	9	2	0.20399	337400	337400	0	0	0	0	0	0	0	0	0	0	0	337400	0	84350	#DIV/0!	#NAME?	#DIV/0!	#NAME?	0	0	0	0	0	0	0	0	0	0	0	0	0	0	0	0	0	0	0
Q4WIG8;B0XTL2;A0A0J5Q3C5;A1CYN9	256;256;256;256	Q4WIG8	1	2	S	ERS(1)PS(1)PPKDDPPADLR	ERS(115.8)PS(115.8)PPKDDPPADLR	3	2	-1.3769	3411000	0	3411000	0	0	0	0	0	0	0	0	3411000	0	0	0	852750	#DIV/0!	#NAME?	#DIV/0!	#NAME?	0	0	0	0	0	0	0	0	0	0	0	0	0	0	0	0	3411000	0	0
Q4WIG8;B0XTL2;A0A0J5Q3C5;A1CYN9	258;258;258;258	Q4WIG8	1	2	S	ERS(1)PS(1)PPKDDPPADLR	ERS(115.8)PS(115.8)PPKDDPPADLR	5	2	-1.3769	3411000	0	3411000	0	0	0	0	0	0	0	0	3411000	0	0	0	852750	#DIV/0!	#NAME?	#DIV/0!	#NAME?	0	0	0	0	0	0	0	0	0	0	0	0	0	0	0	0	3411000	0	0
Q4WM69;B0Y8D9;A0A0J5Q6K1	177;177;177	Q4WM69	1	2	S	LSDEQLLELLDWS(1)ES(1)EDEK	LS(-122.49)DEQLLELLDWS(122.49)ES(134.13)EDEK	13	2	0.22028	5724100	0	5724100	0	0	0	0	0	0	0	0	0	5724100	0	0	1431025	#DIV/0!	#NAME?	#DIV/0!	#NAME?	0	0	0	0	0	0	0	0	0	0	0	0	0	0	0	0	0	0	0
Q4WM69;B0Y8D9;A0A0J5Q6K1	179;179;179	Q4WM69	1	2	S	LSDEQLLELLDWS(1)ES(1)EDEK	LS(-122.49)DEQLLELLDWS(122.49)ES(134.13)EDEK	15	2	0.22028	5724100	0	5724100	0	0	0	0	0	0	0	0	0	5724100	0	0	1431025	#DIV/0!	#NAME?	#DIV/0!	#NAME?	0	0	0	0	0	0	0	0	0	0	0	0	0	0	0	0	0	0	0
B0XVE3;A0A0J5SKR3;Q4WHM0;A1DFR2	1172;1172;1173;1173	B0XVE3	1	1	S	ALSSFLLYQQS(1)PR	ALS(-81.71)S(-84.56)FLLY(-86.41)QQS(81.71)PR	11	2	-0.20447	2839300	2839300	0	0	0	0	0	0	0	0	2839300	0	0	0	0	709825	#DIV/0!	#NAME?	#DIV/0!	#NAME?	0	0	0	0	0	0	0	0	0	0	0	0	2839300	0	0	0	0	0	0
Q4W9R5;B0YEF7;A1D9M7;A0A0J5SL92	70;70;70;70	Q4W9R5	1	2	S	LDGGEES(1)DGDS(1)PR	LDGGEES(66.28)DGDS(66.28)PR	11	2	0.53915	2183300	0	2183300	0	0	0	0	0	0	0	1548700	0	0	0	0	387175	#DIV/0!	#NAME?	#DIV/0!	#NAME?	0	0	0	0	0	0	0	0	0	0	0	0	0	1548700	0	0	0	0	0
Q4WXX4;B0XXP4;A0A0J5SRM2;A1D6W6	33;33;33;33	Q4WXX4	1	1;3	S	AVEEHGADS(1)S(1)DS(1)DDYDPSK	AVEEHGADS(64.64)S(53.48)DS(39.61)DDY(-39.61)DPS(-40.57)K	9	2	3.498	1242600	1242600	0	0	0	0	0	0	0	0	0	0	1242600	0	0	310650	#DIV/0!	#NAME?	#DIV/0!	#NAME?	0	0	0	0	0	0	0	0	0	0	0	0	0	0	0	0	0	0	0
A0A0J5SUV4;A1DI39	41;41	A0A0J5SUV4	1	1	S	DGLFEPS(1)EQQK	DGLFEPS(86.14)EQQK	7	2	-0.39698	2289000	2289000	0	0	0	0	0	0	0	0	0	0	2289000	0	0	572250	#DIV/0!	#NAME?	#DIV/0!	#NAME?	0	0	0	0	0	0	0	0	0	0	0	0	0	0	0	0	0	0	0
Q4X050;B0XU51;A0A0J5SUW4	592;592;592	Q4X050	1	1	S	KEPS(1)EEGEEQPPAEEK	KEPS(87.14)EEGEEQPPAEEK	4	2	3.191	593900	593900	0	0	0	0	0	0	0	0	593900	0	0	0	0	148475	#DIV/0!	#NAME?	#DIV/0!	#NAME?	0	0	0	0	0	0	0	0	0	0	0	0	593900	0	0	0	0	0	0
Q4WM46;B0Y8G3;A0A0J5T043;Q8NJL3	1073;1073;1100;922	Q4WM46	1	1	S	ELGGSTQSADAEANS(1)A	ELGGS(-105.17)T(-102.66)QS(-86.11)ADAEANS(86.11)A	15	2	0.029432	1919600	1919600	0	0	0	0	0	0	0	0	0	0	1919600	0	0	479900	#DIV/0!	#NAME?	#DIV/0!	#NAME?	0	0	0	0	0	0	0	0	0	0	0	0	0	0	0	0	0	0	0
Q5AZF1;A0A1U8QWT5	340;340	Q5AZF1	1	1	S	QVFS(1)FKFDHPVVQMR	QVFS(94.02)FKFDHPVVQMR	4	2	0.092894	2684500	2684500	0	0	0	0	0	0	0	0	2684500	0	0	0	0	671125	#DIV/0!	#NAME?	#DIV/0!	#NAME?	0	0	0	0	0	0	0	0	0	0	0	0	2684500	0	0	0	0	0	0
A1CEP3;A1DFJ5;Q4WHU4;B0XV08;A0A0J5PME3	93;93;93;93;93	A1CEP3	1	3	S	SEAGDLPELS(0.002)AS(0.998)VES(1)AAS(1)EQAER	S(-96.51)EAGDLPELS(-26.11)AS(26.11)VES(68.54)AAS(95.04)EQAER	15	2	-1.1242	7996700	0	0	7996700	0	0	0	0	0	0	0	0	0	6297600	0	1574400	#DIV/0!	#NAME?	#DIV/0!	#NAME?	0	0	0	0	0	0	0	0	0	0	0	0	0	0	0	0	0	0	0
A1CEP3;A1DFJ5;Q4WHU4;B0XV08;A0A0J5PME3	96;96;96;96;96	A1CEP3	1	3	S	SEAGDLPELS(0.002)AS(0.998)VES(1)AAS(1)EQAER	S(-96.51)EAGDLPELS(-26.11)AS(26.11)VES(68.54)AAS(95.04)EQAER	18	2	-1.1242	7996700	0	0	7996700	0	0	0	0	0	0	0	0	0	6297600	0	1574400	#DIV/0!	#NAME?	#DIV/0!	#NAME?	0	0	0	0	0	0	0	0	0	0	0	0	0	0	0	0	0	0	0
A1CV56	11	A1CV56	1	3	S	MPTQQNQT(1)QIS(1)AIT(1)RVK	MPT(-66.19)QQNQT(66.19)QIS(87.93)AIT(87.12)RVK	11	2	0.87195	10270000	0	0	10270000	0	0	0	0	0	0	0	0	10270000	0	0	2567500	#DIV/0!	#NAME?	#DIV/0!	#NAME?	0	0	0	0	0	0	0	0	0	0	0	0	0	0	0	0	0	0	0
Q4WK70;B0XN02;A0A0J5PQ48	340;340;209	Q4WK70	1	1;2	S	KEES(1)T(1)EAEEGEEEEEEYR	KEES(116.72)T(116.72)EAEEGEEEEEEY(-116.72)R	4	3	-0.64672	1018300	1018300	0	0	0	0	0	0	0	0	0	0	1018300	0	0	254575	#DIV/0!	#NAME?	#DIV/0!	#NAME?	0	0	0	0	0	0	0	0	0	0	0	0	0	0	0	0	0	0	0
Q4WX39;B0XYI0;A1D7N7;A0A0J5SS77	213;213;213;213	Q4WX39	1	4	S	RPS(1)RS(1)PS(1)AS(0.987)PS(0.013)R	RPS(69.24)RS(51.38)PS(36.58)AS(18.88)PS(-18.88)R	3	2	0.39031	1986400	0	0	1986400	0	0	0	0	0	0	0	0	1986400	0	0	496600	#DIV/0!	#NAME?	#DIV/0!	#NAME?	0	0	0	0	0	0	0	0	0	0	0	0	0	0	0	0	0	0	0
		REV__Q5AXL2	1	1	S	RDS(1)EEQVLEK	RDS(94.36)EEQVLEK	3	2	3.9094	6541400	6541400	0	0	0	0	0	0	0	0	6541400	0	0	0	0	1635350	#DIV/0!	#NAME?	#DIV/0!	#NAME?	0	0	0	0	0	0	0	0	0	0	0	0	6541400	0	0	0	0	0	0
Q4WAG2;B0YBT7;A0A0J5PHL4	5;5;5	Q4WAG2	1	2	T	FQT(1)S(1)ILAATLLAGSALSAPNGR	FQT(66.43)S(66.92)ILAAT(-66.43)LLAGS(-72.01)ALS(-79.01)APNGR	3	2	-3.2329	21404000	0	21404000	0	0	0	0	0	0	0	21404000	0	0	0	0	5351000	#DIV/0!	#NAME?	#DIV/0!	#NAME?	0	0	0	0	0	0	0	0	0	0	0	0	0	21404000	0	0	0	0	0
Q4WI22;B0XUE3;A0A0J5PMP5;A1CZ33	233;233;233;149	Q4WI22	1	1	T	GHET(1)DEEEENQPTEEQVR	GHET(220.84)DEEEENQPT(-220.84)EEQVR	4	2	-2.1898	2285700	2285700	0	0	0	0	0	0	0	0	0	2285700	0	0	0	571425	#DIV/0!	#NAME?	#DIV/0!	#NAME?	0	0	0	0	0	0	0	0	0	0	0	0	0	0	0	2285700	0	0	0
A1CZQ4;A0A0J5PRJ5;B0Y319;A4DA13	265;265;320;320	A1CZQ4	1	4	T	Y(1)AMLFFIALLVT(1)WVPS(1)T(1)INR	Y(61.5)AMLFFIALLVT(61.5)WVPS(61.5)T(61.5)INR	12	3	0.50857	2214900	0	0	2214900	0	0	0	0	0	0	0	2214900	0	0	0	553725	#DIV/0!	#NAME?	#DIV/0!	#NAME?	0	0	0	0	0	0	0	0	0	0	0	0	0	0	0	0	0	2214900	0
A1CZQ4;A0A0J5PRJ5;B0Y319;A4DA13	270;270;325;325	A1CZQ4	1	4	T	Y(1)AMLFFIALLVT(1)WVPS(1)T(1)INR	Y(61.5)AMLFFIALLVT(61.5)WVPS(61.5)T(61.5)INR	17	3	0.50857	2214900	0	0	2214900	0	0	0	0	0	0	0	2214900	0	0	0	553725	#DIV/0!	#NAME?	#DIV/0!	#NAME?	0	0	0	0	0	0	0	0	0	0	0	0	0	0	0	0	0	2214900	0
Q4WXG0;B0XY60;A0A0J5PUX1	562;562;562	Q4WXG0	1	1;2	T	EPGDET(1)EQS(1)EEIDEDDDDIDINLAK	EPGDET(63.17)EQS(63.17)EEIDEDDDDIDINLAK	6	3	1.5323	6908400	6908400	0	0	0	0	0	0	0	0	4890900	0	0	0	0	1222725	#DIV/0!	#NAME?	#DIV/0!	#NAME?	0	0	0	0	0	0	0	0	0	0	0	0	4890900	0	0	0	0	0	0
A0A0J5PWJ8;Q4WT99;B0XQC5	342;361;361	A0A0J5PWJ8	1	1	T	LPT(1)PPLEDAKDDMGAVDAAVEDEDDVDMQDGGTEEENAAAAR	LPT(70.23)PPLEDAKDDMGAVDAAVEDEDDVDMQDGGT(-70.23)EEENAAAAR	3	3	-2.3849	15139000	15139000	0	0	0	0	0	0	0	0	7954000	0	0	0	0	1988500	#DIV/0!	#NAME?	#DIV/0!	#NAME?	0	0	0	0	0	0	0	0	0	0	0	0	7954000	0	0	0	0	0	0
Q4WWN4;A0A0J5PYE0;B0XYY9;A1D863	113;113;235;41	Q4WWN4	1	1	T	EPEDEEKEAT(1)DVEEQPMIQSTDR	EPEDEEKEAT(68.81)DVEEQPMIQS(-68.81)T(-69.43)DR	10	3	0.13082	7131000	7131000	0	0	0	0	0	0	0	0	0	3168000	0	0	0	792000	#DIV/0!	#NAME?	#DIV/0!	#NAME?	0	0	0	0	0	0	0	0	0	0	0	0	0	0	0	3168000	0	0	0
A0A0J5Q213;Q4X189;B0XSB4	362;349;349	A0A0J5Q213	1	1	T	DKPFGAADADEEEEEEDEAET(1)GPK	DKPFGAADADEEEEEEDEAET(78.98)GPK	21	3	-1.6607	2045800	2045800	0	0	0	0	0	0	0	0	2045800	0	0	0	0	511450	#DIV/0!	#NAME?	#DIV/0!	#NAME?	0	0	0	0	0	0	0	0	0	0	0	0	2045800	0	0	0	0	0	0
A1D3N8;Q4WJ31;A0A0J5SQR7;A1CQS5;B0XPW0	84;86;86;83;163	A1D3N8	1	1	T	GKT(1)IDFQEAAEK	GKT(183.31)IDFQEAAEK	3	2	-1.0676	24424000	24424000	0	0	0	0	0	0	0	0	13742000	0	0	0	0	3435500	#DIV/0!	#NAME?	#DIV/0!	#NAME?	0	0	0	0	0	0	0	0	0	0	0	0	13742000	0	0	0	0	0	0
Q4WXA1;B0XYB7;A0A0J5SS21;A1D7H3	369;369;369;369	Q4WXA1	1	1	T	SADHESEDQT(1)PR	S(-124.88)ADHES(-68.88)EDQT(68.88)PR	10	2	-0.31782	1208800	1208800	0	0	0	0	0	0	0	0	1208800	0	0	0	0	302200	#DIV/0!	#NAME?	#DIV/0!	#NAME?	0	0	0	0	0	0	0	0	0	0	0	0	1208800	0	0	0	0	0	0
A1C5W6	10	A1C5W6	1	1	T	MPGVVMDNAT(1)VGGPR	MPGVVMDNAT(78.61)VGGPR	10	2	2.2837	1450900	1450900	0	0	0	0	0	0	0	0	1450900	0	0	0	0	362725	#DIV/0!	#NAME?	#DIV/0!	#NAME?	0	0	0	0	0	0	0	0	0	0	0	0	1450900	0	0	0	0	0	0
Q4WPQ1;P60204;B0Y6J3;A1CHV0;A0A076J9D0;A0A068JKS9;A0A068JI85;A0A068JEW1;A0A068JEV6;H6SHS0;A0A068JFN4;B1NNT0;B1NNL9;B1NNL8;R9RGY9;R9RGX4;R9RGV2;A0A068JKT3;A0A068JI89;A0A068JFN8;A0A068JFI0;A0A068JFH2;K8DUK1;A1CWW0;A0A0J5SD58	118;118;118;118;98;98;99;100;102;102;105;106;106;106;109;109;109;110;110;110;110;110;112;118;136	Q4WPQ1	1	1	T	LT(1)DDEVDEMIR	LT(107.17)DDEVDEMIR	2	2	-0.18426	4780300	4780300	0	0	0	0	0	0	0	0	3594600	0	0	0	0	898650	#DIV/0!	#NAME?	#DIV/0!	#NAME?	0	0	0	0	0	0	0	0	0	0	0	0	3594600	0	0	0	0	0	0
A1CSP7	2	A1CSP7	1	1	T	T(1)EEKPAPAAMDVER	T(103.13)EEKPAPAAMDVER	1	2	3.9425	28964000	28964000	0	0	0	0	0	0	0	0	0	28964000	0	0	0	7241000	#DIV/0!	#NAME?	#DIV/0!	#NAME?	0	0	0	0	0	0	0	0	0	0	0	0	0	0	0	28964000	0	0	0
A1CV56	8	A1CV56	1	3	T	MPTQQNQT(1)QIS(1)AIT(1)RVK	MPT(-66.19)QQNQT(66.19)QIS(87.93)AIT(87.12)RVK	8	2	0.87195	10270000	0	0	10270000	0	0	0	0	0	0	0	0	10270000	0	0	2567500	#DIV/0!	#NAME?	#DIV/0!	#NAME?	0	0	0	0	0	0	0	0	0	0	0	0	0	0	0	0	0	0	0
A1CV56	14	A1CV56	1	3	T	MPTQQNQT(1)QIS(1)AIT(1)RVK	MPT(-66.19)QQNQT(66.19)QIS(87.93)AIT(87.12)RVK	14	2	0.87195	10270000	0	0	10270000	0	0	0	0	0	0	0	0	10270000	0	0	2567500	#DIV/0!	#NAME?	#DIV/0!	#NAME?	0	0	0	0	0	0	0	0	0	0	0	0	0	0	0	0	0	0	0
Q4WK70;B0XN02;A0A0J5PQ48	341;341;210	Q4WK70	1	1;2	T	KEES(1)T(1)EAEEGEEEEEEYR	KEES(116.72)T(116.72)EAEEGEEEEEEY(-116.72)R	5	3	-0.64672	1018300	1018300	0	0	0	0	0	0	0	0	0	0	1018300	0	0	254575	#DIV/0!	#NAME?	#DIV/0!	#NAME?	0	0	0	0	0	0	0	0	0	0	0	0	0	0	0	0	0	0	0
B0Y507	767	B0Y507	1	2	T	EDKALY(1)T(1)KMK	EDKALY(110.08)T(110.08)KMK	7	2	1.2482	12507000	0	12507000	0	0	0	0	0	0	0	0	12507000	0	0	0	3126750	#DIV/0!	#NAME?	#DIV/0!	#NAME?	0	0	0	0	0	0	0	0	0	0	0	0	0	0	0	0	12507000	0	0
C8V372;Q5AXP1	152;152	C8V372	1	1	T	IYLVAT(1)NDK	IY(-78.45)LVAT(78.45)NDK	6	2	0.23914	2764900	2764900	0	0	0	0	0	0	0	0	0	0	2764900	0	0	691225	#DIV/0!	#NAME?	#DIV/0!	#NAME?	0	0	0	0	0	0	0	0	0	0	0	0	0	0	0	0	0	0	0
		REV__Q5B411	1	2	T	PT(1)LY(1)GNLEKR	PT(104.07)LY(104.07)GNLEKR	2	2	-1.4051	4205200	0	4205200	0	0	0	0	0	0	0	4205200	0	0	0	0	1051300	#DIV/0!	#NAME?	#DIV/0!	#NAME?	0	0	0	0	0	0	0	0	0	0	0	0	0	4205200	0	0	0	0	0
		REV__A1DBJ1	1	2	T	RIEMAY(1)AT(1)WWR	RIEMAY(87.71)AT(87.71)WWR	8	2	-0.48496	17926000	0	17926000	0	0	0	0	0	0	0	0	17926000	0	0	0	4481500	#DIV/0!	#NAME?	#DIV/0!	#NAME?	0	0	0	0	0	0	0	0	0	0	0	0	0	0	0	0	17926000	0	0
A0A0J5SFL1	516	A0A0J5SFL1	1	1	S	GLPS(1)DAEDDEVDEAEDDAAWER	GLPS(168.05)DAEDDEVDEAEDDAAWER	4	2	1.3317	14827000	14827000	0	0	6049600	5729500	0	0	0	0	0	0	0	0	1.96318e+06	0	0	#NAME?	#NUM!	#NAME?	0	0	0	0	0	0	0	0	0	0	0	0	0	0	0	0	0	0	5729500
Q4WY03;B0XXL9;A0A0J5PUB7	91;91;91	Q4WY03	1	1	S	LEEES(1)DRGEK	LEEES(80.69)DRGEK	5	2	1.0554	1682900	1682900	0	0	0	0	0	0	551100	603810	0	0	0	0	192485	0	0	#NAME?	#NUM!	#NAME?	0	0	0	0	0	0	551100	0	0	603810	0	0	0	0	0	0	0	0	0
A1D1I3;A1CNN4;Q4WRM7;B0XNI8;A0A0J5PH04	163;166;167;167;168	A1D1I3	1	2	S	DRS(1)PS(1)PLPSNLR	DRS(79.52)PS(48.52)PLPS(-48.52)NLR	3	2	0.24408	5954900	0	5954900	0	0	3179200	0	0	0	2775700	0	0	0	0	992483	0	0	#NAME?	#NUM!	#NAME?	0	0	0	0	0	0	0	0	0	0	2775700	0	0	0	0	0	0	0	0
Q4WI22;B0XUE3;A0A0J5PMP5;A1CZ33	494;494;494;410	Q4WI22	1	1	S	GYFS(1)GPEGDTTK	GY(-72.28)FS(66.77)GPEGDT(-67.67)T(-66.77)K	4	2	0.26844	2874100	2874100	0	0	0	0	0	775480	934290	0	0	0	0	0	284962	0	0	#NAME?	#NUM!	#NAME?	0	0	0	775480	0	0	934290	0	0	0	0	0	0	0	0	0	0	0	0
Q5AQ98;A0A1U8QYF1	12;12	Q5AQ98	1	2	S	VES(1)GMSLIDVS(1)EVEK	VES(42.37)GMS(-42.37)LIDVS(77.3)EVEK	11	2	0.131	3014400	0	3014400	0	0	0	0	1672800	1341600	0	0	0	0	0	502400	0	0	#NAME?	#NUM!	#NAME?	0	0	0	0	1672800	0	0	1341600	0	0	0	0	0	0	0	0	0	0	0
Q4WRV1;B0XN47;A0A0J5PJ26;A1D1R7;C8VQ30;A1CNV7;Q5BF40	585;585;585;585;589;594;632	Q4WRV1	1	1	S	AGS(1)PAPFRPQR	AGS(105.2)PAPFRPQR	3	2	-0.013975	1113500000	1113500000	0	0	52725000	52315000	7338300	6871200	0	180980000	0	569250000	189590000	0	50038250	189710000	3.7913	#NAME?	1.92269	#NAME?	7338300	0	0	6871200	0	0	0	0	0	180980000	0	0	0	0	0	569250000	0	0	52315000
A0A0J5PQ55;Q4WK80;B0XMZ2;A1D4S4	11;11;11;11	A0A0J5PQ55	1		S	MDYEALKDQWS(1)DVEDR	MDY(-104.14)EALKDQWS(104.14)DVEDR	11	2	0.7206	7133200	7133200	0	0	2630000	2044400	0	0	0	0	0	0	0	0	779067	0	0	#NAME?	#NUM!	#NAME?	0	0	0	0	0	0	0	0	0	0	0	0	0	0	0	0	0	0	2044400
Q4WCI8;B0YA36;A1DB38;A0A0J5PK06	161;161;161;161	Q4WCI8	1	1	S	DPS(1)EDIVALTNSGR	DPS(81.98)EDIVALT(-81.98)NS(-103.38)GR	3	2	-0.97942	3021300	3021300	0	0	1721700	1299500	0	0	0	0	0	0	0	0	503533	0	0	#NAME?	#NUM!	#NAME?	0	0	0	0	0	0	0	0	0	0	0	0	0	0	0	0	0	0	1299500
Q4WHC9;B0XVV3;A1DG03;A0A0J5PRN5;A1C600	192;192;192;192;192	Q4WHC9	1	1	S	DFS(1)MEVGR	DFS(98.94)MEVGR	3	2	0.14637	4008600	4008600	0	0	1298000	1798900	0	0	0	0	0	0	0	0	516150	0	0	#NAME?	#NUM!	#NAME?	0	0	0	0	0	0	0	0	0	0	0	0	0	0	0	0	0	0	1798900
Q4WAR8;B0YC40	484;484	Q4WAR8	1	1;2	S	MPQTGLPGS(1)PNAADAMGQNR	MPQT(-80.07)GLPGS(80.07)PNAADAMGQNR	9	2	-2.5081	231680000	230430000	1244600	0	3532400	0	0	0	274120	9376800	30662000	0	4744300	2834000	2197220	9560075	4.35099	#NAME?	2.12134	#NAME?	0	0	0	0	0	0	274120	0	0	8132200	1244600	0	30662000	0	0	0	0	0	0
B0YEG1;A4DA77;A1D9N1;A0A0J5PN10	38;38;38;38	B0YEG1	1	1;2;3	S	AFPHVDLDGHNLPPS(1)PAPS(1)S(1)PR	AFPHVDLDGHNLPPS(50.88)PAPS(50.88)S(50.88)PR	19	3	-0.12474	58978000	9773500	48210000	994710	994710	0	0	0	0	4482600	7101500	4882600	0	0	912885	2996025	3.28193	#NAME?	1.71454	#NAME?	0	0	0	0	0	0	0	0	0	3497300	985230	0	2757900	4343600	0	3518300	1364300	0	0
Q4WMH1;B0Y837;A0A0J5Q352	356;356;444	Q4WMH1	1	1;2	T	VPS(1)AT(1)PPQFGQAPPAPAR	VPS(63.97)AT(63.97)PPQFGQAPPAPAR	5	2	-0.98722	41188000	38596000	2592300	0	0	0	3342700	1219300	1288700	0	32745000	2592300	0	0	975117	8834325	9.05976	#NAME?	3.17947	#NAME?	3342700	0	0	1219300	0	0	1288700	0	0	0	0	0	32745000	0	0	0	2592300	0	0
B0XTC4;A0A0J5PYK3;A4D9A1;A1DHN4	547;547;547;547	B0XTC4	1	1	S	IGS(1)GMDLPSIDR	IGS(123.26)GMDLPS(-123.26)IDR	3	2	-1.5899	155650000	155650000	0	0	1413900	2234600	0	1480400	1186900	8289900	14582000	7382700	0	2407400	2.43428e+06	6093025	2.50301	#NAME?	1.32366	#NAME?	0	0	0	1480400	0	0	1186900	0	0	8289900	0	0	14582000	0	0	7382700	0	0	2234600
B0XND6;A0A0J5SJI8;Q4WJZ9;A1CRM4	652;652;652;646	B0XND6	1	2;3	S	GEEES(1)QS(1)EAES(1)EVGR	GEEES(109.28)QS(109.28)EAES(109.28)EVGR	5	2	2.3677	6816500	0	6816500	0	1508000	1048900	0	0	0	0	0	0	0	0	426150	0	0	#NAME?	#NUM!	#NAME?	0	0	0	0	0	0	0	0	0	0	0	0	0	0	0	0	0	0	0
B0XND6;A0A0J5SJI8;Q4WJZ9;A1CRM4	654;654;654;648	B0XND6	1	2;3	S	GEEES(1)QS(1)EAES(1)EVGR	GEEES(109.28)QS(109.28)EAES(109.28)EVGR	7	2	2.3677	6816500	0	6816500	0	1508000	1048900	0	0	0	0	0	0	0	0	426150	0	0	#NAME?	#NUM!	#NAME?	0	0	0	0	0	0	0	0	0	0	0	0	0	0	0	0	0	0	0
Q8NJM6;A1DNF8;A0A0J5T029;Q4WM61;B0Y8E7	3;3;3;3;3	Q8NJM6	1	1;2	S	S(1)S(1)DEQDALDALEK	S(63.71)S(63.71)DEQDALDALEK	2	2	-0.38604	137620000	121970000	15649000	0	21340000	6709200	772030	1894500	1255000	7486500	34516000	12232000	3966700	8528200	6576205	14810725	2.25217	#NAME?	1.17132	#NAME?	772030	0	0	1894500	0	0	1255000	0	0	7486500	0	0	34516000	0	0	12232000	0	0	4671900
A0A0J5Q1E9	192	A0A0J5Q1E9	1	1;2	S	ILEVES(1)DIDEVGPLPPS(1)PAPLLASGR	ILEVES(152.92)DIDEVGPLPPS(48.57)PAPLLAS(-48.57)GR	6	3	0.33767	263070000	44747000	218320000	0	8540600	2911900	3316800	1234300	0	33782000	119280000	8824800	13700000	3860500	8297600	36416325	4.38878	#NAME?	2.13382	#NAME?	0	3316800	0	0	1234300	0	0	0	0	4629300	29152000	0	29829000	89453000	0	2041000	6783800	0	0
Q4WRZ0;B0XMT9;A0A0J5Q0N2;A1D1V6	235;235;235;234	Q4WRZ0	1	1	S	S(1)PPLLTPQEAVSR	S(107.85)PPLLT(-107.85)PQEAVS(-201.53)R	1	2	-1.9847	147790000	147790000	0	0	9396900	8012500	3604100	0	435860	21260000	27417000	7363800	13153000	7561800	7.11823e+06	13873900	1.94907	#NAME?	0.962784	#NAME?	3604100	0	0	0	0	0	435860	0	0	21260000	0	0	27417000	0	0	7363800	0	0	8012500
A1DDJ2;B0Y234;A4D9G7;A0A0J5Q1K6	216;222;222;222	A1DDJ2	1	1	S	RPS(1)PEPR	RPS(98.05)PEPR	3	2	0.14647	1990800	1990800	0	0	0	0	0	1193600	797240	0	0	0	0	0	331807	0	0	#NAME?	#NUM!	#NAME?	0	0	0	1193600	0	0	797240	0	0	0	0	0	0	0	0	0	0	0	0
A0A0J5Q446;Q4WLF7;B0XM58;Q8X1U5;A1DP90	1309;1235;1235;1235;1307	A0A0J5Q446	1	1	S	KAALDDDS(1)DDEDFAAPK	KAALDDDS(180.86)DDEDFAAPK	8	2	-1.3414	509610000	509610000	0	0	17410000	13558000	1743000	837790	1861000	14639000	42711000	6228600	14907000	7613900	8341465	17865125	2.14173	#NAME?	1.09877	#NAME?	1743000	0	0	837790	0	0	1861000	0	0	14639000	0	0	42711000	0	0	6228600	0	0	13558000
Q4W9M7;B0YEB8;A0A0J5PQZ4;A1D9I5	1173;1173;1173;1174	Q4W9M7	1	2	S	AGFVIES(1)DS(1)E	AGFVIES(90.83)DS(90.83)E	7	2	0.97727	2707000	0	2707000	0	1641300	1065600	0	0	0	0	0	0	0	0	451150	0	0	#NAME?	#NUM!	#NAME?	0	0	0	0	0	0	0	0	0	0	0	0	0	0	0	0	0	0	0
Q4W9M7;B0YEB8;A0A0J5PQZ4;A1D9I5	1175;1175;1175;1176	Q4W9M7	1	2	S	AGFVIES(1)DS(1)E	AGFVIES(90.83)DS(90.83)E	9	2	0.97727	2707000	0	2707000	0	1641300	1065600	0	0	0	0	0	0	0	0	451150	0	0	#NAME?	#NUM!	#NAME?	0	0	0	0	0	0	0	0	0	0	0	0	0	0	0	0	0	0	0
Q4WCC0;B0Y9W8;A0A0J5PJU3	237;237;261	Q4WCC0	1	2	S	ELIEEAEAIS(1)DEDDS(1)DLEEK	ELIEEAEAIS(158.15)DEDDS(158.15)DLEEK	10	2	1.525	85273000	0	85273000	0	18341000	0	0	0	0	9419900	13179000	5187900	13431000	7542100	4.62682e+06	9835000	2.12565	#NAME?	1.08791	#NAME?	0	0	0	0	0	0	0	0	0	0	9419900	0	0	13179000	0	0	5187900	0	0
Q4WCC0;B0Y9W8;A0A0J5PJU3	242;242;266	Q4WCC0	1	2	S	ELIEEAEAIS(1)DEDDS(1)DLEEK	ELIEEAEAIS(158.15)DEDDS(158.15)DLEEK	15	2	1.525	85273000	0	85273000	0	18341000	0	0	0	0	9419900	13179000	5187900	13431000	7542100	4.62682e+06	9835000	2.12565	#NAME?	1.08791	#NAME?	0	0	0	0	0	0	0	0	0	0	9419900	0	0	13179000	0	0	5187900	0	0
Q4WUQ1;B0Y478;A1DER0;A0A0J5PVB7	423;423;423;423	Q4WUQ1	1	1	S	MAATSLAPAASSTEQSEVQS(1)ENENEK	MAAT(-135.01)S(-126.58)LAPAAS(-97.98)S(-98.74)T(-94.07)EQS(-74.91)EVQS(74.91)ENENEK	20	3	-3.18	99761000	99761000	0	0	2501200	2840900	0	0	1262300	6426800	21219000	0	5037800	2039700	2.17187e+06	7074125	3.25716	#NAME?	1.70362	#NAME?	0	0	0	0	0	0	1262300	0	0	6426800	0	0	21219000	0	0	0	0	0	2840900
Q4WV51;B0Y0T1;A0A0J5PST7	176;176;953	Q4WV51	1	1;2	S	S(1)PDYDDFGR	S(66.59)PDY(-66.59)DDFGR	1	2	-0.41012	54650000	52443000	2207000	0	5294300	5281100	0	0	0	5166500	9184200	0	9115500	3473100	2623650	5443200	2.07467	#NAME?	1.05288	#NAME?	0	0	0	0	0	0	0	0	0	5166500	0	0	9184200	0	0	0	0	0	5281100
Q4X0K5;B0XTB0;A0A0J5PY53;A1DHM1	526;526;529;529	Q4X0K5	1	1	S	EGS(1)VPPVAR	EGS(89.08)VPPVAR	3	2	-0.029917	37506000	37506000	0	0	0	0	0	806170	498920	5259700	15076000	2816100	0	956520	1.09413e+06	4712155	4.30675	#NAME?	2.1066	#NAME?	0	0	0	806170	0	0	498920	0	0	5259700	0	0	15076000	0	0	2816100	0	0	0
Q4WXX4;B0XXP4;A0A0J5SRM2	878;878;878	Q4WXX4	1	1	S	AVFPTSEQPMS(1)R	AVFPT(-100.25)S(-73.31)EQPMS(73.31)R	11	2	0.088563	181370000	181370000	0	0	0	1806300	2332400	4207200	3586100	11075000	17817000	15992000	1826800	0	3834500	8908950	2.32337	#NAME?	1.21622	#NAME?	2332400	0	0	4207200	0	0	3586100	0	0	11075000	0	0	17817000	0	0	15992000	0	0	1806300
Q4WMI1;B0Y826;A0A0J5Q342	33;33;33	Q4WMI1	1	1	S	AGPDS(1)DDEGNEAADPNAGR	AGPDS(342.98)DDEGNEAADPNAGR	5	2	-0.30999	395500000	395500000	0	0	27899000	37461000	0	7010000	7135600	49020000	94539000	50680000	30853000	0	2.14209e+07	44018000	2.05491	#NAME?	1.03907	#NAME?	0	0	0	7010000	0	0	7135600	0	0	49020000	0	0	94539000	0	0	50680000	0	0	37461000
A0A0J5PN03;B0XUS5;Q4WHV8;A1DFI3	603;511;511;603	A0A0J5PN03	1	1	S	LSQPSLSSSPAQPAEVPPAS(1)PAR	LS(-176.01)QPS(-171.85)LS(-166.42)S(-162.62)S(-162.62)PAQPAEVPPAS(162.62)PAR	20	3	-1.4121	23629000	23629000	0	0	0	0	1523500	0	580060	2139200	8670600	2346300	0	0	707127	2754225	3.89495	#NAME?	1.96161	#NAME?	1523500	0	0	0	0	0	580060	0	0	2139200	0	0	8670600	0	0	2346300	0	0	0
Q4WRD0;B0XNY5;A0A0J5PJU6	9;9;9	Q4WRD0	1	1	S	MESADVVES(1)PR	MES(-123.65)ADVVES(123.65)PR	9	2	0.079196	19958000	19958000	0	0	0	0	1539000	0	677160	4869800	0	0	0	0	1.18099e+06	0	0	#NAME?	#NUM!	#NAME?	1539000	0	0	0	0	0	677160	0	0	4869800	0	0	0	0	0	0	0	0	0
Q4X1M0;B0XRZ3;A0A0J5PZH4;A1DGN8	1514;1514;1488;1516	Q4X1M0	1	1;2	S	RPS(1)KAPS(0.367)T(0.627)T(0.005)GEEAS	RPS(125.17)KAPS(-2.32)T(2.32)T(-20.58)GEEAS(-57.53)	3	2	0.0088871	112240000	7244500	105000000	0	2502200	11048000	0	1941500	1137500	5053700	56445000	0	10612000	0	3.61382e+06	16764250	4.63893	#NAME?	2.21379	#NAME?	0	0	0	629470	1312000	0	408920	728550	0	0	5053700	0	6206100	50239000	0	0	0	0	0
A0A0J5PXL4;Q4X019;B0XU82	1814;1821;1821	A0A0J5PXL4	1	1	S	YECAES(1)GDDEDEELGNAPVR	Y(-115.42)ECAES(115.42)GDDEDEELGNAPVR	6	2	-0.73836	22719000	22719000	0	0	2929600	1931200	0	0	0	1825200	4303100	3928800	0	1309200	1.11433e+06	2385275	2.14054	#NAME?	1.09797	#NAME?	0	0	0	0	0	0	0	0	0	1825200	0	0	4303100	0	0	3928800	0	0	1931200
Q4WK52;B0XN87;A1D4P8;A0A0J5SJM4	78;78;78;78	Q4WK52	1	1	S	S(1)PKPAAVATPR	S(93.59)PKPAAVAT(-93.59)PR	1	2	0.46202	62175000	62175000	0	0	0	0	0	0	0	8532600	41744000	3789800	0	0	1422100	11383450	8.00468	#NAME?	3.00084	#NAME?	0	0	0	0	0	0	0	0	0	8532600	0	0	41744000	0	0	3789800	0	0	0
Q4WKM5;B0XRF9;A1D566;A0A0J5PQI4;A1CSA0	67;67;67;67;70	Q4WKM5	1	1	S	ELQDVES(1)PPQR	ELQDVES(82.83)PPQR	7	2	2.6589	46504000	46504000	0	0	5770400	4717500	0	0	0	4211000	5611200	1885600	5703200	4141300	2.44982e+06	4335325	1.76965	#NAME?	0.823466	#NAME?	0	0	0	0	0	0	0	0	0	4211000	0	0	5611200	0	0	1885600	0	0	4717500
A0A0J5Q2C3;Q4WN71;B0Y7C7;A1DMD9	74;74;74;74	A0A0J5Q2C3	1	1;2	S	S(1)PNS(1)PIDGAAPPSR	S(100.13)PNS(104.65)PIDGAAPPS(-100.13)R	4	2	1.8114	261190000	216830000	44358000	0	13602000	14887000	3350900	5193000	5165700	26042000	72661000	0	28617000	8959200	1.13734e+07	27559300	2.42313	#NAME?	1.27687	#NAME?	3350900	0	0	5193000	0	0	5165700	0	0	22902000	3139500	0	72661000	0	0	0	0	0	13440000
Q4WRA2;B0XP79;A0A0J5PF62	60;60;60	Q4WRA2	1	1	S	ARS(1)PPPVR	ARS(77.38)PPPVR	3	2	-0.49632	54168000	54168000	0	0	0	0	0	2530600	1587600	3863000	30592000	0	3100800	0	1330200	8423200	6.33228	#NAME?	2.66273	#NAME?	0	0	0	2530600	0	0	1587600	0	0	3863000	0	0	30592000	0	0	0	0	0	0
A0A0J5PRF4;Q4WHM8;B0XV69;A1DFQ4	402;406;406;406	A0A0J5PRF4	1	1	S	SPTTAAKDDDS(1)DEDWE	S(-132.71)PT(-112.28)T(-109.16)AAKDDDS(109.16)DEDWE	11	2	-1.8971	24559000	24559000	0	0	2901200	0	0	0	0	2414200	16934000	2309600	0	0	885900	4810900	5.43052	#NAME?	2.44109	#NAME?	0	0	0	0	0	0	0	0	0	2414200	0	0	16934000	0	0	2309600	0	0	0
Q4WND3;B0Y762;A0A0J5Q5B6	13;13;13	Q4WND3	1	1;2	S	WDDEEDS(1)S(1)PPPPPPVVAR	WDDEEDS(119.4)S(119.4)PPPPPPVVAR	8	2	3.2219	352690000	271240000	81444000	0	58876000	19957000	0	0	0	20181000	27344000	25183000	64390000	17221000	1.65023e+07	33534500	2.03211	#NAME?	1.02298	#NAME?	0	0	0	0	0	0	0	0	0	15081000	5100400	0	24256000	3088600	0	23723000	1460300	0	14497000
A0A0J5PWS2;Q4WTI5;B0XQ40;A1D3F7	82;83;83;83	A0A0J5PWS2	1	1	S	TLDDEELDS(1)GDDIDR	T(-180.94)LDDEELDS(180.94)GDDIDR	9	2	-1.4478	271160000	271160000	0	0	19204000	19978000	0	0	0	16600000	17094000	12661000	20354000	12819000	9297000	15732000	1.69216	#NAME?	0.758865	#NAME?	0	0	0	0	0	0	0	0	0	16600000	0	0	17094000	0	0	12661000	0	0	19978000
Q4WC55;B0Y9Q4;A1DBH2;A0A0J5PLM4	372;372;372;501	Q4WC55	1	1	S	GS(1)VYEVPLNTVQALAVR	GS(73.93)VY(-73.93)EVPLNT(-89.49)VQALAVR	2	2	3.7571	52948000	52948000	0	0	0	0	1537000	0	798460	0	0	0	0	0	389243	0	0	#NAME?	#NUM!	#NAME?	1537000	0	0	0	0	0	798460	0	0	0	0	0	0	0	0	0	0	0	0
B0Y144;A4D9H9;A1DDZ4;A0A0J5SQL3	118;118;118;118	B0Y144	1	1;2	S	QPTAVES(1)S(1)DEEGESNVGK	QPT(-84.82)AVES(84.82)S(85.66)DEEGES(-85.66)NVGK	8	2	-1.0216	142550000	3894800	138650000	0	20069000	15044000	0	0	0	10247000	9314200	10988000	21122000	12250000	7560000	13418550	1.77494	#NAME?	0.827771	#NAME?	0	0	0	0	0	0	0	0	0	1412700	8834400	0	0	9314200	0	0	10988000	0	0
A0A0J5Q446;Q8X1U5;A1DP90	1478;1404;1480	A0A0J5Q446	1	2	S	ITNYTALDDS(1)DS(1)DNGDDLLGDVSK	IT(-101.29)NY(-87.27)T(-75.75)ALDDS(75.75)DS(84.8)DNGDDLLGDVS(-102.44)K	10	3	0.35694	113380000	0	113380000	0	11285000	9940900	0	0	0	9782500	17786000	731870	14118000	7598500	5.16807e+06	1.00586e+07	1.9463	#NAME?	0.960732	#NAME?	0	0	0	0	0	0	0	0	0	0	9782500	0	0	17786000	0	0	731870	0	0
A0A0J5Q446;Q8X1U5;A1DP90	1480;1406;1482	A0A0J5Q446	1	2	S	ITNYTALDDS(1)DS(1)DNGDDLLGDVSK	IT(-101.29)NY(-87.27)T(-75.75)ALDDS(75.75)DS(84.8)DNGDDLLGDVS(-102.44)K	12	3	0.35694	113380000	0	113380000	0	11285000	9940900	0	0	0	9782500	17786000	731870	14118000	7598500	5.16807e+06	1.00586e+07	1.9463	#NAME?	0.960732	#NAME?	0	0	0	0	0	0	0	0	0	0	9782500	0	0	17786000	0	0	731870	0	0
Q4WJT7;B0XNR2;A0A0J5SJF3	283;283;283	Q4WJT7	1	1;2	S	AAVES(1)S(1)VEEEEVDTNIEHIR	AAVES(68.1)S(61.89)VEEEEVDT(-61.89)NIEHIR	5	3	0.024675	4873200	1635300	3237900	0	3237900	1635300	0	0	0	0	0	0	0	0	812200	0	0	#NAME?	#NUM!	#NAME?	0	0	0	0	0	0	0	0	0	0	0	0	0	0	0	0	0	0	1635300
Q4WM69;B0Y8D9;A0A0J5Q6K1;A1DNF1	120;120;120;120	Q4WM69	1	1;2	T	VLGEVENT(1)DDEIES(1)GEDFATASGVPEWGK	VLGEVENT(86.59)DDEIES(51.94)GEDFAT(-51.94)AS(-60.61)GVPEWGK	8	3	0.38141	72432000	4139000	68293000	0	13315000	11027000	0	0	0	0	0	0	26605000	18857000	4057000	11365500	2.80145	#NAME?	1.48618	#NAME?	0	0	0	0	0	0	0	0	0	0	0	0	0	0	0	0	0	0	0
B0XMF0	6	B0XMF0	1	2	S	MHLFPS(1)IS(1)AK	MHLFPS(70.94)IS(70.94)AK	6	2	-0.63439	45466000	0	45466000	0	0	0	9992600	0	0	20076000	0	0	0	0	5.01143e+06	0	0	#NAME?	#NUM!	#NAME?	0	9992600	0	0	0	0	0	0	0	0	20076000	0	0	0	0	0	0	0	0
B0XMF0	8	B0XMF0	1	2	S	MHLFPS(1)IS(1)AK	MHLFPS(70.94)IS(70.94)AK	8	2	-0.63439	45466000	0	45466000	0	0	0	9992600	0	0	20076000	0	0	0	0	5.01143e+06	0	0	#NAME?	#NUM!	#NAME?	0	9992600	0	0	0	0	0	0	0	0	20076000	0	0	0	0	0	0	0	0
A0A0J5PU20;Q4WEL5;B0Y2T9;A1CZX4	1652;1671;1671;1630	A0A0J5PU20	1	1;2	S	DPTEGPPVVDVDNQDPFNS(1)S(1)PR	DPT(-158.24)EGPPVVDVDNQDPFNS(160.35)S(158.24)PR	20	3	0.098626	41079000	20971000	20108000	0	2585000	2402200	0	0	0	0	0	0	6513100	3358900	831200	2468000	2.9692	#NAME?	1.57007	#NAME?	0	0	0	0	0	0	0	0	0	0	0	0	0	0	0	0	0	0	0
A0A0J5Q0B0	582	A0A0J5Q0B0	1	1	S	AAAQEEDS(1)EVEPDLASIAK	AAAQEEDS(161.29)EVEPDLAS(-161.29)IAK	8	2	2.2692	53507000	53507000	0	0	4772300	5717700	1966300	2007300	2068800	4804900	10239000	7885000	2904800	1689000	3.55622e+06	5679450	1.59705	#NAME?	0.675408	#NAME?	1966300	0	0	2007300	0	0	2068800	0	0	4804900	0	0	10239000	0	0	7885000	0	0	5717700
A0A0J5PH65;A1CHG0;B0Y641;A1CXC5;Q4WP94	1058;1081;1084;1084;1085	A0A0J5PH65	1	1	T	LQAAIGAAALQT(1)PQR	LQAAIGAAALQT(174.72)PQR	12	2	0.31637	20910000	20910000	0	0	0	0	0	538910	0	3576100	5145200	3407600	0	0	685835	2138200	3.11766	#NAME?	1.64046	#NAME?	0	0	0	538910	0	0	0	0	0	3576100	0	0	5145200	0	0	3407600	0	0	0
A0A0J5PP91;Q4WKG9;B0XMI9;A1CS35;A1D506	214;271;271;214;265	A0A0J5PP91	1	2	S	FSVHS(1)VPGS(1)R	FS(-35.4)VHS(35.4)VPGS(73.21)R	9	2	-1.3918	11822000	0	11822000	0	3099500	0	0	0	0	0	0	6902600	1820300	0	516583	2180725	4.22144	#NAME?	2.07773	#NAME?	0	0	0	0	0	0	0	0	0	0	0	0	0	0	0	0	6902600	0	0
A1C679;Q4X1E3;B0XS63;A1DGV5;A0A0J5PYQ2	2292;2307;2307;2307;2307	A1C679	1	1	S	RPS(1)ILDGGILDVQEGIPPEAR	RPS(51.61)ILDGGILDVQEGIPPEAR	3	3	2.712	15767000	15767000	0	0	0	0	0	0	0	1552800	12514000	0	0	0	258800	3128500	12.0885	#NAME?	3.59556	#NAME?	0	0	0	0	0	0	0	0	0	1552800	0	0	12514000	0	0	0	0	0	0
Q4WVC3;B0Y105;A0A0J5PT72	1159;1159;1159	Q4WVC3	1	1;2	S	S(0.315)DT(0.685)PAPSAQPS(1)PLAEPNR	S(-3.37)DT(3.37)PAPS(-62.75)AQPS(75.11)PLAEPNR	11	2	2.2594	26516000	8484900	18031000	0	4011800	0	0	0	0	4065800	13013000	0	4559800	0	1.34627e+06	4393200	3.26325	#NAME?	1.70631	#NAME?	0	0	0	0	0	0	0	0	0	1115800	2950000	0	6029900	6983400	0	0	0	0	0
Q4WQ37;A0A0J5SDI8;B0Y6X5	750;757;750	Q4WQ37	1	1;2	S	S(1)QNNS(0.999)PT(0.001)GINLPIR	S(84.53)QNNS(32.75)PT(-32.75)GINLPIR	1	2	-0.033071	22469000	0	22469000	0	2681900	2328100	0	0	0	1552700	10467000	0	3312100	0	1.09378e+06	3444775	3.14941	#NAME?	1.65508	#NAME?	0	0	0	0	0	0	0	0	0	0	1552700	0	0	10467000	0	0	0	0	0
Q4WJT7;B0XNR2;A0A0J5SJF3	260;260;260	Q4WJT7	1	1;2	S	KPDPS(1)S(1)EPETVSK	KPDPS(68.78)S(59.62)EPET(-59.62)VS(-78.37)K	5	2	-0.9844	5861900	0	5861900	0	1250400	1548000	0	0	0	0	0	0	0	175050	466400	43762.5	0.0938304	#NAME?	-3.4138	#NAME?	0	0	0	0	0	0	0	0	0	0	0	0	0	0	0	0	0	0	0
Q4WNR5;B0Y5L0;A0A0J5PDB4;A1CXV7	803;803;803;803	Q4WNR5	1	1;2	S	T(0.011)T(0.001)S(0.001)APLNGHS(0.987)EDGS(1)PR	T(-19.45)T(-30.62)S(-29.23)APLNGHS(19.45)EDGS(102.74)PR	14	2	0.03185	16386000	1358900	15027000	0	0	0	0	551660	807280	3042400	5407000	0	2919200	0	733557	2081550	2.83761	#NAME?	1.50468	#NAME?	0	0	0	551660	0	0	807280	0	0	0	3042400	0	0	5407000	0	0	0	0	0
Q4X1P6;B0XRW9	12;12	Q4X1P6	1	1	S	IVFDDS(1)DDAPVPK	IVFDDS(148.56)DDAPVPK	6	2	-1.9251	49148000	49148000	0	0	0	4511500	0	2170400	0	7747600	14664000	9988300	0	0	2.40492e+06	6163075	2.5627	#NAME?	1.35766	#NAME?	0	0	0	2170400	0	0	0	0	0	7747600	0	0	14664000	0	0	9988300	0	0	4511500
B0XYB8;A0A0J5PV25;Q4WXA0	484;410;484	B0XYB8	1	1	S	SEHYDS(1)DEEQEDVTTR	S(-78.12)EHY(-65.79)DS(65.79)DEEQEDVT(-123.75)T(-123.75)R	6	2	-0.70261	10241000	10241000	0	0	2338500	2925500	0	0	0	2378100	0	0	1565000	0	1.27368e+06	391250	0.30718	#NAME?	-1.70284	#NAME?	0	0	0	0	0	0	0	0	0	2378100	0	0	0	0	0	0	0	0	2925500
Q4WDB0;B0YD39;A0A0J5PHM7	602;602;602	Q4WDB0	1	1	S	VNEFGQGGDS(1)DEEAEEPAAAESEK	VNEFGQGGDS(211.15)DEEAEEPAAAES(-211.15)EK	10	2	-0.51923	141720000	141720000	0	0	4031800	5756800	5546900	1896800	3263100	2765300	2731600	3470600	6612200	8861500	3.87678e+06	5418975	1.3978	#NAME?	0.48316	#NAME?	5546900	0	0	1896800	0	0	3263100	0	0	2765300	0	0	2731600	0	0	3470600	0	0	5756800
Q4WJT2;B0XNR7;A1D4D6;A1CRH4	15;15;15;50	Q4WJT2	1	1;4	T	AAS(1)PLT(1)S(1)GAES(1)GPDTK	AAS(139.39)PLT(106.42)S(76.09)GAES(46.76)GPDT(-46.76)K	6	2	-0.37485	18637000	18637000	0	0	1344200	0	0	0	0	0	0	0	0	8759500	224033	2189875	9.77477	#NAME?	3.28906	#NAME?	0	0	0	0	0	0	0	0	0	0	0	0	0	0	0	0	0	0	0
Q4WU54;B0Y3N0;A0A0J5PUV5	246;246;246	Q4WU54	1	1;2;3	S	S(1)QT(1)PIPTPEAVASK	S(88.53)QT(68.09)PIPT(-68.09)PEAVAS(-130.17)K	1	2	0.15075	128610000	2157700	124910000	1536000	14536000	7960200	887190	0	0	6695700	17282000	0	14753000	7230400	5.01318e+06	9816350	1.95811	#NAME?	0.96946	#NAME?	0	887190	0	0	0	0	0	0	0	783300	5912400	0	0	17282000	0	0	0	0	0
Q4WGJ6;B0YCN7;A0A0J5PKC6;A1DCL2;A1CDL0;Q5AYF4;A0A1U8QRV5	23;23;23;23;23;23;23	Q4WGJ6	1	2	S	S(1)AS(1)PRDEPR	S(81.52)AS(81.52)PRDEPR	1	2	-0.79582	617200000	0	617200000	0	13056000	26481000	0	0	0	27339000	77180000	11912000	13956000	7167300	11146000	27553825	2.47208	#NAME?	1.30573	#NAME?	0	0	0	0	0	0	0	0	0	0	27339000	0	0	77180000	0	0	11912000	0	0
Q4WGJ6;B0YCN7;A0A0J5PKC6;A1DCL2;A1CDL0;Q5AYF4;A0A1U8QRV5	25;25;25;25;25;25;25	Q4WGJ6	1	2	S	S(1)AS(1)PRDEPR	S(81.52)AS(81.52)PRDEPR	3	2	-0.79582	617200000	0	617200000	0	13056000	26481000	0	0	0	27339000	77180000	11912000	13956000	7167300	11146000	27553825	2.47208	#NAME?	1.30573	#NAME?	0	0	0	0	0	0	0	0	0	0	27339000	0	0	77180000	0	0	11912000	0	0
A0A0J5SG99;Q4WG93;B0YCD1	152;152;152	A0A0J5SG99	1	1	S	AAEGDKS(1)DEDEDER	AAEGDKS(88.31)DEDEDER	7	2	1.417	9359000	9359000	0	0	569330	1249600	0	0	558610	4947200	0	0	611430	0	1220790	152858	0.125212	#NAME?	-2.99756	#NAME?	0	0	0	0	0	0	558610	0	0	4947200	0	0	0	0	0	0	0	0	1249600
Q4WEG5;B0Y2P1;A1D021;A0A0J5PQT4	543;543;543;543	Q4WEG5	1	1	S	EMEEENES(1)LLGR	EMEEENES(168.98)LLGR	8	2	-0.31997	9670500	9670500	0	0	0	0	0	0	0	1939600	2459700	1606600	0	0	323267	1016575	3.14469	#NAME?	1.65292	#NAME?	0	0	0	0	0	0	0	0	0	1939600	0	0	2459700	0	0	1606600	0	0	0
B0YD16;A0A0J5PFF2	44;44	B0YD16	1	1	S	VVDLTAES(1)DDDEVIPIFPK	VVDLT(-64.44)AES(64.44)DDDEVIPIFPK	8	2	0.15216	41576000	41576000	0	0	0	3781200	0	0	0	0	21656000	0	0	0	630200	5414000	8.59092	#NAME?	3.10281	#NAME?	0	0	0	0	0	0	0	0	0	0	0	0	21656000	0	0	0	0	0	3781200
Q4X120;B0XSI0;A0A0J5SVT0	557;557;601	Q4X120	1	1;4	S	S(1)EIDTGDAMEIDGLDPR	S(65.33)EIDT(-65.33)GDAMEIDGLDPR	1	2	0.28325	8192400	8192400	0	0	0	0	0	0	642930	1777900	0	0	0	0	403472	0	0	#NAME?	#NUM!	#NAME?	0	0	0	0	0	0	642930	0	0	1777900	0	0	0	0	0	0	0	0	0
Q4WI19;A0A0J5PM44;B0XUE6;A1CZ36	439;439;439;439	Q4WI19	1	2	S	FDQYIEKPGELS(1)DS(1)EDEEENAANGVLR	FDQY(-84.3)IEKPGELS(84.3)DS(93.11)EDEEENAANGVLR	12	3	-0.44531	168610000	0	168610000	0	19099000	10910000	0	0	0	4395800	9081500	2932600	21196000	11502000	5.73413e+06	11178025	1.94938	#NAME?	0.963018	#NAME?	0	0	0	0	0	0	0	0	0	0	4395800	0	0	9081500	0	0	2932600	0	0
Q4WI19;A0A0J5PM44;B0XUE6;A1CZ36	441;441;441;441	Q4WI19	1	2	S	FDQYIEKPGELS(1)DS(1)EDEEENAANGVLR	FDQY(-84.3)IEKPGELS(84.3)DS(93.11)EDEEENAANGVLR	14	3	-0.44531	168610000	0	168610000	0	19099000	10910000	0	0	0	4395800	9081500	2932600	21196000	11502000	5.73413e+06	11178025	1.94938	#NAME?	0.963018	#NAME?	0	0	0	0	0	0	0	0	0	0	4395800	0	0	9081500	0	0	2932600	0	0
A0A0J5PII5;A1DCS1	14;14	A0A0J5PII5	1	1;2	T	ADGPES(1)PVPQQQT(1)PGR	ADGPES(68.13)PVPQQQT(68.13)PGR	13	2	-0.2866	7698900	7083000	615920	0	2980100	2247700	0	0	0	1235400	0	0	1235800	0	1077200	308950	0.286808	#NAME?	-1.80184	#NAME?	0	0	0	0	0	0	0	0	0	1235400	0	0	0	0	0	0	0	0	2247700
A0A0J5PWS2;Q4WTI5;B0XQ40	438;439;439	A0A0J5PWS2	1	3	S	RPS(1)PERPVS(0.999)EAGAS(0.107)GT(0.894)PPVR	RPS(85.4)PERPVS(28.79)EAGAS(-9.26)GT(9.26)PPVR	3	3	0.16906	56101000	0	0	56101000	14316000	0	0	0	0	6790200	21986000	8631300	4377800	0	3517700	8748775	2.48707	#NAME?	1.31445	#NAME?	0	0	0	0	0	0	0	0	0	0	0	6790200	0	0	21986000	0	0	8631300	0
Q4WQH9;B0Y4P3;A0A0J5SXF7	111;111;111	Q4WQH9	1	1;2	S	GPDGVEDVGDAS(1)DT(1)EEESFER	GPDGVEDVGDAS(64.32)DT(60.44)EEES(-60.44)FER	12	2	2.7301	214880000	214880000	0	0	27876000	9132200	0	0	0	11658000	29766000	12726000	13850000	5872900	8.11103e+06	15553725	1.9176	#NAME?	0.939303	#NAME?	0	0	0	0	0	0	0	0	0	11658000	0	0	29766000	0	0	12726000	0	0	9132200
Q4WWQ2;B0XYX1;A0A0J5PVE1;A1D843	117;117;117;117	Q4WWQ2	1	1	S	DGS(1)PPPVATR	DGS(122.48)PPPVAT(-122.48)R	3	2	-0.63711	363810000	363810000	0	0	10248000	30743000	6375600	0	4405000	26779000	15059000	30374000	26252000	12298000	1.30918e+07	20995750	1.60374	#NAME?	0.681438	#NAME?	6375600	0	0	0	0	0	4405000	0	0	26779000	0	0	15059000	0	0	30374000	0	0	30743000
Q4X000;B0XUG9;A1DI78;A0A0J5Q291;A1C7K8	139;139;139;139;133	Q4X000	1	1	S	IQS(1)PPAK	IQS(83.95)PPAK	3	2	-0.098621	20342000	20342000	0	0	0	3022800	0	0	0	0	0	0	3403600	2656900	503800	1515125	3.00739	#NAME?	1.58851	#NAME?	0	0	0	0	0	0	0	0	0	0	0	0	0	0	0	0	0	0	3022800
B0XQR4;A0A0J5PZA7;Q6MYY8;E9R3C5;A1D2T1	1265;1684;1257;1257;1285	B0XQR4;A1D2T1	1	1	S	ARS(1)PFAR	ARS(94.41)PFAR	3	2	-0.39908	82215000	82215000	0	0	0	0	0	0	0	12629000	35676000	3572900	0	0	2.10483e+06	9812225	4.66176	#NAME?	2.22087	#NAME?	0	0	0	0	0	0	0	0	0	12629000	0	0	35676000	0	0	3572900	0	0	0
A0A0J5PKR9;Q4WJM1;B0XP41;A1D480;A1CRB8;Q5B5V7;A0A1U8QM58	1460;134;134;134;134;173;173	A0A0J5PKR9	1	1	S	S(1)VLLNYFQTEQ	S(86.26)VLLNY(-86.26)FQT(-120.36)EQ	1	2	0.43204	3368300	3368300	0	0	1806100	521270	0	0	0	0	0	0	0	0	387895	0	0	#NAME?	#NUM!	#NAME?	0	0	0	0	0	0	0	0	0	0	0	0	0	0	0	0	0	0	521270
A0A0J5Q213;Q4X189;B0XSB4	127;114;114	A0A0J5Q213	1	2;3	S	S(1)RDS(0.997)T(0.896)S(0.107)EGDDQPPR	S(68.33)RDS(25.05)T(9.33)S(-9.33)EGDDQPPR	1	2	-0.46913	53387000	0	53387000	0	4426800	3085800	0	0	0	2038000	0	6075900	8545900	0	1.59177e+06	3655450	2.29647	#NAME?	1.19942	#NAME?	0	0	0	0	0	0	0	0	0	0	2038000	0	0	0	0	0	6075900	0	0
A0A0J5SHZ7;B0YA06;Q4WCF8	296;296;296	A0A0J5SHZ7	1	1	S	S(1)MDIVDDLEDIDMEDAGEPK	S(103.99)MDIVDDLEDIDMEDAGEPK	1	2	-0.32577	709190000	709190000	0	0	7161900	1655700	0	0	0	10069000	32564000	1919500	3368400	1497600	3.14777e+06	9837375	3.12519	#NAME?	1.64394	#NAME?	0	0	0	0	0	0	0	0	0	10069000	0	0	32564000	0	0	1919500	0	0	1655700
A0A0J5PX50;Q4WTI2;B0XQ43	85;133;133	A0A0J5PX50	1	1	S	SDVLGEDEEDS(1)VNGDFEGLEEQTQPVPESNSLNR	S(-67.42)DVLGEDEEDS(67.42)VNGDFEGLEEQT(-102.34)QPVPES(-154.28)NS(-157)LNR	11	3	0.35825	76106000	76106000	0	0	12438000	13309000	0	0	0	1277300	9976700	0	35628000	2614600	4504050	12054825	2.67644	#NAME?	1.42032	#NAME?	0	0	0	0	0	0	0	0	0	1277300	0	0	9976700	0	0	0	0	0	13309000
Q4WVJ7;B0Y1E2;A1DDV8;A0A0J5PTD8;A1CBI0	23;23;23;23;23	Q4WVJ7	1	1	S	MSDS(1)PVKK	MS(-63.81)DS(63.81)PVKK	4	2	0.077188	3564300	3564300	0	0	0	0	0	0	781340	2783000	0	0	0	0	594057	0	0	#NAME?	#NUM!	#NAME?	0	0	0	0	0	0	781340	0	0	2783000	0	0	0	0	0	0	0	0	0
A0A0J5PZT8;B0XT61;Q4WIQ1	804;829;834	A0A0J5PZT8	1	1	S	TPES(1)PIMSR	T(-86.05)PES(81.74)PIMS(-81.74)R	4	2	-0.39433	2844800	2844800	0	0	0	0	0	0	615930	2228800	0	0	0	0	474122	0	0	#NAME?	#NUM!	#NAME?	0	0	0	0	0	0	615930	0	0	2228800	0	0	0	0	0	0	0	0	0
A1D4G9;Q4WJW7;B0XNN3;A0A0J5PPX8;A1CRK8	300;303;303;303;299	A1D4G9	1	1	S	RKS(1)EVGGDE	RKS(122.33)EVGGDE	3	2	-0.67941	4415100	4415100	0	0	0	0	0	0	664240	2406500	0	0	0	0	511790	0	0	#NAME?	#NUM!	#NAME?	0	0	0	0	0	0	664240	0	0	2406500	0	0	0	0	0	0	0	0	0
Q4WN21;B0Y7I1;A0A0J5Q2F0;A1DMJ3;Q6SIF1	382;382;382;382;383	Q4WN21	1	2	T	T(1)PGPGS(1)GPGTPFGTLSR	T(75.6)PGPGS(53.21)GPGT(-53.21)PFGT(-96.47)LS(-124.33)R	1	2	0.45383	39724000	0	39724000	0	4467900	0	0	0	0	8458100	6104000	0	8920600	3382100	2.15433e+06	4601675	2.13601	#NAME?	1.09492	#NAME?	0	0	0	0	0	0	0	0	0	0	8458100	0	0	6104000	0	0	0	0	0
Q4WY33;B0XXC3;A1D6R2;A0A0J5PU91	103;103;103;103	Q4WY33	1	1;2	S	ASYNAAQDEDEEES(1)S(1)	AS(-92.31)Y(-92.31)NAAQDEDEEES(92.31)S(92.31)	14	2	-0.038143	333780000	333780000	0	0	51746000	0	0	0	0	33006000	33278000	146320000	0	0	1.41253e+07	44899500	3.17865	#NAME?	1.66841	#NAME?	0	0	0	0	0	0	0	0	0	33006000	0	0	33278000	0	0	146320000	0	0	0
Q4WYK7;B0XWG4;A0A0J5PTP1	165;165;165	Q4WYK7	1	1	S	GLANAQLDDYNNGS(1)PVK	GLANAQLDDY(-115.33)NNGS(115.33)PVK	14	2	-0.44451	83062000	83062000	0	0	14615000	10968000	0	657030	857430	0	0	8596600	17251000	10202000	4.51624e+06	9012400	1.99555	#NAME?	0.996788	#NAME?	0	0	0	657030	0	0	857430	0	0	0	0	0	0	0	0	8596600	0	0	10968000
Q4WP83;B0Y630	200;204	Q4WP83	1	1	S	S(1)GAGAGLEFDIAAPAPGSR	S(219.1)GAGAGLEFDIAAPAPGS(-219.1)R	1	2	1.4433	47876000	47876000	0	0	0	0	0	1386100	1008400	8590300	16636000	5328900	0	0	1830800	5491225	2.99936	#NAME?	1.58465	#NAME?	0	0	0	1386100	0	0	1008400	0	0	8590300	0	0	16636000	0	0	5328900	0	0	0
Q4WCF4;B0YA02;A0A0J5PJX5;A1DB73	304;304;382;379	Q4WCF4	1	1	S	VKEEVAS(1)PR	VKEEVAS(96.33)PR	7	2	0.085599	12932000	12932000	0	0	0	0	0	577100	870950	2666200	7321900	0	1495700	0	685708	2204400	3.21478	#NAME?	1.68472	#NAME?	0	0	0	577100	0	0	870950	0	0	2666200	0	0	7321900	0	0	0	0	0	0
Q4WMH1;B0Y837;A0A0J5Q352	354;354;442	Q4WMH1	1	1;2	S	VPS(1)AT(1)PPQFGQAPPAPAR	VPS(63.97)AT(63.97)PPQFGQAPPAPAR	3	2	-0.98722	44379000	41787000	2592300	0	0	0	900180	596020	1176200	8798200	7020400	13217000	0	0	1.91177e+06	5059350	2.64643	#NAME?	1.40405	#NAME?	900180	0	0	596020	0	0	1176200	0	0	8798200	0	0	7020400	0	0	10624000	2592300	0	0
Q4WLH3;B0XM81;A0A0J5Q427	269;269;269	Q4WLH3	1	1;2	S	QQDS(1)DVEAGGS(1)DAEMAPALK	QQDS(238.49)DVEAGGS(238.49)DAEMAPALK	11	2	-1.8216	180250000	31432000	148820000	0	1979500	1418700	2276500	0	0	9337800	37450000	0	2963100	0	2.50208e+06	10103275	4.03795	#NAME?	2.01362	#NAME?	905000	1371500	0	0	0	0	0	0	0	0	9337800	0	17797000	19653000	0	0	0	0	0
A0A0J5PZW1;Q4WTG3;B0XQ62;A1D3D5	85;87;87;85	A0A0J5PZW1	1	1	S	EAS(1)FDDAR	EAS(106.36)FDDAR	3	2	-1.2748	142970000	142970000	0	0	3735300	8215300	1741400	3387100	2041500	18053000	36164000	4274500	7791900	4574000	6195600	13201100	2.13072	#NAME?	1.09134	#NAME?	1741400	0	0	3387100	0	0	2041500	0	0	18053000	0	0	36164000	0	0	4274500	0	0	8215300
Q4WKG6;B0XMJ2;A0A0J5PM23;A1D504	903;903;911;950	Q4WKG6	1	1	S	S(1)QNANDFEEAFAAMK	S(119.23)QNANDFEEAFAAMK	1	2	-0.86987	27110000	27110000	0	0	4101900	1140300	0	0	0	0	0	0	9538200	2024400	873700	2890650	3.30852	#NAME?	1.72618	#NAME?	0	0	0	0	0	0	0	0	0	0	0	0	0	0	0	0	0	0	1140300
Q4WX39;B0XYI0;A1D7N7;A0A0J5SS77;A1CJT1	398;398;398;323;399	Q4WX39	1	4	S	GRS(1)RT(1)GS(1)VS(1)PR	GRS(58.32)RT(58.32)GS(58.32)VS(58.32)PR	3	2	-0.49093	19152000	0	0	19152000	0	6571400	0	0	0	0	0	0	7403000	5177400	1.09523e+06	3145100	2.87163	#NAME?	1.52187	#NAME?	0	0	0	0	0	0	0	0	0	0	0	0	0	0	0	0	0	0	0
Q4WX39;B0XYI0;A1D7N7;A0A0J5SS77;A1CJT1	402;402;402;327;403	Q4WX39	1	4	S	GRS(1)RT(1)GS(1)VS(1)PR	GRS(58.32)RT(58.32)GS(58.32)VS(58.32)PR	7	2	-0.49093	19152000	0	0	19152000	0	6571400	0	0	0	0	0	0	7403000	5177400	1.09523e+06	3145100	2.87163	#NAME?	1.52187	#NAME?	0	0	0	0	0	0	0	0	0	0	0	0	0	0	0	0	0	0	0
Q4WX39;B0XYI0;A1D7N7;A0A0J5SS77;A1CJT1	404;404;404;329;405	Q4WX39	1	4	S	GRS(1)RT(1)GS(1)VS(1)PR	GRS(58.32)RT(58.32)GS(58.32)VS(58.32)PR	9	2	-0.49093	19152000	0	0	19152000	0	6571400	0	0	0	0	0	0	7403000	5177400	1.09523e+06	3145100	2.87163	#NAME?	1.52187	#NAME?	0	0	0	0	0	0	0	0	0	0	0	0	0	0	0	0	0	0	0
Q4WX39;B0XYI0;A1D7N7;A0A0J5SS77;A1CJT1	400;400;400;325;401	Q4WX39	1	4	T	GRS(1)RT(1)GS(1)VS(1)PR	GRS(58.32)RT(58.32)GS(58.32)VS(58.32)PR	5	2	-0.49093	19152000	0	0	19152000	0	6571400	0	0	0	0	0	0	7403000	5177400	1.09523e+06	3145100	2.87163	#NAME?	1.52187	#NAME?	0	0	0	0	0	0	0	0	0	0	0	0	0	0	0	0	0	0	0
A0A0J5SYV1	115	A0A0J5SYV1	1	2	S	TLVHDLTLPPVANLDIPPS(1)PPGS(1)PEPMANAK	T(-99.43)LVHDLT(-99.19)LPPVANLDIPPS(99.19)PPGS(99.43)PEPMANAK	19	3	0.071175	93995000	0	93995000	0	0	0	0	0	0	6583600	25542000	0	0	0	1.09727e+06	6385500	5.81946	#NAME?	2.54089	#NAME?	0	0	0	0	0	0	0	0	0	0	6583600	0	0	25542000	0	0	0	0	0
A0A0J5SYV1	119	A0A0J5SYV1	1	2	S	TLVHDLTLPPVANLDIPPS(1)PPGS(1)PEPMANAK	T(-99.43)LVHDLT(-99.19)LPPVANLDIPPS(99.19)PPGS(99.43)PEPMANAK	23	3	0.071175	93995000	0	93995000	0	0	0	0	0	0	6583600	25542000	0	0	0	1.09727e+06	6385500	5.81946	#NAME?	2.54089	#NAME?	0	0	0	0	0	0	0	0	0	0	6583600	0	0	25542000	0	0	0	0	0
Q4X1G9;B0XS39;A1DGT2;A0A0J5Q3K8	960;960;960;960	Q4X1G9	1	1	S	FGS(1)FADDDDDELDEESLLETPLDK	FGS(222.41)FADDDDDELDEES(-222.41)LLET(-253.82)PLDK	3	2	0.30005	57615000	57615000	0	0	6003700	4598700	0	0	0	9208800	9546000	2002600	15745000	0	3.30187e+06	6823400	2.06653	#NAME?	1.04721	#NAME?	0	0	0	0	0	0	0	0	0	9208800	0	0	9546000	0	0	2002600	0	0	4598700
Q4WPF9;B0Y6A4;A0A0J5PDW1;A1CX62;A1CHM4	640;640;660;653;656	Q4WPF9	1	1	S	HS(1)PDAFANLSAR	HS(138.88)PDAFANLS(-138.88)AR	2	2	-0.45502	111890000	111890000	0	0	4671100	1157200	0	0	0	12455000	27426000	0	4108800	3213900	3.04722e+06	8687175	2.85086	#NAME?	1.5114	#NAME?	0	0	0	0	0	0	0	0	0	12455000	0	0	27426000	0	0	0	0	0	1157200
A1D679;A1CLC1;Q4WYL7;B0XWF4;A0A0J5PWI2;Q5B8H4;A0A1U8QIH9	52;52;52;52;52;52;52	A1D679	1	1	S	LLEYDNIDGMILLSELS(1)R	LLEY(-249.73)DNIDGMILLS(-81.15)ELS(81.15)R	17	2	0.67113	74560000	74560000	0	0	0	0	1678100	0	0	12471000	24732000	6017400	0	0	2.35818e+06	7687350	3.25986	#NAME?	1.70481	#NAME?	1678100	0	0	0	0	0	0	0	0	12471000	0	0	24732000	0	0	6017400	0	0	0
Q4WN21;B0Y7I1;A0A0J5Q2F0;A1DMJ3	401;401;401;401	Q4WN21	1	1	S	NLS(1)AENLASMNALTNTDISASALHSR	NLS(96.24)AENLAS(-96.24)MNALT(-136.17)NT(-149.49)DIS(-160.34)AS(-149.54)ALHS(-159.41)R	3	3	-0.31606	66949000	66949000	0	0	0	0	0	0	0	11898000	45602000	0	0	0	1983000	11400500	5.74912	#NAME?	2.52334	#NAME?	0	0	0	0	0	0	0	0	0	11898000	0	0	45602000	0	0	0	0	0	0
A1DMH7;A0A0J5Q5M2;Q4WN34;B0Y7G5	12;12;18;18	A1DMH7	1	1;4	S	TAS(1)DLGPR	T(-78.83)AS(78.83)DLGPR	3	2	-0.24505	850120000	848480000	0	1645700	15737000	45162000	5031400	9519900	6607600	78996000	203200000	483550	44796000	18588000	2.68423e+07	6.67669e+07	2.48737	#NAME?	1.31462	#NAME?	5031400	0	0	9519900	0	0	6607600	0	0	77350000	0	1645700	203200000	0	0	483550	0	0	45162000
Q4WMG5;B0Y842;A0A0J5SZV0;A1DN50	1270;1270;1270;1270	Q4WMG5	1	1	S	ALLVDEDYDS(1)EEF	ALLVDEDY(-70.41)DS(70.41)EEF	10	2	-0.47309	6256400	6256400	0	0	0	1960600	0	0	0	0	0	0	2029800	1641500	326767	917825	2.80881	#NAME?	1.48996	#NAME?	0	0	0	0	0	0	0	0	0	0	0	0	0	0	0	0	0	0	1960600
Q4WXB1;B0XYA7;A0A0J5SS15	196;196;196	Q4WXB1	1	3	S	DAADIDNVAS(1)ES(1)EMS(1)VVLDEEPKPSR	DAADIDNVAS(105.94)ES(77.55)EMS(81.51)VVLDEEPKPS(-77.55)R	12	3	1.3596	19328000	0	0	19328000	4727800	2550600	0	0	0	0	0	0	7654100	4395700	1.21307e+06	3012450	2.48333	#NAME?	1.31228	#NAME?	0	0	0	0	0	0	0	0	0	0	0	0	0	0	0	0	0	0	0
A0A0J5SFK7;A1D1Q9	188;188	A0A0J5SFK7	1	1	S	AFS(1)DAIVLEASR	AFS(132.86)DAIVLEAS(-132.86)R	3	2	-0.63387	9709100	9709100	0	0	0	0	0	0	0	2928100	5529400	0	1251600	0	488017	1695250	3.47375	#NAME?	1.7965	#NAME?	0	0	0	0	0	0	0	0	0	2928100	0	0	5529400	0	0	0	0	0	0
A4DA62;B0YEN0	244;252	A4DA62	1	1;2;3;4;5	S	LEEEQNHS(1)S(1)S(1)S(1)S(1)DHER	LEEEQNHS(148.85)S(148.85)S(148.85)S(148.85)S(148.85)DHER	12	2	4.0531	39763000	39763000	0	0	0	0	0	472060	0	4713200	18848000	0	0	0	864210	4712000	5.45238	#NAME?	2.44689	#NAME?	0	0	0	472060	0	0	0	0	0	4713200	0	0	18848000	0	0	0	0	0	0
Q4WMB4;B0Y894;A1DNA8;A0A0J5Q6E4	2;2;2;2	Q4WMB4	1	1	S	S(1)DDEADPELLALLR	S(114.56)DDEADPELLALLR	1	2	0.67293	38950000	38950000	0	0	3345700	4015400	0	0	0	0	0	0	15402000	1891500	1226850	4323375	3.52396	#NAME?	1.8172	#NAME?	0	0	0	0	0	0	0	0	0	0	0	0	0	0	0	0	0	0	4015400
A0A0J5SY84;Q4WVM9;B0Y1H4;A1DDS6	25;25;25;25	A0A0J5SY84	1	1	S	KLS(1)DQEEAAFR	KLS(67.96)DQEEAAFR	3	2	0.090947	6132100	6132100	0	0	866030	0	0	0	0	0	0	3209800	0	0	144338	802450	5.55951	#NAME?	2.47496	#NAME?	0	0	0	0	0	0	0	0	0	0	0	0	0	0	0	3209800	0	0	0
Q4WT61;A1D338	67;67	Q4WT61	1	1	S	LSVVDDNGAYLPPS(1)PPEK	LS(-68.19)VVDDNGAY(-64.85)LPPS(64.85)PPEK	14	2	1.3562	11417000	11417000	0	0	0	0	0	577440	1070600	0	0	0	5521400	0	274673	1380350	5.02542	#NAME?	2.32925	#NAME?	0	0	0	577440	0	0	1070600	0	0	0	0	0	0	0	0	0	0	0	0
Q4W9U9;B0YEJ2;A0A0J5PN39;A1D9R3;Q5AX37;A1C9A4;A0A1U8QQ26	58;58;58;58;59;59;59	Q4W9U9	1	1	S	TFS(1)EDER	T(-67.49)FS(67.49)EDER	3	2	0.85564	1626300000	1626300000	0	0	34583000	112190000	11893000	15090000	16191000	217110000	236810000	114360000	65710000	63041000	6.78428e+07	119980250	1.7685	#NAME?	0.822529	#NAME?	11893000	0	0	15090000	0	0	16191000	0	0	217110000	0	0	236810000	0	0	114360000	0	0	112190000
Q4WUF9;B0Y3Y5;A0A0J5SPP7	204;204;255	Q4WUF9	1	2;3	S	S(1)LS(1)PGS(1)ENGDVEGGAR	S(132.67)LS(132.67)PGS(132.67)ENGDVEGGAR	6	2	-3.7344	18236000	0	18236000	0	15159000	0	0	0	0	3077500	0	0	0	0	3.03942e+06	0	0	#NAME?	#NUM!	#NAME?	0	0	0	0	0	0	0	0	0	0	3077500	0	0	0	0	0	0	0	0
B0XWH1;Q4WYJ9;A0A0J5SR14	35;35;35	B0XWH1	1	1	S	QGS(1)AEPPSQQTTR	QGS(104.81)AEPPS(-104.81)QQT(-134.32)T(-142.42)R	3	2	1.529	5786800	5786800	0	0	576180	0	0	1502000	910400	738020	0	0	1067000	0	621100	266750	0.42948	#NAME?	-1.21934	#NAME?	0	0	0	1502000	0	0	910400	0	0	738020	0	0	0	0	0	0	0	0	0
B0XXX5;A0A0J5SRT4;A4D9E5;A1D741	34;34;34;34	B0XXX5	1	1;2	S	FKS(1)PILGS(1)PR	FKS(122.12)PILGS(122.12)PR	8	2	0.81978	33735000	19567000	14168000	0	6985700	3015200	0	0	0	3832300	0	4244300	7323500	5070900	2.30553e+06	4159675	1.80421	#NAME?	0.85137	#NAME?	0	0	0	0	0	0	0	0	0	3832300	0	0	0	0	0	4244300	0	0	0
Q4X0I9;B0XTC7;A0A0J5PY38	374;374;379	Q4X0I9	1	1;2	S	QDPVVINDS(1)PEPPS(1)PER	QDPVVINDS(96.23)PEPPS(96.23)PER	9	2	-0.7168	5254700	0	5254700	0	0	0	0	0	0	1861100	0	0	1850200	1543400	310183	848400	2.73516	#NAME?	1.45162	#NAME?	0	0	0	0	0	0	0	0	0	0	1861100	0	0	0	0	0	0	0	0
Q4WPE0;B0Y685;A0A0J5PHC0	510;510;510	Q4WPE0	1	1	S	NTLAGS(1)PVALR	NT(-69.1)LAGS(69.1)PVALR	6	2	-1.2695	8196600	8196600	0	0	0	1050400	0	0	0	0	3624200	0	0	0	175067	906050	5.17546	#NAME?	2.37169	#NAME?	0	0	0	0	0	0	0	0	0	0	0	0	3624200	0	0	0	0	0	1050400
Q4WHZ3;B0XUP0;A0A0J5PM70;A1CZ61	99;99;117;117	Q4WHZ3;A1CZ61	1	1	S	RLS(1)DPPAPWDNSR	RLS(100.65)DPPAPWDNS(-100.65)R	3	2	0.35977	57147000	57147000	0	0	7648700	0	0	0	0	5703300	14935000	1990500	4382900	0	2.22533e+06	5327100	2.39384	#NAME?	1.25933	#NAME?	0	0	0	0	0	0	0	0	0	5703300	0	0	14935000	0	0	1990500	0	0	0
Q4WGK1;A0A0J5PKD2;B0YCP2;C8V1L6;A1DCL8;Q5AYE9	155;155;159;138;155;138	Q4WGK1	1	1	T	EPT(1)PDLTDVPSVLTR	EPT(97.79)PDLT(-97.79)DVPS(-145.82)VLT(-167.12)R	3	2	0.13749	819330000	819330000	0	0	9564500	7097000	7207800	4519000	2099900	67578000	90844000	40763000	8648700	4531500	1.63444e+07	36196800	2.21463	#NAME?	1.14707	#NAME?	7207800	0	0	4519000	0	0	2099900	0	0	67578000	0	0	90844000	0	0	40763000	0	0	7097000
A0A0J5PWS2;Q4WTI5;B0XQ40	27;27;27	A0A0J5PWS2	1	2;3	S	AES(1)PVGS(1)EQS(1)NNAAAR	AES(180.76)PVGS(180.76)EQS(180.76)NNAAAR	7	2	-1.0079	63064000	0	17671000	45393000	12884000	2891700	0	0	0	8677600	3131700	1015100	23342000	7754100	4075550	8810725	2.16185	#NAME?	1.11227	#NAME?	0	0	0	0	0	0	0	0	0	0	1676100	7001500	0	3131700	0	0	1015100	0	0
B0Y4B6;A1DEM1;A0A0J5PSN8	482;569;585	B0Y4B6	1	1	S	SQQS(1)PAGEAR	S(-64.5)QQS(64.5)PAGEAR	4	2	-0.82733	2793100	2793100	0	0	0	0	0	0	0	854040	0	0	783410	757460	142340	385218	2.70632	#NAME?	1.43633	#NAME?	0	0	0	0	0	0	0	0	0	854040	0	0	0	0	0	0	0	0	0
A0A0J5PYN8;B0XZ46;Q4WWH8;A1D8B7	396;401;407;406	A0A0J5PYN8	1	1	S	SPYPPQQQLPQPQPPRS(1)PR	S(-85.35)PY(-85.4)PPQQQLPQPQPPRS(85.35)PR	17	3	0.3059	34508000	34508000	0	0	0	0	0	0	0	5533700	8218400	2896500	0	0	922283	2778725	3.01288	#NAME?	1.59114	#NAME?	0	0	0	0	0	0	0	0	0	5533700	0	0	8218400	0	0	2896500	0	0	0
Q4WY51;A0A0J5PU71;B0XXA4	526;526;527	Q4WY51	1	1	S	GAVDTLDGAFVGS(1)PLKK	GAVDT(-126.1)LDGAFVGS(126.1)PLKK	13	2	2.372	26920000	26920000	0	0	1257600	979330	0	0	0	0	6761800	0	0	0	372822	1690450	4.53421	#NAME?	2.18085	#NAME?	0	0	0	0	0	0	0	0	0	0	0	0	6761800	0	0	0	0	0	979330
A0A0J5PLE5;Q4WJP7;B0XP17	1392;1436;1436	A0A0J5PLE5	1	1	S	NAAAQPS(1)PEPR	NAAAQPS(71.89)PEPR	7	2	-2.5606	12055000	12055000	0	0	0	3017700	0	0	0	793030	4747700	0	1398300	431980	635122	1644495	2.58926	#NAME?	1.37254	#NAME?	0	0	0	0	0	0	0	0	0	793030	0	0	4747700	0	0	0	0	0	3017700
Q4WCJ3;B0YA41;A0A0J5PK12	192;192;192	Q4WCJ3	1	1;2	S	GLEEDQS(1)DS(1)EVPR	GLEEDQS(118.52)DS(118.52)EVPR	7	2	3.9633	153720000	142200000	11511000	0	18744000	37489000	5362400	2727400	2935200	18189000	0	0	19871000	7104000	1.42412e+07	6743750	0.473539	#NAME?	-1.07844	#NAME?	5362400	0	0	2727400	0	0	2935200	0	0	18189000	0	0	0	0	0	0	0	0	37489000
Q4WV66;B0Y0U5;A1DE89;A0A0J5PVP8	245;245;245;245	Q4WV66	1	1	S	IPGGALDAGEDS(1)EDENQMQT	IPGGALDAGEDS(162.26)EDENQMQT(-162.26)	12	2	-1.638	514000000	514000000	0	0	6154100	5933000	8534800	829410	3115800	31089000	37655000	25562000	4697600	2585000	9.27602e+06	17624900	1.90005	#NAME?	0.926037	#NAME?	8534800	0	0	829410	0	0	3115800	0	0	31089000	0	0	37655000	0	0	25562000	0	0	5933000
A0A0J5SVY5;Q4X197;B0XSA6;A1DGZ5	250;250;250;250	A0A0J5SVY5	1	1	S	KEES(1)DEEDNDLMEIAPATGQSEAK	KEES(112.2)DEEDNDLMEIAPAT(-112.2)GQS(-123.63)EAK	4	3	1.7289	107090000	107090000	0	0	0	0	2075200	0	1910400	7846200	9340500	8278500	0	0	1.97197e+06	4404750	2.23368	#NAME?	1.15942	#NAME?	2075200	0	0	0	0	0	1910400	0	0	7846200	0	0	9340500	0	0	8278500	0	0	0
Q4WJQ2;A0A0J5SJB2;B0XP12	126;126;126	Q4WJQ2	1	1	S	S(1)DGEDDYSMGPR	S(170.39)DGEDDY(-198.53)S(-170.39)MGPR	1	2	-0.39188	58815000	58815000	0	0	0	0	1261500	0	881220	6375800	6818400	4770900	932670	0	1.41975e+06	3.13049e+06	2.20496	#NAME?	1.14075	#NAME?	1261500	0	0	0	0	0	881220	0	0	6375800	0	0	6818400	0	0	4770900	0	0	0
Q4WY03;B0XXL9;A0A0J5PUB7	34;34;34	Q4WY03	1	1	S	DTSALEDS(1)EDKEVVQK	DT(-96.98)S(-96.98)ALEDS(96.98)EDKEVVQK	8	2	0.72141	30909000	30909000	0	0	5440300	2083800	0	0	1103400	0	12465000	0	3042000	0	1.43792e+06	3876750	2.69609	#NAME?	1.43087	#NAME?	0	0	0	0	0	0	1103400	0	0	0	0	0	12465000	0	0	0	0	0	2083800
Q4X050;B0XU51;A0A0J5SUW4;A1DI29	9;9;9;9	Q4X050	1	1	S	MDSYESFGS(1)PGR	MDS(-129.51)Y(-142.09)ES(-73.06)FGS(73.06)PGR	9	2	1.6747	125010000	125010000	0	0	2064600	1730500	850460	1530900	1042400	6395700	6827300	4009300	4007200	0	2.26909e+06	3710950	1.63543	#NAME?	0.709673	#NAME?	850460	0	0	1530900	0	0	1042400	0	0	6395700	0	0	6827300	0	0	4009300	0	0	1730500
A0A0J5PWS2;Q4WTI5;B0XQ40	30;30;30	A0A0J5PWS2	1	3	S	AES(1)PVGS(1)EQS(1)NNAAAR	AES(180.76)PVGS(180.76)EQS(180.76)NNAAAR	10	2	-1.0079	45393000	0	0	45393000	9928900	0	0	0	0	7001500	0	0	21333000	7129900	2.82173e+06	7115725	2.52176	#NAME?	1.33443	#NAME?	0	0	0	0	0	0	0	0	0	0	0	7001500	0	0	0	0	0	0	0
A1C625	34	A1C625	1	1	S	QDPS(1)EKK	QDPS(88.5)EKK	4	2	1.8406	21740000	21740000	0	0	2019800	1342800	0	0	0	0	0	0	2548800	2422200	560433	1242750	2.21748	#NAME?	1.14892	#NAME?	0	0	0	0	0	0	0	0	0	0	0	0	0	0	0	0	0	0	1342800
B0XX99;Q4WY56;A1D6N8	113;188;113	B0XX99	1	1	S	VS(1)AAAGGASTAALQQEIATQK	VS(73.51)AAAGGAS(-73.51)T(-89.23)AALQQEIAT(-146.87)QK	2	2	1.1193	10779000	10779000	0	0	0	0	0	0	1505600	1334700	7939100	0	0	0	473383	1984775	4.19274	#NAME?	2.06789	#NAME?	0	0	0	0	0	0	1505600	0	0	1334700	0	0	7939100	0	0	0	0	0	0
Q4WN01;B0Y7K1;A0A0J5Q6Q6;A1DML1	20;20;20;20	Q4WN01	1	1;2;4	S	NVTSNAVSES(0.001)S(0.999)PQS(1)PR	NVT(-164)S(-155.35)NAVS(-70.12)ES(-32.48)S(32.48)PQS(91.18)PR	14	2	0.37749	14484000	3488300	2602600	8393400	8393400	1968000	0	0	0	2088900	1190200	0	843900	0	2075050	508525	0.245066	#NAME?	-2.02876	#NAME?	0	0	0	0	0	0	0	0	0	1520300	568530	0	0	1190200	0	0	0	0	1968000
Q4WD81;B0YD68;A1DLM0;A0A0J5PIX3	28;28;28;28	Q4WD81	1	2;3;4	S	ANVEDAGS(1)DS(1)ES(1)EAGEESSIPAGAAVTIHSR	ANVEDAGS(86.46)DS(76.69)ES(72.57)EAGEES(-72.57)S(-72.57)IPAGAAVT(-110.75)IHS(-117.84)R	12	3	-0.44193	417680000	0	399620000	18057000	74367000	36898000	916880	0	1701200	28972000	77595000	42468000	30932000	13203000	23809180	41049500	1.7241	#NAME?	0.785847	#NAME?	0	916880	0	0	0	0	0	1701200	0	0	28972000	0	0	77595000	0	0	42468000	0	0
Q4WPX3;B0Y6R3;A0A0J5PEJ0;A1CWP1	1615;1615;1617;1618	Q4WPX3	1	1	S	ALTQILNDEQS(1)VAGEDR	ALT(-194.37)QILNDEQS(194.37)VAGEDR	11	2	0.65223	21525000	21525000	0	0	0	5101100	0	0	0	3859400	5070000	3206700	3103100	0	1.49342e+06	2844950	1.90499	#NAME?	0.929787	#NAME?	0	0	0	0	0	0	0	0	0	3859400	0	0	5070000	0	0	3206700	0	0	5101100
Q4WJ64;A0A0J5PKU2;B0XPS9;A1D3R8;Q4WRU6;B0XN52;A0A0J5PJ22	319;319;319;322;658;658;658	Q4WJ64	1	1	S	KAS(1)PQIK	KAS(122.94)PQIK	3	2	-0.014221	53544000	53544000	0	0	0	0	0	3481800	3222500	8863200	0	20603000	5444000	0	2.59458e+06	6511750	2.50975	#NAME?	1.32754	#NAME?	0	0	0	3481800	0	0	3222500	0	0	8863200	0	0	0	0	0	20603000	0	0	0
Q4WRF7;B0XNV6;A0A0J5PGW0;A1D1C6	210;210;959;210	Q4WRF7	1	1	S	S(1)LDEFQER	S(94.47)LDEFQER	1	2	0.10883	7337900	7337900	0	0	0	0	0	0	0	2346000	0	0	1947200	2101500	391000	1012175	2.58868	#NAME?	1.37222	#NAME?	0	0	0	0	0	0	0	0	0	2346000	0	0	0	0	0	0	0	0	0
Q4WJ93;B0XPQ0;A0A0J5SIW9;A1D3U7;A1CQY3	433;433;396;433;357	Q4WJ93	1	1;2;3	S	S(1)VLS(1)PES(1)PR	S(66.5)VLS(66.5)PES(66.5)PR	1	2	0.58131	225630000	117660000	107960000	0	13261000	24338000	3907200	2525500	1974000	24280000	21115000	0	24638000	28269000	1.17143e+07	18505500	1.57974	#NAME?	0.659685	#NAME?	0	3907200	0	0	2525500	0	0	1974000	0	15932000	8348200	0	21115000	0	0	0	0	0	8470900
Q4X1M0;B0XRZ3;A0A0J5PZH4;A1DGN8;A1CT03	322;322;322;322;320	Q4X1M0	1	1	S	PLAPFPNS(1)PHQR	PLAPFPNS(163.33)PHQR	8	2	-3.4337	81013000	81013000	0	0	0	0	0	0	0	16476000	18224000	10859000	0	0	2746000	7270750	2.64776	#NAME?	1.40477	#NAME?	0	0	0	0	0	0	0	0	0	16476000	0	0	18224000	0	0	10859000	0	0	0
Q4WV97;Q1RQJ0;B0Y0X7;A0A0J5PT20;A1DE58;A1CB85	41;41;41;41;41;41	Q4WV97	1	1	S	AIS(1)PVFQR	AIS(107.79)PVFQR	3	2	-1.9661	43610000	43610000	0	0	3371800	2962400	0	0	817510	9684200	0	12730000	5537700	3343500	2805985	5402800	1.92546	#NAME?	0.9452	#NAME?	0	0	0	0	0	0	817510	0	0	9684200	0	0	0	0	0	12730000	0	0	2962400
A0A0J5ST27;Q4WWC3;B0XZA1;A1D8H1	113;113;113;99	A0A0J5ST27	1	1;2	S	GDNT(1)S(1)EDEIVFTGR	GDNT(164.47)S(161.23)EDEIVFT(-161.23)GR	5	2	0.13076	23039000	8247900	14791000	0	1946400	5022200	0	0	0	1270200	8247900	0	3986700	0	1.37313e+06	3058650	2.2275	#NAME?	1.15542	#NAME?	0	0	0	0	0	0	0	0	0	0	1270200	0	8247900	0	0	0	0	0	0
A0A0J5PU20;Q4WEL5;B0Y2T9;A1CZX4	1651;1670;1670;1629	A0A0J5PU20	1	1;2	S	DPTEGPPVVDVDNQDPFNS(1)S(1)PR	DPT(-158.24)EGPPVVDVDNQDPFNS(160.35)S(158.24)PR	19	3	0.098626	25197000	5089100	20108000	0	2585000	2402200	0	0	0	0	0	0	3776700	3358900	831200	1783900	2.14617	#NAME?	1.10177	#NAME?	0	0	0	0	0	0	0	0	0	0	0	0	0	0	0	0	0	0	0
O43102;B0Y381;A0A0J5PUE2;A1CZJ6	429;429;429;429	O43102	1	2;3	S	EDVAAALTTEQDEAPS(1)S(1)PQS(1)K	EDVAAALT(-120.17)T(-95.46)EQDEAPS(99.89)S(97.73)PQS(95.46)K	16	2	0.42367	490020000	14533000	162800000	312690000	100810000	57865000	1361300	0	820020	12357000	17012000	29238000	131080000	45090000	2.88689e+07	55605000	1.92612	#NAME?	0.945699	#NAME?	0	1361300	0	0	0	0	0	820020	0	0	9187200	3170100	14533000	0	2478800	0	20171000	9067500	0
Q4X0H2;B0XTE4;A0A0J5PYJ0;A1DHQ5	264;264;264;264	Q4X0H2	1	1	S	LEALNRPAS(1)DQEMQDTYPVADR	LEALNRPAS(79.11)DQEMQDT(-79.11)Y(-86.21)PVADR	9	3	0.10373	59000000	59000000	0	0	0	0	0	0	0	6474200	18253000	0	0	0	1.07903e+06	4563250	4.22902	#NAME?	2.08032	#NAME?	0	0	0	0	0	0	0	0	0	6474200	0	0	18253000	0	0	0	0	0	0
P97995;Q4X0H6;B0XTE0;A0A0J5PYJ4;A1DHQ0	270;625;625;625;625	P97995	1	1;2;3	S	LAFDAGDADEVES(1)QAES(1)IAK	LAFDAGDADEVES(94.46)QAES(94.46)IAK	13	2	0.74366	92033000	10659000	81374000	0	11093000	14877000	1164800	1294200	698860	10602000	5971500	12570000	8645900	11631000	6.62164e+06	9704600	1.46559	#NAME?	0.551479	#NAME?	0	1164800	0	1294200	0	0	698860	0	0	0	10602000	0	0	5971500	0	3573700	8995900	0	5092300
B0XZG5	58	B0XZG5	1	1	T	NYDFNLT(1)QR	NY(-125.58)DFNLT(125.58)QR	7	2	2.6633	7668000	7668000	0	0	3787100	0	0	0	0	2758200	0	0	1122700	0	1.09088e+06	280675	0.257291	#NAME?	-1.95852	#NAME?	0	0	0	0	0	0	0	0	0	2758200	0	0	0	0	0	0	0	0	0
Q4WMP2;B0Y7W0;A0A0J5Q668;A1DMX2	810;810;810;816	Q4WMP2	1	1	S	IVIDS(1)DDEDEDDGEWIVPEGQR	IVIDS(76.33)DDEDEDDGEWIVPEGQR	5	2	0.46075	14731000	14731000	0	0	4076600	0	0	0	0	0	0	0	4075500	2848900	679433	1731100	2.54786	#NAME?	1.34929	#NAME?	0	0	0	0	0	0	0	0	0	0	0	0	0	0	0	0	0	0	0
A0A0J5PET2;Q4WQ64;B0Y701;A1CWG0;Q5B1L6;A0A1U8QWM4;A1CIA0	76;211;211;76;84;84;76	A0A0J5PET2;A1CIA0	1	1;2	S	NS(1)FGTSLPIPR	NS(101.17)FGT(-101.17)S(-121.39)LPIPR	2	2	0.74205	1328100000	1314300000	13811000	0	13611000	6605000	20474000	24523000	15839000	198600000	247650000	142850000	6591500	4098300	4.66087e+07	100297450	2.15191	#NAME?	1.10561	#NAME?	20474000	0	0	24523000	0	0	15839000	0	0	192270000	6329800	0	240170000	7481600	0	142850000	0	0	6605000
Q4WP97;B0Y644;A0A0J5SCS3;A1CXC2	287;287;287;290	Q4WP97	1	2	S	RAS(1)DES(1)VS(1)PK	RAS(60.66)DES(60.66)VS(60.66)PK	6	2	0.99447	3181900	0	2488100	693820	600660	693820	0	0	0	0	0	0	1203600	683790	215747	471848	2.18704	#NAME?	1.12898	#NAME?	0	0	0	0	0	0	0	0	0	0	0	0	0	0	0	0	0	0	0
Q4WY13;B0XXK8;A0A0J5PUA8	680;680;680	Q4WY13	1	1;2;3	S	EFLGS(1)DDESESDSEISLLAAGK	EFLGS(76.78)DDES(-76.78)ES(-76.78)DS(-91.71)EIS(-115.89)LLAAGK	5	2	-0.10288	23409000	12908000	10501000	0	0	5128600	0	0	0	0	0	0	13870000	0	854767	3467500	4.05666	#NAME?	2.02029	#NAME?	0	0	0	0	0	0	0	0	0	0	0	0	0	0	0	0	0	0	5128600
Q4WIF7;B0XTM2	360;360	Q4WIF7	1	1	S	VPQS(1)PGR	VPQS(102.71)PGR	4	2	0.11414	5343200	5343200	0	0	0	0	0	0	0	1473200	0	0	1153500	1298200	245533	612925	2.4963	#NAME?	1.31979	#NAME?	0	0	0	0	0	0	0	0	0	1473200	0	0	0	0	0	0	0	0	0
A1D350;Q4WT72;B0XQF1;A0A0J5Q0Z5;Q5BDY0;A0A1U8QUT9;A1CQ85	681;780;780;780;788;788;795	A1D350	1	1;2	S	EEKAVHS(1)GS(1)EEGEIEED	EEKAVHS(252.21)GS(252.21)EEGEIEED	7	2	-0.034689	43993000	1143200	42850000	0	13363000	0	0	0	0	1143200	22516000	0	0	4843900	2417700	6839975	2.82912	#NAME?	1.50036	#NAME?	0	0	0	0	0	0	0	0	0	1143200	0	0	0	22516000	0	0	0	0	0
A1D350;Q4WT72;B0XQF1;A0A0J5Q0Z5;Q5BDY0;A0A1U8QUT9;A1CQ85	683;782;782;782;790;790;797	A1D350	1	1;2	S	EEKAVHS(1)GS(1)EEGEIEED	EEKAVHS(252.21)GS(252.21)EEGEIEED	9	2	-0.034689	43993000	1143200	42850000	0	13363000	0	0	0	0	1143200	22516000	0	0	4843900	2417700	6839975	2.82912	#NAME?	1.50036	#NAME?	0	0	0	0	0	0	0	0	0	1143200	0	0	0	22516000	0	0	0	0	0
Q4WTR9;B0Y396;A0A0J5PVB0;A1CZI2	1026;1026;1026;1029	Q4WTR9	1	2	T	AREEAEMT(1)VDS(0.997)ET(0.003)GDK	AREEAEMT(81.8)VDS(25.52)ET(-25.52)GDK	8	2	-0.21587	29977000	0	29977000	0	2765700	0	0	0	0	0	0	0	7253200	0	460950	1813300	3.93383	#NAME?	1.97594	#NAME?	0	0	0	0	0	0	0	0	0	0	0	0	0	0	0	0	0	0	0
B0XVE3;A0A0J5SKR3;Q4WHM0;A1DFR2	1098;1098;1099;1099	B0XVE3	1	1;2	S	EEEEALS(1)LS(1)DDDEDER	EEEEALS(100.77)LS(100.77)DDDEDER	9	2	-1.0191	200710000	200710000	0	0	12479000	5543400	0	0	0	8070000	8089400	0	13227000	8106500	4.34873e+06	7355725	1.69146	#NAME?	0.758272	#NAME?	0	0	0	0	0	0	0	0	0	8070000	0	0	8089400	0	0	0	0	0	5543400
Q4WZM7;B0XV05;A0A0J5Q0L0;A1DIK1	188;188;198;203	Q4WZM7	1	1;2	S	NLDNLS(1)DAGS(1)ER	NLDNLS(130.64)DAGS(130.64)ER	6	2	-0.37779	1125900000	923500000	202360000	0	146830000	95475000	16470000	16463000	16452000	134680000	181530000	80184000	98941000	56594000	7.10617e+07	104312250	1.46791	#NAME?	0.553765	#NAME?	14660000	1810700	0	15209000	1253700	0	15026000	1425400	0	107580000	27097000	0	155700000	25827000	0	74430000	5754100	0	43224000
B0XND6;A0A0J5SJI8;Q4WJZ9;A1D4K1	73;73;73;73	B0XND6	1	1	S	DMDDS(1)DGPDNKR	DMDDS(67.12)DGPDNKR	5	2	-0.074844	25495000	25495000	0	0	0	0	271430	0	548090	3574200	0	0	436790	0	732287	109198	0.149119	#NAME?	-2.74547	#NAME?	271430	0	0	0	0	0	548090	0	0	3574200	0	0	0	0	0	0	0	0	0
A0A0J5PT63;Q4WVB2;B0Y0Z4	48;60;60	A0A0J5PT63	1	1	S	EEDEDGPLS(1)PR	EEDEDGPLS(124.6)PR	9	2	1.1461	57101000	57101000	0	0	5277200	8369600	0	0	1087800	0	0	5550800	6764500	4918400	2.45577e+06	4308425	1.75441	#NAME?	0.810987	#NAME?	0	0	0	0	0	0	1087800	0	0	0	0	0	0	0	0	5550800	0	0	8369600
Q4WZM7;B0XV05;A0A0J5Q0L0	292;292;302	Q4WZM7	1	1;2;3	S	EPS(1)NPPS(1)PAATPASPAAPASR	EPS(84.85)NPPS(39.9)PAAT(-39.9)PAS(-75.77)PAAPAS(-107.89)R	3	2	-1.3491	307320000	36743000	184900000	85675000	19592000	9785400	0	0	0	25110000	52809000	4114600	7217600	9019400	9.08123e+06	18290150	2.01406	#NAME?	1.01011	#NAME?	0	0	0	0	0	0	0	0	0	3379900	21730000	0	0	42220000	10590000	4114600	0	0	0
Q4X0I9;B0XTC7;A0A0J5PY38;A1DHN7	186;186;191;189	Q4X0I9	1	2	S	ARS(1)ES(1)PEFR	ARS(105.66)ES(105.66)PEFR	3	2	0.79157	10350000	0	10350000	0	0	0	0	0	0	2993800	7355900	0	0	0	498967	1838975	3.68557	#NAME?	1.88189	#NAME?	0	0	0	0	0	0	0	0	0	0	2993800	0	0	7355900	0	0	0	0	0
Q4X0I9;B0XTC7;A0A0J5PY38;A1DHN7	188;188;193;191	Q4X0I9	1	1;2	S	ARS(1)ES(1)PEFR	ARS(105.66)ES(105.66)PEFR	5	2	0.79157	10350000	0	10350000	0	0	0	0	0	0	2993800	7355900	0	0	0	498967	1838975	3.68557	#NAME?	1.88189	#NAME?	0	0	0	0	0	0	0	0	0	0	2993800	0	0	7355900	0	0	0	0	0
Q4WT13;B0XQL1;A0A0J5PZG6	243;243;243	Q4WT13	1	1	S	LADWS(1)DDEPSILTDTSSR	LADWS(119.66)DDEPS(-119.66)ILT(-213.05)DT(-267.7)S(-286.36)S(-303.52)R	5	2	0.83677	397690000	397690000	0	0	95378000	15542000	0	0	0	8192400	42362000	33079000	53982000	17683000	1.98521e+07	36776500	1.85253	#NAME?	0.889495	#NAME?	0	0	0	0	0	0	0	0	0	8192400	0	0	42362000	0	0	33079000	0	0	15542000
Q4WRF7;B0XNV6;A0A0J5PGW0	198;198;947	Q4WRF7	1	1;2	S	AS(1)PQVGPQS(1)PR	AS(59.88)PQVGPQS(59.88)PR	2	2	-0.10813	53442000	49476000	3965400	0	3137100	5881900	0	0	0	7427900	0	4989200	5020800	8145200	2741150	4538800	1.6558	#NAME?	0.72753	#NAME?	0	0	0	0	0	0	0	0	0	7427900	0	0	0	0	0	4989200	0	0	5881900
Q4WZI1;B0XVB4;A0A0J5Q0G2	314;314;314	Q4WZI1	1	1	S	KPNLDES(1)DEEGEDVK	KPNLDES(150.59)DEEGEDVK	7	2	2.9534	63213000	63213000	0	0	7023700	6485000	0	0	0	6638600	5907900	0	7434700	7770900	3.35788e+06	5278375	1.57194	#NAME?	0.652542	#NAME?	0	0	0	0	0	0	0	0	0	6638600	0	0	5907900	0	0	0	0	0	6485000
Q4WU54;B0Y3N0;A0A0J5PUV5	536;536;536	Q4WU54	1	1	S	RPS(1)GPPPLEPR	RPS(85.52)GPPPLEPR	3	2	-1.6791	13556000	13556000	0	0	0	1321100	0	0	0	2435400	7767100	0	0	0	626083	1941775	3.10146	#NAME?	1.63295	#NAME?	0	0	0	0	0	0	0	0	0	2435400	0	0	7767100	0	0	0	0	0	1321100
A0A0J5PFJ4;Q4WD95;B0YD54;A1DLN3	349;349;349;351	A0A0J5PFJ4	1	1	S	WQAELS(1)DDADETMPTEDDLAAR	WQAELS(99.79)DDADET(-99.79)MPT(-167.53)EDDLAAR	6	2	1.3376	79409000	79409000	0	0	14951000	5629400	0	0	0	0	5590600	0	15275000	5776100	3.43007e+06	6660425	1.94178	#NAME?	0.957378	#NAME?	0	0	0	0	0	0	0	0	0	0	0	0	5590600	0	0	0	0	0	5629400
Q4X026;B0XU75;A1DI53;A0A0J5PY67	270;270;270;270	Q4X026	1	1	S	S(1)PGLLQAGR	S(104.43)PGLLQAGR	1	2	-0.76922	7465200	7465200	0	0	0	0	0	1268300	1096200	1024600	2128400	0	1947700	0	564850	1019025	1.80406	#NAME?	0.85125	#NAME?	0	0	0	1268300	0	0	1096200	0	0	1024600	0	0	2128400	0	0	0	0	0	0
A0A0J5PM12	65	A0A0J5PM12	1	1	S	RGS(1)HDEPSAQPR	RGS(66.61)HDEPS(-66.61)AQPR	3	2	-0.15191	13071000	13071000	0	0	0	0	0	0	0	4042700	9028100	0	0	0	673783	2257025	3.34978	#NAME?	1.74407	#NAME?	0	0	0	0	0	0	0	0	0	4042700	0	0	9028100	0	0	0	0	0	0
Q4WKE4;B0XML3;A0A0J5PM02	170;170;170	Q4WKE4	1	1;3	S	AES(1)PDEDMSTGSAPEAPPR	AES(77.57)PDEDMS(-77.57)T(-80.58)GS(-100.64)APEAPPR	3	2	-0.72174	4010100	4010100	0	0	0	0	0	0	0	2360800	0	0	0	0	393467	0	0	#NAME?	#NUM!	#NAME?	0	0	0	0	0	0	0	0	0	2360800	0	0	0	0	0	0	0	0	0
Q4WI09;B0XUM5;A0A0J5PM54;A1CZ46	462;462;462;445	Q4WI09	1	1	S	QQPLDAQAADQAPYAPVS(1)AR	QQPLDAQAADQAPY(-69.48)APVS(69.48)AR	18	2	-0.76758	405480	405480	0	0	0	0	0	0	405480	0	0	0	0	0	67580	0	0	#NAME?	#NUM!	#NAME?	0	0	0	0	0	0	405480	0	0	0	0	0	0	0	0	0	0	0	0
B0XRD6;A0A0J5PPH1;Q4WKQ0	345;345;345	B0XRD6	1	1;2	S	EVDEEEEVET(1)DIS(1)QQGR	EVDEEEEVET(111.11)DIS(111.11)QQGR	13	2	-1.1046	398900	398900	0	0	0	0	0	0	398900	0	0	0	0	0	66483.3	0	0	#NAME?	#NUM!	#NAME?	0	0	0	0	0	0	398900	0	0	0	0	0	0	0	0	0	0	0	0
Q96UQ6;Q4WFV3;B0XX26;A0A0J5PQL4;A1DJD4	1959;1959;1959;1959;1959	Q96UQ6	1	1	S	MS(1)PDDEQSQEDDEFLLGK	MS(89.78)PDDEQS(-89.78)QEDDEFLLGK	2	2	0.45863	1086200	1086200	0	0	0	0	1086200	0	0	0	0	0	0	0	181033	0	0	#NAME?	#NUM!	#NAME?	1086200	0	0	0	0	0	0	0	0	0	0	0	0	0	0	0	0	0	0
A0A0J5PR00;A1D0D8;Q4WE49;B0Y1Y7	163;163;163;163	A0A0J5PR00	1	1;2	S	EAMFS(1)DDEDLS(1)DAEEK	EAMFS(92.24)DDEDLS(92.24)DAEEK	5	2	3.4239	307160000	1449500	305710000	0	0	0	0	0	0	1449500	0	0	0	0	241583	0	0	#NAME?	#NUM!	#NAME?	0	0	0	0	0	0	0	0	0	1449500	0	0	0	0	0	0	0	0	0
A0A0J5PR00;A1D0D8;Q4WE49;B0Y1Y7	169;169;169;169	A0A0J5PR00	1	1;2	S	EAMFS(1)DDEDLS(1)DAEEK	EAMFS(92.24)DDEDLS(92.24)DAEEK	11	2	3.4239	308290000	2578100	305710000	0	2578100	0	0	0	0	0	0	0	0	0	429683	0	0	#NAME?	#NUM!	#NAME?	0	0	0	0	0	0	0	0	0	0	0	0	0	0	0	0	0	0	0
Q4WHF9;B0XVS2;A0A0J5PRL5	339;339;339	Q4WHF9	1	1;3	S	SRES(1)GDDS(1)S(1)EEGDDAALR	S(-38.22)RES(38.22)GDDS(115.77)S(112.64)EEGDDAALR	8	2	1.3477	1549700	1549700	0	0	0	0	0	0	0	1549700	0	0	0	0	258283	0	0	#NAME?	#NUM!	#NAME?	0	0	0	0	0	0	0	0	0	1549700	0	0	0	0	0	0	0	0	0
Q4WUI1;B0Y406;A0A0J5PSF6;A1DEX7	55;55;55;55	Q4WUI1	1	1	S	DADDAAS(1)AHIEEGVR	DADDAAS(127.18)AHIEEGVR	7	2	-0.15601	2552300	2552300	0	0	0	0	0	0	0	2552300	0	0	0	0	425383	0	0	#NAME?	#NUM!	#NAME?	0	0	0	0	0	0	0	0	0	2552300	0	0	0	0	0	0	0	0	0
Q4WV57;B0Y0T6;A1DE97;A0A0J5PSU3;A1CB34	835;835;835;836;839	Q4WV57	1	1	S	DREGDS(1)PMR	DREGDS(75.42)PMR	6	2	-0.21306	5182400	5182400	0	0	0	0	0	0	0	3322800	0	0	0	0	553800	0	0	#NAME?	#NUM!	#NAME?	0	0	0	0	0	0	0	0	0	3322800	0	0	0	0	0	0	0	0	0
Q4WFN8;B0XWP5;A0A0J5PTS6	49;49;49	Q4WFN8	1	1;2	S	GDHHS(1)DEES(1)NEEVQESETPDLK	GDHHS(74.25)DEES(66.46)NEEVQES(-66.46)ET(-73.93)PDLK	9	3	1.6329	1961300	1961300	0	0	0	1961300	0	0	0	0	0	0	0	0	326883	0	0	#NAME?	#NUM!	#NAME?	0	0	0	0	0	0	0	0	0	0	0	0	0	0	0	0	0	0	1961300
Q4WXI2;B0XY42;A0A0J5PUV2;A1D7A8	495;495;495;489	Q4WXI2	1	1	S	KS(1)DVGEGESEK	KS(64.87)DVGEGES(-64.87)EK	2	2	0.73014	608000	608000	0	0	0	0	0	0	0	608000	0	0	0	0	101333	0	0	#NAME?	#NUM!	#NAME?	0	0	0	0	0	0	0	0	0	608000	0	0	0	0	0	0	0	0	0
A0A0J5PUX9;Q4WX77;B0XYE1;A1D7J8	594;574;574;574	A0A0J5PUX9	1	1	S	ANNLAPHS(1)K	ANNLAPHS(83.23)K	8	2	-0.6015	516730	516730	0	0	0	0	0	0	516730	0	0	0	0	0	86121.7	0	0	#NAME?	#NUM!	#NAME?	0	0	0	0	0	0	516730	0	0	0	0	0	0	0	0	0	0	0	0
A0A0J5PVF4;B0Y3B1;Q4WTT4;A1CZG7	334;334;334;334	A0A0J5PVF4	1	1	S	KS(1)PEPDDGR	KS(80.31)PEPDDGR	2	2	1.1891	402620	402620	0	0	0	0	0	0	0	402620	0	0	0	0	67103.3	0	0	#NAME?	#NUM!	#NAME?	0	0	0	0	0	0	0	0	0	402620	0	0	0	0	0	0	0	0	0
A0A0J5PWS2;Q4WTI5;B0XQ40;A1D3F7;A1CQJ1	2;2;2;2;2	A0A0J5PWS2	1	2;3	S	S(1)S(1)S(1)DEDVVR	S(41.4)S(41.4)S(41.4)DEDVVR	1	2	0.99215	2248600	0	2248600	0	0	1930900	0	0	0	0	0	0	0	0	321817	0	0	#NAME?	#NUM!	#NAME?	0	0	0	0	0	0	0	0	0	0	0	0	0	0	0	0	0	0	0
A0A0J5PWS2;Q4WTI5;B0XQ40;A1D3F7;A1CQJ1	3;3;3;3;3	A0A0J5PWS2	1	1;2;3	S	S(1)S(1)S(1)DEDVVR	S(41.4)S(41.4)S(41.4)DEDVVR	2	2	0.99215	2860400	611860	2248600	0	0	2542800	0	0	0	0	0	0	0	0	423800	0	0	#NAME?	#NUM!	#NAME?	0	0	0	0	0	0	0	0	0	0	0	0	0	0	0	0	0	0	611860
A0A0J5PWS2;Q4WTI5;B0XQ40;A1D3F7;A1CQJ1	4;4;4;4;4	A0A0J5PWS2	1	2;3	S	S(1)S(1)S(1)DEDVVR	S(41.4)S(41.4)S(41.4)DEDVVR	3	2	0.99215	1930900	0	1930900	0	0	1930900	0	0	0	0	0	0	0	0	321817	0	0	#NAME?	#NUM!	#NAME?	0	0	0	0	0	0	0	0	0	0	0	0	0	0	0	0	0	0	0
Q4WTK7;B0XQ18;A0A0J5PX77;A1D3H9	122;122;122;122	Q4WTK7	1	1	S	S(1)PVKEASYLQR	S(66.17)PVKEAS(-66.17)Y(-79.13)LQR	1	2	-0.21225	3792100	3792100	0	0	0	0	0	0	0	3792100	0	0	0	0	632017	0	0	#NAME?	#NUM!	#NAME?	0	0	0	0	0	0	0	0	0	3792100	0	0	0	0	0	0	0	0	0
Q4WZU8;B0XUL9;A1DIC8;A0A0J5PY08	510;510;510;510	Q4WZU8	1	1	S	VDSNENSPQSSTAAS(1)PQR	VDS(-140.21)NENS(-130.56)PQS(-110.95)S(-92.29)T(-70.68)AAS(70.68)PQR	15	2	-0.43673	1171300	1171300	0	0	0	0	0	0	0	1171300	0	0	0	0	195217	0	0	#NAME?	#NUM!	#NAME?	0	0	0	0	0	0	0	0	0	1171300	0	0	0	0	0	0	0	0	0
Q4X0H2;B0XTE4;A0A0J5PYJ0;A1DHQ5	223;223;223;223	Q4X0H2	1	1	S	APDS(1)PIQQK	APDS(96.01)PIQQK	4	2	-0.91231	6063800	6063800	0	0	0	0	0	0	0	264580	0	0	0	0	44096.7	0	0	#NAME?	#NUM!	#NAME?	0	0	0	0	0	0	0	0	0	264580	0	0	0	0	0	0	0	0	0
Q4X190;B0XSB3;A0A0J5PYL7	18;18;18	Q4X190	1	1	S	DDGS(1)ILDDDLIEADDAIEADDPLHTSDTAPLR	DDGS(85.03)ILDDDLIEADDAIEADDPLHT(-85.03)S(-87.1)DT(-87.06)APLR	4	3	2.1811	1801800	1801800	0	0	1801800	0	0	0	0	0	0	0	0	0	300300	0	0	#NAME?	#NUM!	#NAME?	0	0	0	0	0	0	0	0	0	0	0	0	0	0	0	0	0	0	0
B0XRS7;A4D999;A1DGH8;A0A0J5PZ25	123;123;123;123	B0XRS7	1	1	S	HAS(1)DPQLSR	HAS(86.5)DPQLS(-86.5)R	3	2	-0.38817	372940	372940	0	0	0	0	0	372940	0	0	0	0	0	0	62156.7	0	0	#NAME?	#NUM!	#NAME?	0	0	0	372940	0	0	0	0	0	0	0	0	0	0	0	0	0	0	0
B0XQR4;A0A0J5PZA7;Q6MYY8;E9R3C5	1143;1562;1135;1135	B0XQR4	1	1;3	S	LDFDADS(1)QAS(1)MS(0.995)PS(0.005)R	LDFDADS(94.87)QAS(76.21)MS(23.1)PS(-23.1)R	7	2	1.3366	657300	657300	0	0	657300	0	0	0	0	0	0	0	0	0	109550	0	0	#NAME?	#NUM!	#NAME?	0	0	0	0	0	0	0	0	0	0	0	0	0	0	0	0	0	0	0
B0XQR4;A0A0J5PZA7;Q6MYY8;E9R3C5	1146;1565;1138;1138	B0XQR4	1	1;3	S	LDFDADS(1)QAS(1)MS(0.995)PS(0.005)R	LDFDADS(94.87)QAS(76.21)MS(23.1)PS(-23.1)R	10	2	1.3366	1499800	0	1499800	0	0	0	0	0	0	1499800	0	0	0	0	249967	0	0	#NAME?	#NUM!	#NAME?	0	0	0	0	0	0	0	0	0	0	1499800	0	0	0	0	0	0	0	0
A0A0J5Q008;Q4WIG7;B0XTL3	650;650;650	A0A0J5Q008	1	1	S	VIS(1)DDEDEDER	VIS(73.27)DDEDEDER	3	2	0.46877	965180	965180	0	0	965180	0	0	0	0	0	0	0	0	0	160863	0	0	#NAME?	#NUM!	#NAME?	0	0	0	0	0	0	0	0	0	0	0	0	0	0	0	0	0	0	0
Q4WID6;A0A0J5Q037;B0XTW2;A1CYS1	1382;1382;1398;1391	Q4WID6	1	1	S	AIS(1)DADMLPDR	AIS(102.73)DADMLPDR	3	2	-4.0077	1755400	1755400	0	0	0	0	0	0	0	1755400	0	0	0	0	292567	0	0	#NAME?	#NUM!	#NAME?	0	0	0	0	0	0	0	0	0	1755400	0	0	0	0	0	0	0	0	0
A0A0J5Q0T7;Q6MYC3;E9RBN4;B0XRL1	208;296;296;296	A0A0J5Q0T7	1	1	S	DGES(1)EADGEDFSEVYEELVK	DGES(107.06)EADGEDFS(-107.06)EVY(-132.52)EELVK	4	2	0.32138	4639300	4639300	0	0	2569300	0	0	0	0	0	0	0	0	0	428217	0	0	#NAME?	#NUM!	#NAME?	0	0	0	0	0	0	0	0	0	0	0	0	0	0	0	0	0	0	0
Q4WNH8;B0Y717;A1DM29;A0A0J5Q1W7	704;704;704;704	Q4WNH8	1	1	S	LQQLHDVDDS(1)DEDQR	LQQLHDVDDS(103.17)DEDQR	10	2	-0.079408	2782000	2782000	0	0	2782000	0	0	0	0	0	0	0	0	0	463667	0	0	#NAME?	#NUM!	#NAME?	0	0	0	0	0	0	0	0	0	0	0	0	0	0	0	0	0	0	0
Q4X0I2;B0XTD4;A0A0J5Q2U4;A1DHP4	269;269;269;266	Q4X0I2	1	1	S	RVS(1)DLER	RVS(107.29)DLER	3	2	0.073553	2911400	2911400	0	0	0	0	0	0	0	2911400	0	0	0	0	485233	0	0	#NAME?	#NUM!	#NAME?	0	0	0	0	0	0	0	0	0	2911400	0	0	0	0	0	0	0	0	0
Q4WIK3;B0XTH7;A0A0J5Q386	598;598;598	Q4WIK3	1	2	S	GS(1)LELLS(1)EENFDDEFDEAEFAR	GS(62.3)LELLS(62.3)EENFDDEFDEAEFAR	2	2	-0.58982	2636000	0	2636000	0	0	2636000	0	0	0	0	0	0	0	0	439333	0	0	#NAME?	#NUM!	#NAME?	0	0	0	0	0	0	0	0	0	0	0	0	0	0	0	0	0	0	0
Q4WIK3;B0XTH7;A0A0J5Q386	603;603;603	Q4WIK3	1	2	S	GS(1)LELLS(1)EENFDDEFDEAEFAR	GS(62.3)LELLS(62.3)EENFDDEFDEAEFAR	7	2	-0.58982	2636000	0	2636000	0	0	2636000	0	0	0	0	0	0	0	0	439333	0	0	#NAME?	#NUM!	#NAME?	0	0	0	0	0	0	0	0	0	0	0	0	0	0	0	0	0	0	0
Q4X153;B0XSE8;A0A0J5Q3C1	142;142;142	Q4X153	1	1	S	LVPATEEAEENS(1)PQHQR	LVPAT(-82.48)EEAEENS(82.48)PQHQR	12	2	3.7854	2138400	2138400	0	0	0	2138400	0	0	0	0	0	0	0	0	356400	0	0	#NAME?	#NUM!	#NAME?	0	0	0	0	0	0	0	0	0	0	0	0	0	0	0	0	0	0	2138400
Q4WIG8;B0XTL2;A0A0J5Q3C5;A1CYN9	29;29;29;29	Q4WIG8	1	2;3	S	QNS(1)ES(1)PAPS(0.955)AS(0.044)PS(0.001)SAMAR	QNS(70.01)ES(66.21)PAPS(13.4)AS(-13.4)PS(-28.29)S(-33.34)AMAR	3	2	1.9761	649210	0	649210	0	0	0	0	0	0	649210	0	0	0	0	108202	0	0	#NAME?	#NUM!	#NAME?	0	0	0	0	0	0	0	0	0	0	649210	0	0	0	0	0	0	0	0
Q4WIG8;B0XTL2;A0A0J5Q3C5;A1CYN9	31;31;31;31	Q4WIG8	1	2;3	S	QNS(1)ES(1)PAPS(0.955)AS(0.044)PS(0.001)SAMAR	QNS(70.01)ES(66.21)PAPS(13.4)AS(-13.4)PS(-28.29)S(-33.34)AMAR	5	2	1.9761	649210	0	649210	0	0	0	0	0	0	649210	0	0	0	0	108202	0	0	#NAME?	#NUM!	#NAME?	0	0	0	0	0	0	0	0	0	0	649210	0	0	0	0	0	0	0	0
Q4WQI6;B0Y4P9;A0A0J5Q3M4	487;487;487	Q4WQI6	1	1	S	FVAEMEGDLDNDPEMS(1)EHGR	FVAEMEGDLDNDPEMS(102.58)EHGR	16	3	-0.33201	1169500	1169500	0	0	0	0	0	0	0	1169500	0	0	0	0	194917	0	0	#NAME?	#NUM!	#NAME?	0	0	0	0	0	0	0	0	0	1169500	0	0	0	0	0	0	0	0	0
A0A0J5Q406;Q4X231;B0XW81	499;499;499	A0A0J5Q406	1	1	S	VPS(1)PPAEDALPLHPTPQDGVYPSPGR	VPS(98.15)PPAEDALPLHPT(-98.15)PQDGVY(-107.24)PS(-110.83)PGR	3	3	-0.95862	1659800	1659800	0	0	0	0	0	0	0	1659800	0	0	0	0	276633	0	0	#NAME?	#NUM!	#NAME?	0	0	0	0	0	0	0	0	0	1659800	0	0	0	0	0	0	0	0	0
A1DMW2;A1CTJ5;Q4WMQ1;B0Y7V0;A0A0J5Q637	85;115;119;119;119	A1DMW2	1	2	S	LRS(1)PT(1)PGAVDGEGR	LRS(145.43)PT(145.43)PGAVDGEGR	3	2	-0.48259	11498000	0	11498000	0	0	0	0	0	0	8860100	0	0	0	0	1.47668e+06	0	0	#NAME?	#NUM!	#NAME?	0	0	0	0	0	0	0	0	0	0	8860100	0	0	0	0	0	0	0	0
Q4WLH6;B0XM84;A0A0J5Q770	110;110;110	Q4WLH6	1	1	S	FS(1)LAEHPGDAEGLR	FS(107.37)LAEHPGDAEGLR	2	2	3.1981	2136100	2136100	0	0	0	0	0	0	0	2136100	0	0	0	0	356017	0	0	#NAME?	#NUM!	#NAME?	0	0	0	0	0	0	0	0	0	2136100	0	0	0	0	0	0	0	0	0
B0XWP3;A1DJL6;A0A0J5SMS6	316;316;316	B0XWP3	1	1	S	LGDHAS(1)DEFILR	LGDHAS(133.15)DEFILR	6	2	-1.9601	1666600	1666600	0	0	0	0	0	0	0	1666600	0	0	0	0	277767	0	0	#NAME?	#NUM!	#NAME?	0	0	0	0	0	0	0	0	0	1666600	0	0	0	0	0	0	0	0	0
Q4WTM9;B0Y356;A1CZL7;A1C4N6;A0A0J5SP09;Q5AS60	255;255;255;255;255;255	Q4WTM9	1	1	S	EQVLES(1)V	EQVLES(111.74)V	6	1	0.41868	4443400	4443400	0	0	0	0	0	934890	0	0	0	0	0	0	155815	0	0	#NAME?	#NUM!	#NAME?	0	0	0	934890	0	0	0	0	0	0	0	0	0	0	0	0	0	0	0
Q4WV36;B0Y0R6;A1DEB8;A0A0J5SQ98	141;141;141;141	Q4WV36	1	1	S	ATDSQPGLHDS(1)PR	AT(-87.14)DS(-93.43)QPGLHDS(87.14)PR	11	2	0.36376	1100200	1100200	0	0	0	0	0	0	0	1100200	0	0	0	0	183367	0	0	#NAME?	#NUM!	#NAME?	0	0	0	0	0	0	0	0	0	1100200	0	0	0	0	0	0	0	0	0
A0A0J5SR80;Q4WYB9;B0XWW8	181;189;189	A0A0J5SR80	1	1	S	SMEEQLS(1)MDDEK	S(-73.16)MEEQLS(73.16)MDDEK	7	2	-0.12446	2392100	2392100	0	0	0	0	0	0	0	583480	0	0	0	0	97246.7	0	0	#NAME?	#NUM!	#NAME?	0	0	0	0	0	0	0	0	0	583480	0	0	0	0	0	0	0	0	0
A0A0J5SWM6;Q4X268;B0XW46	83;83;83	A0A0J5SWM6	1	2	S	QEQAIAS(1)S(1)PMGER	QEQAIAS(100.43)S(100.43)PMGER	7	2	0.88601	1026500	0	1026500	0	0	0	0	0	0	1026500	0	0	0	0	171083	0	0	#NAME?	#NUM!	#NAME?	0	0	0	0	0	0	0	0	0	0	1026500	0	0	0	0	0	0	0	0
A0A0J5SWM6;Q4X268;B0XW46	84;84;84	A0A0J5SWM6	1	2	S	QEQAIAS(1)S(1)PMGER	QEQAIAS(100.43)S(100.43)PMGER	8	2	0.88601	1026500	0	1026500	0	0	0	0	0	0	1026500	0	0	0	0	171083	0	0	#NAME?	#NUM!	#NAME?	0	0	0	0	0	0	0	0	0	0	1026500	0	0	0	0	0	0	0	0
Q4WQH9;B0Y4P3;A0A0J5SXF7;A1CW55	49;49;49;49	Q4WQH9	1	1;2	S	TASDADDDAGS(1)NS(1)DIDR	T(-160.32)AS(-141.79)DADDDAGS(141.79)NS(169.09)DIDR	11	2	0.80295	1323600	1323600	0	0	0	1323600	0	0	0	0	0	0	0	0	220600	0	0	#NAME?	#NUM!	#NAME?	0	0	0	0	0	0	0	0	0	0	0	0	0	0	0	0	0	0	1323600
A0A0J5SYR7;Q4WW73;B0Y2M3;A1DD60	528;558;558;520	A0A0J5SYR7	1	1	S	VYTGPVMEVS(1)I	VY(-80.69)T(-73.52)GPVMEVS(73.52)I	10	2	1.77	966760	966760	0	0	0	0	828810	0	0	0	0	0	0	0	138135	0	0	#NAME?	#NUM!	#NAME?	828810	0	0	0	0	0	0	0	0	0	0	0	0	0	0	0	0	0	0
Q5AXR6;A0A1U8QV27	31;31	Q5AXR6	1	1	S	ENNIS(1)GEEENEIK	ENNIS(94.09)GEEENEIK	5	2	-1.7258	716090	716090	0	0	0	0	0	716090	0	0	0	0	0	0	119348	0	0	#NAME?	#NUM!	#NAME?	0	0	0	716090	0	0	0	0	0	0	0	0	0	0	0	0	0	0	0
A1C5X1	344	A1C5X1	1	4	S	FS(1)KAVPAS(0.492)KT(0.492)S(0.2)LS(0.883)EET(0.932)R	FS(60.89)KAVPAS(0)KT(0)S(-8.57)LS(8.57)EET(10.97)R	2	2	-2.9841	7038000	0	0	7038000	0	0	0	0	0	7038000	0	0	0	0	1173000	0	0	#NAME?	#NUM!	#NAME?	0	0	0	0	0	0	0	0	0	0	0	7038000	0	0	0	0	0	0	0
A1CN49	409	A1CN49	1	4	S	ICGIS(1)LT(1)NPHS(1)GNLINAIQPLY(1)IAGK	ICGIS(48.2)LT(48.2)NPHS(48.2)GNLINAIQPLY(48.2)IAGK	5	3	-1.2351	1663300	0	0	1663300	0	0	0	0	0	1663300	0	0	0	0	277217	0	0	#NAME?	#NUM!	#NAME?	0	0	0	0	0	0	0	0	0	0	0	1663300	0	0	0	0	0	0	0
A1CN49	415	A1CN49	1	4	S	ICGIS(1)LT(1)NPHS(1)GNLINAIQPLY(1)IAGK	ICGIS(48.2)LT(48.2)NPHS(48.2)GNLINAIQPLY(48.2)IAGK	11	3	-1.2351	1663300	0	0	1663300	0	0	0	0	0	1663300	0	0	0	0	277217	0	0	#NAME?	#NUM!	#NAME?	0	0	0	0	0	0	0	0	0	0	0	1663300	0	0	0	0	0	0	0
A1D4W0	46	A1D4W0	1	1	S	S(1)PPGDSLKEDGDAPR	S(67.16)PPGDS(-67.16)LKEDGDAPR	1	2	-0.51176	2662300	2662300	0	0	0	0	0	0	0	2662300	0	0	0	0	443717	0	0	#NAME?	#NUM!	#NAME?	0	0	0	0	0	0	0	0	0	2662300	0	0	0	0	0	0	0	0	0
A1D6Z3	240	A1D6Z3	1	4	S	T(1)VPS(1)PFPDDHLS(1)S(1)IKVDGK	T(76.15)VPS(76.15)PFPDDHLS(76.15)S(76.15)IKVDGK	4	2	-2.6937	8822600	0	0	8822600	0	8822600	0	0	0	0	0	0	0	0	1.47043e+06	0	0	#NAME?	#NUM!	#NAME?	0	0	0	0	0	0	0	0	0	0	0	0	0	0	0	0	0	0	0
A1D6Z3	248	A1D6Z3	1	4	S	T(1)VPS(1)PFPDDHLS(1)S(1)IKVDGK	T(76.15)VPS(76.15)PFPDDHLS(76.15)S(76.15)IKVDGK	12	2	-2.6937	8822600	0	0	8822600	0	8822600	0	0	0	0	0	0	0	0	1.47043e+06	0	0	#NAME?	#NUM!	#NAME?	0	0	0	0	0	0	0	0	0	0	0	0	0	0	0	0	0	0	0
A1D6Z3	249	A1D6Z3	1	4	S	T(1)VPS(1)PFPDDHLS(1)S(1)IKVDGK	T(76.15)VPS(76.15)PFPDDHLS(76.15)S(76.15)IKVDGK	13	2	-2.6937	8822600	0	0	8822600	0	8822600	0	0	0	0	0	0	0	0	1.47043e+06	0	0	#NAME?	#NUM!	#NAME?	0	0	0	0	0	0	0	0	0	0	0	0	0	0	0	0	0	0	0
A1DGB3	231	A1DGB3	1	2	S	GLAT(1)S(1)DPDR	GLAT(124.83)S(124.83)DPDR	5	2	1.9114	2696900	0	2696900	0	2696900	0	0	0	0	0	0	0	0	0	449483	0	0	#NAME?	#NUM!	#NAME?	0	0	0	0	0	0	0	0	0	0	0	0	0	0	0	0	0	0	0
B0XZ71;Q4WWF3;A0A0J5Q009	225;225;225	B0XZ71	1	1;2	S	QTNTDLAT(1)PGS(1)ER	QT(-44.37)NT(-38.71)DLAT(38.71)PGS(68.26)ER	11	2	2.6802	868840	0	868840	0	0	0	0	0	0	868840	0	0	0	0	144807	0	0	#NAME?	#NUM!	#NAME?	0	0	0	0	0	0	0	0	0	0	868840	0	0	0	0	0	0	0	0
Q4WFF3;B0Y0E9	335;335	Q4WFF3	1	1	S	ESGAGSSTQVASQVTNRDNES(1)D	ES(-83.58)GAGS(-92.75)S(-83.58)T(-74.96)QVAS(-87.39)QVT(-75.66)NRDNES(74.96)D	21	2	-0.026923	411930	411930	0	0	0	0	0	0	411930	0	0	0	0	0	68655	0	0	#NAME?	#NUM!	#NAME?	0	0	0	0	0	0	411930	0	0	0	0	0	0	0	0	0	0	0	0
Q4WQ01;B0Y6T9;A0A0J5PEJ3	1299;1299;1299	Q4WQ01	1	1	S	KPQGQS(1)PLK	KPQGQS(92.44)PLK	6	2	0.54661	591630	591630	0	0	0	0	0	0	0	591630	0	0	0	0	98605	0	0	#NAME?	#NUM!	#NAME?	0	0	0	0	0	0	0	0	0	591630	0	0	0	0	0	0	0	0	0
		REV__Q5B565	1	1	S	SQGGS(1)LLER	S(-68.66)QGGS(68.66)LLER	5	2	0.28373	561000	561000	0	0	0	0	0	0	0	561000	0	0	0	0	93500	0	0	#NAME?	#NUM!	#NAME?	0	0	0	0	0	0	0	0	0	561000	0	0	0	0	0	0	0	0	0
		REV__Q5BBJ4	1	1	S	ARS(1)APRQLER	ARS(99.79)APRQLER	3	2	0.51234	3682900	3682900	0	0	0	0	0	3682900	0	0	0	0	0	0	613817	0	0	#NAME?	#NUM!	#NAME?	0	0	0	3682900	0	0	0	0	0	0	0	0	0	0	0	0	0	0	0
		REV__A1DEM8	1	1	S	GS(1)MEGAGEEEAPVK	GS(86.9)MEGAGEEEAPVK	2	2	1.71	4423200	4423200	0	0	0	4423200	0	0	0	0	0	0	0	0	737200	0	0	#NAME?	#NUM!	#NAME?	0	0	0	0	0	0	0	0	0	0	0	0	0	0	0	0	0	0	4423200
		REV__C8V1X8	1	1	S	RLSDDMVMQVVQES(1)R	RLS(-70.59)DDMVMQVVQES(70.59)R	14	2	0.84159	30925000	30925000	0	0	0	0	30925000	0	0	0	0	0	0	0	5.15417e+06	0	0	#NAME?	#NUM!	#NAME?	30925000	0	0	0	0	0	0	0	0	0	0	0	0	0	0	0	0	0	0
A0A0J5PI73;Q4WGD9;B0YCH8	191;185;185	A0A0J5PI73	1	1	T	ASVQVET(1)DNDDEKK	AS(-71.29)VQVET(71.29)DNDDEKK	7	2	0.098621	585220	585220	0	0	0	0	0	0	0	585220	0	0	0	0	97536.7	0	0	#NAME?	#NUM!	#NAME?	0	0	0	0	0	0	0	0	0	585220	0	0	0	0	0	0	0	0	0
A0A0J5PUX9;A1D7J8	997;976	A0A0J5PUX9	1	1;2	T	YSQDEGNT(1)S(1)EEESFESR	Y(-85.32)S(-70.09)QDEGNT(68.46)S(62.07)EEES(-62.07)FES(-92.99)R	8	2	-1.1396	730120	730120	0	0	0	0	730120	0	0	0	0	0	0	0	121687	0	0	#NAME?	#NUM!	#NAME?	730120	0	0	0	0	0	0	0	0	0	0	0	0	0	0	0	0	0	0
Q4WXP6;B0XXX7;A0A0J5PYP6;A1D743;A1CKC6	1561;1576;1576;1577;1577	Q4WXP6	1	1	T	T(1)PQAQQDTR	T(86.41)PQAQQDT(-86.41)R	1	2	0.25255	3995600	3995600	0	0	0	0	0	0	0	3995600	0	0	0	0	665933	0	0	#NAME?	#NUM!	#NAME?	0	0	0	0	0	0	0	0	0	3995600	0	0	0	0	0	0	0	0	0
A0A0J5Q3D4;Q4X171;B0XSD1;A1DH17;A1C6E4	555;555;555;555;555	A0A0J5Q3D4	1	1	T	VQELDAT(1)PR	VQELDAT(101.46)PR	7	2	0.37111	941350	941350	0	0	0	0	0	0	0	941350	0	0	0	0	156892	0	0	#NAME?	#NUM!	#NAME?	0	0	0	0	0	0	0	0	0	941350	0	0	0	0	0	0	0	0	0
A1DMW2;A1CTJ5;Q4WMQ1;B0Y7V0;A0A0J5Q637	87;117;121;121;121	A1DMW2	1	2	T	LRS(1)PT(1)PGAVDGEGR	LRS(145.43)PT(145.43)PGAVDGEGR	5	2	-0.48259	11498000	0	11498000	0	0	0	0	0	0	8860100	0	0	0	0	1.47668e+06	0	0	#NAME?	#NUM!	#NAME?	0	0	0	0	0	0	0	0	0	0	8860100	0	0	0	0	0	0	0	0
A1CDK1	272	A1CDK1	1	1	T	ELLHIDT(1)VQK	ELLHIDT(102.51)VQK	7	2	0.067825	3550300	3550300	0	0	0	3550300	0	0	0	0	0	0	0	0	591717	0	0	#NAME?	#NUM!	#NAME?	0	0	0	0	0	0	0	0	0	0	0	0	0	0	0	0	0	0	3550300
A1CN49	411	A1CN49	1	4	T	ICGIS(1)LT(1)NPHS(1)GNLINAIQPLY(1)IAGK	ICGIS(48.2)LT(48.2)NPHS(48.2)GNLINAIQPLY(48.2)IAGK	7	3	-1.2351	1663300	0	0	1663300	0	0	0	0	0	1663300	0	0	0	0	277217	0	0	#NAME?	#NUM!	#NAME?	0	0	0	0	0	0	0	0	0	0	0	1663300	0	0	0	0	0	0	0
A1D4R5;Q4WK70;B0XN02;A0A0J5PQ48;A1CRV8	109;221;221;90;109	A1D4R5;Q4WK70	1	1;2	T	HEDPET(1)DEDVPLALNGR	HEDPET(127.57)DEDVPLALNGR	6	2	-2.829	5574500	5574500	0	0	5574500	0	0	0	0	0	0	0	0	0	929083	0	0	#NAME?	#NUM!	#NAME?	0	0	0	0	0	0	0	0	0	0	0	0	0	0	0	0	0	0	0
A1D6Z3	237	A1D6Z3	1	4	T	T(1)VPS(1)PFPDDHLS(1)S(1)IKVDGK	T(76.15)VPS(76.15)PFPDDHLS(76.15)S(76.15)IKVDGK	1	2	-2.6937	8822600	0	0	8822600	0	8822600	0	0	0	0	0	0	0	0	1.47043e+06	0	0	#NAME?	#NUM!	#NAME?	0	0	0	0	0	0	0	0	0	0	0	0	0	0	0	0	0	0	0
A1DGB3	230	A1DGB3	1	2	T	GLAT(1)S(1)DPDR	GLAT(124.83)S(124.83)DPDR	4	2	1.9114	2696900	0	2696900	0	2696900	0	0	0	0	0	0	0	0	0	449483	0	0	#NAME?	#NUM!	#NAME?	0	0	0	0	0	0	0	0	0	0	0	0	0	0	0	0	0	0	0
A0A0J5Q5W9;B0Y7Q4;Q4WMU7;A1DMR4;A1CTP3	62;62;62;62;56	A0A0J5Q5W9	1	1;2	S	DKENIKS(1)S(1)PEK	DKENIKS(105.19)S(105.19)PEK	7	2	-0.22644	5816600	4834800	981780	0	0	0	0	0	0	1819600	0	3997000	0	0	303267	999250	3.29495	#NAME?	1.72026	#NAME?	0	0	0	0	0	0	0	0	0	837840	981780	0	0	0	0	3997000	0	0	0
A0A0J5T051;Q4WM37;B0Y8H2;A1DNI1	1865;1892;1892;1892	A0A0J5T051	1	1;2;3	S	AMS(1)PMVQAR	AMS(110.84)PMVQAR	3	2	0.75493	216370000	128860000	83277000	4229300	10065000	26992000	293410	557250	0	21680000	0	6020200	7960100	6030900	9.93128e+06	5002800	0.503742	#NAME?	-0.989243	#NAME?	293410	0	0	557250	0	0	0	0	0	17451000	0	4229300	0	0	0	6020200	0	0	0
Q4WX78;B0XYE0;A1D7J7;A0A0J5PXR8;A1CJX1	325;325;325;325;332	Q4WX78	1	2	S	VETS(1)PS(1)PPHQR	VET(-35.01)S(35.01)PS(75.46)PPHQR	6	2	-0.34114	31047000	0	31047000	0	2016100	0	0	0	0	2335900	0	0	4045400	1874400	725333	1479950	2.04037	#NAME?	1.02883	#NAME?	0	0	0	0	0	0	0	0	0	0	2335900	0	0	0	0	0	0	0	0
Q4WTN7;B0Y364	392;392	Q4WTN7	1	1	S	DVDDES(1)EEEVR	DVDDES(114.24)EEEVR	6	2	-0.8958	1646800	1646800	0	0	0	0	0	275910	280500	0	0	0	1090400	0	92735	272600	2.93956	#NAME?	1.5556	#NAME?	0	0	0	275910	0	0	280500	0	0	0	0	0	0	0	0	0	0	0	0
B0XND6;A0A0J5SJI8	693;693	B0XND6	1	1	S	TEFEEAPGS(1)DDEADAAPDQEVGIVVNQSNK	T(-67.31)EFEEAPGS(67.31)DDEADAAPDQEVGIVVNQS(-133.8)NK	9	3	-0.21873	167880000	167880000	0	0	30454000	24957000	1418300	899630	2724400	14548000	30294000	10298000	21253000	11979000	1.25002e+07	18456000	1.47645	#NAME?	0.562136	#NAME?	1418300	0	0	899630	0	0	2724400	0	0	14548000	0	0	30294000	0	0	10298000	0	0	24957000
B0XYB8	273	B0XYB8	1	1;2	S	T(0.025)HS(0.975)VAS(1)AGESNAAMAR	T(-15.96)HS(15.96)VAS(67.61)AGES(-67.61)NAAMAR	6	2	0.72913	153060000	13125000	139940000	0	0	1022300	0	628600	943270	12424000	16684000	1712400	2853100	950030	2.50303e+06	5.54988e+06	2.21727	#NAME?	1.14878	#NAME?	0	0	0	0	628600	0	186410	756860	0	4058800	8365600	0	0	16684000	0	0	1712400	0	0
A1D8C3;A0A0J5PVP0	14;14	A1D8C3	1	1;2	S	S(1)VAES(1)LPDESTSAPAK	S(89.42)VAES(67.7)LPDES(-67.7)T(-85.41)S(-91.6)APAK	5	2	0.29119	88057000	13015000	75042000	0	10766000	4724300	1299300	837480	888760	5763700	5467900	1973700	13182000	4299900	4046590	6230875	1.53978	#NAME?	0.622728	#NAME?	0	1299300	0	837480	0	0	888760	0	0	0	5763700	0	5467900	0	0	0	1973700	0	0
A0A0J5SYV1	90	A0A0J5SYV1	1	1	S	LPTELQLS(1)PASAAR	LPT(-110.85)ELQLS(67.57)PAS(-67.57)AAR	8	2	-0.012852	97099000	97099000	0	0	5246400	1605600	0	0	0	23153000	26651000	15174000	0	0	5.00083e+06	10456250	2.0909	#NAME?	1.06413	#NAME?	0	0	0	0	0	0	0	0	0	23153000	0	0	26651000	0	0	15174000	0	0	1605600
Q4WRZ0;B0XMT9;A0A0J5Q0N2;A1D1V6	376;376;376;375	Q4WRZ0	1	1;2;3	S	AKS(1)DVQPGPPT(1)PPQS(0.999)PT(0.001)QDSTPGEQTR	AKS(127.36)DVQPGPPT(88.5)PPQS(29.57)PT(-29.57)QDS(-47.1)T(-46.42)PGEQT(-59.65)R	3	3	-0.66936	150730000	80880000	29250000	40604000	19396000	18267000	0	1050800	0	17630000	0	9620700	23289000	26892000	9.39063e+06	14950425	1.59206	#NAME?	0.670892	#NAME?	0	0	0	1050800	0	0	0	0	0	8155800	4921500	4553000	0	0	0	9620700	0	0	7038400
A0A0J5T051;Q4WM37;B0Y8H2;A1DNI1;A1CU16	1858;1885;1885;1885;1885	A0A0J5T051	1	1;2;3	S	IVPAS(1)PS(1)VK	IVPAS(58.6)PS(58.6)VK	5	2	-0.56372	154410000	58344000	91836000	4229300	7567400	48321000	0	0	0	51006000	0	8640900	10804000	11496000	1.78157e+07	7735225	0.434179	#NAME?	-1.20364	#NAME?	0	0	0	0	0	0	0	0	0	31735000	15041000	4229300	0	0	0	0	8640900	0	26609000
Q4WHC1;B0XVW1;A0A0J5PMS0	111;111;111	Q4WHC1	1	2;3	S	DLS(1)DVADADLFFLDSGTAPVVT(0.396)ELS(0.579)ET(0.525)S(0.5)K	DLS(104.09)DVADADLFFLDS(-57.43)GT(-45.75)APVVT(-0.69)ELS(0.11)ET(0.11)S(-0.11)K	3	3	-1.3726	4866200	0	1551100	3315100	1551100	0	0	0	0	0	0	0	3315100	0	258517	828775	3.20589	#NAME?	1.68072	#NAME?	0	0	0	0	0	0	0	0	0	0	0	0	0	0	0	0	0	0	0
Q4WK23;B0XNB5	370;370	Q4WK23	1	1	S	AKAEAEAAAAAAAAGDEES(1)EVDDWEK	AKAEAEAAAAAAAAGDEES(51.3)EVDDWEK	19	3	-0.84759	1319500000	1319500000	0	0	109780000	33311000	2103500	0	874050	16705000	47119000	19501000	85121000	32946000	27128925	46171750	1.70194	#NAME?	0.767179	#NAME?	2103500	0	0	0	0	0	874050	0	0	16705000	0	0	47119000	0	0	19501000	0	0	33311000
Q4WTR9;B0Y396;A0A0J5PVB0	1071;1071;1071	Q4WTR9	1	1	S	TVSGEPGS(1)EGEAAPK	T(-99.23)VS(-73.28)GEPGS(73.28)EGEAAPK	8	2	-0.30686	78094000	78094000	0	0	5207500	13441000	3640300	2904800	2837800	13210000	0	0	15232000	0	6.87357e+06	3808000	0.554006	#NAME?	-0.852025	#NAME?	3640300	0	0	2904800	0	0	2837800	0	0	13210000	0	0	0	0	0	0	0	0	13441000
Q4WV54;B0Y0T3;A0A0J5PSY8	410;410;410	Q4WV54	1	1	S	S(1)PAPQPSTNDADQEGFQR	S(66.74)PAPQPS(-66.74)T(-74.62)NDADQEGFQR	1	2	0.16106	21334000	21334000	0	0	2450600	3018600	0	0	0	2599300	0	2743400	4080500	1664400	1344750	2122075	1.57804	#NAME?	0.658138	#NAME?	0	0	0	0	0	0	0	0	0	2599300	0	0	0	0	0	2743400	0	0	3018600
B0XTC4;A0A0J5PYK3;A4D9A1;A1DHN4	1174;1174;1177;1175	B0XTC4	1	1;2	T	S(0.259)QT(0.741)QT(1)PVEAPTTSIAPWAR	S(-4.57)QT(4.57)QT(72.7)PVEAPT(-118.3)T(-119.23)S(-153.21)IAPWAR	5	2	-0.5628	58412000	9484200	48928000	0	8180200	0	0	0	0	8179500	29118000	0	0	0	2.72662e+06	7279500	2.66979	#NAME?	1.41673	#NAME?	0	0	0	0	0	0	0	0	0	0	8179500	0	9484200	19634000	0	0	0	0	0
Q4WXW6;B0XXQ1;A0A0J5PUD0	75;75;75	Q4WXW6	1	1	S	AIAEDADEDEDS(1)EFDDLDDVLDNFSK	AIAEDADEDEDS(150.8)EFDDLDDVLDNFS(-150.8)K	12	3	0.62806	7279400	7279400	0	0	2232800	0	0	0	0	0	0	0	4400200	0	372133	1100050	2.95606	#NAME?	1.56368	#NAME?	0	0	0	0	0	0	0	0	0	0	0	0	0	0	0	0	0	0	0
Q4WMC7;B0Y881;A0A0J5SZX8;A1DN95	407;407;407;392	Q4WMC7	1	1	S	KIS(1)VDEDDPVR	KIS(79.34)VDEDDPVR	3	2	0.035109	5356700	5356700	0	0	0	0	0	0	0	1647200	0	0	1518500	909190	274533	606922	2.21074	#NAME?	1.14453	#NAME?	0	0	0	0	0	0	0	0	0	1647200	0	0	0	0	0	0	0	0	0
Q4WJ30;G9BX81;B0XPW1;A1D3N7;A0A0J5PTE1;A1CQS4	626;626;626;626;626;626	Q4WJ30	1	1	T	T(1)ADEVEERPEELD	T(137.81)ADEVEERPEELD	1	2	-2.3683	110440000	110440000	0	0	22091000	15631000	2779400	3471700	2288100	20717000	0	9221800	11819000	8417600	1.1163e+07	7364600	0.659731	#NAME?	-0.60005	#NAME?	2779400	0	0	3471700	0	0	2288100	0	0	20717000	0	0	0	0	0	9221800	0	0	15631000
A0A0J5PZD6;Q4WSY9;B0XQN5;A1D2W3	523;524;524;521	A0A0J5PZD6	1	1	S	MEQLGGDS(1)DEEDHR	MEQLGGDS(105.9)DEEDHR	8	2	2.2499	46991000	46991000	0	0	4738300	4534900	0	0	0	0	6567200	0	3128800	1342700	1.54553e+06	2759675	1.78558	#NAME?	0.836394	#NAME?	0	0	0	0	0	0	0	0	0	0	0	0	6567200	0	0	0	0	0	4534900
Q4WJ93;B0XPQ0;A0A0J5SIW9;A1D3U7;A1CQY3	439;439;402;439;363	Q4WJ93	1	1;2;3	S	S(1)VLS(1)PES(1)PR	S(66.5)VLS(66.5)PES(66.5)PR	7	2	0.58131	249690000	63819000	185870000	0	10458000	22611000	13455000	2525500	1974000	8348200	0	24955000	11993000	19585000	9.89528e+06	14133250	1.42828	#NAME?	0.51428	#NAME?	9547400	3907200	0	0	2525500	0	0	1974000	0	0	8348200	0	0	0	0	19883000	5072000	0	6744400
A0A0J5PFX6;Q4WCU9;B0YDJ8;A1DL70	340;361;361;340	A0A0J5PFX6	1	2	S	EVS(1)S(1)DEEDLPPPPPPK	EVS(171.11)S(171.11)DEEDLPPPPPPK	3	2	1.3834	169800000	0	169800000	0	9558900	5733600	0	0	0	3320900	0	0	11502000	10212000	3.10223e+06	5428500	1.74987	#NAME?	0.807246	#NAME?	0	0	0	0	0	0	0	0	0	0	3320900	0	0	0	0	0	0	0	0
A0A0J5PFX6;Q4WCU9;B0YDJ8;A1DL70	341;362;362;341	A0A0J5PFX6	1	2	S	EVS(1)S(1)DEEDLPPPPPPK	EVS(171.11)S(171.11)DEEDLPPPPPPK	4	2	1.3834	169800000	0	169800000	0	9558900	5733600	0	0	0	3320900	0	0	11502000	10212000	3.10223e+06	5428500	1.74987	#NAME?	0.807246	#NAME?	0	0	0	0	0	0	0	0	0	0	3320900	0	0	0	0	0	0	0	0
Q4WV52;B0Y0T2;A0A0J5SQB2;A1DEA2	8;8;8;8	Q4WV52	1	1	S	SHVDHQS(1)PR	S(-94.08)HVDHQS(94.08)PR	7	2	-0.36973	10790000	10790000	0	0	0	1621100	0	1291800	1193300	0	0	0	1360700	0	684367	340175	0.497065	#NAME?	-1.00849	#NAME?	0	0	0	1291800	0	0	1193300	0	0	0	0	0	0	0	0	0	0	0	1621100
A1D4G9;Q4WJW7;B0XNN3;A0A0J5PPX8;A1CRK8;C8VTF1;Q5BG99	256;257;257;257;257;257;257	A1D4G9	1	1	S	NES(1)PEKK	NES(77.66)PEKK	3	2	0.89016	80557000	80557000	0	0	2288100	1966900	0	0	45552000	0	0	0	2896200	3282700	8.30117e+06	1544725	0.186085	#NAME?	-2.42596	#NAME?	0	0	0	0	0	0	45552000	0	0	0	0	0	0	0	0	0	0	0	1966900
Q4WHH1;B0XVJ3;A0A0J5SKV2	246;246;258	Q4WHH1	1	1	S	RQEDDDEENEEDLDS(1)EEEEEKIK	RQEDDDEENEEDLDS(63.93)EEEEEKIK	15	3	3.6545	31227000	31227000	0	0	7510700	4775100	0	0	0	0	13846000	0	3250600	0	2.04763e+06	4274150	2.08736	#NAME?	1.06168	#NAME?	0	0	0	0	0	0	0	0	0	0	0	0	13846000	0	0	0	0	0	4775100
A0A0J5Q143;Q4X0A7;B0XTS3;A1DHW7;A1C7E2	532;537;537;520;327	A0A0J5Q143	1	2;4	T	ILGGLGS(0.99)AT(0.013)AS(0.996)AAIT(1)PAAS(1)R	ILGGLGS(20.05)AT(-20.05)AS(24.28)AAIT(75.18)PAAS(107.07)R	15	2	-0.71147	7033500	0	5506100	1527400	1527400	0	0	873590	0	0	4144600	0	0	0	400165	1036150	2.58931	#NAME?	1.37257	#NAME?	0	0	0	0	873590	0	0	0	0	0	0	0	0	4144600	0	0	0	0	0
A0A0J5PE03;B0Y5W0;Q4WP14;A1CXK6	749;770;770;709	A0A0J5PE03	1	1;2	S	ELLGEGS(1)GDEDDVADRDDRS(1)PR	ELLGEGS(103.66)GDEDDVADRDDRS(103.66)PR	7	3	0.58225	60657000	11015000	49642000	0	10925000	13074000	0	0	0	9928500	0	0	9598100	2464400	5.65458e+06	3015625	0.533306	#NAME?	-0.906964	#NAME?	0	0	0	0	0	0	0	0	0	2784400	7144100	0	0	0	0	0	0	0	5127300
Q4WI32;B0XUD3;A0A0J5PPY5	148;148;148	Q4WI32	1	2	S	S(1)RS(1)PEADNARD	S(98.68)RS(98.68)PEADNARD	1	2	-0.54303	127190000	0	127190000	0	3399400	11630000	0	0	0	14955000	0	4358700	17978000	10826000	4997400	8290675	1.659	#NAME?	0.730312	#NAME?	0	0	0	0	0	0	0	0	0	0	14955000	0	0	0	0	0	4358700	0	0
A0A0J5Q1R2;Q4WZG6;B0XVD0	1375;2034;1858	A0A0J5Q1R2	1	1	T	EMPT(1)PEPESDPALVALAGDR	EMPT(82.4)PEPES(-82.4)DPALVALAGDR	4	2	0.55311	29965000	29965000	0	0	0	0	1716600	1063400	729680	3131900	10668000	0	0	0	1106930	2667000	2.40937	#NAME?	1.26865	#NAME?	1716600	0	0	1063400	0	0	729680	0	0	3131900	0	0	10668000	0	0	0	0	0	0
Q4WVC5;B0Y107;A0A0J5PVX2	819;819;819	Q4WVC5	1	1	S	AVS(1)PAADGAR	AVS(101.35)PAADGAR	3	2	-1.2963	18335000	18335000	0	0	0	0	1529600	1896000	1682400	9180300	0	0	0	4046900	2.38138e+06	1011725	0.424848	#NAME?	-1.23498	#NAME?	1529600	0	0	1896000	0	0	1682400	0	0	9180300	0	0	0	0	0	0	0	0	0
Q4X181;B0XSC3;A0A0J5SVX3	80;80;80	Q4X181	1	1;3	S	RGS(1)S(1)GS(1)EAGDDGQQGDEVSVLSR	RGS(67.34)S(67.34)GS(67.34)EAGDDGQQGDEVS(-67.34)VLS(-67.34)R	6	3	0.091676	4865500	4865500	0	0	0	0	0	0	0	1697800	0	0	3167700	0	282967	791925	2.79865	#NAME?	1.48473	#NAME?	0	0	0	0	0	0	0	0	0	1697800	0	0	0	0	0	0	0	0	0
A0A0J5PUX9;Q4WX77;B0XYE1;A1D7J8	736;716;716;716	A0A0J5PUX9	1	1	S	GS(1)VDENAASR	GS(78.37)VDENAAS(-78.37)R	2	2	-0.10073	24059000	24059000	0	0	0	2398100	894510	1286900	1301700	2216900	0	0	4385900	4004600	1349685	2097625	1.55416	#NAME?	0.636134	#NAME?	894510	0	0	1286900	0	0	1301700	0	0	2216900	0	0	0	0	0	0	0	0	2398100
A1D2E3;A0A0J5Q181	144;153	A1D2E3	1	2;3	S	LAMEGS(1)AS(1)PNPSAQAESR	LAMEGS(98.15)AS(49.85)PNPS(-49.85)AQAES(-146.21)R	6	2	-0.79251	37180000	0	35447000	1733300	0	1733300	0	0	0	3551700	3826100	2737100	0	0	880833	1640800	1.86278	#NAME?	0.897458	#NAME?	0	0	0	0	0	0	0	0	0	0	3551700	0	0	3826100	0	0	2737100	0	0
A0A0J5Q5Y5;A1DDK6;Q4WVT4;B0Y1V2;A1CBQ7	1191;1357;1358;1358;1369	A0A0J5Q5Y5	1	1	S	FWDESVLEEDPGEVS(1)F	FWDES(-124.48)VLEEDPGEVS(124.48)F	15	2	1.0575	7031800	7031800	0	0	2459200	1183500	0	0	0	0	0	0	0	879480	607117	219870	0.362154	#NAME?	-1.46532	#NAME?	0	0	0	0	0	0	0	0	0	0	0	0	0	0	0	0	0	0	1183500
Q4WU54;B0Y3N0;A0A0J5PUV5	284;284;284	Q4WU54	1	1	S	DIMDVEGS(1)PGKK	DIMDVEGS(69.6)PGKK	8	2	-1.612	51910000	51910000	0	0	1546900	2159100	0	0	0	0	0	0	2647500	1870700	617667	1129550	1.82874	#NAME?	0.870848	#NAME?	0	0	0	0	0	0	0	0	0	0	0	0	0	0	0	0	0	0	2159100
Q4WJ64;A0A0J5PKU2;A1D3R8	326;326;329	Q4WJ64	1	1;2	S	S(1)AS(1)PAVELTQR	S(116.59)AS(103.77)PAVELT(-103.77)QR	1	2	1.1505	167710000	119120000	48598000	0	35508000	7677400	0	11587000	0	4297500	0	36666000	28028000	2593200	9.84498e+06	16821800	1.70867	#NAME?	0.772871	#NAME?	0	0	0	11587000	0	0	0	0	0	0	4297500	0	0	0	0	33843000	2823100	0	0
A0A0J5PDL6;Q4WNN3;B0Y5I0;A1CXY4	83;115;115;83	A0A0J5PDL6	1	1;2	S	AADFLS(1)DDES(1)EPEVVASEPK	AADFLS(183.04)DDES(126.85)EPEVVAS(-126.85)EPK	6	2	0.041019	924680000	21006000	903670000	0	99466000	106650000	0	4296900	5567700	69150000	85121000	60139000	76500000	42588000	4.75218e+07	66087000	1.39067	#NAME?	0.475778	#NAME?	0	0	0	888750	3408200	0	1079100	4488700	0	0	69150000	0	8317300	76803000	0	1974200	58165000	0	3349300
Q4WY22;B0XXJ9;A1D6S2	338;338;338	Q4WY22	1	1	S	NQPLLLS(1)PR	NQPLLLS(67.38)PR	7	2	3.9442	8877200	8877200	0	0	0	0	0	554870	0	2709000	0	0	2238600	1974300	543978	1053225	1.93615	#NAME?	0.953193	#NAME?	0	0	0	554870	0	0	0	0	0	2709000	0	0	0	0	0	0	0	0	0
Q4WTT9;O43121;B0Y3B6;A0A0J5PVF9	715;715;715;715	Q4WTT9	1	4	T	IKT(1)AVS(1)S(0.137)S(0.887)NS(0.976)LDAVDEK	IKT(117.62)AVS(37.98)S(-8.84)S(8.84)NS(15.51)LDAVDEK	3	2	-0.95951	20936000	0	0	20936000	0	8577000	0	0	0	0	0	0	3868200	8490600	1429500	3089700	2.16139	#NAME?	1.11196	#NAME?	0	0	0	0	0	0	0	0	0	0	0	0	0	0	0	0	0	0	0
A0A0J5PN77;Q4WCH4;B0YA22	73;73;117	A0A0J5PN77	1	1	S	LAAENDS(1)EAETER	LAAENDS(88.39)EAET(-88.39)ER	7	2	-0.44326	39056000	39056000	0	0	4005300	4686300	928030	603430	768460	8374600	3519800	0	8136000	7202200	3.22769e+06	4714500	1.46064	#NAME?	0.546604	#NAME?	928030	0	0	603430	0	0	768460	0	0	8374600	0	0	3519800	0	0	0	0	0	4686300
Q4WTV9;B0Y3D4;A0A0J5SP89;A1CZE3	157;157;157;157	Q4WTV9	1	2	S	PLAEEDEES(1)S(1)EEEEVK	PLAEEDEES(79.23)S(79.23)EEEEVK	9	2	1.2995	335260000	0	335260000	0	6653500	5868800	0	0	777710	14216000	0	8991100	12691000	6441100	4.586e+06	7030800	1.5331	#NAME?	0.616452	#NAME?	0	0	0	0	0	0	0	777710	0	0	14216000	0	0	0	0	0	8991100	0	0
Q4WTV9;B0Y3D4;A0A0J5SP89;A1CZE3	158;158;158;158	Q4WTV9	1	2	S	PLAEEDEES(1)S(1)EEEEVK	PLAEEDEES(79.23)S(79.23)EEEEVK	10	2	1.2995	335260000	0	335260000	0	6653500	5868800	0	0	777710	14216000	0	8991100	12691000	6441100	4.586e+06	7030800	1.5331	#NAME?	0.616452	#NAME?	0	0	0	0	0	0	0	777710	0	0	14216000	0	0	0	0	0	8991100	0	0
A0A0J5Q2C3;Q4WN71;B0Y7C7;A1DMD9	71;71;71;71	A0A0J5Q2C3	1	1;2	S	S(1)PNS(1)PIDGAAPPSR	S(111.71)PNS(100.65)PIDGAAPPS(-100.65)R	1	2	-0.21789	43091000	4235600	38855000	0	5402900	1447000	0	0	0	4750300	972080	0	2965100	0	1.93337e+06	984295	0.509109	#NAME?	-0.973953	#NAME?	0	0	0	0	0	0	0	0	0	1610800	3139500	0	972080	0	0	0	0	0	0
Q4WQH9;B0Y4P3;A0A0J5SXF7;A1CW55	51;51;51;51	Q4WQH9	1	1;2	S	TASDADDDAGS(1)NS(1)DIDR	T(-160.32)AS(-141.79)DADDDAGS(141.79)NS(169.09)DIDR	13	2	0.80295	18567000	18567000	0	0	2121100	0	0	0	0	5302500	5951800	0	3316400	0	1.23727e+06	2317050	1.87272	#NAME?	0.905133	#NAME?	0	0	0	0	0	0	0	0	0	5302500	0	0	5951800	0	0	0	0	0	0
Q4WI32;B0XUD3;A0A0J5PPY5	150;150;150	Q4WI32	1	1;2	S	S(1)RS(1)PEADNARD	S(98.68)RS(98.68)PEADNARD	3	2	-0.54303	127910000	719580	127190000	0	3399400	11630000	0	0	0	15675000	0	4358700	17978000	10826000	5117400	8290675	1.6201	#NAME?	0.696079	#NAME?	0	0	0	0	0	0	0	0	0	719580	14955000	0	0	0	0	0	4358700	0	0
A1DNV5;Q4WLU4;B0Y8R7;A0A0J5Q6V3	3;3;3;3	A1DNV5	1	1;2	S	PS(1)DS(1)FDTDYAQR	PS(89.23)DS(37.69)FDT(-37.69)DY(-80.35)AQR	2	2	0.34512	138630000	135720000	2904100	0	21859000	16283000	1594300	1121600	1339300	18875000	42020000	0	16615000	6174700	10178700	16202425	1.5918	#NAME?	0.670656	#NAME?	1594300	0	0	1121600	0	0	1339300	0	0	17561000	1314500	0	42020000	0	0	0	0	0	14693000
A0A0J5PE52;Q4WP96;B0Y643	64;64;64	A0A0J5PE52	1	1	S	EGS(1)EDDVKEDIDADEADAGGER	EGS(73.29)EDDVKEDIDADEADAGGER	3	3	0.71857	71829000	71829000	0	0	3053700	4770200	4246400	0	4677000	2580000	0	0	5615600	3426900	3.22122e+06	2260625	0.701792	#NAME?	-0.510884	#NAME?	4246400	0	0	0	0	0	4677000	0	0	2580000	0	0	0	0	0	0	0	0	4770200
Q4WEX5;B0XZA9;A1DKP5;A0A0J5PVS5;A1CC45	510;510;510;510;513	Q4WEX5;A1CC45	1	1;2;3	S	LGS(1)PNVSDASGTDTSR	LGS(107.73)PNVS(-107.73)DAS(-145.3)GT(-187.51)DT(-227.99)S(-237.88)R	3	2	-0.24856	36059000	28018000	5986400	2054500	3949000	6359800	0	0	0	11109000	0	0	2067200	5435800	3.56963e+06	1875750	0.525474	#NAME?	-0.928308	#NAME?	0	0	0	0	0	0	0	0	0	7190000	3919200	0	0	0	0	0	0	0	6359800
Q4WMH1;B0Y837;A0A0J5Q352;A1DN45;A1CTH0	557;557;645;645;666	Q4WMH1	1	2;3	S	GYQS(1)GGAS(1)DS(1)EGGR	GY(-35.52)QS(35.52)GGAS(71.44)DS(99.76)EGGR	10	2	-1.2637	17224000	0	17224000	0	0	4109800	0	0	0	1058300	0	940700	6504200	0	861350	1861225	2.16082	#NAME?	1.11158	#NAME?	0	0	0	0	0	0	0	0	0	0	1058300	0	0	0	0	0	940700	0	0
Q4WG55;B0YC92;A0A0J5PL26	307;307;307	Q4WG55	1	1;2	T	RDS(1)T(1)PIEDEDAK	RDS(146.1)T(146.1)PIEDEDAK	4	2	0.22174	18702000	14768000	3934300	0	0	0	0	0	0	6920200	2412500	2785500	3591900	0	1.15337e+06	2197475	1.90527	#NAME?	0.929996	#NAME?	0	0	0	0	0	0	0	0	0	5756900	1163200	0	2412500	0	0	2785500	0	0	0
A0A0J5PZD6;Q4WSY9;B0XQN5;A1D2W3;Q5BE66;A0A1U8QLR0	34;34;34;34;33;33	A0A0J5PZD6;Q5BE66	1	1	S	FDDS(1)EDEFQAGR	FDDS(169.58)EDEFQAGR	4	2	-1.352	455950000	455950000	0	0	32279000	57193000	6221700	3117200	4294200	40315000	79408000	1434500	34376000	26418000	23903350	35409125	1.48135	#NAME?	0.566908	#NAME?	6221700	0	0	3117200	0	0	4294200	0	0	40315000	0	0	79408000	0	0	1434500	0	0	57193000
Q4WND3;B0Y762;A0A0J5Q5B6	12;12;12	Q4WND3	1	1;2	S	WDDEEDS(1)S(1)PPPPPPVVAR	WDDEEDS(119.4)S(119.4)PPPPPPVVAR	7	2	3.2219	523820000	442380000	81444000	0	95370000	35271000	0	0	0	5100400	41636000	21375000	36052000	44374000	2.26236e+07	35859250	1.58504	#NAME?	0.664519	#NAME?	0	0	0	0	0	0	0	0	0	0	5100400	0	38547000	3088600	0	19915000	1460300	0	29811000
Q4WRD2;B0XNY3;A0A0J5SF82;A1D198	461;461;461;461	Q4WRD2	1	1;2	T	SVEMNGEIS(1)T(1)EDEAVQK	S(-151.73)VEMNGEIS(153.28)T(151.73)EDEAVQK	10	2	-0.78912	26528000	2745700	23782000	0	0	0	1362500	2097700	2275700	0	2712800	0	1370900	1624800	955983	1427125	1.49283	#NAME?	0.578054	#NAME?	0	1362500	0	1096200	1001500	0	844670	1431000	0	0	0	0	0	2712800	0	0	0	0	0
Q4WCJ3;B0YA41;A0A0J5PK12	194;194;194	Q4WCJ3	1	2	S	GLEEDQS(1)DS(1)EVPR	GLEEDQS(118.52)DS(118.52)EVPR	9	2	3.9633	11511000	0	11511000	0	4082500	0	0	0	0	0	0	0	2989000	2474500	680417	1365875	2.00741	#NAME?	1.00534	#NAME?	0	0	0	0	0	0	0	0	0	0	0	0	0	0	0	0	0	0	0
B0XXX4;A4D9E4;A1D740;A0A0J5PUH5	16;16;16;16	B0XXX4	1	2;3	S	LQFS(1)DDDS(1)DDLWNS(0.996)PS(0.004)K	LQFS(206.43)DDDS(151.58)DDLWNS(23.69)PS(-23.69)K	4	2	-0.03126	49455000	0	49455000	0	10263000	5314600	0	0	0	0	2306400	0	12358000	3619300	2.59627e+06	4570925	1.76058	#NAME?	0.816048	#NAME?	0	0	0	0	0	0	0	0	0	0	0	0	0	2306400	0	0	0	0	0
B0XXX4;A4D9E4;A1D740;A0A0J5PUH5	20;20;20;20	B0XXX4	1	2;3	S	LQFS(1)DDDS(1)DDLWNS(0.996)PS(0.004)K	LQFS(206.43)DDDS(151.58)DDLWNS(23.69)PS(-23.69)K	8	2	-0.03126	49455000	0	49455000	0	10263000	5314600	0	0	0	0	2306400	0	12358000	3619300	2.59627e+06	4570925	1.76058	#NAME?	0.816048	#NAME?	0	0	0	0	0	0	0	0	0	0	0	0	0	2306400	0	0	0	0	0
A0A0J5PDL6;Q4WNN3;B0Y5I0;A1CXY4	87;119;119;87	A0A0J5PDL6	1	1;2	S	AADFLS(1)DDES(1)EPEVVASEPK	AADFLS(253.25)DDES(169.75)EPEVVAS(-169.75)EPK	10	2	-0.28423	904110000	444610	903670000	0	97116000	103300000	0	3408200	4933300	69150000	76803000	58165000	73452000	42588000	4.63179e+07	62752000	1.35481	#NAME?	0.438091	#NAME?	0	0	0	0	3408200	0	444610	4488700	0	0	69150000	0	0	76803000	0	0	58165000	0	0
B0Y7S6;A0A0J5Q2R8;A1DMT6;Q4WMS5;A1CTM1	205;205;200;205;205	B0Y7S6	1	1	S	S(1)PLGLQSTLR	S(71.77)PLGLQS(-71.77)T(-87.99)LR	1	2	-0.85434	19872000	19872000	0	0	0	0	0	1320200	1135900	13851000	0	3564800	0	0	2717850	891200	0.327906	#NAME?	-1.60864	#NAME?	0	0	0	1320200	0	0	1135900	0	0	13851000	0	0	0	0	0	3564800	0	0	0
A0A0J5SDL4;Q4WQ77;B0Y713	14;14;14	A0A0J5SDL4	1	1	S	MEESAESANGPGES(1)PK	MEES(-200.19)AES(-137.66)ANGPGES(137.66)PK	14	2	0.23346	16642000	16642000	0	0	0	0	0	0	0	1564400	0	1588500	566230	0	260733	538682	2.06603	#NAME?	1.04686	#NAME?	0	0	0	0	0	0	0	0	0	1564400	0	0	0	0	0	1588500	0	0	0
A0A0J5Q522;Q4WS22;B0XMQ8;Q6MY61;A1D1Y8;A1CP34	256;265;265;265;256;257	A0A0J5Q522	1	1;2	S	S(1)LS(1)PIWR	S(76.1)LS(76.1)PIWR	3	2	-0.31203	28451000	16011000	12440000	0	5138500	1823200	0	0	0	3331500	5973000	0	4090300	745080	1.71553e+06	2702095	1.57508	#NAME?	0.655421	#NAME?	0	0	0	0	0	0	0	0	0	3331500	0	0	5973000	0	0	0	0	0	0
Q4WHC9;B0XVV3;A1DG03;A0A0J5PRN5;A1C600	211;211;211;211;211	Q4WHC9	1	1	S	PFEDDLLS(1)DAGK	PFEDDLLS(179.56)DAGK	8	2	-0.01675	235890000	235890000	0	0	20318000	16377000	1620000	1223400	704900	21935000	19085000	4296600	22354000	11062000	10363050	14199400	1.3702	#NAME?	0.454381	#NAME?	1620000	0	0	1223400	0	0	704900	0	0	21935000	0	0	19085000	0	0	4296600	0	0	16377000
A0A0J5Q0Q4;Q6MYA6;E9R5L0;B0XRP1;A1D228	251;251;251;251;251	A0A0J5Q0Q4	1	1	S	ILMMAENGS(1)DDEGEGK	ILMMAENGS(230.48)DDEGEGK	9	2	-0.92273	90713000	90713000	0	0	0	0	358750	570300	0	5183300	9394900	0	0	0	1018725	2348725	2.30555	#NAME?	1.20511	#NAME?	358750	0	0	570300	0	0	0	0	0	5183300	0	0	9394900	0	0	0	0	0	0
A0A0J5PZD6;Q4WSY9;B0XQN5	541;542;542	A0A0J5PZD6	1	1	T	GEGAGT(1)DDDEYYDMVAAR	GEGAGT(162.82)DDDEY(-162.82)Y(-180.86)DMVAAR	6	2	1.0884	72696000	72696000	0	0	20133000	0	0	0	0	0	1715800	0	19137000	5894500	3355500	6686825	1.9928	#NAME?	0.994794	#NAME?	0	0	0	0	0	0	0	0	0	0	0	0	1715800	0	0	0	0	0	0
A0A0J5Q143;Q4X0A7;B0XTS3;A1DHW7;A1C7E2	536;541;541;524;331	A0A0J5Q143	1	1;2;4	S	ILGGLGS(0.99)AT(0.013)AS(0.996)AAIT(1)PAAS(1)R	ILGGLGS(20.05)AT(-20.05)AS(24.28)AAIT(75.18)PAAS(107.07)R	19	2	-0.71147	7656300	622860	5506100	1527400	1527400	0	0	873590	622860	0	4144600	0	0	0	503975	1036150	2.05596	#NAME?	1.03981	#NAME?	0	0	0	0	873590	0	622860	0	0	0	0	0	0	4144600	0	0	0	0	0
Q4WK23;B0XNB5;A0A0J5PL63;A1D4M1	120;120;120;121	Q4WK23	1	1	S	ATPPAPAS(1)VEGDGEIR	AT(-72.9)PPAPAS(72.9)VEGDGEIR	8	2	0.47732	118960000	118960000	0	0	12515000	7080200	3868900	2440700	2133700	10695000	7903200	9883600	7334200	6313900	6.45558e+06	7858725	1.21735	#NAME?	0.283748	#NAME?	3868900	0	0	2440700	0	0	2133700	0	0	10695000	0	0	7903200	0	0	9883600	0	0	7080200
Q4WUF9;B0Y3Y5;A0A0J5SPP7	199;199;250	Q4WUF9	1	2;3	S	S(1)LS(1)PGS(1)ENGDVEGGAR	S(132.67)LS(132.67)PGS(132.67)ENGDVEGGAR	1	2	-3.7344	27717000	0	27717000	0	15159000	0	0	0	0	4349900	0	0	5130700	0	3.25148e+06	1282675	0.394489	#NAME?	-1.34194	#NAME?	0	0	0	0	0	0	0	0	0	0	4349900	0	0	0	0	0	0	0	0
B0XRD6;A0A0J5PPH1;Q4WKQ0;A1D589	317;317;317;317	B0XRD6	1	2;3	S	IGS(1)ES(1)PLS(1)PR	IGS(94.55)ES(94.55)PLS(94.55)PR	3	2	-1.094	15476000	0	2124000	13352000	4820100	6998100	0	0	0	0	0	0	0	3657700	1969700	914425	0.464246	#NAME?	-1.10704	#NAME?	0	0	0	0	0	0	0	0	0	0	0	0	0	0	0	0	0	0	0
Q4WXP7;B0XXX6;A0A0J5PUP0	540;540;520	Q4WXP7	1	1	S	QVES(1)PEPADPR	QVES(105.4)PEPADPR	4	2	0.55503	53616000	53616000	0	0	0	0	2502200	436370	1740700	9977700	20444000	0	0	0	2.44283e+06	5111000	2.09225	#NAME?	1.06505	#NAME?	2502200	0	0	436370	0	0	1740700	0	0	9977700	0	0	20444000	0	0	0	0	0	0
Q4WSM6;B0XQZ8;A0A0J5PWD2;A1D2J3	172;172;172;172	Q4WSM6	1	1	T	DAT(1)PEDEELLDPATR	DAT(204.8)PEDEELLDPAT(-204.8)R	3	2	-0.069007	293840000	293840000	0	0	15211000	6852300	13899000	8692500	5356400	41232000	47963000	21900000	14165000	1355300	15207200	21345825	1.40367	#NAME?	0.489199	#NAME?	13899000	0	0	8692500	0	0	5356400	0	0	41232000	0	0	47963000	0	0	21900000	0	0	6852300
Q4WHB4;B0XVW9;A1DG18;A0A0J5PNF3;Q5AW79;A0A1U8QT13;A1C5Y4	84;84;84;84;87;87;83	Q4WHB4	1	1	S	VLS(1)EEDPGYIAAK	VLS(91.98)EEDPGY(-91.98)IAAK	3	2	-0.37856	15385000	15385000	0	0	0	3577400	0	0	0	3053200	0	2043800	5626900	0	1105100	1917675	1.7353	#NAME?	0.795181	#NAME?	0	0	0	0	0	0	0	0	0	3053200	0	0	0	0	0	2043800	0	0	3577400
Q4WHX6;B0XUQ7;A0A0J5SKJ3	135;135;135	Q4WHX6	1	1	S	ILVES(1)DDEADTDLR	ILVES(107.67)DDEADT(-107.67)DLR	5	2	-0.93002	42089000	42089000	0	0	5272600	4907200	1631200	0	0	5838600	12835000	0	5515200	0	2941600	4587550	1.55954	#NAME?	0.641123	#NAME?	1631200	0	0	0	0	0	0	0	0	5838600	0	0	12835000	0	0	0	0	0	4907200
A0A0J5PHT5;Q4WAQ0;B0YC23	10;10;10	A0A0J5PHT5	1	1;2	S	TVDAMDVDS(1)S(1)PAPAAVAEPER	T(-116.53)VDAMDVDS(116.53)S(120.93)PAPAAVAEPER	9	2	-0.31067	182960000	2338500	180620000	0	2948400	2518300	0	0	0	13696000	10436000	7489700	2642100	0	3.19378e+06	5141950	1.60999	#NAME?	0.687049	#NAME?	0	0	0	0	0	0	0	0	0	0	13696000	0	0	10436000	0	0	7489700	0	0
Q4WXX2;A0A0J5PYG6;A1D6W8;A1CKK3	456;456;456;456	Q4WXX2	1	1	S	MQLAELDGAEES(1)DDEPIMSSR	MQLAELDGAEES(82.85)DDEPIMS(-82.85)S(-82.85)R	12	2	-0.7552	36563000	36563000	0	0	9316700	6325000	0	0	0	0	2334900	0	2912200	0	2606950	1311775	0.503184	#NAME?	-0.990843	#NAME?	0	0	0	0	0	0	0	0	0	0	0	0	2334900	0	0	0	0	0	6325000
Q4X1M0;B0XRZ3;A1DGN8;A1CT03	570;570;570;575	Q4X1M0	1	1	S	APAS(1)PAR	APAS(85.36)PAR	4	2	-1.5102	116640000	116640000	0	0	0	7300500	0	0	4265200	53121000	6321400	0	6567500	5153700	1.07811e+07	4510650	0.418384	#NAME?	-1.2571	#NAME?	0	0	0	0	0	0	4265200	0	0	53121000	0	0	6321400	0	0	0	0	0	7300500
A1CYN1;B0XTK4;A0A0J5SX54	1071;1093;1093	A1CYN1	1	1	S	VQS(1)PAAEANGTK	VQS(72.23)PAAEANGT(-72.23)K	3	2	0.94106	3031300	3031300	0	0	0	1205600	0	0	0	0	0	1825800	0	0	200933	456450	2.27165	#NAME?	1.18374	#NAME?	0	0	0	0	0	0	0	0	0	0	0	0	0	0	0	1825800	0	0	1205600
Q4WCF0;B0Y9Z8;A0A0J5PN44	179;179;179	Q4WCF0	1	1	S	MS(1)MDDDLSSVR	MS(95.14)MDDDLS(-95.14)S(-131.97)VR	2	2	-0.23041	18389000	18389000	0	0	0	0	0	0	0	4327700	2684500	2719700	0	0	721283	1351050	1.87312	#NAME?	0.905443	#NAME?	0	0	0	0	0	0	0	0	0	4327700	0	0	2684500	0	0	2719700	0	0	0
Q4WZK4;B0XV92;A0A0J5PXS0;A1DIM5	429;429;429;430	Q4WZK4	1	1	S	S(1)LEDDEEVESIPR	S(122.61)LEDDEEVES(-122.61)IPR	1	2	1.7307	8066600	8066600	0	0	1781000	0	0	775590	199920	3148500	0	2161600	0	0	984168	540400	0.549093	#NAME?	-0.864877	#NAME?	0	0	0	775590	0	0	199920	0	0	3148500	0	0	0	0	0	2161600	0	0	0
B0XTC4;A0A0J5PYK3;A4D9A1	236;236;236	B0XTC4	1	1;2;3	T	RRET(1)GESVSNAMS(0.994)PT(0.004)T(0.002)SGSR	RRET(83.34)GES(-77.61)VS(-61.25)NAMS(24.05)PT(-24.05)T(-27.93)S(-36.83)GS(-56.71)R	4	3	-1.7605	360200000	587510	319590000	40019000	36154000	33817000	0	0	0	587510	16715000	2536900	27217000	23217000	1.17598e+07	17421475	1.48145	#NAME?	0.567009	#NAME?	0	0	0	0	0	0	0	0	0	587510	0	0	0	16715000	0	0	2536900	0	0
A0A0J5Q143;Q4X0A7;B0XTS3;A1DHW7	1666;1693;1693;1657	A0A0J5Q143	1	1	S	VNDDDQIVS(1)D	VNDDDQIVS(119.03)D	9	2	0.34103	51842000	51842000	0	0	13691000	0	1787400	1412600	908050	8870900	0	6873700	9654400	8644000	4.44499e+06	6293025	1.41576	#NAME?	0.501573	#NAME?	1787400	0	0	1412600	0	0	908050	0	0	8870900	0	0	0	0	0	6873700	0	0	0
A4DA62;B0YEN0	251;259	A4DA62	1	1	S	AHS(1)PDVDDW	AHS(81.3)PDVDDW	3	2	2.7747	5346300000	5346300000	0	0	888780000	64986000	0	2796300	3399200	475980000	884390000	94247000	459030000	57372000	2.39324e+08	373759750	1.56173	#NAME?	0.643149	#NAME?	0	0	0	2796300	0	0	3399200	0	0	475980000	0	0	884390000	0	0	94247000	0	0	64986000
A0A0J5Q5F5;Q8TFX4;E9QVR0;B0XR81	630;633;633;633	A0A0J5Q5F5	1	1	S	RES(1)GDFEPPNAK	RES(102.15)GDFEPPNAK	3	2	1.0195	33781000	33781000	0	0	4143700	3041500	0	0	0	5070500	0	0	6887600	5395800	2.04262e+06	3070850	1.50339	#NAME?	0.58822	#NAME?	0	0	0	0	0	0	0	0	0	5070500	0	0	0	0	0	0	0	0	3041500
A0A0J5PZT8;B0XT61;Q4WIQ1;A1CYF0	636;661;666;636	A0A0J5PZT8	1	1	S	S(1)NEQIGLGLASPPLSASNPSAER	S(104.68)NEQIGLGLAS(-104.68)PPLS(-142.15)AS(-145.68)NPS(-154.7)AER	1	2	0.45109	29749000	29749000	0	0	0	0	0	0	0	4606500	6686500	0	0	0	767750	1671625	2.1773	#NAME?	1.12254	#NAME?	0	0	0	0	0	0	0	0	0	4606500	0	0	6686500	0	0	0	0	0	0
A0A0J5PKR9;A1D481;B0XP40;Q4WJM2	132;67;67;67	A0A0J5PKR9;B0XP40	1	1	S	EVDSASGEGDGPPS(1)PK	EVDS(-120.57)AS(-95.84)GEGDGPPS(95.84)PK	14	2	0.65764	13209000	13209000	0	0	0	0	0	0	0	4021000	5826600	0	0	0	670167	1456650	2.17356	#NAME?	1.12006	#NAME?	0	0	0	0	0	0	0	0	0	4021000	0	0	5826600	0	0	0	0	0	0
Q4WRZ0;B0XMT9;A0A0J5Q0N2;A1D1V6	384;384;384;383	Q4WRZ0	1	2;3	T	AKS(1)DVQPGPPT(1)PPQS(0.999)PT(0.001)QDSTPGEQTR	AKS(127.36)DVQPGPPT(88.5)PPQS(29.57)PT(-29.57)QDS(-47.1)T(-46.42)PGEQT(-59.65)R	11	3	-0.66936	69854000	0	29250000	40604000	10735000	11228000	0	0	0	9474500	0	0	13382000	17913000	5.23958e+06	7823750	1.4932	#NAME?	0.578408	#NAME?	0	0	0	0	0	0	0	0	0	0	4921500	4553000	0	0	0	0	0	0	0
Q6MYH9;E9R6J7;B0XR95;A0A0J5Q5E1	10;10;10;10	Q6MYH9	1	1;3	S	AT(1)S(1)DLVDHS(1)PR	AT(58.49)S(58.49)DLVDHS(58.49)PR	9	2	0.73316	17050000	15584000	0	1466500	2271300	1466500	0	0	0	4333800	0	4708800	0	3554600	1.34527e+06	2065850	1.53564	#NAME?	0.618843	#NAME?	0	0	0	0	0	0	0	0	0	4333800	0	0	0	0	0	4708800	0	0	0
Q4WEN7;A1CZV2;A0A0J5PR03;B0Y2X2	119;119;119;119	Q4WEN7	1	1	S	LGS(1)VDADGMSVR	LGS(109.34)VDADGMS(-109.34)VR	3	2	-0.41452	14207000	14207000	0	0	4144300	1977800	0	0	0	0	1487100	0	3323500	1532200	1020350	1585700	1.55407	#NAME?	0.636056	#NAME?	0	0	0	0	0	0	0	0	0	0	0	0	1487100	0	0	0	0	0	1977800
B0XRD6;A0A0J5PPH1;Q4WKQ0;A1D589	322;322;322;322	B0XRD6	1	2;3	S	IGS(1)ES(1)PLS(1)PR	IGS(94.55)ES(94.55)PLS(94.55)PR	8	2	-1.094	14665000	0	1313000	13352000	4009100	6998100	0	0	0	0	0	0	0	3657700	1.83453e+06	914425	0.498451	#NAME?	-1.00448	#NAME?	0	0	0	0	0	0	0	0	0	0	0	0	0	0	0	0	0	0	0
Q4X1D2;B0XS74;A0A0J5Q251;Q5B0H6	39;39;39;39	Q4X1D2	1	1	S	EQVNFDDGMS(1)ELDR	EQVNFDDGMS(103.77)ELDR	10	2	4.24	1244300000	1244300000	0	0	12308000	6124700	7556700	0	7366500	51440000	66242000	0	17557000	5798300	14132650	22399325	1.58493	#NAME?	0.664423	#NAME?	7556700	0	0	0	0	0	7366500	0	0	51440000	0	0	66242000	0	0	0	0	0	6124700
O43102;B0Y381;A0A0J5PUE2;A1CZJ6	433;433;433;433	O43102	1	2;3	S	EDVAAALTTEQDEAPS(1)S(1)PQS(1)K	EDVAAALT(-113.61)T(-97.99)EQDEAPS(97.99)S(105.29)PQS(113.32)K	20	2	0.27067	412460000	0	99776000	312690000	100810000	58921000	1155700	0	820020	16009000	2478800	14393000	120980000	45090000	2.96193e+07	45735450	1.54411	#NAME?	0.626776	#NAME?	0	1155700	0	0	0	0	0	820020	0	0	12839000	3170100	0	0	2478800	0	5325400	9067500	0
A0A0J5SHZ7;B0YA06;Q4WCF8	383;377;377	A0A0J5SHZ7	1	1	S	GGVS(1)DEGEEDTGAAPKEPEK	GGVS(175.05)DEGEEDT(-175.05)GAAPKEPEK	4	2	0.11964	370240000	370240000	0	0	36822000	40653000	4154000	2504500	2610200	28287000	0	0	50837000	59436000	1.91718e+07	27568250	1.43796	#NAME?	0.524023	#NAME?	4154000	0	0	2504500	0	0	2610200	0	0	28287000	0	0	0	0	0	0	0	0	40653000
B0XRD6;A0A0J5PPH1;Q4WKQ0;A1D589	319;319;319;319	B0XRD6	1	2;3	S	IGS(1)ES(1)PLS(1)PR	IGS(94.55)ES(94.55)PLS(94.55)PR	5	2	-1.094	14163000	0	811000	13352000	4820100	5685100	0	0	0	0	0	0	0	3657700	1.75087e+06	914425	0.52227	#NAME?	-0.937132	#NAME?	0	0	0	0	0	0	0	0	0	0	0	0	0	0	0	0	0	0	0
A0A0J5SKC6;Q4WI30;B0XUD5;A1CEX9;Q5B4M8;A1CZ25;C8V8D1	91;40;40;40;65;65;91	A0A0J5SKC6	1	1	S	RNS(1)ADLER	RNS(85.92)ADLER	3	2	-1.8398	79293000	79293000	0	0	1603700	0	0	3561400	4105900	20491000	16701000	0	6330800	7067600	4.96033e+06	7524850	1.517	#NAME?	0.601226	#NAME?	0	0	0	3561400	0	0	4105900	0	0	20491000	0	0	16701000	0	0	0	0	0	0
A0A0J5Q5Y6;B0Y7S0;Q4WMT1;A1DMT0	929;919;919;929	A0A0J5Q5Y6	1	1	S	NISEISLGS(1)PLPK	NIS(-103.5)EIS(-70.25)LGS(70.25)PLPK	9	2	-0.3076	8402800	8402800	0	0	0	0	0	0	319850	3243300	4839700	0	0	0	593858	1209925	2.0374	#NAME?	1.02673	#NAME?	0	0	0	0	0	0	319850	0	0	3243300	0	0	4839700	0	0	0	0	0	0
A1D4R5	2	A1D4R5	1	3	S	S(1)S(1)S(1)EDDTPLVR	S(65.01)S(72.03)S(65.63)EDDT(-65.01)PLVR	1	2	0.6344	24655000	0	0	24655000	8051200	10159000	0	0	0	0	0	0	6445200	0	3.03503e+06	1611300	0.5309	#NAME?	-0.913487	#NAME?	0	0	0	0	0	0	0	0	0	0	0	0	0	0	0	0	0	0	0
A1D4R5	3	A1D4R5	1	3	S	S(1)S(1)S(1)EDDTPLVR	S(65.01)S(72.03)S(65.63)EDDT(-65.01)PLVR	2	2	0.6344	24655000	0	0	24655000	8051200	10159000	0	0	0	0	0	0	6445200	0	3.03503e+06	1611300	0.5309	#NAME?	-0.913487	#NAME?	0	0	0	0	0	0	0	0	0	0	0	0	0	0	0	0	0	0	0
A1D4R5	4	A1D4R5	1	1;3	S	S(1)S(1)S(1)EDDTPLVR	S(65.01)S(72.03)S(65.63)EDDT(-65.01)PLVR	3	2	0.6344	24655000	0	0	24655000	8051200	10159000	0	0	0	0	0	0	6445200	0	3.03503e+06	1611300	0.5309	#NAME?	-0.913487	#NAME?	0	0	0	0	0	0	0	0	0	0	0	0	0	0	0	0	0	0	0
Q4WSI0;A0A0J5Q188;B0XR42;A1D2F3	814;829;877;877	Q4WSI0	1	1	S	KNS(1)NESIPR	KNS(66.38)NES(-66.38)IPR	3	2	-0.76858	21004000	21004000	0	0	0	2002800	0	770460	593390	6218500	0	4281500	2826000	2199000	1597525	2326625	1.45639	#NAME?	0.5424	#NAME?	0	0	0	770460	0	0	593390	0	0	6218500	0	0	0	0	0	4281500	0	0	2002800
Q4WT20;B0XQK4;A0A0J5STK6	8;8;8	Q4WT20	1	1;2	S	ADNGT(1)PS(1)EAPAPPPVEHLNIK	ADNGT(40.1)PS(40.1)EAPAPPPVEHLNIK	7	3	2.8726	109880000	48387000	61488000	0	24309000	0	1526600	974360	0	20171000	0	0	57934000	0	7830160	14483500	1.84971	#NAME?	0.887297	#NAME?	1526600	0	0	974360	0	0	0	0	0	0	20171000	0	0	0	0	0	0	0	0
A0A0J5Q2E5	296	A0A0J5Q2E5	1	1	S	EKEDALFTPEIQNQS(1)AEAVK	EKEDALFT(-83.95)PEIQNQS(83.95)AEAVK	15	3	0.13921	7682800	7682800	0	0	2721200	1545500	0	0	0	0	0	0	0	1484100	711117	371025	0.52175	#NAME?	-0.93857	#NAME?	0	0	0	0	0	0	0	0	0	0	0	0	0	0	0	0	0	0	1545500
A0A0J5PN77;Q4WCH4;B0YA22;A1DB51;A1C3Y1	83;83;127;83;83	A0A0J5PN77	1	1	S	IEDS(1)PNHFR	IEDS(81.52)PNHFR	4	2	1.6499	7617900	7617900	0	0	0	879980	0	0	0	5009400	0	0	1728500	0	981563	432125	0.440242	#NAME?	-1.18363	#NAME?	0	0	0	0	0	0	0	0	0	5009400	0	0	0	0	0	0	0	0	879980
A0A0J5Q3X7;Q4WLK0;B0XLY9	875;890;890	A0A0J5Q3X7	1	1	S	KAEEFDS(1)EEEDEAEWER	KAEEFDS(64.35)EEEDEAEWER	7	2	1.2368	86658000	86658000	0	0	19453000	15149000	0	0	0	0	5451400	0	22383000	7353000	5767000	8796850	1.52538	#NAME?	0.609166	#NAME?	0	0	0	0	0	0	0	0	0	0	0	0	5451400	0	0	0	0	0	15149000
A0A0J5PWS2;Q4WTI5;B0XQ40;A1D3F7;A1CQJ1	368;369;369;369;369	A0A0J5PWS2	1	1	T	GEIYT(1)DDEEDYDR	GEIY(-81.45)T(81.45)DDEEDY(-115.9)DR	5	2	0.17207	36609000	36609000	0	0	5381000	6055100	0	0	0	0	0	0	5994900	5595700	1.90602e+06	2897650	1.52026	#NAME?	0.604323	#NAME?	0	0	0	0	0	0	0	0	0	0	0	0	0	0	0	0	0	0	6055100
Q4WPT8;A0A0J5PEF0	42;42	Q4WPT8	1	1;2	S	EGS(1)AS(1)EEDAGSTLESR	EGS(179.7)AS(153.96)EEDAGS(-153.96)T(-176.16)LES(-220.08)R	3	2	3.3305	74953000	21357000	53596000	0	14936000	11625000	0	0	1863600	7485700	10426000	6534900	7662400	5801700	5985050	7606250	1.27087	#NAME?	0.345822	#NAME?	0	0	0	0	0	0	1863600	0	0	7485700	0	0	0	10426000	0	0	6534900	0	2796900
Q4WS70;B0XRN3;A1D239;A0A0J5Q0W3;Q8TFY7	587;587;587;587;587	Q4WS70	1	1	S	VVS(1)YEGNPYDIDR	VVS(63.76)Y(-63.76)EGNPY(-102.02)DIDR	3	2	-4.3984	10529000	10529000	0	0	2122200	2370100	0	0	0	0	0	0	2849900	1702600	748717	1138125	1.5201	#NAME?	0.604167	#NAME?	0	0	0	0	0	0	0	0	0	0	0	0	0	0	0	0	0	0	2370100
Q4WJ67;B0XPS6;A0A0J5PKB7	751;751;751	Q4WJ67	1	1	S	ANS(1)AGEQVDLLNPVEDSQNR	ANS(129.49)AGEQVDLLNPVEDS(-129.49)QNR	3	2	-2.2076	3595200	3595200	0	0	1044200	1579500	0	0	0	0	0	0	0	971510	437283	242878	0.555424	#NAME?	-0.84834	#NAME?	0	0	0	0	0	0	0	0	0	0	0	0	0	0	0	0	0	0	1579500
Q4WWZ0;B0XYN3;A0A0J5PV74	139;139;111	Q4WWZ0	1	1	S	S(1)MDQVTTLGVGPAGSR	S(89.72)MDQVT(-89.72)T(-100.68)LGVGPAGS(-215.17)R	1	2	-0.94461	22407000	22407000	0	0	0	0	0	469930	0	5100000	7014300	0	0	0	928322	1753575	1.88897	#NAME?	0.917602	#NAME?	0	0	0	469930	0	0	0	0	0	5100000	0	0	7014300	0	0	0	0	0	0
A0A0J5SVY5;Q4X197;B0XSA6	81;81;81	A0A0J5SVY5	1	2	S	VADYNS(1)ES(1)DDEELPGR	VADY(-78.87)NS(78.87)ES(107.99)DDEELPGR	6	2	0.23829	239500000	0	239500000	0	28851000	35221000	0	0	0	14789000	24579000	10829000	21384000	11748000	13143500	17135000	1.30369	#NAME?	0.382597	#NAME?	0	0	0	0	0	0	0	0	0	0	14789000	0	0	24579000	0	0	10829000	0	0
A0A0J5SVY5;Q4X197;B0XSA6	83;83;83	A0A0J5SVY5	1	2	S	VADYNS(1)ES(1)DDEELPGR	VADY(-77.78)NS(77.78)ES(116.11)DDEELPGR	8	2	1.8937	239500000	0	239500000	0	28851000	35221000	0	0	0	14789000	24579000	10829000	21384000	11748000	13143500	17135000	1.30369	#NAME?	0.382597	#NAME?	0	0	0	0	0	0	0	0	0	0	14789000	0	0	24579000	0	0	10829000	0	0
B0XUX4;A0A0J5Q205	8;8	B0XUX4	1	2;3	S	MENES(1)PLS(1)S(1)PEPGLTDLDSPQASIR	MENES(76.76)PLS(63.69)S(58.96)PEPGLT(-58.96)DLDS(-115.45)PQAS(-139.9)IR	8	3	-0.34469	30242000	0	1564200	28678000	18286000	4192300	0	0	0	0	0	0	5450000	2313300	3.74638e+06	1940825	0.518053	#NAME?	-0.948828	#NAME?	0	0	0	0	0	0	0	0	0	0	0	0	0	0	0	0	0	0	0
A0A0J5PPG1;Q4WJF2;B0XPI2	9;9;9	A0A0J5PPG1	1	1	S	QQS(1)AEPSAMIPSSADR	QQS(114.23)AEPS(-114.23)AMIPS(-218.58)S(-232.12)ADR	3	2	0.1163	764920000	764920000	0	0	4385000	7421700	9563100	5151800	3585300	49302000	35012000	25479000	7497900	4921200	1.32348e+07	18227525	1.37724	#NAME?	0.46178	#NAME?	9563100	0	0	5151800	0	0	3585300	0	0	49302000	0	0	35012000	0	0	25479000	0	0	7421700
Q4WI19;A0A0J5PM44;B0XUE6;A1CZ36	642;642;642;642	Q4WI19	1	1	T	EKT(1)PEAPTDQQAVK	EKT(142.96)PEAPT(-142.96)DQQAVK	3	2	2.3723	15690000	15690000	0	0	0	0	0	0	624730	4771500	0	3359300	2438200	0	899372	1449375	1.61154	#NAME?	0.688442	#NAME?	0	0	0	0	0	0	624730	0	0	4771500	0	0	0	0	0	3359300	0	0	0
Q4WT20;B0XQK4;A0A0J5STK6	6;6;6	Q4WT20	1	1;2	T	ADNGT(1)PS(1)EAPAPPPVEHLNIK	ADNGT(40.1)PS(40.1)EAPAPPPVEHLNIK	5	3	2.8726	584930000	523440000	61488000	0	52425000	21096000	4942200	6693800	4937300	53436000	0	34205000	57155000	31996000	2.39217e+07	30839000	1.28916	#NAME?	0.366435	#NAME?	4942200	0	0	6693800	0	0	4937300	0	0	33265000	20171000	0	0	0	0	34205000	0	0	21096000
Q4WIH9;B0XTK1;A0A0J5Q4I0;A1CYM8	584;585;588;577	Q4WIH9	1	1	S	S(1)FFEEDAMIR	S(90.91)FFEEDAMIR	1	2	1.222	1830400	1830400	0	0	1436600	0	0	0	0	0	0	0	393750	0	239433	98437.5	0.411127	#NAME?	-1.28234	#NAME?	0	0	0	0	0	0	0	0	0	0	0	0	0	0	0	0	0	0	0
Q4WE57;B0Y1Z5;A0A0J5PTP3	130;130;130	Q4WE57	1	1	S	ELLQGS(1)PLDNR	ELLQGS(120.57)PLDNR	6	2	-2.7031	5813600	5813600	0	0	0	1515000	0	0	0	2702300	0	0	0	1596400	702883	399100	0.567804	#NAME?	-0.816535	#NAME?	0	0	0	0	0	0	0	0	0	2702300	0	0	0	0	0	0	0	0	1515000
A0A0J5PWS2;Q4WTI5;B0XQ40	23;23;23	A0A0J5PWS2	1	1;2;3	S	AES(1)PVGS(1)EQS(1)NNAAAR	AES(180.76)PVGS(180.76)EQS(180.76)NNAAAR	3	2	-1.0079	76302000	13238000	17671000	45393000	13721000	2891700	0	481990	0	19782000	3131700	1015100	23342000	7754100	6146115	8810725	1.43354	#NAME?	0.519586	#NAME?	0	0	0	481990	0	0	0	0	0	11104000	1676100	7001500	0	3131700	0	0	1015100	0	0
Q4WDF8;B0YCZ2;A1DLU7;A0A0J5PFC8;A1CMA4	337;337;337;324;336	Q4WDF8	1	1	S	S(1)AEEAVHELAGGR	S(103.11)AEEAVHELAGGR	1	2	0.51097	37815000	37815000	0	0	4501400	3154500	0	0	373140	7959200	11538000	0	3995800	0	2.66471e+06	3883450	1.45736	#NAME?	0.543362	#NAME?	0	0	0	0	0	0	373140	0	0	7959200	0	0	11538000	0	0	0	0	0	3154500
Q4WJN0;B0XP33;A0A0J5PLC9	265;265;265	Q4WJN0	1	1	S	SELQPFES(1)EDEEELER	S(-156.07)ELQPFES(156.07)EDEEELER	8	2	0.12583	379660000	379660000	0	0	57378000	37200000	0	1964700	3773600	32389000	52479000	23998000	17651000	18267000	22117550	28098750	1.27043	#NAME?	0.345314	#NAME?	0	0	0	1964700	0	0	3773600	0	0	32389000	0	0	52479000	0	0	23998000	0	0	37200000
A0A0J5PHT5;Q4WAQ0;B0YC23	11;11;11	A0A0J5PHT5	1	1;2	S	TVDAMDVDS(1)S(1)PAPAAVAEPER	T(-116.53)VDAMDVDS(116.53)S(120.93)PAPAAVAEPER	10	2	-0.31067	207710000	29373000	178330000	0	2948400	2518300	949880	0	0	17718000	10436000	10049000	2642100	0	4022430	5781775	1.43738	#NAME?	0.523445	#NAME?	949880	0	0	0	0	0	0	0	0	4022900	13696000	0	0	10436000	0	2559700	7489700	0	0
A0A0J5Q446;Q4WLF7;B0XM58;Q8X1U5	1415;1341;1341;1341	A0A0J5Q446	1	1	S	PKEEADDDS(1)EDIAPK	PKEEADDDS(101.39)EDIAPK	9	2	0.80034	170460000	170460000	0	0	7494700	11781000	3509100	2030300	1943000	4587800	0	2219000	11694000	12473000	5.22432e+06	6596500	1.26265	#NAME?	0.336458	#NAME?	3509100	0	0	2030300	0	0	1943000	0	0	4587800	0	0	0	0	0	2219000	0	0	11781000
A0A0J5PE03;B0Y5W0;Q4WP14	762;783;783	A0A0J5PE03	1	2	S	ELLGEGS(1)GDEDDVADRDDRS(1)PR	ELLGEGS(103.66)GDEDDVADRDDRS(103.66)PR	20	3	0.58225	49642000	0	49642000	0	10925000	7946700	0	0	0	7144100	0	0	9598100	2464400	4.33597e+06	3015625	0.695491	#NAME?	-0.523897	#NAME?	0	0	0	0	0	0	0	0	0	0	7144100	0	0	0	0	0	0	0	0
A0A0J5T051;Q4WM37;B0Y8H2;A1DNI1;A1CU16	1860;1887;1887;1887;1887	A0A0J5T051	1	1;2;3	S	IVPAS(1)PS(1)VK	IVPAS(58.6)PS(58.6)VK	7	2	-0.56372	199180000	103120000	91836000	4229300	7567400	21713000	0	0	0	51006000	43502000	8640900	10804000	11496000	1.33811e+07	18610725	1.39083	#NAME?	0.475941	#NAME?	0	0	0	0	0	0	0	0	0	31735000	15041000	4229300	43502000	0	0	0	8640900	0	0
Q4WGN6;B0YB17;A0A0J5PKH1;A1DCQ7	1060;1060;1060;1060	Q4WGN6	1	1	S	RGEEVFS(1)DEDDI	RGEEVFS(167.32)DEDDI	7	2	2.7112	13319000000	13319000000	0	0	611600000	783220000	139050000	71731000	56557000	373320000	292240000	109190000	444350000	233530000	3.39246e+08	269827500	0.795373	#NAME?	-0.330296	#NAME?	139050000	0	0	71731000	0	0	56557000	0	0	373320000	0	0	292240000	0	0	109190000	0	0	783220000
B0XTZ4;A0A0J5PLW2;Q4WIA6;A1CYV4;A1CF81	1401;1401;1401;1401;1406	B0XTZ4	1	1;2	S	ADS(1)AVS(1)QDDPFPDNR	ADS(115.2)AVS(115.2)QDDPFPDNR	3	2	-1.3941	20420000	3594100	16826000	0	1645600	3734100	0	0	0	1376800	2422400	0	413350	3276300	1.12608e+06	1.52801e+06	1.35693	#NAME?	0.440343	#NAME?	0	0	0	0	0	0	0	0	0	0	1376800	0	0	2422400	0	0	0	0	762030
A1CE46	57	A1CE46	1	2	S	ENS(1)ACEHEILLMDHVFAS(0.498)S(0.422)Y(0.08)GK	ENS(75.35)ACEHEILLMDHVFAS(0.72)S(-0.72)Y(-7.96)GK	3	3	-1.1491	87138000	0	87138000	0	14632000	4401800	0	0	0	6075200	0	9497700	9621200	3340500	4.18483e+06	5614850	1.34171	#NAME?	0.424077	#NAME?	0	0	0	0	0	0	0	0	0	0	6075200	0	0	0	0	0	9497700	0	0
A0A0J5PVN3	580	A0A0J5PVN3	1	1	S	QQQQQQQQQDGLAPPANGGQPGQS(1)PDRR	QQQQQQQQQDGLAPPANGGQPGQS(88.33)PDRR	24	3	-1.6916	9494800	9494800	0	0	5020200	0	0	0	0	1728200	1092200	0	0	1654300	1.12473e+06	686625	0.610478	#NAME?	-0.711989	#NAME?	0	0	0	0	0	0	0	0	0	1728200	0	0	1092200	0	0	0	0	0	0
A1D2N6;Q6MYV0;Q4WSR9;B0XQV5;A0A0J5PZ66	61;169;178;178;185	A1D2N6	1	2	S	PIVVEEGS(1)EDS(1)DEPIR	PIVVEEGS(66.81)EDS(66.81)DEPIR	8	2	-2.2075	6440400	0	6440400	0	0	2594100	0	0	0	0	2991100	0	0	0	432350	747775	1.72956	#NAME?	0.790405	#NAME?	0	0	0	0	0	0	0	0	0	0	0	0	0	2991100	0	0	0	0	0
A1D2N6;Q6MYV0;Q4WSR9;B0XQV5;A0A0J5PZ66	64;172;181;181;188	A1D2N6	1	2	S	PIVVEEGS(1)EDS(1)DEPIR	PIVVEEGS(66.81)EDS(66.81)DEPIR	11	2	-2.2075	6440400	0	6440400	0	0	2594100	0	0	0	0	2991100	0	0	0	432350	747775	1.72956	#NAME?	0.790405	#NAME?	0	0	0	0	0	0	0	0	0	0	0	0	0	2991100	0	0	0	0	0
Q4WM60;B0Y8E8;A0A0J5Q3F1	512;512;512	Q4WM60	1	2	S	AAAHLLS(1)DDDDT(1)DEEDGEKK	AAAHLLS(72.19)DDDDT(72.19)DEEDGEKK	7	3	-1.9886	124760000	0	124760000	0	21249000	15031000	0	0	0	11343000	3745200	14640000	8732800	12532000	7.93717e+06	9912500	1.24887	#NAME?	0.320625	#NAME?	0	0	0	0	0	0	0	0	0	0	11343000	0	0	3745200	0	0	14640000	0	0
Q4WM60;B0Y8E8;A0A0J5Q3F1	517;517;517	Q4WM60	1	2	T	AAAHLLS(1)DDDDT(1)DEEDGEKK	AAAHLLS(72.19)DDDDT(72.19)DEEDGEKK	12	3	-1.9886	124760000	0	124760000	0	21249000	15031000	0	0	0	11343000	3745200	14640000	8732800	12532000	7.93717e+06	9912500	1.24887	#NAME?	0.320625	#NAME?	0	0	0	0	0	0	0	0	0	0	11343000	0	0	3745200	0	0	14640000	0	0
Q4WYK9;B0XWG2;A0A0J5PXN8	474;474;474	Q4WYK9	1	2	S	LIEEVS(1)DEEMADADS(1)NEEPK	LIEEVS(178.77)DEEMADADS(178.77)NEEPK	15	2	-1.8577	56565000	0	56565000	0	0	21174000	0	0	0	0	9770100	0	0	12197000	3529000	5491775	1.55618	#NAME?	0.638013	#NAME?	0	0	0	0	0	0	0	0	0	0	0	0	0	9770100	0	0	0	0	0
A0A0J5SZF2;Q4WMW0;B0Y7P1	295;295;295	A0A0J5SZF2	1	2	S	EEVEMDGKEDES(1)ELS(1)AGEEFTPEEQLALEK	EEVEMDGKEDES(69.35)ELS(42.62)AGEEFT(-42.62)PEEQLALEK	12	3	0.14247	46371000	0	46371000	0	9338700	18199000	0	0	0	0	4996100	0	7046200	0	4.58962e+06	3010575	0.655953	#NAME?	-0.608335	#NAME?	0	0	0	0	0	0	0	0	0	0	0	0	0	4996100	0	0	0	0	0
Q4X1J9;B0XS13;A0A0J5Q3M9	76;76;76	Q4X1J9	1	1	S	RLS(1)NEQPQTSAVSESAAK	RLS(65.24)NEQPQT(-65.24)S(-72.5)AVS(-88.65)ES(-123.97)AAK	3	2	-0.40268	17585000	17585000	0	0	4065700	0	0	0	0	4586200	0	0	8932500	0	1.44198e+06	2233125	1.54865	#NAME?	0.63101	#NAME?	0	0	0	0	0	0	0	0	0	4586200	0	0	0	0	0	0	0	0	0
Q4WTQ9;B0Y387;A0A0J5PRC1;A1CZJ1	467;467;467;466	Q4WTQ9	1	2	S	KEPETDDLMEVVT(1)PQIS(1)GK	KEPET(-91.07)DDLMEVVT(91.07)PQIS(108.62)GK	17	3	0.65513	23824000	0	23824000	0	4471600	0	0	0	0	0	0	0	3297100	1363500	745267	1165150	1.5634	#NAME?	0.644687	#NAME?	0	0	0	0	0	0	0	0	0	0	0	0	0	0	0	0	0	0	0
Q4WTQ9;B0Y387;A0A0J5PRC1;A1CZJ1	463;463;463;462	Q4WTQ9	1	2	T	KEPETDDLMEVVT(1)PQIS(1)GK	KEPET(-91.07)DDLMEVVT(91.07)PQIS(108.62)GK	13	3	0.65513	23824000	0	23824000	0	4471600	0	0	0	0	0	0	0	3297100	1363500	745267	1165150	1.5634	#NAME?	0.644687	#NAME?	0	0	0	0	0	0	0	0	0	0	0	0	0	0	0	0	0	0	0
Q4WHH2;B0XVJ2;A0A0J5PMN4;A1DFW1	1185;1185;1185;1185	Q4WHH2	1	1	S	S(1)LAGADNTLR	S(72.37)LAGADNT(-72.37)LR	1	2	-0.62401	6793300	6793300	0	0	1892500	0	0	0	0	2867400	0	0	2033400	0	793317	508350	0.640791	#NAME?	-0.642075	#NAME?	0	0	0	0	0	0	0	0	0	2867400	0	0	0	0	0	0	0	0	0
A0A0J5STN1;Q4WT49;B0XQH4	143;149;149	A0A0J5STN1	1	1	S	S(1)GAGVGDEAGAVQK	S(151.22)GAGVGDEAGAVQK	1	2	4.139	4651700	4651700	0	0	0	0	0	0	0	2200800	0	2451000	0	0	366800	612750	1.67053	#NAME?	0.740305	#NAME?	0	0	0	0	0	0	0	0	0	2200800	0	0	0	0	0	2451000	0	0	0
A1D8C3;A0A0J5PVP0	10;10	A1D8C3	1	1;2	S	S(1)VAES(1)LPDESTSAPAK	S(109.71)VAES(57)LPDES(-57)T(-84.66)S(-104.45)APAK	1	2	-0.60051	65592000	365900	65226000	0	9037000	4724300	1299300	0	0	5763700	0	1973700	11190000	4665800	3.47072e+06	4457375	1.28428	#NAME?	0.360961	#NAME?	0	1299300	0	0	0	0	0	0	0	0	5763700	0	0	0	0	0	1973700	0	0
Q4WAR8;B0YC40;A0A0J5PJT9	619;619;601	Q4WAR8	1	2	T	T(0.441)S(0.558)PQS(0.001)QNAAPPT(1)PQQANKPAPK	T(-1.02)S(1.02)PQS(-26.32)QNAAPPT(94.96)PQQANKPAPK	12	3	2.0762	51344000	0	51344000	0	15172000	0	0	0	0	7317500	0	0	23256000	0	3748250	5814000	1.55112	#NAME?	0.633314	#NAME?	0	0	0	0	0	0	0	0	0	0	7317500	0	0	0	0	0	0	0	0
Q4WTW4;B0Y3D9;A0A0J5SP92	1163;1163;1172	Q4WTW4	1	1;2;3	S	AMGIES(1)S(1)PEPSR	AMGIES(91.4)S(81.08)PEPS(-81.08)R	6	2	0.81873	69184000	0	69184000	0	0	0	0	0	0	9021200	0	7413600	1984200	0	1.50353e+06	2349450	1.56262	#NAME?	0.643966	#NAME?	0	0	0	0	0	0	0	0	0	0	9021200	0	0	0	0	0	7413600	0	0
Q4WRU0;B0XN57;A0A0J5PJ17;A1D1Q7;A1CNU7	698;698;698;699;697	Q4WRU0	1	1	S	S(1)LDEGMAR	S(72.61)LDEGMAR	1	2	-0.64229	3866800	3866800	0	0	0	0	0	0	0	860230	0	947670	0	0	143372	236918	1.65247	#NAME?	0.724625	#NAME?	0	0	0	0	0	0	0	0	0	860230	0	0	0	0	0	947670	0	0	0
Q4X1D8;B0XS68;A0A0J5PYP9;A1DGW0	939;939;940;942	Q4X1D8	1	2	S	S(1)NRAS(1)LDIPR	S(91.44)NRAS(91.44)LDIPR	1	2	0.2127	43301000	0	43301000	0	7353700	0	0	0	0	10758000	0	7610800	8924000	0	3.01862e+06	4133700	1.3694	#NAME?	0.453546	#NAME?	0	0	0	0	0	0	0	0	0	0	10758000	0	0	0	0	0	7610800	0	0
Q4WTR9;B0Y396;A0A0J5PVB0;A1CZI2	1056;1056;1056;1059	Q4WTR9	1	1	S	AEDDFIS(1)DGETSR	AEDDFIS(88.5)DGET(-88.5)S(-119.8)R	7	2	3.7296	93408000	93408000	0	0	8033400	13713000	1374400	0	888330	14707000	25227000	0	5985700	2638900	6.45269e+06	8462900	1.31153	#NAME?	0.391252	#NAME?	1374400	0	0	0	0	0	888330	0	0	14707000	0	0	25227000	0	0	0	0	0	13713000
A0A0J5SHT2;A1C495;Q4WC65;B0Y9R4;A1DBF9	422;423;422;422;422	A0A0J5SHT2	1	1	S	AGS(1)PAGPGSR	AGS(89.54)PAGPGS(-89.54)R	3	2	0.20525	190880000	190880000	0	0	2323900	13159000	5244900	5219900	4748100	19310000	4061900	1644900	15673000	18634000	8334300	10003450	1.20027	#NAME?	0.263365	#NAME?	5244900	0	0	5219900	0	0	4748100	0	0	19310000	0	0	4061900	0	0	1644900	0	0	13159000
Q4WTT8;B0Y3B5;A1CZG3;A0A0J5PRV8;A1C9U5;Q5BAX8	142;142;142;142;143;144	Q4WTT8;Q5BAX8	1	1	T	TFNIQNDFT(1)PEEEDQIR	T(-90.42)FNIQNDFT(90.42)PEEEDQIR	9	2	1.1653	13860000	13860000	0	0	4328300	1686200	0	0	0	0	0	0	2555300	0	1.00242e+06	638825	0.637285	#NAME?	-0.64999	#NAME?	0	0	0	0	0	0	0	0	0	0	0	0	0	0	0	0	0	0	1686200
Q4X153;B0XSE8;A0A0J5Q3C1	13;13;13	Q4X153	1	1	S	RLS(1)DIQPADQDGDIQMR	RLS(76.77)DIQPADQDGDIQMR	3	2	1.103	8748200	8748200	0	0	0	0	0	0	0	2828000	0	3063400	0	0	471333	765850	1.62486	#NAME?	0.700314	#NAME?	0	0	0	0	0	0	0	0	0	2828000	0	0	0	0	0	3063400	0	0	0
Q4WNL0;B0Y5F7;A0A0J5PFA4;A1CY06	266;266;266;265	Q4WNL0	1	1	T	DVSATPVPTQAAT(1)PDNR	DVS(-161.47)AT(-151.47)PVPT(-70.36)QAAT(70.36)PDNR	13	2	0.14127	23897000	23897000	0	0	5053100	6647900	1234500	1145200	789750	0	1975700	5567200	0	0	2.47841e+06	1885725	0.760861	#NAME?	-0.394295	#NAME?	1234500	0	0	1145200	0	0	789750	0	0	0	0	0	1975700	0	0	5567200	0	0	6647900
Q4WI26;B0XUD9;A0A0J5PM39	447;447;471	Q4WI26	1	1;3	S	KS(1)GS(1)QDGIDS(0.998)PT(0.002)TSAPTGR	KS(82.85)GS(68.47)QDGIDS(28.14)PT(-28.14)T(-36)S(-42.89)APT(-78.94)GR	2	2	0.46412	5352700	4189200	0	1163600	2542300	0	0	0	0	1163600	0	0	1646900	0	617650	411725	0.666599	#NAME?	-0.585108	#NAME?	0	0	0	0	0	0	0	0	0	0	0	1163600	0	0	0	0	0	0	0
Q4WI26;B0XUD9;A0A0J5PM39	449;449;473	Q4WI26	1	1;3	S	KS(1)GS(1)QDGIDS(0.998)PT(0.002)TSAPTGR	KS(82.85)GS(68.47)QDGIDS(28.14)PT(-28.14)T(-36)S(-42.89)APT(-78.94)GR	4	2	0.46412	5352700	4189200	0	1163600	2542300	0	0	0	0	1163600	0	0	1646900	0	617650	411725	0.666599	#NAME?	-0.585108	#NAME?	0	0	0	0	0	0	0	0	0	0	0	1163600	0	0	0	0	0	0	0
B0XUX4;A0A0J5Q205	5;5	B0XUX4	1	2;3	S	MENES(1)PLS(1)S(1)PEPGLTDLDSPQASIR	MENES(76.76)PLS(63.69)S(58.96)PEPGLT(-58.96)DLDS(-115.45)PQAS(-139.9)IR	5	3	-0.34469	24993000	0	1564200	23429000	13037000	4192300	0	0	0	0	0	0	5450000	2313300	2871550	1940825	0.675881	#NAME?	-0.56516	#NAME?	0	0	0	0	0	0	0	0	0	0	0	0	0	0	0	0	0	0	0
Q4WIK3;B0XTH7;A0A0J5Q386	108;108;108	Q4WIK3	1	1;2;3	S	RPES(1)PVEPMPEAPTSPSPAPDAEPQTLDVK	RPES(86.97)PVEPMPEAPT(-86.97)S(-91.11)PS(-108.78)PAPDAEPQT(-133.59)LDVK	4	3	-0.69502	41994000	10157000	30872000	965180	5774600	7849600	0	0	0	1939600	4204200	0	965180	2762400	2.59397e+06	1982945	0.764445	#NAME?	-0.387515	#NAME?	0	0	0	0	0	0	0	0	0	1939600	0	0	4204200	0	0	0	0	0	0
Q4WI26;B0XUD9;A0A0J5PM39;A1CZ29	224;224;224;224	Q4WI26;A1CZ29	1	1	S	RRPS(1)DAAPDVIEK	RRPS(101.2)DAAPDVIEK	4	2	0.34032	50250000	50250000	0	0	9103900	1866200	0	0	0	6336400	0	0	8230000	6692000	2.88442e+06	3730500	1.29333	#NAME?	0.371089	#NAME?	0	0	0	0	0	0	0	0	0	6336400	0	0	0	0	0	0	0	0	1866200
A0A0J5Q4Y7;B0Y4K5;Q4WQD6;E9QTX0	454;446;454;454	A0A0J5Q4Y7	1	1	S	KGDS(1)DNEGTDGDAK	KGDS(128.19)DNEGT(-128.19)DGDAK	4	2	0.21236	351650000	351650000	0	0	3963300	3693900	6723000	6458600	12850000	21767000	18839000	0	10166000	13992000	9.24263e+06	10749250	1.16301	#NAME?	0.21786	#NAME?	6723000	0	0	6458600	0	0	12850000	0	0	21767000	0	0	18839000	0	0	0	0	0	3693900
Q6MY86;Q4WS43;B0XRR0;A0A0J5SXP5	470;622;622;622	Q6MY86	1	1	S	HIQDQVQEQELEPES(1)EPELEQDPQDDIEQDR	HIQDQVQEQELEPES(103.04)EPELEQDPQDDIEQDR	15	3	0.08642	14791000	14791000	0	0	4661000	5308800	0	0	0	0	0	0	3164200	1657200	1.66163e+06	1205350	0.725401	#NAME?	-0.46315	#NAME?	0	0	0	0	0	0	0	0	0	0	0	0	0	0	0	0	0	0	5308800
A0A0J5Q008;Q4WIG7;B0XTL3	439;439;439	A0A0J5Q008	1	1	S	QLEDS(1)DDDLEVVTDPAK	QLEDS(90.25)DDDLEVVT(-90.25)DPAK	5	2	-0.40414	10308000	10308000	0	0	2367500	2186000	0	0	0	0	2199500	1778800	0	0	758917	994575	1.31052	#NAME?	0.390139	#NAME?	0	0	0	0	0	0	0	0	0	0	0	0	2199500	0	0	1778800	0	0	2186000
Q4WWZ0;B0XYN3;A0A0J5PV74;A1D7U2	460;460;432;435	Q4WWZ0	1	1	S	DLPAPLNFGANPAADS(1)PIK	DLPAPLNFGANPAADS(88.55)PIK	16	2	0.61376	9269600	9269600	0	0	0	0	0	0	0	2920800	0	3007500	0	0	486800	751875	1.54453	#NAME?	0.627164	#NAME?	0	0	0	0	0	0	0	0	0	2920800	0	0	0	0	0	3007500	0	0	0
Q4WRE2;B0XNX2;A0A0J5PGU7	71;71;71	Q4WRE2	1	1	S	AATEDQELDS(1)GDEAMIQK	AAT(-143.74)EDQELDS(143.74)GDEAMIQK	10	2	0.25503	20592000	20592000	0	0	0	0	841180	0	576310	0	0	0	1354100	0	236248	338525	1.43292	#NAME?	0.518958	#NAME?	841180	0	0	0	0	0	576310	0	0	0	0	0	0	0	0	0	0	0	0
Q4WSZ7;B0XQM7;A1D2X1;A0A0J5PWN9	940;940;940;940	Q4WSZ7	1	1	S	VVDVGPPS(1)PDR	VVDVGPPS(105.95)PDR	8	2	0.17727	11789000	11789000	0	0	2434400	3753200	0	0	0	0	0	1029200	4572500	0	1.03127e+06	1400425	1.35797	#NAME?	0.441447	#NAME?	0	0	0	0	0	0	0	0	0	0	0	0	0	0	0	1029200	0	0	3753200
Q4WZM7;B0XV05;A0A0J5Q0L0;A1DIK1	192;192;202;207	Q4WZM7	1	2	S	NLDNLS(1)DAGS(1)ER	NLDNLS(130.64)DAGS(130.64)ER	10	2	-0.37779	202360000	0	202360000	0	20387000	52251000	1810700	1253700	1425400	27097000	25827000	5754100	12810000	11678000	17370800	14017275	0.806945	#NAME?	-0.309458	#NAME?	0	1810700	0	0	1253700	0	0	1425400	0	0	27097000	0	0	25827000	0	0	5754100	0	0
Q4WUL1;B0Y435;A1DEU9;A0A0J5PV86	56;56;56;56	Q4WUL1	1	1;2	S	S(1)QS(1)IDDADSATR	S(112.18)QS(91.63)IDDADS(-91.63)AT(-149.19)R	3	2	-0.68025	20600000	10604000	9996100	0	2530200	2537400	648150	0	518560	5677700	0	4898500	0	1333500	1985335	1558000	0.784754	#NAME?	-0.349687	#NAME?	648150	0	0	0	0	0	518560	0	0	5677700	0	0	0	0	0	3227300	1671200	0	0
A1D399;Q4WTC6;B0XQA0;A0A0J5PZR9;A1CQD5	367;370;370;370;366	A1D399;A1CQD5	1	1	S	ANS(1)LPAPSK	ANS(64.03)LPAPS(-64.03)K	3	2	-0.42298	14728000	14728000	0	0	0	0	0	2940300	3050200	1423300	0	3681600	0	0	1.23563e+06	920400	0.744881	#NAME?	-0.424918	#NAME?	0	0	0	2940300	0	0	3050200	0	0	1423300	0	0	0	0	0	3681600	0	0	0
Q4WJD8;B0XPJ6;A0A0J5PN79	2019;2019;2085	Q4WJD8	1	1	S	GNES(1)ADDQQEGETGADGDDLVSTK	GNES(189.47)ADDQQEGET(-189.47)GADGDDLVS(-249.94)T(-249.94)K	4	2	-1.457	13887000	13887000	0	0	2482400	2169000	0	0	0	0	0	2128300	1896400	0	775233	1006175	1.2979	#NAME?	0.376179	#NAME?	0	0	0	0	0	0	0	0	0	0	0	0	0	0	0	2128300	0	0	2169000
A0A0J5SKQ0;Q4WHP1;B0XV57;A1DFP2	84;85;85;84	A0A0J5SKQ0	1	1	S	RS(1)PAFDVR	RS(73.25)PAFDVR	2	2	0.27835	6250700	6250700	0	0	0	0	0	0	0	4463600	0	0	1787000	0	743933	446750	0.600524	#NAME?	-0.735706	#NAME?	0	0	0	0	0	0	0	0	0	4463600	0	0	0	0	0	0	0	0	0
Q4W9R5;B0YEF7;A1D9M7;A0A0J5SL92	66;66;66;66	Q4W9R5	1	1;2	S	LDGGEES(1)DGDS(1)PR	LDGGEES(66.28)DGDS(66.28)PR	7	2	0.53915	3716700	1533400	2183300	0	0	0	0	0	0	1533400	1548700	0	0	0	255567	387175	1.51497	#NAME?	0.599286	#NAME?	0	0	0	0	0	0	0	0	0	1533400	0	0	0	1548700	0	0	0	0	0
Q4WYS2;B0Y089;A0A0J5PTN7;A1D618	317;416;416;416	Q4WYS2	1	1	S	S(1)AEQGLDEK	S(61.03)AEQGLDEK	1	2	-0.21192	5591600	5591600	0	0	0	0	0	1277400	1064400	1368200	0	0	1881700	0	618333	470425	0.760795	#NAME?	-0.39442	#NAME?	0	0	0	1277400	0	0	1064400	0	0	1368200	0	0	0	0	0	0	0	0	0
B0YE81;A4DA84;A0A0J5PRT3	14;14;14	B0YE81	1	1	S	MENEGTLQDDRPAS(1)PK	MENEGT(-106.43)LQDDRPAS(106.43)PK	14	2	-2.4681	26054000	26054000	0	0	0	0	0	1540900	0	5025000	0	3019400	0	0	1.09432e+06	754850	0.689791	#NAME?	-0.535768	#NAME?	0	0	0	1540900	0	0	0	0	0	5025000	0	0	0	0	0	3019400	0	0	0
B0XXX5;A0A0J5SRT4;A4D9E5;A1D741	29;29;29;29	B0XXX5	1	2	S	FKS(1)PILGS(1)PR	FKS(122.12)PILGS(122.12)PR	3	2	0.81978	14168000	0	14168000	0	4336300	3015200	0	0	0	0	0	0	3553600	0	1225250	888400	0.725077	#NAME?	-0.463795	#NAME?	0	0	0	0	0	0	0	0	0	0	0	0	0	0	0	0	0	0	0
Q4WVR4;B0Y1T2;A0A0J5SYC8	154;154;154	Q4WVR4	1	1	S	RGS(1)AQAAAGGAEQK	RGS(156.17)AQAAAGGAEQK	3	2	-0.37346	117320000	117320000	0	0	2144500	6233100	457350	4169700	3372900	9021600	9632100	0	10361000	0	4.23319e+06	4998275	1.18073	#NAME?	0.239684	#NAME?	457350	0	0	4169700	0	0	3372900	0	0	9021600	0	0	9632100	0	0	0	0	0	6233100
A0A0J5PX54	2	A0A0J5PX54	1	1	S	S(1)EEAQPIALEAFAEAIR	S(69.61)EEAQPIALEAFAEAIR	1	2	-0.17834	2302800	2302800	0	0	1618200	0	0	0	0	0	0	0	684570	0	269700	171142	0.634566	#NAME?	-0.656157	#NAME?	0	0	0	0	0	0	0	0	0	0	0	0	0	0	0	0	0	0	0
Q4WGN6;B0YB17;A0A0J5PKH1	441;441;441	Q4WGN6	1	1	S	ASPGAAEEDAVLS(1)DEEEGEDLCNCTFSLAYGAK	AS(-104.4)PGAAEEDAVLS(104.4)DEEEGEDLCNCT(-124.54)FS(-138.06)LAY(-155.68)GAK	13	3	0.20617	1336000000	1336000000	0	0	374040000	5319700	0	0	1436200	46818000	175490000	9824400	163740000	26670000	7.1269e+07	93931100	1.31798	#NAME?	0.398329	#NAME?	0	0	0	0	0	0	1436200	0	0	46818000	0	0	175490000	0	0	9824400	0	0	5319700
Q4X1L2;B0XS01;A0A0J5PZG4	809;809;809	Q4X1L2	1	1	S	TANEVDNYQTPAAS(1)PNQNR	T(-130.03)ANEVDNY(-126.64)QT(-77.54)PAAS(77.54)PNQNR	14	2	-0.72397	5814100	5814100	0	0	1138400	2794200	0	0	0	0	0	0	1881400	0	655433	470350	0.717617	#NAME?	-0.478714	#NAME?	0	0	0	0	0	0	0	0	0	0	0	0	0	0	0	0	0	0	2794200
Q4WQC6;B0Y4J5;A0A0J5PEX2;A1CWA3	119;119;119;119	Q4WQC6	1	1	S	QEDTTIVDIES(1)EDETVLR	QEDT(-181.67)T(-171.34)IVDIES(79.74)EDET(-79.74)VLR	11	2	-0.44074	97405000	97405000	0	0	7852200	11068000	0	1549000	1089200	13251000	0	12443000	10135000	4531100	5.80157e+06	6777275	1.16818	#NAME?	0.224263	#NAME?	0	0	0	1549000	0	0	1089200	0	0	13251000	0	0	0	0	0	12443000	0	0	11068000
A0A0J5PKR9;B0XP40;Q4WJM2	193;128;128	A0A0J5PKR9;B0XP40	1	1	S	S(1)IDESIAER	S(78.61)IDES(-78.61)IAER	1	2	-0.0024371	33820000	33820000	0	0	2684600	3415800	0	0	0	4384200	0	0	5660900	2897700	1.74743e+06	2139650	1.22445	#NAME?	0.292137	#NAME?	0	0	0	0	0	0	0	0	0	4384200	0	0	0	0	0	0	0	0	3415800
Q4WRF7;B0XNV6;A0A0J5PGW0	205;205;954	Q4WRF7	1	1;2	S	AS(1)PQVGPQS(1)PR	AS(59.88)PQVGPQS(59.88)PR	9	2	-0.10813	10548000	6582100	3965400	0	1025600	0	0	0	0	3309400	0	0	3965400	0	722500	991350	1.37211	#NAME?	0.456397	#NAME?	0	0	0	0	0	0	0	0	0	3309400	0	0	0	0	0	0	0	0	0
Q4WNE8;B0Y748;A1DM61;A0A0J5Q201	2;2;2;2	Q4WNE8	1	1	S	S(1)PIQFPIDAIASR	S(122.72)PIQFPIDAIAS(-122.72)R	1	2	-0.81815	10332000	10332000	0	0	0	0	0	0	0	5281300	5050900	0	0	0	880217	1262725	1.43456	#NAME?	0.52061	#NAME?	0	0	0	0	0	0	0	0	0	5281300	0	0	5050900	0	0	0	0	0	0
A0A0J5SFE5	779	A0A0J5SFE5	1	1	S	IRDPEDEFDIAENAS(1)PDLKR	IRDPEDEFDIAENAS(56.08)PDLKR	15	3	-2.0544	20168000	20168000	0	0	5084400	674990	0	0	0	0	1776400	0	951960	0	959898	682090	0.710586	#NAME?	-0.49292	#NAME?	0	0	0	0	0	0	0	0	0	0	0	0	1776400	0	0	0	0	0	674990
A0A0J5Q372;Q4X0Y7;B0XSL1;A1DH94;A1C6M4	718;718;718;718;723	A0A0J5Q372	1	1	T	RVT(1)PPNR	RVT(123.35)PPNR	3	2	-0.7732	59446000	59446000	0	0	0	0	0	0	0	31247000	0	0	14658000	13541000	5.20783e+06	7049750	1.35368	#NAME?	0.436889	#NAME?	0	0	0	0	0	0	0	0	0	31247000	0	0	0	0	0	0	0	0	0
A0A0J5Q197;Q4WTH8;B0XQ47	165;165;165	A0A0J5Q197	1	1;2	S	RGS(1)DQS(1)EER	RGS(95.18)DQS(95.18)EER	3	2	-0.45132	271660000	2923300	268740000	0	518870	12107000	0	515600	0	1102500	0	0	3489500	3550400	2373995	1759975	0.741356	#NAME?	-0.431762	#NAME?	0	0	0	515600	0	0	0	0	0	0	1102500	0	0	0	0	0	0	0	0
Q4WHL5;B0XVE8;A0A0J5SKR7	39;39;39	Q4WHL5	1	1	S	DADS(1)DAEDVDLDAILAQYAEEQAK	DADS(166.15)DAEDVDLDAILAQY(-166.15)AEEQAK	4	3	0.23207	409690000	409690000	0	0	40854000	12645000	0	0	0	18533000	17625000	10109000	21091000	7303600	1.20053e+07	14032150	1.16883	#NAME?	0.225061	#NAME?	0	0	0	0	0	0	0	0	0	18533000	0	0	17625000	0	0	10109000	0	0	12645000
A0A0J5PUV0;B0Y3M5;A4D9I8;A1DFA9	78;78;78;78	A0A0J5PUV0	1	1	S	RPS(1)NDIPNVNTGQK	RPS(63.94)NDIPNVNT(-63.94)GQK	3	2	0.1412	19807000	19807000	0	0	3063300	3033200	0	0	320610	2432700	0	0	3039500	1953100	1.47497e+06	1248150	0.846222	#NAME?	-0.240893	#NAME?	0	0	0	0	0	0	320610	0	0	2432700	0	0	0	0	0	0	0	0	3033200
A0A0J5Q143;Q4X0A7;B0XTS3;A1DHW7;A1C7E2	1608;1635;1635;1599;1421	A0A0J5Q143	1	1;2	S	AVGGGDLS(1)DS(1)DLR	AVGGGDLS(74.97)DS(74.97)DLR	10	2	-2.529	12107000	4888200	7219200	0	5506900	1011900	0	0	0	0	0	0	4009500	1579000	1.08647e+06	1397125	1.28593	#NAME?	0.362817	#NAME?	0	0	0	0	0	0	0	0	0	0	0	0	0	0	0	0	0	0	0
Q4X126;B0XSH3;A1DH57;A0A0J5Q3A1	417;417;417;417	Q4X126	1	1	S	QAGEDDAGS(1)DVDDADIYAEDAR	QAGEDDAGS(177.21)DVDDADIY(-177.21)AEDAR	9	2	-0.28626	92623000	92623000	0	0	11491000	11907000	1467300	0	1369500	11719000	0	3689600	11810000	6661800	6.32563e+06	5540350	0.875857	#NAME?	-0.191233	#NAME?	1467300	0	0	0	0	0	1369500	0	0	11719000	0	0	0	0	0	3689600	0	0	11907000
C8VFS8;A1CVY0;A1CIT9;Q4WQR3;B0Y4X4;A0A0J5PM26	100;186;186;186;186;186	C8VFS8	1	2	T	GFSIDPEENAGYMT(1)EY(1)VATR	GFS(-187.82)IDPEENAGY(-82.11)MT(82.11)EY(61.61)VAT(-61.61)R	14	3	-0.20608	117120000	0	117120000	0	13667000	2168100	0	0	0	0	0	0	9629100	3596900	2.63918e+06	3306500	1.25285	#NAME?	0.325213	#NAME?	0	0	0	0	0	0	0	0	0	0	0	0	0	0	0	0	0	0	0
A1C531;Q5AU50;Q4WEH7;B0Y2Q2;A0A0J5SNP5	238;237;238;238;238	A1C531	1	2	S	GPPS(1)PPPPIMHS(1)PPR	GPPS(80.24)PPPPIMHS(80.24)PPR	4	2	0.045608	11417000	0	11417000	0	3628900	2413200	0	0	0	0	0	0	2770600	2046900	1.00702e+06	1204375	1.19598	#NAME?	0.258197	#NAME?	0	0	0	0	0	0	0	0	0	0	0	0	0	0	0	0	0	0	0
A1C531;Q5AU50;Q4WEH7;B0Y2Q2;A0A0J5SNP5	246;245;246;246;246	A1C531	1	2	S	GPPS(1)PPPPIMHS(1)PPR	GPPS(80.24)PPPPIMHS(80.24)PPR	12	2	0.045608	11417000	0	11417000	0	3628900	2413200	0	0	0	0	0	0	2770600	2046900	1.00702e+06	1204375	1.19598	#NAME?	0.258197	#NAME?	0	0	0	0	0	0	0	0	0	0	0	0	0	0	0	0	0	0	0
Q4WKG6;B0XMJ2;A0A0J5PM23	1105;1105;1113	Q4WKG6	1	1	T	EAEDDDDAET(1)EPFDNK	EAEDDDDAET(358.02)EPFDNK	10	2	3.9344	27847000	27847000	0	0	9866900	0	0	0	0	4330700	0	0	9528700	2055900	2.36627e+06	2896150	1.22393	#NAME?	0.291524	#NAME?	0	0	0	0	0	0	0	0	0	4330700	0	0	0	0	0	0	0	0	0
Q4WT29;B0XQJ5;A0A0J5PWD5	757;757;757	Q4WT29	1	1	S	TFPGIQALFDQPEDNES(1)DDEEVFR	T(-142.42)FPGIQALFDQPEDNES(142.42)DDEEVFR	17	3	0.48308	37875000	37875000	0	0	7484400	1642000	0	0	0	0	0	0	3854600	953610	1.52107e+06	1.20205e+06	0.790269	#NAME?	-0.339583	#NAME?	0	0	0	0	0	0	0	0	0	0	0	0	0	0	0	0	0	0	1642000
B0XRD6;A0A0J5PPH1;Q4WKQ0	223;223;223	B0XRD6	1	1;2	S	DVPVSSVEQEEIPMS(1)PPR	DVPVS(-89)S(-85.31)VEQEEIPMS(85.31)PPR	15	2	0.2123	67580000	52415000	15165000	0	3685400	1951600	1192700	815680	0	5911000	5910500	2403100	1840200	0	2.2594e+06	2538450	1.12351	#NAME?	0.16801	#NAME?	1192700	0	0	815680	0	0	0	0	0	5911000	0	0	5910500	0	0	2403100	0	0	0
B0Y2W8;A0A0J5PRE9;Q4WEN2	62;62;62	B0Y2W8	1	1	S	S(1)LGGAESAASAGR	S(66.54)LGGAES(-66.54)AAS(-81.17)AGR	1	2	-0.53578	3340400	3340400	0	0	0	0	0	0	0	2221100	0	0	0	1119300	370183	279825	0.755909	#NAME?	-0.403715	#NAME?	0	0	0	0	0	0	0	0	0	2221100	0	0	0	0	0	0	0	0	0
Q4X1C6;B0XS79;A1DGX0;A1C695;A0A0J5PYP0	15;15;15;15;15	Q4X1C6	1	1	S	ENVS(1)LGPLAGDGK	ENVS(96.14)LGPLAGDGK	4	2	-2.595	38731000	38731000	0	0	3350000	4419100	2339900	610560	0	4855100	0	3989100	4932500	2388200	2.59578e+06	2827450	1.08925	#NAME?	0.123335	#NAME?	2339900	0	0	610560	0	0	0	0	0	4855100	0	0	0	0	0	3989100	0	0	4419100
B0Y2X9;A0A0J5PRF6;Q4WEP4;A1CZU5	232;232;234;230	B0Y2X9	1	1	S	LSANEVGDGDEDGHS(1)DNGFPHR	LS(-96.25)ANEVGDGDEDGHS(96.25)DNGFPHR	15	3	-0.38408	60566000	60566000	0	0	7357600	5207700	0	0	0	2884100	0	0	7464700	4311200	2574900	2943975	1.14334	#NAME?	0.193249	#NAME?	0	0	0	0	0	0	0	0	0	2884100	0	0	0	0	0	0	0	0	5207700
A0A0J5Q197;Q4WTH8;B0XQ47	168;168;168	A0A0J5Q197	1	2	S	RGS(1)DQS(1)EER	RGS(95.18)DQS(95.18)EER	6	2	-0.45132	252110000	0	252110000	0	0	12107000	0	0	0	1102500	0	0	3489500	3550400	2.20158e+06	1759975	0.799413	#NAME?	-0.322987	#NAME?	0	0	0	0	0	0	0	0	0	0	1102500	0	0	0	0	0	0	0	0
A0A0J5Q0G8;Q4WZI5;B0XVB0;A1DIP4	463;516;516;516	A0A0J5Q0G8	1	1	S	EGS(1)LDNSDLCR	EGS(66.88)LDNS(-66.88)DLCR	3	2	-0.64919	18623000	18623000	0	0	4475200	0	0	0	0	6338100	0	0	5988200	0	1.80222e+06	1497050	0.830671	#NAME?	-0.26765	#NAME?	0	0	0	0	0	0	0	0	0	6338100	0	0	0	0	0	0	0	0	0
Q4WZI8;B0XVA7;A1DIP1;A0A0J5PXQ5	892;892;896;912	Q4WZI8	1	1	S	AES(1)EELQTK	AES(89.15)EELQT(-89.15)K	3	2	-0.84508	3550600	3550600	0	0	0	1930700	0	0	0	0	0	0	1619800	0	321783	404950	1.25846	#NAME?	0.331654	#NAME?	0	0	0	0	0	0	0	0	0	0	0	0	0	0	0	0	0	0	1930700
Q4WUF9;B0Y3Y5;A0A0J5SPP7	201;201;252	Q4WUF9	1	1;2;3	S	S(1)LS(1)PGS(1)ENGDVEGGAR	S(132.67)LS(132.67)PGS(132.67)ENGDVEGGAR	3	2	-3.7344	11517000	2036300	9480600	0	2036300	0	0	0	0	4349900	0	0	5130700	0	1.06437e+06	1282675	1.20511	#NAME?	0.26916	#NAME?	0	0	0	0	0	0	0	0	0	0	4349900	0	0	0	0	0	0	0	0
Q4WLS7;B0Y8T4;A0A0J5T0E6	711;711;711	Q4WLS7	1	1	S	MEDGS(1)DAGVQDDVATESGK	MEDGS(163.2)DAGVQDDVAT(-163.2)ES(-199.28)GK	5	2	-0.1013	14226000	14226000	0	0	3265100	2273200	0	0	0	0	0	0	2202200	2054100	923050	1064075	1.15278	#NAME?	0.205119	#NAME?	0	0	0	0	0	0	0	0	0	0	0	0	0	0	0	0	0	0	2273200
Q4WNA1;B0Y794;A0A0J5Q253	45;45;45	Q4WNA1	1	1;2	S	LPSEES(1)DT(1)DNDGAESTSSSR	LPS(-92.48)EES(92.48)DT(138.69)DNDGAES(-138.69)T(-145.67)S(-138.69)S(-167.96)S(-174.68)R	6	2	3.201	65126000	65126000	0	0	7921700	0	1856500	1476300	1324200	12228000	0	1615500	8902800	7922500	4134450	4610200	1.11507	#NAME?	0.157134	#NAME?	1856500	0	0	1476300	0	0	1324200	0	0	12228000	0	0	0	0	0	1615500	0	0	0
Q4X1D8;B0XS68;A0A0J5PYP9	635;635;636	Q4X1D8	1	2	S	TETSADLGEES(1)DDELS(1)VR	T(-190.81)ET(-175.71)S(-154.63)ADLGEES(154.63)DDELS(244.45)VR	16	2	-0.15701	109850000	0	109850000	0	25253000	11819000	0	0	0	12862000	15883000	0	21656000	0	8.32233e+06	9384750	1.12766	#NAME?	0.17333	#NAME?	0	0	0	0	0	0	0	0	0	0	12862000	0	0	15883000	0	0	0	0	0
Q6MY77;E9QRL5;B0XMP2;A0A0J5Q3X3;A1D204	458;458;458;458;458	Q6MY77	1	1	S	RLEEEEANS(1)DSQR	RLEEEEANS(71.23)DS(-71.23)QR	9	2	-0.37049	223340000	223340000	0	0	6302200	7336100	4492900	4277900	3408600	13318000	0	6898900	16861000	4373800	6.52262e+06	7033425	1.07831	#NAME?	0.108777	#NAME?	4492900	0	0	4277900	0	0	3408600	0	0	13318000	0	0	0	0	0	6898900	0	0	7336100
Q4WXI2;B0XY42;A0A0J5PUV2	446;446;446	Q4WXI2	1	1	S	SAMDAVLADMDIDADDS(1)DKEMQDVDDK	S(-159.7)AMDAVLADMDIDADDS(159.7)DKEMQDVDDK	17	3	-0.61843	410780000	410780000	0	0	71886000	26274000	0	0	0	0	10424000	0	8445300	36927000	16360000	13949075	0.852633	#NAME?	-0.230003	#NAME?	0	0	0	0	0	0	0	0	0	0	0	0	10424000	0	0	0	0	0	26274000
Q4WE60;B0Y1Z8;A0A0J5PR07	2;2;2	Q4WE60	1	1	S	S(1)DFEDEMDVDVPAPK	S(110.44)DFEDEMDVDVPAPK	1	2	0.24686	163770000	163770000	0	0	0	940790	4057700	3100600	1895500	10765000	14713000	1171900	0	0	3.45993e+06	3971225	1.14778	#NAME?	0.198841	#NAME?	4057700	0	0	3100600	0	0	1895500	0	0	10765000	0	0	14713000	0	0	1171900	0	0	940790
Q4WND3;B0Y762;A0A0J5Q5B6;A1DM75	44;44;44;44	Q4WND3	1	1;2	S	FDDEEEEDVLDS(1)WDAAEDS(1)EVER	FDDEEEEDVLDS(90.08)WDAAEDS(90.08)EVER	19	2	2.8009	781130000	781130000	0	0	33600000	7285900	0	0	0	0	2938700	0	9571000	10826000	6.81432e+06	5833925	0.856128	#NAME?	-0.224102	#NAME?	0	0	0	0	0	0	0	0	0	0	0	0	2938700	0	0	0	0	0	7285900
Q4WQ37;A0A0J5SDI8;B0Y6X5;A1CWI5	619;626;619;626	Q4WQ37	1	1	S	NMNSYFS(1)PVAETPSTR	NMNS(-69.98)Y(-111.8)FS(69.98)PVAET(-75.2)PS(-128.14)T(-133.1)R	7	2	-1.8663	12956000	12956000	0	0	0	0	0	0	0	3474200	0	1888400	0	0	579033	472100	0.815324	#NAME?	-0.294554	#NAME?	0	0	0	0	0	0	0	0	0	3474200	0	0	0	0	0	1888400	0	0	0
Q4WI09;B0XUM5;A0A0J5PM54;A1CZ46;C8V8F1;A1CEV6;Q5B4P7	481;481;481;464;468;467;468	Q4WI09	1	1	S	S(1)PGAINLR	S(68.63)PGAINLR	1	2	-0.186	13059000	13059000	0	0	992150	4142100	0	0	0	0	0	0	2907100	0	855708	726775	0.849326	#NAME?	-0.23561	#NAME?	0	0	0	0	0	0	0	0	0	0	0	0	0	0	0	0	0	0	4142100
Q4WUL1;B0Y435;A1DEU9;A0A0J5PV86	54;54;54;54	Q4WUL1	1	2	S	S(1)QS(1)IDDADSATR	S(112.18)QS(91.63)IDDADS(-91.63)AT(-149.19)R	1	2	-0.68025	9996100	0	9996100	0	2530200	2537400	0	0	0	0	0	1671200	0	1333500	844600	751175	0.889386	#NAME?	-0.169119	#NAME?	0	0	0	0	0	0	0	0	0	0	0	0	0	0	0	0	1671200	0	0
A0A0J5Q1M2;A1DDH5;Q4WVW6;B0Y250	505;505;529;529	A0A0J5Q1M2	1	2;3	S	LQDDS(1)PS(1)PS(1)EAEAER	LQDDS(84.25)PS(84.25)PS(84.25)EAEAER	7	2	0.064749	5239500	0	5239500	0	2045000	0	0	0	0	0	0	0	1622700	0	340833	405675	1.19024	#NAME?	0.251258	#NAME?	0	0	0	0	0	0	0	0	0	0	0	0	0	0	0	0	0	0	0
Q4WPV1;B0Y6P2;A0A0J5PEH7	505;505;505	Q4WPV1	1	1;2	S	S(1)EAGVEEDVEEDETGEPSFGELLR	S(138.75)EAGVEEDVEEDET(-138.75)GEPS(-188.39)FGELLR	1	2	1.9269	116860000	116860000	0	0	6446600	20937000	2298600	0	0	5277100	0	0	25444000	863390	5826550	6.57685e+06	1.12877	#NAME?	0.174754	#NAME?	2298600	0	0	0	0	0	0	0	0	5277100	0	0	0	0	0	0	0	0	20937000
Q4WNA1;B0Y794;A0A0J5Q253	47;47;47	Q4WNA1	1	1;2	T	LPSEES(1)DT(1)DNDGAESTSSSR	LPS(-92.48)EES(92.48)DT(138.69)DNDGAES(-138.69)T(-145.67)S(-138.69)S(-167.96)S(-174.68)R	8	2	3.201	56108000	56108000	0	0	5118800	9422400	1130000	0	827670	9112600	10776000	0	3824500	3775900	4.26858e+06	4594100	1.07626	#NAME?	0.106027	#NAME?	1130000	0	0	0	0	0	827670	0	0	9112600	0	0	10776000	0	0	0	0	0	9422400
A0A1V1G235;A0A1V1FZ94;O43099;B0YDL9;A0A0J5PFY6;A0A1V1FVZ3;A1CMU0;Q5ASN8;A1DL47	112;115;122;122;122;115;122;122;122	A0A1V1G235;A1DL47	1	1	S	S(1)IGWADEEGR	S(103.43)IGWADEEGR	1	2	-0.49326	11525000	11525000	0	0	2583100	2169700	0	0	0	1443700	0	0	3717900	0	1032750	929475	0.9	#NAME?	-0.152003	#NAME?	0	0	0	0	0	0	0	0	0	1443700	0	0	0	0	0	0	0	0	2169700
A0A0J5PZA0;Q4X220;B0XW91	2859;206;206	A0A0J5PZA0	1	1	S	RNALAS(1)QEQQE	RNALAS(145.81)QEQQE	6	2	1.1017	6835200	6835200	0	0	1017000	1467000	757690	0	402270	0	0	0	1471000	783470	607327	563618	0.92803	#NAME?	-0.107756	#NAME?	757690	0	0	0	0	0	402270	0	0	0	0	0	0	0	0	0	0	0	1467000
Q4WE62;B0Y200;A0A0J5PTP8;A1D0C6	310;310;310;311	Q4WE62	1	3;4	S	T(1)PDPLTQLPLPDPES(1)PARS(1)PPQS(1)PPAR	T(54.08)PDPLT(-54.08)QLPLPDPES(87.48)PARS(121.79)PPQS(145.21)PPAR	15	3	0.67416	60365000	0	0	60365000	6317700	16069000	0	0	0	3754100	5562800	2636200	4997500	5534900	4356800	4682850	1.07484	#NAME?	0.104118	#NAME?	0	0	0	0	0	0	0	0	0	0	0	3754100	0	0	5562800	0	0	2636200	0
Q4WE62;B0Y200;A0A0J5PTP8;A1D0C6	314;314;314;315	Q4WE62	1	3;4	S	T(1)PDPLTQLPLPDPES(1)PARS(1)PPQS(1)PPAR	T(54.09)PDPLT(-54.09)QLPLPDPES(87.39)PARS(137.86)PPQS(160.58)PPAR	19	3	-0.056859	60365000	0	0	60365000	6317700	16069000	0	0	0	3754100	5562800	2636200	4997500	5534900	4356800	4682850	1.07484	#NAME?	0.104118	#NAME?	0	0	0	0	0	0	0	0	0	0	0	3754100	0	0	5562800	0	0	2636200	0
Q4WE62;B0Y200;A0A0J5PTP8;A1D0C6	318;318;318;319	Q4WE62	1	3;4	S	T(1)PDPLTQLPLPDPES(1)PARS(1)PPQS(1)PPAR	T(54.09)PDPLT(-54.09)QLPLPDPES(87.39)PARS(137.86)PPQS(160.58)PPAR	23	3	-0.056859	60365000	0	0	60365000	6317700	16069000	0	0	0	3754100	5562800	2636200	4997500	5534900	4356800	4682850	1.07484	#NAME?	0.104118	#NAME?	0	0	0	0	0	0	0	0	0	0	0	3754100	0	0	5562800	0	0	2636200	0
A0A0J5Q167;Q4WTE7;B0XQ78;A1D3B9	294;309;309;288	A0A0J5Q167	1	1	S	S(1)GELNPITYIR	S(93.86)GELNPIT(-93.86)Y(-105.07)IR	1	2	0.69184	14454000	14454000	0	0	2044400	1134900	0	763030	0	3436000	0	3535800	1034900	0	1.22972e+06	1142675	0.929214	#NAME?	-0.105917	#NAME?	0	0	0	763030	0	0	0	0	0	3436000	0	0	0	0	0	3535800	0	0	1134900
Q4WX39;B0XYI0	248;248	Q4WX39	1	4	S	RRS(1)VS(1)GS(1)VS(1)PER	RRS(100.23)VS(100.23)GS(100.23)VS(100.23)PER	3	2	-0.11843	5811500	0	0	5811500	3302800	0	0	0	0	0	0	0	2508600	0	550467	627150	1.13931	#NAME?	0.188155	#NAME?	0	0	0	0	0	0	0	0	0	0	0	0	0	0	0	0	0	0	0
Q4WX39;B0XYI0	250;250	Q4WX39	1	4	S	RRS(1)VS(1)GS(1)VS(1)PER	RRS(100.23)VS(100.23)GS(100.23)VS(100.23)PER	5	2	-0.11843	5811500	0	0	5811500	3302800	0	0	0	0	0	0	0	2508600	0	550467	627150	1.13931	#NAME?	0.188155	#NAME?	0	0	0	0	0	0	0	0	0	0	0	0	0	0	0	0	0	0	0
Q4WX39;B0XYI0	252;252	Q4WX39	1	4	S	RRS(1)VS(1)GS(1)VS(1)PER	RRS(100.23)VS(100.23)GS(100.23)VS(100.23)PER	7	2	-0.11843	5811500	0	0	5811500	3302800	0	0	0	0	0	0	0	2508600	0	550467	627150	1.13931	#NAME?	0.188155	#NAME?	0	0	0	0	0	0	0	0	0	0	0	0	0	0	0	0	0	0	0
Q4WX39;B0XYI0	254;254	Q4WX39	1	4	S	RRS(1)VS(1)GS(1)VS(1)PER	RRS(100.23)VS(100.23)GS(100.23)VS(100.23)PER	9	2	-0.11843	5811500	0	0	5811500	3302800	0	0	0	0	0	0	0	2508600	0	550467	627150	1.13931	#NAME?	0.188155	#NAME?	0	0	0	0	0	0	0	0	0	0	0	0	0	0	0	0	0	0	0
A0A0J5PZD6;Q4WSY9;B0XQN5;A1D2W3	438;439;439;436	A0A0J5PZD6	1	1	S	DAEDS(1)DFGDEDALTAK	DAEDS(216.95)DFGDEDALT(-216.95)AK	5	2	-0.49128	275090000	275090000	0	0	26930000	39124000	4030000	0	0	24273000	32015000	0	15184000	19212000	1.57262e+07	16602750	1.05574	#NAME?	0.0782552	#NAME?	4030000	0	0	0	0	0	0	0	0	24273000	0	0	32015000	0	0	0	0	0	39124000
Q4WHG2;B0XVK2;A0A0J5PMP1	324;324;324	Q4WHG2	1	1	S	ADS(1)PAPEQAPATK	ADS(167.86)PAPEQAPAT(-167.86)K	3	2	-0.098011	19439000	19439000	0	0	0	2250500	886350	814280	796100	2641500	0	1853800	2826400	0	1231455	1170050	0.950136	#NAME?	-0.0737937	#NAME?	886350	0	0	814280	0	0	796100	0	0	2641500	0	0	0	0	0	1853800	0	0	2250500
Q4WTH4;B0XQ51;A0A0J5Q193	39;39;39	Q4WTH4	1	1;2	S	DAS(1)GEEGDDSTDPITPTASK	DAS(131.08)GEEGDDS(-132.7)T(-131.08)DPIT(-243.27)PT(-266.96)AS(-299.16)K	3	2	-0.38904	52440000	45891000	6549000	0	11945000	6220500	480260	1001600	0	5575700	0	4707300	11768000	1290700	4.20384e+06	4441500	1.05653	#NAME?	0.0793381	#NAME?	480260	0	0	1001600	0	0	0	0	0	5575700	0	0	0	0	0	4707300	0	0	6220500
Q5B601	8	Q5B601	1	3	S	PHLPELS(1)KQEPS(1)ANT(1)LVDNYR	PHLPELS(72.27)KQEPS(62.6)ANT(62.15)LVDNY(-62.15)R	7	3	0.4423	21799000	0	0	21799000	8001600	5434700	0	0	0	0	0	555330	3911100	3896500	2.23938e+06	2.09073e+06	0.93362	#NAME?	-0.099093	#NAME?	0	0	0	0	0	0	0	0	0	0	0	0	0	0	0	0	0	555330	0
Q5B601	13	Q5B601	1	3	S	PHLPELS(1)KQEPS(1)ANT(1)LVDNYR	PHLPELS(71.29)KQEPS(71.48)ANT(71.48)LVDNY(-71.29)R	12	3	-1.6855	21799000	0	0	21799000	8001600	5434700	0	0	0	0	0	555330	3911100	3896500	2.23938e+06	2.09073e+06	0.93362	#NAME?	-0.099093	#NAME?	0	0	0	0	0	0	0	0	0	0	0	0	0	0	0	0	0	555330	0
Q5B601	16	Q5B601	1	3	T	PHLPELS(1)KQEPS(1)ANT(1)LVDNYR	PHLPELS(71.29)KQEPS(71.48)ANT(71.48)LVDNY(-71.29)R	15	3	-1.6855	21799000	0	0	21799000	8001600	5434700	0	0	0	0	0	555330	3911100	3896500	2.23938e+06	2.09073e+06	0.93362	#NAME?	-0.099093	#NAME?	0	0	0	0	0	0	0	0	0	0	0	0	0	0	0	0	0	555330	0
A0A0J5PHM0;Q4WDB6;B0YD34;A1DLQ4;A1CMD0	241;259;259;263;237	A0A0J5PHM0	1	1	S	VGGFNRPLS(1)P	VGGFNRPLS(128.36)P	9	2	-2.8417	42259000	42259000	0	0	5413600	1917100	0	1446900	1444300	5561800	0	4039100	4359500	1705500	2.63062e+06	2526025	0.960241	#NAME?	-0.0585321	#NAME?	0	0	0	1446900	0	0	1444300	0	0	5561800	0	0	0	0	0	4039100	0	0	1917100
Q4WXB1;B0XYA7;A0A0J5SS15;A1D7G3	347;347;347;345	Q4WXB1	1	2	S	QTLAFLES(1)DGEET(1)D	QT(-154)LAFLES(154)DGEET(212.87)D	8	2	-1.4115	18355000	0	18355000	0	7033300	1053500	0	0	0	0	0	0	2963400	1996800	1347800	1240050	0.920055	#NAME?	-0.120208	#NAME?	0	0	0	0	0	0	0	0	0	0	0	0	0	0	0	0	0	0	0
Q4WXB1;B0XYA7;A0A0J5SS15;A1D7G3	352;352;352;350	Q4WXB1	1	2	T	QTLAFLES(1)DGEET(1)D	QT(-154)LAFLES(154)DGEET(212.87)D	13	2	-1.4115	18355000	0	18355000	0	7033300	1053500	0	0	0	0	0	0	2963400	1996800	1347800	1240050	0.920055	#NAME?	-0.120208	#NAME?	0	0	0	0	0	0	0	0	0	0	0	0	0	0	0	0	0	0	0
A0A0J5PEM1;Q4WQ38;B0Y6X6	486;511;511	A0A0J5PEM1	1	1	S	GEAVELRPHTDPQWEDEVAVS(1)D	GEAVELRPHT(-172.25)DPQWEDEVAVS(172.25)D	21	3	-0.036882	310330000	310330000	0	0	41135000	8004400	0	0	0	2159400	8746700	2704500	13641000	6945300	8549800	8009375	0.936791	#NAME?	-0.094201	#NAME?	0	0	0	0	0	0	0	0	0	2159400	0	0	8746700	0	0	2704500	0	0	8004400
A1DF30;A0A0J5PRZ6	42;42	A1DF30	1	1	S	EGDDS(1)AGPDPQR	EGDDS(129.76)AGPDPQR	5	2	3.439	55822000	55822000	0	0	2282100	7099400	0	836540	0	2511900	0	0	7957100	0	2.12166e+06	1989275	0.937605	#NAME?	-0.0929485	#NAME?	0	0	0	836540	0	0	0	0	0	2511900	0	0	0	0	0	0	0	0	7099400
Q4WTW4;B0Y3D9;A0A0J5SP92	1164;1164;1173	Q4WTW4	1	1;2;3	S	AMGIES(1)S(1)PEPSR	AMGIES(91.4)S(81.08)PEPS(-81.08)R	7	2	0.81873	79867000	10682000	69184000	0	0	0	608890	582280	0	11867000	0	7413600	1984200	0	2.17636e+06	2349450	1.07953	#NAME?	0.110405	#NAME?	608890	0	0	582280	0	0	0	0	0	2845400	9021200	0	0	0	0	0	7413600	0	0
Q4WTR9;B0Y396;A0A0J5PVB0;A1CZI2	1118;1118;1118;1121	Q4WTR9	1	1;2	S	SSEIVEDSDVEDEVHEAAAGDS(1)DQEMR	S(-151.05)S(-153.65)EIVEDS(-115.31)DVEDEVHEAAAGDS(115.31)DQEMR	22	3	-0.31038	12999000	12999000	0	0	3247200	4362900	0	0	0	0	0	0	4149200	1240100	1268350	1347325	1.06227	#NAME?	0.087145	#NAME?	0	0	0	0	0	0	0	0	0	0	0	0	0	0	0	0	0	0	4362900
A0A0J5PZX2;A1D3E6	378;383	A0A0J5PZX2	1	1	T	EGT(1)PGPQSK	EGT(135.75)PGPQS(-135.75)K	3	2	3.6429	33219000	33219000	0	0	1052700	3314600	0	0	624410	4237400	0	0	3245900	2630300	1538185	1469050	0.955054	#NAME?	-0.0663455	#NAME?	0	0	0	0	0	0	624410	0	0	4237400	0	0	0	0	0	0	0	0	3314600
A1CVY5;A0A0J5PKX5;Q4WQQ8;B0Y4W9	264;266;266;266	A1CVY5	1	2	S	RQS(1)NGS(1)IDDDQDFSR	RQS(161.7)NGS(120.22)IDDDQDFS(-120.22)R	3	2	1.803	24353000	0	24353000	0	2953400	9210600	0	0	0	0	0	0	4203600	4422100	2.02733e+06	2156425	1.06368	#NAME?	0.0890582	#NAME?	0	0	0	0	0	0	0	0	0	0	0	0	0	0	0	0	0	0	0
A1CVY5;A0A0J5PKX5;Q4WQQ8;B0Y4W9	267;269;269;269	A1CVY5	1	2	S	RQS(1)NGS(1)IDDDQDFSR	RQS(168.61)NGS(133.67)IDDDQDFS(-133.67)R	6	2	-3.2734	24353000	0	24353000	0	2953400	9210600	0	0	0	0	0	0	4203600	4422100	2.02733e+06	2156425	1.06368	#NAME?	0.0890582	#NAME?	0	0	0	0	0	0	0	0	0	0	0	0	0	0	0	0	0	0	0
A0A0J5PYN8;B0XZ46;Q4WWH8;A1D8B7	280;285;291;290	A0A0J5PYN8	1	1;2	S	SAFDTASSAPAPATT(0.007)S(0.993)PPAQNPS(1)PR	S(-134.68)AFDT(-126.76)AS(-108.91)S(-103.1)APAPAT(-43.04)T(-21.83)S(21.83)PPAQNPS(96.02)PR	23	3	0.31282	14537000	2361300	12176000	0	2441100	2945000	0	0	0	1846000	0	2343200	2681300	0	1205350	1256125	1.04212	#NAME?	0.0595279	#NAME?	0	0	0	0	0	0	0	0	0	0	1846000	0	0	0	0	1234000	1109200	0	0
Q4X0I9;B0XTC7;A0A0J5PY38	379;379;384	Q4X0I9	1	1;2	S	QDPVVINDS(1)PEPPS(1)PER	QDPVVINDS(96.23)PEPPS(96.23)PER	14	2	-0.7168	10571000	5316600	5254700	0	0	0	759480	0	707710	3910400	0	0	1850200	1543400	896265	848400	0.946595	#NAME?	-0.0791807	#NAME?	759480	0	0	0	0	0	707710	0	0	2049300	1861100	0	0	0	0	0	0	0	0
Q4WT29;B0XQJ5;A0A0J5PWD5	948;948;948	Q4WT29	1	1;2	S	GEENAEGLS(1)DAES(1)EIWEALVK	GEENAEGLS(116.45)DAES(116.45)EIWEALVK	9	2	0.0044629	97239000	4299400	92939000	0	34588000	8833700	0	0	0	0	0	0	20756000	6437700	7236950	6798425	0.939405	#NAME?	-0.0901813	#NAME?	0	0	0	0	0	0	0	0	0	0	0	0	0	0	0	0	0	0	0
Q4WND3;B0Y762;A0A0J5Q5B6	92;92;92	Q4WND3	1	1;2	S	LAEANES(1)DEDS(1)EEDEAARR	LAEANES(155.11)DEDS(155.11)EEDEAARR	7	2	1.1903	172190000	31520000	140670000	0	9075800	0	0	0	0	8282000	3292400	0	6650800	1071200	2.89297e+06	2753600	0.951826	#NAME?	-0.0712307	#NAME?	0	0	0	0	0	0	0	0	0	8282000	0	0	3292400	0	0	0	0	0	0
Q4WYK9;B0XWG2;A0A0J5PXN8	465;465;465	Q4WYK9	1	1;2	S	LIEEVS(1)DEEMADADS(1)NEEPK	LIEEVS(178.77)DEEMADADS(178.77)NEEPK	6	2	-1.8577	542110000	485540000	56565000	0	3462900	22013000	26029000	12373000	9281500	28939000	28488000	22643000	3321200	12197000	17016400	16662300	0.979191	#NAME?	-0.0303383	#NAME?	26029000	0	0	12373000	0	0	9281500	0	0	28939000	0	0	18717000	9770100	0	22643000	0	0	838950
Q4WQW5;B0Y551;A0A0J5PIH2	382;382;409	Q4WQW5	1	1	S	RNS(1)DVQDGSNK	RNS(65.08)DVQDGS(-65.08)NK	3	2	-0.025374	2031900	2031900	0	0	0	0	0	0	340230	632000	0	0	0	610570	162038	152642	0.942015	#NAME?	-0.0861784	#NAME?	0	0	0	0	0	0	340230	0	0	632000	0	0	0	0	0	0	0	0	0
Q4WVD7;B0Y119;A0A0J5SQJ6	388;388;391	Q4WVD7	1	1	S	AVDS(1)APDEISESSR	AVDS(117.57)APDEIS(-117.57)ES(-168.32)S(-192.34)R	4	2	1.4435	29847000	29847000	0	0	0	5441500	0	1510400	0	7449200	0	5042800	4156800	0	2.40018e+06	2299900	0.958218	#NAME?	-0.0615735	#NAME?	0	0	0	1510400	0	0	0	0	0	7449200	0	0	0	0	0	5042800	0	0	5441500
A0A0J5PII5;A1DCS1	7;7	A0A0J5PII5	1	1;2	S	ADGPES(1)PVPQQQT(1)PGR	ADGPES(68.13)PVPQQQT(68.13)PGR	6	2	-0.2866	127340000	126730000	615920	0	15245000	0	3482400	4221800	3263900	31443000	0	20125000	10208000	9240600	9609350	9893400	1.02956	#NAME?	0.0420276	#NAME?	3482400	0	0	4221800	0	0	3263900	0	0	31443000	0	0	0	0	0	20125000	0	0	0
B0XTC4;A0A0J5PYK3;A4D9A1;A1DHN4	302;302;302;302	B0XTC4	1	1;2	S	DGGSGEVAS(1)PFGS(1)LKR	DGGS(-85.58)GEVAS(91.18)PFGS(85.58)LKR	9	2	-0.027701	56731000	40904000	15827000	0	9336600	5404000	0	0	0	14986000	5614500	9277500	4353000	0	4.95443e+06	4811250	0.9711	#NAME?	-0.0423083	#NAME?	0	0	0	0	0	0	0	0	0	8510500	6475800	0	5614500	0	0	9277500	0	0	4729900
Q4WU54;B0Y3N0;A0A0J5PUV5;A1DFA4	267;267;267;267	Q4WU54	1	1	S	AQEES(1)PR	AQEES(85.81)PR	5	2	-0.11235	8203100	8203100	0	0	0	2966400	0	0	0	0	0	0	1863400	0	494400	465850	0.942253	#NAME?	-0.0858132	#NAME?	0	0	0	0	0	0	0	0	0	0	0	0	0	0	0	0	0	0	2966400
B0XQR4;A0A0J5PZA7;Q6MYY8;E9R3C5;A1D2T1	903;1322;895;895;925	B0XQR4;A1D2T1	1	2	T	NDT(1)PVS(1)EASTWTPFDTK	NDT(70.49)PVS(45.27)EAS(-45.27)T(-52.88)WT(-79.42)PFDT(-123.29)K	3	2	-1.0367	38586000	0	38586000	0	9376300	2308600	0	0	0	0	0	0	5122500	3006000	1.94748e+06	2032125	1.04346	#NAME?	0.0613782	#NAME?	0	0	0	0	0	0	0	0	0	0	0	0	0	0	0	0	0	0	0
A1DHB7;Q4X0V9;B0XSN5;A0A0J5Q354	136;136;136;136	A1DHB7;Q4X0V9	1	1	S	FDS(1)EEPELPVEMETEAPEPQQK	FDS(137.23)EEPELPVEMET(-137.23)EAPEPQQK	3	3	0.32913	205700000	205700000	0	0	16616000	14388000	0	0	331620	2254000	7167800	0	8879500	5734300	5598270	5445400	0.972693	#NAME?	-0.039943	#NAME?	0	0	0	0	0	0	331620	0	0	2254000	0	0	7167800	0	0	0	0	0	14388000
A1DL88;Q4WCW5;B0YDI0;A0A0J5PJA2	150;150;150;150	A1DL88	1	1	T	DT(1)PPPIPK	DT(97.64)PPPIPK	2	2	-0.095474	7871600	7871600	0	0	0	0	0	0	953040	3689400	0	0	3229100	0	773740	807275	1.04334	#NAME?	0.0612114	#NAME?	0	0	0	0	0	0	953040	0	0	3689400	0	0	0	0	0	0	0	0	0
Q4X1D8;B0XS68;A0A0J5PYP9;A1DGW0	943;943;944;946	Q4X1D8	1	1;2	S	S(1)NRAS(1)LDIPR	S(91.44)NRAS(91.44)LDIPR	5	2	0.2127	54499000	11198000	43301000	0	7353700	0	0	0	0	18315000	0	7610800	8924000	0	4.27812e+06	4133700	0.966243	#NAME?	-0.0495421	#NAME?	0	0	0	0	0	0	0	0	0	7557200	10758000	0	0	0	0	0	7610800	0	0
Q4WHM6;B0XV71;A0A0J5PMJ0	696;696;743	Q4WHM6	1	1	S	SYTIEGEES(1)ADEILEK	S(-93.54)Y(-118.72)T(-85.55)IEGEES(85.55)ADEILEK	9	2	1.9257	1571000	1571000	0	0	0	0	0	0	0	961230	0	609750	0	0	160205	152438	0.951515	#NAME?	-0.0717013	#NAME?	0	0	0	0	0	0	0	0	0	961230	0	0	0	0	0	609750	0	0	0
A0A0J5PKV1;Q4WAM6;B0YC00	962;978;978	A0A0J5PKV1	1	1;3	S	DSEVMS(1)VR	DS(-95.39)EVMS(95.39)VR	6	2	0.21566	75274000	66168000	0	9106000	0	0	3354800	4227700	3896000	7050500	2567600	10048000	0	0	3.08817e+06	3153900	1.02129	#NAME?	0.0303863	#NAME?	3354800	0	0	4227700	0	0	3896000	0	0	7050500	0	0	2567600	0	0	8168800	0	1879300	0
A0A0J5ST27;Q4WWC3;B0XZA1;A1D8H1	112;112;112;98	A0A0J5ST27	1	1;2	T	GDNT(1)S(1)EDEIVFTGR	GDNT(164.47)S(161.23)EDEIVFT(-161.23)GR	4	2	0.13076	16462000	1670500	14791000	0	1946400	5022200	0	0	0	1270200	0	0	5657100	0	1.37313e+06	1414275	1.02996	#NAME?	0.042591	#NAME?	0	0	0	0	0	0	0	0	0	0	1270200	0	0	0	0	0	0	0	0
Q4WMB5;B0Y893;A0A0J5Q7E4	367;367;367	Q4WMB5	1	1	S	AGEVDGDDEYLS(1)DEYDGR	AGEVDGDDEY(-117.63)LS(117.63)DEY(-127.8)DGR	12	2	-0.31293	26611000	26611000	0	0	4273100	4733700	0	0	0	0	2562300	0	0	3591300	1.50113e+06	1538400	1.02483	#NAME?	0.0353785	#NAME?	0	0	0	0	0	0	0	0	0	0	0	0	2562300	0	0	0	0	0	4733700
A1D4G9;Q4WJW7;B0XNN3;A0A0J5PPX8	90;90;90;90	A1D4G9	1	2	S	S(0.217)S(0.317)S(0.466)PGAKS(1)EVGEK	S(-3.31)S(-1.67)S(1.67)PGAKS(87.35)EVGEK	8	2	0.0054305	246490000	0	244880000	1611300	5792300	24580000	4842400	5706700	5151800	10407000	0	0	23422000	13664000	9.41337e+06	9271500	0.984929	#NAME?	-0.021908	#NAME?	0	4842400	0	0	5706700	0	0	5151800	0	0	10407000	0	0	0	0	0	0	0	0
A0A0J5Q4W5;Q4WW01;B0Y285	298;300;300	A0A0J5Q4W5	1	1	S	AEEES(1)DDEDGDDGTWNLEALR	AEEES(221.23)DDEDGDDGT(-221.23)WNLEALR	5	2	-0.049444	508970000	508970000	0	0	109010000	55698000	0	0	0	9042800	20026000	7486600	57572000	28476000	2.89585e+07	28390150	0.980375	#NAME?	-0.0285947	#NAME?	0	0	0	0	0	0	0	0	0	9042800	0	0	20026000	0	0	7486600	0	0	55698000
Q4WPV1;B0Y6P2;A0A0J5PEH7	499;499;499	Q4WPV1	1	1;2	S	KDADS(1)DIEMR	KDADS(91.09)DIEMR	5	2	-0.20187	120210000	120210000	0	0	0	0	5913800	2571100	2251800	9409300	5680200	6717200	1235600	0	3.35767e+06	3408250	1.01507	#NAME?	0.0215721	#NAME?	5913800	0	0	2571100	0	0	2251800	0	0	9409300	0	0	5680200	0	0	6717200	0	0	0
Q4WCP6;B0YDQ1;A0A0J5PGE9	87;87;87	Q4WCP6	1	1	S	DGVES(1)PDEMQR	DGVES(113.95)PDEMQR	5	2	-0.71376	29761000	29761000	0	0	0	0	1469700	0	1137300	5250400	5365800	0	0	0	1.30957e+06	1341450	1.02435	#NAME?	0.0347038	#NAME?	1469700	0	0	0	0	0	1137300	0	0	5250400	0	0	5365800	0	0	0	0	0	0
A0A0J5SDI1;Q4WQ26;B0Y6W4	174;174;174	A0A0J5SDI1	1	1	S	GAS(1)PAPQTTTTTTTTNK	GAS(89.49)PAPQT(-89.49)T(-95.21)T(-97.1)T(-118.02)T(-152.81)T(-179.69)T(-209.99)T(-231.3)NK	3	2	0.16773	245290000	245290000	0	0	10302000	20437000	4623500	4198000	4589400	10439000	0	1104200	25629000	10124000	9098150	9214300	1.01277	#NAME?	0.0183013	#NAME?	4623500	0	0	4198000	0	0	4589400	0	0	10439000	0	0	0	0	0	1104200	0	0	20437000
Q4X1H0;B0XS38;A0A0J5Q288	246;246;246	Q4X1H0	1	1	S	DEDVMS(1)DVEGGVK	DEDVMS(91.44)DVEGGVK	6	2	0.97925	57037000	57037000	0	0	0	0	2256900	1628300	1501300	4445600	0	5324800	0	1135400	1.63868e+06	1615050	0.985578	#NAME?	-0.0209583	#NAME?	2256900	0	0	1628300	0	0	1501300	0	0	4445600	0	0	0	0	0	5324800	0	0	0
Q4WRY9;B0XMU0;A0A0J5SXI9;A1D1V5	167;167;167;191	Q4WRY9	1	1	S	ELS(1)GGQLQGK	ELS(129.47)GGQLQGK	3	2	0.65783	2741000	2741000	0	0	0	0	0	0	557280	1075200	0	0	1108500	0	272080	277125	1.01854	#NAME?	0.026506	#NAME?	0	0	0	0	0	0	557280	0	0	1075200	0	0	0	0	0	0	0	0	0
A0A0J5Q1M2;A1DDH5;Q4WVW6;B0Y250	507;507;531;531	A0A0J5Q1M2	1	2;3	S	LQDDS(1)PS(1)PS(1)EAEAER	LQDDS(84.25)PS(84.25)PS(84.25)EAEAER	9	2	0.064749	33482000	0	33482000	0	5156900	5004600	0	0	0	4124300	0	4403900	0	5027700	2.38097e+06	2357900	0.990312	#NAME?	-0.0140449	#NAME?	0	0	0	0	0	0	0	0	0	0	4124300	0	0	0	0	0	4403900	0	0
A0A0J5PUX9;Q4WX77;B0XYE1	927;907;907	A0A0J5PUX9	1	1;2	S	FDQGPLVEQPAFAPEDS(1)PVS(1)EAFADK	FDQGPLVEQPAFAPEDS(51.77)PVS(51.77)EAFADK	20	3	1.648	20424000	10781000	9643300	0	6419700	3575400	0	0	0	1273200	0	0	1910500	5682800	1878050	1898325	1.0108	#NAME?	0.0154915	#NAME?	0	0	0	0	0	0	0	0	0	1273200	0	0	0	0	0	0	0	0	1821000
Q4WT29;B0XQJ5;A0A0J5PWD5	952;952;952	Q4WT29	1	2	S	GEENAEGLS(1)DAES(1)EIWEALVK	GEENAEGLS(116.45)DAES(116.45)EIWEALVK	13	2	0.0044629	92939000	0	92939000	0	31736000	8833700	0	0	0	0	0	0	20756000	6437700	6.76162e+06	6798425	1.00544	#NAME?	0.00783233	#NAME?	0	0	0	0	0	0	0	0	0	0	0	0	0	0	0	0	0	0	0
Q4WEY6;B0XZB9;A0A0J5ST44	106;106;106	Q4WEY6	1	1	S	FEDDEALS(1)DDEEKFR	FEDDEALS(128.74)DDEEKFR	8	2	0.75717	107500000	107500000	0	0	12234000	16564000	3242700	1909200	2043200	10697000	9535600	2736100	8664400	10161000	7.78168e+06	7774275	0.999048	#NAME?	-0.00137413	#NAME?	3242700	0	0	1909200	0	0	2043200	0	0	10697000	0	0	9535600	0	0	2736100	0	0	16564000
A0A0J5Q433;Q4X276;B0XW38;A1CSH1;A1DG58	167;167;167;162;167	A0A0J5Q433	1	2	S	S(1)RS(1)PDER	S(104.43)RS(104.43)PDER	1	2	-0.92332	634780000	0	634780000	0	14240000	17905000	0	0	0	16407000	0	2999700	14040000	15365000	8092000	8101175	1.00113	#NAME?	0.00163485	#NAME?	0	0	0	0	0	0	0	0	0	0	16407000	0	0	0	0	0	2999700	0	0
A0A0J5Q433;Q4X276;B0XW38;A1CSH1;A1DG58	169;169;169;164;169	A0A0J5Q433	1	2	S	S(1)RS(1)PDER	S(104.43)RS(104.43)PDER	3	2	-0.92332	634780000	0	634780000	0	14240000	17905000	0	0	0	16407000	0	2999700	14040000	15365000	8092000	8101175	1.00113	#NAME?	0.00163485	#NAME?	0	0	0	0	0	0	0	0	0	0	16407000	0	0	0	0	0	2999700	0	0
Q4WNI6;B0Y5D0;A0A0J5PDH2	392;392;392	Q4WNI6	1	3	S	DLLEDDES(1)LDGNDS(0.995)S(0.708)DNELAGS(0.297)K	DLLEDDES(71.55)LDGNDS(21.8)S(3.82)DNELAGS(-3.82)K	8	2	-0.76345	0	0	0	0	0	0	0	0	0	0	0	0	0	0	0	0	#DIV/0!	#NAME?	#DIV/0!	#NAME?	0	0	0	0	0	0	0	0	0	0	0	0	0	0	0	0	0	0	0
A0A0J5PDL6;Q4WNN3;B0Y5I0;A1CXY4;A1CGU6	185;217;217;185;193	A0A0J5PDL6	1	3	S	GFES(1)S(1)GDEDES(1)GDEGFDPDQPVPK	GFES(70.96)S(70.96)GDEDES(70.96)GDEGFDPDQPVPK	4	2	-0.05537	0	0	0	0	0	0	0	0	0	0	0	0	0	0	0	0	#DIV/0!	#NAME?	#DIV/0!	#NAME?	0	0	0	0	0	0	0	0	0	0	0	0	0	0	0	0	0	0	0
A0A0J5PDL6;Q4WNN3;B0Y5I0;A1CXY4;A1CGU6	186;218;218;186;194	A0A0J5PDL6	1	3	S	GFES(1)S(1)GDEDES(1)GDEGFDPDQPVPK	GFES(70.96)S(70.96)GDEDES(70.96)GDEGFDPDQPVPK	5	2	-0.05537	0	0	0	0	0	0	0	0	0	0	0	0	0	0	0	0	#DIV/0!	#NAME?	#DIV/0!	#NAME?	0	0	0	0	0	0	0	0	0	0	0	0	0	0	0	0	0	0	0
A0A0J5PDL6;Q4WNN3;B0Y5I0;A1CXY4;A1CGU6	192;224;224;192;200	A0A0J5PDL6	1	3	S	GFES(1)S(1)GDEDES(1)GDEGFDPDQPVPK	GFES(70.96)S(70.96)GDEDES(70.96)GDEGFDPDQPVPK	11	2	-0.05537	0	0	0	0	0	0	0	0	0	0	0	0	0	0	0	0	#DIV/0!	#NAME?	#DIV/0!	#NAME?	0	0	0	0	0	0	0	0	0	0	0	0	0	0	0	0	0	0	0
Q4WPV1;B0Y6P2;A0A0J5PEH7	468;468;468	Q4WPV1	1	1;2;3	S	ADTTVADS(1)EEDS(1)EDGDDDAK	ADT(-94.22)T(-92.61)VADS(92.61)EEDS(178.46)EDGDDDAK	8	2	0.05754	25047000	0	25047000	0	0	0	0	0	0	0	0	0	0	0	0	0	#DIV/0!	#NAME?	#DIV/0!	#NAME?	0	0	0	0	0	0	0	0	0	0	0	0	0	0	0	0	0	0	0
Q4WPV1;B0Y6P2;A0A0J5PEH7	746;746;746	Q4WPV1	1	2	S	DQTYDEDES(1)MIDGDQS(1)GR	DQT(-76.38)Y(-110.67)DEDES(76.38)MIDGDQS(172.13)GR	9	2	0.2757	0	0	0	0	0	0	0	0	0	0	0	0	0	0	0	0	#DIV/0!	#NAME?	#DIV/0!	#NAME?	0	0	0	0	0	0	0	0	0	0	0	0	0	0	0	0	0	0	0
Q4WPV1;B0Y6P2;A0A0J5PEH7	753;753;753	Q4WPV1	1	1;2	S	DQTYDEDES(1)MIDGDQS(1)GR	DQT(-76.38)Y(-110.67)DEDES(76.38)MIDGDQS(172.13)GR	16	2	0.2757	0	0	0	0	0	0	0	0	0	0	0	0	0	0	0	0	#DIV/0!	#NAME?	#DIV/0!	#NAME?	0	0	0	0	0	0	0	0	0	0	0	0	0	0	0	0	0	0	0
A0A0J5PES8;Q4WQ59;B0Y6Z6	570;570;570	A0A0J5PES8	1	2	S	AVS(1)EEEDS(1)LHEGDDEDEDGEPR	AVS(105.06)EEEDS(105.06)LHEGDDEDEDGEPR	3	2	1.9181	0	0	0	0	0	0	0	0	0	0	0	0	0	0	0	0	#DIV/0!	#NAME?	#DIV/0!	#NAME?	0	0	0	0	0	0	0	0	0	0	0	0	0	0	0	0	0	0	0
A0A0J5PES8;Q4WQ59;B0Y6Z6	575;575;575	A0A0J5PES8	1	2	S	AVS(1)EEEDS(1)LHEGDDEDEDGEPR	AVS(105.06)EEEDS(105.06)LHEGDDEDEDGEPR	8	2	1.9181	0	0	0	0	0	0	0	0	0	0	0	0	0	0	0	0	#DIV/0!	#NAME?	#DIV/0!	#NAME?	0	0	0	0	0	0	0	0	0	0	0	0	0	0	0	0	0	0	0
A0A0J5PET2;Q4WQ64;B0Y701	20;155;155	A0A0J5PET2	1	1	S	PRFDDADFGVEPAPAGARS(1)PR	PRFDDADFGVEPAPAGARS(99.86)PR	19	3	-0.68778	0	0	0	0	0	0	0	0	0	0	0	0	0	0	0	0	#DIV/0!	#NAME?	#DIV/0!	#NAME?	0	0	0	0	0	0	0	0	0	0	0	0	0	0	0	0	0	0	0
Q4WDF1;B0YCZ9;A0A0J5PFK9;A1DLU0	505;505;511;527	Q4WDF1	1	2	S	EDS(1)DDES(1)EFECDPYDVQIMQHR	EDS(74.14)DDES(53.91)EFECDPY(-53.91)DVQIMQHR	3	3	0.96541	0	0	0	0	0	0	0	0	0	0	0	0	0	0	0	0	#DIV/0!	#NAME?	#DIV/0!	#NAME?	0	0	0	0	0	0	0	0	0	0	0	0	0	0	0	0	0	0	0
Q4WPA0;B0Y647;A1CXB9;A0A0J5PFV8	3;3;3;3	Q4WPA0	1	1	S	AS(1)DDGPQEIAALLLLPPPPAVK	AS(93.24)DDGPQEIAALLLLPPPPAVK	2	2	2.3064	0	0	0	0	0	0	0	0	0	0	0	0	0	0	0	0	#DIV/0!	#NAME?	#DIV/0!	#NAME?	0	0	0	0	0	0	0	0	0	0	0	0	0	0	0	0	0	0	0
Q4WRS0;B0XN77;A0A0J5PGK7	241;241;241	Q4WRS0	1	1	S	EDEDES(1)DENDGPPR	EDEDES(134.3)DENDGPPR	6	2	0.39032	0	0	0	0	0	0	0	0	0	0	0	0	0	0	0	0	#DIV/0!	#NAME?	#DIV/0!	#NAME?	0	0	0	0	0	0	0	0	0	0	0	0	0	0	0	0	0	0	0
Q4WRY4;B0XMU5;Q5BF72;A0A1U8QLV2;A1D1V0;A0A0J5PGR4;A1CNZ5	332;424;425;425;427;427;427	Q4WRY4	1	3	S	MPVLLDIS(1)DS(1)ES(1)EEDIVAVGPGTMR	MPVLLDIS(64.44)DS(59.53)ES(60.46)EEDIVAVGPGT(-59.53)MR	8	3	-2.1064	0	0	0	0	0	0	0	0	0	0	0	0	0	0	0	0	#DIV/0!	#NAME?	#DIV/0!	#NAME?	0	0	0	0	0	0	0	0	0	0	0	0	0	0	0	0	0	0	0
Q4WGP3;B0YB25;A1DCR4;A0A0J5PHV0;A1CDQ7;C8V1V3;Q5AYB3	50;50;50;50;49;50;50	Q4WGP3	1	1	S	VS(1)ELALYDIR	VS(79.82)ELALY(-79.82)DIR	2	2	0.40649	0	0	0	0	0	0	0	0	0	0	0	0	0	0	0	0	#DIV/0!	#NAME?	#DIV/0!	#NAME?	0	0	0	0	0	0	0	0	0	0	0	0	0	0	0	0	0	0	0
Q4WG48;B0YC86;A0A0J5PHY7	244;244;244	Q4WG48	1	2	S	AAS(1)VAS(1)MEQPAR	AAS(87.82)VAS(87.82)MEQPAR	3	2	0.14599	2361500	0	2361500	0	0	0	0	0	0	0	0	0	0	0	0	0	#DIV/0!	#NAME?	#DIV/0!	#NAME?	0	0	0	0	0	0	0	0	0	0	0	0	0	0	0	0	0	0	0
Q4WG48;B0YC86;A0A0J5PHY7	247;247;247	Q4WG48	1	2	S	AAS(1)VAS(1)MEQPAR	AAS(87.82)VAS(87.82)MEQPAR	6	2	0.14599	2361500	0	2361500	0	0	0	0	0	0	0	0	0	0	0	0	0	#DIV/0!	#NAME?	#DIV/0!	#NAME?	0	0	0	0	0	0	0	0	0	0	0	0	0	0	0	0	0	0	0
A0A0J5PID6;Q4WQR5;B0Y4X6	73;158;158	A0A0J5PID6	1	1	S	SDADQTLADAFGDAS(1)DFEGDDEPDDR	S(-129.51)DADQT(-120.95)LADAFGDAS(120.95)DFEGDDEPDDR	15	3	0.060532	0	0	0	0	0	0	0	0	0	0	0	0	0	0	0	0	#DIV/0!	#NAME?	#DIV/0!	#NAME?	0	0	0	0	0	0	0	0	0	0	0	0	0	0	0	0	0	0	0
Q4WCD7;B0Y9Y6;A1DB91;A0A0J5PJ75	305;305;305;305	Q4WCD7	1	1;2	S	RAGVES(1)DEEDAEMMDVDEVS(1)DDEGR	RAGVES(156.89)DEEDAEMMDVDEVS(156.89)DDEGR	6	3	-2.8593	0	0	0	0	0	0	0	0	0	0	0	0	0	0	0	0	#DIV/0!	#NAME?	#DIV/0!	#NAME?	0	0	0	0	0	0	0	0	0	0	0	0	0	0	0	0	0	0	0
Q4WCD7;B0Y9Y6;A1DB91;A0A0J5PJ75	319;319;319;319	Q4WCD7	1	2	S	RAGVES(1)DEEDAEMMDVDEVS(1)DDEGR	RAGVES(156.89)DEEDAEMMDVDEVS(156.89)DDEGR	20	3	-2.8593	0	0	0	0	0	0	0	0	0	0	0	0	0	0	0	0	#DIV/0!	#NAME?	#DIV/0!	#NAME?	0	0	0	0	0	0	0	0	0	0	0	0	0	0	0	0	0	0	0
Q4WGA0;B0YCD9;A0A0J5PK20;A1DC95;A1CDB7;Q5B1A3;A0A1U8QM62	595;595;689;690;689;680;680	Q4WGA0	1	1	S	AISTDES(1)NRRAAMEAR	AIS(-87.54)T(-87.54)DES(87.54)NRRAAMEAR	7	2	-3.9251	0	0	0	0	0	0	0	0	0	0	0	0	0	0	0	0	#DIV/0!	#NAME?	#DIV/0!	#NAME?	0	0	0	0	0	0	0	0	0	0	0	0	0	0	0	0	0	0	0
A1CNV1;Q4WRU4;B0XN53;A0A0J5PK94	492;498;498;498	A1CNV1	1	1;2	S	ESYETGWMS(1)DS(1)DFDDD	ES(-168.79)Y(-206.62)ET(-113.08)GWMS(113.08)DS(140.26)DFDDD	9	2	-1.0354	0	0	0	0	0	0	0	0	0	0	0	0	0	0	0	0	#DIV/0!	#NAME?	#DIV/0!	#NAME?	0	0	0	0	0	0	0	0	0	0	0	0	0	0	0	0	0	0	0
A1CNV1;Q4WRU4;B0XN53;A0A0J5PK94	494;500;500;500	A1CNV1	1	2	S	ESYETGWMS(1)DS(1)DFDDD	ES(-168.79)Y(-206.62)ET(-113.08)GWMS(113.08)DS(140.26)DFDDD	11	2	-1.0354	0	0	0	0	0	0	0	0	0	0	0	0	0	0	0	0	#DIV/0!	#NAME?	#DIV/0!	#NAME?	0	0	0	0	0	0	0	0	0	0	0	0	0	0	0	0	0	0	0
Q4WGK6;B0YCP6;A0A0J5PKD7;A1DCM3	492;492;492;493	Q4WGK6	1	2	S	NEMSDDTSALIAAALDNDDMMS(1)S(1)DEDGGR	NEMS(-141.36)DDT(-141.36)S(-141.36)ALIAAALDNDDMMS(141.36)S(141.36)DEDGGR	22	3	0.21092	0	0	0	0	0	0	0	0	0	0	0	0	0	0	0	0	#DIV/0!	#NAME?	#DIV/0!	#NAME?	0	0	0	0	0	0	0	0	0	0	0	0	0	0	0	0	0	0	0
Q4WGK6;B0YCP6;A0A0J5PKD7;A1DCM3	493;493;493;494	Q4WGK6	1	2	S	NEMSDDTSALIAAALDNDDMMS(1)S(1)DEDGGR	NEMS(-141.36)DDT(-141.36)S(-141.36)ALIAAALDNDDMMS(141.36)S(141.36)DEDGGR	23	3	0.21092	0	0	0	0	0	0	0	0	0	0	0	0	0	0	0	0	#DIV/0!	#NAME?	#DIV/0!	#NAME?	0	0	0	0	0	0	0	0	0	0	0	0	0	0	0	0	0	0	0
A0A0J5PKV1;Q4WAM6;B0YC00;A1D963	1293;1309;1309;1293	A0A0J5PKV1	1	2;3	S	FKGDDS(1)S(1)S(1)DEIPEEPEEVSK	FKGDDS(63.45)S(57.04)S(84.86)DEIPEEPEEVS(-57.04)K	6	2	2.2648	0	0	0	0	0	0	0	0	0	0	0	0	0	0	0	0	#DIV/0!	#NAME?	#DIV/0!	#NAME?	0	0	0	0	0	0	0	0	0	0	0	0	0	0	0	0	0	0	0
A0A0J5PKV1;Q4WAM6;B0YC00;A1D963	1295;1311;1311;1295	A0A0J5PKV1	1	3	S	FKGDDS(1)S(1)S(1)DEIPEEPEEVSK	FKGDDS(63.45)S(57.04)S(84.86)DEIPEEPEEVS(-57.04)K	8	2	2.2648	0	0	0	0	0	0	0	0	0	0	0	0	0	0	0	0	#DIV/0!	#NAME?	#DIV/0!	#NAME?	0	0	0	0	0	0	0	0	0	0	0	0	0	0	0	0	0	0	0
Q4WJN0;B0XP33;A0A0J5PLC9	404;404;404	Q4WJN0	1	2	S	FGEDYYAEEDAS(1)GT(1)DGEGKR	FGEDY(-75.84)Y(-78.04)AEEDAS(77.61)GT(75.84)DGEGKR	12	2	-0.12128	0	0	0	0	0	0	0	0	0	0	0	0	0	0	0	0	#DIV/0!	#NAME?	#DIV/0!	#NAME?	0	0	0	0	0	0	0	0	0	0	0	0	0	0	0	0	0	0	0
B0XMM8;A0A0J5PLZ0;Q4WKC8	275;306;275	B0XMM8	1	1;2	S	LIEEGEPVEDS(1)PPS(1)PK	LIEEGEPVEDS(101.04)PPS(101.04)PK	11	2	3.2586	0	0	0	0	0	0	0	0	0	0	0	0	0	0	0	0	#DIV/0!	#NAME?	#DIV/0!	#NAME?	0	0	0	0	0	0	0	0	0	0	0	0	0	0	0	0	0	0	0
B0XMM8;A0A0J5PLZ0;Q4WKC8	278;309;278	B0XMM8	1	1;2	S	LIEEGEPVEDS(1)PPS(1)PK	LIEEGEPVEDS(101.04)PPS(101.04)PK	14	2	3.2586	0	0	0	0	0	0	0	0	0	0	0	0	0	0	0	0	#DIV/0!	#NAME?	#DIV/0!	#NAME?	0	0	0	0	0	0	0	0	0	0	0	0	0	0	0	0	0	0	0
Q4WHC1;B0XVW1;A0A0J5PMS0	35;35;35	Q4WHC1	1	2	S	PVDES(1)DAS(1)DVEMEADGVETEK	PVDES(120.15)DAS(120.15)DVEMEADGVET(-120.15)EK	5	3	0.27715	0	0	0	0	0	0	0	0	0	0	0	0	0	0	0	0	#DIV/0!	#NAME?	#DIV/0!	#NAME?	0	0	0	0	0	0	0	0	0	0	0	0	0	0	0	0	0	0	0
Q4WHC1;B0XVW1;A0A0J5PMS0	38;38;38	Q4WHC1	1	2	S	PVDES(1)DAS(1)DVEMEADGVETEK	PVDES(120.15)DAS(120.15)DVEMEADGVET(-120.15)EK	8	3	0.27715	0	0	0	0	0	0	0	0	0	0	0	0	0	0	0	0	#DIV/0!	#NAME?	#DIV/0!	#NAME?	0	0	0	0	0	0	0	0	0	0	0	0	0	0	0	0	0	0	0
Q4WHC1;B0XVW1;A0A0J5PMS0	91;91;91	Q4WHC1	1	2	S	S(1)DEENGS(1)EEDECDDFDDR	S(95.5)DEENGS(95.5)EEDECDDFDDR	1	2	-1.1015	0	0	0	0	0	0	0	0	0	0	0	0	0	0	0	0	#DIV/0!	#NAME?	#DIV/0!	#NAME?	0	0	0	0	0	0	0	0	0	0	0	0	0	0	0	0	0	0	0
Q4WHC1;B0XVW1;A0A0J5PMS0	97;97;97	Q4WHC1	1	2	S	S(1)DEENGS(1)EEDECDDFDDR	S(95.5)DEENGS(95.5)EEDECDDFDDR	7	2	-1.1015	0	0	0	0	0	0	0	0	0	0	0	0	0	0	0	0	#DIV/0!	#NAME?	#DIV/0!	#NAME?	0	0	0	0	0	0	0	0	0	0	0	0	0	0	0	0	0	0	0
A0A0J5PNZ8;Q4WA00;B0YEQ2	126;142;142	A0A0J5PNZ8	1	2	S	LPGEES(1)EDS(1)EDEGDAQ	LPGEES(122.63)EDS(122.63)EDEGDAQ	6	2	0.78315	0	0	0	0	0	0	0	0	0	0	0	0	0	0	0	0	#DIV/0!	#NAME?	#DIV/0!	#NAME?	0	0	0	0	0	0	0	0	0	0	0	0	0	0	0	0	0	0	0
A0A0J5PNZ8;Q4WA00;B0YEQ2	129;145;145	A0A0J5PNZ8	1	2	S	LPGEES(1)EDS(1)EDEGDAQ	LPGEES(122.63)EDS(122.63)EDEGDAQ	9	2	0.78315	0	0	0	0	0	0	0	0	0	0	0	0	0	0	0	0	#DIV/0!	#NAME?	#DIV/0!	#NAME?	0	0	0	0	0	0	0	0	0	0	0	0	0	0	0	0	0	0	0
Q4WJQ4;B0XP10;A0A0J5PPR8	13;13;13	Q4WJQ4	1	2	S	AVAPS(1)VNS(0.999)NNDES(0.001)NMR	AVAPS(80.77)VNS(31.23)NNDES(-31.23)NMR	5	2	-0.45847	0	0	0	0	0	0	0	0	0	0	0	0	0	0	0	0	#DIV/0!	#NAME?	#DIV/0!	#NAME?	0	0	0	0	0	0	0	0	0	0	0	0	0	0	0	0	0	0	0
Q4WHW8;B0XUR5;A0A0J5PQ77;A1DFH3	602;602;602;602	Q4WHW8	1	3	S	NGAADS(1)DDES(1)S(1)DDEDERPVIDGER	NGAADS(104.18)DDES(104.18)S(104.18)DDEDERPVIDGER	6	3	-0.32849	0	0	0	0	0	0	0	0	0	0	0	0	0	0	0	0	#DIV/0!	#NAME?	#DIV/0!	#NAME?	0	0	0	0	0	0	0	0	0	0	0	0	0	0	0	0	0	0	0
Q4WHW8;B0XUR5;A0A0J5PQ77;A1DFH3	606;606;606;606	Q4WHW8	1	3	S	NGAADS(1)DDES(1)S(1)DDEDERPVIDGER	NGAADS(104.18)DDES(104.18)S(104.18)DDEDERPVIDGER	10	3	-0.32849	0	0	0	0	0	0	0	0	0	0	0	0	0	0	0	0	#DIV/0!	#NAME?	#DIV/0!	#NAME?	0	0	0	0	0	0	0	0	0	0	0	0	0	0	0	0	0	0	0
Q4WHW8;B0XUR5;A0A0J5PQ77;A1DFH3	607;607;607;607	Q4WHW8	1	3	S	NGAADS(1)DDES(1)S(1)DDEDERPVIDGER	NGAADS(104.18)DDES(104.18)S(104.18)DDEDERPVIDGER	11	3	-0.32849	0	0	0	0	0	0	0	0	0	0	0	0	0	0	0	0	#DIV/0!	#NAME?	#DIV/0!	#NAME?	0	0	0	0	0	0	0	0	0	0	0	0	0	0	0	0	0	0	0
Q4W9M1;B0YEB3;A0A0J5PQY8;A1D9I0	286;286;329;286	Q4W9M1	1	1	S	S(1)LANNSSPINNSR	S(75.18)LANNS(-75.18)S(-75.18)PINNS(-119.46)R	1	2	-0.23516	0	0	0	0	0	0	0	0	0	0	0	0	0	0	0	0	#DIV/0!	#NAME?	#DIV/0!	#NAME?	0	0	0	0	0	0	0	0	0	0	0	0	0	0	0	0	0	0	0
A0A0J5PR74;B0Y341;A4DA11	4;4;4	A0A0J5PR74	1	2	S	ADS(1)DEEYVGEVS(1)DEENDVNGIR	ADS(87.82)DEEY(-87.82)VGEVS(148.54)DEENDVNGIR	3	2	0.52937	0	0	0	0	0	0	0	0	0	0	0	0	0	0	0	0	#DIV/0!	#NAME?	#DIV/0!	#NAME?	0	0	0	0	0	0	0	0	0	0	0	0	0	0	0	0	0	0	0
A0A0J5PR74;B0Y341;A4DA11	13;13;13	A0A0J5PR74	1	2	S	ADS(1)DEEYVGEVS(1)DEENDVNGIR	ADS(87.82)DEEY(-87.82)VGEVS(148.54)DEENDVNGIR	12	2	0.52937	0	0	0	0	0	0	0	0	0	0	0	0	0	0	0	0	#DIV/0!	#NAME?	#DIV/0!	#NAME?	0	0	0	0	0	0	0	0	0	0	0	0	0	0	0	0	0	0	0
Q4W9Z7;B0YEP9;A0A0J5PRC8	176;176;176	Q4W9Z7	1	4	S	RGDS(1)DDDS(1)DRPS(0.97)S(0.917)S(0.113)EGK	RGDS(73.33)DDDS(52.68)DRPS(14.77)S(10.27)S(-10.27)EGK	4	2	1.5566	0	0	0	0	0	0	0	0	0	0	0	0	0	0	0	0	#DIV/0!	#NAME?	#DIV/0!	#NAME?	0	0	0	0	0	0	0	0	0	0	0	0	0	0	0	0	0	0	0
Q4WHF9;B0XVS2;A0A0J5PRL5	340;340;340	Q4WHF9	1	3	S	SRES(1)GDDS(1)S(1)EEGDDAALR	S(-38.22)RES(38.22)GDDS(115.77)S(112.64)EEGDDAALR	9	2	1.3477	0	0	0	0	0	0	0	0	0	0	0	0	0	0	0	0	#DIV/0!	#NAME?	#DIV/0!	#NAME?	0	0	0	0	0	0	0	0	0	0	0	0	0	0	0	0	0	0	0
A0A0J5PSI8	15	A0A0J5PSI8	1	3	S	DLAGS(1)QEGS(1)S(1)DDEMEDALR	DLAGS(85.01)QEGS(85.01)S(85.01)DDEMEDALR	5	2	-1.3843	0	0	0	0	0	0	0	0	0	0	0	0	0	0	0	0	#DIV/0!	#NAME?	#DIV/0!	#NAME?	0	0	0	0	0	0	0	0	0	0	0	0	0	0	0	0	0	0	0
A0A0J5PSI8	19	A0A0J5PSI8	1	3	S	DLAGS(1)QEGS(1)S(1)DDEMEDALR	DLAGS(85.01)QEGS(85.01)S(85.01)DDEMEDALR	9	2	-1.3843	0	0	0	0	0	0	0	0	0	0	0	0	0	0	0	0	#DIV/0!	#NAME?	#DIV/0!	#NAME?	0	0	0	0	0	0	0	0	0	0	0	0	0	0	0	0	0	0	0
A0A0J5PSI8	20	A0A0J5PSI8	1	3	S	DLAGS(1)QEGS(1)S(1)DDEMEDALR	DLAGS(85.01)QEGS(85.01)S(85.01)DDEMEDALR	10	2	-1.3843	0	0	0	0	0	0	0	0	0	0	0	0	0	0	0	0	#DIV/0!	#NAME?	#DIV/0!	#NAME?	0	0	0	0	0	0	0	0	0	0	0	0	0	0	0	0	0	0	0
Q4WVK0;B0Y1E5;A0A0J5PT98	233;233;233	Q4WVK0	1	1	S	NYDNDDFDS(1)DEDDDEVELIK	NY(-110.18)DNDDFDS(110.18)DEDDDEVELIK	9	2	0.19192	0	0	0	0	0	0	0	0	0	0	0	0	0	0	0	0	#DIV/0!	#NAME?	#DIV/0!	#NAME?	0	0	0	0	0	0	0	0	0	0	0	0	0	0	0	0	0	0	0
Q4WFN8;B0XWP5;A0A0J5PTS6	45;45;45	Q4WFN8	1	2	S	GDHHS(1)DEES(1)NEEVQESETPDLK	GDHHS(74.25)DEES(66.46)NEEVQES(-66.46)ET(-73.93)PDLK	5	3	1.6329	0	0	0	0	0	0	0	0	0	0	0	0	0	0	0	0	#DIV/0!	#NAME?	#DIV/0!	#NAME?	0	0	0	0	0	0	0	0	0	0	0	0	0	0	0	0	0	0	0
Q4WY51;A0A0J5PU71;B0XXA4;A1D6P3	417;417;418;415	Q4WY51	1	1;2	S	SVEDDDMES(1)EDDDDDS(1)ILGK	S(-151.34)VEDDDMES(151.34)EDDDDDS(283.38)ILGK	9	2	-0.37045	0	0	0	0	0	0	0	0	0	0	0	0	0	0	0	0	#DIV/0!	#NAME?	#DIV/0!	#NAME?	0	0	0	0	0	0	0	0	0	0	0	0	0	0	0	0	0	0	0
Q4WY51;A0A0J5PU71;B0XXA4;A1D6P3	424;424;425;422	Q4WY51	1	2	S	SVEDDDMES(1)EDDDDDS(1)ILGK	S(-112.8)VEDDDMES(112.8)EDDDDDS(186.73)ILGK	16	2	3.429	0	0	0	0	0	0	0	0	0	0	0	0	0	0	0	0	#DIV/0!	#NAME?	#DIV/0!	#NAME?	0	0	0	0	0	0	0	0	0	0	0	0	0	0	0	0	0	0	0
O43102;B0Y381;A0A0J5PUE2	483;483;483	O43102	1	2	S	QEKEDS(1)DDS(1)D	QEKEDS(152.96)DDS(152.96)D	6	2	1.4888	0	0	0	0	0	0	0	0	0	0	0	0	0	0	0	0	#DIV/0!	#NAME?	#DIV/0!	#NAME?	0	0	0	0	0	0	0	0	0	0	0	0	0	0	0	0	0	0	0
O43102;B0Y381;A0A0J5PUE2	486;486;486	O43102	1	2	S	QEKEDS(1)DDS(1)D	QEKEDS(152.96)DDS(152.96)D	9	2	1.4888	0	0	0	0	0	0	0	0	0	0	0	0	0	0	0	0	#DIV/0!	#NAME?	#DIV/0!	#NAME?	0	0	0	0	0	0	0	0	0	0	0	0	0	0	0	0	0	0	0
B0Y386;A0A0J5PUE7	23;23	B0Y386	1	1	S	DLDDDNDDDS(1)LFEALENEDDSAYR	DLDDDNDDDS(196.92)LFEALENEDDS(-196.92)AY(-206.82)R	10	2	1.2871	0	0	0	0	0	0	0	0	0	0	0	0	0	0	0	0	#DIV/0!	#NAME?	#DIV/0!	#NAME?	0	0	0	0	0	0	0	0	0	0	0	0	0	0	0	0	0	0	0
Q4WU32;B0Y3K9;A0A0J5PVP3;A1DFC5	192;192;192;192	Q4WU32	1	1	S	DGPES(1)PILEDLYDR	DGPES(95.88)PILEDLY(-95.88)DR	5	2	2.8275	0	0	0	0	0	0	0	0	0	0	0	0	0	0	0	0	#DIV/0!	#NAME?	#DIV/0!	#NAME?	0	0	0	0	0	0	0	0	0	0	0	0	0	0	0	0	0	0	0
A1D679;A1CLC1;Q4WYL7;B0XWF4;A0A0J5PWI2	294;294;296;296;301	A1D679	1	4	S	ERENMEVS(1)GDES(1)MS(1)ES(1)DEGVPE	ERENMEVS(72.17)GDES(72.17)MS(72.17)ES(72.17)DEGVPE	8	2	-1.3978	0	0	0	0	0	0	0	0	0	0	0	0	0	0	0	0	#DIV/0!	#NAME?	#DIV/0!	#NAME?	0	0	0	0	0	0	0	0	0	0	0	0	0	0	0	0	0	0	0
A1D679;A1CLC1;Q4WYL7;B0XWF4;A0A0J5PWI2	298;298;300;300;305	A1D679	1	4	S	ERENMEVS(1)GDES(1)MS(1)ES(1)DEGVPE	ERENMEVS(72.17)GDES(72.17)MS(72.17)ES(72.17)DEGVPE	12	2	-1.3978	0	0	0	0	0	0	0	0	0	0	0	0	0	0	0	0	#DIV/0!	#NAME?	#DIV/0!	#NAME?	0	0	0	0	0	0	0	0	0	0	0	0	0	0	0	0	0	0	0
A1D679;A1CLC1;Q4WYL7;B0XWF4;A0A0J5PWI2	300;300;302;302;307	A1D679	1	4	S	ERENMEVS(1)GDES(1)MS(1)ES(1)DEGVPE	ERENMEVS(72.17)GDES(72.17)MS(72.17)ES(72.17)DEGVPE	14	2	-1.3978	0	0	0	0	0	0	0	0	0	0	0	0	0	0	0	0	#DIV/0!	#NAME?	#DIV/0!	#NAME?	0	0	0	0	0	0	0	0	0	0	0	0	0	0	0	0	0	0	0
A1D679;A1CLC1;Q4WYL7;B0XWF4;A0A0J5PWI2	302;302;304;304;309	A1D679	1	4	S	ERENMEVS(1)GDES(1)MS(1)ES(1)DEGVPE	ERENMEVS(72.17)GDES(72.17)MS(72.17)ES(72.17)DEGVPE	16	2	-1.3978	0	0	0	0	0	0	0	0	0	0	0	0	0	0	0	0	#DIV/0!	#NAME?	#DIV/0!	#NAME?	0	0	0	0	0	0	0	0	0	0	0	0	0	0	0	0	0	0	0
Q4WSY6;B0XQN8;A0A0J5PWM9	108;108;108	Q4WSY6	1	1	S	PAEDDDDMDLFGS(1)DEEEEDPEVVAQR	PAEDDDDMDLFGS(67.98)DEEEEDPEVVAQR	13	3	0.36173	1137700	1137700	0	0	0	0	0	0	0	0	0	0	0	0	0	0	#DIV/0!	#NAME?	#DIV/0!	#NAME?	0	0	0	0	0	0	0	0	0	0	0	0	0	0	0	0	0	0	0
Q4WT06;B0XQL8;A0A0J5PWP8	315;315;315	Q4WT06	1	1	S	EVEEEDGDDDS(1)EQEWGGFADD	EVEEEDGDDDS(99.83)EQEWGGFADD	11	2	-0.11284	0	0	0	0	0	0	0	0	0	0	0	0	0	0	0	0	#DIV/0!	#NAME?	#DIV/0!	#NAME?	0	0	0	0	0	0	0	0	0	0	0	0	0	0	0	0	0	0	0
A0A0J5PWS2	38	A0A0J5PWS2	1	5	S	HS(1)S(1)PFGS(1)DAGNMNGDDDADLFGS(1)DGS(1)EGGFGNEEK	HS(76.89)S(76.89)PFGS(76.89)DAGNMNGDDDADLFGS(76.89)DGS(76.89)EGGFGNEEK	2	3	-0.71019	0	0	0	0	0	0	0	0	0	0	0	0	0	0	0	0	#DIV/0!	#NAME?	#DIV/0!	#NAME?	0	0	0	0	0	0	0	0	0	0	0	0	0	0	0	0	0	0	0
A0A0J5PWS2	39	A0A0J5PWS2	1	5	S	HS(1)S(1)PFGS(1)DAGNMNGDDDADLFGS(1)DGS(1)EGGFGNEEK	HS(76.89)S(76.89)PFGS(76.89)DAGNMNGDDDADLFGS(76.89)DGS(76.89)EGGFGNEEK	3	3	-0.71019	0	0	0	0	0	0	0	0	0	0	0	0	0	0	0	0	#DIV/0!	#NAME?	#DIV/0!	#NAME?	0	0	0	0	0	0	0	0	0	0	0	0	0	0	0	0	0	0	0
A0A0J5PWS2	43	A0A0J5PWS2	1	5	S	HS(1)S(1)PFGS(1)DAGNMNGDDDADLFGS(1)DGS(1)EGGFGNEEK	HS(76.89)S(76.89)PFGS(76.89)DAGNMNGDDDADLFGS(76.89)DGS(76.89)EGGFGNEEK	7	3	-0.71019	0	0	0	0	0	0	0	0	0	0	0	0	0	0	0	0	#DIV/0!	#NAME?	#DIV/0!	#NAME?	0	0	0	0	0	0	0	0	0	0	0	0	0	0	0	0	0	0	0
A0A0J5PWS2	59	A0A0J5PWS2	1	5	S	HS(1)S(1)PFGS(1)DAGNMNGDDDADLFGS(1)DGS(1)EGGFGNEEK	HS(76.89)S(76.89)PFGS(76.89)DAGNMNGDDDADLFGS(76.89)DGS(76.89)EGGFGNEEK	23	3	-0.71019	0	0	0	0	0	0	0	0	0	0	0	0	0	0	0	0	#DIV/0!	#NAME?	#DIV/0!	#NAME?	0	0	0	0	0	0	0	0	0	0	0	0	0	0	0	0	0	0	0
A0A0J5PWS2	62	A0A0J5PWS2	1	5	S	HS(1)S(1)PFGS(1)DAGNMNGDDDADLFGS(1)DGS(1)EGGFGNEEK	HS(76.89)S(76.89)PFGS(76.89)DAGNMNGDDDADLFGS(76.89)DGS(76.89)EGGFGNEEK	26	3	-0.71019	0	0	0	0	0	0	0	0	0	0	0	0	0	0	0	0	#DIV/0!	#NAME?	#DIV/0!	#NAME?	0	0	0	0	0	0	0	0	0	0	0	0	0	0	0	0	0	0	0
Q4WVH3;B0Y1B8;A0A0J5PX52	594;594;594	Q4WVH3	1	2	S	KAQAPEDFS(1)DS(1)DPEEPDDPR	KAQAPEDFS(58.85)DS(58.85)DPEEPDDPR	9	3	0.013658	0	0	0	0	0	0	0	0	0	0	0	0	0	0	0	0	#DIV/0!	#NAME?	#DIV/0!	#NAME?	0	0	0	0	0	0	0	0	0	0	0	0	0	0	0	0	0	0	0
Q4WVH3;B0Y1B8;A0A0J5PX52	596;596;596	Q4WVH3	1	2	S	KAQAPEDFS(1)DS(1)DPEEPDDPR	KAQAPEDFS(58.85)DS(58.85)DPEEPDDPR	11	3	0.013658	0	0	0	0	0	0	0	0	0	0	0	0	0	0	0	0	#DIV/0!	#NAME?	#DIV/0!	#NAME?	0	0	0	0	0	0	0	0	0	0	0	0	0	0	0	0	0	0	0
Q4WZJ1;A0A0J5PX76	507;507	Q4WZJ1	1	1	S	MQVEGGAGGMEMDEDES(1)DDDAPK	MQVEGGAGGMEMDEDES(78.76)DDDAPK	17	2	0.66458	0	0	0	0	0	0	0	0	0	0	0	0	0	0	0	0	#DIV/0!	#NAME?	#DIV/0!	#NAME?	0	0	0	0	0	0	0	0	0	0	0	0	0	0	0	0	0	0	0
Q4WYK9;B0XWG2;A0A0J5PXN8;A1D688	488;488;488;488	Q4WYK9;A1D688	1	3	S	DDDS(1)S(1)DES(1)EEESSKK	DDDS(112.5)S(104.4)DES(78.47)EEES(-78.47)S(-83.67)KK	4	2	0.14441	0	0	0	0	0	0	0	0	0	0	0	0	0	0	0	0	#DIV/0!	#NAME?	#DIV/0!	#NAME?	0	0	0	0	0	0	0	0	0	0	0	0	0	0	0	0	0	0	0
Q4WYK9;B0XWG2;A0A0J5PXN8;A1D688	489;489;489;489	Q4WYK9;A1D688	1	3	S	DDDS(1)S(1)DES(1)EEESSKK	DDDS(112.5)S(104.4)DES(78.47)EEES(-78.47)S(-83.67)KK	5	2	0.14441	0	0	0	0	0	0	0	0	0	0	0	0	0	0	0	0	#DIV/0!	#NAME?	#DIV/0!	#NAME?	0	0	0	0	0	0	0	0	0	0	0	0	0	0	0	0	0	0	0
Q4WYK9;B0XWG2;A0A0J5PXN8;A1D688	492;492;492;492	Q4WYK9;A1D688	1	3	S	DDDS(1)S(1)DES(1)EEESSKK	DDDS(112.5)S(104.4)DES(78.47)EEES(-78.47)S(-83.67)KK	8	2	0.14441	0	0	0	0	0	0	0	0	0	0	0	0	0	0	0	0	#DIV/0!	#NAME?	#DIV/0!	#NAME?	0	0	0	0	0	0	0	0	0	0	0	0	0	0	0	0	0	0	0
A0A0J5PXX4	1495	A0A0J5PXX4	1	2	S	DDENEAMQS(1)DS(1)DDEDNSR	DDENEAMQS(69.53)DS(59.88)DDEDNS(-59.88)R	9	2	1.0512	0	0	0	0	0	0	0	0	0	0	0	0	0	0	0	0	#DIV/0!	#NAME?	#DIV/0!	#NAME?	0	0	0	0	0	0	0	0	0	0	0	0	0	0	0	0	0	0	0
A1DHX7;Q4X095;B0XTT5;A0A0J5PYC5	146;227;227;227	A1DHX7	1	1	S	HDDDGS(1)DQNEQPK	HDDDGS(160.87)DQNEQPK	6	2	-2.1074	0	0	0	0	0	0	0	0	0	0	0	0	0	0	0	0	#DIV/0!	#NAME?	#DIV/0!	#NAME?	0	0	0	0	0	0	0	0	0	0	0	0	0	0	0	0	0	0	0
B0XQR4;A0A0J5PZA7;Q6MYY8;E9R3C5;A1D2T1	1172;1591;1164;1164;1192	B0XQR4;A1D2T1	1	3	S	NEHIS(1)DWDDVIS(1)S(1)GEDEK	NEHIS(152.96)DWDDVIS(152.96)S(152.96)GEDEK	5	2	0.67693	0	0	0	0	0	0	0	0	0	0	0	0	0	0	0	0	#DIV/0!	#NAME?	#DIV/0!	#NAME?	0	0	0	0	0	0	0	0	0	0	0	0	0	0	0	0	0	0	0
B0XQR4;A0A0J5PZA7;Q6MYY8;E9R3C5;A1D2T1	1179;1598;1171;1171;1199	B0XQR4;A1D2T1	1	3	S	NEHIS(1)DWDDVIS(1)S(1)GEDEK	NEHIS(152.96)DWDDVIS(152.96)S(152.96)GEDEK	12	2	0.67693	0	0	0	0	0	0	0	0	0	0	0	0	0	0	0	0	#DIV/0!	#NAME?	#DIV/0!	#NAME?	0	0	0	0	0	0	0	0	0	0	0	0	0	0	0	0	0	0	0
B0XQR4;A0A0J5PZA7;Q6MYY8;E9R3C5;A1D2T1	1180;1599;1172;1172;1200	B0XQR4;A1D2T1	1	3	S	NEHIS(1)DWDDVIS(1)S(1)GEDEK	NEHIS(152.96)DWDDVIS(152.96)S(152.96)GEDEK	13	2	0.67693	0	0	0	0	0	0	0	0	0	0	0	0	0	0	0	0	#DIV/0!	#NAME?	#DIV/0!	#NAME?	0	0	0	0	0	0	0	0	0	0	0	0	0	0	0	0	0	0	0
Q4WIC6;B0XTX3;A0A0J5Q043;A1CYT2	499;499;500;500	Q4WIC6	1	1;2	S	AEDDEDEDS(1)DFDS(1)DEDEEEEIR	AEDDEDEDS(179.19)DFDS(179.19)DEDEEEEIR	9	2	1.8613	0	0	0	0	0	0	0	0	0	0	0	0	0	0	0	0	#DIV/0!	#NAME?	#DIV/0!	#NAME?	0	0	0	0	0	0	0	0	0	0	0	0	0	0	0	0	0	0	0
Q4WIC6;B0XTX3;A0A0J5Q043;A1CYT2	503;503;504;504	Q4WIC6	1	1;2	S	AEDDEDEDS(1)DFDS(1)DEDEEEEIR	AEDDEDEDS(179.19)DFDS(179.19)DEDEEEEIR	13	2	1.8613	0	0	0	0	0	0	0	0	0	0	0	0	0	0	0	0	#DIV/0!	#NAME?	#DIV/0!	#NAME?	0	0	0	0	0	0	0	0	0	0	0	0	0	0	0	0	0	0	0
A0A0J5Q0H3;Q4WZJ0;B0XVA5	14;14;72	A0A0J5Q0H3	1	1;2;3	S	NEFLDVVS(1)DDDEGS(1)DR	NEFLDVVS(179.58)DDDEGS(179.58)DR	8	2	1.3141	0	0	0	0	0	0	0	0	0	0	0	0	0	0	0	0	#DIV/0!	#NAME?	#DIV/0!	#NAME?	0	0	0	0	0	0	0	0	0	0	0	0	0	0	0	0	0	0	0
A0A0J5Q0H3;Q4WZJ0;B0XVA5	20;20;78	A0A0J5Q0H3	1	2;3	S	NEFLDVVS(1)DDDEGS(1)DR	NEFLDVVS(179.58)DDDEGS(179.58)DR	14	2	1.3141	0	0	0	0	0	0	0	0	0	0	0	0	0	0	0	0	#DIV/0!	#NAME?	#DIV/0!	#NAME?	0	0	0	0	0	0	0	0	0	0	0	0	0	0	0	0	0	0	0
A0A0J5Q0S1;Q8TF82;E9R9L4;B0XRM6	1040;1046;1046;1046	A0A0J5Q0S1	1	1	S	LRELGQEVS(1)EAEEDEDEDEAEEEE	LRELGQEVS(110.6)EAEEDEDEDEAEEEE	9	3	1.2286	0	0	0	0	0	0	0	0	0	0	0	0	0	0	0	0	#DIV/0!	#NAME?	#DIV/0!	#NAME?	0	0	0	0	0	0	0	0	0	0	0	0	0	0	0	0	0	0	0
A0A0J5Q133;Q4WTA8;B0XQB7;A1D381	230;267;267;267	A0A0J5Q133	1	2;3	S	YAEDS(1)EVEDDDEEDS(1)EGEDQAS(1)EVKEEK	Y(-51.43)AEDS(51.43)EVEDDDEEDS(142.9)EGEDQAS(145.09)EVKEEK	15	3	-0.65219	0	0	0	0	0	0	0	0	0	0	0	0	0	0	0	0	#DIV/0!	#NAME?	#DIV/0!	#NAME?	0	0	0	0	0	0	0	0	0	0	0	0	0	0	0	0	0	0	0
A0A0J5Q133;Q4WTA8;B0XQB7;A1D381	237;274;274;274	A0A0J5Q133	1	3	S	YAEDS(1)EVEDDDEEDS(1)EGEDQAS(1)EVKEEK	Y(-51.43)AEDS(51.43)EVEDDDEEDS(142.9)EGEDQAS(145.09)EVKEEK	22	3	-0.65219	0	0	0	0	0	0	0	0	0	0	0	0	0	0	0	0	#DIV/0!	#NAME?	#DIV/0!	#NAME?	0	0	0	0	0	0	0	0	0	0	0	0	0	0	0	0	0	0	0
Q4X0B2;B0XTR8;A1DHW3;A0A0J5Q145	1063;1063;1063;1063	Q4X0B2	1	1	S	QEDDMDS(1)DDER	QEDDMDS(138.25)DDER	7	2	0.015276	0	0	0	0	0	0	0	0	0	0	0	0	0	0	0	0	#DIV/0!	#NAME?	#DIV/0!	#NAME?	0	0	0	0	0	0	0	0	0	0	0	0	0	0	0	0	0	0	0
B0XUX4;A0A0J5Q205;Q4WZR0	72;72;72	B0XUX4	1	3	S	DEDEEDDADEDDAS(1)ES(1)EEIS(1)DGEPDEEELREK	DEDEEDDADEDDAS(76.9)ES(76.9)EEIS(76.9)DGEPDEEELREK	14	3	0.1872	0	0	0	0	0	0	0	0	0	0	0	0	0	0	0	0	#DIV/0!	#NAME?	#DIV/0!	#NAME?	0	0	0	0	0	0	0	0	0	0	0	0	0	0	0	0	0	0	0
B0XUX4;A0A0J5Q205;Q4WZR0	74;74;74	B0XUX4	1	3	S	DEDEEDDADEDDAS(1)ES(1)EEIS(1)DGEPDEEELREK	DEDEEDDADEDDAS(76.9)ES(76.9)EEIS(76.9)DGEPDEEELREK	16	3	0.1872	0	0	0	0	0	0	0	0	0	0	0	0	0	0	0	0	#DIV/0!	#NAME?	#DIV/0!	#NAME?	0	0	0	0	0	0	0	0	0	0	0	0	0	0	0	0	0	0	0
B0XUX4;A0A0J5Q205;Q4WZR0	78;78;78	B0XUX4	1	3	S	DEDEEDDADEDDAS(1)ES(1)EEIS(1)DGEPDEEELREK	DEDEEDDADEDDAS(76.9)ES(76.9)EEIS(76.9)DGEPDEEELREK	20	3	0.1872	0	0	0	0	0	0	0	0	0	0	0	0	0	0	0	0	#DIV/0!	#NAME?	#DIV/0!	#NAME?	0	0	0	0	0	0	0	0	0	0	0	0	0	0	0	0	0	0	0
A0A0J5Q213;Q4X189;B0XSB4	107;94;94	A0A0J5Q213	1	2	S	S(1)FDDDEAES(1)DGEEHGHR	S(105.9)FDDDEAES(105.9)DGEEHGHR	1	2	3.0892	0	0	0	0	0	0	0	0	0	0	0	0	0	0	0	0	#DIV/0!	#NAME?	#DIV/0!	#NAME?	0	0	0	0	0	0	0	0	0	0	0	0	0	0	0	0	0	0	0
A0A0J5Q213;Q4X189;B0XSB4	115;102;102	A0A0J5Q213	1	2	S	S(1)FDDDEAES(1)DGEEHGHR	S(105.9)FDDDEAES(105.9)DGEEHGHR	9	2	3.0892	0	0	0	0	0	0	0	0	0	0	0	0	0	0	0	0	#DIV/0!	#NAME?	#DIV/0!	#NAME?	0	0	0	0	0	0	0	0	0	0	0	0	0	0	0	0	0	0	0
Q4WN41;B0Y7F8;A0A0J5Q2G0	128;128;128	Q4WN41	1	1	S	EDGS(1)EDDDDDDGEER	EDGS(134.37)EDDDDDDGEER	4	2	-0.27133	0	0	0	0	0	0	0	0	0	0	0	0	0	0	0	0	#DIV/0!	#NAME?	#DIV/0!	#NAME?	0	0	0	0	0	0	0	0	0	0	0	0	0	0	0	0	0	0	0
Q4X1S0;B0XRU6;A0A0J5Q2H3;A1DGJ5	412;412;412;412	Q4X1S0	1	1;2	S	KAAEPFLDWLENAES(1)DDEES(1)EDDE	KAAEPFLDWLENAES(56.3)DDEES(56.3)EDDE	15	3	-1.0723	0	0	0	0	0	0	0	0	0	0	0	0	0	0	0	0	#DIV/0!	#NAME?	#DIV/0!	#NAME?	0	0	0	0	0	0	0	0	0	0	0	0	0	0	0	0	0	0	0
Q4X1S0;B0XRU6;A0A0J5Q2H3;A1DGJ5	417;417;417;417	Q4X1S0	1	2	S	KAAEPFLDWLENAES(1)DDEES(1)EDDE	KAAEPFLDWLENAES(56.3)DDEES(56.3)EDDE	20	3	-1.0723	0	0	0	0	0	0	0	0	0	0	0	0	0	0	0	0	#DIV/0!	#NAME?	#DIV/0!	#NAME?	0	0	0	0	0	0	0	0	0	0	0	0	0	0	0	0	0	0	0
A1DHV3;Q4X0C2;B0XTQ9;A0A0J5Q2N8	362;392;392;704	A1DHV3	1	2	S	MGS(1)S(1)EDEDNEPEQSGK	MGS(129.21)S(116.82)EDEDNEPEQS(-116.82)GK	3	2	0.21203	0	0	0	0	0	0	0	0	0	0	0	0	0	0	0	0	#DIV/0!	#NAME?	#DIV/0!	#NAME?	0	0	0	0	0	0	0	0	0	0	0	0	0	0	0	0	0	0	0
A1DHV3;Q4X0C2;B0XTQ9;A0A0J5Q2N8	363;393;393;705	A1DHV3	1	2	S	MGS(1)S(1)EDEDNEPEQSGK	MGS(129.21)S(116.82)EDEDNEPEQS(-116.82)GK	4	2	0.21203	0	0	0	0	0	0	0	0	0	0	0	0	0	0	0	0	#DIV/0!	#NAME?	#DIV/0!	#NAME?	0	0	0	0	0	0	0	0	0	0	0	0	0	0	0	0	0	0	0
A0A0J5Q3D4;Q4X170;B0XSD2	1235;553;553	A0A0J5Q3D4	1	2	S	NHQPTAAEVS(1)DDEDKMS(1)DE	NHQPT(-141.25)AAEVS(141.25)DDEDKMS(212.9)DE	10	3	-0.21898	0	0	0	0	0	0	0	0	0	0	0	0	0	0	0	0	#DIV/0!	#NAME?	#DIV/0!	#NAME?	0	0	0	0	0	0	0	0	0	0	0	0	0	0	0	0	0	0	0
A0A0J5Q3D4;Q4X170;B0XSD2	1242;560;560	A0A0J5Q3D4	1	2	S	NHQPTAAEVS(1)DDEDKMS(1)DE	NHQPT(-141.25)AAEVS(141.25)DDEDKMS(212.9)DE	17	3	-0.21898	0	0	0	0	0	0	0	0	0	0	0	0	0	0	0	0	#DIV/0!	#NAME?	#DIV/0!	#NAME?	0	0	0	0	0	0	0	0	0	0	0	0	0	0	0	0	0	0	0
A0A0J5Q446;Q4WLF7;B0XM58	1733;1659;1659	A0A0J5Q446	1	3	S	T(0.074)Y(0.064)VIEDDS(0.862)EDDDGGDS(1)GDDFDEEDS(1)E	T(-10.65)Y(-11.29)VIEDDS(10.65)EDDDGGDS(65.05)GDDFDEEDS(95.94)E	25	2	-0.52059	0	0	0	0	0	0	0	0	0	0	0	0	0	0	0	0	#DIV/0!	#NAME?	#DIV/0!	#NAME?	0	0	0	0	0	0	0	0	0	0	0	0	0	0	0	0	0	0	0
Q4WVU6;B0Y231;A0A0J5Q4Q6	350;350;350	Q4WVU6	1	3	S	NLHWT(0.05)ENVLDS(0.95)PQDS(1)DNADS(1)DLGR	NLHWT(-12.77)ENVLDS(12.77)PQDS(56.7)DNADS(65.91)DLGR	20	3	-0.52222	0	0	0	0	0	0	0	0	0	0	0	0	0	0	0	0	#DIV/0!	#NAME?	#DIV/0!	#NAME?	0	0	0	0	0	0	0	0	0	0	0	0	0	0	0	0	0	0	0
Q4WRZ1;B0XMT8;A0A0J5Q4Z4	234;234;234	Q4WRZ1	1	1	S	DEWES(1)EGEEEVEDAAAQTNAGQDQER	DEWES(77.21)EGEEEVEDAAAQT(-77.21)NAGQDQER	5	2	0.08204	0	0	0	0	0	0	0	0	0	0	0	0	0	0	0	0	#DIV/0!	#NAME?	#DIV/0!	#NAME?	0	0	0	0	0	0	0	0	0	0	0	0	0	0	0	0	0	0	0
Q4WS60;B0XRP3;A0A0J5Q544;Q6MYA4;A1D226	157;157;157;173;157	Q4WS60	1	2	S	DADDS(1)GS(1)EEEDDDDLVAR	DADDS(94.2)GS(94.2)EEEDDDDLVAR	5	2	1.0424	0	0	0	0	0	0	0	0	0	0	0	0	0	0	0	0	#DIV/0!	#NAME?	#DIV/0!	#NAME?	0	0	0	0	0	0	0	0	0	0	0	0	0	0	0	0	0	0	0
Q4WS60;B0XRP3;A0A0J5Q544;Q6MYA4;A1D226	159;159;159;175;159	Q4WS60	1	2	S	DADDS(1)GS(1)EEEDDDDLVAR	DADDS(94.2)GS(94.2)EEEDDDDLVAR	7	2	1.0424	0	0	0	0	0	0	0	0	0	0	0	0	0	0	0	0	#DIV/0!	#NAME?	#DIV/0!	#NAME?	0	0	0	0	0	0	0	0	0	0	0	0	0	0	0	0	0	0	0
Q4WS60;B0XRP3;A0A0J5Q544;Q6MYA4	1432;1432;1432;1444	Q4WS60	1	1	S	QQDAVEDDEDEDES(1)GEDR	QQDAVEDDEDEDES(408.15)GEDR	14	2	2.4826	0	0	0	0	0	0	0	0	0	0	0	0	0	0	0	0	#DIV/0!	#NAME?	#DIV/0!	#NAME?	0	0	0	0	0	0	0	0	0	0	0	0	0	0	0	0	0	0	0
Q4WS60;B0XRP3;A0A0J5Q544;Q6MYA4	1440;1440;1440;1452	Q4WS60	1	3	S	RQDS(1)DVDMDDS(1)DEET(0.981)DEET(0.019)KDT(0.001)K	RQDS(103.79)DVDMDDS(53.27)DEET(17.15)DEET(-17.15)KDT(-32.65)K	4	3	-0.20263	0	0	0	0	0	0	0	0	0	0	0	0	0	0	0	0	#DIV/0!	#NAME?	#DIV/0!	#NAME?	0	0	0	0	0	0	0	0	0	0	0	0	0	0	0	0	0	0	0
Q6MYE9;Q4WSB6;B0XRC1;A1D285;A0A0J5Q593	395;437;437;437;437	Q6MYE9	1	1	S	SLEAEEMES(1)ECDD	S(-70.34)LEAEEMES(70.34)ECDD	9	2	0.64689	0	0	0	0	0	0	0	0	0	0	0	0	0	0	0	0	#DIV/0!	#NAME?	#DIV/0!	#NAME?	0	0	0	0	0	0	0	0	0	0	0	0	0	0	0	0	0	0	0
Q4WND3;B0Y762;A0A0J5Q5B6;A1DM75	37;37;37;37	Q4WND3	1	2	S	FDDEEEEDVLDS(1)WDAAEDS(1)EVER	FDDEEEEDVLDS(90.08)WDAAEDS(90.08)EVER	12	2	2.8009	0	0	0	0	0	0	0	0	0	0	0	0	0	0	0	0	#DIV/0!	#NAME?	#DIV/0!	#NAME?	0	0	0	0	0	0	0	0	0	0	0	0	0	0	0	0	0	0	0
A0A0J5Q5T5;Q4WMZ5;B0Y7K7	778;781;781	A0A0J5Q5T5	1	2	S	ADQDLNEQS(1)EGS(1)DADMNDDEMEQIDEQLVK	ADQDLNEQS(80.85)EGS(80.85)DADMNDDEMEQIDEQLVK	9	3	-0.36744	0	0	0	0	0	0	0	0	0	0	0	0	0	0	0	0	#DIV/0!	#NAME?	#DIV/0!	#NAME?	0	0	0	0	0	0	0	0	0	0	0	0	0	0	0	0	0	0	0
A0A0J5Q5T5;Q4WMZ5;B0Y7K7	781;784;784	A0A0J5Q5T5	1	2	S	ADQDLNEQS(1)EGS(1)DADMNDDEMEQIDEQLVK	ADQDLNEQS(80.85)EGS(80.85)DADMNDDEMEQIDEQLVK	12	3	-0.36744	0	0	0	0	0	0	0	0	0	0	0	0	0	0	0	0	#DIV/0!	#NAME?	#DIV/0!	#NAME?	0	0	0	0	0	0	0	0	0	0	0	0	0	0	0	0	0	0	0
Q4WRB8;B0XNZ7;A0A0J5SF68	51;51;51	Q4WRB8	1	1	S	NEDIQLEGANPS(1)AEEGDDDAGGDGEEVMVHDIEDQFR	NEDIQLEGANPS(95.15)AEEGDDDAGGDGEEVMVHDIEDQFR	12	3	-1.6041	76758000	76758000	0	0	0	0	0	0	0	0	0	0	0	0	0	0	#DIV/0!	#NAME?	#DIV/0!	#NAME?	0	0	0	0	0	0	0	0	0	0	0	0	0	0	0	0	0	0	0
Q4WRQ6;B0XNF9;A0A0J5SFI1;A1D1M1	827;827;827;828	Q4WRQ6	1	1	S	EDDDDAES(1)DDAMVAGSAK	EDDDDAES(121.19)DDAMVAGS(-121.19)AK	8	2	0.16114	0	0	0	0	0	0	0	0	0	0	0	0	0	0	0	0	#DIV/0!	#NAME?	#DIV/0!	#NAME?	0	0	0	0	0	0	0	0	0	0	0	0	0	0	0	0	0	0	0
Q4WJD4;B0XPK0;A1D3Z0;A0A0J5SJ10	166;166;166;166	Q4WJD4	1	4	S	DT(0.004)GDNGS(0.996)VHDS(1)AS(1)DS(1)E	DT(-23.96)GDNGS(23.96)VHDS(78.88)AS(106.9)DS(110.68)E	11	2	0.61425	0	0	0	0	0	0	0	0	0	0	0	0	0	0	0	0	#DIV/0!	#NAME?	#DIV/0!	#NAME?	0	0	0	0	0	0	0	0	0	0	0	0	0	0	0	0	0	0	0
Q4WJD4;B0XPK0;A1D3Z0;A0A0J5SJ10	168;168;168;168	Q4WJD4	1	4	S	DT(0.004)GDNGS(0.996)VHDS(1)AS(1)DS(1)E	DT(-23.96)GDNGS(23.96)VHDS(78.88)AS(106.9)DS(110.68)E	13	2	0.61425	0	0	0	0	0	0	0	0	0	0	0	0	0	0	0	0	#DIV/0!	#NAME?	#DIV/0!	#NAME?	0	0	0	0	0	0	0	0	0	0	0	0	0	0	0	0	0	0	0
Q4WJD4;B0XPK0;A1D3Z0;A0A0J5SJ10	170;170;170;170	Q4WJD4	1	4	S	DT(0.004)GDNGS(0.996)VHDS(1)AS(1)DS(1)E	DT(-23.96)GDNGS(23.96)VHDS(78.88)AS(106.9)DS(110.68)E	15	2	0.61425	0	0	0	0	0	0	0	0	0	0	0	0	0	0	0	0	#DIV/0!	#NAME?	#DIV/0!	#NAME?	0	0	0	0	0	0	0	0	0	0	0	0	0	0	0	0	0	0	0
Q4WJS5;B0XNS4;A0A0J5SJE7	332;332;332	Q4WJS5	1	1	S	VGS(1)EGAAPGR	VGS(127.51)EGAAPGR	3	2	2.2689	0	0	0	0	0	0	0	0	0	0	0	0	0	0	0	0	#DIV/0!	#NAME?	#DIV/0!	#NAME?	0	0	0	0	0	0	0	0	0	0	0	0	0	0	0	0	0	0	0
B0XND6;A0A0J5SJI8;Q4WJZ9;A1CRM4	658;658;658;652	B0XND6	1	3	S	GEEES(1)QS(1)EAES(1)EVGR	GEEES(109.28)QS(109.28)EAES(109.28)EVGR	11	2	2.3677	0	0	0	0	0	0	0	0	0	0	0	0	0	0	0	0	#DIV/0!	#NAME?	#DIV/0!	#NAME?	0	0	0	0	0	0	0	0	0	0	0	0	0	0	0	0	0	0	0
B0XND6;A0A0J5SJI8;Q4WJZ9;A1D4K1	89;89;89;89	B0XND6	1	4	S	FGGDDES(1)ELS(1)S(1)NAGS(1)DGEGHR	FGGDDES(123.06)ELS(123.06)S(123.06)NAGS(123.06)DGEGHR	7	2	-0.027914	0	0	0	0	0	0	0	0	0	0	0	0	0	0	0	0	#DIV/0!	#NAME?	#DIV/0!	#NAME?	0	0	0	0	0	0	0	0	0	0	0	0	0	0	0	0	0	0	0
B0XND6;A0A0J5SJI8;Q4WJZ9;A1D4K1	92;92;92;92	B0XND6	1	4	S	FGGDDES(1)ELS(1)S(1)NAGS(1)DGEGHR	FGGDDES(123.06)ELS(123.06)S(123.06)NAGS(123.06)DGEGHR	10	2	-0.027914	0	0	0	0	0	0	0	0	0	0	0	0	0	0	0	0	#DIV/0!	#NAME?	#DIV/0!	#NAME?	0	0	0	0	0	0	0	0	0	0	0	0	0	0	0	0	0	0	0
B0XND6;A0A0J5SJI8;Q4WJZ9;A1D4K1	93;93;93;93	B0XND6	1	4	S	FGGDDES(1)ELS(1)S(1)NAGS(1)DGEGHR	FGGDDES(123.06)ELS(123.06)S(123.06)NAGS(123.06)DGEGHR	11	2	-0.027914	0	0	0	0	0	0	0	0	0	0	0	0	0	0	0	0	#DIV/0!	#NAME?	#DIV/0!	#NAME?	0	0	0	0	0	0	0	0	0	0	0	0	0	0	0	0	0	0	0
B0XND6;A0A0J5SJI8;Q4WJZ9;A1D4K1	97;97;97;97	B0XND6	1	4	S	FGGDDES(1)ELS(1)S(1)NAGS(1)DGEGHR	FGGDDES(123.06)ELS(123.06)S(123.06)NAGS(123.06)DGEGHR	15	2	-0.027914	0	0	0	0	0	0	0	0	0	0	0	0	0	0	0	0	#DIV/0!	#NAME?	#DIV/0!	#NAME?	0	0	0	0	0	0	0	0	0	0	0	0	0	0	0	0	0	0	0
Q4WKG5;B0XMJ3;A1D503;A0A0J5SJV7	439;439;439;439	Q4WKG5	1	1	S	DYEEVAADS(1)MDEEVEAEY	DY(-101.09)EEVAADS(79.79)MDEEVEAEY(-79.79)	9	2	-0.9376	0	0	0	0	0	0	0	0	0	0	0	0	0	0	0	0	#DIV/0!	#NAME?	#DIV/0!	#NAME?	0	0	0	0	0	0	0	0	0	0	0	0	0	0	0	0	0	0	0
A4DA10;A1CZN0;A0A0J5SP00	79;79;79	A4DA10	1	1	S	KEQLS(1)PPLDFK	KEQLS(120.84)PPLDFK	5	2	-0.30282	0	0	0	0	0	0	0	0	0	0	0	0	0	0	0	0	#DIV/0!	#NAME?	#DIV/0!	#NAME?	0	0	0	0	0	0	0	0	0	0	0	0	0	0	0	0	0	0	0
Q4WTW4;B0Y3D9;A0A0J5SP92	493;493;502	Q4WTW4	1	1	S	YGEDEHLFEDDDEEDVGS(1)DDDEEGGR	Y(-161.65)GEDEHLFEDDDEEDVGS(161.65)DDDEEGGR	18	3	1.1101	0	0	0	0	0	0	0	0	0	0	0	0	0	0	0	0	#DIV/0!	#NAME?	#DIV/0!	#NAME?	0	0	0	0	0	0	0	0	0	0	0	0	0	0	0	0	0	0	0
Q4WY73;B0XX82;A0A0J5SRC1	642;642;642	Q4WY73	1	1	S	IIS(1)PPPEEEDPVTGAR	IIS(94.62)PPPEEEDPVT(-94.62)GAR	3	2	-0.41907	0	0	0	0	0	0	0	0	0	0	0	0	0	0	0	0	#DIV/0!	#NAME?	#DIV/0!	#NAME?	0	0	0	0	0	0	0	0	0	0	0	0	0	0	0	0	0	0	0
Q4WWH1;B0XZ53;A0A0J5SSY6	254;254;254	Q4WWH1	1	1	S	GFVMIDEDEEDDEGS(1)GEEESGK	GFVMIDEDEEDDEGS(68.44)GEEES(-68.44)GK	15	2	-0.2465	28161000	28161000	0	0	0	0	0	0	0	0	0	0	0	0	0	0	#DIV/0!	#NAME?	#DIV/0!	#NAME?	0	0	0	0	0	0	0	0	0	0	0	0	0	0	0	0	0	0	0
Q4X181;B0XSC3;A0A0J5SVX3	77;77;77	Q4X181	1	3	S	RGS(1)S(1)GS(1)EAGDDGQQGDEVSVLSR	RGS(67.34)S(67.34)GS(67.34)EAGDDGQQGDEVS(-67.34)VLS(-67.34)R	3	3	0.091676	0	0	0	0	0	0	0	0	0	0	0	0	0	0	0	0	#DIV/0!	#NAME?	#DIV/0!	#NAME?	0	0	0	0	0	0	0	0	0	0	0	0	0	0	0	0	0	0	0
Q4X181;B0XSC3;A0A0J5SVX3	78;78;78	Q4X181	1	3	S	RGS(1)S(1)GS(1)EAGDDGQQGDEVSVLSR	RGS(67.34)S(67.34)GS(67.34)EAGDDGQQGDEVS(-67.34)VLS(-67.34)R	4	3	0.091676	0	0	0	0	0	0	0	0	0	0	0	0	0	0	0	0	#DIV/0!	#NAME?	#DIV/0!	#NAME?	0	0	0	0	0	0	0	0	0	0	0	0	0	0	0	0	0	0	0
A0A0J5SWE5;Q4X1X2;B0XWD4;A1DGF1	230;230;230;230	A0A0J5SWE5	1	1;2	S	DGSYDS(1)EEDEGDVSFDR	DGS(-63.83)Y(-102.49)DS(63.83)EEDEGDVS(-194.89)FDR	6	2	-2.1195	0	0	0	0	0	0	0	0	0	0	0	0	0	0	0	0	#DIV/0!	#NAME?	#DIV/0!	#NAME?	0	0	0	0	0	0	0	0	0	0	0	0	0	0	0	0	0	0	0
Q8TFW3;Q6MYI2;E9QTE7;B0XR92;A1D2B4;A0A0J5SXZ4	17;36;36;36;36;36	Q8TFW3	1	1;2	S	RHDDEDDGS(1)DNFGDDDVDS(0.892)VT(0.082)S(0.025)AAVTGR	RHDDEDDGS(121.13)DNFGDDDVDS(10.35)VT(-10.35)S(-15.49)AAVT(-57.25)GR	9	3	0.20622	0	0	0	0	0	0	0	0	0	0	0	0	0	0	0	0	#DIV/0!	#NAME?	#DIV/0!	#NAME?	0	0	0	0	0	0	0	0	0	0	0	0	0	0	0	0	0	0	0
Q4WMV5;A0A0J5SZF9;B0Y7P6;A1DMQ6	151;151;117;147	Q4WMV5	1	1;2	S	APAT(1)DDDEDDES(1)DEGLELDEMVVCTLDPER	APAT(64.87)DDDEDDES(64.95)DEGLELDEMVVCT(-64.87)LDPER	12	3	2.4002	328940000	328940000	0	0	0	0	0	0	0	0	0	0	0	0	0	0	#DIV/0!	#NAME?	#DIV/0!	#NAME?	0	0	0	0	0	0	0	0	0	0	0	0	0	0	0	0	0	0	0
Q4WMV5;A0A0J5SZF9;B0Y7P6	119;119;85	Q4WMV5	1	1	S	ELEDEDEDDDS(1)EGDDENFDLK	ELEDEDEDDDS(89.37)EGDDENFDLK	11	3	-1.6686	15968000	15968000	0	0	0	0	0	0	0	0	0	0	0	0	0	0	#DIV/0!	#NAME?	#DIV/0!	#NAME?	0	0	0	0	0	0	0	0	0	0	0	0	0	0	0	0	0	0	0
A0A0J5T000	212	A0A0J5T000	1	1	S	EVMDEDDLDMGS(1)DDEED	EVMDEDDLDMGS(130.56)DDEED	12	2	1.276	0	0	0	0	0	0	0	0	0	0	0	0	0	0	0	0	#DIV/0!	#NAME?	#DIV/0!	#NAME?	0	0	0	0	0	0	0	0	0	0	0	0	0	0	0	0	0	0	0
Q5ATH6;A0A1U8QL61	164;164	Q5ATH6	1	1	S	RS(1)FQAAEWVQK	RS(105.2)FQAAEWVQK	2	2	-2.8121	0	0	0	0	0	0	0	0	0	0	0	0	0	0	0	0	#DIV/0!	#NAME?	#DIV/0!	#NAME?	0	0	0	0	0	0	0	0	0	0	0	0	0	0	0	0	0	0	0
Q5BFM1;A0A1U8QQA5	104;104	Q5BFM1	1	3	S	T(1)LAS(1)T(1)LKDQK	T(125.31)LAS(125.31)T(125.31)LKDQK	4	2	2.9403	0	0	0	0	0	0	0	0	0	0	0	0	0	0	0	0	#DIV/0!	#NAME?	#DIV/0!	#NAME?	0	0	0	0	0	0	0	0	0	0	0	0	0	0	0	0	0	0	0
Q5B281;A0A1U8QUD6	12;12	Q5B281	1	2	S	MVATSVRNDVLS(1)VMS(1)KAHR	MVAT(-75.14)S(-74.93)VRNDVLS(75.91)VMS(74.93)KAHR	12	3	0.68797	0	0	0	0	0	0	0	0	0	0	0	0	0	0	0	0	#DIV/0!	#NAME?	#DIV/0!	#NAME?	0	0	0	0	0	0	0	0	0	0	0	0	0	0	0	0	0	0	0
Q5B281;A0A1U8QUD6	15;15	Q5B281	1	2	S	MVATSVRNDVLS(1)VMS(1)KAHR	MVAT(-75.14)S(-74.93)VRNDVLS(75.91)VMS(74.93)KAHR	15	3	0.68797	0	0	0	0	0	0	0	0	0	0	0	0	0	0	0	0	#DIV/0!	#NAME?	#DIV/0!	#NAME?	0	0	0	0	0	0	0	0	0	0	0	0	0	0	0	0	0	0	0
Q5BB13;A0A1U8QW41	404;404	Q5BB13	1	2	S	Y(1)S(1)MLANGKAIRR	Y(94.54)S(94.54)MLANGKAIRR	2	2	-3.7397	0	0	0	0	0	0	0	0	0	0	0	0	0	0	0	0	#DIV/0!	#NAME?	#DIV/0!	#NAME?	0	0	0	0	0	0	0	0	0	0	0	0	0	0	0	0	0	0	0
P20359;A1CM60	14;14	P20359	1	1	S	MEEEVAALVIDNGS(1)GMCK	MEEEVAALVIDNGS(129.11)GMCK	14	2	2.1043	0	0	0	0	0	0	0	0	0	0	0	0	0	0	0	0	#DIV/0!	#NAME?	#DIV/0!	#NAME?	0	0	0	0	0	0	0	0	0	0	0	0	0	0	0	0	0	0	0
A1CT35	230	A1CT35	1	5	S	RAAY(1)GAS(1)KS(1)QS(1)T(1)HVAAR	RAAY(101.04)GAS(101.04)KS(101.04)QS(101.04)T(101.04)HVAAR	7	2	3.0166	0	0	0	0	0	0	0	0	0	0	0	0	0	0	0	0	#DIV/0!	#NAME?	#DIV/0!	#NAME?	0	0	0	0	0	0	0	0	0	0	0	0	0	0	0	0	0	0	0
A1CT35	232	A1CT35	1	5	S	RAAY(1)GAS(1)KS(1)QS(1)T(1)HVAAR	RAAY(101.04)GAS(101.04)KS(101.04)QS(101.04)T(101.04)HVAAR	9	2	3.0166	0	0	0	0	0	0	0	0	0	0	0	0	0	0	0	0	#DIV/0!	#NAME?	#DIV/0!	#NAME?	0	0	0	0	0	0	0	0	0	0	0	0	0	0	0	0	0	0	0
A1CT35	234	A1CT35	1	5	S	RAAY(1)GAS(1)KS(1)QS(1)T(1)HVAAR	RAAY(101.04)GAS(101.04)KS(101.04)QS(101.04)T(101.04)HVAAR	11	2	3.0166	0	0	0	0	0	0	0	0	0	0	0	0	0	0	0	0	#DIV/0!	#NAME?	#DIV/0!	#NAME?	0	0	0	0	0	0	0	0	0	0	0	0	0	0	0	0	0	0	0
A1CX90;A0A0J5PFZ3;G5D8T1	456;456;457	A1CX90	1	2	S	FEELPDS(1)DES(1)D	FEELPDS(99.14)DES(99.14)D	7	2	2.1325	0	0	0	0	0	0	0	0	0	0	0	0	0	0	0	0	#DIV/0!	#NAME?	#DIV/0!	#NAME?	0	0	0	0	0	0	0	0	0	0	0	0	0	0	0	0	0	0	0
A1CX90;A0A0J5PFZ3;G5D8T1	459;459;460	A1CX90	1	2	S	FEELPDS(1)DES(1)D	FEELPDS(99.14)DES(99.14)D	10	2	2.1325	0	0	0	0	0	0	0	0	0	0	0	0	0	0	0	0	#DIV/0!	#NAME?	#DIV/0!	#NAME?	0	0	0	0	0	0	0	0	0	0	0	0	0	0	0	0	0	0	0
A1D3A0	702	A1D3A0	1	4	S	Y(1)QQES(1)NLRLS(1)HS(1)MLDR	Y(89.67)QQES(89.67)NLRLS(89.67)HS(89.67)MLDR	5	2	2.1557	0	0	0	0	0	0	0	0	0	0	0	0	0	0	0	0	#DIV/0!	#NAME?	#DIV/0!	#NAME?	0	0	0	0	0	0	0	0	0	0	0	0	0	0	0	0	0	0	0
A1D3A0	707	A1D3A0	1	4	S	Y(1)QQES(1)NLRLS(1)HS(1)MLDR	Y(89.67)QQES(89.67)NLRLS(89.67)HS(89.67)MLDR	10	2	2.1557	0	0	0	0	0	0	0	0	0	0	0	0	0	0	0	0	#DIV/0!	#NAME?	#DIV/0!	#NAME?	0	0	0	0	0	0	0	0	0	0	0	0	0	0	0	0	0	0	0
A1D3A0	709	A1D3A0	1	4	S	Y(1)QQES(1)NLRLS(1)HS(1)MLDR	Y(89.67)QQES(89.67)NLRLS(89.67)HS(89.67)MLDR	12	2	2.1557	0	0	0	0	0	0	0	0	0	0	0	0	0	0	0	0	#DIV/0!	#NAME?	#DIV/0!	#NAME?	0	0	0	0	0	0	0	0	0	0	0	0	0	0	0	0	0	0	0
A1D3S5	24	A1D3S5	1	4	S	RMS(1)IS(1)DAS(1)DVAS(0.999)DPGS(0.001)PSK	RMS(102.61)IS(79.61)DAS(52.17)DVAS(30.77)DPGS(-30.77)PS(-50.72)K	3	2	2.1793	0	0	0	0	0	0	0	0	0	0	0	0	0	0	0	0	#DIV/0!	#NAME?	#DIV/0!	#NAME?	0	0	0	0	0	0	0	0	0	0	0	0	0	0	0	0	0	0	0
A1D3S5	26	A1D3S5	1	4	S	RMS(1)IS(1)DAS(1)DVAS(0.999)DPGS(0.001)PSK	RMS(102.61)IS(79.61)DAS(52.17)DVAS(30.77)DPGS(-30.77)PS(-50.72)K	5	2	2.1793	0	0	0	0	0	0	0	0	0	0	0	0	0	0	0	0	#DIV/0!	#NAME?	#DIV/0!	#NAME?	0	0	0	0	0	0	0	0	0	0	0	0	0	0	0	0	0	0	0
Q4WJT2;B0XNR7;A1D4D6;A1CRH4	16;16;16;51	Q4WJT2	1	4	S	AAS(1)PLT(1)S(1)GAES(1)GPDTK	AAS(133.69)PLT(101.4)S(80.28)GAES(35.03)GPDT(-35.03)K	7	2	0.12559	0	0	0	0	0	0	0	0	0	0	0	0	0	0	0	0	#DIV/0!	#NAME?	#DIV/0!	#NAME?	0	0	0	0	0	0	0	0	0	0	0	0	0	0	0	0	0	0	0
A1D688	465	A1D688	1	1;2	S	LIEEVS(1)DEEMADADS(1)DEEPK	LIEEVS(111.66)DEEMADADS(111.66)DEEPK	6	2	2.8315	0	0	0	0	0	0	0	0	0	0	0	0	0	0	0	0	#DIV/0!	#NAME?	#DIV/0!	#NAME?	0	0	0	0	0	0	0	0	0	0	0	0	0	0	0	0	0	0	0
A1D688	474	A1D688	1	2	S	LIEEVS(1)DEEMADADS(1)DEEPK	LIEEVS(111.66)DEEMADADS(111.66)DEEPK	15	2	2.8315	0	0	0	0	0	0	0	0	0	0	0	0	0	0	0	0	#DIV/0!	#NAME?	#DIV/0!	#NAME?	0	0	0	0	0	0	0	0	0	0	0	0	0	0	0	0	0	0	0
A1DE39	6	A1DE39	1	1	S	NSQGS(1)APQKK	NS(-98.65)QGS(98.65)APQKK	5	2	4.2292	0	0	0	0	0	0	0	0	0	0	0	0	0	0	0	0	#DIV/0!	#NAME?	#DIV/0!	#NAME?	0	0	0	0	0	0	0	0	0	0	0	0	0	0	0	0	0	0	0
A4DA62;B0YEN0	240;248	A4DA62	1	3;4;5	S	LEEEQNHS(1)S(1)S(1)S(1)S(1)DHER	LEEEQNHS(148.85)S(148.85)S(148.85)S(148.85)S(148.85)DHER	8	2	4.0531	0	0	0	0	0	0	0	0	0	0	0	0	0	0	0	0	#DIV/0!	#NAME?	#DIV/0!	#NAME?	0	0	0	0	0	0	0	0	0	0	0	0	0	0	0	0	0	0	0
A4DA62;B0YEN0	241;249	A4DA62	1	2;3;4;5	S	LEEEQNHS(1)S(1)S(1)S(1)S(1)DHER	LEEEQNHS(148.85)S(148.85)S(148.85)S(148.85)S(148.85)DHER	9	2	4.0531	0	0	0	0	0	0	0	0	0	0	0	0	0	0	0	0	#DIV/0!	#NAME?	#DIV/0!	#NAME?	0	0	0	0	0	0	0	0	0	0	0	0	0	0	0	0	0	0	0
A4DA62;B0YEN0	242;250	A4DA62	1	2;3;4;5	S	LEEEQNHS(1)S(1)S(1)S(1)S(1)DHER	LEEEQNHS(148.85)S(148.85)S(148.85)S(148.85)S(148.85)DHER	10	2	4.0531	0	0	0	0	0	0	0	0	0	0	0	0	0	0	0	0	#DIV/0!	#NAME?	#DIV/0!	#NAME?	0	0	0	0	0	0	0	0	0	0	0	0	0	0	0	0	0	0	0
Q4WKB9;B0XMV1;A0A0J5PQ84	392;392;392	Q4WKB9	1	4	S	AEILGEGS(1)DDDEEDEDET(1)DES(1)S(1)DEEEEER	AEILGEGS(73.65)DDDEEDEDET(73.65)DES(73.65)S(73.65)DEEEEER	8	3	0.78005	0	0	0	0	0	0	0	0	0	0	0	0	0	0	0	0	#DIV/0!	#NAME?	#DIV/0!	#NAME?	0	0	0	0	0	0	0	0	0	0	0	0	0	0	0	0	0	0	0
Q4WKB9;B0XMV1;A0A0J5PQ84	405;405;405	Q4WKB9	1	4	S	AEILGEGS(1)DDDEEDEDET(1)DES(1)S(1)DEEEEER	AEILGEGS(73.65)DDDEEDEDET(73.65)DES(73.65)S(73.65)DEEEEER	21	3	0.78005	0	0	0	0	0	0	0	0	0	0	0	0	0	0	0	0	#DIV/0!	#NAME?	#DIV/0!	#NAME?	0	0	0	0	0	0	0	0	0	0	0	0	0	0	0	0	0	0	0
Q4WKB9;B0XMV1;A0A0J5PQ84	406;406;406	Q4WKB9	1	4	S	AEILGEGS(1)DDDEEDEDET(1)DES(1)S(1)DEEEEER	AEILGEGS(73.65)DDDEEDEDET(73.65)DES(73.65)S(73.65)DEEEEER	22	3	0.78005	0	0	0	0	0	0	0	0	0	0	0	0	0	0	0	0	#DIV/0!	#NAME?	#DIV/0!	#NAME?	0	0	0	0	0	0	0	0	0	0	0	0	0	0	0	0	0	0	0
Q4X1R8;B0XRU8;A0A0J5PZK7	167;167;108	Q4X1R8	1	4	S	EKS(1)S(1)DEES(1)DS(1)DVQPLQK	EKS(76.59)S(76.59)DEES(76.59)DS(76.59)DVQPLQK	3	2	-1.5396	0	0	0	0	0	0	0	0	0	0	0	0	0	0	0	0	#DIV/0!	#NAME?	#DIV/0!	#NAME?	0	0	0	0	0	0	0	0	0	0	0	0	0	0	0	0	0	0	0
Q4X1R8;B0XRU8;A0A0J5PZK7	168;168;109	Q4X1R8	1	4	S	EKS(1)S(1)DEES(1)DS(1)DVQPLQK	EKS(76.59)S(76.59)DEES(76.59)DS(76.59)DVQPLQK	4	2	-1.5396	0	0	0	0	0	0	0	0	0	0	0	0	0	0	0	0	#DIV/0!	#NAME?	#DIV/0!	#NAME?	0	0	0	0	0	0	0	0	0	0	0	0	0	0	0	0	0	0	0
Q4X1R8;B0XRU8;A0A0J5PZK7	172;172;113	Q4X1R8	1	1;4	S	EKS(1)S(1)DEES(1)DS(1)DVQPLQK	EKS(76.59)S(76.59)DEES(76.59)DS(76.59)DVQPLQK	8	2	-1.5396	0	0	0	0	0	0	0	0	0	0	0	0	0	0	0	0	#DIV/0!	#NAME?	#DIV/0!	#NAME?	0	0	0	0	0	0	0	0	0	0	0	0	0	0	0	0	0	0	0
Q4X1R8;B0XRU8;A0A0J5PZK7	174;174;115	Q4X1R8	1	4	S	EKS(1)S(1)DEES(1)DS(1)DVQPLQK	EKS(76.59)S(76.59)DEES(76.59)DS(76.59)DVQPLQK	10	2	-1.5396	0	0	0	0	0	0	0	0	0	0	0	0	0	0	0	0	#DIV/0!	#NAME?	#DIV/0!	#NAME?	0	0	0	0	0	0	0	0	0	0	0	0	0	0	0	0	0	0	0
Q4X0V9;B0XSN5;A0A0J5Q354	162;162;162	Q4X0V9	1	2	S	EQDNEDS(1)S(1)DDDEAPEAIDNSTQMSK	EQDNEDS(72.84)S(72.84)DDDEAPEAIDNS(-72.84)T(-76.03)QMS(-76.03)K	7	2	1.6516	0	0	0	0	0	0	0	0	0	0	0	0	0	0	0	0	#DIV/0!	#NAME?	#DIV/0!	#NAME?	0	0	0	0	0	0	0	0	0	0	0	0	0	0	0	0	0	0	0
Q4X0V9;B0XSN5;A0A0J5Q354	163;163;163	Q4X0V9	1	2	S	EQDNEDS(1)S(1)DDDEAPEAIDNSTQMSK	EQDNEDS(72.84)S(72.84)DDDEAPEAIDNS(-72.84)T(-76.03)QMS(-76.03)K	8	2	1.6516	0	0	0	0	0	0	0	0	0	0	0	0	0	0	0	0	#DIV/0!	#NAME?	#DIV/0!	#NAME?	0	0	0	0	0	0	0	0	0	0	0	0	0	0	0	0	0	0	0
B0XZ71;Q4WWF3;A0A0J5Q009;A1D8E1	250;250;250;250	B0XZ71	1	2	S	FPDT(0.604)LEEEGS(0.396)DIDADAEES(1)AGEQEVR	FPDT(1.83)LEEEGS(-1.83)DIDADAEES(83.34)AGEQEVR	19	3	-0.15036	0	0	0	0	0	0	0	0	0	0	0	0	0	0	0	0	#DIV/0!	#NAME?	#DIV/0!	#NAME?	0	0	0	0	0	0	0	0	0	0	0	0	0	0	0	0	0	0	0
Q4WLS1;B0Y8T9	754;754	Q4WLS1	1	4	S	SQTQQFVDWLANAEEEES(1)T(1)EEEES(1)EEDS(1)DEE	S(-91.8)QT(-86.05)QQFVDWLANAEEEES(91.12)T(86.05)EEEES(116.93)EEDS(128.36)DEE	18	3	-1.3721	0	0	0	0	0	0	0	0	0	0	0	0	0	0	0	0	#DIV/0!	#NAME?	#DIV/0!	#NAME?	0	0	0	0	0	0	0	0	0	0	0	0	0	0	0	0	0	0	0
Q4WLS1;B0Y8T9	760;760	Q4WLS1	1	4	S	SQTQQFVDWLANAEEEES(1)T(1)EEEES(1)EEDS(1)DEE	S(-91.8)QT(-86.05)QQFVDWLANAEEEES(91.12)T(86.05)EEEES(116.93)EEDS(128.36)DEE	24	3	-1.3721	0	0	0	0	0	0	0	0	0	0	0	0	0	0	0	0	#DIV/0!	#NAME?	#DIV/0!	#NAME?	0	0	0	0	0	0	0	0	0	0	0	0	0	0	0	0	0	0	0
Q4WLS1;B0Y8T9	764;764	Q4WLS1	1	4	S	SQTQQFVDWLANAEEEES(1)T(1)EEEES(1)EEDS(1)DEE	S(-91.8)QT(-86.05)QQFVDWLANAEEEES(91.12)T(86.05)EEEES(116.93)EEDS(128.36)DEE	28	3	-1.3721	0	0	0	0	0	0	0	0	0	0	0	0	0	0	0	0	#DIV/0!	#NAME?	#DIV/0!	#NAME?	0	0	0	0	0	0	0	0	0	0	0	0	0	0	0	0	0	0	0
C8UZY0	50	C8UZY0	1	1	S	GVS(1)KMNGIVCMVHR	GVS(110.8)KMNGIVCMVHR	3	2	1.7584	0	0	0	0	0	0	0	0	0	0	0	0	0	0	0	0	#DIV/0!	#NAME?	#DIV/0!	#NAME?	0	0	0	0	0	0	0	0	0	0	0	0	0	0	0	0	0	0	0
Q4WJN0;B0XP33;A0A0J5PLC9	406;406;406	Q4WJN0	1	2	T	FGEDYYAEEDAS(1)GT(1)DGEGKR	FGEDY(-75.84)Y(-78.04)AEEDAS(77.61)GT(75.84)DGEGKR	14	2	-0.12128	0	0	0	0	0	0	0	0	0	0	0	0	0	0	0	0	#DIV/0!	#NAME?	#DIV/0!	#NAME?	0	0	0	0	0	0	0	0	0	0	0	0	0	0	0	0	0	0	0
B0XRD6;A0A0J5PPH1;Q4WKQ0	342;342;342	B0XRD6	1	2	T	EVDEEEEVET(1)DIS(1)QQGR	EVDEEEEVET(111.11)DIS(111.11)QQGR	10	2	-1.1046	0	0	0	0	0	0	0	0	0	0	0	0	0	0	0	0	#DIV/0!	#NAME?	#DIV/0!	#NAME?	0	0	0	0	0	0	0	0	0	0	0	0	0	0	0	0	0	0	0
Q4WUH9;B0Y404;A0A0J5PS47	41;41;140	Q4WUH9	1	1	T	VEDT(1)DDER	VEDT(127.76)DDER	4	2	0.33909	0	0	0	0	0	0	0	0	0	0	0	0	0	0	0	0	#DIV/0!	#NAME?	#DIV/0!	#NAME?	0	0	0	0	0	0	0	0	0	0	0	0	0	0	0	0	0	0	0
Q4WMV5;A0A0J5SZF9;B0Y7P6;A1DMQ6	143;143;109;139	Q4WMV5	1	1;2	T	APAT(1)DDDEDDES(1)DEGLELDEMVVCTLDPER	APAT(64.87)DDDEDDES(64.95)DEGLELDEMVVCT(-64.87)LDPER	4	3	2.4002	6084100	6084100	0	0	0	0	0	0	0	0	0	0	0	0	0	0	#DIV/0!	#NAME?	#DIV/0!	#NAME?	0	0	0	0	0	0	0	0	0	0	0	0	0	0	0	0	0	0	0
Q5BFM1;A0A1U8QQA5	101;101	Q5BFM1	1	3	T	T(1)LAS(1)T(1)LKDQK	T(125.31)LAS(125.31)T(125.31)LKDQK	1	2	2.9403	0	0	0	0	0	0	0	0	0	0	0	0	0	0	0	0	#DIV/0!	#NAME?	#DIV/0!	#NAME?	0	0	0	0	0	0	0	0	0	0	0	0	0	0	0	0	0	0	0
Q5BFM1;A0A1U8QQA5	105;105	Q5BFM1	1	3	T	T(1)LAS(1)T(1)LKDQK	T(125.31)LAS(125.31)T(125.31)LKDQK	5	2	2.9403	0	0	0	0	0	0	0	0	0	0	0	0	0	0	0	0	#DIV/0!	#NAME?	#DIV/0!	#NAME?	0	0	0	0	0	0	0	0	0	0	0	0	0	0	0	0	0	0	0
Q5ATA8;A0A1U8QW00	258;258	Q5ATA8	1	4	T	DENVLHVYQET(1)T(1)T(1)GGLFGEWT(1)R	DENVLHVY(-46.52)QET(46.52)T(46.52)T(59.77)GGLFGEWT(67.35)R	21	3	-2.0183	0	0	0	0	0	0	0	0	0	0	0	0	0	0	0	0	#DIV/0!	#NAME?	#DIV/0!	#NAME?	0	0	0	0	0	0	0	0	0	0	0	0	0	0	0	0	0	0	0
Q5B7I2;A0A1U8QXW5	229;229	Q5B7I2	1	1	T	YYASVGRNEEARDMLT(1)R	Y(-99.14)Y(-107.19)AS(-100.65)VGRNEEARDMLT(99.14)R	16	2	-0.034292	0	0	0	0	0	0	0	0	0	0	0	0	0	0	0	0	#DIV/0!	#NAME?	#DIV/0!	#NAME?	0	0	0	0	0	0	0	0	0	0	0	0	0	0	0	0	0	0	0
A1C7Q4	4	A1C7Q4	1	2	T	PRT(1)LPWLT(1)GGASK	PRT(76.99)LPWLT(40.52)GGAS(-40.52)K	3	2	0.79626	0	0	0	0	0	0	0	0	0	0	0	0	0	0	0	0	#DIV/0!	#NAME?	#DIV/0!	#NAME?	0	0	0	0	0	0	0	0	0	0	0	0	0	0	0	0	0	0	0
A1C919	117	A1C919	1	4	T	IT(1)PADFT(0.403)FGS(0.866)PIT(0.866)T(0.866)QK	IT(61.77)PADFT(-6.48)FGS(6.48)PIT(6.48)T(6.48)QK	2	2	0.61719	0	0	0	0	0	0	0	0	0	0	0	0	0	0	0	0	#DIV/0!	#NAME?	#DIV/0!	#NAME?	0	0	0	0	0	0	0	0	0	0	0	0	0	0	0	0	0	0	0
A1CT35	235	A1CT35	1	5	T	RAAY(1)GAS(1)KS(1)QS(1)T(1)HVAAR	RAAY(101.04)GAS(101.04)KS(101.04)QS(101.04)T(101.04)HVAAR	12	2	3.0166	0	0	0	0	0	0	0	0	0	0	0	0	0	0	0	0	#DIV/0!	#NAME?	#DIV/0!	#NAME?	0	0	0	0	0	0	0	0	0	0	0	0	0	0	0	0	0	0	0
Q4WKB9;B0XMV1;A0A0J5PQ84	402;402;402	Q4WKB9	1	4	T	AEILGEGS(1)DDDEEDEDET(1)DES(1)S(1)DEEEEER	AEILGEGS(73.65)DDDEEDEDET(73.65)DES(73.65)S(73.65)DEEEEER	18	3	0.78005	0	0	0	0	0	0	0	0	0	0	0	0	0	0	0	0	#DIV/0!	#NAME?	#DIV/0!	#NAME?	0	0	0	0	0	0	0	0	0	0	0	0	0	0	0	0	0	0	0
Q4WX39;B0XYI0;A1D7N7;A0A0J5SS77;A1CJT1	439;439;439;364;442	Q4WX39	1	4	T	RNT(1)S(1)S(0.995)VS(0.714)T(0.292)HTEK	RNT(70.05)S(37.25)S(21.21)VS(3.94)T(-3.94)HT(-53.13)EK	3	2	0.33743	0	0	0	0	0	0	0	0	0	0	0	0	0	0	0	0	#DIV/0!	#NAME?	#DIV/0!	#NAME?	0	0	0	0	0	0	0	0	0	0	0	0	0	0	0	0	0	0	0
Q4WLS1;B0Y8T9	755;755	Q4WLS1	1	4	T	SQTQQFVDWLANAEEEES(1)T(1)EEEES(1)EEDS(1)DEE	S(-91.8)QT(-86.05)QQFVDWLANAEEEES(91.12)T(86.05)EEEES(116.93)EEDS(128.36)DEE	19	3	-1.3721	0	0	0	0	0	0	0	0	0	0	0	0	0	0	0	0	#DIV/0!	#NAME?	#DIV/0!	#NAME?	0	0	0	0	0	0	0	0	0	0	0	0	0	0	0	0	0	0	0
Q5BH39;C8VQ78	497;543	Q5BH39	1	1	T	DVAVMVQGDEKT(1)GVR	DVAVMVQGDEKT(129.17)GVR	12	2	-3.8535	0	0	0	0	0	0	0	0	0	0	0	0	0	0	0	0	#DIV/0!	#NAME?	#DIV/0!	#NAME?	0	0	0	0	0	0	0	0	0	0	0	0	0	0	0	0	0	0	0
Q4WEW0;B0Y349	367;367	Q4WEW0	1	2	T	SNESVAAGEDAEET(1)AGET(1)DDDEL	S(-93.53)NES(-92.93)VAAGEDAEET(92.93)AGET(101.71)DDDEL	14	2	3.3514	0	0	0	0	0	0	0	0	0	0	0	0	0	0	0	0	#DIV/0!	#NAME?	#DIV/0!	#NAME?	0	0	0	0	0	0	0	0	0	0	0	0	0	0	0	0	0	0	0
Q4WEW0;B0Y349	371;371	Q4WEW0	1	1;2	T	SNESVAAGEDAEET(1)AGET(1)DDDEL	S(-93.53)NES(-92.93)VAAGEDAEET(92.93)AGET(101.71)DDDEL	18	2	3.3514	0	0	0	0	0	0	0	0	0	0	0	0	0	0	0	0	#DIV/0!	#NAME?	#DIV/0!	#NAME?	0	0	0	0	0	0	0	0	0	0	0	0	0	0	0	0	0	0	0
A0A0J5Q1R2;Q4WZG6;A1DIR6;Q5AWR8;A0A1U8QQ39	1475;2134;1726;1557;1557	A0A0J5Q1R2	0.999999	2	S	S(0.978)VT(0.022)AVS(1)LNHK	S(16.42)VT(-16.42)AVS(58.71)LNHK	6	2	0.22966	24743000	0	24743000	0	0	0	0	0	0	0	8083500	0	5149000	6787900	0	5005100	#DIV/0!	#NAME?	#DIV/0!	#NAME?	0	0	0	0	0	0	0	0	0	0	0	0	0	8083500	0	0	0	0	0
Q4WKG6;B0XMJ2;A0A0J5PM23	689;689;697	Q4WKG6	0.999999	1;2;3	S	EQPQGSDESAAPALAS(1)PALSTASQNNNPFFR	EQPQGS(-87.85)DES(-85.78)AAPALAS(59.14)PALS(-59.14)T(-71.4)AS(-80.28)QNNNPFFR	16	3	0.024171	124990000	84122000	8702400	32164000	7823400	5340500	0	0	0	11663000	43925000	36630000	10684000	8922000	4.13782e+06	25040250	6.05156	#NAME?	2.59731	#NAME?	0	0	0	0	0	0	0	0	0	9737400	1925500	0	35402000	3993800	4528800	36630000	0	0	0
Q4WTJ7;B0XQ28;A1D3G9;A0A0J5PX64	226;226;226;226	Q4WTJ7	0.999999	1	S	SNQES(1)PAAQAGGK	S(-60.76)NQES(60.76)PAAQAGGK	5	2	-0.39875	3777900	3777900	0	0	0	0	0	0	0	0	1604800	0	1031200	415120	0	762780	#DIV/0!	#NAME?	#DIV/0!	#NAME?	0	0	0	0	0	0	0	0	0	0	0	0	1604800	0	0	0	0	0	0
A0A0J5PT63;Q4WVB2;B0Y0Z4	22;22;22	A0A0J5PT63	0.999999	1	S	GSGPSSDDYVSSELPAS(1)PVLK	GS(-91.47)GPS(-95.15)S(-83.6)DDY(-95.65)VS(-60.72)S(-61.98)ELPAS(60.72)PVLK	17	2	0.29903	43908000	43908000	0	0	3787900	5939700	1071000	0	562780	0	8152900	5754400	9578700	2658600	1.89356e+06	6536150	3.45177	#NAME?	1.78734	#NAME?	1071000	0	0	0	0	0	562780	0	0	0	0	0	8152900	0	0	5754400	0	0	5939700
Q4WG55;B0YC92;A0A0J5PL26	251;251;251	Q4WG55	0.999999	1;2	S	HSGEGLLNAMQS(1)PAEDS(0.998)PIS(0.002)QPDPPEGR	HS(-62.44)GEGLLNAMQS(62.44)PAEDS(27.99)PIS(-27.99)QPDPPEGR	12	3	0.31115	71612000	15788000	55825000	0	0	0	0	0	0	0	13805000	12289000	2046000	0	0	7035000	#DIV/0!	#NAME?	#DIV/0!	#NAME?	0	0	0	0	0	0	0	0	0	0	0	0	4855700	8948800	0	2358000	9930800	0	0
Q4WWQ2;B0XYX1;A0A0J5PVE1;A1D843	193;193;193;193	Q4WWQ2	0.999999	1	S	RPS(1)LSIDNDVR	RPS(61.47)LS(-61.47)IDNDVR	3	2	-1.1225	1571000000	1571000000	0	0	53761000	41967000	4079500	4680300	3833200	109430000	250270000	105720000	122860000	45338000	3.62918e+07	131047000	3.61092	#NAME?	1.85237	#NAME?	4079500	0	0	4680300	0	0	3833200	0	0	109430000	0	0	250270000	0	0	105720000	0	0	41967000
B0XTC4;A0A0J5PYK3;A4D9A1;A1DHN4	410;410;410;410	B0XTC4	0.999999	1	S	SQS(1)PWGETVK	S(-62.84)QS(62.84)PWGET(-87.38)VK	3	2	-0.43371	80610000	80610000	0	0	6952000	7415600	0	0	544640	8834900	22141000	10483000	9485400	5963800	3.95786e+06	12018300	3.03657	#NAME?	1.60244	#NAME?	0	0	0	0	0	0	544640	0	0	8834900	0	0	22141000	0	0	10483000	0	0	7415600
B0Y572;A0A0J5PZ92	70;70	B0Y572	0.999999	1	S	DDPYHGS(1)VVLLDK	DDPY(-59.4)HGS(59.4)VVLLDK	7	2	1.6679	55332000	55332000	0	0	0	0	0	0	0	6748900	15492000	7669100	7689800	0	1.12482e+06	7712725	6.85687	#NAME?	2.77755	#NAME?	0	0	0	0	0	0	0	0	0	6748900	0	0	15492000	0	0	7669100	0	0	0
A0A0J5SCQ9	237	A0A0J5SCQ9	0.999999	2;3	S	KAS(1)S(1)PPAPPS(1)PVEDLDLGVPDASSATALK	KAS(83.17)S(83.17)PPAPPS(66.1)PVEDLDLGVPDAS(-66.23)S(-66.1)AT(-66.1)ALK	10	3	0.35643	71327000	0	23631000	47696000	0	3853700	0	0	0	7282700	29054000	7653000	17796000	0	1.85607e+06	13625750	7.3412	#NAME?	2.87602	#NAME?	0	0	0	0	0	0	0	0	0	0	0	7282700	0	10291000	18764000	0	7653000	0	0
A1D2T3;A0A0J5STG0;Q4WSW3;Q6MYZ1;B0XQR1	1286;1287;1288;1298;1288	A1D2T3	0.999999	2	S	TTQS(1)MPPS(0.997)PT(0.003)R	T(-64.81)T(-63.51)QS(63.51)MPPS(25.75)PT(-25.75)R	4	2	2.9683	12060000	0	12060000	0	0	0	1880000	1454500	922000	2298300	0	0	0	0	1.09247e+06	0	0	#NAME?	#NUM!	#NAME?	0	1880000	0	0	1454500	0	0	922000	0	0	2298300	0	0	0	0	0	0	0	0
Q4WRV1;B0XN47;A0A0J5PJ26;A1D1R7	642;642;642;642	Q4WRV1	0.999999	1	S	VDLDALTAQANS(1)Q	VDLDALT(-61.93)AQANS(61.93)Q	12	2	-0.68644	9645800	9645800	0	0	1304300	0	0	0	0	1264600	2883400	2422600	0	1771000	428150	1769250	4.13231	#NAME?	2.04695	#NAME?	0	0	0	0	0	0	0	0	0	1264600	0	0	2883400	0	0	2422600	0	0	0
A0A0J5SFE5;A1D1H2;Q4WRL7;B0XNJ8	547;602;620;633	A0A0J5SFE5;Q4WRL7	0.999999	1;2	S	DGS(1)AS(1)PVHNDQTDR	DGS(62.33)AS(50.25)PVHNDQT(-50.25)DR	3	2	0.14247	30380000	27773000	2606800	0	1251400	0	0	0	613930	4416800	7639500	0	4394300	5654400	1.04702e+06	4422050	4.22346	#NAME?	2.07842	#NAME?	0	0	0	0	0	0	613930	0	0	3685200	731610	0	7639500	0	0	0	0	0	0
A1CRI4	147	A1CRI4	0.999999	1	T	PT(1)QGASNMGEQK	PT(58.37)QGAS(-58.37)NMGEQK	2	2	-2.7142	20696000	20696000	0	0	0	0	0	0	0	0	7970400	12726000	0	0	0	5174100	#DIV/0!	#NAME?	#DIV/0!	#NAME?	0	0	0	0	0	0	0	0	0	0	0	0	7970400	0	0	12726000	0	0	0
Q4WUT7;B0Y4B5;A0A0J5SQ04;A1DEM2	369;369;369;369	Q4WUT7	0.999999	1;2;3	S	ESLLQES(1)DDEGTAS(0.995)DKPAAT(0.004)K	ES(-63.41)LLQES(63.41)DDEGT(-37.32)AS(23.51)DKPAAT(-23.51)K	7	3	4.1191	328760000	299640000	26893000	2222100	32165000	23643000	0	1020900	1993700	21569000	56546000	18323000	30598000	24988000	13398600	32613750	2.43412	#NAME?	1.2834	#NAME?	0	0	0	1020900	0	0	1993700	0	0	21569000	0	0	56546000	0	0	18323000	0	0	20868000
Q4WZM7;B0XV05;A0A0J5Q0L0;A1DIK1;A1C7X3	244;244;254;259;255	Q4WZM7	0.999999	1	S	RSS(1)PAWGEGR	RS(-58.47)S(58.47)PAWGEGR	3	2	-1.2993	1479500000	1479500000	0	0	25175000	29656000	0	0	0	18507000	406510000	134650000	33361000	27459000	12223000	150495000	12.3124	#NAME?	3.62205	#NAME?	0	0	0	0	0	0	0	0	0	18507000	0	0	406510000	0	0	134650000	0	0	29656000
A1CYV7;A0A0J5PQS9;Q4WIA3;B0XTZ7	217;217;263;263	A1CYV7	0.999999	1	S	SYS(1)FDEER	S(-59.77)Y(-75.28)S(59.77)FDEER	3	2	0.11689	578550000	578550000	0	0	34506000	24081000	3106300	2438700	3048000	35332000	150480000	43700000	54619000	8879300	1.70853e+07	64419575	3.77046	#NAME?	1.91474	#NAME?	3106300	0	0	2438700	0	0	3048000	0	0	35332000	0	0	150480000	0	0	43700000	0	0	24081000
A1DNV5;Q4WLU4;B0Y8R7;A0A0J5Q6V3	52;52;52;52	A1DNV5	0.999999	2;3	S	S(1)RS(1)PMSTAQGATGGHSGSGYGGR	S(63.65)RS(40.69)PMS(-40.69)T(-40.69)AQGAT(-107.57)GGHS(-150.2)GS(-152.66)GY(-152.83)GGR	1	3	0.91316	2844300000	0	2844300000	0	26181000	17673000	0	0	0	89635000	373200000	119900000	39957000	22607000	2.22482e+07	138916000	6.24393	#NAME?	2.64245	#NAME?	0	0	0	0	0	0	0	0	0	0	89635000	0	0	373200000	0	0	119900000	0	0
A0A0J5PX37;Q4WTG8;B0XQ57;A1D3D9	157;285;285;285	A0A0J5PX37	0.999999	1	S	RDS(1)DATEDTVLK	RDS(59.46)DAT(-59.46)EDT(-73.04)VLK	3	2	1.823	31713000	31713000	0	0	0	0	0	708150	1051900	4582500	6603500	0	5236700	2694600	1.05709e+06	3633700	3.43745	#NAME?	1.78134	#NAME?	0	0	0	708150	0	0	1051900	0	0	4582500	0	0	6603500	0	0	0	0	0	0
Q4WK03;B0XND2;A0A0J5PNU3	380;380;380	Q4WK03	0.999999	1;2	S	DTVTTGET(0.131)S(0.869)ES(1)EKEK	DT(-153.85)VT(-107.84)T(-83.91)GET(-8.22)S(8.22)ES(59.44)EKEK	11	2	-0.23613	82683000	8332600	74350000	0	3200100	3923800	0	0	0	5241700	10193000	3942900	10553000	0	2.06093e+06	6172225	2.99487	#NAME?	1.58249	#NAME?	0	0	0	0	0	0	0	0	0	2966300	2275500	0	0	10193000	0	3942900	0	0	0
Q4WMH1;B0Y837;A0A0J5Q352	401;401;489	Q4WMH1	0.999999	1;2;3	T	PAT(1)PQPSAGATPQPSAASPDK	PAT(60.46)PQPS(-60.46)AGAT(-137.42)PQPS(-203.76)AAS(-242.06)PDK	3	2	-0.11638	631830000	108450000	475030000	48349000	17921000	3387100	8561200	1351000	4081800	36322000	153840000	71273000	17348000	0	11937350	60615250	5.07778	#NAME?	2.3442	#NAME?	3622500	4938700	0	1351000	0	0	1897800	2184000	0	3038100	23446000	9837700	17273000	124230000	12342000	10324000	41325000	19624000	0
Q4WG55;B0YC92;A0A0J5PL26	339;339;339	Q4WG55	0.999999	1	S	GGVHFASTLGPEGS(1)DDEHDTPLFAPSNTEK	GGVHFAS(-65.9)T(-59.63)LGPEGS(59.63)DDEHDT(-92.5)PLFAPS(-144.65)NT(-150.63)EK	14	3	0.71565	24254000	24254000	0	0	0	0	0	0	0	1753400	15586000	2365000	2655400	0	292233	5151600	17.6284	#NAME?	4.13983	#NAME?	0	0	0	0	0	0	0	0	0	1753400	0	0	15586000	0	0	2365000	0	0	0
A0A0J5PYT2;B0XS21	648;696	A0A0J5PYT2	0.999999	1	S	FDSATEAAGLS(1)DEER	FDS(-77.45)AT(-63.15)EAAGLS(63.15)DEER	11	2	-1.6717	3469700	3469700	0	0	0	0	0	0	0	0	2703700	0	766000	0	0	867425	#DIV/0!	#NAME?	#DIV/0!	#NAME?	0	0	0	0	0	0	0	0	0	0	0	0	2703700	0	0	0	0	0	0
A0A0J5SVL6;Q4X0R7;B0XSY2	217;258;258	A0A0J5SVL6	0.999999	1	S	RGS(1)RDEVAFYQAEASMLNR	RGS(60.86)RDEVAFY(-60.86)QAEAS(-112.76)MLNR	3	3	0.21826	7214900	7214900	0	0	0	0	0	0	0	0	2844100	767830	0	0	0	902982	#DIV/0!	#NAME?	#DIV/0!	#NAME?	0	0	0	0	0	0	0	0	0	0	0	0	2844100	0	0	767830	0	0	0
A1CT80;B0Y851;A1DN64;A0A0J5Q7A1	358;358;358;976	A1CT80	0.999999	1	S	LSDLS(1)DEGESR	LS(-64.4)DLS(64.4)DEGES(-65.75)R	5	2	0.094929	7059200	7059200	0	0	0	0	0	0	0	1331800	2876700	782560	0	954590	221967	1.15346e+06	5.19656	#NAME?	2.37756	#NAME?	0	0	0	0	0	0	0	0	0	1331800	0	0	2876700	0	0	782560	0	0	0
Q4WXI2;B0XY42;A0A0J5PUV2;A1D7A8;A1CK56	511;511;511;505;504	Q4WXI2	0.999999	1	S	KHDS(1)DAEPSK	KHDS(60.61)DAEPS(-60.61)K	4	2	-0.80222	5842600	5842600	0	0	0	0	0	1446900	833020	1841800	0	0	0	0	686953	0	0	#NAME?	#NUM!	#NAME?	0	0	0	1446900	0	0	833020	0	0	1841800	0	0	0	0	0	0	0	0	0
Q4WT61;A1D338;C8VSQ5;Q5BDZ5	110;110;109;109	Q4WT61	0.999999	1	S	S(1)FDISAR	S(59.66)FDIS(-59.66)AR	1	2	-0.2235	15358000	15358000	0	0	0	0	0	0	0	2342500	9432600	0	3582900	0	390417	3253875	8.33436	#NAME?	3.05907	#NAME?	0	0	0	0	0	0	0	0	0	2342500	0	0	9432600	0	0	0	0	0	0
Q4WBL6;B0YA94;A0A0J5PNG6	8;8;8	Q4WBL6	0.999999	1	S	SEVAQNS(1)PAEVQAK	S(-61.95)EVAQNS(61.95)PAEVQAK	7	2	0.6475	8785600	8785600	0	0	0	885550	0	0	0	0	0	0	2954000	1134800	147592	1022200	6.92587	#NAME?	2.79199	#NAME?	0	0	0	0	0	0	0	0	0	0	0	0	0	0	0	0	0	0	885550
Q4WNL0;B0Y5F7;A0A0J5PFA4;A1CGS3;A1CY06;Q5B560;C8V973	472;472;472;470;471;394;397	Q4WNL0	0.999999	2	S	FRS(1)LS(1)PSGR	FRS(59.72)LS(38.9)PS(-38.9)GR	3	2	-0.29148	188480000	0	188480000	0	11658000	17435000	0	0	0	15951000	15446000	13187000	18020000	10314000	7.50733e+06	14241750	1.89705	#NAME?	0.923754	#NAME?	0	0	0	0	0	0	0	0	0	0	15951000	0	0	15446000	0	0	13187000	0	0
B0XT22;A0A0J5Q2X5;Q4X0M4	1074;1075;1074	B0XT22	0.999999	1	S	YAPSPATQAAS(1)PQLSTR	Y(-174.81)APS(-120.8)PAT(-67.8)QAAS(64.21)PQLS(-64.21)T(-88.29)R	11	2	0.21009	527310000	527310000	0	0	42715000	31070000	5375700	8667000	6858600	60440000	93589000	47385000	44411000	11849000	2.58544e+07	49308500	1.90716	#NAME?	0.931427	#NAME?	5375700	0	0	8667000	0	0	6858600	0	0	60440000	0	0	93589000	0	0	47385000	0	0	31070000
Q4WZF1;B0XVL1;A0A0J5Q1P7	218;218;218	Q4WZF1	0.999999	2	S	QQPS(0.002)APS(0.002)HPEERPT(0.257)T(0.74)PPPPPAAINDPPS(1)AR	QQPS(-26.5)APS(-26.89)HPEERPT(-4.59)T(4.59)PPPPPAAINDPPS(58.2)AR	28	3	0.23678	29967000	0	29967000	0	0	0	0	0	0	7975300	13797000	8194800	0	0	1.32922e+06	5497950	4.13623	#NAME?	2.04832	#NAME?	0	0	0	0	0	0	0	0	0	0	7975300	0	0	13797000	0	0	8194800	0	0
Q4WNR5;B0Y5L0;A0A0J5PDB4;A1CXV7	799;799;799;799	Q4WNR5	0.999999	2	S	TTSAPLNGHS(1)EDGS(1)PR	T(-63.99)T(-63.25)S(-62.5)APLNGHS(62.5)EDGS(91.03)PR	10	2	3.4571	15027000	0	15027000	0	0	0	0	0	0	3042400	5407000	0	2919200	0	507067	2081550	4.10508	#NAME?	2.03741	#NAME?	0	0	0	0	0	0	0	0	0	0	3042400	0	0	5407000	0	0	0	0	0
Q4WYI4;B0XWI6;A0A0J5PWL3;A1D6B0	29;29;29;29	Q4WYI4	0.999999	2	S	GRS(1)PS(0.998)PAT(0.002)NAPLSK	GRS(60.29)PS(27.95)PAT(-27.95)NAPLS(-71.72)K	3	2	-0.76808	63887000	0	63887000	0	7120500	0	638130	0	1494500	5215200	0	0	14102000	13977000	2.41139e+06	7019750	2.91108	#NAME?	1.54156	#NAME?	0	638130	0	0	0	0	0	1494500	0	0	5215200	0	0	0	0	0	0	0	0
Q4WJN0;B0XP33;A0A0J5PLC9	447;447;447	Q4WJN0	0.999999	1	S	DLVPDFDEEEPKPALEDS(1)DVEMEDDAEDTNKK	DLVPDFDEEEPKPALEDS(60.46)DVEMEDDAEDT(-60.46)NKK	18	3	-0.29484	41627000	41627000	0	0	0	4690600	0	0	0	0	4893400	0	6967500	0	781767	2965225	3.79298	#NAME?	1.92333	#NAME?	0	0	0	0	0	0	0	0	0	0	0	0	4893400	0	0	0	0	0	4690600
Q4WKH8;B0XMI1;A1D514;A1CS41;A0A0J5PM30	80;80;80;80;80	Q4WKH8	0.999999	2	S	AVNLDGYDS(1)DS(1)ENEGFSAR	AVNLDGY(-61.48)DS(61.48)DS(75.35)ENEGFS(-75.35)AR	9	2	-0.10458	74171000	0	74171000	0	0	0	0	0	0	10898000	0	6837400	50413000	0	1.81633e+06	14312600	7.87994	#NAME?	2.97818	#NAME?	0	0	0	0	0	0	0	0	0	0	10898000	0	0	0	0	0	6837400	0	0
A0A0J5PHC7;A1DC39	70;70	A0A0J5PHC7	0.999999	2;3	T	NEVTAT(1)PPDS(0.992)PS(0.008)QALSTVEQLK	NEVT(-61.38)AT(61.38)PPDS(20.84)PS(-20.84)QALS(-88.38)T(-93.21)VEQLK	6	3	0.015957	275270000	0	254880000	20392000	20292000	10169000	0	0	858600	9882000	17381000	12273000	12746000	7559200	6.86693e+06	12489800	1.81883	#NAME?	0.863013	#NAME?	0	0	0	0	0	0	0	858600	0	0	9882000	0	0	17381000	0	0	12273000	0	0
Q4WUA9;B0Y3T4;A0A0J5PVV8	45;45;45	Q4WUA9	0.999999	1;2	S	NTGEDDS(1)GS(1)EAVADR	NT(-62.19)GEDDS(62.19)GS(63.33)EAVADR	7	2	1.1777	1721000	0	1721000	0	0	0	0	0	0	0	0	0	0	1721000	0	430250	#DIV/0!	#NAME?	#DIV/0!	#NAME?	0	0	0	0	0	0	0	0	0	0	0	0	0	0	0	0	0	0	0
A0A0J5Q0H3;A1C807	26;26	A0A0J5Q0H3	0.999999	1;3	S	GYDS(1)EAAEESK	GY(-61.51)DS(61.51)EAAEES(-85.88)K	4	2	0.58886	3901400	3901400	0	0	0	0	0	0	0	0	0	0	2389400	0	0	597350	#DIV/0!	#NAME?	#DIV/0!	#NAME?	0	0	0	0	0	0	0	0	0	0	0	0	0	0	0	0	0	0	0
A1D4W2;A0A0J5PLE4;Q4WKC1;B0XMN6	413;413;413;413	A1D4W2	0.999999	1	S	S(1)AEHDDSGELAFR	S(60.13)AEHDDS(-60.13)GELAFR	1	2	-0.62305	4253300	4253300	0	0	0	0	0	0	0	0	4253300	0	0	0	0	1063325	#DIV/0!	#NAME?	#DIV/0!	#NAME?	0	0	0	0	0	0	0	0	0	0	0	0	4253300	0	0	0	0	0	0
Q4W9L3;B0YEA5;A0A0J5PNK4;A1D9H2;A1C914	210;210;210;210;219	Q4W9L3	0.999999	1	S	IATDLGFS(1)EQCIEDAK	IAT(-62.42)DLGFS(62.42)EQCIEDAK	8	2	0.39564	2974700	2974700	0	0	0	0	0	0	0	0	2974700	0	0	0	0	743675	#DIV/0!	#NAME?	#DIV/0!	#NAME?	0	0	0	0	0	0	0	0	0	0	0	0	2974700	0	0	0	0	0	0
Q4WTR8;B0Y395;A0A0J5PRR5	749;749;749	Q4WTR8	0.999999	1	S	SENNPS(1)PGPADPAR	S(-59.12)ENNPS(59.12)PGPADPAR	6	2	-1.1425	4417900	4417900	0	0	0	0	0	0	0	0	0	2425900	0	0	0	606475	#DIV/0!	#NAME?	#DIV/0!	#NAME?	0	0	0	0	0	0	0	0	0	0	0	0	0	0	0	2425900	0	0	0
Q4WJ30;G9BX81;B0XPW1;A1D3N7;A0A0J5PTE1;Q6Q9J1;D2J4C0;A1CQS4;Q5B2V1	546;546;546;546;546;546;541;546;546	Q4WJ30	0.999999	1	S	NGLESYAYS(1)LK	NGLES(-64.69)Y(-64)AY(-62.98)S(62.98)LK	9	2	2.2526	2474200	2474200	0	0	0	0	0	0	0	0	0	2474200	0	0	0	618550	#DIV/0!	#NAME?	#DIV/0!	#NAME?	0	0	0	0	0	0	0	0	0	0	0	0	0	0	0	2474200	0	0	0
Q8TGG0;Q4WSM8;B0XQZ6;A0A0J5PZ22	22;22;22;22	Q8TGG0	0.999999	1	S	SDPVDAADLVAVAQAHAPKQS(1)LEVVPVK	S(-62.83)DPVDAADLVAVAQAHAPKQS(62.83)LEVVPVK	21	3	-0.62794	1789200	1789200	0	0	0	0	0	0	0	0	1789200	0	0	0	0	447300	#DIV/0!	#NAME?	#DIV/0!	#NAME?	0	0	0	0	0	0	0	0	0	0	0	0	1789200	0	0	0	0	0	0
Q4WXB1;B0XYA7;A0A0J5SS15	147;147;147	Q4WXB1	0.999999	2;3	S	VS(1)DDDETGALS(0.997)AS(0.003)ENDIK	VS(58.98)DDDET(-40.17)GALS(25.03)AS(-25.03)ENDIK	2	2	0.92624	4053500	0	4053500	0	0	0	0	0	0	0	0	0	4053500	0	0	1013375	#DIV/0!	#NAME?	#DIV/0!	#NAME?	0	0	0	0	0	0	0	0	0	0	0	0	0	0	0	0	0	0	0
Q5AWN4;A0A1U8QIQ8	1147;1147	Q5AWN4	0.999999	1	S	KGEKQTVMEALFS(1)R	KGEKQT(-59.81)VMEALFS(59.81)R	13	2	1.1626	20654000	20654000	0	0	0	0	0	0	0	0	0	20654000	0	0	0	5163500	#DIV/0!	#NAME?	#DIV/0!	#NAME?	0	0	0	0	0	0	0	0	0	0	0	0	0	0	0	20654000	0	0	0
		REV__A1CX99	0.999999	1	S	ATPQLNPEGNEDVS(1)QNKR	AT(-62.11)PQLNPEGNEDVS(62.11)QNKR	14	2	-1.7763	2115100	2115100	0	0	0	0	0	0	0	0	2115100	0	0	0	0	528775	#DIV/0!	#NAME?	#DIV/0!	#NAME?	0	0	0	0	0	0	0	0	0	0	0	0	2115100	0	0	0	0	0	0
Q4WYW5;B0XZX7;A0A0J5PCV5	298;298;298	Q4WYW5	0.999999	1	T	LDALLAEQT(1)DGEDDDPLDLTSLAR	LDALLAEQT(60.2)DGEDDDPLDLT(-60.2)S(-65)LAR	9	2	-1.9248	2581200	2581200	0	0	0	0	0	0	0	0	1455900	0	0	0	0	363975	#DIV/0!	#NAME?	#DIV/0!	#NAME?	0	0	0	0	0	0	0	0	0	0	0	0	1455900	0	0	0	0	0	0
Q4WQH9;B0Y4P3;A0A0J5SXF7	113;113;113	Q4WQH9	0.999999	1;2	T	GPDGVEDVGDAS(1)DT(1)EEESFER	GPDGVEDVGDAS(64.32)DT(60.44)EEES(-60.44)FER	14	2	2.7301	3772200	3772200	0	0	0	0	0	0	0	0	0	0	0	3772200	0	943050	#DIV/0!	#NAME?	#DIV/0!	#NAME?	0	0	0	0	0	0	0	0	0	0	0	0	0	0	0	0	0	0	0
A0A0J5PXL4	1967	A0A0J5PXL4	0.999999	1	S	ITEIYGGTASQS(1)PPAK	IT(-168.46)EIY(-128.11)GGT(-72.99)AS(-62.16)QS(62.16)PPAK	12	2	0.35746	2700200	2700200	0	0	1562300	0	0	0	0	1137900	0	0	0	0	450033	0	0	#NAME?	#NUM!	#NAME?	0	0	0	0	0	0	0	0	0	1137900	0	0	0	0	0	0	0	0	0
A0A0J5PUV0;B0Y3M5;A4D9I8	2191;2191;2191	A0A0J5PUV0	0.999999	1	S	PGS(1)PGASEEGSR	PGS(63.01)PGAS(-63.01)EEGS(-81.12)R	3	2	0.22679	16371000	16371000	0	0	0	0	0	0	825650	0	8925600	0	0	0	137608	2231400	16.2156	#NAME?	4.01931	#NAME?	0	0	0	0	0	0	825650	0	0	0	0	0	8925600	0	0	0	0	0	0
Q4WNR5;B0Y5L0;A0A0J5PDB4	822;822;822	Q4WNR5	0.999999	1;2	S	ALAADVTADSETGVNGS(1)QEEDDER	ALAADVT(-112.79)ADS(-81.51)ET(-61.02)GVNGS(61.02)QEEDDER	17	2	2.1187	45856000	41988000	3868300	0	2027200	0	0	0	0	1647000	0	0	5334100	2329600	612367	1915925	3.12872	#NAME?	1.64557	#NAME?	0	0	0	0	0	0	0	0	0	1647000	0	0	0	0	0	0	0	0	0
Q4WCV2;A0A0J5SES1	281;281	Q4WCV2	0.999999	1	S	TTPIS(1)PQNTGNSGGSR	T(-79.06)T(-79.06)PIS(60.14)PQNT(-60.14)GNS(-126.65)GGS(-147.7)R	5	2	1.4801	29776000	29776000	0	0	0	0	2119500	2088400	1245900	5694700	10351000	0	8276800	0	1.85808e+06	4656950	2.50632	#NAME?	1.32557	#NAME?	2119500	0	0	2088400	0	0	1245900	0	0	5694700	0	0	10351000	0	0	0	0	0	0
A0A0J5PW21;Q4WWE8;B0XZ75;A1D8E5	585;547;547;585	A0A0J5PW21	0.999999	1	S	AAS(1)YGPGPQNYR	AAS(62.37)Y(-62.37)GPGPQNY(-104.26)R	3	2	-0.065933	26457000	26457000	0	0	0	4629200	0	0	0	3134600	0	4805100	4902900	1632600	1.29397e+06	2835150	2.19105	#NAME?	1.13162	#NAME?	0	0	0	0	0	0	0	0	0	3134600	0	0	0	0	0	4805100	0	0	4629200
Q4WYK9;B0XWG2;A0A0J5PXN8	439;439;439	Q4WYK9	0.999999	1	S	S(1)YNADADALTGDQPASK	S(60.04)Y(-60.04)NADADALT(-69.37)GDQPAS(-161.11)K	1	2	-0.016394	11222000	11222000	0	0	3452800	2428100	714080	0	257260	0	0	1259500	0	0	1142040	314875	0.275713	#NAME?	-1.85876	#NAME?	714080	0	0	0	0	0	257260	0	0	0	0	0	0	0	0	1259500	0	0	2428100
Q4X1L9;B0XRZ4;A0A0J5SW67;A1DGN9	81;81;81;80	Q4X1L9	0.999999	1	S	GLS(1)PPPPQTYER	GLS(59.46)PPPPQT(-59.46)Y(-71.5)ER	3	2	0.219	34921000	34921000	0	0	4428600	3426800	0	0	904210	2112600	5966300	0	3427800	3365700	1812035	3189950	1.76042	#NAME?	0.815923	#NAME?	0	0	0	0	0	0	904210	0	0	2112600	0	0	5966300	0	0	0	0	0	3426800
Q4X000;B0XUG9;A1DI78;A0A0J5Q291	252;252;252;252	Q4X000	0.999999	1;2	S	GS(1)IVSATSPEEMEK	GS(58.59)IVS(-58.59)AT(-129.49)S(-157.95)PEEMEK	2	2	-1.3187	97408000	93955000	3453800	0	9504700	11896000	0	0	0	0	0	1732400	16801000	13201000	3.56678e+06	7933600	2.2243	#NAME?	1.15335	#NAME?	0	0	0	0	0	0	0	0	0	0	0	0	0	0	0	1732400	0	0	10188000
Q4WJT7;B0XNR2;A0A0J5SJF3	261;261;261	Q4WJT7	0.999999	1;2	S	KPDPS(1)S(1)EPETVSK	KPDPS(68.78)S(59.62)EPET(-59.62)VS(-78.37)K	6	2	-0.9844	27800000	22114000	5686800	0	1250400	3235000	0	0	0	2092800	6377100	3508500	0	0	1.09637e+06	2471400	2.25417	#NAME?	1.1726	#NAME?	0	0	0	0	0	0	0	0	0	2092800	0	0	6377100	0	0	3508500	0	0	1687000
B0XTC4;A0A0J5PYK3;A4D9A1	1370;1370;1373	B0XTC4	0.999999	1	S	ATSGNVPPAAS(1)PAKPR	AT(-66.87)S(-59.75)GNVPPAAS(59.75)PAKPR	11	2	1.2758	2264500	2264500	0	0	0	0	0	0	379040	1885400	0	0	0	0	377407	0	0	#NAME?	#NUM!	#NAME?	0	0	0	0	0	0	379040	0	0	1885400	0	0	0	0	0	0	0	0	0
Q5B7R7;Q4WAI8;B0YBW2;A1D924;A0A1U8QFR6;A0A0J5PHN3	244;244;244;244;244;244	Q5B7R7	0.999999	1	S	S(1)PLEEFSDVLR	S(60.73)PLEEFS(-60.73)DVLR	1	2	-1.2484	3582700	3582700	0	0	0	566860	0	0	0	3015900	0	0	0	0	597127	0	0	#NAME?	#NUM!	#NAME?	0	0	0	0	0	0	0	0	0	3015900	0	0	0	0	0	0	0	0	566860
Q4WTT9;O43121;B0Y3B6;A0A0J5PVF9;A1CZG1;A1C9U8	737;737;737;737;738;743	Q4WTT9;A1C9U8	0.999999	3;4	T	RT(1)GT(1)QKS(0.975)VS(0.458)S(0.567)AVLSK	RT(58.82)GT(47.69)QKS(13.34)VS(-0.98)S(0.98)AVLS(-56.2)K	2	2	-2.3169	7008800	0	0	7008800	0	831280	0	0	0	0	0	0	0	2315100	138547	578775	4.17747	#NAME?	2.06263	#NAME?	0	0	0	0	0	0	0	0	0	0	0	0	0	0	0	0	0	0	0
A0A0J5SFE5;A1D1H2;Q4WRL7;B0XNJ8	549;604;622;635	A0A0J5SFE5;Q4WRL7	0.999999	1;2	S	DGS(1)AS(1)PVHNDQTDR	DGS(61.71)AS(62.02)PVHNDQT(-61.71)DR	5	2	0.29993	24785000	22178000	2606800	0	1149100	3310300	0	0	0	3744700	1729600	926940	4394300	1875200	1367350	2231510	1.632	#NAME?	0.706638	#NAME?	0	0	0	0	0	0	0	0	0	3013100	731610	0	1729600	0	0	926940	0	0	3310300
Q4WJD5;B0XPJ9;A0A0J5PL19	320;320;320	Q4WJD5	0.999999	1	S	VADDQDGSGDGEGS(1)EAGR	VADDQDGS(-60.88)GDGEGS(60.88)EAGR	14	2	1.9733	1171400	1171400	0	0	0	0	0	0	0	710570	0	0	0	0	118428	0	0	#NAME?	#NUM!	#NAME?	0	0	0	0	0	0	0	0	0	710570	0	0	0	0	0	0	0	0	0
Q4WU54;B0Y3N0;A0A0J5PUV5	105;105;105	Q4WU54	0.999999	1	S	S(1)PKEEQQEQQPDVQTEQR	S(61.45)PKEEQQEQQPDVQT(-61.45)EQR	1	3	-0.047701	1135200	1135200	0	0	0	0	0	0	0	1135200	0	0	0	0	189200	0	0	#NAME?	#NUM!	#NAME?	0	0	0	0	0	0	0	0	0	1135200	0	0	0	0	0	0	0	0	0
B0XTC4;A0A0J5PYK3;A4D9A1;A1DHN4;A1C705	475;475;475;475;476	B0XTC4	0.999999	1	S	ELMQS(1)HENSR	ELMQS(60.39)HENS(-60.39)R	5	2	0.78711	1950200	1950200	0	0	0	0	0	0	0	1950200	0	0	0	0	325033	0	0	#NAME?	#NUM!	#NAME?	0	0	0	0	0	0	0	0	0	1950200	0	0	0	0	0	0	0	0	0
Q4WJT7;B0XNR2;A0A0J5SJF3	284;284;284	Q4WJT7	0.999999	2	S	AAVES(1)S(1)VEEEEVDTNIEHIR	AAVES(68.1)S(61.89)VEEEEVDT(-61.89)NIEHIR	6	3	0.024675	3237900	0	3237900	0	3237900	0	0	0	0	0	0	0	0	0	539650	0	0	#NAME?	#NUM!	#NAME?	0	0	0	0	0	0	0	0	0	0	0	0	0	0	0	0	0	0	0
A0A0J5PN88;Q4WCI4;B0YA32;A1DB41	1120;1125;1125;1126	A0A0J5PN88	0.999999	1	S	STETLASGEDS(1)PR	S(-118.6)T(-118.6)ET(-80.46)LAS(-62.32)GEDS(62.32)PR	11	2	-0.16815	5623900	5623900	0	0	0	0	0	0	381630	1959100	0	0	1310400	1972800	390122	820800	2.10396	#NAME?	1.07311	#NAME?	0	0	0	0	0	0	381630	0	0	1959100	0	0	0	0	0	0	0	0	0
A0A0J5PWJ8;Q4WT99;B0XQC5;Q5BDW4;A1CQA9;A1D373	9;9;9;9;9;9	A0A0J5PWJ8	0.999999	2	S	S(1)PS(1)PVGSTYSSSR	S(64.29)PS(51.03)PVGS(-51.03)T(-51.03)Y(-57.35)S(-68.16)S(-82.82)S(-86.33)R	1	2	0.21459	6053400	0	6053400	0	1882500	0	0	0	0	0	0	0	1427900	1375900	313750	700950	2.2341	#NAME?	1.1597	#NAME?	0	0	0	0	0	0	0	0	0	0	0	0	0	0	0	0	0	0	0
A0A0J5PX96	135	A0A0J5PX96	0.999999	1	S	GMAAPAPSGGAQS(1)PR	GMAAPAPS(-58.6)GGAQS(58.6)PR	13	2	0.16779	66163000	66163000	0	0	0	1041600	2471900	1927100	1730000	2556500	12430000	0	1428900	0	1.62118e+06	3464725	2.13716	#NAME?	1.09569	#NAME?	2471900	0	0	1927100	0	0	1730000	0	0	2556500	0	0	12430000	0	0	0	0	0	1041600
Q4WWE6;B0XZ78;A1D8E8;A0A0J5Q014	586;586;586;586	Q4WWE6	0.999999	3	S	DENES(1)PPPEPT(1)PS(0.999)PPPS(0.001)LPQPVLSTVPPR	DENES(59.96)PPPEPT(34.98)PS(29.36)PPPS(-29.36)LPQPVLS(-60.44)T(-60.9)VPPR	5	3	1.4091	86431000	0	0	86431000	20696000	10663000	0	0	0	10407000	13774000	15435000	13048000	0	6961000	10564250	1.51763	#NAME?	0.601824	#NAME?	0	0	0	0	0	0	0	0	0	0	0	10407000	0	0	13774000	0	0	15435000	0
C8V9G4;Q4WXV6;B0XXR1;A1D6Y3;A0A0J5PUD9;A1CKI8	121;126;126;126;126;124	C8V9G4	0.999999	2	S	INDVVPADGDRS(1)PS(1)PPPQYDNFGR	INDVVPADGDRS(62.53)PS(48.25)PPPQY(-48.25)DNFGR	12	3	-0.86508	621890000	0	621890000	0	52906000	59314000	1690600	0	0	16871000	47280000	18722000	55038000	10329000	2.17969e+07	32842250	1.50674	#NAME?	0.591428	#NAME?	0	1690600	0	0	0	0	0	0	0	0	16871000	0	0	47280000	0	0	18722000	0	0
Q4WY51;A0A0J5PU71;B0XXA4;A1D6P3	365;365;365;365	Q4WY51	0.999999	1;2	S	SQET(1)PVS(1)AK	S(-54.16)QET(54.16)PVS(61.23)AK	7	2	-0.65672	3028300	1423800	1604500	0	0	0	0	0	396430	1027400	0	0	887480	717000	237305	401120	1.69031	#NAME?	0.757291	#NAME?	0	0	0	0	0	0	396430	0	0	1027400	0	0	0	0	0	0	0	0	0
B0XUX4;A0A0J5Q205	9;9	B0XUX4	0.999999	2;3	S	MENES(1)PLS(1)S(1)PEPGLTDLDSPQASIR	MENES(76.76)PLS(63.69)S(58.96)PEPGLT(-58.96)DLDS(-115.45)PQAS(-139.9)IR	9	3	-0.34469	30242000	0	1564200	28678000	18286000	4192300	0	0	0	0	0	0	5450000	2313300	3.74638e+06	1940825	0.518053	#NAME?	-0.948828	#NAME?	0	0	0	0	0	0	0	0	0	0	0	0	0	0	0	0	0	0	0
A0A0J5PI73;Q4WGD9;B0YCH8	390;384;384	A0A0J5PI73	0.999999	1	S	VAS(1)PSQDQMPSDSR	VAS(60.85)PS(-60.85)QDQMPS(-224.35)DS(-268.06)R	3	2	-0.60337	184710000	184710000	0	0	1056200	2155800	5246300	5302100	4265000	13127000	29778000	0	1954300	0	5.19207e+06	7933075	1.52792	#NAME?	0.611571	#NAME?	5246300	0	0	5302100	0	0	4265000	0	0	13127000	0	0	29778000	0	0	0	0	0	2155800
A0A0J5PE77;Q4WPF2;B0Y697	454;471;471	A0A0J5PE77	0.999999	1	S	NTFSEGS(1)PQIDR	NT(-79.03)FS(-60.32)EGS(60.32)PQIDR	7	2	0.081865	5376400	5376400	0	0	1142100	0	0	0	0	2673400	0	0	1560900	0	635917	390225	0.613642	#NAME?	-0.704532	#NAME?	0	0	0	0	0	0	0	0	0	2673400	0	0	0	0	0	0	0	0	0
Q4WI26;B0XUD9;A0A0J5PM39;A1CZ29	130;130;130;130	Q4WI26;A1CZ29	0.999999	2	S	SSSTVGSQNRPLT(1)PGGS(1)PIPR	S(-81.37)S(-80.98)S(-80.6)T(-74.85)VGS(-53.06)QNRPLT(53.06)PGGS(58.51)PIPR	17	3	-0.48899	8888100	0	8888100	0	3604600	0	0	0	0	2412500	0	0	2871000	0	1002850	717750	0.71571	#NAME?	-0.482553	#NAME?	0	0	0	0	0	0	0	0	0	0	2412500	0	0	0	0	0	0	0	0
Q4WWI1;B0XZ43;A0A0J5SSX8	445;445;445	Q4WWI1	0.999999	1;2	S	NESGSES(1)PVEPR	NES(-92.88)GS(-60.89)ES(60.89)PVEPR	7	2	0.70412	38229000	36421000	1807200	0	0	0	0	606300	0	4601400	0	0	2280600	0	867950	570150	0.656893	#NAME?	-0.60627	#NAME?	0	0	0	606300	0	0	0	0	0	2794200	1807200	0	0	0	0	0	0	0	0
Q8TFY0;A0A0J5Q4C3;Q4WSG1;B0XR75	190;194;198;198	Q8TFY0	0.999999	1	S	FPGYDIES(1)EELDAETLR	FPGY(-62.29)DIES(62.29)EELDAET(-65.95)LR	8	2	0.71337	6098400	6098400	0	0	2987100	0	0	0	0	0	0	0	1310500	0	497850	327625	0.65808	#NAME?	-0.603666	#NAME?	0	0	0	0	0	0	0	0	0	0	0	0	0	0	0	0	0	0	0
A0A0J5PUX9;A1D7J8	998;977	A0A0J5PUX9	0.999999	1;2	S	YSQDEGNT(1)S(1)EEESFESR	Y(-85.32)S(-70.09)QDEGNT(68.46)S(62.07)EEES(-62.07)FES(-92.99)R	9	2	-1.1396	46016000	46016000	0	0	11912000	0	1254100	515270	1038300	9767100	0	0	9057700	9541700	4.08113e+06	4649850	1.13935	#NAME?	0.188216	#NAME?	1254100	0	0	515270	0	0	1038300	0	0	9767100	0	0	0	0	0	0	0	0	0
Q4WG92;B0YCD0;A1DC86;A0A0J5PHG3;A1CDA8	152;152;159;159;168	Q4WG92	0.999999	1	S	DLHDLEVSIS(1)NV	DLHDLEVS(-60.49)IS(60.49)NV	10	2	-0.0039116	64045000	64045000	0	0	8409300	1410500	1379900	1047700	0	10486000	4071200	9348900	0	0	3788900	3355025	0.885488	#NAME?	-0.175456	#NAME?	1379900	0	0	1047700	0	0	0	0	0	10486000	0	0	4071200	0	0	9348900	0	0	1410500
C8VFS8;A1CVY0;A1CIT9;Q4WQR3;B0Y4X4;A0A0J5PM26	102;188;188;188;188;188	C8VFS8	0.999999	1;2	Y	GFSIDPEENAGYMT(1)EY(1)VATR	GFS(-187.82)IDPEENAGY(-82.11)MT(82.11)EY(61.61)VAT(-61.61)R	16	3	-0.20608	205520000	88401000	117120000	0	22952000	10039000	0	0	0	0	0	0	18682000	6344100	5498500	6256525	1.13786	#NAME?	0.186323	#NAME?	0	0	0	0	0	0	0	0	0	0	0	0	0	0	0	0	0	0	7871100
Q4WRU3;B0XN54;A0A0J5PH62;A1D1R0	568;568;568;570	Q4WRU3	0.999999	1	S	SVS(1)ANEATLR	S(-59.93)VS(59.93)ANEAT(-67.09)LR	3	2	-1.0856	15254000	15254000	0	0	1151600	2050800	280110	0	838550	4077500	3665700	0	2410900	0	1399760	1519150	1.08529	#NAME?	0.118085	#NAME?	280110	0	0	0	0	0	838550	0	0	4077500	0	0	3665700	0	0	0	0	0	2050800
A0A0J5Q446;Q4WLF7;B0XM58;Q8X1U5	113;39;39;39	A0A0J5Q446	0.999999	1	S	KGGSNPLADVENES(1)FGGDIGDQPATSTNASEK	KGGS(-60.59)NPLADVENES(60.59)FGGDIGDQPAT(-107.87)S(-107.87)T(-113.85)NAS(-121.72)EK	14	3	-0.72185	48268000	48268000	0	0	11462000	8581700	0	0	0	0	7436800	7318300	0	0	3.34062e+06	3688775	1.10422	#NAME?	0.143027	#NAME?	0	0	0	0	0	0	0	0	0	0	0	0	7436800	0	0	7318300	0	0	8581700
Q4WPL3;B0Y6F8;A0A0J5PG68;A1CWZ4;A1CHR8	354;354;354;355;338	Q4WPL3	0.999999	3	S	T(0.187)S(0.927)S(0.887)ADS(1)GEDLFAK	T(-8.56)S(10.45)S(8.56)ADS(59.47)GEDLFAK	6	2	0.21871	0	0	0	0	0	0	0	0	0	0	0	0	0	0	0	0	#DIV/0!	#NAME?	#DIV/0!	#NAME?	0	0	0	0	0	0	0	0	0	0	0	0	0	0	0	0	0	0	0
Q4WRY4;B0XMU5;Q5BF72;A0A1U8QLV2;A1D1V0;A0A0J5PGR4;A1CNZ5	334;426;427;427;429;429;429	Q4WRY4	0.999999	3	S	MPVLLDIS(1)DS(1)ES(1)EEDIVAVGPGTMR	MPVLLDIS(64.44)DS(59.53)ES(60.46)EEDIVAVGPGT(-59.53)MR	10	3	-2.1064	0	0	0	0	0	0	0	0	0	0	0	0	0	0	0	0	#DIV/0!	#NAME?	#DIV/0!	#NAME?	0	0	0	0	0	0	0	0	0	0	0	0	0	0	0	0	0	0	0
Q4WRY4;B0XMU5;Q5BF72;A0A1U8QLV2;A1D1V0;A0A0J5PGR4;A1CNZ5	336;428;429;429;431;431;431	Q4WRY4	0.999999	3	S	MPVLLDIS(1)DS(1)ES(1)EEDIVAVGPGTMR	MPVLLDIS(64.44)DS(59.53)ES(60.46)EEDIVAVGPGT(-59.53)MR	12	3	-2.1064	0	0	0	0	0	0	0	0	0	0	0	0	0	0	0	0	#DIV/0!	#NAME?	#DIV/0!	#NAME?	0	0	0	0	0	0	0	0	0	0	0	0	0	0	0	0	0	0	0
Q4WQ89;B0Y4G1;A0A0J5PI29	294;294;294	Q4WQ89	0.999999	1	S	LTGYPNPDYDGPDEDCS(1)CDEDENIPR	LT(-63.16)GY(-68.33)PNPDY(-62.96)DGPDEDCS(62.96)CDEDENIPR	17	2	1.1243	0	0	0	0	0	0	0	0	0	0	0	0	0	0	0	0	#DIV/0!	#NAME?	#DIV/0!	#NAME?	0	0	0	0	0	0	0	0	0	0	0	0	0	0	0	0	0	0	0
A0A0J5PXX4	1497	A0A0J5PXX4	0.999999	2	S	DDENEAMQS(1)DS(1)DDEDNSR	DDENEAMQS(69.53)DS(59.88)DDEDNS(-59.88)R	11	2	1.0512	0	0	0	0	0	0	0	0	0	0	0	0	0	0	0	0	#DIV/0!	#NAME?	#DIV/0!	#NAME?	0	0	0	0	0	0	0	0	0	0	0	0	0	0	0	0	0	0	0
A0A0J5Q446;Q4WLF7;B0XM58	1724;1650;1650	A0A0J5Q446	0.999999	3	S	T(0.074)Y(0.064)VIEDDS(0.862)EDDDGGDS(1)GDDFDEEDS(1)E	T(-10.65)Y(-11.29)VIEDDS(10.65)EDDDGGDS(65.05)GDDFDEEDS(95.94)E	16	2	-0.52059	0	0	0	0	0	0	0	0	0	0	0	0	0	0	0	0	#DIV/0!	#NAME?	#DIV/0!	#NAME?	0	0	0	0	0	0	0	0	0	0	0	0	0	0	0	0	0	0	0
A0A0J5Q4X4;B0Y296	96;115	A0A0J5Q4X4	0.999999	1	S	DGHDQS(1)FNEGESR	DGHDQS(59.9)FNEGES(-59.9)R	6	2	1.0571	0	0	0	0	0	0	0	0	0	0	0	0	0	0	0	0	#DIV/0!	#NAME?	#DIV/0!	#NAME?	0	0	0	0	0	0	0	0	0	0	0	0	0	0	0	0	0	0	0
Q4WXA1;B0XYB7;A0A0J5SS21;A1D7H3	365;365;365;365	Q4WXA1	0.999999	1	S	SADHES(1)EDQTPR	S(-61.69)ADHES(61.69)EDQT(-61.69)PR	6	2	0.62192	0	0	0	0	0	0	0	0	0	0	0	0	0	0	0	0	#DIV/0!	#NAME?	#DIV/0!	#NAME?	0	0	0	0	0	0	0	0	0	0	0	0	0	0	0	0	0	0	0
B0XS36;A0A0J5SW34;Q4X1H5;D3GAY4	335;335;359;105	B0XS36	0.999999	1	S	S(1)QLESLVEPLINR	S(62.95)QLES(-62.95)LVEPLINR	1	2	0.51407	0	0	0	0	0	0	0	0	0	0	0	0	0	0	0	0	#DIV/0!	#NAME?	#DIV/0!	#NAME?	0	0	0	0	0	0	0	0	0	0	0	0	0	0	0	0	0	0	0
A0A0J5SWM6;Q4X268;B0XW46	38;38;38	A0A0J5SWM6	0.999999	2	S	ATANNS(1)S(1)PLHGTENDK	AT(-61.03)ANNS(61.03)S(41.79)PLHGT(-41.79)ENDK	6	2	-1.5474	0	0	0	0	0	0	0	0	0	0	0	0	0	0	0	0	#DIV/0!	#NAME?	#DIV/0!	#NAME?	0	0	0	0	0	0	0	0	0	0	0	0	0	0	0	0	0	0	0
Q5B0R5;A0A1U8QYG4	248;248	Q5B0R5	0.999999	3	S	S(1)AVMY(1)FMDLS(0.035)EQCGY(0.433)S(0.532)VADQIK	S(61.94)AVMY(48.42)FMDLS(-11.81)EQCGY(-0.9)S(0.9)VADQIK	1	3	3.7054	0	0	0	0	0	0	0	0	0	0	0	0	0	0	0	0	#DIV/0!	#NAME?	#DIV/0!	#NAME?	0	0	0	0	0	0	0	0	0	0	0	0	0	0	0	0	0	0	0
A1CJZ1	104	A1CJZ1	0.999999	3	S	ILKS(0.001)LAAS(1)KPCY(1)NLVS(0.999)R	ILKS(-32.86)LAAS(58.77)KPCY(52.02)NLVS(32.86)R	8	2	-3.7596	0	0	0	0	0	0	0	0	0	0	0	0	0	0	0	0	#DIV/0!	#NAME?	#DIV/0!	#NAME?	0	0	0	0	0	0	0	0	0	0	0	0	0	0	0	0	0	0	0
A1D3S5	29	A1D3S5	0.999999	4	S	RMS(1)IS(1)DAS(1)DVAS(0.996)DPGS(0.004)PSK	RMS(82.92)IS(69.01)DAS(61.37)DVAS(24.4)DPGS(-24.4)PS(-58.13)K	8	2	1.0922	0	0	0	0	0	0	0	0	0	0	0	0	0	0	0	0	#DIV/0!	#NAME?	#DIV/0!	#NAME?	0	0	0	0	0	0	0	0	0	0	0	0	0	0	0	0	0	0	0
A0A0J5PZX2;Q4WTH5;A1D3E6	309;337;314	A0A0J5PZX2	0.999999	1	T	NQFEET(1)PDNYDLENDR	NQFEET(60.61)PDNY(-60.61)DLENDR	6	2	3.4824	0	0	0	0	0	0	0	0	0	0	0	0	0	0	0	0	#DIV/0!	#NAME?	#DIV/0!	#NAME?	0	0	0	0	0	0	0	0	0	0	0	0	0	0	0	0	0	0	0
Q5ATA8;A0A1U8QW00	250;250	Q5ATA8	0.999999	4	T	DENVLHVYQET(1)T(1)T(1)GGLFGEWT(1)R	DENVLHVY(-46.52)QET(46.52)T(46.52)T(59.77)GGLFGEWT(67.35)R	13	3	-2.0183	0	0	0	0	0	0	0	0	0	0	0	0	0	0	0	0	#DIV/0!	#NAME?	#DIV/0!	#NAME?	0	0	0	0	0	0	0	0	0	0	0	0	0	0	0	0	0	0	0
A1CHS6	245	A1CHS6	0.999999	4	T	GNFPNT(1)KLMLS(0.955)QVS(0.046)GES(0.366)NDGS(0.72)T(0.912)PR	GNFPNT(64.56)KLMLS(13.59)QVS(-13.59)GES(-3.59)NDGS(3.59)T(8.63)PR	6	3	-0.49239	0	0	0	0	0	0	0	0	0	0	0	0	0	0	0	0	#DIV/0!	#NAME?	#DIV/0!	#NAME?	0	0	0	0	0	0	0	0	0	0	0	0	0	0	0	0	0	0	0
A1CP17;A1D1W9	270;275	A1CP17	0.999999	5	T	T(1)GWAEGT(1)AKFAY(1)GLS(0.006)QT(0.149)GS(0.93)S(0.915)R	T(64.04)GWAEGT(65.76)AKFAY(50.79)GLS(-25.28)QT(-10.22)GS(11.1)S(10.22)R	1	2	-4.1551	0	0	0	0	0	0	0	0	0	0	0	0	0	0	0	0	#DIV/0!	#NAME?	#DIV/0!	#NAME?	0	0	0	0	0	0	0	0	0	0	0	0	0	0	0	0	0	0	0
A1CP17;A1D1W9	276;281	A1CP17	0.999999	5	T	T(1)GWAEGT(1)AKFAY(1)GLS(0.006)QT(0.149)GS(0.93)S(0.915)R	T(64.04)GWAEGT(65.76)AKFAY(50.79)GLS(-25.28)QT(-10.22)GS(11.1)S(10.22)R	7	2	-4.1551	0	0	0	0	0	0	0	0	0	0	0	0	0	0	0	0	#DIV/0!	#NAME?	#DIV/0!	#NAME?	0	0	0	0	0	0	0	0	0	0	0	0	0	0	0	0	0	0	0
B0XXH5	40	B0XXH5	0.999999	2	Y	AEVT(0.001)AVMRS(0.999)NY(1)EAVRK	AEVT(-32.45)AVMRS(32.45)NY(62.37)EAVRK	11	2	-1.1819	0	0	0	0	0	0	0	0	0	0	0	0	0	0	0	0	#DIV/0!	#NAME?	#DIV/0!	#NAME?	0	0	0	0	0	0	0	0	0	0	0	0	0	0	0	0	0	0	0
A0A0J5PKR9;A1D481;A1CRB9;B0XP40;Q4WJM2;C8V5G6;Q5B5V8	137;72;72;72;72;72;169	A0A0J5PKR9;A1CRB9;B0XP40;C8V5G6	0.999998	1	S	ADS(1)EAETIIQSGR	ADS(56.15)EAET(-56.15)IIQS(-109.49)GR	3	2	-0.4604	16839000	16839000	0	0	2866700	1067000	0	0	0	0	3638100	3166800	6100500	0	655617	3226350	4.92109	#NAME?	2.29898	#NAME?	0	0	0	0	0	0	0	0	0	0	0	0	3638100	0	0	3166800	0	0	1067000
A0A0J5PY78;Q4X041;B0XU60	227;244;244	A0A0J5PY78	0.999998	1	S	YSGTQPLS(1)PLGPR	Y(-79.36)S(-61.97)GT(-58.89)QPLS(58.89)PLGPR	8	2	0.65757	3658900	3658900	0	0	0	0	0	0	0	0	1368500	2290400	0	0	0	914725	#DIV/0!	#NAME?	#DIV/0!	#NAME?	0	0	0	0	0	0	0	0	0	0	0	0	1368500	0	0	2290400	0	0	0
A0A0J5PMU9;Q4WC59;B0Y9Q8	126;126;126	A0A0J5PMU9	0.999998	1	S	RDS(1)YAPPPAPASR	RDS(56.9)Y(-56.9)APPPAPAS(-85.95)R	3	2	0.85411	48676000	48676000	0	0	0	1842200	0	0	0	0	15894000	0	2997300	2851900	307033	5435800	17.7043	#NAME?	4.14603	#NAME?	0	0	0	0	0	0	0	0	0	0	0	0	15894000	0	0	0	0	0	1842200
Q4WZP3;B0XUZ0;A0A0J5Q0N0;A1DII4;A1C7W1	78;78;78;78;79	Q4WZP3	0.999998	2	S	STT(0.001)DGRY(0.125)T(0.874)PS(1)PEPAPALFVR	S(-41.87)T(-40.68)T(-31.86)DGRY(-8.43)T(8.43)PS(57.79)PEPAPALFVR	10	3	-0.53596	203000000	0	203000000	0	17735000	11295000	0	0	0	13888000	27004000	11123000	24962000	6843100	7153000	17483025	2.44415	#NAME?	1.28933	#NAME?	0	0	0	0	0	0	0	0	0	0	13888000	0	0	27004000	0	0	11123000	0	0
Q4WKB9;B0XMV1;A1CRZ5	799;799;795	Q4WKB9	0.999998	4	S	RYS(1)S(1)QS(1)LS(1)PPR	RY(-40.52)S(40.52)S(54.71)QS(57.06)LS(84.37)PPR	6	2	-0.055796	11490000	0	0	11490000	0	1624900	0	0	0	0	0	0	3166900	6698600	270817	2466375	9.10718	#NAME?	3.187	#NAME?	0	0	0	0	0	0	0	0	0	0	0	0	0	0	0	0	0	0	0
A0A0J5Q5W9;B0Y7Q4;Q4WMU7;A1DMR4	152;152;152;152	A0A0J5Q5W9	0.999998	1;2	S	SVAS(1)S(1)GDER	S(-54.57)VAS(54.57)S(57.51)GDER	5	2	1.6328	43575000	26211000	17364000	0	0	1162300	0	0	373760	4612800	0	3065600	5982800	4143500	1024810	3297975	3.21813	#NAME?	1.68622	#NAME?	0	0	0	0	0	0	373760	0	0	2176600	2436300	0	0	0	0	0	3065600	0	1162300
Q4WRC4;B0XNZ1;A0A0J5PGS9	121;121;121	Q4WRC4	0.999998	1	T	EVIVIDDT(1)PPPEQSK	EVIVIDDT(57.18)PPPEQS(-57.18)K	8	2	-0.78039	5004200	5004200	0	0	0	0	0	0	0	767040	1659100	0	1237200	0	127840	724075	5.66392	#NAME?	2.5018	#NAME?	0	0	0	0	0	0	0	0	0	767040	0	0	1659100	0	0	0	0	0	0
A0A0J5Q4Y7;B0Y4K5;A1CW92;A1CIG7	366;358;364;380	A0A0J5Q4Y7	0.999998	1	S	VTS(1)PSHEK	VT(-59.19)S(59.19)PS(-61.7)HEK	3	2	-0.33017	170990000	170990000	0	0	2864100	3758300	797730	16689000	28297000	16034000	0	0	5166600	6242800	1.14067e+07	2852350	0.250059	#NAME?	-1.99966	#NAME?	797730	0	0	16689000	0	0	28297000	0	0	16034000	0	0	0	0	0	0	0	0	3758300
A0A0J5PYE8;Q4X0W8;B0XSM7	462;524;524	A0A0J5PYE8	0.999998	1;2	S	GVVES(1)PAATVSDDASAGPSGTSR	GVVES(56.49)PAAT(-56.49)VS(-94.47)DDAS(-128.6)AGPS(-161.41)GT(-166.63)S(-169.37)R	5	2	-1.0247	26736000	25086000	1649900	0	2835000	2230000	1109600	0	0	2176300	9497200	1257700	5916400	0	1.39182e+06	4167825	2.99452	#NAME?	1.58233	#NAME?	1109600	0	0	0	0	0	0	0	0	2176300	0	0	9497200	0	0	1257700	0	0	2230000
A1CZV7;Q4WEN1;B0Y2W7;A0A0J5SNT7	261;262;262;262	A1CZV7	0.999998	1;2	S	MVVDS(1)DS(1)DEEDGPTQAQQPEEPVDNRPLVER	MVVDS(57.29)DS(52.19)DEEDGPT(-52.19)QAQQPEEPVDNRPLVER	5	3	0.91244	206470000	4339300	202130000	0	8727300	0	0	0	0	9562900	7652700	7449500	6881900	4591800	3.04837e+06	6643975	2.17952	#NAME?	1.12401	#NAME?	0	0	0	0	0	0	0	0	0	0	9562900	0	0	7652700	0	0	7449500	0	0
Q4WWZ0;B0XYN3;A0A0J5PV74	695;695;667	Q4WWZ0	0.999998	2	S	DSNENYLPEVVNRQS(1)LEERS(1)PLPEPK	DS(-61.09)NENY(-52.37)LPEVVNRQS(52.37)LEERS(59.54)PLPEPK	20	3	1.4261	27237000	0	27237000	0	0	2624400	0	0	0	0	21487000	0	3125400	0	437400	6153100	14.0674	#NAME?	3.81429	#NAME?	0	0	0	0	0	0	0	0	0	0	0	0	0	21487000	0	0	0	0	0
A1DHV7;Q4X0B9;B0XTR2;A0A0J5PXX0	606;607;607;607	A1DHV7	0.999998	1	Y	Y(1)LTGGSDYTGSVSR	Y(57.38)LT(-57.38)GGS(-96.25)DY(-94.22)T(-127.14)GS(-162.72)VS(-179.51)R	1	2	2.7574	1098900	1098900	0	0	0	0	0	0	0	0	1098900	0	0	0	0	274725	#DIV/0!	#NAME?	#DIV/0!	#NAME?	0	0	0	0	0	0	0	0	0	0	0	0	1098900	0	0	0	0	0	0
A0A0J5PES8;Q4WQ59;B0Y6Z6;A1CI96;A1CWG5	265;265;265;263;265	A0A0J5PES8	0.999998	1	S	THADS(1)DFDDAR	T(-56.19)HADS(56.19)DFDDAR	5	2	-4.2085	8341800	8341800	0	0	0	0	0	0	0	0	8341800	0	0	0	0	2085450	#DIV/0!	#NAME?	#DIV/0!	#NAME?	0	0	0	0	0	0	0	0	0	0	0	0	8341800	0	0	0	0	0	0
A0A0J5PGH7;Q4WPV6;B0Y6P6;A1CWQ8	96;96;96;96	A0A0J5PGH7	0.999998	2	S	S(1)PKS(0.998)PLLT(0.002)THR	S(57.62)PKS(27.65)PLLT(-27.65)T(-36.29)HR	1	2	-0.16922	12872000	0	12872000	0	0	0	0	0	0	0	12872000	0	0	0	0	3218000	#DIV/0!	#NAME?	#DIV/0!	#NAME?	0	0	0	0	0	0	0	0	0	0	0	0	0	12872000	0	0	0	0	0
Q4WGN9;B0YB20;A0A0J5PIH3;A1DCR0;A1CDQ5	1228;1228;1228;1229;1229	Q4WGN9	0.999998	1	S	S(1)VNGPTAFR	S(56.47)VNGPT(-56.47)AFR	1	2	0.32051	1997400	1997400	0	0	0	0	0	0	0	0	0	0	1997400	0	0	499350	#DIV/0!	#NAME?	#DIV/0!	#NAME?	0	0	0	0	0	0	0	0	0	0	0	0	0	0	0	0	0	0	0
Q4WKB5;B0XMV6;A0A0J5PP43	203;203;209	Q4WKB5	0.999998	3	S	GTAADVPFDLDDIPDDAFDS(1)DLS(1)LS(1)PPR	GT(-57.67)AADVPFDLDDIPDDAFDS(57.67)DLS(67.7)LS(68.36)PPR	20	3	-0.061159	2894600	0	0	2894600	0	0	0	0	0	0	0	0	2894600	0	0	723650	#DIV/0!	#NAME?	#DIV/0!	#NAME?	0	0	0	0	0	0	0	0	0	0	0	0	0	0	0	0	0	0	0
Q4X1V3;B0XRR6;A0A0J5PZ35	644;644;644	Q4X1V3	0.999998	1	S	S(1)PQEYEPEPQR	S(56.62)PQEY(-56.62)EPEPQR	1	2	0.22247	872990	872990	0	0	0	0	0	0	0	0	0	0	872990	0	0	218248	#DIV/0!	#NAME?	#DIV/0!	#NAME?	0	0	0	0	0	0	0	0	0	0	0	0	0	0	0	0	0	0	0
Q4X1I7;B0XS24;A0A0J5PZE6;A1DGR8	330;330;330;330	Q4X1I7	0.999998	1	S	SAS(1)EVER	S(-57.38)AS(57.38)EVER	3	2	0.82066	15604000	15604000	0	0	0	0	0	0	0	0	15604000	0	0	0	0	3901000	#DIV/0!	#NAME?	#DIV/0!	#NAME?	0	0	0	0	0	0	0	0	0	0	0	0	15604000	0	0	0	0	0	0
B0XZ49;Q4WWH5;A1D8C0	539;541;538	B0XZ49	0.999998	2	S	QTEDEVVADDAPS(1)DS(1)EEEAAEPVTPHGGEK	QT(-98.32)EDEVVADDAPS(57.89)DS(48.41)EEEAAEPVT(-48.41)PHGGEK	13	3	-0.65354	5305200	0	5305200	0	0	0	0	0	0	0	0	0	0	5305200	0	1326300	#DIV/0!	#NAME?	#DIV/0!	#NAME?	0	0	0	0	0	0	0	0	0	0	0	0	0	0	0	0	0	0	0
		REV__A1DJ39	0.999998	1	S	TLFDLFS(1)K	T(-56.2)LFDLFS(56.2)K	7	2	3.3961	2046700	2046700	0	0	0	0	0	0	0	0	2046700	0	0	0	0	511675	#DIV/0!	#NAME?	#DIV/0!	#NAME?	0	0	0	0	0	0	0	0	0	0	0	0	2046700	0	0	0	0	0	0
Q4X144;B0XSF6;A0A0J5Q1X4;A1DH42	484;484;484;484	Q4X144	0.999998	1	S	EHLTAS(1)PLLAK	EHLT(-56.91)AS(56.91)PLLAK	6	2	-0.61514	284720000	284720000	0	0	12454000	13677000	5012100	2732300	1941100	42252000	69987000	24427000	13888000	9970100	1.30114e+07	29568025	2.27247	#NAME?	1.18426	#NAME?	5012100	0	0	2732300	0	0	1941100	0	0	42252000	0	0	69987000	0	0	24427000	0	0	13677000
A1CTW0;Q4WM95;B0Y8B2;A0A0J5T005;A1DNC6	96;97;97;97;98	A1CTW0	0.999998	2	T	SVT(1)PT(0.277)VT(0.723)PK	S(-60.17)VT(57.64)PT(-4.17)VT(4.17)PK	3	2	0.0085913	6917600	0	6917600	0	0	0	1237100	0	0	1920400	0	0	0	0	526250	0	0	#NAME?	#NUM!	#NAME?	0	1237100	0	0	0	0	0	0	0	0	1920400	0	0	0	0	0	0	0	0
B0XPN2;A0A0J5PPB4;Q4WJB1;A1D3W5;Q5B178;A0A1U8QWH6;A1CR01	343;343;345;357;336;336;350	B0XPN2	0.999998	2	S	RFS(1)PGGSGS(0.001)LLAS(0.999)PR	RFS(56.71)PGGS(-36.11)GS(-31.07)LLAS(31.07)PR	3	2	4.2672	3208800	0	3208800	0	2013200	1195600	0	0	0	0	0	0	0	0	534800	0	0	#NAME?	#NUM!	#NAME?	0	0	0	0	0	0	0	0	0	0	0	0	0	0	0	0	0	0	0
A0A0J5PRF4;Q4WHM8;B0XV69	105;105;105	A0A0J5PRF4	0.999998	1	S	GLS(1)LSTAFTSAPSAR	GLS(58.14)LS(-58.14)T(-78.77)AFT(-165.58)S(-188.7)APS(-235)AR	3	2	0.096135	67395000	67395000	0	0	0	0	3587400	2459100	2913800	7300500	33595000	5515400	0	0	2.71013e+06	9777600	3.60779	#NAME?	1.85112	#NAME?	3587400	0	0	2459100	0	0	2913800	0	0	7300500	0	0	33595000	0	0	5515400	0	0	0
A0A0J5Q167	260	A0A0J5Q167	0.999998	1	S	ATGNES(1)PVPEAK	AT(-57)GNES(57)PVPEAK	6	2	-0.8765	13905000	13905000	0	0	0	1682400	0	536020	0	3077200	3583200	5026100	0	0	882603	2152325	2.43861	#NAME?	1.28606	#NAME?	0	0	0	536020	0	0	0	0	0	3077200	0	0	3583200	0	0	5026100	0	0	1682400
Q4WPQ1;P60204;B0Y6J3;A1CHV0;A0A076J9D0;A0A068JKS9;A0A068JI85;A0A068JEW1;A0A068JEV6;H6SHS0;A0A068JFN4;B1NNT0;B1NNL9;B1NNL8;R9RGY9;R9RGX4;R9RGV2;A0A068JKT3;A0A068JI89;A0A068JFN8;A0A068JFI0;A0A068JFH2;K8DUK1;A1CWW0;A0A0J5SD58;A0A0B5H725;A0A1L6CDJ8;A0A0U2WDA2;A0A0U2V3Y1;A0A1L6CDJ7;A0A0M4J160;W5U5A5;R4IVB3;A0A1B1VSY5;A0A088CLZ2;D5HKT5;Q49MT4;Q49MT5;Q49MR3;Q49MR2;Q49MR1;Q49MR0;Q49MQ9;Q49MQ8;Q49MQ7;Q49M…	80;80;80;80;60;60;61;62;64;64;67;68;68;68;71;71;71;72;72;72;72;72;74;80;98;60;63;64;64;64;60;70;60;66;62;68;54;54;54;54;54;54;54;54;54;54;54;54;54;54;54;54;54;54;54	Q4WPQ1	0.999998	1	T	MKDT(1)DSEEEIR	MKDT(56.5)DS(-56.5)EEEIR	4	2	0.60978	15337000	15337000	0	0	0	0	0	0	0	3584700	4380500	2208500	0	0	597450	1647250	2.75713	#NAME?	1.46317	#NAME?	0	0	0	0	0	0	0	0	0	3584700	0	0	4380500	0	0	2208500	0	0	0
Q4WEX6;B0XZB0;A1DKP4;A0A0J5ST36	5;5;5;5	Q4WEX6	0.999998	2;3	S	MYGAS(1)T(1)GPQTGINT(1)PR	MY(-58.4)GAS(58.4)T(46.8)GPQT(-46.8)GINT(54.56)PR	5	2	0.73786	30833000	0	15110000	15722000	3585400	4032700	0	0	0	0	4660600	0	0	6726300	1.26968e+06	2846725	2.24207	#NAME?	1.16483	#NAME?	0	0	0	0	0	0	0	0	0	0	0	0	0	4660600	0	0	0	0	0
Q4X0I2;B0XTD4;A0A0J5Q2U4	289;289;289	Q4X0I2	0.999998	1	S	QLADQANSNNSANNDS(1)PGEPLSK	QLADQANS(-115.5)NNS(-100.04)ANNDS(56.55)PGEPLS(-56.55)K	16	3	-1.2203	89441000	89441000	0	0	7583600	7660200	0	1439500	965930	5335400	18583000	10634000	0	0	3.83077e+06	7304250	1.90673	#NAME?	0.931101	#NAME?	0	0	0	1439500	0	0	965930	0	0	5335400	0	0	18583000	0	0	10634000	0	0	7660200
Q4WE58;B0Y1Z6;A0A0J5PQH8	464;464;464	Q4WE58	0.999998	1	S	EIIAQHSLQQSLQGQS(1)QDNEK	EIIAQHS(-63.69)LQQS(-57.68)LQGQS(57.68)QDNEK	16	3	-1.8853	1728300	1728300	0	0	1728300	0	0	0	0	0	0	0	0	0	288050	0	0	#NAME?	#NUM!	#NAME?	0	0	0	0	0	0	0	0	0	0	0	0	0	0	0	0	0	0	0
A0A0J5Q5F5;Q8TFX4;E9QVR0;B0XR81	612;615;615;615	A0A0J5Q5F5	0.999998	1	S	QSEDSSANLS(1)R	QS(-142.5)EDS(-63.75)S(-57.36)ANLS(57.36)R	10	2	-1.5201	1228800	1228800	0	0	0	0	0	0	0	1228800	0	0	0	0	204800	0	0	#NAME?	#NUM!	#NAME?	0	0	0	0	0	0	0	0	0	1228800	0	0	0	0	0	0	0	0	0
Q4WQN5;B0Y4U7;A0A0J5SGZ8	64;64;64	Q4WQN5	0.999998	1	S	TPQPGPQQASQQEQPLS(1)PDAMPR	T(-61.1)PQPGPQQAS(-60.09)QQEQPLS(60.09)PDAMPR	17	3	-0.58485	1760000	1760000	0	0	0	0	0	0	368010	0	0	0	0	0	61335	0	0	#NAME?	#NUM!	#NAME?	0	0	0	0	0	0	368010	0	0	0	0	0	0	0	0	0	0	0	0
		REV__A1CTW6	0.999998	1	S	VNS(1)ERVANCHLPAQVFLHMYNDEVR	VNS(57.59)ERVANCHLPAQVFLHMY(-57.59)NDEVR	3	3	-2.2519	2303000	2303000	0	0	2303000	0	0	0	0	0	0	0	0	0	383833	0	0	#NAME?	#NUM!	#NAME?	0	0	0	0	0	0	0	0	0	0	0	0	0	0	0	0	0	0	0
Q4WCI8;B0YA36;A1DB38;A0A0J5PK06	15;15;15;15	Q4WCI8	0.999998	3	S	TIEELANKS(1)DS(1)DDENY(0.154)S(0.846)DRPVR	T(-58.06)IEELANKS(58.06)DS(47.5)DDENY(-7.41)S(7.41)DRPVR	9	3	-0.10026	42536000	0	0	42536000	0	17144000	0	0	0	0	0	0	22290000	3102100	2.85733e+06	6348025	2.22166	#NAME?	1.15164	#NAME?	0	0	0	0	0	0	0	0	0	0	0	0	0	0	0	0	0	0	0
A0A0J5PWZ3;Q4WTC4;B0XQA2	444;444;444	A0A0J5PWZ3	0.999998	1	S	GPS(1)PAADTQK	GPS(56.98)PAADT(-56.98)QK	3	2	-3.4224	7663200	7663200	0	0	795120	2291800	0	0	330240	962560	0	0	0	1589300	729953	397325	0.544316	#NAME?	-0.877485	#NAME?	0	0	0	0	0	0	330240	0	0	962560	0	0	0	0	0	0	0	0	2291800
Q4WTB1;B0XQB4;A0A0J5STS6;A1D385	246;246;246;246	Q4WTB1	0.999998	2;3	S	SSTLSLGLAGY(0.001)S(0.999)S(1)DS(1)E	S(-130.31)S(-126.05)T(-125.19)LS(-105.98)LGLAGY(-31.55)S(31.55)S(33.48)DS(57.91)E	15	2	1.0245	1507400	0	1507400	0	639090	0	0	0	0	0	0	0	868340	0	106515	217085	2.03807	#NAME?	1.0272	#NAME?	0	0	0	0	0	0	0	0	0	0	0	0	0	0	0	0	0	0	0
A0A0J5PFH2	108	A0A0J5PFH2	0.999998	1;2	S	S(0.074)T(0.269)AS(0.657)PAPNAAS(1)PSSASDTK	S(-9.51)T(-3.88)AS(3.88)PAPNAAS(57.22)PS(-57.22)S(-69.33)AS(-98.88)DT(-131.13)K	11	2	0.043806	49753000	34601000	15151000	0	7021700	6034000	1222400	760660	1054800	6862800	0	5717300	7827200	2983900	3826060	4132100	1.07999	#NAME?	0.111016	#NAME?	1222400	0	0	760660	0	0	1054800	0	0	4544700	2318200	0	0	0	0	5717300	0	0	2911300
Q4WN35;B0Y7G4;A0A0J5Q6M9;A1DMH6	301;301;301;301	Q4WN35	0.999998	1	S	LAALTGEIS(1)AGEGAR	LAALT(-57.58)GEIS(57.58)AGEGAR	9	2	0.40784	3309400	3309400	0	0	0	0	0	0	0	1855800	0	0	1453600	0	309300	363400	1.17491	#NAME?	0.232552	#NAME?	0	0	0	0	0	0	0	0	0	1855800	0	0	0	0	0	0	0	0	0
Q4WP23;B0Y5W9;A0A0J5PFM8;A1CXJ6;A1CH89	132;132;132;132;96	Q4WP23	0.999998	1	S	SNYGS(1)FDNK	S(-74.3)NY(-56.27)GS(56.27)FDNK	5	2	0.044426	16447000	16447000	0	0	1777800	2623400	0	0	460390	3599400	0	0	3635600	2018700	1410165	1413575	1.00242	#NAME?	0.00348445	#NAME?	0	0	0	0	0	0	460390	0	0	3599400	0	0	0	0	0	0	0	0	2623400
A0A0J5PKV1;Q4WAM6;B0YC00;A1D963	1294;1310;1310;1294	A0A0J5PKV1	0.999998	2;3	S	FKGDDS(1)S(1)S(1)DEIPEEPEEVSK	FKGDDS(63.45)S(57.04)S(84.86)DEIPEEPEEVS(-57.04)K	7	2	2.2648	0	0	0	0	0	0	0	0	0	0	0	0	0	0	0	0	#DIV/0!	#NAME?	#DIV/0!	#NAME?	0	0	0	0	0	0	0	0	0	0	0	0	0	0	0	0	0	0	0
A0A0J5PQF5;Q4WHM7;B0XV70;A1DFQ5	86;86;86;86	A0A0J5PQF5	0.999998	1	S	TQNAES(1)DDDDDLDYIDK	T(-60.7)QNAES(59.72)DDDDDLDY(-59.72)IDK	6	2	-1.7585	0	0	0	0	0	0	0	0	0	0	0	0	0	0	0	0	#DIV/0!	#NAME?	#DIV/0!	#NAME?	0	0	0	0	0	0	0	0	0	0	0	0	0	0	0	0	0	0	0
Q4WVU6;B0Y231;A0A0J5Q4Q6	345;345;345	Q4WVU6	0.999998	3	S	NLHWT(0.05)ENVLDS(0.95)PQDS(1)DNADS(1)DLGR	NLHWT(-12.77)ENVLDS(12.77)PQDS(56.7)DNADS(65.91)DLGR	15	3	-0.52222	0	0	0	0	0	0	0	0	0	0	0	0	0	0	0	0	#DIV/0!	#NAME?	#DIV/0!	#NAME?	0	0	0	0	0	0	0	0	0	0	0	0	0	0	0	0	0	0	0
A1DCB5;Q4WGC0;B0YCF9;A0A0J5PK37	173;173;173;173	A1DCB5	0.999997	1	S	AWS(1)GDAISNLR	AWS(55.45)GDAIS(-55.45)NLR	3	2	-0.0090382	8185900	8185900	0	0	0	0	0	0	0	0	2695600	0	3019000	2471300	0	2046475	#DIV/0!	#NAME?	#DIV/0!	#NAME?	0	0	0	0	0	0	0	0	0	0	0	0	2695600	0	0	0	0	0	0
Q4WY51;A0A0J5PU71;B0XXA4;A1D6P3	534;534;535;532	Q4WY51	0.999997	1	S	AS(1)VSEADESSLR	AS(55.17)VS(-55.17)EADES(-152.55)S(-166.41)LR	2	2	-3.5077	167700000	167700000	0	0	7429500	4262300	0	0	0	13464000	25348000	11017000	14076000	10120000	4.19263e+06	15140250	3.61116	#NAME?	1.85246	#NAME?	0	0	0	0	0	0	0	0	0	13464000	0	0	25348000	0	0	11017000	0	0	4262300
A0A0J5Q5W9;B0Y7Q4;Q4WMU7;A1DMR4	151;151;151;151	A0A0J5Q5W9	0.999997	1;2	S	SVAS(1)S(1)GDER	S(-54.57)VAS(54.57)S(57.51)GDER	4	2	1.6328	19604000	2240000	17364000	0	0	0	0	0	0	2436300	0	3065600	4257200	4090500	406050	2853325	7.02703	#NAME?	2.81291	#NAME?	0	0	0	0	0	0	0	0	0	0	2436300	0	0	0	0	0	3065600	0	0
A0A0J5PJ56;Q4WRY3;B0XMU6;Q5BF71;A0A1U8QVC2;A1D1U9;A1CNZ4	1687;1687;1687;1685;1685;1687;1694	A0A0J5PJ56	0.999997	1;2;3	S	HLS(1)PT(0.708)S(0.264)PT(0.015)S(0.012)PK	HLS(54.27)PT(4.29)S(-4.29)PT(-16.61)S(-17.62)PK	3	2	0.24824	18491000	2825000	8485000	7180800	1769100	1845100	0	0	0	1202300	6024500	1296200	4824700	1528800	802750	3418550	4.25855	#NAME?	2.09036	#NAME?	0	0	0	0	0	0	0	0	0	0	1202300	0	0	6024500	0	1296200	0	0	0
Q96UQ6;Q4WFV3;B0XX26;A0A0J5PQL4;A1DJD4;A1CCX0	1931;1931;1931;1931;1931;1941	Q96UQ6	0.999997	1	S	LNS(1)PAPSVFR	LNS(54.88)PAPS(-54.88)VFR	3	2	0.23858	4390100	4390100	0	0	0	0	1037000	787000	834340	1731800	0	0	0	0	731690	0	0	#NAME?	#NUM!	#NAME?	1037000	0	0	787000	0	0	834340	0	0	1731800	0	0	0	0	0	0	0	0	0
Q4WPQ1;P60204;B0Y6J3;A1CHV0;A0A076J9D0;A0A068JKS9;A0A068JI85;A0A068JEW1;A0A068JEV6;H6SHS0;A0A068JFN4;B1NNT0;B1NNL9;B1NNL8;R9RGY9;R9RGX4;R9RGV2;A0A068JKT3;A0A068JI89;A0A068JFN8;A0A068JFI0;A0A068JFH2;K8DUK1;A1CWW0;A0A0J5SD58;A0A0B5H725;A0A1L6CDJ8;A0A0U2WDA2;A0A0U2V3Y1;A0A1L6CDJ7;A0A0M4J160;W5U5A5;R4IVB3;A0A1B1VSY5;A0A088CLZ2;D5HKT5;Q49MT4;Q49MT5;Q49MR3;Q49MR2;Q49MR1;Q49MR0;Q49MQ9;Q49MQ8;Q49MQ7;Q49M…	82;82;82;82;62;62;63;64;66;66;69;70;70;70;73;73;73;74;74;74;74;74;76;82;100;62;65;66;66;66;62;72;62;68;64;70;56;56;56;56;56;56;56;56;56;56;56;56;56;56;56;56;56;56;56	Q4WPQ1	0.999997	1	S	DTDS(1)EEEIR	DT(-55.25)DS(55.25)EEEIR	4	2	0.72286	13901000	13901000	0	0	0	0	0	0	0	332770	0	0	1995000	1409500	55461.7	851125	15.3462	#NAME?	3.93981	#NAME?	0	0	0	0	0	0	0	0	0	332770	0	0	0	0	0	0	0	0	0
Q4WFF8;B0Y0F3;A1DJV6;A0A0J5PSS9;C8VR63;Q5AQS2	2;2;2;2;2;2	Q4WFF8	0.999997	1	S	S(1)DREFSSNDDLSLPK	S(58)DREFS(-58)S(-58)NDDLS(-78.42)LPK	1	2	0.6448	264780000	264780000	0	0	40823000	0	0	0	4135800	20124000	71738000	34606000	36406000	0	1.08471e+07	35687500	3.29004	#NAME?	1.71811	#NAME?	0	0	0	0	0	0	4135800	0	0	20124000	0	0	71738000	0	0	34606000	0	0	0
Q4WKB9;B0XMV1;A1CRZ5	797;797;793	Q4WKB9	0.999997	4	S	RYS(1)S(1)QS(1)LS(1)PPR	RY(-40.52)S(40.52)S(54.71)QS(57.06)LS(84.37)PPR	4	2	-0.055796	11490000	0	0	11490000	0	1624900	0	0	0	0	0	0	3166900	6698600	270817	2466375	9.10718	#NAME?	3.187	#NAME?	0	0	0	0	0	0	0	0	0	0	0	0	0	0	0	0	0	0	0
Q4W9W8;B0YEL4;A0A0J5PS62	125;125;125	Q4W9W8	0.999997	1;2	S	VSSLDST(0.02)T(0.98)PDAPTVS(1)PR	VS(-77.55)S(-76.31)LDS(-41.9)T(-17.01)T(17.01)PDAPT(-54.62)VS(54.62)PR	15	2	-0.41076	52022000	25738000	26284000	0	6985700	6274400	0	3419600	1973400	5415200	7086300	8585100	3319600	7201300	4.01138e+06	6548075	1.63237	#NAME?	0.706971	#NAME?	0	0	0	2196500	1223100	0	1276600	696740	0	0	5415200	0	7086300	0	0	8585100	0	0	0
Q4WZI8;B0XVA7;A1DIP1;A0A0J5PXQ5	637;637;641;657	Q4WZI8	0.999997	2	S	ALQPEQEKS(1)PS(1)PVPELEALEDSK	ALQPEQEKS(63.21)PS(55.59)PVPELEALEDS(-55.59)K	11	3	0.088314	76165000	0	76165000	0	7392900	6160500	0	0	0	0	35327000	2837000	6481700	3518600	2258900	12041075	5.3305	#NAME?	2.41427	#NAME?	0	0	0	0	0	0	0	0	0	0	0	0	0	35327000	0	0	2837000	0	0
Q4WVA4;B0Y0Y5;A0A0J5PWY4	368;368;371	Q4WVA4	0.999997	1	S	VQTTEGEQPEASS(1)PK	VQT(-248.23)T(-229.92)EGEQPEAS(-54.9)S(54.9)PK	13	2	0.76961	124010000	124010000	0	0	4993600	0	5379600	6127800	5928300	11966000	1253800	15505000	13790000	10569000	5732550	10279450	1.79317	#NAME?	0.842514	#NAME?	5379600	0	0	6127800	0	0	5928300	0	0	11966000	0	0	1253800	0	0	15505000	0	0	0
A0A0J5SG75;Q4WG58;B0YC95;A1DC51	1035;1035;1035;1033	A0A0J5SG75	0.999997	1	S	TDS(1)AGQAEVK	T(-55.7)DS(55.7)AGQAEVK	3	2	-0.030171	185680000	185680000	0	0	2763300	7949200	677930	4669500	5449300	7123400	19420000	9850900	7603900	0	4772105	9218700	1.93179	#NAME?	0.949938	#NAME?	677930	0	0	4669500	0	0	5449300	0	0	7123400	0	0	19420000	0	0	9850900	0	0	7949200
Q4WQK4;B0Y4R6;A0A0J5Q086	328;328;328	Q4WQK4	0.999997	1	S	HANS(1)PPDAMDIDTPANR	HANS(55.75)PPDAMDIDT(-55.75)PANR	4	2	-0.20269	487580	487580	0	0	0	0	0	0	0	0	487580	0	0	0	0	121895	#DIV/0!	#NAME?	#DIV/0!	#NAME?	0	0	0	0	0	0	0	0	0	0	0	0	487580	0	0	0	0	0	0
A1D939;B0YBX9;A4DA56	489;492;492	A1D939	0.999997	1	S	GGS(1)PVAASPVPVR	GGS(55.21)PVAAS(-55.21)PVPVR	3	2	-0.42473	836770	836770	0	0	0	0	0	0	0	0	0	0	836770	0	0	209192	#DIV/0!	#NAME?	#DIV/0!	#NAME?	0	0	0	0	0	0	0	0	0	0	0	0	0	0	0	0	0	0	0
		REV__Q4X1R9	0.999997	1	S	LLAVS(1)NVLYDVNEIIMTSTDEK	LLAVS(56.43)NVLY(-56.43)DVNEIIMT(-68.28)S(-70.68)T(-70.32)DEK	5	3	1.6775	6544300	6544300	0	0	0	0	0	0	0	0	6544300	0	0	0	0	1636075	#DIV/0!	#NAME?	#DIV/0!	#NAME?	0	0	0	0	0	0	0	0	0	0	0	0	6544300	0	0	0	0	0	0
Q4WK49;A1D4P5;B0XN90;A0A0J5PQ33;Q5B609;A0A1U8QJC9	382;389;391;391;371;371	Q4WK49	0.999997	1	S	LVYS(1)DNETSPEEK	LVY(-60.17)S(56.94)DNET(-56.94)S(-81.89)PEEK	4	2	1.3467	3321900	3321900	0	0	0	0	0	0	606430	0	0	2715500	0	0	101072	678875	6.71677	#NAME?	2.74777	#NAME?	0	0	0	0	0	0	606430	0	0	0	0	0	0	0	0	2715500	0	0	0
Q4WVK0;B0Y1E5;A0A0J5PT98;A1DDV5	211;211;211;211	Q4WVK0	0.999997	1	S	GWEADS(1)EDGGDAETR	GWEADS(55.6)EDGGDAET(-55.6)R	6	2	-0.38986	3498000	3498000	0	0	772610	0	0	0	0	0	2082900	0	0	0	128768	520725	4.04389	#NAME?	2.01574	#NAME?	0	0	0	0	0	0	0	0	0	0	0	0	2082900	0	0	0	0	0	0
		REV__C8VF08	0.999997	1	S	ETISDLEALVES(1)AR	ET(-60.9)IS(-56.82)DLEALVES(56.82)AR	12	2	-0.24538	12648000	12648000	0	0	0	0	12648000	0	0	0	0	0	0	0	2108000	0	0	#NAME?	#NUM!	#NAME?	12648000	0	0	0	0	0	0	0	0	0	0	0	0	0	0	0	0	0	0
Q4WTT9;O43121;B0Y3B6;A0A0J5PVF9	718;718;718;718	Q4WTT9	0.999997	3;4	S	IKT(1)AVS(1)S(0.948)S(0.156)NS(0.896)LDAVDEK	IKT(96.3)AVS(54.93)S(12.1)S(-9.11)NS(9.11)LDAVDEK	6	2	-0.70605	22639000	0	0	22639000	0	8577000	0	0	0	0	0	0	3868200	8490600	1429500	3089700	2.16139	#NAME?	1.11196	#NAME?	0	0	0	0	0	0	0	0	0	0	0	0	0	0	0	0	0	0	0
A1CPG7;Q4WSF6;B0XR80;A1D2C9;A0A0J5Q4B9;Q9P419	171;171;171;171;171;171	A1CPG7	0.999997	1;2	T	IQDPQMT(1)GY(1)VSTR	IQDPQMT(58.56)GY(52.2)VS(-52.2)T(-52.2)R	7	2	0.044351	12319000	2033000	10286000	0	0	4295300	0	0	0	480550	0	0	3180500	2810000	795975	1497625	1.8815	#NAME?	0.911881	#NAME?	0	0	0	0	0	0	0	0	0	480550	0	0	0	0	0	0	0	0	0
Q5B7Q1;A0A1U8QHP6	3;3	Q5B7Q1	0.999997		S	MPS(1)LT(0.72)FT(0.28)R	MPS(53.49)LT(4.11)FT(-4.11)R	3	2	-1.7369	5657200	0	5657200	0	2240300	0	0	0	0	0	0	0	0	3416800	373383	854200	2.28773	#NAME?	1.19392	#NAME?	0	0	0	0	0	0	0	0	0	0	0	0	0	0	0	0	0	0	0
Q4WEP3;B0Y2X8;A1CZU6;A0A0J5SNU4	40;40;40;40	Q4WEP3	0.999997	1;2	S	S(0.007)IQEIEAS(0.993)PHS(1)PESR	S(-21.46)IQEIEAS(21.46)PHS(56.82)PES(-56.82)R	11	2	4.1047	21540000	15822000	5718200	0	0	2324600	0	0	0	6370500	6133800	0	0	3683300	1.44918e+06	2454275	1.69356	#NAME?	0.760057	#NAME?	0	0	0	0	0	0	0	0	0	5058900	1311600	0	6133800	0	0	0	0	0	0
Q4X0K6;B0XTA9;A0A0J5SVD9	197;197;292	Q4X0K6	0.999997	1	S	VPEPIGATVPS(1)DDEAIDDAGLEDYL	VPEPIGAT(-54.77)VPS(54.77)DDEAIDDAGLEDY(-78.67)L	11	2	0.3511	17085000	17085000	0	0	3434300	3750400	0	0	0	0	0	0	3106500	3744300	1197450	1712700	1.43029	#NAME?	0.516307	#NAME?	0	0	0	0	0	0	0	0	0	0	0	0	0	0	0	0	0	0	3750400
B0XPN2;A0A0J5PPB4;Q4WJB1;A1D3W5	356;356;358;370	B0XPN2	0.999997	1	S	S(1)PADSIGSNVNFSFGR	S(54.8)PADS(-54.8)IGS(-147.09)NVNFS(-231.06)FGR	1	2	0.37408	16680000	16680000	0	0	0	0	4879000	2503300	2110100	0	0	7187700	0	0	1.58207e+06	1796925	1.13581	#NAME?	0.18372	#NAME?	4879000	0	0	2503300	0	0	2110100	0	0	0	0	0	0	0	0	7187700	0	0	0
A0A0J5Q008;Q4WIG7;B0XTL3	127;127;127	A0A0J5Q008	0.999997	2	S	LES(0.004)AS(0.996)AS(1)EDEDDLPK	LES(-24.33)AS(24.33)AS(55.45)EDEDDLPK	7	2	0.34966	5694900	0	5694900	0	1837700	1697800	0	0	0	0	2159500	0	0	0	589250	539875	0.916207	#NAME?	-0.126254	#NAME?	0	0	0	0	0	0	0	0	0	0	0	0	0	2159500	0	0	0	0	0
B0XTC4;A0A0J5PYK3;A4D9A1;A1DHN4	1308;1308;1311;1309	B0XTC4	0.999997	1	S	LAAAAAAAQTAAVS(1)PPATSTGK	LAAAAAAAQT(-82.03)AAVS(55.7)PPAT(-55.7)S(-77.84)T(-97.87)GK	14	2	2.5559	21923000	21923000	0	0	0	0	1143700	0	910550	6216800	4084800	1279300	0	0	1.37851e+06	1341025	0.972809	#NAME?	-0.0397719	#NAME?	1143700	0	0	0	0	0	910550	0	0	6216800	0	0	4084800	0	0	1279300	0	0	0
A1D4C9	357	A1D4C9	0.999997	5	S	T(0.088)GS(0.152)VS(0.27)PS(0.49)RPT(0.997)S(0.8)S(0.8)KHS(0.403)S(1)HR	T(-7.55)GS(-5.12)VS(-2.6)PS(2.6)RPT(23.62)S(4.79)S(4.79)KHS(-4.79)S(53.46)HR	16	2	3.4427	0	0	0	0	0	0	0	0	0	0	0	0	0	0	0	0	#DIV/0!	#NAME?	#DIV/0!	#NAME?	0	0	0	0	0	0	0	0	0	0	0	0	0	0	0	0	0	0	0
Q96UQ6;Q4WFV3;B0XX26;A0A0J5PQL4;A1DJD4	1663;1663;1663;1663;1663	Q96UQ6	0.999997	2	T	SNNRPVT(0.913)PT(0.087)GPMT(1)PR	S(-45.11)NNRPVT(10.23)PT(-10.23)GPMT(54.2)PR	13	2	-1.1268	3793500	0	3793500	0	0	0	0	0	0	0	0	0	0	0	0	0	#DIV/0!	#NAME?	#DIV/0!	#NAME?	0	0	0	0	0	0	0	0	0	0	0	0	0	0	0	0	0	0	0
A0A0J5Q4Y7;B0Y4K5;Q4WQD6;E9QTX0	327;327;327;327	A0A0J5Q4Y7	0.999996	1	S	TEDAKPVEAAAEPVAATSATAEATEAAAPAS(1)AEEK	T(-93.14)EDAKPVEAAAEPVAAT(-75.82)S(-76.5)AT(-68.5)AEAT(-53.73)EAAAPAS(53.73)AEEK	31	3	0.19745	25095000	25095000	0	0	1394700	0	0	0	0	0	9343800	4098200	10258000	0	232450	5925000	25.4894	#NAME?	4.67182	#NAME?	0	0	0	0	0	0	0	0	0	0	0	0	9343800	0	0	4098200	0	0	0
A1CAB6;A1DEP0;Q4WUS0;B0Y497;A0A0J5PWC2	337;337;350;350;350	A1CAB6	0.999996	1;2	S	TES(1)S(0.002)DS(0.998)LYTR	T(-72.88)ES(53.9)S(-26.56)DS(26.56)LY(-38.33)T(-82.48)R	3	2	0.21714	280130000	148870000	131260000	0	9639800	17979000	0	1787200	1195800	34236000	67793000	27699000	27272000	21418000	10806300	36045500	3.3356	#NAME?	1.73795	#NAME?	0	0	0	1787200	0	0	1195800	0	0	21873000	12363000	0	32237000	35556000	0	19650000	8049200	0	17979000
Q4WHH2;B0XVJ2;A0A0J5PMN4	657;657;657	Q4WHH2	0.999996	1	S	S(1)ADDVDTSAPELAPHR	S(53.93)ADDVDT(-53.93)S(-65.76)APELAPHR	1	2	1.8684	4248300	4248300	0	0	0	0	0	0	0	0	0	1510700	1239200	0	0	687475	#DIV/0!	#NAME?	#DIV/0!	#NAME?	0	0	0	0	0	0	0	0	0	0	0	0	0	0	0	1510700	0	0	0
Q4WQL6;B0Y4S8;A0A0J5Q3J9	168;168;168	Q4WQL6	0.999996	1;2	S	GHS(1)NVS(0.271)NNS(0.662)GAS(0.056)S(0.012)PAK	GHS(55.09)NVS(-3.88)NNS(3.88)GAS(-10.75)S(-17.47)PAK	3	2	-0.63434	2429700	1351000	1078700	0	0	0	0	0	0	0	0	0	2429700	0	0	607425	#DIV/0!	#NAME?	#DIV/0!	#NAME?	0	0	0	0	0	0	0	0	0	0	0	0	0	0	0	0	0	0	0
Q4WG48;B0YC86;A0A0J5PHY7	221;221;221	Q4WG48	0.999996	1;2	S	APSIGGIS(1)PIGGQGQHVASADHQR	APS(-59.29)IGGIS(55.11)PIGGQGQHVAS(-55.11)ADHQR	8	3	0.049884	18457000	5521100	12936000	0	0	0	0	0	0	0	10558000	0	0	0	0	2639500	#DIV/0!	#NAME?	#DIV/0!	#NAME?	0	0	0	0	0	0	0	0	0	0	0	0	5521100	5037300	0	0	0	0	0
B0XNS1;A0A0J5PNM9;Q4WJS8	569;569;570	B0XNS1	0.999996	1	S	MGPTQSGDGVS(1)DDQLPSR	MGPT(-76.39)QS(-61.82)GDGVS(54.49)DDQLPS(-54.49)R	11	2	0.12012	5397800	5397800	0	0	0	0	0	0	0	0	2155700	0	0	0	0	538925	#DIV/0!	#NAME?	#DIV/0!	#NAME?	0	0	0	0	0	0	0	0	0	0	0	0	2155700	0	0	0	0	0	0
Q4WJ75;B0XPR8;A1D3S9;Q5B2R8;A1CQW6;A0A1U8QWT2;A0A0J5PP80	272;272;307;307;307;307;307	Q4WJ75	0.999996	1	S	YGGHS(1)MSDPGTTYR	Y(-65.6)GGHS(54.53)MS(-54.53)DPGT(-115.99)T(-134.39)Y(-169.96)R	5	2	0.21563	198970000	198970000	0	0	13062000	8531700	0	0	0	0	3837000	0	16186000	11172000	3598950	7798750	2.16695	#NAME?	1.11567	#NAME?	0	0	0	0	0	0	0	0	0	0	0	0	3837000	0	0	0	0	0	8531700
A0A0J5PHA0;Q4WDM3	466;477	A0A0J5PHA0	0.999996	2	S	SAAQVIDLT(0.161)GS(0.839)DDDDGDFS(1)PVRPAK	S(-50.82)AAQVIDLT(-7.17)GS(7.17)DDDDGDFS(52.78)PVRPAK	19	3	3.1588	38658000	0	38658000	0	6284500	4946400	0	0	0	4607000	7104100	0	7258800	4034000	2639650	4599225	1.74236	#NAME?	0.801044	#NAME?	0	0	0	0	0	0	0	0	0	0	4607000	0	0	7104100	0	0	0	0	0
Q4X271;B0XW43	11;11	Q4X271	0.999996	1	S	MPS(1)VSDDCNNSESFQQK	MPS(53.6)VS(-53.6)DDCNNS(-122.32)ES(-141.22)FQQK	3	2	-1.3254	8450600	8450600	0	0	7294400	1156200	0	0	0	0	0	0	0	0	1.40843e+06	0	0	#NAME?	#NUM!	#NAME?	0	0	0	0	0	0	0	0	0	0	0	0	0	0	0	0	0	0	1156200
B0XW44;A0A0J5Q430;Q4X270;A1DG63	679;679;680;662	B0XW44	0.999996	1	S	RMS(1)GQNPTELK	RMS(53.67)GQNPT(-53.67)ELK	3	2	-1.0163	11118000	11118000	0	0	0	0	0	0	0	2518900	7469500	0	0	0	419817	1867375	4.44807	#NAME?	2.15318	#NAME?	0	0	0	0	0	0	0	0	0	2518900	0	0	7469500	0	0	0	0	0	0
A0A0J5Q2E1	9	A0A0J5Q2E1	0.999996	1;2	S	PPPVEDLS(1)DDES(0.982)T(0.018)GGSIPYNNAEHDK	PPPVEDLS(54.97)DDES(17.37)T(-17.37)GGS(-45.16)IPY(-91.56)NNAEHDK	8	3	-0.62618	141740000	7582900	134160000	0	21455000	2463500	0	0	0	0	6594800	0	17885000	9274000	3.98642e+06	8438450	2.1168	#NAME?	1.08189	#NAME?	0	0	0	0	0	0	0	0	0	0	0	0	0	6594800	0	0	0	0	2463500
A1CZX9	284	A1CZX9	0.999996	2	S	NYFPEIVEFLPS(1)ES(1)HQRAVRFADGR	NY(-49.25)FPEIVEFLPS(49.25)ES(53.48)HQRAVRFADGR	14	3	-1.5934	10279000	0	10279000	0	0	0	0	0	0	10279000	0	0	0	0	1.71317e+06	0	0	#NAME?	#NUM!	#NAME?	0	0	0	0	0	0	0	0	0	0	10279000	0	0	0	0	0	0	0	0
A1D6N1	89	A1D6N1	0.999996	2	S	SALVEAGFANVPVIAGAS(1)ENS(1)IR	S(-53.64)ALVEAGFANVPVIAGAS(53.87)ENS(53.64)IR	18	3	-2.2156	1569600	0	1569600	0	0	0	1569600	0	0	0	0	0	0	0	261600	0	0	#NAME?	#NUM!	#NAME?	0	1569600	0	0	0	0	0	0	0	0	0	0	0	0	0	0	0	0	0
A1D6N1	92	A1D6N1	0.999996	2	S	SALVEAGFANVPVIAGAS(1)ENS(1)IR	S(-53.64)ALVEAGFANVPVIAGAS(53.87)ENS(53.64)IR	21	3	-2.2156	1569600	0	1569600	0	0	0	1569600	0	0	0	0	0	0	0	261600	0	0	#NAME?	#NUM!	#NAME?	0	1569600	0	0	0	0	0	0	0	0	0	0	0	0	0	0	0	0	0
A0A0J5Q063;Q4WQM5;B0Y4T7;A1CW13	649;676;676;676	A0A0J5Q063	0.999996	1	S	QAPVS(1)PVDPSVPLFPSDGR	QAPVS(53.92)PVDPS(-53.92)VPLFPS(-74.33)DGR	5	2	-0.29217	6363100	6363100	0	0	0	0	1221900	0	823490	0	0	2382300	0	0	340898	595575	1.74708	#NAME?	0.804942	#NAME?	1221900	0	0	0	0	0	823490	0	0	0	0	0	0	0	0	2382300	0	0	0
A0A0J5SCQ9	96	A0A0J5SCQ9	0.999996	3	S	FT(0.001)QNLT(0.999)PVPS(1)S(1)DLVVPEEDEDKTQDLEK	FT(-30.86)QNLT(30.86)PVPS(54.71)S(54.71)DLVVPEEDEDKT(-54.71)QDLEK	10	3	1.1145	31321000	0	0	31321000	17795000	1709200	0	0	0	3328300	0	0	5553300	2935500	3.80542e+06	2122200	0.557679	#NAME?	-0.842494	#NAME?	0	0	0	0	0	0	0	0	0	0	0	3328300	0	0	0	0	0	0	0
A0A0J5SCQ9	97	A0A0J5SCQ9	0.999996	3	S	FT(0.001)QNLT(0.999)PVPS(1)S(1)DLVVPEEDEDKTQDLEK	FT(-30.86)QNLT(30.86)PVPS(54.71)S(54.71)DLVVPEEDEDKT(-54.71)QDLEK	11	3	1.1145	31321000	0	0	31321000	17795000	1709200	0	0	0	3328300	0	0	5553300	2935500	3.80542e+06	2122200	0.557679	#NAME?	-0.842494	#NAME?	0	0	0	0	0	0	0	0	0	0	0	3328300	0	0	0	0	0	0	0
A1DGB5;A0A0J5PZR5;Q4X209;B0XWA2	158;140;159;159	A1DGB5	0.999996	1	S	ELS(1)PGDSISQTSR	ELS(54.06)PGDS(-54.06)IS(-84.03)QT(-111.37)S(-117.69)R	3	2	-3.9968	8011500	8011500	0	0	0	0	0	593930	0	2995700	0	0	2216400	1427100	598272	910875	1.52251	#NAME?	0.606452	#NAME?	0	0	0	593930	0	0	0	0	0	2995700	0	0	0	0	0	0	0	0	0
A0A0J5SW92;Q4X1Q0;B0XRW5;A1DGL3;Q5B049;A0A1U8QYT3;A1CSX9	544;552;552;545;549;549;548	A0A0J5SW92	0.999996	1;2	S	APS(1)LS(0.402)S(0.598)QPER	APS(51.97)LS(-1.73)S(1.73)QPER	3	2	-0.092367	6744500	0	6744500	0	1423200	0	0	0	0	1073300	0	938370	1380700	0	416083	579768	1.39339	#NAME?	0.478602	#NAME?	0	0	0	0	0	0	0	0	0	0	1073300	0	0	0	0	0	938370	0	0
A0A0J5Q446	16	A0A0J5Q446	0.999996	2	S	MDDSIMEGSIFEDDGS(1)S(1)DFVPEPGPKPR	MDDS(-112.35)IMEGS(-53.76)IFEDDGS(53.76)S(53.76)DFVPEPGPKPR	16	3	0.78829	21108000	0	21108000	0	8010400	5115000	0	0	0	0	0	0	6490800	0	2.18757e+06	1622700	0.741783	#NAME?	-0.430931	#NAME?	0	0	0	0	0	0	0	0	0	0	0	0	0	0	0	0	0	0	0
A0A0J5Q446	17	A0A0J5Q446	0.999996	1;2	S	MDDSIMEGSIFEDDGS(1)S(1)DFVPEPGPKPR	MDDS(-112.35)IMEGS(-53.76)IFEDDGS(53.76)S(53.76)DFVPEPGPKPR	17	3	0.78829	22049000	0	22049000	0	8010400	5115000	0	0	0	0	0	0	6490800	0	2.18757e+06	1622700	0.741783	#NAME?	-0.430931	#NAME?	0	0	0	0	0	0	0	0	0	0	0	0	0	0	0	0	0	0	0
Q4WE62;B0Y200;A0A0J5PTP8;A1D0C6	296;296;296;297	Q4WE62	0.999996	4	T	T(1)PDPLTQLPLPDPES(1)PARS(1)PPQS(1)PPAR	T(54.09)PDPLT(-54.09)QLPLPDPES(87.39)PARS(137.86)PPQS(160.58)PPAR	1	3	-0.056859	44872000	0	0	44872000	6317700	16069000	0	0	0	3754100	5562800	2636200	4997500	5534900	4356800	4682850	1.07484	#NAME?	0.104118	#NAME?	0	0	0	0	0	0	0	0	0	0	0	3754100	0	0	5562800	0	0	2636200	0
Q4WDF1;B0YCZ9;A0A0J5PFK9;A1DLU0	509;509;515;531	Q4WDF1	0.999996	2	S	EDS(1)DDES(1)EFECDPYDVQIMQHR	EDS(74.14)DDES(53.91)EFECDPY(-53.91)DVQIMQHR	7	3	0.96541	0	0	0	0	0	0	0	0	0	0	0	0	0	0	0	0	#DIV/0!	#NAME?	#DIV/0!	#NAME?	0	0	0	0	0	0	0	0	0	0	0	0	0	0	0	0	0	0	0
Q4WDJ1;B0YCV8;A0A0J5SE38	132;132;132	Q4WDJ1	0.999996	1	S	DLEQGFMDDS(1)DDDEDDQGHSR	DLEQGFMDDS(53.64)DDDEDDQGHS(-53.64)R	10	3	2.1413	0	0	0	0	0	0	0	0	0	0	0	0	0	0	0	0	#DIV/0!	#NAME?	#DIV/0!	#NAME?	0	0	0	0	0	0	0	0	0	0	0	0	0	0	0	0	0	0	0
Q5ASM3;A0A1U8QGZ6	79;79	Q5ASM3	0.999996	2	S	LQSFQSFSSKRSFSSTVAMAS(1)ET(1)R	LQS(-80.88)FQS(-80.42)FS(-80.09)S(-74.81)KRS(-63.07)FS(-64.17)S(-64.17)T(-59.97)VAMAS(60.95)ET(59.97)R	21	2	3.2619	0	0	0	0	0	0	0	0	0	0	0	0	0	0	0	0	#DIV/0!	#NAME?	#DIV/0!	#NAME?	0	0	0	0	0	0	0	0	0	0	0	0	0	0	0	0	0	0	0
A1CJ70	573	A1CJ70	0.999996	1	S	TVKASGSIAGGGS(1)RAPSK	T(-77.42)VKAS(-62.88)GS(-55.23)IAGGGS(55.23)RAPS(-90.92)K	13	2	-0.56964	0	0	0	0	0	0	0	0	0	0	0	0	0	0	0	0	#DIV/0!	#NAME?	#DIV/0!	#NAME?	0	0	0	0	0	0	0	0	0	0	0	0	0	0	0	0	0	0	0
Q5ASM3;A0A1U8QGZ6	81;81	Q5ASM3	0.999996	2	T	LQSFQSFSSKRSFSSTVAMAS(1)ET(1)R	LQS(-80.88)FQS(-80.42)FS(-80.09)S(-74.81)KRS(-63.07)FS(-64.17)S(-64.17)T(-59.97)VAMAS(60.95)ET(59.97)R	23	2	3.2619	0	0	0	0	0	0	0	0	0	0	0	0	0	0	0	0	#DIV/0!	#NAME?	#DIV/0!	#NAME?	0	0	0	0	0	0	0	0	0	0	0	0	0	0	0	0	0	0	0
Q4WJ15;B0XPX6;A0A0J5PW70	212;212;212	Q4WJ15	0.999996	1	T	NDYDDIT(1)DAGDDTLAEDQQDDSER	NDY(-55.92)DDIT(55.92)DAGDDT(-59.75)LAEDQQDDS(-114.15)ER	7	2	2.1192	0	0	0	0	0	0	0	0	0	0	0	0	0	0	0	0	#DIV/0!	#NAME?	#DIV/0!	#NAME?	0	0	0	0	0	0	0	0	0	0	0	0	0	0	0	0	0	0	0
A0A0J5PFJ4;Q4WD95;B0YD54;A1DLN3	821;821;821;824	A0A0J5PFJ4	0.999995	1;2;3	S	SQTQS(1)PSQTLS(1)PR	S(-103.18)QT(-70.58)QS(52.79)PS(-52.79)QT(-89.48)LS(92.83)PR	5	2	0.3588	86344000	34118000	49761000	2465300	3135500	3714300	642240	484700	0	9050400	20663000	3840800	12920000	10488000	2.83786e+06	11977950	4.22077	#NAME?	2.07751	#NAME?	642240	0	0	484700	0	0	0	0	0	4624700	3495100	930610	13820000	6843000	0	0	3840800	0	0
Q4X1D8;B0XS68;A0A0J5PYP9;A1DGW0	673;673;674;676	Q4X1D8	0.999995	1;2;3;4	S	RS(1)S(0.927)T(0.06)Y(0.013)EPT(0.105)S(0.895)PK	RS(55.3)S(12.03)T(-12.03)Y(-18.82)EPT(-12.03)S(12.03)PK	2	2	0.40713	23345000	4186700	8766300	10392000	908920	0	0	0	0	1494500	2786000	0	6731100	2961800	400570	3119725	7.78821	#NAME?	2.96129	#NAME?	0	0	0	0	0	0	0	0	0	0	1494500	0	2786000	0	0	0	0	0	0
Q4WGJ6;B0YCN7;A0A0J5PKC6;A1DCL2;A1CDL0	2;2;2;2;2	Q4WGJ6	0.999995	1	S	S(1)AEYDNENGR	S(52.91)AEY(-52.91)DNENGR	1	2	0.52359	52180000	52180000	0	0	0	6470600	0	0	0	6373100	11876000	5487700	7732400	0	2.14062e+06	6274025	2.93094	#NAME?	1.55136	#NAME?	0	0	0	0	0	0	0	0	0	6373100	0	0	11876000	0	0	5487700	0	0	6470600
[truncated: 2,349 more rows]
[truncated: 31 more columns]

## Sheet: S5B_p<0.05_T0_mpkC x WT
Supplementary Table S5B - List of phosphosites identification comparing the mpkC null mutant with the wild-type strain (p<0.05).
[truncated: 158 more rows]
[truncated: 35 more columns]
