# Supplementary material for: The Aspergillus fumigatus Phosphoproteome Reveals Roles of High-Osmolarity Glycerol Mitogen-Activated Protein Kinases in Promoting Cell Wall Damage and Caspofungin Tolerance
Source: mBio. 2020 Feb 4;11(1):e02962-19. doi: 10.1128/mBio.02962-19 (PMC7002344; doi:10.1128/mBio.02962-19)
Supplement: TABLE S6 [file mBio.02962-19-st006.xlsx]

## Sheet: S6A_Total_CR_double x WT
Supplementary Table S6A - Complete list of phosphosites identification comparing the double mutant with the wild-type strain in the presence of congo red
Proteins	Positions within proteins	Leading proteins	Localization prob	Number of Phospho (STY)	Amino acid	Phospho (STY) Probabilities	Phospho (STY) Score diffs	Position in peptide	Charge	Mass error [ppm]	Intensity	Intensity___1	Intensity___2	Intensity___3	Intensity Duplo CR 01	Intensity Duplo CR 02	Intensity Duplo CR 03	Intensity Duplo CR 04	Intensity WT CR 01	Intensity WT CR 02	Intensity WT CR 03	Intensity WT CR 04	Aver. Duplo	Aver. WT	Ratio	p-value	Log Ratio	Log Neg p-value	Intensity Duplo CR 01___1	Intensity Duplo CR 01___2	Intensity Duplo CR 01___3	Intensity Duplo CR 02___1	Intensity Duplo CR 02___2	Intensity Duplo CR 02___3	Intensity Duplo CR 03___1	Intensity Duplo CR 03___2	Intensity Duplo CR 03___3	Intensity Duplo CR 04___1	Intensity Duplo CR 04___2	Intensity Duplo CR 04___3	Intensity WT CR 01___1	Intensity WT CR 01___2	Intensity WT CR 01___3	Intensity WT CR 02___1	Intensity WT CR 02___2	Intensity WT CR 02___3	Intensity WT CR 03___1	Intensity WT CR 03___2	Intensity WT CR 03___3
A4D9J7;A0A0J5PZP5;B0XQC1	1275;1273;1275	A4D9J7	1	1;2	T	DVPAEEPGADAGGS(1)PT(1)PPPEPAAPGK	DVPAEEPGADAGGS(72.92)PT(72.92)PPPEPAAPGK	16	3	-0.33161	2994500	1486300	1508100	0	673380	843170	664970	812930	0	0	0	0	748612	0	#DIV/0!	#NAME?	#DIV/0!	#NAME?	673380	0	0	0	843170	0	0	664970	0	812930	0	0	0	0	0	0	0	0	0	0	0
Q4WHF3;B0XVS8;A0A0J5PQM4;A1DFX9;Q5AW56;A0A1U8QPY5;A1CEB8	279;279;279;279;278;278;279	Q4WHF3	1	1	T	TLDYLGLAET(1)PQQAR	T(-126.35)LDY(-150.26)LGLAET(126.35)PQQAR	10	2	-0.21275	7859200	7859200	0	0	2222900	1875900	1655600	2104900	0	0	0	0	1964825	0	#DIV/0!	#NAME?	#DIV/0!	#NAME?	2222900	0	0	1875900	0	0	1655600	0	0	2104900	0	0	0	0	0	0	0	0	0	0	0
A0A0J5PN88;Q4WCI4;B0YA32;A1DB41	1120;1125;1125;1126	A0A0J5PN88;A1DB41	1	1	S	STETLASGEDS(1)PR	S(-136.15)T(-136.15)ET(-108.33)LAS(-91.33)GEDS(91.33)PR	11	2	0.52934	11039000	11039000	0	0	2061100	1796600	2523300	1711800	0	0	0	0	2023200	0	#DIV/0!	#NAME?	#DIV/0!	#NAME?	2061100	0	0	1796600	0	0	2523300	0	0	1711800	0	0	0	0	0	0	0	0	0	0	0
A4D9J7;A0A0J5PZP5;B0XQC1	1273;1271;1273	A4D9J7	1	1;2	S	DVPAEEPGADAGGS(1)PT(1)PPPEPAAPGK	DVPAEEPGADAGGS(72.92)PT(72.92)PPPEPAAPGK	14	3	-0.33161	3401000	1892900	1508100	0	1079900	843170	664970	812930	0	0	0	0	850242	0	#DIV/0!	#NAME?	#DIV/0!	#NAME?	1079900	0	0	0	843170	0	0	664970	0	812930	0	0	0	0	0	0	0	0	0	0	0
Q4WX09;B0XYL2;A0A0J5PV58	485;485;485	Q4WX09	1	1	S	ELS(1)PDAGAQSIK	ELS(119.72)PDAGAQS(-119.72)IK	3	2	0.34635	13331000	13331000	0	0	4445300	2761700	3249700	2874400	0	0	0	0	3332775	0	#DIV/0!	#NAME?	#DIV/0!	#NAME?	4445300	0	0	2761700	0	0	3249700	0	0	2874400	0	0	0	0	0	0	0	0	0	0	0
B0XRD6;A0A0J5PPH1;Q4WKQ0;A1D589	423;423;425;418	B0XRD6	1	1	S	S(1)LEEEQPNKEPR	S(146.67)LEEEQPNKEPR	1	2	0.24021	18412000	18412000	0	0	4272400	3352000	5949000	4838500	0	0	0	0	4602975	0	#DIV/0!	#NAME?	#DIV/0!	#NAME?	4272400	0	0	3352000	0	0	5949000	0	0	4838500	0	0	0	0	0	0	0	0	0	0	0
Q4WQC6;B0Y4J5;A0A0J5PEX2;A1CWA3	119;119;119;119	Q4WQC6	1	1	S	QEDTTIVDIES(1)EDETVLR	QEDT(-131.74)T(-121.3)IVDIES(67.9)EDET(-67.9)VLR	11	2	0.8774	39516000	39516000	0	0	0	2756700	1992100	1445000	7770200	7356600	6865900	9246800	1548450	7809875	0.198268	#NAME?	-2.33447	#NAME?	0	0	0	2756700	0	0	1992100	0	0	1445000	0	0	7770200	0	0	7356600	0	0	6865900	0	0
Q4WT61;A1D338;C8VSQ5;Q5BDZ5	110;110;109;109	Q4WT61	1	1	S	S(1)FDISAR	S(81.83)FDIS(-81.83)AR	1	2	0.083476	45808000	45808000	0	0	13068000	9587600	11451000	8549600	0	0	3151600	0	10664050	787900	13.5348	#NAME?	3.7586	#NAME?	13068000	0	0	9587600	0	0	11451000	0	0	8549600	0	0	0	0	0	0	0	0	3151600	0	0
Q4WIK3;B0XTH7;A0A0J5Q386	108;108;108	Q4WIK3	1	1;2	S	RPES(1)PVEPMPEAPT(0.011)S(0.026)PS(0.964)PAPDAEPQTLDVK	RPES(79.33)PVEPMPEAPT(-19.6)S(-15.74)PS(15.74)PAPDAEPQT(-53.71)LDVK	4	3	-0.6071	45465000	3450300	41358000	657080	3539800	0	2391000	0	11183000	10563000	8156700	9632400	1482700	9883775	0.150014	#NAME?	-2.73684	#NAME?	0	3539800	0	0	0	0	0	2391000	0	0	0	0	0	11183000	0	1378200	9184300	0	1168300	6331300	657080
A0A0J5PW21;Q5B7N3;A0A1U8QW87;B0XZ77;Q4WWE7;A1D8E7	1288;278;278;251;343;249	A0A0J5PW21;B0XZ77	1	1	S	FGLDLAS(1)PPAQR	FGLDLAS(138.55)PPAQR	7	2	0.11514	51176000	51176000	0	0	9905600	8195000	12218000	9500000	3534700	3182500	1587200	3052900	9954650	2839325	3.50599	#NAME?	1.80982	#NAME?	9905600	0	0	8195000	0	0	12218000	0	0	9500000	0	0	3534700	0	0	3182500	0	0	1587200	0	0
A0A0J5PWC3;B0XR11;A1CPM4	238;258;242	A0A0J5PWC3	1	1	T	NAT(1)PAPAPSAQNPPPPPVESK	NAT(71.6)PAPAPS(-71.6)AQNPPPPPVES(-129.1)K	3	2	-0.38711	75521000	75521000	0	0	10130000	9875600	9531500	10185000	5500500	4962700	2606400	2061500	9930525	3782775	2.6252	#NAME?	1.39243	#NAME?	10130000	0	0	9875600	0	0	9531500	0	0	10185000	0	0	5500500	0	0	4962700	0	0	2606400	0	0
A0A0J5Q522;Q4WS22;B0XMQ8;Q6MY61;A1D1Y8;A1CP34	254;263;263;263;254;255	A0A0J5Q522	1	2	S	S(1)LS(1)PIWR	S(86.09)LS(86.09)PIWR	1	2	0.22029	5420400	0	5420400	0	0	0	0	0	1782400	1444400	853320	1340200	0	1355080	0	#NAME?	#NUM!	#NAME?	0	0	0	0	0	0	0	0	0	0	0	0	0	1782400	0	0	1444400	0	0	853320	0
Q4WU42;B0Y3L9;A0A0J5PVQ0;A1DFB5;A1CA44;C8VML3	113;113;113;113;117;116	Q4WU42	1	1	S	KVS(1)VQLAR	KVS(145.28)VQLAR	3	2	-0.18651	245320000	245320000	0	0	47821000	46580000	36237000	36077000	15882000	20726000	18021000	15036000	41678750	17416250	2.3931	#NAME?	1.25888	#NAME?	47821000	0	0	46580000	0	0	36237000	0	0	36077000	0	0	15882000	0	0	20726000	0	0	18021000	0	0
P40292;B0Y324;A0A0J5PRK0	288;288;288	P40292	1	1	S	NPADITQEEYAS(1)FYK	NPADIT(-121.49)QEEY(-85.98)AS(75.4)FY(-75.4)K	12	2	0.32486	11341000	11341000	0	0	2761600	2352800	2065500	2533800	0	993500	634340	0	2428425	406960	5.96723	#NAME?	2.57706	#NAME?	2761600	0	0	2352800	0	0	2065500	0	0	2533800	0	0	0	0	0	993500	0	0	634340	0	0
P40292;B0Y324;A0A0J5PRK0;A1CZP9	700;700;700;699	P40292	1	1;2	S	ATEEAAPAEATTGES(1)AMEEVD	AT(-237.8)EEAAPAEAT(-105.33)T(-88.67)GES(88.67)AMEEVD	15	2	-0.62652	50730000	50730000	0	0	6627100	6810500	5690200	6844300	3418200	3559500	1795500	1896700	6493025	2667475	2.43415	#NAME?	1.28342	#NAME?	6627100	0	0	6810500	0	0	5690200	0	0	6844300	0	0	3418200	0	0	3559500	0	0	1795500	0	0
A0A0J5PE03;Q4WP14;B0Y5W0;A1CXK6	749;770;770;709	A0A0J5PE03	1	1;2	S	LADDDADLDGEGLDDLDRELLGEGS(1)GDEDDVADRDDR	LADDDADLDGEGLDDLDRELLGEGS(45.35)GDEDDVADRDDR	25	4	0.12291	62525000	34348000	28177000	0	2015700	1958800	0	1575500	7401200	7336100	5367500	5253400	1387500	6339550	0.218864	#NAME?	-2.19189	#NAME?	0	2015700	0	483560	1475200	0	0	0	0	0	1575500	0	1108700	6292500	0	0	7336100	0	1138700	4228900	0
Q4WTK7;B0XQ18;A0A0J5PX77;A1D3H9;Q5BDJ7;A0A1U8QM22;A1CQL3	47;47;47;47;47;47;47	Q4WTK7	1	1	S	KYFDS(1)GDYALSK	KY(-112.23)FDS(82.43)GDY(-82.43)ALS(-97.63)K	5	2	-0.38301	59519000	59519000	0	0	10443000	6586700	8056500	5701600	0	1243700	936280	857640	7696950	759405	10.1355	#NAME?	3.34135	#NAME?	10443000	0	0	6586700	0	0	8056500	0	0	5701600	0	0	0	0	0	1243700	0	0	936280	0	0
Q4WDF8;B0YCZ2;A1DLU7;A0A0J5PFC8;A1CMA4	337;337;337;324;336	Q4WDF8	1	1	S	S(1)AEEAVHELAGGR	S(161.21)AEEAVHELAGGR	1	2	-0.071881	16163000	16163000	0	0	0	0	0	0	3446500	5209400	2451600	5055600	0	4040775	0	#NAME?	#NUM!	#NAME?	0	0	0	0	0	0	0	0	0	0	0	0	3446500	0	0	5209400	0	0	2451600	0	0
A0A0J5PYJ0;Q4X0H2;B0XTE4;A1DHQ5;A1C725	785;785;785;788;791	A0A0J5PYJ0	1	1	S	DVS(1)VYVDDDAR	DVS(92)VY(-92)VDDDAR	3	2	0.18515	4773600	4773600	0	0	0	0	0	0	1516800	1540000	953430	763330	0	1193390	0	#NAME?	#NUM!	#NAME?	0	0	0	0	0	0	0	0	0	0	0	0	1516800	0	0	1540000	0	0	953430	0	0
B0XZB0;A0A0J5ST36;Q4WEX6;A1DKP4	10;10;10;10	B0XZB0	1	1;2;3;4	T	MYGAS(0.153)T(0.847)GPQT(1)GINT(1)PR	MY(-88.23)GAS(-7.42)T(7.42)GPQT(69.3)GINT(135.64)PR	10	2	-0.14792	113070000	1064500	71110000	40899000	9916600	11165000	12184000	11286000	0	6295000	1378700	0	11137900	1918425	5.80575	#NAME?	2.53748	#NAME?	0	6754300	3162300	0	7237000	3927900	0	7693800	4490100	0	5904000	5382300	0	0	0	1064500	2327100	2903400	0	1378700	0
A0A0J5PE03;Q4WP14;B0Y5W0	762;783;783	A0A0J5PE03	1	2	S	ELLGEGS(1)GDEDDVADRDDRS(1)PR	ELLGEGS(45.35)GDEDDVADRDDRS(45.35)PR	20	3	-0.10077	28177000	0	28177000	0	2015700	1475200	0	1575500	6292500	7336100	4228900	5253400	1266600	5777725	0.219221	#NAME?	-2.18954	#NAME?	0	2015700	0	0	1475200	0	0	0	0	0	1575500	0	0	6292500	0	0	7336100	0	0	4228900	0
Q4X1D8;B0XS68;A0A0J5PYP9	635;635;636	Q4X1D8	1	2	S	TETSADLGEES(1)DDELS(1)VR	T(-132.82)ET(-124.77)S(-106.42)ADLGEES(106.42)DDELS(168.54)VR	16	2	0.19193	166790000	0	166790000	0	28444000	22108000	23574000	22940000	14652000	14304000	9175900	14719000	24266500	13212725	1.8366	#NAME?	0.877038	#NAME?	0	28444000	0	0	22108000	0	0	23574000	0	0	22940000	0	0	14652000	0	0	14304000	0	0	9175900	0
A0A0J5PRF4;Q4WHM8;B0XV69;A1DFQ4	402;406;406;406	A0A0J5PRF4	1	1;2	S	SPTTAAKDDDS(1)DEDWE	S(-167.07)PT(-148.41)T(-134.47)AAKDDDS(134.47)DEDWE	11	2	-0.21431	31238000	31238000	0	0	6660700	7462600	5676900	6519800	0	3722700	0	1195700	6580000	1229600	5.35133	#NAME?	2.4199	#NAME?	6660700	0	0	7462600	0	0	5676900	0	0	6519800	0	0	0	0	0	3722700	0	0	0	0	0
A0A0J5PTZ8;Q4WY80;B0XX75;A1D6L4;A1CKV6	22;22;22;22;21	A0A0J5PTZ8	1	1	S	RLS(1)VDFK	RLS(79.07)VDFK	3	2	-0.35704	35153000	35153000	0	0	0	0	0	0	13612000	7687700	6217600	7635600	0	8788225	0	#NAME?	#NUM!	#NAME?	0	0	0	0	0	0	0	0	0	0	0	0	13612000	0	0	7687700	0	0	6217600	0	0
Q4WS70;B0XRN3;A1D239;A0A0J5Q0W3;Q8TFY7	587;587;587;587;587	Q4WS70	1	1	S	VVS(1)YEGNPYDIDR	VVS(83.45)Y(-83.45)EGNPY(-113.61)DIDR	3	2	-0.21147	8986100	8986100	0	0	0	0	0	0	2090700	3484500	1850300	1560500	0	2246500	0	#NAME?	#NUM!	#NAME?	0	0	0	0	0	0	0	0	0	0	0	0	2090700	0	0	3484500	0	0	1850300	0	0
A0A0J5PZR5;Q4X209;B0XWA2	32;32;32	A0A0J5PZR5	1	3	S	Y(1)VIPS(1)EEDRERDIVY(1)R	Y(78.52)VIPS(78.52)EEDRERDIVY(78.52)R	5	3	-0.47378	63832000	0	0	63832000	0	0	0	0	22524000	17605000	7746000	15956000	0	15957750	0	#NAME?	#NUM!	#NAME?	0	0	0	0	0	0	0	0	0	0	0	0	0	0	22524000	0	0	17605000	0	0	7746000
A0A0J5PZR5;Q4X209;B0XWA2	28;28;28	A0A0J5PZR5	1	3	Y	Y(1)VIPS(1)EEDRERDIVY(1)R	Y(78.52)VIPS(78.52)EEDRERDIVY(78.52)R	1	3	-0.47378	63832000	0	0	63832000	0	0	0	0	22524000	17605000	7746000	15956000	0	15957750	0	#NAME?	#NUM!	#NAME?	0	0	0	0	0	0	0	0	0	0	0	0	0	0	22524000	0	0	17605000	0	0	7746000
A0A0J5PZR5;Q4X209;B0XWA2	42;42;42	A0A0J5PZR5	1	3	Y	Y(1)VIPS(1)EEDRERDIVY(1)R	Y(78.52)VIPS(78.52)EEDRERDIVY(78.52)R	15	3	-0.47378	63832000	0	0	63832000	0	0	0	0	22524000	17605000	7746000	15956000	0	15957750	0	#NAME?	#NUM!	#NAME?	0	0	0	0	0	0	0	0	0	0	0	0	0	0	22524000	0	0	17605000	0	0	7746000
A0A0J5PE52;Q4WP96;B0Y643	64;64;64	A0A0J5PE52	1	1	S	EGS(1)EDDVKEDIDADEADAGGER	EGS(76.7)EDDVKEDIDADEADAGGER	3	3	0.24817	43948000	43948000	0	0	0	0	1349900	1377800	3859500	4978700	2641600	4622600	681925	4025600	0.169397	#NAME?	-2.56152	#NAME?	0	0	0	0	0	0	1349900	0	0	1377800	0	0	3859500	0	0	4978700	0	0	2641600	0	0
Q4WQ06;B0Y6U4;A0A0J5SDG5	290;290;319	Q4WQ06	1	1;2	T	NELIQLPQT(1)PEDAS(1)PK	NELIQLPQT(74.46)PEDAS(74.46)PK	9	2	0.098112	26284000	564550	25719000	0	1465400	2005400	1916600	1998900	3942700	5293400	3385900	5488400	1846575	4527600	0.407849	#NAME?	-1.29389	#NAME?	0	1465400	0	0	2005400	0	0	1916600	0	0	1998900	0	0	3942700	0	0	5293400	0	564550	2821300	0
A0A0J5PN03;Q4WHV8;B0XUS5;A1DFI3	603;511;511;603	A0A0J5PN03	1	1	S	LSQPSLSSSPAQPAEVPPAS(1)PAR	LS(-80.75)QPS(-78.76)LS(-75.01)S(-75.01)S(-75.01)PAQPAEVPPAS(75.01)PAR	20	3	0.10175	8602500	8602500	0	0	754850	1286600	699810	536640	0	0	0	0	819475	0	#DIV/0!	#NAME?	#DIV/0!	#NAME?	754850	0	0	1286600	0	0	699810	0	0	536640	0	0	0	0	0	0	0	0	0	0	0
A0A0J5SR80;Q4WYB9;B0XWW8	181;189;189	A0A0J5SR80	1	1	S	SMEEQLS(1)MDDEK	S(-95.02)MEEQLS(95.02)MDDEK	7	2	-0.41057	7476500	7476500	0	0	1724400	2200600	1495700	1235500	0	0	820270	0	1664050	205068	8.11465	#NAME?	3.02053	#NAME?	1724400	0	0	2200600	0	0	1495700	0	0	1235500	0	0	0	0	0	0	0	0	820270	0	0
Q4WK59;B0XN13;A0A0J5PLT8	105;105;97	Q4WK59	1	1	S	NTADETTNVDDWYTEDS(1)PQIK	NT(-188.24)ADET(-185.56)T(-186.33)NVDDWY(-95.21)T(-63.15)EDS(63.15)PQIK	17	2	-0.2521	15631000	15631000	0	0	3221400	2669200	2840500	4434800	1540700	924360	0	0	3291475	616265	5.34101	#NAME?	2.41711	#NAME?	3221400	0	0	2669200	0	0	2840500	0	0	4434800	0	0	1540700	0	0	924360	0	0	0	0	0
Q4WNL5;B0Y5G2;A0A0J5PGH1;A1CGS9;A1CY01	145;145;145;145;145	Q4WNL5	1	2	S	QLS(1)AS(1)PPPVFSYPSYPHLDPYR	QLS(71.48)AS(39.8)PPPVFS(-39.8)Y(-46.81)PS(-92.03)Y(-96.98)PHLDPY(-136.06)R	3	3	-0.2011	22763000	0	22763000	0	1215800	1236700	0	0	4607600	4545300	2220600	3780400	613125	3788475	0.16184	#NAME?	-2.62736	#NAME?	0	1215800	0	0	1236700	0	0	0	0	0	0	0	0	4607600	0	0	4545300	0	0	2220600	0
Q4WP13;B0Y5V9;A0A0J5PFL9;A1CXK7;A1CH78	82;82;82;83;82	Q4WP13	1	1	S	GGNWANANASDFS(1)PR	GGNWANANAS(-65.99)DFS(65.99)PR	13	2	0.6241	16094000	16094000	0	0	2942300	3342400	2132800	3924800	1638900	0	0	0	3085575	409725	7.53084	#NAME?	2.91281	#NAME?	2942300	0	0	3342400	0	0	2132800	0	0	3924800	0	0	1638900	0	0	0	0	0	0	0	0
A0A0J5PU42;Q4WEP1;B0Y2X6;A1CZU8	76;79;79;76	A0A0J5PU42	1	1;2	S	RQS(1)LAS(1)IR	RQS(74.7)LAS(74.7)IR	3	2	0.3011	38549000	13878000	24671000	0	6097100	12220000	11925000	6184300	0	0	2122300	0	9106600	530575	17.1636	#NAME?	4.10128	#NAME?	6097100	0	0	3688100	8532400	0	1970100	9954700	0	0	6184300	0	0	0	0	0	0	0	2122300	0	0
Q4WND3;B0Y762;A0A0J5Q5B6	96;96;96	Q4WND3	1	1;2	S	LAEANES(1)DEDS(1)EEDEAARR	LAEANES(90.31)DEDS(90.31)EEDEAARR	11	3	0.046398	140550000	24497000	116060000	0	33609000	20455000	19448000	28657000	2553400	12623000	1117600	5316300	25542250	5402575	4.72779	#NAME?	2.24117	#NAME?	4093800	29515000	0	2354000	18101000	0	5123600	14324000	0	5122400	23534000	0	2553400	0	0	2393400	10229000	0	1117600	0	0
Q4WTR8;B0Y395;A0A0J5PRR5	379;379;379	Q4WTR8	1	2	S	IDAES(0.006)S(0.019)VS(0.975)LPS(1)LK	IDAES(-22.37)S(-17.13)VS(17.13)LPS(65.54)LK	11	2	0.41446	10781000	0	10781000	0	1334900	2165800	2032100	1973000	0	1042600	556300	0	1876450	399725	4.69435	#NAME?	2.23093	#NAME?	0	1334900	0	0	2165800	0	0	2032100	0	0	1973000	0	0	0	0	0	1042600	0	0	556300	0
Q4WND3;B0Y762;A0A0J5Q5B6	92;92;92	Q4WND3	1	1;2	S	LAEANES(1)DEDS(1)EEDEAARR	LAEANES(90.31)DEDS(90.31)EEDEAARR	7	3	0.046398	138440000	22384000	116060000	0	33266000	20934000	18626000	27502000	2125700	12690000	1548600	4972700	25082000	5334250	4.70207	#NAME?	2.2333	#NAME?	3750500	29515000	0	2832800	18101000	0	4302100	14324000	0	3967800	23534000	0	2125700	0	0	2460500	10229000	0	1548600	0	0
Q4WYH3;B0XWJ7;A0A0J5PTR9;A1D6C1;Q5B8J6;A0A1U8QR67;A1CL37	458;458;458;458;458;458;458	Q4WYH3	1	1	S	TLAQNAGAS(1)PIR	T(-103.12)LAQNAGAS(103.12)PIR	9	2	0.076546	5264500	5264500	0	0	1287900	1230900	1049600	952150	0	743920	0	0	1.13014e+06	185980	6.07666	#NAME?	2.60328	#NAME?	1287900	0	0	1230900	0	0	1049600	0	0	952150	0	0	0	0	0	743920	0	0	0	0	0
A0A0J5PZR5;Q4X209;B0XWA2;A1DGB5	140;159;159;158	A0A0J5PZR5	1	1;2	S	ELS(1)PGDSISQTSR	ELS(67.87)PGDS(-67.87)IS(-81.2)QT(-108.28)S(-117.57)R	3	2	0.032281	17407000	16267000	1139600	0	0	0	907700	0	4011900	6186600	2261400	4039400	226925	4124825	0.0550145	#NAME?	-4.18405	#NAME?	0	0	0	0	0	0	907700	0	0	0	0	0	4011900	0	0	5047000	1139600	0	2261400	0	0
A0A0J5PYK3;B0XTC4;A4D9A1;A1DHN4;A1C705	49;49;49;49;49	A0A0J5PYK3	1	1	S	RPS(1)VATNPSQTR	RPS(65.89)VAT(-65.89)NPS(-95.59)QT(-148.86)R	3	2	0.2395	72100000	72100000	0	0	13732000	10428000	11799000	13870000	3585200	9017100	3257900	3015800	12457250	4719000	2.63981	#NAME?	1.40043	#NAME?	13732000	0	0	10428000	0	0	11799000	0	0	13870000	0	0	3585200	0	0	9017100	0	0	3257900	0	0
A0A0J5Q372;Q4X0Y7;B0XSL1;A1DH94;A1C6M4	718;718;718;718;723	A0A0J5Q372	1	1	T	RVT(1)PPNR	RVT(122.28)PPNR	3	2	-0.45267	31431000	31431000	0	0	12771000	5960400	7406800	5292300	0	0	0	0	7857625	0	#DIV/0!	#NAME?	#DIV/0!	#NAME?	12771000	0	0	5960400	0	0	7406800	0	0	5292300	0	0	0	0	0	0	0	0	0	0	0
Q4WMI1;B0Y826;A0A0J5Q342	33;33;33	Q4WMI1	1	1	S	AGPDS(1)DDEGNEAADPNAGR	AGPDS(337.64)DDEGNEAADPNAGR	5	2	-0.076572	146730000	146730000	0	0	36091000	25335000	31020000	33429000	20858000	0	0	0	31468750	5214500	6.03485	#NAME?	2.59332	#NAME?	36091000	0	0	25335000	0	0	31020000	0	0	33429000	0	0	20858000	0	0	0	0	0	0	0	0
A0A0J5Q1E9	192	A0A0J5Q1E9	1	1;2	S	ILEVES(1)DIDEVGPLPPS(0.998)PAPLLAS(0.002)GR	ILEVES(120.76)DIDEVGPLPPS(26.2)PAPLLAS(-26.2)GR	6	3	0.57409	99502000	7741500	91760000	0	10264000	24743000	19060000	18009000	0	5511600	3793400	3877400	18019000	3295600	5.46759	#NAME?	2.45091	#NAME?	0	10264000	0	7741500	17002000	0	0	19060000	0	0	18009000	0	0	0	0	0	5511600	0	0	3793400	0
Q4WZE7;B0XVL5;A0A0J5PX44;A1DIU2	982;982;977;977	Q4WZE7	1	1;2	S	RDS(1)VADLGVGDLTISK	RDS(127.87)VADLGVGDLT(-127.87)IS(-162.34)K	3	2	0.18473	40620000	18945000	21675000	0	6346500	9619700	10583000	5854600	4072500	918570	0	765310	8100950	1439095	5.6292	#NAME?	2.49293	#NAME?	2733600	3613000	0	4747100	4872600	0	6833000	3750200	0	2947900	2906700	0	0	4072500	0	918570	0	0	0	0	0
A1DE44;A0A0J5PVW1	19;19	A1DE44	1	2	S	LDT(1)DS(1)FVDFDHAAAGHDGVR	LDT(52.52)DS(52.52)FVDFDHAAAGHDGVR	5	3	0.26675	6125800	0	6125800	0	0	0	0	0	2337400	1818200	805340	1165000	0	1531485	0	#NAME?	#NUM!	#NAME?	0	0	0	0	0	0	0	0	0	0	0	0	0	2337400	0	0	1818200	0	0	805340	0
A1DE44;A0A0J5PVW1	17;17	A1DE44	1	2	T	LDT(1)DS(1)FVDFDHAAAGHDGVR	LDT(52.52)DS(52.52)FVDFDHAAAGHDGVR	3	3	0.26675	6125800	0	6125800	0	0	0	0	0	2337400	1818200	805340	1165000	0	1531485	0	#NAME?	#NUM!	#NAME?	0	0	0	0	0	0	0	0	0	0	0	0	0	2337400	0	0	1818200	0	0	805340	0
Q4WG55;B0YC92;A0A0J5PL26;A1DC48	513;513;513;558	Q4WG55	1	3;4	S	S(1)GS(1)GKS(1)S(1)EGDEDEDIPLGILAAHGFPNR	S(58.35)GS(58.35)GKS(58.35)S(58.35)EGDEDEDIPLGILAAHGFPNR	6	3	0.6168	28576000	0	0	28576000	0	1769100	1129200	1329600	8862100	3757100	6548400	5180300	1056975	6086975	0.173645	#NAME?	-2.52578	#NAME?	0	0	0	0	0	1769100	0	0	1129200	0	0	1329600	0	0	8862100	0	0	3757100	0	0	6548400
Q4WG55;B0YC92;A0A0J5PL26;A1DC48	514;514;514;559	Q4WG55	1	3;4	S	S(1)GS(1)GKS(1)S(1)EGDEDEDIPLGILAAHGFPNR	S(58.35)GS(58.35)GKS(58.35)S(58.35)EGDEDEDIPLGILAAHGFPNR	7	3	0.6168	28576000	0	0	28576000	0	1769100	1129200	1329600	8862100	3757100	6548400	5180300	1056975	6086975	0.173645	#NAME?	-2.52578	#NAME?	0	0	0	0	0	1769100	0	0	1129200	0	0	1329600	0	0	8862100	0	0	3757100	0	0	6548400
B0XVE3;A0A0J5SKR3;Q4WHM0;A1DFR2	1096;1096;1097;1097	B0XVE3	1	1;2	S	IQAQKEEEEALS(1)LS(1)DDDEDERLR	IQAQKEEEEALS(48.24)LS(48.24)DDDEDERLR	12	3	-0.50167	17389000	1266900	16122000	0	4062500	2607800	2524200	2354700	1648200	0	0	0	2887300	412050	7.00716	#NAME?	2.80883	#NAME?	1266900	2795600	0	0	2607800	0	0	2524200	0	0	2354700	0	0	1648200	0	0	0	0	0	0	0
Q4WRZ0;B0XMT9;A0A0J5Q0N2;A1D1V6	376;376;376;375	Q4WRZ0	1	1;2;3	S	AKS(1)DVQPGPPT(1)PPQS(0.999)PT(0.001)QDSTPGEQTR	AKS(122.69)DVQPGPPT(73.24)PPQS(30.88)PT(-30.88)QDS(-43.65)T(-42.97)PGEQT(-51.85)R	3	3	-0.72418	240970000	61161000	50059000	129750000	42906000	64925000	32141000	38648000	18007000	15317000	8806600	12634000	44655000	13691150	3.2616	#NAME?	1.70558	#NAME?	12760000	9375800	20770000	8406700	8864800	47654000	9323800	7595100	15222000	11021000	9900300	17727000	6688500	0	11319000	6481200	3018100	5817500	3135500	1714200	3956900
Q4WJ75;B0XPR8;A1D3S9;A0A0J5PP80;Q5B2R8;A0A1U8QWT2;A1CQW6	272;272;307;307;307;307;307	Q4WJ75	1	1	S	YGGHS(1)MSDPGTTYR	Y(-98.28)GGHS(64.44)MS(-64.44)DPGT(-124)T(-162.51)Y(-204.49)R	5	2	-0.061474	313980000	313980000	0	0	16743000	13881000	6991400	20107000	0	4040700	2696800	2305300	14430600	2260700	6.38324	#NAME?	2.67429	#NAME?	16743000	0	0	13881000	0	0	6991400	0	0	20107000	0	0	0	0	0	4040700	0	0	2696800	0	0
A1D4X2;A0A0J5PLF5;Q4WKD1;B0XMM5	25;25;76;76	A1D4X2	1	1;2	S	APTHEPPS(1)LPAS(1)PLAK	APT(-66.5)HEPPS(66.5)LPAS(112.13)PLAK	12	2	0.24856	149040000	2489700	146550000	0	13007000	13265000	15380000	10326000	9037700	4135700	4401800	7814200	12994500	6347350	2.04723	#NAME?	1.03367	#NAME?	0	13007000	0	0	13265000	0	1014800	14365000	0	0	10326000	0	0	9037700	0	1474900	2660800	0	0	4401800	0
Q4WZK4;B0XV92;A0A0J5PXS0;A1DIM5	438;438;438;439	Q4WZK4	1	2	S	S(1)LEDDEEVES(1)IPR	S(131.72)LEDDEEVES(131.72)IPR	10	2	-0.65764	6635800	0	6635800	0	1702700	1140800	978120	1707800	0	813730	292720	0	1382355	276612	4.99744	#NAME?	2.32119	#NAME?	0	1702700	0	0	1140800	0	0	978120	0	0	1707800	0	0	0	0	0	813730	0	0	292720	0
B0Y572;A0A0J5PZ92	70;70	B0Y572	1	1	S	DDPYHGS(1)VVLLDK	DDPY(-68.36)HGS(68.36)VVLLDK	7	2	-0.23679	89296000	89296000	0	0	14123000	10767000	14651000	16543000	6641900	9557200	7587600	3164900	14021000	6737900	2.08092	#NAME?	1.05722	#NAME?	14123000	0	0	10767000	0	0	14651000	0	0	16543000	0	0	6641900	0	0	9557200	0	0	7587600	0	0
A0A0J5PN88;Q4WCI4;B0YA32	353;353;353	A0A0J5PN88	1	1;2	S	GAS(1)PAMANPAS(1)PVQR	GAS(111.93)PAMANPAS(111.93)PVQR	11	2	-0.87866	494120000	267160000	226950000	0	82519000	58900000	75559000	50660000	42396000	31250000	25584000	36489000	66909500	33929750	1.972	#NAME?	0.97966	#NAME?	42544000	39975000	0	30804000	28097000	0	32705000	42854000	0	24086000	26573000	0	24703000	17692000	0	31250000	0	0	14112000	11473000	0
A0A0J5PN88;Q4WCI4;B0YA32	345;345;345	A0A0J5PN88	1	1;2	S	GAS(1)PAMANPAS(1)PVQR	GAS(111.93)PAMANPAS(111.93)PVQR	3	2	-0.87866	226950000	0	226950000	0	39975000	28097000	42854000	26573000	17692000	0	11473000	16032000	34374750	11299250	3.04222	#NAME?	1.60512	#NAME?	0	39975000	0	0	28097000	0	0	42854000	0	0	26573000	0	0	17692000	0	0	0	0	0	11473000	0
A1D4X2;A0A0J5PLF5;Q4WKD1;B0XMM5	21;21;72;72	A1D4X2	1	2	S	APTHEPPS(1)LPAS(1)PLAK	APT(-75.65)HEPPS(75.65)LPAS(107.08)PLAK	8	2	-0.046814	146550000	0	146550000	0	13007000	13265000	14365000	10326000	9037700	2660800	4401800	7814200	12740750	5978625	2.13105	#NAME?	1.09156	#NAME?	0	13007000	0	0	13265000	0	0	14365000	0	0	10326000	0	0	9037700	0	0	2660800	0	0	4401800	0
Q4WQ06;B0Y6U4;A0A0J5SDG5	295;295;324	Q4WQ06	1	1;2	S	NELIQLPQT(1)PEDAS(1)PK	NELIQLPQT(74.46)PEDAS(74.46)PK	14	2	0.098112	31018000	5298100	25719000	0	1465400	2005400	1916600	1998900	3942700	7110500	3863400	7113100	1846575	5507425	0.335288	#NAME?	-1.57653	#NAME?	0	1465400	0	0	2005400	0	0	1916600	0	0	1998900	0	0	3942700	0	1817100	5293400	0	1042000	2821300	0
A4DA62;B0YEN0	251;259	A4DA62	1	1	S	AHS(1)PDVDDW	AHS(68.42)PDVDDW	3	2	-0.43256	9716100000	9716100000	0	0	1304900000	1700300000	1680000000	1026900000	422350000	1010100000	482930000	481940000	1428025000	599330000	2.3827	#NAME?	1.2526	#NAME?	1304900000	0	0	1700300000	0	0	1680000000	0	0	1026900000	0	0	422350000	0	0	1010100000	0	0	482930000	0	0
Q4WLH6;B0XM84;A0A0J5Q770;A1DP71	481;481;510;492	Q4WLH6	1	1	S	S(1)HEEAQTAVDK	S(87.85)HEEAQT(-87.85)AVDK	1	2	0.65223	89063000	89063000	0	0	14270000	12656000	20519000	6545400	1962000	0	4322500	2033500	13497600	2079500	6.49079	#NAME?	2.69839	#NAME?	14270000	0	0	12656000	0	0	20519000	0	0	6545400	0	0	1962000	0	0	0	0	0	4322500	0	0
B0Y3L3;A0A0J5PS44;Q4WU36	577;577;577	B0Y3L3	1	1	S	ELS(1)DDEEEQEPNK	ELS(124.3)DDEEEQEPNK	3	2	-0.3816	39577000	39577000	0	0	7924900	4734300	9627800	6609200	0	4210500	2071500	2189400	7224050	2117850	3.41103	#NAME?	1.77021	#NAME?	7924900	0	0	4734300	0	0	9627800	0	0	6609200	0	0	0	0	0	4210500	0	0	2071500	0	0
Q4WI19;B0XUE6;A0A0J5PM44	613;613;613	Q4WI19	1	1;2	S	AAPEAS(1)PAVQAS(1)PIPGEK	AAPEAS(61.87)PAVQAS(61.87)PIPGEK	12	2	0.33494	52721000	39814000	12907000	0	2692400	3455100	3191500	2162800	4595800	7673400	6457400	4664500	2875450	5847775	0.491717	#NAME?	-1.0241	#NAME?	2692400	0	0	2355500	1099700	0	2009900	1181600	0	2162800	0	0	4595800	0	0	5975300	1698100	0	4586400	1870900	0
B0XXX4;A4D9E4;A0A0J5PUH5;A1D740	16;16;16;16	B0XXX4	1	1;2;3	S	LQFS(1)DDDS(1)DDLWNS(0.999)PS(0.001)K	LQFS(206.82)DDDS(149.42)DDLWNS(30.09)PS(-30.09)K	4	2	0.40169	58899000	6421200	52478000	0	5553300	5450200	5973300	4168500	10045000	11725000	6693500	9290000	5286325	9438375	0.560088	#NAME?	-0.836273	#NAME?	0	5553300	0	0	5450200	0	972990	5000300	0	0	4168500	0	0	10045000	0	2655800	9069500	0	1209600	5483800	0
A0A0J5PFJ4	336	A0A0J5PFJ4	1	1	S	NFPS(1)EEDLAAR	NFPS(104.81)EEDLAAR	4	2	-0.30077	12529000	12529000	0	0	2673400	2039400	1715600	1837200	0	1429100	866510	0	2066400	573902	3.60061	#NAME?	1.84824	#NAME?	2673400	0	0	2039400	0	0	1715600	0	0	1837200	0	0	0	0	0	1429100	0	0	866510	0	0
Q4WHC9;B0XVV3;A1DG03;A0A0J5PRN5;A1C600	211;211;211;211;211	Q4WHC9	1	1	S	PFEDDLLS(1)DAGK	PFEDDLLS(191.06)DAGK	8	2	0.29371	91850000	91850000	0	0	7967700	7360800	6195300	7493800	11029000	8447300	9519600	11422000	7254400	10104475	0.717939	#NAME?	-0.478066	#NAME?	7967700	0	0	7360800	0	0	6195300	0	0	7493800	0	0	11029000	0	0	8447300	0	0	9519600	0	0
Q4WE57;B0Y1Z5;A0A0J5PTP3	130;130;130	Q4WE57	1	1	S	ELLQGS(1)PLDNR	ELLQGS(204.52)PLDNR	6	2	0.30306	27811000	27811000	0	0	5085000	5796600	4802400	3890800	0	3090900	1506700	2968500	4893700	1891525	2.58717	#NAME?	1.37138	#NAME?	5085000	0	0	5796600	0	0	4802400	0	0	3890800	0	0	0	0	0	3090900	0	0	1506700	0	0
A0A0J5Q2S2;Q4X0F2;B0XTN1	324;345;345	A0A0J5Q2S2	1	1	S	MQEDEEGDIPS(1)PAEMAAAADEPSK	MQEDEEGDIPS(129.42)PAEMAAAADEPS(-129.42)K	11	3	-0.28206	94797000	94797000	0	0	4661600	4623200	4307100	4752400	3912700	3067700	1552600	2120000	4586075	2663250	1.72198	#NAME?	0.784072	#NAME?	4661600	0	0	4623200	0	0	4307100	0	0	4752400	0	0	3912700	0	0	3067700	0	0	1552600	0	0
Q4WIH9;B0XTK1;A0A0J5Q4I0;A1CYM8	584;585;588;577	Q4WIH9	1	1	S	S(1)FFEEDAMIR	S(75.7)FFEEDAMIR	1	2	0.82184	11963000	11963000	0	0	539870	1002200	726320	0	2499900	1880100	1359600	3287100	567098	2256675	0.251298	#NAME?	-1.99253	#NAME?	539870	0	0	1002200	0	0	726320	0	0	0	0	0	2499900	0	0	1880100	0	0	1359600	0	0
A0A0J5SKC6;Q4WI30;B0XUD5;A1CEX9;Q5B4M8;A1CZ25;C8V8D1	91;40;40;40;65;65;91	A0A0J5SKC6	1	1	S	RNS(1)ADLER	RNS(79.28)ADLER	3	2	-0.52087	44855000	44855000	0	0	8845800	6077900	11230000	6287200	0	5602800	0	0	8110225	1400700	5.79012	#NAME?	2.53359	#NAME?	8845800	0	0	6077900	0	0	11230000	0	0	6287200	0	0	0	0	0	5602800	0	0	0	0	0
B0Y7P6;A0A0J5SZF9;Q4WMV5;A1DMQ6	228;262;262;258	B0Y7P6	1	1	S	VTEIES(1)DEEEAPK	VT(-149.5)EIES(149.5)DEEEAPK	6	2	0.18285	4687300000	4687300000	0	0	744290000	584780000	721730000	876880000	442660000	586590000	307660000	367410000	731920000	426080000	1.7178	#NAME?	0.780562	#NAME?	744290000	0	0	584780000	0	0	721730000	0	0	876880000	0	0	442660000	0	0	586590000	0	0	307660000	0	0
Q4WG55;B0YC92;A0A0J5PL26;A1DC48	510;510;510;555	Q4WG55	1	2;3;4	S	S(1)GS(1)GKS(1)S(1)EGDEDEDIPLGILAAHGFPNR	S(58.35)GS(58.35)GKS(58.35)S(58.35)EGDEDEDIPLGILAAHGFPNR	3	3	0.6168	30367000	0	1791000	28576000	0	1769100	1129200	1329600	10653000	3757100	6548400	5180300	1056975	6534700	0.161748	#NAME?	-2.62818	#NAME?	0	0	0	0	0	1769100	0	0	1129200	0	0	1329600	0	1791000	8862100	0	0	3757100	0	0	6548400
A0A0J5Q213;Q4X189;B0XSB4	35;22;22	A0A0J5Q213	1	1;2	S	TTAEDS(1)QAS(1)DNEETERPVR	T(-39.8)T(-38.46)AEDS(38.46)QAS(82.18)DNEET(-82.18)ERPVR	9	2	-0.92952	641360000	107770000	533600000	0	47714000	42584000	43354000	70705000	15597000	36791000	15404000	14524000	51089250	20579000	2.48259	#NAME?	1.31185	#NAME?	17104000	30610000	0	19093000	23490000	0	20229000	23125000	0	27365000	43340000	0	0	15597000	0	12820000	23971000	0	4619000	10785000	0
A0A0J5PVP0;A1D8C3	10;10	A0A0J5PVP0	1	1;2	S	S(1)VAES(1)LPDESTSAPAK	S(134.25)VAES(82.14)LPDES(-82.14)T(-104.36)S(-125.2)APAK	1	2	-0.021198	97306000	1474100	95832000	0	4586200	5765800	6632200	5533300	13373000	11618000	6827600	13313000	5629375	11282900	0.49893	#NAME?	-1.00309	#NAME?	0	4586200	0	0	5765800	0	625660	6006600	0	0	5533300	0	0	13373000	0	0	11618000	0	848430	5979200	0
A0A0J5SVL6;Q4X0R7;B0XSY2;A1DHF5	82;123;123;82	A0A0J5SVL6;A1DHF5	1	1	S	APS(1)LGELHQELEQEQEAQVNR	APS(77.36)LGELHQELEQEQEAQVNR	3	3	1.9281	144740000	144740000	0	0	39674000	20332000	15777000	32431000	5152000	7816700	9509700	7404200	27053500	7470650	3.6213	#NAME?	1.85651	#NAME?	39674000	0	0	20332000	0	0	15777000	0	0	32431000	0	0	5152000	0	0	7816700	0	0	9509700	0	0
Q4WP23;B0Y5W9;A0A0J5PFM8;A1CXJ6;A1CH89	132;132;132;132;96	Q4WP23	1	1	S	SNYGS(1)FDNK	S(-101.67)NY(-118.88)GS(101.67)FDNK	5	2	0.33184	30008000	30008000	0	0	7577100	4396600	6437600	3922900	0	3695500	1390400	738810	5583550	1.45618e+06	3.83439	#NAME?	1.939	#NAME?	7577100	0	0	4396600	0	0	6437600	0	0	3922900	0	0	0	0	0	3695500	0	0	1390400	0	0
Q4WGA2;B0YCE1;A0A0J5SGA6	76;76;76	Q4WGA2	1	1	S	PAGYQDNSGVVHIDS(1)DDDIAIDEAR	PAGY(-124.77)QDNS(-75.7)GVVHIDS(75.7)DDDIAIDEAR	15	3	0.37789	52920000	52920000	0	0	6492000	5207800	3346600	3774500	7896700	9300700	6570300	10332000	4705225	8524925	0.551937	#NAME?	-0.857423	#NAME?	6492000	0	0	5207800	0	0	3346600	0	0	3774500	0	0	7896700	0	0	9300700	0	0	6570300	0	0
B0XY40;Q4WXI4	426;426	B0XY40	1	1	S	VPS(1)QQDEPSELPESVR	VPS(97.03)QQDEPS(-97.03)ELPES(-168.63)VR	3	2	0.3809	11140000	11140000	0	0	0	1073300	792420	0	2827200	3323400	1446700	1676600	466430	2318475	0.20118	#NAME?	-2.31344	#NAME?	0	0	0	1073300	0	0	792420	0	0	0	0	0	2827200	0	0	3323400	0	0	1446700	0	0
B0XPN2;A0A0J5PPB4;Q4WJB1;A1D3W5;Q5B178;A0A1U8QWH6;A1CR01	343;343;345;357;336;336;350	B0XPN2	1	2	S	RFS(1)PGGSGSLLAS(1)PR	RFS(71.29)PGGS(-40.71)GS(-36.69)LLAS(36.69)PR	3	2	-0.66637	10829000	0	10829000	0	2211300	2123300	2066600	2480700	1946800	0	0	0	2220475	486700	4.56231	#NAME?	2.18976	#NAME?	0	2211300	0	0	2123300	0	0	2066600	0	0	2480700	0	0	1946800	0	0	0	0	0	0	0
Q4W9U9;B0YEJ2;A0A0J5PN39;A1D9R3;A1C9A4;Q5AX37;A0A1U8QQ26	58;58;58;58;59;59;59	Q4W9U9;Q5AX37	1	1	S	TFS(1)EDER	T(-69.07)FS(69.07)EDER	3	2	-0.15795	421860000	421860000	0	0	101330000	49198000	97347000	46791000	11528000	35394000	16818000	11095000	73666500	18708750	3.93754	#NAME?	1.9773	#NAME?	101330000	0	0	49198000	0	0	97347000	0	0	46791000	0	0	11528000	0	0	35394000	0	0	16818000	0	0
B0XRD6;A0A0J5PPH1;Q4WKQ0;A1D589	534;534;536;530	B0XRD6	1	1;2;3	S	RAS(1)LVENDATPSK	RAS(112.59)LVENDAT(-112.59)PS(-148.81)K	3	2	-0.18174	50014000	39817000	1872800	8323900	11385000	7769100	6194200	13507000	0	5527100	3147700	2484300	9713825	2789775	3.48194	#NAME?	1.79989	#NAME?	8576200	0	2808300	7769100	0	0	6194200	0	0	6118100	1872800	5515600	0	0	0	5527100	0	0	3147700	0	0
Q4WCJ3;B0YA41;A0A0J5PK12	192;192;192	Q4WCJ3	1	1;2	S	GLEEDQS(1)DS(1)EVPR	GLEEDQS(144.4)DS(144.4)EVPR	7	2	0.20024	332100000	267800000	64300000	0	8149300	11174000	9781700	11690000	16696000	21331000	13414000	15099000	10198750	16635000	0.61309	#NAME?	-0.70583	#NAME?	8149300	0	0	8916200	2258300	0	7837200	1944600	0	9042100	2647500	0	13245000	3450800	0	17193000	4138300	0	11648000	1765800	0
Q4WKG6;B0XMJ2;A0A0J5PM23	119;119;119	Q4WKG6	1	1;2	S	S(1)AGAT(0.002)S(0.998)PPPVSGPIR	S(75.37)AGAT(-26.27)S(26.27)PPPVS(-94.18)GPIR	1	2	0.24546	74325000	13832000	60493000	0	9943500	9512600	13832000	10927000	8147200	7388900	4181000	6740100	11053775	6614300	1.67119	#NAME?	0.740879	#NAME?	0	9943500	0	0	9512600	0	13832000	0	0	0	10927000	0	0	8147200	0	0	7388900	0	0	4181000	0
A0A0J5PWS2;Q4WTI5;B0XQ40;A1D3F7	82;83;83;83	A0A0J5PWS2	1	1;2	S	TLDDEELDS(1)GDDIDR	T(-169.69)LDDEELDS(169.69)GDDIDR	9	2	0.20776	188840000	183860000	4976800	0	8250800	4876900	5773400	6327700	11133000	18539000	9464800	16087000	6307200	13805950	0.456847	#NAME?	-1.13022	#NAME?	6184800	2066000	0	4876900	0	0	5773400	0	0	6327700	0	0	11133000	0	0	15628000	2910800	0	9464800	0	0
Q4WZH9;B0XVB6;A1DIQ2;A0A0J5PXP4	342;342;342;342	Q4WZH9	1	3	T	KEPT(1)LS(1)PS(0.998)PEPT(0.002)EPER	KEPT(80.4)LS(40.54)PS(27.19)PEPT(-27.19)EPER	4	2	-0.42794	9732700	0	0	9732700	1905700	2195400	1527100	1749500	0	1346300	0	1008900	1844425	588800	3.13252	#NAME?	1.64732	#NAME?	0	0	1905700	0	0	2195400	0	0	1527100	0	0	1749500	0	0	0	0	0	1346300	0	0	0
B0XRD6;A0A0J5PPH1;Q4WKQ0;A1D589	317;317;317;317	B0XRD6	1	2;3	S	IGS(1)ES(1)PLS(1)PR	IGS(160.18)ES(160.18)PLS(160.18)PR	3	2	0.054715	47293000	0	4554600	42739000	5413500	5629600	14033000	8729900	0	916980	0	3667400	8451500	1146095	7.37417	#NAME?	2.88248	#NAME?	0	0	5413500	0	1052800	4576900	0	0	14033000	0	1931500	6798500	0	0	0	0	916980	0	0	0	0
B0XRD6;A0A0J5PPH1;Q4WKQ0;A1D589	322;322;322;322	B0XRD6	1	2;3	S	IGS(1)ES(1)PLS(1)PR	IGS(160.18)ES(160.18)PLS(160.18)PR	8	2	0.054715	47293000	0	4554600	42739000	5413500	5629600	14033000	8729900	0	916980	0	3667400	8451500	1146095	7.37417	#NAME?	2.88248	#NAME?	0	0	5413500	0	1052800	4576900	0	0	14033000	0	1931500	6798500	0	0	0	0	916980	0	0	0	0
Q4WZK4;B0XV92;A0A0J5PXS0;A1DIM5	429;429;429;430	Q4WZK4	1	1;2	S	S(1)LEDDEEVES(1)IPR	S(131.72)LEDDEEVES(131.72)IPR	1	2	-0.65764	29106000	22470000	6635800	0	5189900	4250400	4207300	5240400	3225100	3854200	1712300	1426600	4722000	2554550	1.84847	#NAME?	0.886329	#NAME?	3487200	1702700	0	3109600	1140800	0	3229200	978120	0	3532700	1707800	0	3225100	0	0	3040500	813730	0	1419600	292720	0
Q4WPU2;C7C437;B0Y6N3;A1CWS1;A0A0J5SDC1	459;459;459;459;459	Q4WPU2	1	1	S	EKELAGS(1)GVIA	EKELAGS(84.31)GVIA	7	2	0.21471	36550000	36550000	0	0	7392900	7865300	7520500	4041300	4445600	0	2236200	3047700	6705000	2432375	2.75657	#NAME?	1.46287	#NAME?	7392900	0	0	7865300	0	0	7520500	0	0	4041300	0	0	4445600	0	0	0	0	0	2236200	0	0
Q4WRZ0;B0XMT9;A0A0J5Q0N2;A1D1V6	384;384;384;383	Q4WRZ0	1	1;2;3	T	AKS(1)DVQPGPPT(1)PPQS(0.999)PT(0.001)QDSTPGEQTR	AKS(122.69)DVQPGPPT(73.24)PPQS(30.88)PT(-30.88)QDS(-43.65)T(-42.97)PGEQT(-51.85)R	11	3	-0.72418	202970000	2252400	70965000	129750000	30146000	57781000	22817000	28618000	11319000	8835600	5671100	9289700	34840500	8778850	3.96869	#NAME?	1.98866	#NAME?	0	9375800	20770000	1261900	8864800	47654000	0	7595100	15222000	990480	9900300	17727000	0	0	11319000	0	3018100	5817500	0	1714200	3956900
A1DE69;A0A0J5PT14;Q4WV87;B0Y0W6	287;287;328;328	A1DE69	1	1;2	S	EDELDPPS(1)ES(1)E	EDELDPPS(68.54)ES(68.54)E	8	2	-0.1425	291410000	289370000	2037400	0	25496000	29589000	24739000	21308000	21746000	16357000	9606800	13456000	25283000	15291450	1.65341	#NAME?	0.725442	#NAME?	25496000	0	0	29589000	0	0	24739000	0	0	21308000	0	0	21746000	0	0	16357000	0	0	9606800	0	0
Q4X0I2;B0XTD4;A0A0J5Q2U4	289;289;289	Q4X0I2	1	1	S	QLADQANSNNSANNDS(1)PGEPLSK	QLADQANS(-141.99)NNS(-122.72)ANNDS(72.63)PGEPLS(-72.63)K	16	3	-0.93668	72613000	72613000	0	0	3891000	2466400	3755200	4834500	2343900	2146500	1227800	2132700	3736775	1962725	1.90387	#NAME?	0.928936	#NAME?	3891000	0	0	2466400	0	0	3755200	0	0	4834500	0	0	2343900	0	0	2146500	0	0	1227800	0	0
Q4WPF9;B0Y6A4;A0A0J5PDW1;A1CX62;A1CHM4	640;640;660;653;656	Q4WPF9	1	1	S	HS(1)PDAFANLSAR	HS(109.76)PDAFANLS(-109.76)AR	2	2	-0.034327	13106000	13106000	0	0	0	1733500	449170	0	2267200	4344100	2021600	2290600	545668	2730875	0.199814	#NAME?	-2.32327	#NAME?	0	0	0	1733500	0	0	449170	0	0	0	0	0	2267200	0	0	4344100	0	0	2021600	0	0
Q4WCH5;B0YA23;A0A0J5PM04	174;174;174	Q4WCH5	1	2	S	DES(1)S(1)EEEDEITVPR	DES(139.9)S(135.05)EEEDEIT(-135.05)VPR	3	2	-0.16062	114510000	0	114510000	0	2858100	2410300	2519200	2210600	3906500	4668200	2856200	3673900	2499550	3776200	0.661922	#NAME?	-0.595267	#NAME?	0	2858100	0	0	2410300	0	0	2519200	0	0	2210600	0	0	3906500	0	0	4668200	0	0	2856200	0
Q4WCH5;B0YA23;A0A0J5PM04	175;175;175	Q4WCH5	1	2	S	DES(1)S(1)EEEDEITVPR	DES(139.9)S(135.05)EEEDEIT(-135.05)VPR	4	2	-0.16062	114510000	0	114510000	0	2858100	2410300	2519200	2210600	3906500	4668200	2856200	3673900	2499550	3776200	0.661922	#NAME?	-0.595267	#NAME?	0	2858100	0	0	2410300	0	0	2519200	0	0	2210600	0	0	3906500	0	0	4668200	0	0	2856200	0
Q4X153;B0XSE8;A0A0J5Q3C1	13;13;13	Q4X153	1	1	S	RLS(1)DIQPADQDGDIQMR	RLS(68.82)DIQPADQDGDIQMR	3	2	0.29778	7874200	7874200	0	0	0	723440	0	0	1413200	1197600	616990	770930	180860	999680	0.180918	#NAME?	-2.46659	#NAME?	0	0	0	723440	0	0	0	0	0	0	0	0	1413200	0	0	1197600	0	0	616990	0	0
Q4WL96;B0XMB4;A0A0J5T0W7	263;263;263	Q4WL96	1	1	S	AGS(1)YDSLNSAQTPR	AGS(64.34)Y(-122.52)DS(-64.34)LNS(-117.54)AQT(-229.05)PR	3	2	0.20405	44029000	44029000	0	0	9924800	5286000	7516400	9767900	0	6089100	2537000	2908300	8123775	2883600	2.81723	#NAME?	1.49428	#NAME?	9924800	0	0	5286000	0	0	7516400	0	0	9767900	0	0	0	0	0	6089100	0	0	2537000	0	0
A0A0J5ST27;Q4WWC3;B0XZA1	112;112;112	A0A0J5ST27	1	2	T	GDNT(1)S(1)EDEIVFTGR	GDNT(166.69)S(159.07)EDEIVFT(-159.07)GR	4	2	0.33111	22936000	0	22936000	0	0	2274700	1878700	2572600	4545100	4730900	2600500	4333000	1681500	4052375	0.414942	#NAME?	-1.26902	#NAME?	0	0	0	0	2274700	0	0	1878700	0	0	2572600	0	0	4545100	0	0	4730900	0	0	2600500	0
A1D8H1	98	A1D8H1	1	2	T	GDNT(1)S(1)EDEIVFTGR	GDNT(166.69)S(159.07)EDEIVFT(-159.07)GR	4	2	0.33111	22936000	0	22936000	0	0	2274700	1878700	2572600	4545100	4730900	2600500	4333000	1681500	4052375	0.414942	#NAME?	-1.26902	#NAME?	0	0	0	0	2274700	0	0	1878700	0	0	2572600	0	0	4545100	0	0	4730900	0	0	2600500	0
Q4X000;B0XUG9;A0A0J5Q291;A1DI78	252;252;252;252	Q4X000	1	1;2	S	GS(1)IVS(0.992)AT(0.076)S(0.932)PEEMEK	GS(66.75)IVS(20.71)AT(-11.34)S(11.34)PEEMEK	2	2	-0.12806	198300000	160940000	34425000	2934000	26975000	23565000	31340000	21285000	19968000	19540000	10639000	14096000	25791250	16060750	1.60586	#NAME?	0.683342	#NAME?	22253000	3790700	931400	18429000	3946800	1188900	28387000	2952400	0	17696000	2775300	813690	17493000	2474600	0	16133000	3407100	0	9372100	1267300	0
Q5B8L8;A1CL13;A0A1U8QX02	14;14;14	Q5B8L8	1	1	S	VPS(1)FQDILQGR	VPS(157.33)FQDILQGR	3	2	0.24576	37728000	37728000	0	0	2240500	5665700	6781800	7102300	1535900	883210	0	3248700	5447575	1.41695e+06	3.84457	#NAME?	1.94282	#NAME?	2240500	0	0	5665700	0	0	6781800	0	0	7102300	0	0	1535900	0	0	883210	0	0	0	0	0
A1D3U7;A0A0J5SIW9;A1CQY3;Q4WJ93;B0XPQ0	439;402;363;439;439	A1D3U7;Q4WJ93	1	1;2	S	SVLS(1)PES(1)PR	S(-85.13)VLS(85.13)PES(117.54)PR	7	2	-0.012071	257840000	112470000	145370000	0	38197000	26713000	32633000	36236000	19815000	28206000	14611000	5822600	33444750	17113650	1.95427	#NAME?	0.966632	#NAME?	26255000	11942000	0	14086000	12628000	0	18220000	14414000	0	23042000	13194000	0	8854400	10961000	0	15678000	12528000	0	6334200	8276700	0
B0XRD6;A0A0J5PPH1;Q4WKQ0;A1D589	319;319;319;319	B0XRD6	1	3	S	IGS(1)ES(1)PLS(1)PR	IGS(160.18)ES(160.18)PLS(160.18)PR	5	2	0.054715	42739000	0	0	42739000	5413500	4576900	14033000	6798500	0	0	0	3014000	7705475	753500	10.2262	#NAME?	3.3542	#NAME?	0	0	5413500	0	0	4576900	0	0	14033000	0	0	6798500	0	0	0	0	0	0	0	0	0
A1DL70;A0A0J5PFX6;Q4WCU9;B0YDJ8	340;340;361;361	A1DL70	1	2	S	EVS(1)S(1)DEEDLPPPPPPK	EVS(82.26)S(82.26)DEEDLPPPPPPK	3	2	0.32389	40918000	0	40918000	0	0	2773500	3395500	3077600	4621300	6711800	4225300	5267100	2311650	5206375	0.444004	#NAME?	-1.17136	#NAME?	0	0	0	0	2773500	0	0	3395500	0	0	3077600	0	0	4621300	0	0	6711800	0	0	4225300	0
A1DL70;A0A0J5PFX6;Q4WCU9;B0YDJ8	341;341;362;362	A1DL70	1	2	S	EVS(1)S(1)DEEDLPPPPPPK	EVS(82.26)S(82.26)DEEDLPPPPPPK	4	2	0.32389	40918000	0	40918000	0	0	2773500	3395500	3077600	4621300	6711800	4225300	5267100	2311650	5206375	0.444004	#NAME?	-1.17136	#NAME?	0	0	0	0	2773500	0	0	3395500	0	0	3077600	0	0	4621300	0	0	6711800	0	0	4225300	0
A1D4R5;Q4WK70;B0XN02	86;198;198	A1D4R5;Q4WK70	1	1;2	S	SYAEPES(1)S(1)EDEDQPLSK	S(-109.38)Y(-115.87)AEPES(109.38)S(112.76)EDEDQPLS(-162.51)K	7	2	0.19127	252070000	1738900	250330000	0	11184000	6574300	12744000	16294000	3448500	8363000	2176200	3626700	11699075	4403600	2.65671	#NAME?	1.40964	#NAME?	0	11184000	0	0	6574300	0	1738900	11005000	0	0	16294000	0	0	3448500	0	0	8363000	0	0	2176200	0
B0XY40;Q4WXI4;A0A0J5PUN4	152;152;152	B0XY40	1	1;2;3	S	KAVESTSDNS(0.383)T(0.616)PPS(1)PDGR	KAVES(-63.3)T(-50.08)S(-31.04)DNS(-2.06)T(2.06)PPS(74.63)PDGR	14	2	0.09757	105500000	19714000	85788000	0	10620000	6083200	6321800	5545700	19173000	18386000	9757100	12246000	7142675	14890525	0.479679	#NAME?	-1.05986	#NAME?	3332800	7287500	0	1665500	4417800	0	1537800	4784100	0	2115700	3430100	0	3100400	16072000	0	3515100	14871000	0	2122100	7635000	0
Q4WEQ3;B0Y2Y8;A1CZT6;A0A0J5SNV1	48;48;48;48	Q4WEQ3	1	2	S	ADS(1)PVS(1)DR	ADS(74.96)PVS(74.96)DR	3	2	-0.4247	6038100	0	6038100	0	1279400	1154700	1129600	0	0	0	0	0	890925	0	#DIV/0!	#NAME?	#DIV/0!	#NAME?	0	1279400	0	0	1154700	0	0	1129600	0	0	0	0	0	0	0	0	0	0	0	0	0
Q4WEQ3;B0Y2Y8;A1CZT6;A0A0J5SNV1	51;51;51;51	Q4WEQ3	1	2	S	ADS(1)PVS(1)DR	ADS(74.96)PVS(74.96)DR	6	2	-0.4247	6038100	0	6038100	0	1279400	1154700	1129600	0	0	0	0	0	890925	0	#DIV/0!	#NAME?	#DIV/0!	#NAME?	0	1279400	0	0	1154700	0	0	1129600	0	0	0	0	0	0	0	0	0	0	0	0	0
A0A0J5SDI1;Q4WQ26;B0Y6W4	39;39;39	A0A0J5SDI1	1	1	S	TLSAEEDGVS(1)VK	T(-120.81)LS(-86.17)AEEDGVS(86.17)VK	10	2	-0.95928	3451600	3451600	0	0	1175300	1052700	0	1223600	0	0	0	0	862900	0	#DIV/0!	#NAME?	#DIV/0!	#NAME?	1175300	0	0	1052700	0	0	0	0	0	1223600	0	0	0	0	0	0	0	0	0	0	0
Q4X1D8;B0XS68;A0A0J5PYP9	630;630;631	Q4X1D8	1	1;2	S	TETSADLGEES(1)DDELS(1)VR	T(-200.5)ET(-191.51)S(-166.58)ADLGEES(166.58)DDELS(218.24)VR	11	2	-0.1675	649900000	477160000	172740000	0	111260000	74379000	72914000	70280000	49709000	56804000	39084000	57122000	82208250	50679750	1.62211	#NAME?	0.697874	#NAME?	82818000	28444000	0	52271000	22108000	0	49340000	23574000	0	47340000	22940000	0	35057000	14652000	0	42500000	14304000	0	29908000	9175900	0
Q4WJ64;A0A0J5PKU2;B0XPS9;A1D3R8;Q4WRU6;B0XN52;A0A0J5PJ22	319;319;319;322;658;658;658	Q4WJ64	1	1;2	S	KAS(1)PQIKS(1)R	KAS(123.95)PQIKS(123.95)R	3	2	-0.074452	70610000	63523000	7087100	0	13627000	7185300	16019000	4246900	2374600	2874000	2355600	0	10269550	1901050	5.40204	#NAME?	2.4335	#NAME?	9573300	4053300	0	7185300	0	0	12985000	3033700	0	4246900	0	0	2374600	0	0	2874000	0	0	2355600	0	0
Q4WTF8;B0XQ67;A1D3D0;A0A0J5PZV5	126;126;126;129	Q4WTF8	1	1	T	DGDFTLSDAGSEGQPQT(1)PR	DGDFT(-123.98)LS(-117.48)DAGS(-76.91)EGQPQT(76.91)PR	17	2	-0.73266	16027000	16027000	0	0	0	1358100	1238800	1478100	0	0	0	0	1018750	0	#DIV/0!	#NAME?	#DIV/0!	#NAME?	0	0	0	1358100	0	0	1238800	0	0	1478100	0	0	0	0	0	0	0	0	0	0	0
Q4WY51;A0A0J5PU71;B0XXA4;A1D6P3	365;365;365;365	Q4WY51	1	2	S	SQET(1)PVS(1)AK	S(-75.96)QET(75.96)PVS(97.99)AK	7	2	0.048219	5405100	0	5405100	0	1225800	1145000	1369400	0	0	0	0	0	935050	0	#DIV/0!	#NAME?	#DIV/0!	#NAME?	0	1225800	0	0	1145000	0	0	1369400	0	0	0	0	0	0	0	0	0	0	0	0	0
Q4WTT3;B0Y3B0;A1CZG8;A0A0J5PRV4;A1C9U0	245;245;245;245;245	Q4WTT3	1	1	S	ESIVES(1)FY	ES(-70.87)IVES(65.51)FY(-65.51)	6	1	0.29025	5396200	5396200	0	0	0	1608600	1927300	1860300	0	0	0	0	1349050	0	#DIV/0!	#NAME?	#DIV/0!	#NAME?	0	0	0	1608600	0	0	1927300	0	0	1860300	0	0	0	0	0	0	0	0	0	0	0
Q4WQL1;B0Y4S3;A0A0J5Q4S6	835;835;835	Q4WQL1	1	1	S	DMENLDS(1)PR	DMENLDS(72.33)PR	7	2	0.24823	2189900	2189900	0	0	0	657620	801660	730640	0	0	0	0	547480	0	#DIV/0!	#NAME?	#DIV/0!	#NAME?	0	0	0	657620	0	0	801660	0	0	730640	0	0	0	0	0	0	0	0	0	0	0
Q4WYS2;B0Y089;A0A0J5PTN7;A1D618	317;416;416;416	Q4WYS2	1	1	S	S(1)AEQGLDEK	S(86.91)AEQGLDEK	1	2	0.58805	5448800	5448800	0	0	2056400	1714400	1678000	0	0	0	0	0	1362200	0	#DIV/0!	#NAME?	#DIV/0!	#NAME?	2056400	0	0	1714400	0	0	1678000	0	0	0	0	0	0	0	0	0	0	0	0	0	0
Q4WRM3;B0XNJ2;A1D1H8;A0A0J5PH00	72;72;72;72	Q4WRM3	1	1	S	DADGDEDMKS(1)PR	DADGDEDMKS(70.56)PR	10	2	-0.042475	13817000	13817000	0	0	2083000	1642300	2043900	1499600	1192900	0	1371000	0	1817200	640975	2.83506	#NAME?	1.50338	#NAME?	2083000	0	0	1642300	0	0	2043900	0	0	1499600	0	0	1192900	0	0	0	0	0	1371000	0	0
A0A0J5Q2C3;Q4WN71;B0Y7C7	90;90;90	A0A0J5Q2C3	1	2	S	S(1)LNS(1)EDLEAVLK	S(151.11)LNS(151.11)EDLEAVLK	4	2	0.20384	39605000	0	39605000	0	0	0	3599100	4099600	6809000	7651500	3364900	8124200	1924675	6487400	0.296679	#NAME?	-1.75303	#NAME?	0	0	0	0	0	0	0	3599100	0	0	4099600	0	0	6809000	0	0	7651500	0	0	3364900	0
Q4WRZ0;B0XMT9;A0A0J5Q0N2	724;724;724	Q4WRZ0	1	2	S	LS(0.006)DS(0.994)NAS(1)LAADGSTLVEK	LS(-22.15)DS(22.15)NAS(94.44)LAADGS(-94.44)T(-123.52)LVEK	7	2	-0.19193	53333000	0	53333000	0	8827700	8483000	9339100	6790800	7723400	4891400	2887100	4390900	8360150	4973200	1.68104	#NAME?	0.749354	#NAME?	0	8827700	0	0	8483000	0	0	9339100	0	0	6790800	0	0	7723400	0	0	4891400	0	0	2887100	0
Q4WJT7;B0XNR2;A0A0J5SJF3	283;283;283	Q4WJT7	1	2	S	AAVES(1)S(1)VEEEEVDTNIEHIR	AAVES(76)S(71.86)VEEEEVDT(-71.86)NIEHIR	5	3	0.25298	7030200	0	7030200	0	0	0	0	0	0	2689300	2058000	2282900	0	1757550	0	#NAME?	#NUM!	#NAME?	0	0	0	0	0	0	0	0	0	0	0	0	0	0	0	0	2689300	0	0	2058000	0
Q4WJT7;B0XNR2;A0A0J5SJF3	284;284;284	Q4WJT7	1	2	S	AAVES(1)S(1)VEEEEVDTNIEHIR	AAVES(76)S(71.86)VEEEEVDT(-71.86)NIEHIR	6	3	0.25298	7030200	0	7030200	0	0	0	0	0	0	2689300	2058000	2282900	0	1757550	0	#NAME?	#NUM!	#NAME?	0	0	0	0	0	0	0	0	0	0	0	0	0	0	0	0	2689300	0	0	2058000	0
Q4WI22;B0XUE3;A0A0J5PMP5;A1CZ33	233;233;233;149	Q4WI22	1	1	T	GHET(1)DEEEENQPTEEQVR	GHET(100.71)DEEEENQPT(-100.71)EEQVR	4	2	0.65698	10696000	10696000	0	0	1452400	992470	1140900	1838900	0	1224800	0	0	1.35617e+06	306200	4.42903	#NAME?	2.14699	#NAME?	1452400	0	0	992470	0	0	1140900	0	0	1838900	0	0	0	0	0	1224800	0	0	0	0	0
B0XXX4;A4D9E4;A0A0J5PUH5;A1D740	20;20;20;20	B0XXX4	1	2;3	S	LQFS(1)DDDS(1)DDLWNSPSK	LQFS(217.07)DDDS(155.57)DDLWNS(-155.57)PS(-188.19)K	8	2	0.34271	52478000	0	52478000	0	5553300	5450200	5000300	4168500	10045000	9069500	5483800	7707200	5043075	8076375	0.624423	#NAME?	-0.679404	#NAME?	0	5553300	0	0	5450200	0	0	5000300	0	0	4168500	0	0	10045000	0	0	9069500	0	0	5483800	0
Q4W9S8;B0YEH1;A0A0J5PR49	198;198;198	Q4W9S8	1	1	S	KDKEDFMES(1)DDEEAIPVIAAPR	KDKEDFMES(73.69)DDEEAIPVIAAPR	9	3	1.257	2777600000	2777600000	0	0	86778000	45045000	47334000	75430000	45121000	31677000	18279000	14329000	63646750	27351500	2.32699	#NAME?	1.21847	#NAME?	86778000	0	0	45045000	0	0	47334000	0	0	75430000	0	0	45121000	0	0	31677000	0	0	18279000	0	0
A1DNY2;A0A0J5Q3S1;Q4WLR6;B0Y8U4	320;320;324;324	A1DNY2	1	1	S	GKS(1)PEEDDALAAELR	GKS(90.56)PEEDDALAAELR	3	2	0.17341	3890000	3890000	0	0	1536600	1195500	0	1158000	0	0	0	0	972525	0	#DIV/0!	#NAME?	#DIV/0!	#NAME?	1536600	0	0	1195500	0	0	0	0	0	1158000	0	0	0	0	0	0	0	0	0	0	0
Q4WAR8;B0YC40;A0A0J5PJT9	619;619;601	Q4WAR8	1	1;2	T	T(0.441)S(0.558)PQS(0.001)QNAAPPT(1)PQQANKPAPK	T(-1.02)S(1.02)PQS(-27.77)QNAAPPT(91.71)PQQANKPAPK	12	3	-0.08636	245320000	5367000	238350000	1598400	35735000	24192000	40282000	39034000	25679000	26724000	14485000	14564000	34810750	20363000	1.70951	#NAME?	0.773583	#NAME?	0	35735000	0	2799300	21392000	0	2567700	36116000	1598400	0	39034000	0	0	25679000	0	0	26724000	0	0	14485000	0
Q4X1C6;B0XS79;A1DGX0;A0A0J5PYP0;A1C695	15;15;15;15;15	Q4X1C6	1	1	S	ENVS(1)LGPLAGDGK	ENVS(179.55)LGPLAGDGK	4	2	-0.036097	39220000	39220000	0	0	7131000	5416900	5074500	4739500	4023000	4490200	2095300	3042800	5590475	3412825	1.63808	#NAME?	0.712004	#NAME?	7131000	0	0	5416900	0	0	5074500	0	0	4739500	0	0	4023000	0	0	4490200	0	0	2095300	0	0
A0A0J5SWM6;Q4X268;B0XW46	83;83;83	A0A0J5SWM6	1	2	S	QEQAIAS(1)S(1)PMGER	QEQAIAS(107.34)S(107.34)PMGER	7	2	-0.23028	3457900	0	3457900	0	0	0	0	0	0	1206400	937540	1313900	0	864460	0	#NAME?	#NUM!	#NAME?	0	0	0	0	0	0	0	0	0	0	0	0	0	0	0	0	1206400	0	0	937540	0
A0A0J5SWM6;Q4X268;B0XW46	84;84;84	A0A0J5SWM6	1	2	S	QEQAIAS(1)S(1)PMGER	QEQAIAS(107.34)S(107.34)PMGER	8	2	-0.23028	3457900	0	3457900	0	0	0	0	0	0	1206400	937540	1313900	0	864460	0	#NAME?	#NUM!	#NAME?	0	0	0	0	0	0	0	0	0	0	0	0	0	0	0	0	1206400	0	0	937540	0
Q4WP18;B0Y5W4;A1CXK2;A0A0J5PGW6;Q5B4R8;A0A1U8QSY1;A1CH83	37;37;37;37;40;40;37	Q4WP18	1	1	S	ANS(1)AIMQFQK	ANS(218.02)AIMQFQK	3	2	0.79442	1638700000	1638700000	0	0	37719000	17772000	27673000	30383000	22530000	13510000	7128200	7232200	28386750	12600100	2.2529	#NAME?	1.17178	#NAME?	37719000	0	0	17772000	0	0	27673000	0	0	30383000	0	0	22530000	0	0	13510000	0	0	7128200	0	0
Q4W9S8;B0YEH1;A0A0J5PR49;A1D9P1	66;66;66;66	Q4W9S8	1	1;2	S	FLKDVAS(1)DS(1)EEEEEEEK	FLKDVAS(182)DS(182)EEEEEEEK	7	2	0.57461	2650400000	2456800	2648000000	0	990430	777170	0	689250	0	0	0	0	614212	0	#DIV/0!	#NAME?	#DIV/0!	#NAME?	990430	0	0	777170	0	0	0	0	0	689250	0	0	0	0	0	0	0	0	0	0	0
A1D4R5;Q4WK70;B0XN02	87;199;199	A1D4R5;Q4WK70	1	1;2	S	SYAEPES(1)S(1)EDEDQPLSK	S(-108.48)Y(-125.53)AEPES(108.48)S(117)EDEDQPLS(-164.03)K	8	2	0.16618	252380000	2054700	250330000	0	11184000	7192400	11005000	17731000	3448500	8363000	2176200	3626700	11778100	4403600	2.67465	#NAME?	1.41935	#NAME?	0	11184000	0	618190	6574300	0	0	11005000	0	1436500	16294000	0	0	3448500	0	0	8363000	0	0	2176200	0
A0A0J5PYK3;B0XTC4;A4D9A1;A1DHN4	302;302;302;302	A0A0J5PYK3	1	1;2	S	DGGSGEVAS(1)PFGS(1)LKR	DGGS(-56.88)GEVAS(74.33)PFGS(56.88)LKR	9	2	0.73724	37907000	24421000	13486000	0	7786300	6216500	7133200	4316600	2200700	2101500	2500100	5652300	6363150	3113650	2.04363	#NAME?	1.03113	#NAME?	4689600	3096700	0	3461900	2754600	0	4211000	2922200	0	4316600	0	0	2200700	0	0	0	2101500	0	2500100	0	0
Q8TFY0;A0A0J5Q4C3;Q4WSG1;B0XR75	190;194;198;198	Q8TFY0	1	1	S	FPGYDIES(1)EELDAETLR	FPGY(-111.73)DIES(94.34)EELDAET(-94.34)LR	8	2	-0.54929	13518000	13518000	0	0	2212500	3109200	1712200	3423600	2165600	0	0	895200	2614375	765200	3.41659	#NAME?	1.77256	#NAME?	2212500	0	0	3109200	0	0	1712200	0	0	3423600	0	0	2165600	0	0	0	0	0	0	0	0
Q4WQ49;B0Y6Y8;A0A0J5PEM9	20;20;20	Q4WQ49	1	2	S	IVEMS(1)S(1)DEEDARPPTGFR	IVEMS(102.42)S(93.72)DEEDARPPT(-93.72)GFR	5	2	-0.1299	26385000	0	26385000	0	4179100	0	0	0	7452600	5051900	2761500	5109100	1044775	5093775	0.205108	#NAME?	-2.28554	#NAME?	0	4179100	0	0	0	0	0	0	0	0	0	0	0	7452600	0	0	5051900	0	0	2761500	0
Q4WQ49;B0Y6Y8;A0A0J5PEM9	21;21;21	Q4WQ49	1	2	S	IVEMS(1)S(1)DEEDARPPTGFR	IVEMS(102.42)S(93.72)DEEDARPPT(-93.72)GFR	6	2	-0.1299	26385000	0	26385000	0	4179100	0	0	0	7452600	5051900	2761500	5109100	1044775	5093775	0.205108	#NAME?	-2.28554	#NAME?	0	4179100	0	0	0	0	0	0	0	0	0	0	0	7452600	0	0	5051900	0	0	2761500	0
Q4X100;B0XSJ9;A0A0J5PYG5;A1DH82;Q5AZU0;A0A1U8QJ19	16;16;16;16;16;16	Q4X100	1	1;3	S	LPS(1)PPPFTEVQIGPK	LPS(67.89)PPPFT(-67.89)EVQIGPK	3	2	-0.6303	9069400	7798500	0	1270900	1270900	2483000	2270900	1413300	0	1631200	0	0	1859525	407800	4.55989	#NAME?	2.189	#NAME?	0	0	1270900	2483000	0	0	2270900	0	0	1413300	0	0	0	0	0	1631200	0	0	0	0	0
Q4WRZ0;B0XMT9;A0A0J5Q0N2	182;182;182	Q4WRZ0	1	1	S	RGS(1)LGDAPGFDR	RGS(144.73)LGDAPGFDR	3	2	-0.35034	208680000	208680000	0	0	5528700	4532900	4464800	2886100	2997000	3163500	1148600	1783200	4353125	2273075	1.91508	#NAME?	0.937406	#NAME?	5528700	0	0	4532900	0	0	4464800	0	0	2886100	0	0	2997000	0	0	3163500	0	0	1148600	0	0
Q4WM46;B0Y8G3;A0A0J5T043;Q8NJL3	1073;1073;1100;922	Q4WM46	1	1	S	ELGGSTQSADAEANS(1)A	ELGGS(-168.53)T(-168.94)QS(-151.38)ADAEANS(151.38)A	15	2	-0.34859	5736500	5736500	0	0	2231800	1437000	2067800	0	0	0	0	0	1434150	0	#DIV/0!	#NAME?	#DIV/0!	#NAME?	2231800	0	0	1437000	0	0	2067800	0	0	0	0	0	0	0	0	0	0	0	0	0	0
Q4WLF9;B0XM60;A0A0J5Q419;A1DP88	221;221;289;305	Q4WLF9	1	1	S	KEPS(1)AEAIVK	KEPS(71.81)AEAIVK	4	2	0.21028	6078100	6078100	0	0	0	0	0	0	2149700	2420300	1508100	0	0	1519525	0	#NAME?	#NUM!	#NAME?	0	0	0	0	0	0	0	0	0	0	0	0	2149700	0	0	2420300	0	0	1508100	0	0
Q4W9U9;B0YEJ2;A0A0J5PN39	81;81;81	Q4W9U9	1	1	S	KTEDDDDDEIS(1)EPEDPVMLSR	KT(-153.87)EDDDDDEIS(151.27)EPEDPVMLS(-151.27)R	11	2	-0.25113	2772700000	2772700000	0	0	68963000	35777000	44946000	66973000	34840000	27280000	18138000	34482000	54164750	28685000	1.88826	#NAME?	0.917058	#NAME?	68963000	0	0	35777000	0	0	44946000	0	0	66973000	0	0	34840000	0	0	27280000	0	0	18138000	0	0
A0A0J5PUU9;Q4WEK9;B0Y2T3	621;621;621	A0A0J5PUU9	1	1;2	S	ALEDDDLS(1)DAR	ALEDDDLS(91.31)DAR	8	2	-0.13265	14967000	3766900	11200000	0	1830200	1891700	0	0	2261700	3323500	1988500	3671500	930475	2811300	0.330977	#NAME?	-1.5952	#NAME?	0	1830200	0	0	1891700	0	0	0	0	0	0	0	0	2261700	0	1436200	1887300	0	732970	1255600	0
A1D2T3;A0A0J5STG0;Q4WSW3;B0XQR1;Q6MYZ1;A1CPY9	548;549;550;550;552;488	A1D2T3	1	1	S	QEIGPDGS(1)IR	QEIGPDGS(80.75)IR	8	2	-1.6917	2977600	2977600	0	0	0	0	0	0	1151600	1110300	0	715690	0	744398	0	#NAME?	#NUM!	#NAME?	0	0	0	0	0	0	0	0	0	0	0	0	1151600	0	0	1110300	0	0	0	0	0
Q4WHC1;B0XVW1;A0A0J5PMS0	111;111;111	Q4WHC1	1	1;3	S	DLS(1)DVADADLFFLDSGTAPVVT(0.062)ELS(0.671)ET(0.663)S(0.604)K	DLS(84.33)DVADADLFFLDS(-57.09)GT(-54.19)APVVT(-11.17)ELS(0.76)ET(0.76)S(-0.76)K	3	3	-0.10532	13805000	2912100	0	10893000	0	4325400	3641000	5838900	0	0	0	0	3451325	0	#DIV/0!	#NAME?	#DIV/0!	#NAME?	0	0	0	0	0	4325400	0	0	3641000	2912100	0	2926900	0	0	0	0	0	0	0	0	0
A0A0J5Q2J7;Q4X1W3;B0XWE1	836;845;845	A0A0J5Q2J7	1	1;2	S	APVAPEPGS(1)PAS(1)PTAAGPR	APVAPEPGS(74.53)PAS(33.6)PT(-33.6)AAGPR	9	2	0.12427	32830000	9561100	23269000	0	4377100	3753300	7754500	8005600	4477300	1844700	1094200	1523100	5972625	2234825	2.67252	#NAME?	1.4182	#NAME?	0	4377100	0	0	3753300	0	4458300	3296100	0	3258100	4747400	0	0	4477300	0	1844700	0	0	0	1094200	0
Q4WK03;B0XND2;A0A0J5PNU3;A1D4K4	753;753;753;751	Q4WK03	1	1	S	EDAAETATEENKS(1)	EDAAET(-146.44)AT(-120.93)EENKS(120.93)	13	2	-0.043391	11132000	11132000	0	0	2521500	1470800	2326300	1131300	1013100	0	1206900	443520	1862475	665880	2.79701	#NAME?	1.48389	#NAME?	2521500	0	0	1470800	0	0	2326300	0	0	1131300	0	0	1013100	0	0	0	0	0	1206900	0	0
A0A0J5PGH7;Q4WPV6;B0Y6P6;A1CWQ8	281;281;281;281	A0A0J5PGH7	1	1;2	S	MRDEGLVSENDGAS(1)VAS(1)GR	MRDEGLVS(-57.34)ENDGAS(57.34)VAS(74.67)GR	17	3	1.3048	10818000	201550	10616000	0	0	0	0	0	0	829980	611560	493250	0	483698	0	#NAME?	#NUM!	#NAME?	0	0	0	0	0	0	0	0	0	0	0	0	0	0	0	0	829980	0	201550	410000	0
Q4WUL2;B0Y436;A0A0J5PS79	97;97;104	Q4WUL2	1	1	S	EAHHTYENSLDLES(1)GDEDGPVVVR	EAHHT(-128.91)Y(-134.93)ENS(-119.25)LDLES(119.25)GDEDGPVVVR	14	3	0.037067	13746000	13746000	0	0	0	0	0	0	4515600	4138700	0	2586200	0	2810125	0	#NAME?	#NUM!	#NAME?	0	0	0	0	0	0	0	0	0	0	0	0	4515600	0	0	4138700	0	0	0	0	0
A0A0J5PEM1;Q4WQ38;B0Y6X6	486;511;511	A0A0J5PEM1	1	1	S	GEAVELRPHTDPQWEDEVAVS(1)D	GEAVELRPHT(-158.61)DPQWEDEVAVS(158.61)D	21	3	-0.25397	249240000	249240000	0	0	20765000	29251000	20132000	25630000	20453000	15786000	7727900	14656000	23944500	14655725	1.6338	#NAME?	0.70823	#NAME?	20765000	0	0	29251000	0	0	20132000	0	0	25630000	0	0	20453000	0	0	15786000	0	0	7727900	0	0
B0XRD6;A0A0J5PPH1;Q4WKQ0;A1D589	262;262;262;262	B0XRD6	1	2;3	S	RMES(1)QELGES(1)PS(1)PER	RMES(133.38)QELGES(133.38)PS(133.38)PER	10	2	0.018332	6182200	0	6182200	0	1228900	716200	1264600	1862200	0	1110300	0	0	1267975	277575	4.56804	#NAME?	2.19158	#NAME?	0	1228900	0	0	716200	0	0	1264600	0	0	1862200	0	0	0	0	0	1110300	0	0	0	0
B0XRD6;A0A0J5PPH1;Q4WKQ0;A1D589	264;264;264;264	B0XRD6	1	2;3	S	RMES(1)QELGES(1)PS(1)PER	RMES(133.38)QELGES(133.38)PS(133.38)PER	12	2	0.018332	6182200	0	6182200	0	1228900	716200	1264600	1862200	0	1110300	0	0	1267975	277575	4.56804	#NAME?	2.19158	#NAME?	0	1228900	0	0	716200	0	0	1264600	0	0	1862200	0	0	0	0	0	1110300	0	0	0	0
Q4WYB5;B0XWX2;A0A0J5PTW7;A1D6H7	155;155;155;122	Q4WYB5	1	2	T	GLVASLDDDNAS(0.971)T(0.029)IT(1)AR	GLVAS(-126.54)LDDDNAS(15.27)T(-15.27)IT(86.59)AR	15	2	-0.13341	12189000	0	12189000	0	0	3348600	4375400	3790900	0	0	674420	0	2878725	168605	17.0738	#NAME?	4.09371	#NAME?	0	0	0	0	3348600	0	0	4375400	0	0	3790900	0	0	0	0	0	0	0	0	674420	0
A0A0J5PX54	2	A0A0J5PX54	1	1	S	S(1)EEAQPIALEAFAEAIR	S(72.93)EEAQPIALEAFAEAIR	1	2	0.063022	7530100	7530100	0	0	1006000	2235800	2013500	995470	0	1279400	0	0	1.56269e+06	319850	4.8857	#NAME?	2.28857	#NAME?	1006000	0	0	2235800	0	0	2013500	0	0	995470	0	0	0	0	0	1279400	0	0	0	0	0
Q4WRD0;B0XNY5;A0A0J5PJU6	9;9;9	Q4WRD0	1	1	S	MESADVVES(1)PR	MES(-115.92)ADVVES(115.92)PR	9	2	-0.42738	44711000	44711000	0	0	6651600	5355700	6319500	4931600	5394300	3658100	1300200	2591800	5814600	3236100	1.79679	#NAME?	0.845424	#NAME?	6651600	0	0	5355700	0	0	6319500	0	0	4931600	0	0	5394300	0	0	3658100	0	0	1300200	0	0
B0XVE3;A0A0J5SKR3;Q4WHM0	822;822;822	B0XVE3	1	2	S	TTIAS(1)LT(1)PK	T(-79.18)T(-72.67)IAS(72.67)LT(75.91)PK	5	2	0.001214	6829800	0	6829800	0	0	0	0	1245700	1550500	2051000	959760	1022800	311425	1396015	0.223081	#NAME?	-2.16436	#NAME?	0	0	0	0	0	0	0	0	0	0	1245700	0	0	1550500	0	0	2051000	0	0	959760	0
B0XVE3;A0A0J5SKR3;Q4WHM0	824;824;824	B0XVE3	1	2	T	TTIAS(1)LT(1)PK	T(-79.18)T(-72.67)IAS(72.67)LT(75.91)PK	7	2	0.001214	6829800	0	6829800	0	0	0	0	1245700	1550500	2051000	959760	1022800	311425	1396015	0.223081	#NAME?	-2.16436	#NAME?	0	0	0	0	0	0	0	0	0	0	1245700	0	0	1550500	0	0	2051000	0	0	959760	0
A4DA62;B0YEN0	244;252	A4DA62	1	1;2;3;4;5	S	LEEEQNHS(1)S(1)S(1)S(1)S(1)DHER	LEEEQNHS(48.11)S(48.11)S(48.11)S(48.11)S(48.11)DHER	12	2	0.10138	42335000	42335000	0	0	8179700	6563000	0	9557100	1268000	0	0	0	6074950	317000	19.1639	#NAME?	4.26032	#NAME?	8179700	0	0	6563000	0	0	0	0	0	9557100	0	0	1268000	0	0	0	0	0	0	0	0
Q4WHL5;B0XVE8;A0A0J5SKR7	39;39;39	Q4WHL5	1	1	S	DADS(1)DAEDVDLDAILAQYAEEQAK	DADS(171.64)DAEDVDLDAILAQY(-171.64)AEEQAK	4	3	0.48082	184990000	184990000	0	0	3151000	7279600	7235800	9354000	4542800	3198800	750060	2100600	6755100	2648065	2.55096	#NAME?	1.35104	#NAME?	3151000	0	0	7279600	0	0	7235800	0	0	9354000	0	0	4542800	0	0	3198800	0	0	750060	0	0
A0A0J5Q024;Q4WTM6;B0XPZ7	22;22;22	A0A0J5Q024	1	1	S	SKLENQS(1)PPR	S(-105.09)KLENQS(105.09)PPR	7	2	-0.3881	20342000	20342000	0	0	4333200	2748800	2889100	3444500	0	3246300	1091900	0	3353900	1084550	3.09243	#NAME?	1.62874	#NAME?	4333200	0	0	2748800	0	0	2889100	0	0	3444500	0	0	0	0	0	3246300	0	0	1091900	0	0
Q4WTK0;B0XQ25;A0A0J5PWT7;A1CQK6	10;10;10;10	Q4WTK0	1	1;2	S	VDS(1)AIAGLSISPK	VDS(102.08)AIAGLS(-102.08)IS(-151.06)PK	3	2	0.05569	159130000	123430000	35702000	0	7079900	15182000	11483000	11485000	34026000	34477000	17404000	16206000	11307475	25528250	0.44294	#NAME?	-1.17482	#NAME?	5600200	1479700	0	15182000	0	0	9811300	1671300	0	9631400	1853300	0	25937000	8089600	0	28190000	6287400	0	13801000	3602800	0
A1D4N0;A0A0J5PNW7;Q4WK33;B0XNA5	265;260;326;326	A1D4N0	1	2	S	RLS(1)VEGAHAES(1)DAEDEQVQK	RLS(112.82)VEGAHAES(112.82)DAEDEQVQK	3	3	-0.6871	26659000	0	26659000	0	5081000	3804600	5259800	4021400	0	3785800	1725600	2980300	4541700	2122925	2.13936	#NAME?	1.09718	#NAME?	0	5081000	0	0	3804600	0	0	5259800	0	0	4021400	0	0	0	0	0	3785800	0	0	1725600	0
A1D4N0;A0A0J5PNW7;Q4WK33;B0XNA5	273;268;334;334	A1D4N0	1	2	S	RLS(1)VEGAHAES(1)DAEDEQVQK	RLS(112.82)VEGAHAES(112.82)DAEDEQVQK	11	3	-0.6871	26659000	0	26659000	0	5081000	3804600	5259800	4021400	0	3785800	1725600	2980300	4541700	2122925	2.13936	#NAME?	1.09718	#NAME?	0	5081000	0	0	3804600	0	0	5259800	0	0	4021400	0	0	0	0	0	3785800	0	0	1725600	0
A0A0J5Q1M2;Q4WVW6;B0Y250;A1DDH5;Q5AXS2;C8V2Y7;A1CBU1	574;598;598;574;388;537;583	A0A0J5Q1M2;A1CBU1	1	1	S	NDS(1)GPLAFDGR	NDS(108.58)GPLAFDGR	3	2	-0.13151	2436500	2436500	0	0	0	615650	1095800	724960	0	0	0	0	609102	0	#DIV/0!	#NAME?	#DIV/0!	#NAME?	0	0	0	615650	0	0	1095800	0	0	724960	0	0	0	0	0	0	0	0	0	0	0
Q4WG55;B0YC92;A0A0J5PL26;A1DC48	508;508;508;553	Q4WG55	1	2;3;4	S	S(1)GS(1)GKS(1)S(1)EGDEDEDIPLGILAAHGFPNR	S(58.35)GS(58.35)GKS(58.35)S(58.35)EGDEDEDIPLGILAAHGFPNR	1	3	0.6168	27057000	0	1791000	25266000	0	1769100	1129200	1329600	10653000	3757100	3238900	5180300	1056975	5707325	0.185196	#NAME?	-2.43287	#NAME?	0	0	0	0	0	1769100	0	0	1129200	0	0	1329600	0	1791000	8862100	0	0	3757100	0	0	3238900
A1CUE3;A1DP24;A0A0J5Q734;Q4WLM1;B0XM21	1004;1077;1059;1077;1077	A1CUE3;A1DP24	1	1	S	WGQEIGDNADEDYDLS(1)DG	WGQEIGDNADEDY(-70.78)DLS(70.78)DG	16	2	1.0381	4162600	4162600	0	0	1371700	0	1834500	956520	0	0	0	0	1040680	0	#DIV/0!	#NAME?	#DIV/0!	#NAME?	1371700	0	0	0	0	0	1834500	0	0	956520	0	0	0	0	0	0	0	0	0	0	0
Q4WY51;A0A0J5PU71;B0XXA4;A1D6P3	362;362;362;362	Q4WY51	1	2	T	SQET(1)PVS(1)AK	S(-75.96)QET(75.96)PVS(97.99)AK	4	2	0.048219	6425900	1020800	5405100	0	1225800	2165800	1369400	0	0	0	0	0	1190250	0	#DIV/0!	#NAME?	#DIV/0!	#NAME?	0	1225800	0	1020800	1145000	0	0	1369400	0	0	0	0	0	0	0	0	0	0	0	0	0
Q4X0W1;B0XSN3;A0A0J5PYE6	246;246;248	Q4X0W1	1	1	S	ELSTTPMDVDQAPKEES(1)QG	ELS(-72.26)T(-72.73)T(-68.21)PMDVDQAPKEES(68.21)QG	17	2	0.2963	7232300	7232300	0	0	0	0	0	0	3032100	0	1519900	2680300	0	1808075	0	#NAME?	#NUM!	#NAME?	0	0	0	0	0	0	0	0	0	0	0	0	3032100	0	0	0	0	0	1519900	0	0
Q4WJR4;B0XNT4;A0A0J5SJE1	79;79;79	Q4WJR4	1	1	S	KVS(1)PVPEQTAK	KVS(151.06)PVPEQT(-151.06)AK	3	2	-0.66698	110040000	110040000	0	0	33959000	15464000	18529000	10786000	621640	12361000	3899800	2089100	19684500	4742885	4.15032	#NAME?	2.05322	#NAME?	33959000	0	0	15464000	0	0	18529000	0	0	10786000	0	0	621640	0	0	12361000	0	0	3899800	0	0
Q4WTD6;B0XQ89;A1D3A8;A0A0J5PX03	246;246;266;266	Q4WTD6	1	1	S	HAS(1)LPAK	HAS(81.95)LPAK	3	2	-0.53987	64948000	64948000	0	0	12192000	8702200	13970000	5429100	0	8550900	1916600	1573500	10073325	3010250	3.34634	#NAME?	1.74258	#NAME?	12192000	0	0	8702200	0	0	13970000	0	0	5429100	0	0	0	0	0	8550900	0	0	1916600	0	0
Q4WK03;B0XND2;A0A0J5PNU3;A1D4K4	748;748;748;746	Q4WK03	1	1	T	EDAAETAT(1)EENKS	EDAAET(-65.19)AT(65.19)EENKS(-78)	8	2	-0.11105	16131000	16131000	0	0	1328100	2611300	2235000	1746100	1061100	1648000	0	0	1980125	677275	2.92366	#NAME?	1.54778	#NAME?	1328100	0	0	2611300	0	0	2235000	0	0	1746100	0	0	1061100	0	0	1648000	0	0	0	0	0
Q4WY03;B0XXL9;A0A0J5PUB7	34;34;34	Q4WY03	1	1	S	DTSALEDS(1)EDKEVVQK	DT(-70.35)S(-70.35)ALEDS(70.35)EDKEVVQK	8	2	0.191	30125000	30125000	0	0	5969500	4308100	2867600	7214600	2634000	3122100	1471900	2537500	5089950	2441375	2.08487	#NAME?	1.05996	#NAME?	5969500	0	0	4308100	0	0	2867600	0	0	7214600	0	0	2634000	0	0	3122100	0	0	1471900	0	0
Q4WIC6;B0XTX3;A0A0J5Q043	4;4;4	Q4WIC6	1	1	S	GDS(1)NGVAAEAPER	GDS(101.3)NGVAAEAPER	3	2	-0.41078	6522800	6522800	0	0	2022400	1019800	1333100	0	0	0	0	0	1093825	0	#DIV/0!	#NAME?	#DIV/0!	#NAME?	2022400	0	0	1019800	0	0	1333100	0	0	0	0	0	0	0	0	0	0	0	0	0	0
A0A0J5PWS2;Q4WTI5;B0XQ40;A1D3F7;A1CQJ1	368;369;369;369;369	A0A0J5PWS2	1	1	T	GEIYT(1)DDEEDYDR	GEIY(-97.67)T(97.67)DDEEDY(-147.74)DR	5	2	1.0226	51471000	51471000	0	0	3948500	3343200	3537300	2990400	4355000	7291500	4130500	6122500	3454850	5474875	0.631037	#NAME?	-0.664203	#NAME?	3948500	0	0	3343200	0	0	3537300	0	0	2990400	0	0	4355000	0	0	7291500	0	0	4130500	0	0
Q4WBM8;B0YA82;A0A0J5PK62	555;555;555	Q4WBM8	1	1;2;3;4	T	S(1)PT(1)PPT(1)PPPVR	S(131.35)PT(131.35)PPT(131.35)PPPVR	3	2	0.24796	450520000	30123000	193070000	227330000	48999000	55309000	78259000	44686000	41688000	37717000	26453000	37149000	56813250	35751750	1.5891	#NAME?	0.668214	#NAME?	4391000	16492000	28116000	2551200	13793000	38965000	3872800	14472000	59914000	3624100	19076000	21985000	4039000	16988000	20660000	3579900	15310000	18827000	2301100	9539000	14613000
A1DAZ2	555	A1DAZ2	1	1;2;3	T	S(1)PT(1)PPT(1)PPPVR	S(131.35)PT(131.35)PPT(131.35)PPPVR	3	2	0.24796	448210000	30123000	193070000	225020000	48999000	55309000	78259000	44686000	41688000	37717000	26453000	37149000	56813250	35751750	1.5891	#NAME?	0.668214	#NAME?	4391000	16492000	28116000	2551200	13793000	38965000	3872800	14472000	59914000	3624100	19076000	21985000	4039000	16988000	20660000	3579900	15310000	18827000	2301100	9539000	14613000
A0A0J5PZA7;Q6MYY8;E9R3C5;B0XQR4	2356;1929;1929;1937	A0A0J5PZA7	1	1	S	LADLAAS(1)PR	LADLAAS(117.89)PR	7	2	0.09235	7147000	7147000	0	0	3133100	1431900	0	2582000	0	0	0	0	1786750	0	#DIV/0!	#NAME?	#DIV/0!	#NAME?	3133100	0	0	1431900	0	0	0	0	0	2582000	0	0	0	0	0	0	0	0	0	0	0
Q4WTV9;B0Y3D4;A0A0J5SP89;A1CZE3	157;157;157;157	Q4WTV9	1	2	S	MRPLAEEDEES(1)S(1)EEEEVK	MRPLAEEDEES(178.07)S(178.07)EEEEVK	11	2	0.15124	404570000	0	404570000	0	14374000	7222800	7489300	8612200	6295700	5596100	3279900	3848000	9424575	4754925	1.98207	#NAME?	0.987005	#NAME?	0	14374000	0	0	7222800	0	0	7489300	0	0	8612200	0	0	6295700	0	0	5596100	0	0	3279900	0
Q4WTV9;B0Y3D4;A0A0J5SP89;A1CZE3	158;158;158;158	Q4WTV9	1	2	S	MRPLAEEDEES(1)S(1)EEEEVK	MRPLAEEDEES(178.07)S(178.07)EEEEVK	12	2	0.15124	404570000	0	404570000	0	14374000	7222800	7489300	8612200	6295700	5596100	3279900	3848000	9424575	4754925	1.98207	#NAME?	0.987005	#NAME?	0	14374000	0	0	7222800	0	0	7489300	0	0	8612200	0	0	6295700	0	0	5596100	0	0	3279900	0
Q4X1M0;B0XRZ3;A0A0J5PZH4;A1DGN8	948;948;922;947	Q4X1M0	1	2;3	T	ETVGESDTSRPQS(1)ART(1)PMGAR	ET(-85.22)VGES(-58.27)DT(-44.53)S(-43.46)RPQS(43.46)ART(106.6)PMGAR	16	3	-0.73774	1356700000	0	820930000	535770000	45100000	17149000	24582000	31740000	14454000	18120000	9480300	13051000	29642750	13776325	2.15172	#NAME?	1.10549	#NAME?	0	32654000	12446000	0	13414000	3735100	0	16792000	7789800	0	27230000	4509900	0	7176700	7277500	0	9947300	8172200	0	5140600	4339700
Q4WTC0;B0XQA6;A0A0J5Q147	92;92;92	Q4WTC0	1	1	S	EPAS(1)AGAQAQSTEAQQPK	EPAS(107.62)AGAQAQS(-107.62)T(-112.59)EAQQPK	4	2	-0.12983	19622000	19622000	0	0	3775300	3362400	3149600	2322500	0	3049700	1327800	1089300	3152450	1366700	2.30661	#NAME?	1.20578	#NAME?	3775300	0	0	3362400	0	0	3149600	0	0	2322500	0	0	0	0	0	3049700	0	0	1327800	0	0
A0A0J5ST27;Q4WWC3;B0XZA1	113;113;113	A0A0J5ST27	1	1;2	S	GDNT(1)S(1)EDEIVFTGR	GDNT(177.34)S(170.24)EDEIVFT(-170.24)GR	5	2	0.25691	39533000	16597000	22936000	0	2156500	2274700	1878700	6301500	7442800	8205200	3990900	7282300	3152850	6730300	0.468456	#NAME?	-1.09401	#NAME?	2156500	0	0	0	2274700	0	0	1878700	0	3728900	2572600	0	2897700	4545100	0	3474300	4730900	0	1390400	2600500	0
A1D8H1	99	A1D8H1	1	1;2	S	GDNT(1)S(1)EDEIVFTGR	GDNT(177.34)S(170.24)EDEIVFT(-170.24)GR	5	2	0.25691	39533000	16597000	22936000	0	2156500	2274700	1878700	6301500	7442800	8205200	3990900	7282300	3152850	6730300	0.468456	#NAME?	-1.09401	#NAME?	2156500	0	0	0	2274700	0	0	1878700	0	3728900	2572600	0	2897700	4545100	0	3474300	4730900	0	1390400	2600500	0
Q4WPX3;B0Y6R3;A0A0J5PEJ0;A1CWP1	1615;1615;1617;1618	Q4WPX3	1	1	S	ALTQILNDEQS(1)VAGEDR	ALT(-165.16)QILNDEQS(165.16)VAGEDR	11	2	-0.1635	33184000	33184000	0	0	6439700	6147400	4669600	3744900	4805200	2354500	2731300	2291700	5250400	3045675	1.72389	#NAME?	0.785665	#NAME?	6439700	0	0	6147400	0	0	4669600	0	0	3744900	0	0	4805200	0	0	2354500	0	0	2731300	0	0
Q4WHN5;A0A0J5PN52;B0XV63;A1DFP8;A1CEJ8	744;777;744;777;776	Q4WHN5	1	2	S	S(1)VS(1)LGAEER	S(66.66)VS(66.66)LGAEER	1	2	-0.21611	3629800	0	3629800	0	0	0	0	0	1344400	1596300	0	689020	0	907430	0	#NAME?	#NUM!	#NAME?	0	0	0	0	0	0	0	0	0	0	0	0	0	1344400	0	0	1596300	0	0	0	0
Q4WHN5;A0A0J5PN52;B0XV63;A1DFP8;A1CEJ8	746;779;746;779;778	Q4WHN5	1	2	S	S(1)VS(1)LGAEER	S(66.66)VS(66.66)LGAEER	3	2	-0.21611	3629800	0	3629800	0	0	0	0	0	1344400	1596300	0	689020	0	907430	0	#NAME?	#NUM!	#NAME?	0	0	0	0	0	0	0	0	0	0	0	0	0	1344400	0	0	1596300	0	0	0	0
Q4WG48;B0YC86;A0A0J5PHY7	244;244;244	Q4WG48	1	2	S	AAS(1)VAS(1)MEQPAR	AAS(79.8)VAS(79.8)MEQPAR	3	2	0.73562	3050400	0	3050400	0	0	583190	1105500	1361700	0	0	0	0	762598	0	#DIV/0!	#NAME?	#DIV/0!	#NAME?	0	0	0	0	583190	0	0	1105500	0	0	1361700	0	0	0	0	0	0	0	0	0	0
Q4WG48;B0YC86;A0A0J5PHY7	247;247;247	Q4WG48	1	2	S	AAS(1)VAS(1)MEQPAR	AAS(79.8)VAS(79.8)MEQPAR	6	2	0.73562	3050400	0	3050400	0	0	583190	1105500	1361700	0	0	0	0	762598	0	#DIV/0!	#NAME?	#DIV/0!	#NAME?	0	0	0	0	583190	0	0	1105500	0	0	1361700	0	0	0	0	0	0	0	0	0	0
A0A0J5Q5M2;A1DMH7;Q4WN34;B0Y7G5	12;12;18;18	A0A0J5Q5M2	1	1	S	TAS(1)DLGPR	T(-65.65)AS(65.65)DLGPR	3	2	-0.15159	570590000	570590000	0	0	86444000	63456000	103730000	29703000	28521000	45699000	21016000	0	70833250	23809000	2.97506	#NAME?	1.57292	#NAME?	86444000	0	0	63456000	0	0	103730000	0	0	29703000	0	0	28521000	0	0	45699000	0	0	21016000	0	0
A0A0J5Q0H3	50	A0A0J5Q0H3	1	2	S	ADDVS(1)DEES(1)DIGR	ADDVS(150.05)DEES(150.05)DIGR	5	2	0.26747	5542700	0	5542700	0	0	1384000	1748800	1928100	0	0	481800	0	1265225	120450	10.5042	#NAME?	3.39289	#NAME?	0	0	0	0	1384000	0	0	1748800	0	0	1928100	0	0	0	0	0	0	0	0	481800	0
A0A0J5Q0H3	54	A0A0J5Q0H3	1	2	S	ADDVS(1)DEES(1)DIGR	ADDVS(150.05)DEES(150.05)DIGR	9	2	0.26747	5542700	0	5542700	0	0	1384000	1748800	1928100	0	0	481800	0	1265225	120450	10.5042	#NAME?	3.39289	#NAME?	0	0	0	0	1384000	0	0	1748800	0	0	1928100	0	0	0	0	0	0	0	0	481800	0
A0A0J5Q008;Q4WIG7;B0XTL3	439;439;439	A0A0J5Q008	1	1	S	QLEDS(1)DDDLEVVTDPAK	QLEDS(112.65)DDDLEVVT(-112.65)DPAK	5	2	0.56841	2931000	2931000	0	0	0	0	0	0	0	1361400	590080	979570	0	732762	0	#NAME?	#NUM!	#NAME?	0	0	0	0	0	0	0	0	0	0	0	0	0	0	0	1361400	0	0	590080	0	0
Q4WWH6;B0XZ48;A0A0J5SSY2;A1D8B9	147;147;147;147	Q4WWH6	1	1;2	S	QASQGIDDIFNS(1)DEDEEAAGDYGR	QAS(-99.31)QGIDDIFNS(99.31)DEDEEAAGDY(-110.23)GR	12	3	0.33858	149600000	149600000	0	0	10059000	7470800	5522000	8707200	19876000	12410000	10122000	12727000	7939750	13783750	0.576022	#NAME?	-0.795803	#NAME?	10059000	0	0	7470800	0	0	5522000	0	0	8707200	0	0	19876000	0	0	12410000	0	0	10122000	0	0
Q4WUQ1;B0Y478;A1DER0;A0A0J5PVB7	423;423;423;423	Q4WUQ1	1	1;2	S	MAATSLAPAASSTEQSEVQS(1)ENENEK	MAAT(-147.5)S(-142.8)LAPAAS(-90.48)S(-92.26)T(-92.26)EQS(-76.19)EVQS(76.19)ENENEK	20	3	0.16891	118610000	117840000	774550	0	6745000	4179400	3421200	2641000	2179900	2428000	1576200	1611900	4246650	1949000	2.17889	#NAME?	1.12359	#NAME?	6745000	0	0	3404800	774550	0	3421200	0	0	2641000	0	0	2179900	0	0	2428000	0	0	1576200	0	0
Q4WIK3;B0XTH7;A0A0J5Q386	598;598;598	Q4WIK3	1	2	S	GS(1)LELLS(1)EENFDDEFDEAEFAR	GS(77.66)LELLS(77.66)EENFDDEFDEAEFAR	2	2	0.032776	21810000	0	21810000	0	0	0	0	0	9741500	3956200	8112700	0	0	5452600	0	#NAME?	#NUM!	#NAME?	0	0	0	0	0	0	0	0	0	0	0	0	0	9741500	0	0	3956200	0	0	8112700	0
Q4WIK3;B0XTH7;A0A0J5Q386	603;603;603	Q4WIK3	1	2	S	GS(1)LELLS(1)EENFDDEFDEAEFAR	GS(77.66)LELLS(77.66)EENFDDEFDEAEFAR	7	2	0.032776	21810000	0	21810000	0	0	0	0	0	9741500	3956200	8112700	0	0	5452600	0	#NAME?	#NUM!	#NAME?	0	0	0	0	0	0	0	0	0	0	0	0	0	9741500	0	0	3956200	0	0	8112700	0
Q6MY38;A0A0J5Q3U1;Q4WS01;B0XMS8	882;882;936;936	Q6MY38	1	1	S	LNPNMS(1)FDDILK	LNPNMS(69.26)FDDILK	6	2	-0.42618	7216500	7216500	0	0	1261400	2962000	2993200	0	0	0	0	0	1804150	0	#DIV/0!	#NAME?	#DIV/0!	#NAME?	1261400	0	0	2962000	0	0	2993200	0	0	0	0	0	0	0	0	0	0	0	0	0	0
A0A0J5PN88;Q4WCI4;B0YA32	364;364;364	A0A0J5PN88	1	1;2	S	PAS(1)PLAK	PAS(105.1)PLAK	3	2	0.45393	347710000	26334000	321370000	0	107540000	45520000	66398000	26475000	0	37147000	15105000	0	61483250	13063000	4.70667	#NAME?	2.23471	#NAME?	12430000	95113000	0	0	45520000	0	6722700	59676000	0	0	26475000	0	0	0	0	4919800	32227000	0	1680000	13425000	0
B0XYB8;A0A0J5PV25;Q4WXA0;A1D7H4;Q5B8X5;A0A1U8QWJ3;A1CJZ4	874;800;874;800;794;794;802	B0XYB8	1	1	S	DDIVNS(1)PY	DDIVNS(91)PY(-91)	6	1	-0.45959	11438000	11438000	0	0	5201400	0	3415800	2205400	0	0	0	0	2705650	0	#DIV/0!	#NAME?	#DIV/0!	#NAME?	5201400	0	0	0	0	0	3415800	0	0	2205400	0	0	0	0	0	0	0	0	0	0	0
A0A0J5PUX9;B0XYE1;Q4WX77;A1D7J8	895;875;875;874	A0A0J5PUX9	1	2	T	DAEYDALS(1)RVDT(1)NER	DAEY(-58.99)DALS(58.99)RVDT(104.48)NER	12	2	1.1144	17810000	0	17810000	0	0	4709800	6494400	4933300	0	1672200	0	0	4034375	418050	9.65046	#NAME?	3.2706	#NAME?	0	0	0	0	4709800	0	0	6494400	0	0	4933300	0	0	0	0	0	1672200	0	0	0	0
B0XPN2;A0A0J5PPB4;Q4WJB1;A1D3W5	356;356;358;370	B0XPN2	1	2;3	S	S(1)PADS(1)IGS(1)NVNFSFGR	S(114.95)PADS(91.42)IGS(54.38)NVNFS(-54.38)FGR	1	2	-0.21162	4736600	0	788740	3947800	0	0	0	0	0	2301800	980200	1454600	0	1184150	0	#NAME?	#NUM!	#NAME?	0	0	0	0	0	0	0	0	0	0	0	0	0	0	0	0	788740	1513100	0	0	980200
B0XPN2;A0A0J5PPB4;Q4WJB1;A1D3W5	360;360;362;374	B0XPN2	1	2;3	S	S(1)PADS(1)IGS(1)NVNFSFGR	S(114.95)PADS(91.42)IGS(54.38)NVNFS(-54.38)FGR	5	2	-0.21162	4736600	0	788740	3947800	0	0	0	0	0	2301800	980200	1454600	0	1184150	0	#NAME?	#NUM!	#NAME?	0	0	0	0	0	0	0	0	0	0	0	0	0	0	0	0	788740	1513100	0	0	980200
Q4WVA4;B0Y0Y5;A0A0J5PWY4;A1DE50;A1CB92	170;170;173;170;169	Q4WVA4	1	1	T	ALLDPTEIPQT(1)PK	ALLDPT(-72.84)EIPQT(72.84)PK	11	2	0.043775	41780000	41780000	0	0	7920400	4704900	6531900	5474800	4717000	4855700	4015000	3560100	6158000	4286950	1.43645	#NAME?	0.52251	#NAME?	7920400	0	0	4704900	0	0	6531900	0	0	5474800	0	0	4717000	0	0	4855700	0	0	4015000	0	0
Q4WIG8;B0XTL2;A0A0J5Q3C5;A1CYN9	246;246;246;246	Q4WIG8	1	1	S	DAEGES(1)EVEWDNR	DAEGES(77.08)EVEWDNR	6	2	-0.012765	10100000	10100000	0	0	0	0	0	0	4312000	2117300	0	2224200	0	2163375	0	#NAME?	#NUM!	#NAME?	0	0	0	0	0	0	0	0	0	0	0	0	4312000	0	0	2117300	0	0	0	0	0
Q4WIA6;B0XTZ4;A0A0J5PLW2;A1CYV4;A1CF81	1404;1404;1404;1404;1409	Q4WIA6	1	1;2	S	ADS(1)AVS(1)QDDPFPDNR	ADS(97.58)AVS(97.58)QDDPFPDNR	6	2	0.64007	22123000	7702800	14420000	0	1948000	731580	0	1303000	1546700	2587400	2390000	2059800	995645	2145975	0.463959	#NAME?	-1.10793	#NAME?	1120700	827300	0	731580	0	0	0	0	0	1303000	0	0	0	1546700	0	2587400	0	0	901830	1488100	0
Q4WBM8;B0YA82;A0A0J5PK62	558;558;558	Q4WBM8	1	2;3	T	S(1)PT(1)PPT(1)PPPVR	S(131.35)PT(131.35)PPT(131.35)PPPVR	6	2	0.24796	500490000	0	275470000	225020000	44608000	52758000	77762000	41061000	37649000	34137000	24152000	34790000	54047250	32682000	1.65373	#NAME?	0.725725	#NAME?	0	16492000	28116000	0	13793000	38965000	0	17848000	59914000	0	19076000	21985000	0	16988000	20660000	0	15310000	18827000	0	9539000	14613000
A1DAZ2	558	A1DAZ2	1	2;3	T	S(1)PT(1)PPT(1)PPPVR	S(131.35)PT(131.35)PPT(131.35)PPPVR	6	2	0.24796	500490000	0	275470000	225020000	44608000	52758000	77762000	41061000	37649000	34137000	24152000	34790000	54047250	32682000	1.65373	#NAME?	0.725725	#NAME?	0	16492000	28116000	0	13793000	38965000	0	17848000	59914000	0	19076000	21985000	0	16988000	20660000	0	15310000	18827000	0	9539000	14613000
Q4WBM8;B0YA82;A0A0J5PK62	553;553;553	Q4WBM8	1	1;2;3;4	S	S(1)PT(1)PPT(1)PPPVR	S(131.35)PT(131.35)PPT(131.35)PPPVR	1	2	0.24796	381130000	15226000	138580000	227330000	49282000	52758000	81425000	33223000	23587000	33509000	24735000	33746000	54172000	28894250	1.87484	#NAME?	0.906765	#NAME?	4709700	16456000	28116000	0	13793000	38965000	3662800	17848000	59914000	0	11238000	21985000	2926400	0	20660000	0	14682000	18827000	2025500	8096000	14613000
A1DAZ2	553	A1DAZ2	1	1;2;3	S	S(1)PT(1)PPT(1)PPPVR	S(131.35)PT(131.35)PPT(131.35)PPPVR	1	2	0.24796	378820000	15226000	138580000	225020000	49282000	52758000	81425000	33223000	23587000	33509000	24735000	33746000	54172000	28894250	1.87484	#NAME?	0.906765	#NAME?	4709700	16456000	28116000	0	13793000	38965000	3662800	17848000	59914000	0	11238000	21985000	2926400	0	20660000	0	14682000	18827000	2025500	8096000	14613000
Q4WU07;B0Y3I5;A0A0J5SPC5	409;409;409	Q4WU07	1	2	S	APVNSGGPLVAYGS(1)DDDS(1)D	APVNS(-282.54)GGPLVAY(-83.71)GS(83.71)DDDS(144.78)D	14	2	0.28847	94911000	0	94911000	0	0	9618900	10245000	8143300	24264000	19213000	9269900	14157000	7001800	16725975	0.418618	#NAME?	-1.25629	#NAME?	0	0	0	0	9618900	0	0	10245000	0	0	8143300	0	0	24264000	0	0	19213000	0	0	9269900	0
Q4WU07;B0Y3I5;A0A0J5SPC5	413;413;413	Q4WU07	1	2	S	APVNSGGPLVAYGS(1)DDDS(1)D	APVNS(-241.48)GGPLVAY(-66.08)GS(66.08)DDDS(152.34)D	18	2	0.17037	94911000	0	94911000	0	0	9618900	10245000	8143300	24264000	19213000	9269900	14157000	7001800	16725975	0.418618	#NAME?	-1.25629	#NAME?	0	0	0	0	9618900	0	0	10245000	0	0	8143300	0	0	24264000	0	0	19213000	0	0	9269900	0
A0A0J5PU42;Q4WEP1;B0Y2X6	88;91;91	A0A0J5PU42	1	1	S	GHDEQIS(1)PR	GHDEQIS(105.46)PR	7	2	-0.085216	45417000	45417000	0	0	10888000	6352000	5202900	5055800	0	5996600	1846400	1477900	6874675	2330225	2.95022	#NAME?	1.56082	#NAME?	10888000	0	0	6352000	0	0	5202900	0	0	5055800	0	0	0	0	0	5996600	0	0	1846400	0	0
Q4WYK9;B0XWG2;A0A0J5PXN8	465;465;465	Q4WYK9	1	1;2	S	LIEEVS(1)DEEMADADS(1)NEEPK	LIEEVS(130.95)DEEMADADS(130.95)NEEPK	6	3	0.19132	434880000	386880000	47997000	0	8776000	5512800	5050800	6531200	4927600	4913600	2604100	3779000	6467700	4056075	1.59457	#NAME?	0.673168	#NAME?	5100000	3676000	0	1979500	3533400	0	2311200	2739600	0	2533800	3997300	0	1861800	3065900	0	1743300	3170300	0	1027000	1577100	0
Q6MYV0;Q4WSR9;B0XQV5;A0A0J5PZ66;A1D2N6	169;178;178;185;61	Q6MYV0	1	2	S	PIVVEEGS(1)EDS(1)DEPIR	PIVVEEGS(139.29)EDS(139.29)DEPIR	8	2	-0.064032	12148000	0	12148000	0	1571400	0	1586900	0	2790100	2856400	1151600	2191400	789575	2247375	0.351332	#NAME?	-1.50909	#NAME?	0	1571400	0	0	0	0	0	1586900	0	0	0	0	0	2790100	0	0	2856400	0	0	1151600	0
Q6MYV0;Q4WSR9;B0XQV5;A0A0J5PZ66;A1D2N6	172;181;181;188;64	Q6MYV0	1	2	S	PIVVEEGS(1)EDS(1)DEPIR	PIVVEEGS(139.29)EDS(139.29)DEPIR	11	2	-0.064032	12148000	0	12148000	0	1571400	0	1586900	0	2790100	2856400	1151600	2191400	789575	2247375	0.351332	#NAME?	-1.50909	#NAME?	0	1571400	0	0	0	0	0	1586900	0	0	0	0	0	2790100	0	0	2856400	0	0	1151600	0
A0A0J5Q5F5;Q8TFX4;E9QVR0;B0XR81	630;633;633;633	A0A0J5Q5F5	1	1	S	RES(1)GDFEPPNAK	RES(168.85)GDFEPPNAK	3	2	-0.11992	56783000	56783000	0	0	12546000	8758900	5720500	8856100	6197000	6603700	3859500	4241100	8970375	5225325	1.71671	#NAME?	0.779648	#NAME?	12546000	0	0	8758900	0	0	5720500	0	0	8856100	0	0	6197000	0	0	6603700	0	0	3859500	0	0
Q4WQC2;B0Y4J1;A1CWA7;A0A0J5SDP8	600;600;600;600	Q4WQC2	1	1;2	S	S(1)VEPQEES(1)DEDNATGAK	S(185.84)VEPQEES(108.18)DEDNAT(-108.18)GAK	8	2	0.056589	55406000	18494000	36912000	0	9506100	6127600	8647700	9521700	1403300	8619400	3874000	3283100	8450775	4294950	1.96761	#NAME?	0.976442	#NAME?	3367800	6138300	0	1726400	4401200	0	2908200	5739500	0	2866100	6655600	0	1403300	0	0	1468700	7150700	0	966120	2907900	0
Q4X1G9;B0XS39;A1DGT2;A0A0J5Q3K8	973;973;973;973	Q4X1G9	1	1;2	S	FGSFADDDDDELDEES(1)LLETPLDK	FGS(-149.05)FADDDDDELDEES(70.75)LLET(-70.75)PLDK	16	2	0.1838	119680000	119680000	0	0	8020700	17529000	14408000	27832000	8394300	5774100	8530300	4114200	16947425	6703225	2.52825	#NAME?	1.33814	#NAME?	8020700	0	0	17529000	0	0	14408000	0	0	27832000	0	0	8394300	0	0	5774100	0	0	8530300	0	0
Q4WWH6;B0XZ48;A0A0J5SSY2;A1D8B9	180;180;180;180	Q4WWH6	1	1	T	DFIEEDVFT(1)DDELER	DFIEEDVFT(293.77)DDELER	9	2	-0.082614	132990000	132990000	0	0	7284900	15896000	9782300	6990400	37311000	16000000	24654000	15071000	9988400	23259000	0.429442	#NAME?	-1.21946	#NAME?	7284900	0	0	15896000	0	0	9782300	0	0	6990400	0	0	37311000	0	0	16000000	0	0	24654000	0	0
Q4WV54;B0Y0T3;A0A0J5PSY8	410;410;410	Q4WV54	1	1	S	S(1)PAPQPSTNDADQEGFQR	S(84.9)PAPQPS(-84.9)T(-93.65)NDADQEGFQR	1	2	-0.082369	45421000	45421000	0	0	6726700	5549100	6910700	6893300	4805600	5361000	2878200	5954900	6519950	4749925	1.37264	#NAME?	0.456956	#NAME?	6726700	0	0	5549100	0	0	6910700	0	0	6893300	0	0	4805600	0	0	5361000	0	0	2878200	0	0
Q4WM37;B0Y8H2;A1DNI1;A0A0J5T051;A1CU16	1885;1885;1885;1858;1885	Q4WM37	1	1;2	S	IVPAS(1)PS(1)VK	IVPAS(59.37)PS(59.37)VK	5	2	0.058832	292440000	146490000	145950000	0	58029000	10403000	50072000	59261000	37301000	0	0	0	44441250	9325250	4.76569	#NAME?	2.25269	#NAME?	40417000	17612000	0	0	10403000	0	31131000	18941000	0	37637000	21624000	0	37301000	0	0	0	0	0	0	0	0
Q4WRV1;B0XN47;A0A0J5PJ26;A1D1R7;A1CNV7;C8VQ30;Q5BF40	585;585;585;585;594;589;632	Q4WRV1	1	1	S	AGS(1)PAPFRPQR	AGS(86.46)PAPFRPQR	3	2	-0.14231	604500000	604500000	0	0	3116900	2988900	3648600	996250	0	2015000	1079100	899260	2.68766e+06	998340	2.69213	#NAME?	1.42875	#NAME?	3116900	0	0	2988900	0	0	3648600	0	0	996250	0	0	0	0	0	2015000	0	0	1079100	0	0
Q4X1D2;B0XS74;A0A0J5Q251;Q5B0H6	39;39;39;39	Q4X1D2	1	1	S	EQVNFDDGMS(1)ELDR	EQVNFDDGMS(75.97)ELDR	10	2	0.17924	1250500000	1250500000	0	0	45309000	22429000	30307000	19847000	21545000	15671000	11786000	8675700	29473000	14419425	2.04398	#NAME?	1.03138	#NAME?	45309000	0	0	22429000	0	0	30307000	0	0	19847000	0	0	21545000	0	0	15671000	0	0	11786000	0	0
Q4WMH1;B0Y837;A0A0J5Q352	416;416;504	Q4WMH1	1	1;2;3	S	PATPQPSAGATPQPSAAS(1)PDK	PAT(-267.36)PQPS(-204.53)AGAT(-114.47)PQPS(-88.5)AAS(88.5)PDK	18	2	0.37233	250900000	170720000	55391000	24786000	34571000	24611000	41617000	34716000	27136000	28652000	16352000	20723000	33878750	23215750	1.4593	#NAME?	0.545277	#NAME?	23442000	6329000	4800400	17115000	7495700	0	19857000	10993000	10766000	25796000	8919700	0	17916000	0	9219400	20189000	8462900	0	9459900	6892000	0
A0A0J5PGW0;Q4WRF7;B0XNV6	947;198;198	A0A0J5PGW0	1	1;2	S	AS(1)PQVGPQS(1)PR	AS(51.07)PQVGPQS(51.07)PR	2	2	-0.02861	38676000	24485000	14191000	0	4413700	2434000	7820200	6423400	2490400	3848100	1405200	0	5272825	1935925	2.72367	#NAME?	1.44555	#NAME?	4413700	0	0	2434000	0	0	3857200	3963000	0	2415800	4007600	0	2490400	0	0	3848100	0	0	1405200	0	0
Q4WEL9;B0Y2U3;A0A0J5PUW0;A1CZX0	345;345;345;372	Q4WEL9	1	1;2;3	S	RAS(1)S(1)VNS(1)LPHNR	RAS(180.06)S(180.06)VNS(180.06)LPHNR	4	2	0.27262	198810000	13957000	50899000	133950000	45649000	12566000	44622000	30853000	8135600	24235000	14279000	5329000	33422500	12994650	2.57202	#NAME?	1.3629	#NAME?	5003500	12424000	28221000	4043600	8522300	0	3533300	7443900	33645000	0	1235400	29617000	0	8135600	0	0	0	24235000	1376500	0	12902000
Q4WHE5;B0XVT7;A0A0J5PNC4	85;85;85	Q4WHE5	1	1;2;3	S	S(1)VDS(0.998)S(0.002)PDPYSR	S(64.95)VDS(26.37)S(-26.37)PDPY(-75.74)S(-91.8)R	1	2	0.29933	14652000	6353900	8298200	0	2626200	2185100	2608400	2169200	0	2748500	627230	470240	2397225	961492	2.49323	#NAME?	1.31802	#NAME?	1206400	1419800	0	1129400	1055600	0	1117800	1490600	0	1186300	982950	0	0	0	0	1243700	1504800	0	0	627230	0
Q4WKK9;B0XRH5	2;2	Q4WKK9	1	1	S	S(1)FFIENPNVGNSDHLEDSR	S(78.38)FFIENPNVGNS(-78.38)DHLEDS(-99.68)R	1	2	0.29503	18184000	18184000	0	0	5221900	5724600	0	4843900	2393800	0	0	0	3947600	598450	6.59637	#NAME?	2.72167	#NAME?	5221900	0	0	5724600	0	0	0	0	0	4843900	0	0	2393800	0	0	0	0	0	0	0	0
B0XUA4;A1CYZ5;A0A0J5SK99	249;189;249	B0XUA4	1	1	S	RRES(1)LDEEQNLTGEGMEGER	RRES(155.93)LDEEQNLT(-155.93)GEGMEGER	4	3	-0.22505	16846000	16846000	0	0	1847900	1079100	0	0	4437800	3095000	1687500	1379700	731750	2650000	0.276132	#NAME?	-1.85657	#NAME?	1847900	0	0	1079100	0	0	0	0	0	0	0	0	4437800	0	0	3095000	0	0	1687500	0	0
A0A0J5PDL6;Q4WNN3;B0Y5I0;A1CXY4	83;115;115;83	A0A0J5PDL6	1	1;2	S	AADFLS(1)DDES(1)EPEVVASEPK	AADFLS(184.35)DDES(125.03)EPEVVAS(-125.03)EPK	6	2	-0.05878	413230000	6079200	407150000	0	84047000	55172000	61868000	64886000	0	60712000	28371000	44881000	66493250	33491000	1.98541	#NAME?	0.989434	#NAME?	2176900	81870000	0	0	55172000	0	1841400	60026000	0	0	64886000	0	0	0	0	2060900	58651000	0	0	28371000	0
Q4WEY6;B0XZB9;A0A0J5ST44	106;106;106	Q4WEY6	1	1	S	FEDDEALS(1)DDEEKFR	FEDDEALS(76.36)DDEEKFR	8	2	1.0279	71273000	71273000	0	0	6845500	6395000	5859500	7034800	7732600	11755000	11100000	6882000	6533700	9367400	0.697493	#NAME?	-0.519748	#NAME?	6845500	0	0	6395000	0	0	5859500	0	0	7034800	0	0	7732600	0	0	11755000	0	0	11100000	0	0
A0A0J5PDL6;Q4WNN3;B0Y5I0;A1CXY4	87;119;119;87	A0A0J5PDL6	1	1;2	S	AADFLS(1)DDES(1)EPEVVASEPK	AADFLS(251.94)DDES(169.76)EPEVVAS(-169.76)EPK	10	2	0.11982	409900000	2751400	407150000	0	81870000	55172000	60026000	64886000	0	58651000	29306000	46698000	65488500	33663750	1.94537	#NAME?	0.960046	#NAME?	0	81870000	0	0	55172000	0	0	60026000	0	0	64886000	0	0	0	0	0	58651000	0	934660	28371000	0
Q4WAR8;B0YC40	484;484	Q4WAR8	1	1	S	MPQTGLPGS(1)PNAADAMGQNR	MPQT(-65.07)GLPGS(65.07)PNAADAMGQNR	9	2	-0.21291	53871000	53871000	0	0	2873900	3086200	2350700	2965600	2339000	2716900	1637000	1287900	2819100	1995200	1.41294	#NAME?	0.498701	#NAME?	2873900	0	0	3086200	0	0	2350700	0	0	2965600	0	0	2339000	0	0	2716900	0	0	1637000	0	0
Q4WBM5;B0YA85;A0A0J5PM84;A1DAZ0	715;715;829;851	Q4WBM5	1	1	S	FVLS(1)DDDIEDV	FVLS(101.33)DDDIEDV	4	2	-0.031462	4460000	4460000	0	0	0	0	0	723270	1745100	696870	478510	816290	180818	934192	0.193555	#NAME?	-2.36919	#NAME?	0	0	0	0	0	0	0	0	0	723270	0	0	1745100	0	0	696870	0	0	478510	0	0
Q4X1H0;B0XS38;A0A0J5Q288	246;246;246	Q4X1H0	1	1	S	DEDVMS(1)DVEGGVK	DEDVMS(97.27)DVEGGVK	6	2	-0.4343	41856000	41856000	0	0	2966300	0	3737200	3423700	13195000	9501700	4078800	4490500	2531800	7816500	0.323905	#NAME?	-1.62636	#NAME?	2966300	0	0	0	0	0	3737200	0	0	3423700	0	0	13195000	0	0	9501700	0	0	4078800	0	0
A0A0J5SZA2;Q4WN20;B0Y7I2;A1DMJ4	30;30;30;30	A0A0J5SZA2	1	1;2	S	RAS(1)LS(1)DDEAVPGSDTNETTGLLLER	RAS(107.31)LS(94.44)DDEAVPGS(-94.44)DT(-100.66)NET(-119.07)T(-128.18)GLLLER	3	3	0.022047	861380000	38050000	823330000	0	64685000	52732000	46610000	67436000	127780000	119480000	62838000	73905000	57865750	96000750	0.602764	#NAME?	-0.730336	#NAME?	6118100	58567000	0	3167000	49565000	0	4111000	42499000	0	7287100	60149000	0	5033000	122750000	0	4307000	115170000	0	3763100	59075000	0
A0A0J5SZA2;Q4WN20;B0Y7I2;A1DMJ4	32;32;32;32	A0A0J5SZA2	1	1;2	S	RAS(1)LS(1)DDEAVPGSDTNETTGLLLER	RAS(107.31)LS(94.44)DDEAVPGS(-94.44)DT(-100.66)NET(-119.07)T(-128.18)GLLLER	5	3	0.022047	867840000	44508000	823330000	0	64685000	52732000	46610000	67436000	127780000	119480000	62838000	73905000	57865750	96000750	0.602764	#NAME?	-0.730336	#NAME?	6118100	58567000	0	3167000	49565000	0	4111000	42499000	0	7287100	60149000	0	5033000	122750000	0	4307000	115170000	0	3763100	59075000	0
A0A0J5PUF3;Q4WXT6;B0XXT7	956;1060;1060	A0A0J5PUF3	1	1	S	LEDAAS(1)DKEIQGPAQDAADGGK	LEDAAS(91.59)DKEIQGPAQDAADGGK	6	3	0.49948	6200500	6200500	0	0	2619100	1560700	0	824420	0	0	0	0	1251055	0	#DIV/0!	#NAME?	#DIV/0!	#NAME?	2619100	0	0	1560700	0	0	0	0	0	824420	0	0	0	0	0	0	0	0	0	0	0
A1DLJ6;A0A0J5PFW8;Q4WD57;B0YD90;Q5AYH9;C8V1D8	1105;1105;1110;1110;1104;1113	A1DLJ6	1	1	T	GTPKPPDT(1)DDEAE	GT(-71.82)PKPPDT(71.82)DDEAE	8	2	-0.5037	267110000	267110000	0	0	32763000	25827000	32138000	35111000	28265000	28211000	12390000	15922000	31459750	21197000	1.48416	#NAME?	0.569647	#NAME?	32763000	0	0	25827000	0	0	32138000	0	0	35111000	0	0	28265000	0	0	28211000	0	0	12390000	0	0
Q4WKB9;B0XMV1;A0A0J5PQ84	15;15;15	Q4WKB9	1	2	T	VPT(1)PPPGT(0.003)S(0.067)Y(0.038)S(0.892)PQPSVSR	VPT(80.4)PPPGT(-24.08)S(-11.23)Y(-13.74)S(11.23)PQPS(-77.71)VS(-99.14)R	3	2	-0.0085647	29591000	0	28925000	665650	5247800	3575800	3616700	6250400	3967000	3447000	1716100	1770100	4672675	2725050	1.71471	#NAME?	0.777966	#NAME?	0	5247800	0	0	3575800	0	0	3616700	0	0	5584800	665650	0	3967000	0	0	3447000	0	0	1716100	0
A0A0J5PZW1;Q4WTG3;B0XQ62;A1D3D5	85;87;87;85	A0A0J5PZW1	1	1	S	EAS(1)FDDAR	EAS(73.26)FDDAR	3	2	-0.87064	69654000	69654000	0	0	13497000	6846200	10437000	4441700	3005200	6854800	3124600	2236800	8805475	3805350	2.31397	#NAME?	1.21037	#NAME?	13497000	0	0	6846200	0	0	10437000	0	0	4441700	0	0	3005200	0	0	6854800	0	0	3124600	0	0
A1C625	34	A1C625	1	1	S	QDPS(1)EKK	QDPS(91.87)EKK	4	2	-1.1071	31304000	31304000	0	0	1759900	4126400	3088900	545600	0	1268900	776100	0	2380200	511250	4.65565	#NAME?	2.21898	#NAME?	1759900	0	0	4126400	0	0	3088900	0	0	545600	0	0	0	0	0	1268900	0	0	776100	0	0
Q4WCC0;B0Y9W8;A0A0J5PJU3	237;237;261	Q4WCC0	1	2	S	ELIEEAEAIS(1)DEDDS(1)DLEEK	ELIEEAEAIS(276.88)DEDDS(276.88)DLEEK	10	2	0.32288	106520000	0	106520000	0	17009000	12004000	15668000	18369000	14497000	11585000	6163300	11226000	15762500	10867825	1.45038	#NAME?	0.536433	#NAME?	0	17009000	0	0	12004000	0	0	15668000	0	0	18369000	0	0	14497000	0	0	11585000	0	0	6163300	0
Q4WCC0;B0Y9W8;A0A0J5PJU3	242;242;266	Q4WCC0	1	2	S	ELIEEAEAIS(1)DEDDS(1)DLEEK	ELIEEAEAIS(276.88)DEDDS(276.88)DLEEK	15	2	0.32288	106520000	0	106520000	0	17009000	12004000	15668000	18369000	14497000	11585000	6163300	11226000	15762500	10867825	1.45038	#NAME?	0.536433	#NAME?	0	17009000	0	0	12004000	0	0	15668000	0	0	18369000	0	0	14497000	0	0	11585000	0	0	6163300	0
A1DMF2;A0A0J5Q5I6;Q4WN59;B0Y7E0	295;295;299;299	A1DMF2	1	1	S	EGLDLS(1)EQDQPMR	EGLDLS(66.39)EQDQPMR	6	2	0.68544	4535800	4535800	0	0	940400	0	0	0	1142700	1260900	456550	735310	235100	898865	0.261552	#NAME?	-1.93483	#NAME?	940400	0	0	0	0	0	0	0	0	0	0	0	1142700	0	0	1260900	0	0	456550	0	0
A0A0J5PVZ0;Q4WVF0;B0Y131	699;699;699	A0A0J5PVZ0	1	1;2	S	QQGSNAVDATTPGDPTPTALPQS(1)PAEPDKEER	QQGS(-158.97)NAVDAT(-131.63)T(-126.65)PGDPT(-103.3)PT(-83.92)ALPQS(83.92)PAEPDKEER	23	3	-0.09554	75881000	35581000	40300000	0	8192500	4690400	4773600	3601800	21039000	18278000	5103300	10202000	5314575	13655575	0.389187	#NAME?	-1.36146	#NAME?	8192500	0	0	4690400	0	0	4773600	0	0	3601800	0	0	5019300	16020000	0	5929200	12348000	0	0	5103300	0
Q4WTH8;B0XQ47;A0A0J5Q197;A1D3F0	338;338;357;357	Q4WTH8	1	1;2	S	WQPLATVEPS(1)PVAENDPFS(0.017)LGDS(0.983)EDER	WQPLAT(-67.13)VEPS(67.13)PVAENDPFS(-17.7)LGDS(17.7)EDER	10	3	-0.041863	354130000	0	354130000	0	4249000	6003500	6547200	5055800	13005000	9526700	5399800	8411700	5463875	9085800	0.601364	#NAME?	-0.733689	#NAME?	0	4249000	0	0	6003500	0	0	6547200	0	0	5055800	0	0	13005000	0	0	9526700	0	0	5399800	0
A0A0J5PWP2;Q4WYF2;B0XWT5;A1D6E0	615;615;615;626	A0A0J5PWP2	1	1	S	NS(1)PNLALSEELEK	NS(70.57)PNLALS(-70.57)EELEK	2	2	-0.45844	5299500	5299500	0	0	0	1261900	1381000	1970000	686630	0	0	0	1153225	171658	6.71817	#NAME?	2.74807	#NAME?	0	0	0	1261900	0	0	1381000	0	0	1970000	0	0	686630	0	0	0	0	0	0	0	0
A0A0J5PYT2;B0XS21	648;696	A0A0J5PYT2	1	1	S	FDSATEAAGLS(1)DEER	FDS(-101.69)AT(-83.86)EAAGLS(83.86)DEER	11	2	0.17789	6024100	6024100	0	0	2067100	1744800	1385600	0	0	0	826530	0	1299375	206632	6.28834	#NAME?	2.65268	#NAME?	2067100	0	0	1744800	0	0	1385600	0	0	0	0	0	0	0	0	0	0	0	826530	0	0
Q4X1D8;B0XS68;A0A0J5PYP9;A1DGW0	939;939;940;942	Q4X1D8;A1DGW0	1	2	S	S(1)NRAS(1)LDIPR	S(93.23)NRAS(93.23)LDIPR	1	2	-0.12028	88267000	0	88267000	0	12187000	7393000	5666800	5490700	15794000	20582000	7859400	13293000	7684375	14382100	0.534301	#NAME?	-0.904275	#NAME?	0	12187000	0	0	7393000	0	0	5666800	0	0	5490700	0	0	15794000	0	0	20582000	0	0	7859400	0
Q4WTK7;B0XQ18;A0A0J5PX77;A1D3H9	122;122;122;122	Q4WTK7	1	1	S	S(1)PVKEASYLQR	S(92.8)PVKEAS(-92.8)Y(-113.39)LQR	1	2	0.18592	17814000	17814000	0	0	9802500	4849700	3161700	0	0	0	0	0	4453475	0	#DIV/0!	#NAME?	#DIV/0!	#NAME?	9802500	0	0	4849700	0	0	3161700	0	0	0	0	0	0	0	0	0	0	0	0	0	0
Q4WGB3;B0YCF2;A1DCA8;A1CDD0;A0A0J5PI49	162;162;162;162;162	Q4WGB3	1	1	S	NKS(1)DDEWLVEVK	NKS(190.44)DDEWLVEVK	3	2	-0.57831	14849000	14849000	0	0	2554200	3006800	1528000	2788800	0	1859300	1067700	2044200	2469450	1242800	1.98701	#NAME?	0.990596	#NAME?	2554200	0	0	3006800	0	0	1528000	0	0	2788800	0	0	0	0	0	1859300	0	0	1067700	0	0
Q4WUT7;B0Y4B5;A0A0J5SQ04;A1DEM2	369;369;369;369	Q4WUT7	1	1;2;3	S	ESLLQES(1)DDEGTASDKPAATK	ES(-78.61)LLQES(78.21)DDEGT(-78.21)AS(-114.59)DKPAAT(-213.75)K	7	2	0.31439	396810000	253280000	118850000	24672000	70789000	49866000	43576000	42287000	47526000	37441000	15939000	21512000	51629500	30604500	1.68699	#NAME?	0.754452	#NAME?	49404000	15621000	5764900	30372000	19494000	0	29617000	13959000	0	25863000	13243000	3180400	33622000	9740500	4164000	24827000	9065500	3548800	11110000	4829000	0
Q4WYK9;B0XWG2;A0A0J5PXN8	474;474;474	Q4WYK9	1	2	S	LIEEVS(1)DEEMADADS(1)NEEPK	LIEEVS(130.95)DEEMADADS(130.95)NEEPK	15	3	0.19132	47997000	0	47997000	0	3676000	3533400	2739600	3997300	3065900	3170300	1577100	2144600	3486575	2489475	1.40053	#NAME?	0.485969	#NAME?	0	3676000	0	0	3533400	0	0	2739600	0	0	3997300	0	0	3065900	0	0	3170300	0	0	1577100	0
Q4WSM6;B0XQZ8;A0A0J5PWD2;A1D2J3	172;172;172;172	Q4WSM6	1	1	T	DAT(1)PEDEELLDPATR	DAT(230.41)PEDEELLDPAT(-230.41)R	3	2	-0.066807	168950000	168950000	0	0	20245000	14841000	14833000	12991000	36798000	31877000	15508000	21854000	15727500	26509250	0.593283	#NAME?	-0.753206	#NAME?	20245000	0	0	14841000	0	0	14833000	0	0	12991000	0	0	36798000	0	0	31877000	0	0	15508000	0	0
B0XSH6;A4D9A0;A1DH60;A0A0J5PYI5	224;224;224;224	B0XSH6	1	1	S	AAAGGDLDNLS(1)EEAR	AAAGGDLDNLS(111.34)EEAR	11	2	0.13852	7835900	7835900	0	0	1371100	1319900	1686500	1142900	0	1493000	822400	0	1380100	578850	2.38421	#NAME?	1.25351	#NAME?	1371100	0	0	1319900	0	0	1686500	0	0	1142900	0	0	0	0	0	1493000	0	0	822400	0	0
Q4WJ64;A0A0J5PKU2;A1D3R8	328;328;331	Q4WJ64	1	1;2;3	S	S(1)AS(1)PAVELTQR	S(129.52)AS(122.51)PAVELT(-122.51)QR	3	2	-0.63458	316170000	258090000	40885000	17191000	63965000	32678000	40608000	51298000	34228000	40900000	6091700	20550000	47137250	25442425	1.8527	#NAME?	0.889631	#NAME?	53648000	5658000	4658700	28083000	4594800	0	34192000	6416500	0	44529000	6768800	0	24472000	4174100	5582400	30564000	5718600	4617100	0	3758600	2333100
Q4WXG0;B0XY60;A0A0J5PUX1	565;565;565	Q4WXG0	1	1;2	S	EPGDET(1)EQS(1)EEIDEDDDDIDINLAK	EPGDET(101.6)EQS(101.6)EEIDEDDDDIDINLAK	9	3	-0.26764	22209000	15631000	6578200	0	3769100	3641800	1779400	0	0	0	1262200	0	2297575	315550	7.28118	#NAME?	2.86417	#NAME?	3769100	0	0	3641800	0	0	1779400	0	0	0	0	0	0	0	0	0	0	0	1262200	0	0
A1CE46	57	A1CE46	1	2	S	ENS(1)ACEHEILLMDHVFAS(0.354)S(0.354)Y(0.291)GK	ENS(78.4)ACEHEILLMDHVFAS(0)S(0)Y(-0.85)GK	3	3	0.07814	33407000	0	33407000	0	0	0	0	5211200	13468000	6775400	1767900	6184800	1302800	7049025	0.18482	#NAME?	-2.43581	#NAME?	0	0	0	0	0	0	0	0	0	0	5211200	0	0	13468000	0	0	6775400	0	0	1767900	0
A0A0J5Q143;Q4X0A7;B0XTS3;A1DHW7;A1C7E2	1608;1635;1635;1599;1421	A0A0J5Q143	1	1;2	S	AVGGGDLS(1)DS(1)DLR	AVGGGDLS(77.75)DS(77.75)DLR	10	2	0.065308	22129000	4115200	18013000	0	2041100	1827100	1793100	0	3375000	7631100	2194600	3266500	1415325	4116800	0.343793	#NAME?	-1.54039	#NAME?	0	2041100	0	0	1827100	0	0	1793100	0	0	0	0	0	3375000	0	4115200	3515900	0	0	2194600	0
Q6MYL0;E9QYM4;B0XR61;A0A0J5Q186;A1D2E8	36;36;36;36;36	Q6MYL0	1	1	S	LEDMAMSLDDPHS(1)PK	LEDMAMS(-102.03)LDDPHS(102.03)PK	13	2	-0.16034	88553000	88553000	0	0	3335300	1381100	3285500	1461300	1785100	1276600	530430	757790	2365800	1087480	2.17549	#NAME?	1.12134	#NAME?	3335300	0	0	1381100	0	0	3285500	0	0	1461300	0	0	1785100	0	0	1276600	0	0	530430	0	0
A1DFB8;Q4WU39;B0Y3L6;A0A0J5PRR8	351;348;348;357	A1DFB8	1	1	S	RNS(1)LDEADDDFVDAR	RNS(75.24)LDEADDDFVDAR	3	2	0.029574	8481500	8481500	0	0	1540400	0	0	1060300	1319700	1410500	1512600	1638100	650175	1470225	0.442228	#NAME?	-1.17714	#NAME?	1540400	0	0	0	0	0	0	0	0	1060300	0	0	1319700	0	0	1410500	0	0	1512600	0	0
A0A0J5PZA7;Q6MYY8;E9R3C5;B0XQR4;A1D2T1	1591;1164;1164;1172;1192	A0A0J5PZA7	1	3	S	NEHIS(1)DWDDVIS(1)S(1)GEDEKLVNR	NEHIS(72.09)DWDDVIS(72.09)S(72.09)GEDEKLVNR	5	3	0.21178	26403000	0	0	26403000	7561800	4067400	3453000	5365800	0	5954500	0	0	5112000	1488625	3.43404	#NAME?	1.77991	#NAME?	0	0	7561800	0	0	4067400	0	0	3453000	0	0	5365800	0	0	0	0	0	5954500	0	0	0
A0A0J5PZA7;Q6MYY8;E9R3C5;B0XQR4;A1D2T1	1598;1171;1171;1179;1199	A0A0J5PZA7	1	3	S	NEHIS(1)DWDDVIS(1)S(1)GEDEKLVNR	NEHIS(72.09)DWDDVIS(72.09)S(72.09)GEDEKLVNR	12	3	0.21178	26403000	0	0	26403000	7561800	4067400	3453000	5365800	0	5954500	0	0	5112000	1488625	3.43404	#NAME?	1.77991	#NAME?	0	0	7561800	0	0	4067400	0	0	3453000	0	0	5365800	0	0	0	0	0	5954500	0	0	0
A0A0J5PZA7;Q6MYY8;E9R3C5;B0XQR4;A1D2T1	1599;1172;1172;1180;1200	A0A0J5PZA7	1	3	S	NEHIS(1)DWDDVIS(1)S(1)GEDEKLVNR	NEHIS(72.09)DWDDVIS(72.09)S(72.09)GEDEKLVNR	13	3	0.21178	26403000	0	0	26403000	7561800	4067400	3453000	5365800	0	5954500	0	0	5112000	1488625	3.43404	#NAME?	1.77991	#NAME?	0	0	7561800	0	0	4067400	0	0	3453000	0	0	5365800	0	0	0	0	0	5954500	0	0	0
A1D7Q8;A0A0J5PVC8;Q4WX21;B0XYK0	205;204;207;207	A1D7Q8	1	1	S	LGS(1)LLGR	LGS(96.67)LLGR	3	2	0.16977	4777100	4777100	0	0	1284100	1571600	1165600	0	755780	0	0	0	1005325	188945	5.32073	#NAME?	2.41162	#NAME?	1284100	0	0	1571600	0	0	1165600	0	0	0	0	0	755780	0	0	0	0	0	0	0	0
Q4WK70;B0XN02;A0A0J5PQ48	249;249;118	Q4WK70	1	2	S	ASETALGAEES(1)DS(1)DVPIER	AS(-163.96)ET(-161.6)ALGAEES(161.6)DS(179.58)DVPIER	13	2	-0.28695	414870000	0	414870000	0	47698000	35495000	63781000	63350000	44817000	43359000	17677000	25830000	52581000	32920750	1.5972	#NAME?	0.675544	#NAME?	0	47698000	0	0	35495000	0	0	63781000	0	0	63350000	0	0	44817000	0	0	43359000	0	0	17677000	0
B0XXX5;A4D9E5;A0A0J5SRT4;A1D741	18;18;18;18	B0XXX5	1	1	S	ALS(1)PPLGDANR	ALS(120.84)PPLGDANR	3	2	-0.19289	132550000	132550000	0	0	21794000	14987000	17702000	15517000	12361000	18162000	7368000	5452000	17500000	10835750	1.61502	#NAME?	0.691556	#NAME?	21794000	0	0	14987000	0	0	17702000	0	0	15517000	0	0	12361000	0	0	18162000	0	0	7368000	0	0
Q4WYS9;B0Y082;A0A0J5SQV5;A1D612	20;20;20;20	Q4WYS9	1	2	S	ESYPDS(1)PVS(1)LSSR	ES(-60.04)Y(-79.1)PDS(60.04)PVS(66.1)LS(-66.1)S(-101.13)R	9	2	0.4029	13377000	0	13377000	0	0	0	1912200	0	0	3633200	2796600	5034900	478050	2866175	0.16679	#NAME?	-2.58389	#NAME?	0	0	0	0	0	0	0	1912200	0	0	0	0	0	0	0	0	3633200	0	0	2796600	0
Q4WHC1;B0XVW1;A0A0J5PMS0;A1DG10	159;159;159;160	Q4WHC1	1	1	S	AVWHDS(1)DDER	AVWHDS(145.09)DDER	6	2	-0.38969	45052000	45052000	0	0	8172400	7032800	5686700	7882500	0	9353100	0	0	7193600	2338275	3.07646	#NAME?	1.62127	#NAME?	8172400	0	0	7032800	0	0	5686700	0	0	7882500	0	0	0	0	0	9353100	0	0	0	0	0
Q4WLH3;B0XM81;A0A0J5Q427	269;269;269	Q4WLH3	1	1;2	S	QQDS(1)DVEAGGS(1)DAEMAPALK	QQDS(243.7)DVEAGGS(243.7)DAEMAPALK	11	2	-0.38675	147790000	14925000	132860000	0	18509000	14868000	21252000	17824000	16720000	16753000	7765800	8469200	18113250	12427000	1.45757	#NAME?	0.543567	#NAME?	0	18509000	0	3167900	11700000	0	3433100	17819000	0	3586300	14238000	0	2847400	13873000	0	0	16753000	0	1890600	5875300	0
Q4WZM7;B0XV05;A0A0J5Q0L0;A1DIK1	188;188;198;203	Q4WZM7	1	1;2	S	NLDNLS(1)DAGS(1)ER	NLDNLS(190.18)DAGS(190.18)ER	6	2	-0.37465	701590000	423980000	277610000	0	117840000	94146000	102670000	92387000	81427000	90629000	19979000	77431000	101760750	67366500	1.51055	#NAME?	0.595078	#NAME?	69594000	48243000	0	56050000	38096000	0	64903000	37768000	0	60968000	31420000	0	48800000	32628000	0	58686000	31943000	0	0	19979000	0
A0A0J5SWE5;Q4X1X2;B0XWD4	1020;1046;1046	A0A0J5SWE5	1	1	S	AQEPAAPAS(1)PAK	AQEPAAPAS(61.96)PAK	9	2	0.1744	7641000	7641000	0	0	1973100	207960	1487400	1110500	0	1073700	0	0	1194740	268425	4.45093	#NAME?	2.15411	#NAME?	1973100	0	0	207960	0	0	1487400	0	0	1110500	0	0	0	0	0	1073700	0	0	0	0	0
A0A0J5PYN8;B0XZ46;Q4WWH8;A1D8B7	280;285;291;290	A0A0J5PYN8	1	1;2	S	SAFDTASSAPAPAT(0.002)T(0.002)S(0.996)PPAQNPS(1)PR	S(-75.3)AFDT(-82.06)AS(-68.26)S(-69.14)APAPAT(-26.67)T(-26.67)S(26.67)PPAQNPS(71.18)PR	23	3	1.287	12203000	3406100	8797300	0	0	997290	1249600	990360	3465900	1133000	1081100	3286100	809312	2241525	0.361054	#NAME?	-1.46971	#NAME?	0	0	0	0	997290	0	0	1249600	0	0	990360	0	1206700	2259200	0	1133000	0	0	300910	780190	0
Q4X1X3;B0XWD3;A0A0J5PZP2	564;564;564	Q4X1X3	1	2	S	EALAAVES(1)ES(1)DGEGVQGEEGG	EALAAVES(284.27)ES(284.27)DGEGVQGEEGG	8	2	-0.29194	119690000	0	119690000	0	18320000	12213000	15379000	16433000	17540000	0	5414800	8145300	15586250	7775025	2.00466	#NAME?	1.00335	#NAME?	0	18320000	0	0	12213000	0	0	15379000	0	0	16433000	0	0	17540000	0	0	0	0	0	5414800	0
Q4X1X3;B0XWD3;A0A0J5PZP2	566;566;566	Q4X1X3	1	2	S	EALAAVES(1)ES(1)DGEGVQGEEGG	EALAAVES(284.27)ES(284.27)DGEGVQGEEGG	10	2	-0.29194	119690000	0	119690000	0	18320000	12213000	15379000	16433000	17540000	0	5414800	8145300	15586250	7775025	2.00466	#NAME?	1.00335	#NAME?	0	18320000	0	0	12213000	0	0	15379000	0	0	16433000	0	0	17540000	0	0	0	0	0	5414800	0
Q4WW00;B0Y284;A0A0J5Q631	172;172;172	Q4WW00	1	1	S	LGANLGGGAEGEGAEGDES(1)DEEMPELEGDSK	LGANLGGGAEGEGAEGDES(135.84)DEEMPELEGDS(-135.84)K	19	3	0.81132	14589000000	14589000000	0	0	1878800000	1806700000	1424600000	1409500000	1679000000	1153800000	711990000	1095300000	1629900000	1160022500	1.40506	#NAME?	0.490631	#NAME?	1878800000	0	0	1806700000	0	0	1424600000	0	0	1409500000	0	0	1679000000	0	0	1153800000	0	0	711990000	0	0
B0XRD6;A0A0J5PPH1;Q4WKQ0	230;230;230	B0XRD6	1	1;2	S	WGES(1)PVHENDS(1)QDPK	WGES(60.54)PVHENDS(60.54)QDPK	4	2	-0.51866	6347200	1981000	4366200	0	1558100	1730500	0	1981000	0	0	0	1077600	1317400	269400	4.89013	#NAME?	2.28987	#NAME?	0	1558100	0	0	1730500	0	0	0	0	1981000	0	0	0	0	0	0	0	0	0	0	0
Q6MYC2;E9R015;B0XRL2;A0A0J5Q457;A1D260	476;476;476;476;477	Q6MYC2	1	1;2	S	RPLS(1)PAES(1)DAENER	RPLS(103.39)PAES(103.39)DAENER	4	2	0.22043	20238000	2925200	17313000	0	4957300	3379100	2148400	2543100	0	3052200	1573600	1355300	3256975	1495275	2.17818	#NAME?	1.12312	#NAME?	1267600	3689700	0	1657600	1721500	0	0	2148400	0	0	2543100	0	0	0	0	0	3052200	0	0	1573600	0
A0A0J5SFE5;Q4WRL7;B0XNJ8	592;665;678	A0A0J5SFE5;Q4WRL7	1	1;2	S	TGPVELEVPEGPGVS(1)DDER	T(-217.21)GPVELEVPEGPGVS(217.21)DDER	15	2	0.80697	184080000	178760000	5324400	0	19248000	17626000	12716000	0	23064000	22322000	16277000	26564000	12397500	22056750	0.562073	#NAME?	-0.831171	#NAME?	15573000	3675100	0	17626000	0	0	12716000	0	0	0	0	0	23064000	0	0	20673000	1649200	0	16277000	0	0
Q4WK70;B0XN02;A0A0J5PQ48	247;247;116	Q4WK70	1	1;2	S	ASETALGAEES(1)DS(1)DVPIER	AS(-175.92)ET(-163.85)ALGAEES(163.85)DS(189.53)DVPIER	11	2	-0.40379	427960000	13094000	414870000	0	49773000	36461000	65711000	64963000	47148000	45711000	18499000	26834000	54227000	34548000	1.56961	#NAME?	0.650409	#NAME?	2074700	47698000	0	965700	35495000	0	1929800	63781000	0	1613700	63350000	0	2331000	44817000	0	2352100	43359000	0	822710	17677000	0
A0A0J5PV01;A1D7E9	60;60	A0A0J5PV01	1	1	S	QS(1)PAEGDIELVAK	QS(85.45)PAEGDIELVAK	2	2	0.30099	6953900	6953900	0	0	1529000	1079600	859600	1040100	0	1298300	528040	0	1127075	456585	2.46849	#NAME?	1.30363	#NAME?	1529000	0	0	1079600	0	0	859600	0	0	1040100	0	0	0	0	0	1298300	0	0	528040	0	0
Q4X1P8;B0XRW7;A1DGL5;A0A0J5Q2F8	221;221;221;221	Q4X1P8	1	1	S	FPSAYENLS(1)QA	FPS(-151.59)AY(-150.12)ENLS(150.12)QA	9	2	-0.25918	1016000000	1016000000	0	0	82004000	63623000	84715000	96901000	90647000	50099000	29064000	37293000	81810750	51775750	1.5801	#NAME?	0.660014	#NAME?	82004000	0	0	63623000	0	0	84715000	0	0	96901000	0	0	90647000	0	0	50099000	0	0	29064000	0	0
A0A0J5PKR9;B0XP40;Q4WJM2;A1D481;C8V5G6;A1CRB9;Q5B5V8	137;72;72;72;72;72;169	A0A0J5PKR9	1	1	S	ADS(1)EAETIIQSGR	ADS(86.57)EAET(-86.57)IIQS(-175.95)GR	3	2	0.0057691	6532900	6532900	0	0	0	0	779260	0	0	2948800	1445900	1358900	194815	1438400	0.135439	#NAME?	-2.88429	#NAME?	0	0	0	0	0	0	779260	0	0	0	0	0	0	0	0	2948800	0	0	1445900	0	0
A1D3U7;A0A0J5SIW9;A1CQY3;Q4WJ93;B0XPQ0	436;399;360;436;436	A1D3U7;Q4WJ93	1	1;2	S	SVLS(1)PES(1)PR	S(-86.64)VLS(86.64)PES(115.13)PR	4	2	-0.34076	108240000	15123000	93113000	0	16644000	12628000	19381000	13194000	10961000	15473000	9992500	6614900	15461750	10760350	1.43692	#NAME?	0.522979	#NAME?	4702400	11942000	0	0	12628000	0	4966900	14414000	0	0	13194000	0	0	10961000	0	2945100	12528000	0	1715700	8276700	0
B0XVE3;A0A0J5SKR3;Q4WHM0	812;812;812	B0XVE3	1	1;2	S	QVTS(1)PLS(1)PQSGK	QVT(-43.15)S(43.15)PLS(95.47)PQS(-95.47)GK	7	2	0.19916	48873000	5055900	43817000	0	10546000	5638100	7294100	5961300	5531600	6694900	2930200	2604700	7359875	4440350	1.6575	#NAME?	0.729008	#NAME?	3124000	7421600	0	0	5638100	0	0	7294100	0	0	5961300	0	0	5531600	0	1931900	4763000	0	0	2930200	0
Q8TFW4;E9R2S1;B0XR91;A0A0J5Q159	207;207;207;207	Q8TFW4	1	1;2	S	KRDS(1)LDDDIS(1)VALPGEEGNEVDLR	KRDS(82.47)LDDDIS(82.47)VALPGEEGNEVDLR	10	3	-0.035044	14406000	1520800	12885000	0	0	2479900	2131000	2318700	0	1520800	0	0	1732400	380200	4.55655	#NAME?	2.18794	#NAME?	0	0	0	0	2479900	0	0	2131000	0	0	2318700	0	0	0	0	1520800	0	0	0	0	0
A0A0J5PFL1;Q4WP03;B0Y5U8	284;288;288	A0A0J5PFL1	1	1	S	ADEVALS(1)PK	ADEVALS(98.58)PK	7	2	1.2326	9647700	9647700	0	0	3180800	0	3176700	1577500	0	0	796620	916200	1983750	428205	4.63271	#NAME?	2.21186	#NAME?	3180800	0	0	0	0	0	3176700	0	0	1577500	0	0	0	0	0	0	0	0	796620	0	0
Q4W9R5;B0YEF7;A0A0J5SL92;A1D9M7	66;66;66;66	Q4W9R5	1	1;2	S	KLDGGEES(1)DGDS(1)PR	KLDGGEES(82.88)DGDS(82.88)PR	8	2	0.54316	5240200	3805700	1434400	0	1137400	878310	3224500	0	0	0	0	0	1.31005e+06	0	#DIV/0!	#NAME?	#DIV/0!	#NAME?	1137400	0	0	878310	0	0	1790100	1434400	0	0	0	0	0	0	0	0	0	0	0	0	0
Q4WNR5;B0Y5L0;A0A0J5PDB4;A1CXV7	803;803;803;803	Q4WNR5	1	1;2	S	TTSAPLNGHS(1)EDGS(1)PR	T(-41.9)T(-40.79)S(-39.65)APLNGHS(39.65)EDGS(96.99)PR	14	2	0.79166	31198000	17193000	14005000	0	12101000	3098500	3230200	6066900	3136600	3564800	0	0	6124150	1675350	3.65545	#NAME?	1.87005	#NAME?	6434200	5666800	0	3098500	0	0	3230200	0	0	4429800	1637000	0	0	3136600	0	0	3564800	0	0	0	0
Q4WJN0;B0XP33;A0A0J5PLC9	447;447;447	Q4WJN0	1	1	S	DLVPDFDEEEPKPALEDS(1)DVEMEDDAEDTNKK	DLVPDFDEEEPKPALEDS(70.87)DVEMEDDAEDT(-70.87)NKK	18	3	-0.035765	90687000	90687000	0	0	8724800	8078900	7112600	7983500	14126000	11129000	6965600	11261000	7974950	10870400	0.733639	#NAME?	-0.446858	#NAME?	8724800	0	0	8078900	0	0	7112600	0	0	7983500	0	0	14126000	0	0	11129000	0	0	6965600	0	0
A1C9Y4;A0A0J5PRK9;Q4WTX3;B0Y3E9;A1CZC9	547;598;564;564;564	A1C9Y4	1	1	S	DSIASSSLQPLQEES(1)PIEPNR	DS(-94.56)IAS(-95.33)S(-95.29)S(-86.65)LQPLQEES(86.65)PIEPNR	15	2	-0.19155	37739000	37739000	0	0	3687600	1917100	1898300	2112300	10120000	4472600	2353900	5635100	2403825	5645400	0.425802	#NAME?	-1.23174	#NAME?	3687600	0	0	1917100	0	0	1898300	0	0	2112300	0	0	10120000	0	0	4472600	0	0	2353900	0	0
B0Y3E3;A0A0J5PRK3	465;517	B0Y3E3	1	2	S	VPS(1)S(1)PHGPVEEPPAEK	VPS(68.36)S(68.36)PHGPVEEPPAEK	3	2	0.26446	7384400	0	7384400	0	0	1311800	0	0	2290800	2197900	0	1583900	327950	1518150	0.216019	#NAME?	-2.21077	#NAME?	0	0	0	0	1311800	0	0	0	0	0	0	0	0	2290800	0	0	2197900	0	0	0	0
B0Y3E3;A0A0J5PRK3	466;518	B0Y3E3	1	2	S	VPS(1)S(1)PHGPVEEPPAEK	VPS(68.36)S(68.36)PHGPVEEPPAEK	4	2	0.26446	7384400	0	7384400	0	0	1311800	0	0	2290800	2197900	0	1583900	327950	1518150	0.216019	#NAME?	-2.21077	#NAME?	0	0	0	0	1311800	0	0	0	0	0	0	0	0	2290800	0	0	2197900	0	0	0	0
Q4WGK1;A0A0J5PKD2;B0YCP2;C8V1L6;A1DCL8;Q5AYE9	155;155;159;138;155;138	Q4WGK1	1	1	T	EPT(1)PDLTDVPSVLTR	EPT(76.16)PDLT(-76.16)DVPS(-132.68)VLT(-170.42)R	3	2	-0.085411	52737000	52737000	0	0	7703500	6571500	5255700	12366000	5128100	4273600	3488500	6337200	7974175	4806850	1.65892	#NAME?	0.730243	#NAME?	7703500	0	0	6571500	0	0	5255700	0	0	12366000	0	0	5128100	0	0	4273600	0	0	3488500	0	0
Q4WIA6;B0XTZ4;A0A0J5PLW2;A1CYV4;A1CF81	1401;1401;1401;1401;1406	Q4WIA6	1	1;2	S	ADS(1)AVS(1)QDDPFPDNR	ADS(97.58)AVS(97.58)QDDPFPDNR	3	2	0.64007	17932000	3512000	14420000	0	827300	0	0	0	3395000	0	2266400	1001400	206825	1665700	0.124167	#NAME?	-3.00965	#NAME?	0	827300	0	0	0	0	0	0	0	0	0	0	1848400	1546700	0	0	0	0	778240	1488100	0
A0A0J5PPG1;Q4WJF2;B0XPI2	9;9;9	A0A0J5PPG1	1	1	S	QQS(1)AEPSAMIPSSADR	QQS(123.46)AEPS(-123.46)AMIPS(-215.98)S(-218.35)ADR	3	2	-0.15568	332600000	332600000	0	0	9473600	5045900	5872400	7288700	6747500	4931000	2190300	3284100	6920150	4288225	1.61376	#NAME?	0.690423	#NAME?	9473600	0	0	5045900	0	0	5872400	0	0	7288700	0	0	6747500	0	0	4931000	0	0	2190300	0	0
B0XVF9;A0A0J5PN75;Q4WHK4	937;1037;1057	B0XVF9	1	1;2	S	DQS(1)AS(1)PAPLTAR	DQS(119.97)AS(59.84)PAPLT(-59.84)AR	3	2	-0.36507	22252000	5204600	17047000	0	2746800	2020100	2058000	1824500	4335700	3963600	2463100	2202000	2162350	3241100	0.667165	#NAME?	-0.583883	#NAME?	1017700	1729100	0	505210	1514900	0	608970	1449000	0	544280	1280300	0	0	4335700	0	1119900	2843700	0	499440	1963700	0
A0A0J5PU32;Q4WY44;B0XXB2;A1D6Q1;A1CKS3;Q5B9A9;A0A1U8QNX3	464;464;464;460;467;440;440	A0A0J5PU32	1	1	S	AQPPQHS(1)PVAPR	AQPPQHS(86.5)PVAPR	7	2	0.52051	959580000	959580000	0	0	78778000	45801000	58734000	58981000	35577000	67504000	20129000	20704000	60573500	35978500	1.6836	#NAME?	0.751552	#NAME?	78778000	0	0	45801000	0	0	58734000	0	0	58981000	0	0	35577000	0	0	67504000	0	0	20129000	0	0
Q4WI19;B0XUE6;A0A0J5PM44;A1CZ36	439;439;439;439	Q4WI19	1	2	S	FDQYIEKPGELS(1)DS(1)EDEEENAANGVLR	FDQY(-86.17)IEKPGELS(86.17)DS(100.33)EDEEENAANGVLR	12	3	0.27356	166910000	0	166910000	0	15399000	11694000	11097000	12320000	24463000	22703000	11263000	16106000	12627500	18633750	0.677668	#NAME?	-0.561349	#NAME?	0	15399000	0	0	11694000	0	0	11097000	0	0	12320000	0	0	24463000	0	0	22703000	0	0	11263000	0
Q4WI19;B0XUE6;A0A0J5PM44;A1CZ36	441;441;441;441	Q4WI19	1	2	S	FDQYIEKPGELS(1)DS(1)EDEEENAANGVLR	FDQY(-86.17)IEKPGELS(86.17)DS(100.33)EDEEENAANGVLR	14	3	0.27356	166910000	0	166910000	0	15399000	11694000	11097000	12320000	24463000	22703000	11263000	16106000	12627500	18633750	0.677668	#NAME?	-0.561349	#NAME?	0	15399000	0	0	11694000	0	0	11097000	0	0	12320000	0	0	24463000	0	0	22703000	0	0	11263000	0
Q4WND3;B0Y762;A0A0J5Q5B6	12;12;12	Q4WND3	1	1;2;3	S	WDDEEDS(1)S(1)PPPPPPVVAR	WDDEEDS(235.02)S(235.02)PPPPPPVVAR	7	2	-0.35307	182550000	112510000	70048000	0	64080000	46639000	10810000	12378000	3655900	7368900	16946000	4571800	33476750	8135650	4.11482	#NAME?	2.04083	#NAME?	52290000	11789000	0	37532000	9106400	0	0	10810000	0	0	12378000	0	0	3655900	0	0	7368900	0	13794000	3151400	0
Q4WXT3;B0XXU0;A0A0J5PYM1	194;194;194	Q4WXT3	1	1	S	S(1)LQLPADEQGIPEIGQR	S(88.57)LQLPADEQGIPEIGQR	1	2	0.19488	473150000	473150000	0	0	49062000	58710000	47200000	42037000	82557000	49633000	54441000	88988000	49252250	68904750	0.714787	#NAME?	-0.484414	#NAME?	49062000	0	0	58710000	0	0	47200000	0	0	42037000	0	0	82557000	0	0	49633000	0	0	54441000	0	0
Q4X0K5;B0XTB0;A0A0J5PY53;A1DHM1	526;526;529;529	Q4X0K5	1	1	S	EGS(1)VPPVAR	EGS(62.82)VPPVAR	3	2	-0.0038282	6799100	6799100	0	0	0	0	0	0	0	2774900	640800	1020800	0	1109125	0	#NAME?	#NUM!	#NAME?	0	0	0	0	0	0	0	0	0	0	0	0	0	0	0	2774900	0	0	640800	0	0
A0A0J5Q1M2;Q4WVW6;B0Y250;A1DDH5	505;529;529;505	A0A0J5Q1M2	1	2;3	S	LQDDS(1)PS(1)PS(1)EAEAER	LQDDS(71.64)PS(71.64)PS(71.64)EAEAER	7	2	0.48627	9478100	520290	8957900	0	2065900	1899500	520290	1431500	1515200	0	674130	0	1.4793e+06	547332	2.70274	#NAME?	1.43442	#NAME?	0	2065900	0	0	1899500	0	520290	0	0	0	1431500	0	0	1515200	0	0	0	0	0	674130	0
Q4WCF0;B0Y9Z8;A0A0J5PN44;A1DB77;A1C409	123;123;123;123;123	Q4WCF0	1	2	S	RPS(1)LPRPES(1)PR	RPS(119.77)LPRPES(119.77)PR	3	2	-0.63716	14193000	0	14193000	0	0	0	0	2629000	4060000	4470600	0	3033800	657250	2891100	0.227336	#NAME?	-2.1371	#NAME?	0	0	0	0	0	0	0	0	0	0	2629000	0	0	4060000	0	0	4470600	0	0	0	0
Q4WCF0;B0Y9Z8;A0A0J5PN44;A1DB77;A1C409	129;129;129;129;129	Q4WCF0	1	2	S	RPS(1)LPRPES(1)PR	RPS(119.77)LPRPES(119.77)PR	9	2	-0.63716	14193000	0	14193000	0	0	0	0	2629000	4060000	4470600	0	3033800	657250	2891100	0.227336	#NAME?	-2.1371	#NAME?	0	0	0	0	0	0	0	0	0	0	2629000	0	0	4060000	0	0	4470600	0	0	0	0
Q4WYA3;B0XWY3;A0A0J5SR95;A1D6I8	16;16;16;16	Q4WYA3	1	1;2	S	RLS(1)S(1)IDATR	RLS(83.34)S(58.17)IDAT(-58.17)R	3	2	-0.22113	273970000	19457000	254510000	0	28601000	27902000	27014000	28074000	33909000	59868000	28207000	40396000	27897750	40595000	0.687221	#NAME?	-0.541153	#NAME?	3222100	25379000	0	0	27902000	0	0	27014000	0	0	28074000	0	2849800	31059000	0	5627100	54241000	0	3696700	24511000	0
A0A0J5Q446;Q4WLF7;B0XM58;Q8X1U5	1415;1341;1341;1341	A0A0J5Q446	1	1	S	PKEEADDDS(1)EDIAPK	PKEEADDDS(132.87)EDIAPK	9	2	-0.13871	109110000	109110000	0	0	12872000	6816800	12235000	8126000	8412000	9102500	3405800	3595400	10012450	6128925	1.63364	#NAME?	0.708089	#NAME?	12872000	0	0	6816800	0	0	12235000	0	0	8126000	0	0	8412000	0	0	9102500	0	0	3405800	0	0
Q4WCJ3;B0YA41;A0A0J5PK12	194;194;194	Q4WCJ3	1	2	S	GLEEDQS(1)DS(1)EVPR	GLEEDQS(144.4)DS(144.4)EVPR	9	2	0.20024	64300000	0	64300000	0	0	2258300	1944600	2647500	3450800	4138300	1765800	3094900	1712600	3112450	0.550242	#NAME?	-0.861862	#NAME?	0	0	0	0	2258300	0	0	1944600	0	0	2647500	0	0	3450800	0	0	4138300	0	0	1765800	0
Q4WEX4;B0XZA8;A0A0J5PYT0	306;306;306	Q4WEX4	1	1	S	DNDS(1)VDQDDIDDEQVIVR	DNDS(219.99)VDQDDIDDEQVIVR	4	2	-0.33074	11345000	11345000	0	0	1798400	1792900	2618600	1252900	0	1897700	1286800	697860	1865700	970590	1.92223	#NAME?	0.942783	#NAME?	1798400	0	0	1792900	0	0	2618600	0	0	1252900	0	0	0	0	0	1897700	0	0	1286800	0	0
O43102;B0Y381;A0A0J5PUE2;A1CZJ6	430;430;430;430	O43102	1	1;2;3	S	EDVAAALTTEQDEAPS(1)S(1)PQS(1)K	EDVAAALT(-130.02)T(-114.35)EQDEAPS(114.35)S(123)PQS(124.38)K	17	2	-0.25275	1066100000	609070000	251200000	205780000	115480000	128330000	97423000	95352000	113160000	93673000	47847000	58142000	109146250	78205500	1.39563	#NAME?	0.480921	#NAME?	87925000	3136200	24420000	100600000	2841900	24884000	71213000	2157000	24053000	67830000	2840900	24681000	79790000	2439100	30930000	69087000	2804500	21782000	32590000	1231300	14026000
A0A0J5PQM7;Q4WEB5;B0Y2C3	371;371;371	A0A0J5PQM7	1	1	S	NDQS(1)DDEGDEK	NDQS(132.24)DDEGDEK	4	2	-0.51252	22123000	22123000	0	0	1746400	2710700	2467800	0	0	1627700	0	0	1731225	406925	4.25441	#NAME?	2.08896	#NAME?	1746400	0	0	2710700	0	0	2467800	0	0	0	0	0	0	0	0	1627700	0	0	0	0	0
B0YEG1;A4DA77;A1D9N1;A0A0J5PN10	34;34;34;34	B0YEG1	1	2;3	S	AFPHVDLDGHNLPPS(1)PAPS(1)S(1)PR	AFPHVDLDGHNLPPS(49.14)PAPS(49.14)S(49.14)PR	15	3	1.7311	28891000	0	23645000	5246400	2086000	7124700	1595300	1448200	1414600	750350	0	0	3063550	541238	5.66027	#NAME?	2.50087	#NAME?	0	2086000	0	0	2747800	4376800	0	725760	869550	0	1448200	0	0	1414600	0	0	750350	0	0	0	0
A0A0J5SG99;Q4WG93;B0YCD1	152;152;152	A0A0J5SG99	1	1	S	AAEGDKS(1)DEDEDER	AAEGDKS(91.93)DEDEDER	7	2	0.12518	8191000	8191000	0	0	0	0	0	982830	653570	1143600	1070200	325570	245708	798235	0.307813	#NAME?	-1.69987	#NAME?	0	0	0	0	0	0	0	0	0	982830	0	0	653570	0	0	1143600	0	0	1070200	0	0
A0A0J5PWH8;Q4WT75;B0XQE8	1067;1079;1079	A0A0J5PWH8	1	3	S	AQVTVDEGDS(1)S(1)DGS(1)RPHLDPK	AQVT(-57.05)VDEGDS(57.05)S(68.02)DGS(80.16)RPHLDPK	14	3	0.0008963	50322000	0	0	50322000	14324000	8020600	5195400	8241900	0	9562100	4977900	0	8945475	3635000	2.46093	#NAME?	1.2992	#NAME?	0	0	14324000	0	0	8020600	0	0	5195400	0	0	8241900	0	0	0	0	0	9562100	0	0	4977900
Q4WUL1;B0Y435;A0A0J5PV86;A1DEU9	54;54;54;54	Q4WUL1	1	2	S	S(1)QS(1)IDDADSATR	S(116.57)QS(92.86)IDDADS(-92.86)AT(-118.19)R	1	2	-0.43533	10536000	0	10536000	0	1329700	586060	1207800	923810	2158800	2139500	1037600	1152800	1.01184e+06	1622175	0.623757	#NAME?	-0.680945	#NAME?	0	1329700	0	0	586060	0	0	1207800	0	0	923810	0	0	2158800	0	0	2139500	0	0	1037600	0
Q4WUL1;B0Y435;A0A0J5PV86;A1DEU9	56;56;56;56	Q4WUL1	1	2	S	S(1)QS(1)IDDADSATR	S(115.6)QS(99.62)IDDADS(-99.62)AT(-114.79)R	3	2	0.15266	10536000	0	10536000	0	1329700	586060	1207800	923810	2158800	2139500	1037600	1152800	1.01184e+06	1622175	0.623757	#NAME?	-0.680945	#NAME?	0	1329700	0	0	586060	0	0	1207800	0	0	923810	0	0	2158800	0	0	2139500	0	0	1037600	0
Q4WVH4;B0Y1B9;A1DDY2;A0A0J5PW14	117;117;117;117	Q4WVH4	1	1	S	ART(1)EDS(1)AEPDLAR	ART(65.47)EDS(65.47)AEPDLAR	6	2	-2.3454	11708000	10706000	1001700	0	3779900	1365000	1824600	1222800	0	1850400	712500	716220	2048075	819780	2.49832	#NAME?	1.32096	#NAME?	2778100	1001700	0	1365000	0	0	1824600	0	0	1222800	0	0	0	0	0	1850400	0	0	712500	0	0
Q4WJ89;B0XPQ4;A0A0J5PKW7	3;3;3	Q4WJ89	1	1	S	MDS(1)PAAPVPFDPQEQPILER	MDS(98)PAAPVPFDPQEQPILER	3	3	-0.11026	99816000	99816000	0	0	3154600	3382400	3538600	2550800	3875800	1546300	0	1408200	3156600	1707575	1.84859	#NAME?	0.886423	#NAME?	3154600	0	0	3382400	0	0	3538600	0	0	2550800	0	0	3875800	0	0	1546300	0	0	0	0	0
Q4WXY0;B0XXN8;A0A0J5PU93	818;818;818	Q4WXY0	1	2	S	DAPQHT(0.001)EGMS(0.999)PVEGDQQVGIS(1)PEPDKADLLAR	DAPQHT(-30.32)EGMS(30.32)PVEGDQQVGIS(92.96)PEPDKADLLAR	21	3	-0.4655	13692000	0	13692000	0	0	1511200	0	1483000	4853400	3409200	0	2434800	748550	2674350	0.2799	#NAME?	-1.83702	#NAME?	0	0	0	0	1511200	0	0	0	0	0	1483000	0	0	4853400	0	0	3409200	0	0	0	0
A0A0J5SKQ0;Q4WHP1;B0XV57;A1DFP2	84;85;85;84	A0A0J5SKQ0	1	1	S	RS(1)PAFDVR	RS(86.01)PAFDVR	2	2	0.37488	29802000	29802000	0	0	6385800	2824500	0	0	5582900	6662000	3737100	4609300	2302575	5147825	0.447291	#NAME?	-1.16071	#NAME?	6385800	0	0	2824500	0	0	0	0	0	0	0	0	5582900	0	0	6662000	0	0	3737100	0	0
Q4WJQ0;E9QY09;B0XP14;A1D4A6;A1CRE4;A0A0J5PNI5;Q5B9N8;A0A1U8QJF9	18;18;18;18;18;18;18;18	Q4WJQ0	1	1	S	KQS(1)VADLK	KQS(72.34)VADLK	3	2	-0.40811	3362000	3362000	0	0	0	1680400	1681500	0	0	0	0	0	840475	0	#DIV/0!	#NAME?	#DIV/0!	#NAME?	0	0	0	1680400	0	0	1681500	0	0	0	0	0	0	0	0	0	0	0	0	0	0
Q5B054;A0A1U8QL88	75;75	Q5B054	1	5	S	PFT(1)QDGS(1)T(1)IS(1)ARQFRPGELEPLS(1)K	PFT(55.57)QDGS(55.57)T(55.57)IS(55.57)ARQFRPGELEPLS(55.57)K	7	3	0.85863	10664000	0	0	10664000	0	0	0	0	0	5338100	5326400	0	0	2666125	0	#NAME?	#NUM!	#NAME?	0	0	0	0	0	0	0	0	0	0	0	0	0	0	0	0	0	5338100	0	0	5326400
Q5B054;A0A1U8QL88	78;78	Q5B054	1	5	S	PFT(1)QDGS(1)T(1)IS(1)ARQFRPGELEPLS(1)K	PFT(55.57)QDGS(55.57)T(55.57)IS(55.57)ARQFRPGELEPLS(55.57)K	10	3	0.85863	10664000	0	0	10664000	0	0	0	0	0	5338100	5326400	0	0	2666125	0	#NAME?	#NUM!	#NAME?	0	0	0	0	0	0	0	0	0	0	0	0	0	0	0	0	0	5338100	0	0	5326400
Q5B054;A0A1U8QL88	91;91	Q5B054	1	5	S	PFT(1)QDGS(1)T(1)IS(1)ARQFRPGELEPLS(1)K	PFT(55.57)QDGS(55.57)T(55.57)IS(55.57)ARQFRPGELEPLS(55.57)K	23	3	0.85863	10664000	0	0	10664000	0	0	0	0	0	5338100	5326400	0	0	2666125	0	#NAME?	#NUM!	#NAME?	0	0	0	0	0	0	0	0	0	0	0	0	0	0	0	0	0	5338100	0	0	5326400
A0A0J5PKV1;Q4WAM6;B0YC00;A1D963	1295;1311;1311;1295	A0A0J5PKV1	1	1;2;3	S	FKGDDS(1)S(1)S(1)DEIPEEPEEVSK	FKGDDS(84.62)S(84.79)S(88.62)DEIPEEPEEVS(-84.62)K	8	3	0.21109	1569100	792270	776830	0	0	776830	792270	0	0	0	0	0	392275	0	#DIV/0!	#NAME?	#DIV/0!	#NAME?	0	0	0	0	776830	0	792270	0	0	0	0	0	0	0	0	0	0	0	0	0	0
Q4WP83;B0Y630	200;204	Q4WP83	1	1	S	S(1)GAGAGLEFDIAAPAPGSR	S(127.87)GAGAGLEFDIAAPAPGS(-127.87)R	1	2	-0.51902	3623300	3623300	0	0	0	0	1779600	1843600	0	0	0	0	905800	0	#DIV/0!	#NAME?	#DIV/0!	#NAME?	0	0	0	0	0	0	1779600	0	0	1843600	0	0	0	0	0	0	0	0	0	0	0
Q4W9V3;B0YEJ8;A0A0J5SLC6	549;549;549	Q4W9V3	1	1	S	TLEQLSGEEYESDTLVQNS(1)PMIQAEK	T(-167.34)LEQLS(-146.96)GEEY(-136.26)ES(-131.7)DT(-126.35)LVQNS(126.35)PMIQAEK	19	3	-0.31136	4648200	4648200	0	0	0	0	0	0	2264800	0	0	2383400	0	1162050	0	#NAME?	#NUM!	#NAME?	0	0	0	0	0	0	0	0	0	0	0	0	2264800	0	0	0	0	0	0	0	0
Q5BEH0;C8VTU6	972;987	Q5BEH0	1	3	S	S(1)LPNQIARHAPY(1)PQVT(1)K	S(58.27)LPNQIARHAPY(58.27)PQVT(58.27)K	1	2	-1.2224	27268000	0	0	27268000	0	13986000	0	13282000	0	0	0	0	6817000	0	#DIV/0!	#NAME?	#DIV/0!	#NAME?	0	0	0	0	0	13986000	0	0	0	0	0	13282000	0	0	0	0	0	0	0	0	0
Q5BEH0;C8VTU6	987;1002	Q5BEH0	1	3	T	S(1)LPNQIARHAPY(1)PQVT(1)K	S(58.27)LPNQIARHAPY(58.27)PQVT(58.27)K	16	2	-1.2224	27268000	0	0	27268000	0	13986000	0	13282000	0	0	0	0	6817000	0	#DIV/0!	#NAME?	#DIV/0!	#NAME?	0	0	0	0	0	13986000	0	0	0	0	0	13282000	0	0	0	0	0	0	0	0	0
Q5BEH0;C8VTU6	983;998	Q5BEH0	1	3	Y	S(1)LPNQIARHAPY(1)PQVT(1)K	S(58.27)LPNQIARHAPY(58.27)PQVT(58.27)K	12	2	-1.2224	27268000	0	0	27268000	0	13986000	0	13282000	0	0	0	0	6817000	0	#DIV/0!	#NAME?	#DIV/0!	#NAME?	0	0	0	0	0	13986000	0	0	0	0	0	13282000	0	0	0	0	0	0	0	0	0
Q5B7D4;A0A1U8QX94	402;402	Q5B7D4	1	2	T	MKRGGEIT(1)GFEQVT(1)K	MKRGGEIT(69.26)GFEQVT(69.26)K	8	2	1.2286	10240000	0	10240000	0	0	5255400	4984700	0	0	0	0	0	2560025	0	#DIV/0!	#NAME?	#DIV/0!	#NAME?	0	0	0	0	5255400	0	0	4984700	0	0	0	0	0	0	0	0	0	0	0	0	0
Q5B7D4;A0A1U8QX94	408;408	Q5B7D4	1	2	T	MKRGGEIT(1)GFEQVT(1)K	MKRGGEIT(69.26)GFEQVT(69.26)K	14	2	1.2286	10240000	0	10240000	0	0	5255400	4984700	0	0	0	0	0	2560025	0	#DIV/0!	#NAME?	#DIV/0!	#NAME?	0	0	0	0	5255400	0	0	4984700	0	0	0	0	0	0	0	0	0	0	0	0	0
Q4WUH9;B0Y404;A0A0J5PS47	41;41;140	Q4WUH9	1	1	T	VEDT(1)DDER	VEDT(97.47)DDER	4	2	0.40297	2899700	2899700	0	0	0	524450	565110	0	0	0	0	0	272390	0	#DIV/0!	#NAME?	#DIV/0!	#NAME?	0	0	0	524450	0	0	565110	0	0	0	0	0	0	0	0	0	0	0	0	0	0
P20359;A1CM60	14;14	P20359	1	1	S	MEEEVAALVIDNGS(1)GMCK	MEEEVAALVIDNGS(109.84)GMCK	14	2	-0.95653	945270	945270	0	0	0	0	0	0	0	491310	453960	0	0	236318	0	#NAME?	#NUM!	#NAME?	0	0	0	0	0	0	0	0	0	0	0	0	0	0	0	491310	0	0	453960	0	0
Q4W959;B0YEY1;A0A0J5PSS0	13;13;13	Q4W959	1	1	S	EEPPQQLS(1)PR	EEPPQQLS(66.69)PR	8	2	0.42742	951970	951970	0	0	0	449080	502890	0	0	0	0	0	237992	0	#DIV/0!	#NAME?	#DIV/0!	#NAME?	0	0	0	449080	0	0	502890	0	0	0	0	0	0	0	0	0	0	0	0	0	0
Q4X1M0;B0XRZ3;A0A0J5PZH4;A1DGN8	1014;1014;988;1013	Q4X1M0	1	1	S	PGS(1)NMGIGPGTPR	PGS(113.09)NMGIGPGT(-113.09)PR	3	2	-0.60621	3832000	3832000	0	0	1835800	0	1638400	0	0	0	0	0	868550	0	#DIV/0!	#NAME?	#DIV/0!	#NAME?	1835800	0	0	0	0	0	1638400	0	0	0	0	0	0	0	0	0	0	0	0	0	0
A1D8C1;Q4WWH4;A0A0J5PZZ4	474;475;475	A1D8C1	1	1	S	WAVHDQS(1)DED	WAVHDQS(76.1)DED	7	2	0.26226	3520100	3520100	0	0	1867600	1652500	0	0	0	0	0	0	880025	0	#DIV/0!	#NAME?	#DIV/0!	#NAME?	1867600	0	0	1652500	0	0	0	0	0	0	0	0	0	0	0	0	0	0	0	0	0
Q4WEY9;B0XZC1;A1DKN2;A0A0J5Q049	192;192;192;192	Q4WEY9	1	1	S	QADS(1)ELEDGLGAR	QADS(62.17)ELEDGLGAR	4	2	-0.056353	2510100	2510100	0	0	0	0	1336700	1173400	0	0	0	0	627525	0	#DIV/0!	#NAME?	#DIV/0!	#NAME?	0	0	0	0	0	0	1336700	0	0	1173400	0	0	0	0	0	0	0	0	0	0	0
Q4X1R8;B0XRU8;A0A0J5PZK7	167;167;108	Q4X1R8	1	2;4	S	EKS(1)S(1)DEES(1)DS(1)DVQPLQK	EKS(227.09)S(227.09)DEES(227.09)DS(227.09)DVQPLQK	3	2	0.18812	2408100	0	2408100	0	0	0	0	0	1288900	1119200	0	0	0	602025	0	#NAME?	#NUM!	#NAME?	0	0	0	0	0	0	0	0	0	0	0	0	0	1288900	0	0	1119200	0	0	0	0
Q4X1R8;B0XRU8;A0A0J5PZK7	168;168;109	Q4X1R8	1	2;4	S	EKS(1)S(1)DEES(1)DS(1)DVQPLQK	EKS(227.09)S(227.09)DEES(227.09)DS(227.09)DVQPLQK	4	2	0.18812	2408100	0	2408100	0	0	0	0	0	1288900	1119200	0	0	0	602025	0	#NAME?	#NUM!	#NAME?	0	0	0	0	0	0	0	0	0	0	0	0	0	1288900	0	0	1119200	0	0	0	0
A1D688	465	A1D688	1	2	S	LIEEVS(1)DEEMADADS(1)DEEPK	LIEEVS(74.7)DEEMADADS(74.7)DEEPK	6	2	2.9098	2898500	0	2898500	0	0	1346500	0	1552100	0	0	0	0	724650	0	#DIV/0!	#NAME?	#DIV/0!	#NAME?	0	0	0	0	1346500	0	0	0	0	0	1552100	0	0	0	0	0	0	0	0	0	0
A1D688	474	A1D688	1	2	S	LIEEVS(1)DEEMADADS(1)DEEPK	LIEEVS(74.7)DEEMADADS(74.7)DEEPK	15	2	2.9098	2898500	0	2898500	0	0	1346500	0	1552100	0	0	0	0	724650	0	#DIV/0!	#NAME?	#DIV/0!	#NAME?	0	0	0	0	1346500	0	0	0	0	0	1552100	0	0	0	0	0	0	0	0	0	0
A0A0J5PXL4;Q4X019;B0XU82	1814;1821;1821	A0A0J5PXL4	1	1	S	YECAES(1)GDDEDEELGNAPVR	Y(-72.39)ECAES(72.39)GDDEDEELGNAPVR	6	2	-0.75943	20697000	20697000	0	0	2252000	1929200	1250100	0	2774400	4687200	1659900	2068600	1357825	2797525	0.485367	#NAME?	-1.04285	#NAME?	2252000	0	0	1929200	0	0	1250100	0	0	0	0	0	2774400	0	0	4687200	0	0	1659900	0	0
A0A0J5PT63;Q4WVB2;B0Y0Z4	48;60;60	A0A0J5PT63	1	1	S	EEDEDGPLS(1)PR	EEDEDGPLS(143.03)PR	9	2	0.18897	60467000	60467000	0	0	9830200	5453700	8621500	6893900	0	8673700	2918500	4998200	7699825	4147600	1.85645	#NAME?	0.892549	#NAME?	9830200	0	0	5453700	0	0	8621500	0	0	6893900	0	0	0	0	0	8673700	0	0	2918500	0	0
A0A0J5PYJ0	672	A0A0J5PYJ0	1	1	S	AVS(1)VVEDPYCGR	AVS(107.34)VVEDPY(-107.34)CGR	3	2	0.088037	5505700	5505700	0	0	0	0	0	0	0	0	2530400	2975300	0	1376425	0	#NAME?	#NUM!	#NAME?	0	0	0	0	0	0	0	0	0	0	0	0	0	0	0	0	0	0	2530400	0	0
Q4WVU4;A0A0J5Q1K1;B0Y1W2;A1DDJ7	57;57;57;57	Q4WVU4	1	1	S	ASDEPS(1)PGGEK	AS(-68.87)DEPS(68.87)PGGEK	6	2	0.81733	2371200	2371200	0	0	760360	0	897720	0	0	0	0	0	414520	0	#DIV/0!	#NAME?	#DIV/0!	#NAME?	760360	0	0	0	0	0	897720	0	0	0	0	0	0	0	0	0	0	0	0	0	0
A0A0J5Q5T4;Q4WVQ0	99;99	A0A0J5Q5T4	1	1	T	IEEDDDEEGFVT(1)EEEEEAPPK	IEEDDDEEGFVT(101.3)EEEEEAPPK	12	2	0.060186	9898300	9898300	0	0	2009900	1165300	1519100	2168800	0	2141900	893190	0	1715775	758772	2.26125	#NAME?	1.17712	#NAME?	2009900	0	0	1165300	0	0	1519100	0	0	2168800	0	0	0	0	0	2141900	0	0	893190	0	0
Q4WGX3;B0YBA5;A1DCZ9;A0A0J5PI43	4;4;4;4	Q4WGX3	1	2	S	PAS(1)DIS(1)DAELPPR	PAS(79.64)DIS(79.64)DAELPPR	3	2	0.39066	2269300	0	2269300	0	0	0	747780	896880	0	0	0	0	411165	0	#DIV/0!	#NAME?	#DIV/0!	#NAME?	0	0	0	0	0	0	0	747780	0	0	896880	0	0	0	0	0	0	0	0	0	0
Q4WGX3;B0YBA5;A1DCZ9;A0A0J5PI43	7;7;7;7	Q4WGX3	1	2	S	PAS(1)DIS(1)DAELPPR	PAS(79.64)DIS(79.64)DAELPPR	6	2	0.39066	2269300	0	2269300	0	0	0	747780	896880	0	0	0	0	411165	0	#DIV/0!	#NAME?	#DIV/0!	#NAME?	0	0	0	0	0	0	0	747780	0	0	896880	0	0	0	0	0	0	0	0	0	0
Q4W9P3;B0YED5;A0A0J5PNN2	250;250;250	Q4W9P3	1	3	S	KEGLEDAPLS(1)S(1)EDES(1)EDEVVFVGR	KEGLEDAPLS(50.32)S(50.32)EDES(50.32)EDEVVFVGR	10	3	-0.22469	2116900	0	0	2116900	1166100	950770	0	0	0	0	0	0	529218	0	#DIV/0!	#NAME?	#DIV/0!	#NAME?	0	0	1166100	0	0	950770	0	0	0	0	0	0	0	0	0	0	0	0	0	0	0
Q4W9P3;B0YED5;A0A0J5PNN2	251;251;251	Q4W9P3	1	3	S	KEGLEDAPLS(1)S(1)EDES(1)EDEVVFVGR	KEGLEDAPLS(50.32)S(50.32)EDES(50.32)EDEVVFVGR	11	3	-0.22469	2116900	0	0	2116900	1166100	950770	0	0	0	0	0	0	529218	0	#DIV/0!	#NAME?	#DIV/0!	#NAME?	0	0	1166100	0	0	950770	0	0	0	0	0	0	0	0	0	0	0	0	0	0	0
Q4W9P3;B0YED5;A0A0J5PNN2	255;255;255	Q4W9P3	1	3	S	KEGLEDAPLS(1)S(1)EDES(1)EDEVVFVGR	KEGLEDAPLS(50.32)S(50.32)EDES(50.32)EDEVVFVGR	15	3	-0.22469	2116900	0	0	2116900	1166100	950770	0	0	0	0	0	0	529218	0	#DIV/0!	#NAME?	#DIV/0!	#NAME?	0	0	1166100	0	0	950770	0	0	0	0	0	0	0	0	0	0	0	0	0	0	0
Q4WTF7;B0XQ68;A0A0J5Q179	27;27;27	Q4WTF7	1	1	S	S(1)QGEIGPVAPPEDR	S(77.05)QGEIGPVAPPEDR	1	2	0.013672	1057900	1057900	0	0	0	0	583180	474700	0	0	0	0	264470	0	#DIV/0!	#NAME?	#DIV/0!	#NAME?	0	0	0	0	0	0	583180	0	0	474700	0	0	0	0	0	0	0	0	0	0	0
Q4WP23;B0Y5W9;A0A0J5PFM8;A1CXJ6	49;49;49;49	Q4WP23	1	2;3;4	S	LAS(1)PVPS(0.9)LS(0.054)T(0.053)S(0.796)Y(0.136)S(0.052)S(0.008)R	LAS(78.94)PVPS(12.96)LS(-12.96)T(-12.5)S(8.98)Y(-8.98)S(-13.64)S(-22.84)R	3	2	0.035388	11703000	0	10192000	1510900	2207200	0	0	0	1781600	3858300	1137200	1207600	551800	1996175	0.276429	#NAME?	-1.85502	#NAME?	0	2207200	0	0	0	0	0	0	0	0	0	0	0	1781600	0	0	3858300	0	0	1137200	0
Q4WQ68;B0Y705;A0A0J5PGQ8	249;249;249	Q4WQ68	1	1	S	VVNDPPQS(1)PR	VVNDPPQS(74.17)PR	8	2	0.18897	2498300	2498300	0	0	0	1115700	1382500	0	0	0	0	0	624550	0	#DIV/0!	#NAME?	#DIV/0!	#NAME?	0	0	0	1115700	0	0	1382500	0	0	0	0	0	0	0	0	0	0	0	0	0	0
Q4WKB9;B0XMV1;A1CRZ5	801;801;797	Q4WKB9	1	3;4	S	RYS(1)S(1)QS(1)LS(1)PPR	RY(-36.68)S(36.68)S(49.96)QS(48.53)LS(74.98)PPR	8	2	0.30725	4798800	0	0	4798800	0	1529000	1911500	0	0	0	0	0	860125	0	#DIV/0!	#NAME?	#DIV/0!	#NAME?	0	0	0	0	0	1529000	0	0	1911500	0	0	0	0	0	0	0	0	0	0	0	0
B0Y7F0	4	B0Y7F0	1	3	S	NPS(1)S(1)VIS(0.998)S(0.001)KT(0.001)PAR	NPS(74.78)S(74.78)VIS(31.11)S(-31.11)KT(-31.11)PAR	3	2	-1.8713	25904000	0	0	25904000	14436000	0	11468000	0	0	0	0	0	6476000	0	#DIV/0!	#NAME?	#DIV/0!	#NAME?	0	0	14436000	0	0	0	0	0	11468000	0	0	0	0	0	0	0	0	0	0	0	0
B0Y7F0	5	B0Y7F0	1	3	S	NPS(1)S(1)VIS(0.998)S(0.001)KT(0.001)PAR	NPS(74.78)S(74.78)VIS(31.11)S(-31.11)KT(-31.11)PAR	4	2	-1.8713	25904000	0	0	25904000	14436000	0	11468000	0	0	0	0	0	6476000	0	#DIV/0!	#NAME?	#DIV/0!	#NAME?	0	0	14436000	0	0	0	0	0	11468000	0	0	0	0	0	0	0	0	0	0	0	0
Q4WPL3;B0Y6F8;A0A0J5PG68;A1CWZ4;A1CHR8;Q5BC84;A0A1U8QI89	364;364;364;365;348;340;340	Q4WPL3	1	2	S	ALS(1)PRS(1)PDLPR	ALS(112.42)PRS(112.42)PDLPR	3	2	-0.016277	9591400	0	5350900	4240500	5350900	0	4240500	0	0	0	0	0	2397850	0	#DIV/0!	#NAME?	#DIV/0!	#NAME?	0	5350900	0	0	0	0	0	0	4240500	0	0	0	0	0	0	0	0	0	0	0	0
Q4WNE8;B0Y748;A1DM61;A0A0J5Q201	2;2;2;2	Q4WNE8	1	1	S	S(1)PIQFPIDAIASR	S(82.91)PIQFPIDAIAS(-82.91)R	1	2	-0.37819	951130	951130	0	0	0	531290	0	419840	0	0	0	0	237782	0	#DIV/0!	#NAME?	#DIV/0!	#NAME?	0	0	0	531290	0	0	0	0	0	419840	0	0	0	0	0	0	0	0	0	0	0
Q4WWP0;B0XYY3;A1D856;A0A0J5PVQ1	124;124;124;124	Q4WWP0	1	1	S	LPS(1)PMVPVGSAPTVDIEK	LPS(78.55)PMVPVGS(-78.55)APT(-108.23)VDIEK	3	2	0.2867	4888200	4888200	0	0	0	1992900	1570800	0	0	0	0	0	890925	0	#DIV/0!	#NAME?	#DIV/0!	#NAME?	0	0	0	1992900	0	0	1570800	0	0	0	0	0	0	0	0	0	0	0	0	0	0
A0A0J5SXE8;Q4WQJ0;B0Y4Q3	326;345;345	A0A0J5SXE8	1	1	S	FIAEAES(1)PEEEPVAVSAQK	FIAEAES(65.88)PEEEPVAVS(-65.88)AQK	7	2	0.4377	2016200	2016200	0	0	0	0	0	0	885140	1131100	0	0	0	504060	0	#NAME?	#NUM!	#NAME?	0	0	0	0	0	0	0	0	0	0	0	0	885140	0	0	1131100	0	0	0	0	0
Q4WYW5;B0XZX7;A0A0J5PCV5	298;298;298	Q4WYW5	1	1	T	RLDALLAEQT(1)DGEDDDPLDLTSLAR	RLDALLAEQT(135.85)DGEDDDPLDLT(-135.85)S(-148.59)LAR	10	3	-0.10731	27398000	27398000	0	0	1998500	3852900	4096700	2937700	2947100	2669200	1684100	0	3221450	1825100	1.76508	#NAME?	0.819735	#NAME?	1998500	0	0	3852900	0	0	4096700	0	0	2937700	0	0	2947100	0	0	2669200	0	0	1684100	0	0
Q4WYQ2;B0Y0A7;A0A0J5PTK4	331;331;331	Q4WYQ2	1	3;4	S	APS(1)VADVQS(1)VQS(1)S(1)GIIEEDVSHPVENYLVK	APS(106.88)VADVQS(72.01)VQS(62.45)S(62.45)GIIEEDVS(-62.45)HPVENY(-63.39)LVK	9	3	-0.12328	10356000	0	0	10356000	0	0	0	0	4507900	3417700	0	0	0	1981400	0	#NAME?	#NUM!	#NAME?	0	0	0	0	0	0	0	0	0	0	0	0	0	0	4507900	0	0	3417700	0	0	0
A0A0J5PH65;B0Y641;A1CXC5;Q4WP94;A1CHG0	922;948;948;948;946	A0A0J5PH65	1	1;2;3	S	RES(1)MDVDQT(1)PT(0.001)T(0.999)PK	RES(183.81)MDVDQT(67.92)PT(-30.3)T(30.3)PK	3	2	0.080112	743290000	332130000	273280000	137880000	77290000	53287000	57170000	52142000	66930000	46266000	20141000	19178000	59972250	38128750	1.57289	#NAME?	0.653416	#NAME?	12363000	45539000	19388000	7568500	31616000	14103000	9828200	33878000	13463000	14099000	25131000	12911000	3310800	37295000	26324000	3488400	30064000	12713000	1722400	11645000	6773600
Q5BCN0;A0A1U8QF10	956;956	Q5BCN0	1	1;2;3	S	RES(1)MDVDQT(1)PT(0.001)T(0.999)PK	RES(183.81)MDVDQT(67.92)PT(-30.3)T(30.3)PK	3	2	0.080112	732950000	332130000	273280000	127540000	77290000	53287000	57170000	52142000	66930000	46266000	20141000	19178000	59972250	38128750	1.57289	#NAME?	0.653416	#NAME?	12363000	45539000	19388000	7568500	31616000	14103000	9828200	33878000	13463000	14099000	25131000	12911000	3310800	37295000	26324000	3488400	30064000	12713000	1722400	11645000	6773600
Q4WVD7;B0Y119;A0A0J5SQJ6	388;388;391	Q4WVD7	1	1	S	AVDS(1)APDEISESSR	AVDS(92.86)APDEIS(-92.86)ES(-133.03)S(-139.57)R	4	2	0.21679	30886000	30886000	0	0	4833400	5803600	3777500	4051000	4298900	4559900	1901200	1660200	4616375	3105050	1.48673	#NAME?	0.572144	#NAME?	4833400	0	0	5803600	0	0	3777500	0	0	4051000	0	0	4298900	0	0	4559900	0	0	1901200	0	0
Q4WEE3;B0Y2F1;A0A0J5PUN5	34;34;34	Q4WEE3	1	1	T	QVT(1)NDANMEEYTTETAAGEIIKPVR	QVT(103.05)NDANMEEY(-104.36)T(-103.05)T(-107.1)ET(-114.22)AAGEIIKPVR	3	3	-0.53992	4325400	4325400	0	0	0	0	0	0	2493700	1831600	0	0	0	1081325	0	#NAME?	#NUM!	#NAME?	0	0	0	0	0	0	0	0	0	0	0	0	2493700	0	0	1831600	0	0	0	0	0
Q4WBM8;B0YA82;A0A0J5PK62	697;697;697	Q4WBM8	1	1	S	HLAS(1)VAGAEDPK	HLAS(115.57)VAGAEDPK	4	2	-0.50934	1629200	1629200	0	0	0	941570	687590	0	0	0	0	0	407290	0	#DIV/0!	#NAME?	#DIV/0!	#NAME?	0	0	0	941570	0	0	687590	0	0	0	0	0	0	0	0	0	0	0	0	0	0
A0A0J5PWS2;Q4WTI5;B0XQ40	23;23;23	A0A0J5PWS2	1	1;2;3	S	AES(1)PVGS(1)EQS(1)NNAAAR	AES(117.27)PVGS(117.27)EQS(117.27)NNAAAR	3	2	-0.25935	88508000	9313000	8669400	70526000	9640300	2286300	11361000	5494100	16778000	25743000	9630600	7574900	7195425	14931625	0.481892	#NAME?	-1.05322	#NAME?	0	938340	8702000	2286300	0	0	2961300	0	8399200	0	751100	4743000	2134000	2117200	12527000	0	3088400	22655000	1931400	0	7699200
Q4WRU3;B0XN54;A0A0J5PH62;A1D1R0	513;513;513;515	Q4WRU3	1	2	S	ISVPWDS(1)PS(1)PR	IS(-53.23)VPWDS(53.23)PS(63.96)PR	9	2	-1.1638	1816900	0	1816900	0	1068900	0	748080	0	0	0	0	0	454245	0	#DIV/0!	#NAME?	#DIV/0!	#NAME?	0	1068900	0	0	0	0	0	748080	0	0	0	0	0	0	0	0	0	0	0	0	0
A0A0J5PWS2;Q4WTI5;B0XQ40	27;27;27	A0A0J5PWS2	1	2;3	S	AES(1)PVGS(1)EQS(1)NNAAAR	AES(117.27)PVGS(117.27)EQS(117.27)NNAAAR	7	2	-0.25935	79195000	0	8669400	70526000	9640300	0	8399200	5494100	14644000	25743000	7699200	7574900	5883400	13915275	0.422802	#NAME?	-1.24195	#NAME?	0	938340	8702000	0	0	0	0	0	8399200	0	751100	4743000	0	2117200	12527000	0	3088400	22655000	0	0	7699200
A0A0J5PE52;Q4WP96;B0Y643;A1CXC3	866;868;868;860	A0A0J5PE52	1	1	T	T(1)PAWAGISGSR	T(95.57)PAWAGIS(-95.57)GS(-102.99)R	1	2	0.52872	8444300	8444300	0	0	0	0	0	0	0	5025700	0	3418600	0	2111075	0	#NAME?	#NUM!	#NAME?	0	0	0	0	0	0	0	0	0	0	0	0	0	0	0	5025700	0	0	0	0	0
Q4WQ01;B0Y6T9;A0A0J5PEJ3;A1CWL1	1227;1227;1227;1235	Q4WQ01	1	1	S	LNLS(1)GDWAEQLQR	LNLS(71.34)GDWAEQLQR	4	2	0.211	2525000	2525000	0	0	0	0	0	0	1506400	1018600	0	0	0	631250	0	#NAME?	#NUM!	#NAME?	0	0	0	0	0	0	0	0	0	0	0	0	1506400	0	0	1018600	0	0	0	0	0
Q4WRC3;B0XNZ2;A0A0J5SF73;A1D187	414;414;414;414	Q4WRC3	1	2;3	S	ADSVDVPGS(1)GAS(1)T(1)PIAEK	ADS(-71.04)VDVPGS(71.04)GAS(80.66)T(80.03)PIAEK	9	2	0.42516	11260000	0	10177000	1083100	2451600	1538600	1390700	1129200	0	1700500	0	1301800	1627525	750575	2.16837	#NAME?	1.11661	#NAME?	0	1669000	782550	0	1538600	0	0	1090200	300510	0	1129200	0	0	0	0	0	1700500	0	0	0	0
Q4X1T4;B0XRT4;A0A0J5Q2H7	195;195;195	Q4X1T4	1	1	S	VDS(1)VEGDTAAPR	VDS(115.71)VEGDT(-115.71)AAPR	3	2	0.55374	3643500	3643500	0	0	0	0	0	0	2188600	0	1454900	0	0	910875	0	#NAME?	#NUM!	#NAME?	0	0	0	0	0	0	0	0	0	0	0	0	2188600	0	0	0	0	0	1454900	0	0
Q4WCF4;B0YA02;A1DB73;A0A0J5PJX5	304;304;379;382	Q4WCF4	1	1	S	VKEEVAS(1)PR	VKEEVAS(93.62)PR	7	2	-1.0172	4617700	4617700	0	0	0	1802700	2815000	0	0	0	0	0	1154425	0	#DIV/0!	#NAME?	#DIV/0!	#NAME?	0	0	0	1802700	0	0	2815000	0	0	0	0	0	0	0	0	0	0	0	0	0	0
Q876M8;E9QUM5;B0XVK7;A1DIS6;A0A0J5Q1Q2;Q5AWS8;A0A1U8QY91	11;11;11;11;11;11;11	Q876M8	1	1	S	SLHTSYHADS(1)DADDEYER	S(-159.72)LHT(-123.41)S(-90.36)Y(-154.53)HADS(90.36)DADDEY(-184.56)ER	10	2	0.81362	6713700	6713700	0	0	0	1205200	0	0	0	2667900	953080	1887500	301300	1377120	0.21879	#NAME?	-2.19238	#NAME?	0	0	0	1205200	0	0	0	0	0	0	0	0	0	0	0	2667900	0	0	953080	0	0
Q4WRZ0;B0XMT9;A0A0J5Q0N2;A1D1V6	235;235;235;234	Q4WRZ0	1	1	S	S(1)PPLLTPQEAVSR	S(84.73)PPLLT(-84.73)PQEAVS(-167.39)R	1	2	0.17855	54749000	54749000	0	0	10382000	6498400	6581300	5642600	6134400	5371700	3077700	6083600	7276075	5166850	1.40822	#NAME?	0.493875	#NAME?	10382000	0	0	6498400	0	0	6581300	0	0	5642600	0	0	6134400	0	0	5371700	0	0	3077700	0	0
Q4WQC2;B0Y4J1;A1CWA7;A0A0J5SDP8	593;593;593;593	Q4WQC2	1	2	S	S(1)VEPQEES(1)DEDNATGAK	S(189.49)VEPQEES(86.15)DEDNAT(-86.15)GAK	1	2	0.10646	36912000	0	36912000	0	6138300	4401200	5739500	6655600	0	7150700	2907900	2611200	5733650	3167450	1.81018	#NAME?	0.856132	#NAME?	0	6138300	0	0	4401200	0	0	5739500	0	0	6655600	0	0	0	0	0	7150700	0	0	2907900	0
Q6MY86;Q4WS43;B0XRR0;A0A0J5SXP5	470;622;622;622	Q6MY86	1	1	S	HIQDQVQEQELEPES(1)EPELEQDPQDDIEQDR	HIQDQVQEQELEPES(72.1)EPELEQDPQDDIEQDR	15	3	0.34845	4244000	4244000	0	0	0	0	0	0	0	0	1622900	2621100	0	1061000	0	#NAME?	#NUM!	#NAME?	0	0	0	0	0	0	0	0	0	0	0	0	0	0	0	0	0	0	1622900	0	0
Q4WGY6;B0YBB9	16;16	Q4WGY6	1	2;3	S	DIIPS(1)EDS(1)ES(1)DIMEVINDNVIVASK	DIIPS(80.56)EDS(80.56)ES(80.56)DIMEVINDNVIVAS(-80.56)K	8	3	-1.5809	3039300	0	2474900	564480	0	0	0	0	1877200	0	0	1162100	0	759825	0	#NAME?	#NUM!	#NAME?	0	0	0	0	0	0	0	0	0	0	0	0	0	1877200	0	0	0	0	0	0	0
Q4WGY6;B0YBB9	18;18	Q4WGY6	1	2;3	S	DIIPS(1)EDS(1)ES(1)DIMEVINDNVIVASK	DIIPS(80.56)EDS(80.56)ES(80.56)DIMEVINDNVIVAS(-80.56)K	10	3	-1.5809	3039300	0	2474900	564480	0	0	0	0	1877200	0	0	1162100	0	759825	0	#NAME?	#NUM!	#NAME?	0	0	0	0	0	0	0	0	0	0	0	0	0	1877200	0	0	0	0	0	0	0
B0YEG1;A4DA77;A1D9N1;A0A0J5PN10	38;38;38;38	B0YEG1	1	1;2;3	S	AFPHVDLDGHNLPPS(1)PAPS(1)S(1)PR	AFPHVDLDGHNLPPS(49.14)PAPS(49.14)S(49.14)PR	19	3	1.7311	35270000	1054700	28969000	5246400	2086000	8585500	1595300	1448200	1414600	750350	0	0	3428750	541238	6.33502	#NAME?	2.66335	#NAME?	0	2086000	0	552720	3655900	4376800	0	725760	869550	0	1448200	0	0	1414600	0	0	750350	0	0	0	0
Q4WID6;A0A0J5Q037;B0XTW2;A1CYS1	1382;1382;1398;1391	Q4WID6	1	1	S	AIS(1)DADMLPDR	AIS(73.27)DADMLPDR	3	2	0.40689	1547300	1547300	0	0	0	0	0	0	957260	590030	0	0	0	386822	0	#NAME?	#NUM!	#NAME?	0	0	0	0	0	0	0	0	0	0	0	0	957260	0	0	590030	0	0	0	0	0
A0A0J5PGW0;Q4WRF7;B0XNV6;A1D1C6	959;210;210;210	A0A0J5PGW0	1	1	S	S(1)LDEFQER	S(80.83)LDEFQER	1	2	-0.39642	6218500	6218500	0	0	2006100	0	1196900	1482900	0	0	846370	686200	1171475	383142	3.05754	#NAME?	1.61237	#NAME?	2006100	0	0	0	0	0	1196900	0	0	1482900	0	0	0	0	0	0	0	0	846370	0	0
Q4WKB5;B0XMV6;A0A0J5PP43	203;203;209	Q4WKB5	1	3	S	GTAADVPFDLDDIPDDAFDS(1)DLS(1)LS(1)PPR	GT(-107.4)AADVPFDLDDIPDDAFDS(107.4)DLS(113.43)LS(117.31)PPR	20	3	0.68296	15315000	0	0	15315000	0	3357400	3170600	5032000	2203600	0	0	1551600	2890000	938800	3.0784	#NAME?	1.62218	#NAME?	0	0	0	0	0	3357400	0	0	3170600	0	0	5032000	0	0	2203600	0	0	0	0	0	0
Q4WKB5;B0XMV6;A0A0J5PP43	206;206;212	Q4WKB5	1	3	S	GTAADVPFDLDDIPDDAFDS(1)DLS(1)LS(1)PPR	GT(-107.4)AADVPFDLDDIPDDAFDS(107.4)DLS(113.43)LS(117.31)PPR	23	3	0.68296	15315000	0	0	15315000	0	3357400	3170600	5032000	2203600	0	0	1551600	2890000	938800	3.0784	#NAME?	1.62218	#NAME?	0	0	0	0	0	3357400	0	0	3170600	0	0	5032000	0	0	2203600	0	0	0	0	0	0
Q4WKB5;B0XMV6;A0A0J5PP43	208;208;214	Q4WKB5	1	3	S	GTAADVPFDLDDIPDDAFDS(1)DLS(1)LS(1)PPR	GT(-107.4)AADVPFDLDDIPDDAFDS(107.4)DLS(113.43)LS(117.31)PPR	25	3	0.68296	15315000	0	0	15315000	0	3357400	3170600	5032000	2203600	0	0	1551600	2890000	938800	3.0784	#NAME?	1.62218	#NAME?	0	0	0	0	0	3357400	0	0	3170600	0	0	5032000	0	0	2203600	0	0	0	0	0	0
Q4WDA4;B0YD45;A0A0J5PFI4;A1DLP3	413;413;413;414	Q4WDA4	1	1;2	S	QTQEDT(1)DS(1)DDGR	QT(-124.72)QEDT(124.72)DS(166.82)DDGR	8	2	0.45855	21547000	21547000	0	0	1607000	2471200	1626600	0	0	1513400	0	0	1426200	378350	3.76953	#NAME?	1.91438	#NAME?	1607000	0	0	2471200	0	0	1626600	0	0	0	0	0	0	0	0	1513400	0	0	0	0	0
Q4WEL9;B0Y2U3;A0A0J5PUW0;A1CZX0	348;348;348;375	Q4WEL9	1	2;3	S	RAS(1)S(1)VNS(1)LPHNR	RAS(180.06)S(180.06)VNS(180.06)LPHNR	7	2	0.27262	174950000	0	41002000	133950000	32759000	2671500	37465000	31804000	0	24235000	12902000	5329000	26174875	10616500	2.46549	#NAME?	1.30187	#NAME?	0	4538400	28221000	0	2671500	0	0	3820500	33645000	0	2186900	29617000	0	0	0	0	0	24235000	0	0	12902000
Q4WHZ5;B0XUN8;A0A0J5PR21	257;257;264	Q4WHZ5	1	1;2	S	RGS(1)S(1)PPRPK	RGS(108.98)S(108.98)PPRPK	4	2	-0.29802	339020000	5328400	333690000	0	35824000	36339000	39471000	0	8969400	19512000	16061000	0	27908500	11135600	2.50624	#NAME?	1.32553	#NAME?	0	35824000	0	0	36339000	0	5328400	34142000	0	0	0	0	0	8969400	0	0	19512000	0	0	16061000	0
Q4WIK2;B0XTH8;A1CYJ8;A0A0J5PZY0	326;326;343;486	Q4WIK2	1	1	S	AMS(1)EEIADQMEV	AMS(60.06)EEIADQMEV	3	2	0.27141	17021000	17021000	0	0	1869600	2136900	0	1644700	4098000	3057700	1691100	1718500	1412800	2641325	0.534883	#NAME?	-0.902705	#NAME?	1869600	0	0	2136900	0	0	0	0	0	1644700	0	0	4098000	0	0	3057700	0	0	1691100	0	0
A0A0J5SNS2	427	A0A0J5SNS2	1	1	S	RGS(1)EDILPPEDAEGPPPPPPK	RGS(55.57)EDILPPEDAEGPPPPPPK	3	3	-0.21454	3991100	3991100	0	0	2316400	530830	0	789230	0	0	354700	0	909115	88675	10.2522	#NAME?	3.35786	#NAME?	2316400	0	0	530830	0	0	0	0	0	789230	0	0	0	0	0	0	0	0	354700	0	0
A0A0J5SDI1;Q4WQ26;B0Y6W4	174;174;174	A0A0J5SDI1	1	1	S	GAS(1)PAPQTTTTTTTTNK	GAS(95.8)PAPQT(-95.8)T(-107.23)T(-116.28)T(-138.02)T(-182.64)T(-211.02)T(-225.54)T(-246.52)NK	3	2	0.15387	325040000	325040000	0	0	45641000	35061000	48672000	20694000	21964000	40405000	20404000	5104200	37517000	21969300	1.7077	#NAME?	0.772056	#NAME?	45641000	0	0	35061000	0	0	48672000	0	0	20694000	0	0	21964000	0	0	40405000	0	0	20404000	0	0
B0Y144;A4D9H9;A1DDZ4;A0A0J5SQL3	117;117;117;117	B0Y144	1	2	S	QPTAVES(1)S(1)DEEGESNVGK	QPT(-83.26)AVES(83.26)S(91.73)DEEGES(-92.35)NVGK	7	2	-0.10502	68937000	0	68937000	0	10239000	9754300	10859000	9595000	8133100	11859000	4155300	4342500	10111825	7122475	1.41971	#NAME?	0.505593	#NAME?	0	10239000	0	0	9754300	0	0	10859000	0	0	9595000	0	0	8133100	0	0	11859000	0	0	4155300	0
B0Y144;A4D9H9;A1DDZ4;A0A0J5SQL3	118;118;118;118	B0Y144	1	2	S	QPTAVES(1)S(1)DEEGESNVGK	QPT(-83.26)AVES(83.26)S(91.73)DEEGES(-92.35)NVGK	8	2	-0.10502	68937000	0	68937000	0	10239000	9754300	10859000	9595000	8133100	11859000	4155300	4342500	10111825	7122475	1.41971	#NAME?	0.505593	#NAME?	0	10239000	0	0	9754300	0	0	10859000	0	0	9595000	0	0	8133100	0	0	11859000	0	0	4155300	0
Q4X1D8;B0XS68;A0A0J5PYP9	791;791;792	Q4X1D8	1	1;2	S	DSSVDEGTITDDHSLQS(1)PRS(1)PQETR	DS(-159.59)S(-154.53)VDEGT(-126.4)IT(-112.34)DDHS(-75.21)LQS(75.21)PRS(41.59)PQET(-41.59)R	17	3	0.043148	102760000	2578000	100180000	0	17126000	12113000	13682000	17569000	13544000	15387000	4269200	9071200	15122500	10567850	1.43099	#NAME?	0.517015	#NAME?	1698700	15427000	0	0	12113000	0	0	13682000	0	0	17569000	0	0	13544000	0	879360	14507000	0	0	4269200	0
Q4X0I9;B0XTC7;A0A0J5PY38	379;379;384	Q4X0I9	1	1;2	S	QDPVVINDS(1)PEPPS(1)PER	QDPVVINDS(81.28)PEPPS(81.28)PER	14	2	-0.15308	27283000	15712000	11572000	0	4985300	4313900	3407700	4891600	0	4868700	883590	3932600	4399625	2.42122e+06	1.81711	#NAME?	0.861645	#NAME?	2691000	2294300	0	2905400	1408500	0	2104700	1303000	0	3147900	1743700	0	0	0	0	2811100	2057600	0	0	883590	0
B0XYD2;A0A0J5SS45;A1CJY0;Q4WX86	84;84;81;84	B0XYD2	1	1	T	KVDT(1)GDFEAK	KVDT(105.95)GDFEAK	4	2	-0.35101	5601000	5601000	0	0	0	3602000	1999000	0	0	0	0	0	1400250	0	#DIV/0!	#NAME?	#DIV/0!	#NAME?	0	0	0	3602000	0	0	1999000	0	0	0	0	0	0	0	0	0	0	0	0	0	0
A0A0J5Q0C3;Q4WIE4;B0XTV4	224;416;416	A0A0J5Q0C3	1	2	S	HDPLPPHAT(1)PPEIPS(1)PAAPAPR	HDPLPPHAT(44.38)PPEIPS(44.38)PAAPAPR	15	3	0.71154	2544800	0	2544800	0	0	1342800	738550	0	0	0	0	0	520338	0	#DIV/0!	#NAME?	#DIV/0!	#NAME?	0	0	0	0	1342800	0	0	738550	0	0	0	0	0	0	0	0	0	0	0	0	0
A0A0J5Q0C3;Q4WIE4;B0XTV4	218;410;410	A0A0J5Q0C3	1	2	T	HDPLPPHAT(1)PPEIPS(1)PAAPAPR	HDPLPPHAT(44.38)PPEIPS(44.38)PAAPAPR	9	3	0.71154	2544800	0	2544800	0	0	1342800	738550	0	0	0	0	0	520338	0	#DIV/0!	#NAME?	#DIV/0!	#NAME?	0	0	0	0	1342800	0	0	738550	0	0	0	0	0	0	0	0	0	0	0	0	0
A0A0J5PSI8	20	A0A0J5PSI8	1	1;3	S	DLAGS(1)QEGS(1)S(1)DDEMEDALR	DLAGS(78.41)QEGS(78.41)S(78.41)DDEMEDALR	10	2	0.65244	1543100	1543100	0	0	0	0	0	0	0	0	546990	996120	0	385778	0	#NAME?	#NUM!	#NAME?	0	0	0	0	0	0	0	0	0	0	0	0	0	0	0	0	0	0	546990	0	0
Q4WV36;B0Y0R6;A1DEB8;A0A0J5SQ98	141;141;141;141	Q4WV36	1	1	S	ATDSQPGLHDS(1)PR	AT(-75.33)DS(-67.77)QPGLHDS(67.77)PR	11	2	0.16451	1699300	1699300	0	0	1102300	0	0	597020	0	0	0	0	424830	0	#DIV/0!	#NAME?	#DIV/0!	#NAME?	1102300	0	0	0	0	0	0	0	0	597020	0	0	0	0	0	0	0	0	0	0	0
Q4WTG4;B0XQ61	235;235	Q4WTG4	1	2	S	ERLS(1)AT(1)PDTVK	ERLS(163.36)AT(124.35)PDT(-124.35)VK	4	2	-0.048985	29619000	0	29619000	0	4523700	3584400	5512900	3729200	3414000	4774700	1771500	2308400	4337550	3067150	1.4142	#NAME?	0.499982	#NAME?	0	4523700	0	0	3584400	0	0	5512900	0	0	3729200	0	0	3414000	0	0	4774700	0	0	1771500	0
Q4WTG4;B0XQ61	237;237	Q4WTG4	1	2	T	ERLS(1)AT(1)PDTVK	ERLS(163.36)AT(124.35)PDT(-124.35)VK	6	2	-0.048985	29619000	0	29619000	0	4523700	3584400	5512900	3729200	3414000	4774700	1771500	2308400	4337550	3067150	1.4142	#NAME?	0.499982	#NAME?	0	4523700	0	0	3584400	0	0	5512900	0	0	3729200	0	0	3414000	0	0	4774700	0	0	1771500	0
Q4WBL6;B0YA94;A0A0J5PNG6	2;2;2	Q4WBL6	1	1	S	S(1)EVAQNSPAEVQAK	S(102.64)EVAQNS(-102.64)PAEVQAK	1	2	-0.33968	18037000	18037000	0	0	3527000	2357900	2311500	1894200	2406900	2126900	1007700	1573400	2522650	1778725	1.41823	#NAME?	0.504097	#NAME?	3527000	0	0	2357900	0	0	2311500	0	0	1894200	0	0	2406900	0	0	2126900	0	0	1007700	0	0
Q4WEL9;B0Y2U3;A0A0J5PUW0;A1CZX0	344;344;344;371	Q4WEL9	1	1;2;3	S	RAS(1)S(1)VNS(1)LPHNR	RAS(180.06)S(180.06)VNS(180.06)LPHNR	3	2	0.27262	221410000	14353000	73107000	133950000	45649000	8522300	41089000	44802000	8135600	36396000	16444000	8687600	35015575	17415800	2.01056	#NAME?	1.0076	#NAME?	5003500	12424000	28221000	0	8522300	0	0	7443900	33645000	3561800	11623000	29617000	0	8135600	0	4411100	7749400	24235000	1376500	2165700	12902000
A0A0J5SHZ7;B0YA06;Q4WCF8	296;296;296	A0A0J5SHZ7	1	1	S	S(1)MDIVDDLEDIDMEDAGEPK	S(92.67)MDIVDDLEDIDMEDAGEPK	1	2	0.33512	278860000	278860000	0	0	10694000	14837000	12193000	29242000	44477000	67038000	16821000	18796000	16741500	36783000	0.455142	#NAME?	-1.13561	#NAME?	10694000	0	0	14837000	0	0	12193000	0	0	29242000	0	0	44477000	0	0	67038000	0	0	16821000	0	0
A0A0J5Q143;Q4X0A7;B0XTS3;A1DHW7;A1C7E2	1606;1633;1633;1597;1419	A0A0J5Q143	1	1;2	S	AVGGGDLS(1)DS(1)DLR	AVGGGDLS(77.75)DS(77.75)DLR	8	2	0.065308	188620000	170600000	18013000	0	20378000	25906000	16873000	16969000	25255000	29366000	17721000	30595000	20031500	25734250	0.778398	#NAME?	-0.361419	#NAME?	18336000	2041100	0	24079000	1827100	0	15079000	1793100	0	16969000	0	0	21880000	3375000	0	25851000	3515900	0	15526000	2194600	0
A0A0J5Q2C3;Q4WN71;B0Y7C7	87;87;87	A0A0J5Q2C3	1	1;2	S	S(1)LNS(1)EDLEAVLK	S(151.11)LNS(151.11)EDLEAVLK	1	2	0.20384	58528000	18923000	39605000	0	3475900	2485200	7636700	6281400	8966500	10077000	3364900	10284000	4969800	8173100	0.608068	#NAME?	-0.717696	#NAME?	3475900	0	0	2485200	0	0	4037600	3599100	0	2181800	4099600	0	2157600	6809000	0	2425200	7651500	0	0	3364900	0
A0A0J5Q0T7;Q6MYC3;E9RBN4;B0XRL1	208;296;296;296	A0A0J5Q0T7	1	1	S	DGES(1)EADGEDFSEVYEELVK	DGES(99.81)EADGEDFS(-99.81)EVY(-123.99)EELVK	4	2	-0.13491	9821400	9821400	0	0	1023100	0	1049700	1752500	0	0	0	1023400	956325	255850	3.73783	#NAME?	1.9022	#NAME?	1023100	0	0	0	0	0	1049700	0	0	1752500	0	0	0	0	0	0	0	0	0	0	0
Q4WQ49;B0Y6Y8;A0A0J5PEM9;A1CWH3	153;153;153;153	Q4WQ49	1	2	S	GEVVEDS(1)S(1)DEER	GEVVEDS(169.17)S(169.17)DEER	7	2	-0.24221	7143700	0	7143700	0	0	0	0	0	4738600	0	2405100	0	0	1785925	0	#NAME?	#NUM!	#NAME?	0	0	0	0	0	0	0	0	0	0	0	0	0	4738600	0	0	0	0	0	2405100	0
Q4WQ49;B0Y6Y8;A0A0J5PEM9;A1CWH3	154;154;154;154	Q4WQ49	1	2	S	GEVVEDS(1)S(1)DEER	GEVVEDS(169.17)S(169.17)DEER	8	2	-0.24221	7143700	0	7143700	0	0	0	0	0	4738600	0	2405100	0	0	1785925	0	#NAME?	#NUM!	#NAME?	0	0	0	0	0	0	0	0	0	0	0	0	0	4738600	0	0	0	0	0	2405100	0
B0XZG5	58	B0XZG5	1	1	T	NYDFNLT(1)QR	NY(-129.91)DFNLT(129.91)QR	7	2	-0.40022	15055000	15055000	0	0	1507900	1582900	1331700	1355800	2680200	3641500	1030500	1924400	1444575	2319150	0.62289	#NAME?	-0.682951	#NAME?	1507900	0	0	1582900	0	0	1331700	0	0	1355800	0	0	2680200	0	0	3641500	0	0	1030500	0	0
A0A0J5PWS2;Q4WTI5;B0XQ40	30;30;30	A0A0J5PWS2	1	3	S	AES(1)PVGS(1)EQS(1)NNAAAR	AES(117.27)PVGS(117.27)EQS(117.27)NNAAAR	10	2	-0.25935	70526000	0	0	70526000	8702000	0	8399200	4743000	12527000	22655000	7699200	5800600	5461050	12170450	0.448714	#NAME?	-1.15613	#NAME?	0	0	8702000	0	0	0	0	0	8399200	0	0	4743000	0	0	12527000	0	0	22655000	0	0	7699200
Q4WHZ5;B0XUN8;A0A0J5PR21	256;256;263	Q4WHZ5	1	2	S	RGS(1)S(1)PPRPK	RGS(108.98)S(108.98)PPRPK	3	2	-0.29802	333690000	0	333690000	0	35824000	36339000	34142000	0	8969400	19512000	16061000	0	26576250	11135600	2.3866	#NAME?	1.25496	#NAME?	0	35824000	0	0	36339000	0	0	34142000	0	0	0	0	0	8969400	0	0	19512000	0	0	16061000	0
A0A0J5Q143;Q4X0A7;B0XTS3	1509;1536;1536	A0A0J5Q143	1	1;2	S	NEDS(1)DDDESPPDYSDSPAAGEQSLAK	NEDS(87.6)DDDES(-87.6)PPDY(-150.66)S(-163.85)DS(-181.4)PAAGEQS(-205.51)LAK	4	2	0.57703	118740000	118740000	0	0	26750000	16804000	15165000	16146000	18823000	18448000	0	0	18716250	9317750	2.00867	#NAME?	1.00624	#NAME?	26750000	0	0	16804000	0	0	15165000	0	0	16146000	0	0	18823000	0	0	18448000	0	0	0	0	0
Q5EGY5;E9R7Y1;B0XM70;A0A0J5Q781	37;37;37;37	Q5EGY5	1	1	S	IYNDGPS(1)PAVEETPFPINEER	IY(-65.08)NDGPS(65.08)PAVEET(-103.77)PFPINEER	7	2	-0.7324	20501000	20501000	0	0	4288000	2662500	2821600	1918100	3347200	0	1304200	1730800	2922550	1595550	1.83169	#NAME?	0.873174	#NAME?	4288000	0	0	2662500	0	0	2821600	0	0	1918100	0	0	3347200	0	0	0	0	0	1304200	0	0
B0YEG1;A4DA77;A1D9N1;A0A0J5PN10	39;39;39;39	B0YEG1	1	2;3	S	AFPHVDLDGHNLPPS(1)PAPS(1)S(1)PR	AFPHVDLDGHNLPPS(49.14)PAPS(49.14)S(49.14)PR	20	3	1.7311	33482000	0	28236000	5246400	2086000	8032700	1595300	908060	1414600	750350	0	0	3155515	541238	5.83019	#NAME?	2.54354	#NAME?	0	2086000	0	0	3655900	4376800	0	725760	869550	0	908060	0	0	1414600	0	0	750350	0	0	0	0
A0A0J5PSG6;Q4WUJ6;B0Y421	2586;199;199	A0A0J5PSG6	1	1	S	GQKDS(1)DAEDGWEPLPGDAGDGVEWR	GQKDS(74.87)DAEDGWEPLPGDAGDGVEWR	5	3	-0.064508	5547300	5547300	0	0	0	1167000	0	0	0	1970100	895760	1514400	291750	1095065	0.266423	#NAME?	-1.90821	#NAME?	0	0	0	1167000	0	0	0	0	0	0	0	0	0	0	0	1970100	0	0	895760	0	0
B0Y2X9;A0A0J5PRF6;Q4WEP4;A1CZU5;Q5ATZ3;A0A1U8QFU5	368;368;370;365;358;358	B0Y2X9	1	1	S	LFVANPDLS(1)D	LFVANPDLS(106.67)D	9	2	-0.097971	10083000	10083000	0	0	1437000	1438800	1373100	2044400	0	0	797830	2169400	1573325	741808	2.12093	#NAME?	1.0847	#NAME?	1437000	0	0	1438800	0	0	1373100	0	0	2044400	0	0	0	0	0	0	0	0	797830	0	0
B0Y2X9;A0A0J5PRF6;Q4WEP4;A1CZU5	232;232;234;230	B0Y2X9	1	1	S	LSANEVGDGDEDGHS(1)DNGFPHR	LS(-107.12)ANEVGDGDEDGHS(107.12)DNGFPHR	15	3	-0.46799	29078000	29078000	0	0	4294700	2066100	0	1262700	0	7527200	4600100	9326800	1905875	5363525	0.35534	#NAME?	-1.49273	#NAME?	4294700	0	0	2066100	0	0	0	0	0	1262700	0	0	0	0	0	7527200	0	0	4600100	0	0
A0A0J5Q433;Q4X276;B0XW38;A1CSH1;A1DG58	167;167;167;162;167	A0A0J5Q433	1	2	S	DRS(1)RS(1)PDER	DRS(80.44)RS(80.44)PDER	3	2	-0.12383	24099000	0	24099000	0	0	3963900	5965800	2822100	1893300	0	0	2291700	3187950	1046250	3.04703	#NAME?	1.6074	#NAME?	0	0	0	0	3963900	0	0	5965800	0	0	2822100	0	0	1893300	0	0	0	0	0	0	0
A0A0J5Q433;Q4X276;B0XW38;A1CSH1;A1DG58	169;169;169;164;169	A0A0J5Q433	1	2	S	DRS(1)RS(1)PDER	DRS(80.44)RS(80.44)PDER	5	2	-0.12383	24099000	0	24099000	0	0	3963900	5965800	2822100	1893300	0	0	2291700	3187950	1046250	3.04703	#NAME?	1.6074	#NAME?	0	0	0	0	3963900	0	0	5965800	0	0	2822100	0	0	1893300	0	0	0	0	0	0	0
Q6MYS4;Q4WSP5;B0XQX9;A0A0J5PW10	88;140;140;140	Q6MYS4	1	1	S	FINQS(1)PEGDAWIAK	FINQS(82.58)PEGDAWIAK	5	2	-0.035674	6521900	6521900	0	0	0	2016500	1316700	1710400	1478300	0	0	0	1260900	369575	3.41176	#NAME?	1.77051	#NAME?	0	0	0	2016500	0	0	1316700	0	0	1710400	0	0	1478300	0	0	0	0	0	0	0	0
Q4WM60;B0Y8E8;A0A0J5Q3F1	512;512;512	Q4WM60	1	2	S	AAAHLLS(1)DDDDT(1)DEEDGEKK	AAAHLLS(126.55)DDDDT(126.55)DEEDGEKK	7	3	-0.15659	162610000	0	162610000	0	25195000	18526000	17296000	20944000	22022000	18607000	9279000	9116000	20490250	14756000	1.3886	#NAME?	0.473636	#NAME?	0	25195000	0	0	18526000	0	0	17296000	0	0	20944000	0	0	22022000	0	0	18607000	0	0	9279000	0
Q4WM60;B0Y8E8;A0A0J5Q3F1	517;517;517	Q4WM60	1	2	T	AAAHLLS(1)DDDDT(1)DEEDGEKK	AAAHLLS(126.55)DDDDT(126.55)DEEDGEKK	12	3	-0.15659	162610000	0	162610000	0	25195000	18526000	17296000	20944000	22022000	18607000	9279000	9116000	20490250	14756000	1.3886	#NAME?	0.473636	#NAME?	0	25195000	0	0	18526000	0	0	17296000	0	0	20944000	0	0	22022000	0	0	18607000	0	0	9279000	0
Q4WTH4;B0XQ51;A0A0J5Q193	51;51;51	Q4WTH4	1	1;2	T	DASGEEGDDSTDPIT(1)PTASK	DAS(-260.55)GEEGDDS(-100.45)T(-87.13)DPIT(65.57)PT(-65.57)AS(-122.16)K	15	2	0.11356	71402000	50849000	20552000	0	9416400	7987500	10655000	10676000	9214100	10196000	5208900	4605900	9683725	7306225	1.32541	#NAME?	0.406436	#NAME?	6909500	2507000	0	6026800	1960700	0	7649200	3005600	0	6920900	3755500	0	6239600	2974500	0	7538500	2657500	0	3533500	1675400	0
A0A0J5SXE8;Q4WQJ0;B0Y4Q3	335;354;354	A0A0J5SXE8	1	1	S	FIAEAESPEEEPVAVS(1)AQK	FIAEAES(-96.3)PEEEPVAVS(96.3)AQK	16	2	-0.045061	6622500	6622500	0	0	1199400	0	848350	0	1633500	1476800	397770	1066600	511938	1.14367e+06	0.447628	#NAME?	-1.15963	#NAME?	1199400	0	0	0	0	0	848350	0	0	0	0	0	1633500	0	0	1476800	0	0	397770	0	0
A0A0J5Q0F1;B0Y4K8;Q4WQE0;A1CW89	214;214;214;214	A0A0J5Q0F1	1	1;2	S	RGS(1)QEQLMS(1)PR	RGS(103.66)QEQLMS(103.66)PR	9	2	-0.31976	15860000	1363800	14496000	0	4457000	4816700	0	2766900	3220800	0	0	598090	3010150	954722	3.15291	#NAME?	1.65668	#NAME?	0	4457000	0	765700	4051000	0	0	0	0	0	2766900	0	0	3220800	0	0	0	0	0	0	0
Q4WRA2;B0XP79;A0A0J5PF62	60;60;60	Q4WRA2	1	1	S	ARS(1)PPPVR	ARS(87.81)PPPVR	3	2	0.31761	5594700	5594700	0	0	3837200	0	1757500	0	0	0	0	0	1398675	0	#DIV/0!	#NAME?	#DIV/0!	#NAME?	3837200	0	0	0	0	0	1757500	0	0	0	0	0	0	0	0	0	0	0	0	0	0
Q4X000;B0XUG9;A0A0J5Q291;A1DI78	302;302;302;302	Q4X000	1	1	S	AGQDETIVEES(1)DGEDDK	AGQDET(-77.58)IVEES(77.58)DGEDDK	11	2	-0.2426	941980000	941980000	0	0	112680000	85284000	107880000	75477000	65640000	104840000	51355000	71158000	95330250	73248250	1.30147	#NAME?	0.38014	#NAME?	112680000	0	0	85284000	0	0	107880000	0	0	75477000	0	0	65640000	0	0	104840000	0	0	51355000	0	0
A0A0J5PH65;B0Y641;A1CXC5;Q4WP94;A1CHG0	1058;1084;1084;1085;1081	A0A0J5PH65	1	1	T	LQAAIGAAALQT(1)PQR	LQAAIGAAALQT(91.86)PQR	12	2	-0.039019	1954100	1954100	0	0	0	1342700	611430	0	0	0	0	0	488532	0	#DIV/0!	#NAME?	#DIV/0!	#NAME?	0	0	0	1342700	0	0	611430	0	0	0	0	0	0	0	0	0	0	0	0	0	0
Q4WZQ0;B0XUY3;A0A0J5Q0N4;A1DIH7	197;199;205;196	Q4WZQ0	1	1	S	SVIDIASGSAS(1)R	S(-206.87)VIDIAS(-113.43)GS(-73.36)AS(73.36)R	11	2	-0.13148	46490000	46490000	0	0	6618800	4204200	5220900	3819700	7929200	8408800	4505600	5782800	4965900	6656600	0.746011	#NAME?	-0.42273	#NAME?	6618800	0	0	4204200	0	0	5220900	0	0	3819700	0	0	7929200	0	0	8408800	0	0	4505600	0	0
Q4WEN7;A1CZV2;A0A0J5PR03;B0Y2X2	119;119;119;119	Q4WEN7	1	1;2	S	LGS(1)VDADGMS(1)VR	LGS(121.32)VDADGMS(121.32)VR	3	2	-1.5884	27979000	14650000	13330000	0	3235700	3195600	3155800	1229300	5190000	6393500	2321800	3257600	2704100	4290725	0.63022	#NAME?	-0.666073	#NAME?	0	3235700	0	1298300	1897300	0	1341500	1814300	0	1229300	0	0	3112400	2077600	0	4159600	2233900	0	1381100	940700	0
Q4WWQ2;B0XYX1;A0A0J5PVE1;A1D843	117;117;117;117	Q4WWQ2	1	1	S	DGS(1)PPPVATR	DGS(127.77)PPPVAT(-127.77)R	3	2	0.28285	312750000	312750000	0	0	37473000	27953000	31873000	16629000	28207000	24168000	14291000	10828000	28482000	19373500	1.47015	#NAME?	0.555966	#NAME?	37473000	0	0	27953000	0	0	31873000	0	0	16629000	0	0	28207000	0	0	24168000	0	0	14291000	0	0
Q4WXG0;B0XY60;A0A0J5PUX1	562;562;562	Q4WXG0	1	1;2	T	EPGDET(1)EQS(1)EEIDEDDDDIDINLAK	EPGDET(101.6)EQS(101.6)EEIDEDDDDIDINLAK	6	3	-0.26764	14140000	7561300	6578200	0	0	0	0	0	2894100	0	1262200	0	0	1039075	0	#NAME?	#NUM!	#NAME?	0	0	0	0	0	0	0	0	0	0	0	0	2894100	0	0	0	0	0	1262200	0	0
Q4WCF0;B0Y9Z8;A0A0J5PN44;A1DB77;A1C409	246;246;246;246;246	Q4WCF0	1	1;2	S	TIEDLEGS(1)DALS(1)IR	T(-130.39)IEDLEGS(130.39)DALS(176.5)IR	12	2	0.68213	31042000	16810000	14232000	0	1801800	5383100	5237700	5722100	3652200	3193300	2098300	3289100	4536175	3058225	1.48327	#NAME?	0.568782	#NAME?	1801800	0	0	1784200	3598900	0	2948600	2289100	0	1790300	3931900	0	2205700	1446600	0	2220100	973110	0	1260700	837540	0
B0Y7S8;Q4WMS3;A0A0J5Q2V7;A1DMT9	711;693;693;693	B0Y7S8	1	1	S	NAAEDLGVEYDS(1)EEFDESNGK	NAAEDLGVEY(-67.06)DS(67.06)EEFDES(-72.68)NGK	12	2	-0.35426	52254000	52254000	0	0	9676400	6739000	6180200	6289500	8511500	4446800	2765200	4169900	7221275	4973350	1.45199	#NAME?	0.538036	#NAME?	9676400	0	0	6739000	0	0	6180200	0	0	6289500	0	0	8511500	0	0	4446800	0	0	2765200	0	0
Q4WEH7;B0Y2Q2;A0A0J5SNP5;A1C531;Q5AU50	238;238;238;238;237	Q4WEH7	1	2	S	GPPS(1)PPPPIMHS(1)PPR	GPPS(75.97)PPPPIMHS(75.97)PPR	4	2	-0.52348	19576000	0	19576000	0	2565100	2039600	0	1287400	3267300	3600500	1317000	2276200	1473025	2615250	0.563244	#NAME?	-0.828167	#NAME?	0	2565100	0	0	2039600	0	0	0	0	0	1287400	0	0	3267300	0	0	3600500	0	0	1317000	0
Q4WEH7;B0Y2Q2;A0A0J5SNP5;A1C531;Q5AU50	246;246;246;246;245	Q4WEH7	1	2	S	GPPS(1)PPPPIMHS(1)PPR	GPPS(75.97)PPPPIMHS(75.97)PPR	12	2	-0.52348	19576000	0	19576000	0	2565100	2039600	0	1287400	3267300	3600500	1317000	2276200	1473025	2615250	0.563244	#NAME?	-0.828167	#NAME?	0	2565100	0	0	2039600	0	0	0	0	0	1287400	0	0	3267300	0	0	3600500	0	0	1317000	0
Q4WK23;B0XNB5	370;370	Q4WK23	1	1	S	AKAEAEAAAAAAAAGDEES(1)EVDDWEK	AKAEAEAAAAAAAAGDEES(58.43)EVDDWEK	19	2	-0.38796	1088900000	1088900000	0	0	90417000	68623000	78830000	86921000	93704000	66983000	41590000	43514000	81197750	61447750	1.32141	#NAME?	0.40208	#NAME?	90417000	0	0	68623000	0	0	78830000	0	0	86921000	0	0	93704000	0	0	66983000	0	0	41590000	0	0
Q4WVR4;B0Y1T2;A0A0J5SYC8	154;154;154	Q4WVR4	1	1	S	RGS(1)AQAAAGGAEQK	RGS(111.11)AQAAAGGAEQK	3	2	0.19943	81827000	81827000	0	0	11463000	8616800	9599800	5525100	10676000	4842700	4341900	1899600	8801175	5440050	1.61785	#NAME?	0.694076	#NAME?	11463000	0	0	8616800	0	0	9599800	0	0	5525100	0	0	10676000	0	0	4842700	0	0	4341900	0	0
Q4W9N3;B0YEC4;A0A0J5PMY2;A1D9J1	352;352;352;352	Q4W9N3	1	1	S	S(1)VDGQEIASSFNPK	S(157.27)VDGQEIAS(-157.27)S(-193.59)FNPK	1	2	0.18823	38151000	38151000	0	0	6788000	5106200	4927700	5512500	5700800	5615900	2699000	1801100	5583600	3954200	1.41207	#NAME?	0.49781	#NAME?	6788000	0	0	5106200	0	0	4927700	0	0	5512500	0	0	5700800	0	0	5615900	0	0	2699000	0	0
Q4WCF0;B0Y9Z8;A0A0J5PN44;A1DB77;A1C409	242;242;242;242;242	Q4WCF0	1	2	S	TIEDLEGS(1)DALS(1)IR	T(-130.39)IEDLEGS(130.39)DALS(176.5)IR	8	2	0.68213	14232000	0	14232000	0	0	3598900	2289100	3931900	1446600	973110	837540	1154800	2454975	1.10301e+06	2.2257	#NAME?	1.15426	#NAME?	0	0	0	0	3598900	0	0	2289100	0	0	3931900	0	0	1446600	0	0	973110	0	0	837540	0
Q4WTJ7;B0XQ28;A0A0J5PX64;A1D3G9	226;226;226;226	Q4WTJ7	1	1	S	SNQES(1)PAAQAGGK	S(-71.27)NQES(71.27)PAAQAGGK	5	2	0.15912	1518600	1518600	0	0	587690	0	0	246320	0	0	0	0	208502	0	#DIV/0!	#NAME?	#DIV/0!	#NAME?	587690	0	0	0	0	0	0	0	0	246320	0	0	0	0	0	0	0	0	0	0	0
Q4WLQ8;A1DNZ0;A0A0J5Q7Z8;B0Y8V2;A1CUA7	141;141;155;157;173	Q4WLQ8	1	1	S	EGGAPGEFAPS(1)FR	EGGAPGEFAPS(128.73)FR	11	2	-0.13205	36165000	36165000	0	0	7589000	4738900	4576500	4276700	4713900	5186500	2593000	2490300	5295275	3745925	1.41361	#NAME?	0.499384	#NAME?	7589000	0	0	4738900	0	0	4576500	0	0	4276700	0	0	4713900	0	0	5186500	0	0	2593000	0	0
Q4WAS7;B0YC49;A0A0J5PKZ0;A1D9B3	17;17;17;17	Q4WAS7	1	1	S	INS(1)LQNEVR	INS(115.92)LQNEVR	3	2	-0.34573	12174000	12174000	0	0	3192600	1703900	2312300	1600600	3364300	0	0	0	2202350	841075	2.61849	#NAME?	1.38874	#NAME?	3192600	0	0	1703900	0	0	2312300	0	0	1600600	0	0	3364300	0	0	0	0	0	0	0	0
B0Y7S6;A0A0J5Q2R8	713;735	B0Y7S6	1	1;2	S	S(1)VAS(1)EDDGYDDSGR	S(99.45)VAS(73.03)EDDGY(-73.03)DDS(-107.97)GR	4	2	-0.095381	13417000	13417000	0	0	2734100	1824900	2226100	1752100	0	2776400	1066200	1036900	2134300	1219875	1.74961	#NAME?	0.80703	#NAME?	2734100	0	0	1824900	0	0	2226100	0	0	1752100	0	0	0	0	0	2776400	0	0	1066200	0	0
Q4WBN0;B0YA80;A0A0J5PJK0	361;361;361	Q4WBN0	1	2	S	RLS(1)S(1)AIFNPR	RLS(88.95)S(88.95)AIFNPR	3	2	-0.039906	1341800	0	1341800	0	0	0	0	0	0	963340	378410	0	0	335438	0	#NAME?	#NUM!	#NAME?	0	0	0	0	0	0	0	0	0	0	0	0	0	0	0	0	963340	0	0	378410	0
Q4WBN0;B0YA80;A0A0J5PJK0	362;362;362	Q4WBN0	1	2	S	RLS(1)S(1)AIFNPR	RLS(88.95)S(88.95)AIFNPR	4	2	-0.039906	1341800	0	1341800	0	0	0	0	0	0	963340	378410	0	0	335438	0	#NAME?	#NUM!	#NAME?	0	0	0	0	0	0	0	0	0	0	0	0	0	0	0	0	963340	0	0	378410	0
A0A0J5PGW0;Q4WRF7;B0XNV6	954;205;205	A0A0J5PGW0	1	1;2	S	AS(1)PQVGPQS(1)PR	AS(51.07)PQVGPQS(51.07)PR	9	2	-0.02861	20066000	5875900	14191000	0	0	0	6171300	6080200	0	1594900	0	0	3062875	398725	7.68167	#NAME?	2.94142	#NAME?	0	0	0	0	0	0	2208300	3963000	0	2072600	4007600	0	0	0	0	1594900	0	0	0	0	0
Q4WN53;B0Y7E6;A1DMF8;A0A0J5Q2B0;A1CT47	793;793;793;793;793	Q4WN53	1	1	S	AES(1)PPITEDPSEFEWR	AES(66.7)PPIT(-66.7)EDPS(-111.04)EFEWR	3	2	0.22765	31450000	31450000	0	0	5525700	5963900	5016800	3386800	6330800	0	2172200	3054200	4973300	2889300	1.72128	#NAME?	0.783483	#NAME?	5525700	0	0	5963900	0	0	5016800	0	0	3386800	0	0	6330800	0	0	0	0	0	2172200	0	0
A1DG05;Q4WHC6;B0XVV6;A0A0J5PMR6	518;518;518;518	A1DG05	1	1;2	S	GCS(1)EGDS(1)GIQEIK	GCS(103.88)EGDS(103.88)GIQEIK	7	2	-0.32885	14706000	8244100	6462300	0	3693400	1088200	1937700	3275400	0	3097700	1170800	443200	2498675	1177925	2.12125	#NAME?	1.08492	#NAME?	1905500	1787900	0	0	1088200	0	1937700	0	0	1621800	1653500	0	0	0	0	1704100	1393600	0	631750	539030	0
A0A0J5Q2C3;Q4WN71;B0Y7C7;A1DMD9	74;74;74;74	A0A0J5Q2C3	1	1;2;3	S	S(1)PNS(1)PIDGAAPPSR	S(95.31)PNS(106.41)PIDGAAPPS(-95.31)R	4	2	0.26287	219790000	162060000	21992000	35741000	28960000	26663000	31231000	23699000	24100000	30684000	11572000	19101000	27638250	21364250	1.29367	#NAME?	0.371468	#NAME?	23708000	1798300	3453400	22395000	1230000	3037900	24601000	1519100	5110500	20940000	0	2758800	18920000	0	5180400	22955000	2564600	5164600	7721300	1613600	2236700
Q4WHB4;B0XVW9;A1DG18;A0A0J5PNF3;Q5AW79;A0A1U8QT13;A1C5Y4	84;84;84;84;87;87;83	Q4WHB4	1	1	S	VLS(1)EEDPGYIAAK	VLS(133.93)EEDPGY(-133.93)IAAK	3	2	0.00014192	32898000	32898000	0	0	6556200	6143900	4221400	2858900	4621800	4450300	2628600	1416700	4945100	3279350	1.50795	#NAME?	0.59259	#NAME?	6556200	0	0	6143900	0	0	4221400	0	0	2858900	0	0	4621800	0	0	4450300	0	0	2628600	0	0
Q4WRB8;B0XNZ7;A0A0J5SF68	51;51;51	Q4WRB8	1	1	S	KNEDIQLEGANPS(1)AEEGDDDAGGDGEEVMVHDIEDQFR	KNEDIQLEGANPS(48.39)AEEGDDDAGGDGEEVMVHDIEDQFR	13	4	-0.054993	121530000	121530000	0	0	2116700	0	0	0	24985000	7643800	0	2255500	529175	8721075	0.0606777	#NAME?	-4.04269	#NAME?	2116700	0	0	0	0	0	0	0	0	0	0	0	24985000	0	0	7643800	0	0	0	0	0
B0XWV0;A0A0J5PWQ4;Q4WYD7;A1D6F5;A1CL10	790;790;790;790;782	B0XWV0	1	2	T	DLSSGLS(0.007)S(0.993)HANT(1)LDR	DLS(-41.95)S(-47.04)GLS(-21.28)S(21.28)HANT(72.66)LDR	12	2	0.029446	29257000	0	29257000	0	3615300	3017500	3315800	1998500	5957300	5694400	2793600	2864900	2986775	4327550	0.690177	#NAME?	-0.534962	#NAME?	0	3615300	0	0	3017500	0	0	3315800	0	0	1998500	0	0	5957300	0	0	5694400	0	0	2793600	0
Q4WPS4;B0Y6L6;A1CWT8;A0A0J5PHQ4	15;15;15;15	Q4WPS4	1	1	S	AVEES(1)PQPK	AVEES(75.11)PQPK	5	2	-1.1104	79506000	79506000	0	0	5198300	4120800	5002400	1393400	6670600	10005000	5142700	3389600	3928725	6301975	0.623412	#NAME?	-0.681743	#NAME?	5198300	0	0	4120800	0	0	5002400	0	0	1393400	0	0	6670600	0	0	10005000	0	0	5142700	0	0
A0A0J5PKR9;B0XP40;Q4WJM2	193;128;128	A0A0J5PKR9	1	1	S	S(1)IDESIAER	S(73.67)IDES(-73.67)IAER	1	2	0.37666	41329000	41329000	0	0	2183800	2602400	2920000	3273100	2482700	3372500	0	0	2744825	1463800	1.87514	#NAME?	0.906996	#NAME?	2183800	0	0	2602400	0	0	2920000	0	0	3273100	0	0	2482700	0	0	3372500	0	0	0	0	0
A0A0J5PES8;Q4WQ59;B0Y6Z6;A1CWG5;A1CI96	265;265;265;265;263	A0A0J5PES8	1	1	S	THADS(1)DFDDAR	T(-65.55)HADS(65.55)DFDDAR	5	2	-0.21685	6350800	6350800	0	0	1237200	941360	965010	1375900	0	1831300	0	0	1.12987e+06	457825	2.4679	#NAME?	1.30329	#NAME?	1237200	0	0	941360	0	0	965010	0	0	1375900	0	0	0	0	0	1831300	0	0	0	0	0
Q8TGG0;Q4WSM8;B0XQZ6;A0A0J5PZ22	22;22;22;22	Q8TGG0	1	1	S	QS(1)LEVVPVK	QS(72.29)LEVVPVK	2	2	-0.16105	3739200	3739200	0	0	0	0	0	0	0	2784500	954740	0	0	934810	0	#NAME?	#NUM!	#NAME?	0	0	0	0	0	0	0	0	0	0	0	0	0	0	0	2784500	0	0	954740	0	0
Q4WU32;B0Y3K9;A0A0J5PVP3	34;34;34	Q4WU32	1	1	S	GDES(1)PLVDADGEPRPTEDQPATTEEK	GDES(114.84)PLVDADGEPRPT(-114.84)EDQPAT(-128.3)T(-129.14)EEK	4	3	-0.21301	110650000	110650000	0	0	14624000	11620000	9945300	12102000	12126000	12623000	5920500	4666600	12072825	8834025	1.36663	#NAME?	0.45062	#NAME?	14624000	0	0	11620000	0	0	9945300	0	0	12102000	0	0	12126000	0	0	12623000	0	0	5920500	0	0
Q4WM37;B0Y8H2;A1DNI1;A0A0J5T051	1892;1892;1892;1865	Q4WM37	1	1;2	S	AMS(1)PMVQAR	AMS(65.69)PMVQAR	3	2	0.58425	149290000	83461000	65829000	0	24699000	17733000	16454000	18982000	22295000	17692000	7668500	3261800	19467000	12729325	1.5293	#NAME?	0.612875	#NAME?	12225000	12474000	0	8572000	9161400	0	8147300	8306600	0	7349900	11632000	0	8966700	13328000	0	9562100	8130200	0	4871700	2796900	0
Q4X1M0;B0XRZ3;A0A0J5PZH4;A1DGN8	549;549;549;549	Q4X1M0	1	1	S	S(1)PIVIKDPGSGVVK	S(79.73)PIVIKDPGS(-79.73)GVVK	1	2	0.1655	17108000	17108000	0	0	4936300	2396100	1915500	2118200	3251000	0	793270	1698000	2841525	1.43557e+06	1.97937	#NAME?	0.985044	#NAME?	4936300	0	0	2396100	0	0	1915500	0	0	2118200	0	0	3251000	0	0	0	0	0	793270	0	0
Q4WCI8;B0YA36;A0A0J5PK06;A1DB38	161;161;161;161	Q4WCI8	1	1	S	DPS(1)EDIVALTNSGR	DPS(165.05)EDIVALT(-165.05)NS(-199.96)GR	3	2	-0.11639	6491300	6491300	0	0	0	1100000	0	764100	0	1851200	1409600	1366400	466025	1156800	0.402857	#NAME?	-1.31166	#NAME?	0	0	0	1100000	0	0	0	0	0	764100	0	0	0	0	0	1851200	0	0	1409600	0	0
A0A0J5Q344;Q4X0U9;B0XSP5;A1DHC7	56;56;56;53	A0A0J5Q344	1	2	S	VVDDS(1)DEEEELKPKS(1)PAPK	VVDDS(53.86)DEEEELKPKS(53.86)PAPK	15	3	-1.3267	6224800	0	6224800	0	2337400	3109000	0	0	0	0	778370	0	1361600	194592	6.99719	#NAME?	2.80677	#NAME?	0	2337400	0	0	3109000	0	0	0	0	0	0	0	0	0	0	0	0	0	0	778370	0
Q4WY51;A0A0J5PU71;B0XXA4	526;526;527	Q4WY51	1	1	S	GAVDTLDGAFVGS(1)PLKK	GAVDT(-88.96)LDGAFVGS(88.96)PLKK	13	2	0.56619	13225000	13225000	0	0	1445800	0	985010	1552100	0	0	638350	940680	995728	394758	2.52238	#NAME?	1.33478	#NAME?	1445800	0	0	0	0	0	985010	0	0	1552100	0	0	0	0	0	0	0	0	638350	0	0
Q6MYC2;E9R015;B0XRL2;A0A0J5Q457;A1D260	480;480;480;480;481	Q6MYC2	1	1;2	S	RPLS(1)PAES(1)DAENER	RPLS(103.39)PAES(103.39)DAENER	8	2	0.22043	18581000	1267600	17313000	0	4957300	1721500	2148400	2543100	0	3052200	1573600	1355300	2842575	1495275	1.90104	#NAME?	0.926788	#NAME?	1267600	3689700	0	0	1721500	0	0	2148400	0	0	2543100	0	0	0	0	0	3052200	0	0	1573600	0
Q4X190;B0XSB3;A0A0J5PYL7	18;18;18	Q4X190	1	1	S	DDGS(1)ILDDDLIEADDAIEADDPLHTSDTAPLR	DDGS(181.6)ILDDDLIEADDAIEADDPLHT(-181.84)S(-181.6)DT(-182.85)APLR	4	3	0.18709	30007000	30007000	0	0	0	1123200	0	0	7807000	21077000	0	0	280800	7221000	0.0388866	#NAME?	-4.68458	#NAME?	0	0	0	1123200	0	0	0	0	0	0	0	0	7807000	0	0	21077000	0	0	0	0	0
A0A0J5Q1D7	6	A0A0J5Q1D7	1	2	S	MEEDDS(1)VET(1)LDPIVDAER	MEEDDS(95.65)VET(95.65)LDPIVDAER	6	2	0.68365	4461200	0	4461200	0	951780	0	1239200	1152000	1118200	0	0	0	835745	279550	2.98961	#NAME?	1.57996	#NAME?	0	951780	0	0	0	0	0	1239200	0	0	1152000	0	0	1118200	0	0	0	0	0	0	0
Q4WZL4;A0A0J5Q0J9;A1DIL1	26;26;26	Q4WZL4	1	1	S	S(1)FVGDTFK	S(67.67)FVGDT(-67.67)FK	1	2	0.023325	9859000	9859000	0	0	3244200	2932400	0	0	0	0	0	1018600	1544150	254650	6.06381	#NAME?	2.60023	#NAME?	3244200	0	0	2932400	0	0	0	0	0	0	0	0	0	0	0	0	0	0	0	0	0
Q4WJ64;A0A0J5PKU2;B0XPS9	314;314;314	Q4WJ64	1	1	S	ESIFTYTNPFEQLAAAS(1)PR	ES(-108.65)IFT(-105.56)Y(-128.69)T(-107.1)NPFEQLAAAS(105.56)PR	17	2	0.26551	14462000	14462000	0	0	1142400	4258000	1516200	2738400	1741500	2355200	0	710670	2413750	1.20184e+06	2.00837	#NAME?	1.00603	#NAME?	1142400	0	0	4258000	0	0	1516200	0	0	2738400	0	0	1741500	0	0	2355200	0	0	0	0	0
A0A0J5Q2C3;Q4WN71;B0Y7C7;A1DMD9	83;83;83;83	A0A0J5Q2C3	1	2	S	S(0.286)PNS(0.714)PIDGAAPPS(1)R	S(-3.97)PNS(3.97)PIDGAAPPS(95.18)R	13	2	0.063395	9592600	0	9592600	0	0	911780	1047300	0	0	2410800	1126300	1617800	489770	1288725	0.380042	#NAME?	-1.39577	#NAME?	0	0	0	0	911780	0	0	1047300	0	0	0	0	0	0	0	0	2410800	0	0	1126300	0
Q4WGY6;B0YBB9	13;13	Q4WGY6	1	2;3	S	DIIPS(1)EDS(1)ES(1)DIMEVINDNVIVASK	DIIPS(80.56)EDS(80.56)ES(80.56)DIMEVINDNVIVAS(-80.56)K	5	3	-1.5809	2441700	0	1877200	564480	0	0	0	0	1877200	0	0	564480	0	610420	0	#NAME?	#NUM!	#NAME?	0	0	0	0	0	0	0	0	0	0	0	0	0	1877200	0	0	0	0	0	0	0
Q4WT29;B0XQJ5;A0A0J5PWD5	757;757;757	Q4WT29	1	1	S	TFPGIQALFDQPEDNES(1)DDEEVFR	T(-169.17)FPGIQALFDQPEDNES(169.17)DDEEVFR	17	3	-0.73828	64029000	64029000	0	0	1437900	2237700	0	5645200	17767000	4450100	2282900	5207000	2330200	7426750	0.313758	#NAME?	-1.67228	#NAME?	1437900	0	0	2237700	0	0	0	0	0	5645200	0	0	17767000	0	0	4450100	0	0	2282900	0	0
A1D7K4;A0A0J5SS57;Q4WX71;B0XYE7;A1CJW4	56;56;61;61;56	A1D7K4	1	1	S	GGAGNIGS(1)PNVR	GGAGNIGS(80.69)PNVR	8	2	-0.25445	68692000	68692000	0	0	2408900	1366700	2772900	0	0	1569800	669160	430210	1637125	667292	2.45338	#NAME?	1.29477	#NAME?	2408900	0	0	1366700	0	0	2772900	0	0	0	0	0	0	0	0	1569800	0	0	669160	0	0
A0A0J5Q0Q4;Q6MYA6;E9R5L0;B0XRP1;A1D228	251;251;251;251;251	A0A0J5Q0Q4	1	1	S	ILMMAENGS(1)DDEGEGK	ILMMAENGS(121.03)DDEGEGK	9	2	0.13035	61137000	61137000	0	0	2052900	0	1903600	2485300	0	1236300	914330	923470	1610450	768525	2.09551	#NAME?	1.0673	#NAME?	2052900	0	0	0	0	0	1903600	0	0	2485300	0	0	0	0	0	1236300	0	0	914330	0	0
Q4WYK7;B0XWG4;A0A0J5PTP1	183;183;183	Q4WYK7	1	2;3	S	S(0.102)DT(0.897)T(0.001)ES(1)LKS(1)DVGLR	S(-9.43)DT(9.43)T(-32.43)ES(93.85)LKS(125.25)DVGLR	6	2	-0.3738	128860000	0	77838000	51017000	19069000	16553000	13505000	10446000	17273000	13607000	1691700	4091000	14893250	9165675	1.62489	#NAME?	0.700346	#NAME?	0	7422300	11647000	0	7572700	8979900	0	5919900	7585400	0	5510700	4935300	0	7491800	9780700	0	5518600	8088700	0	1691700	0
Q4WVC3;B0Y105;A0A0J5PT72	1159;1159;1159	Q4WVC3	1	1;2;3	S	S(0.364)DT(0.636)PAPS(1)AQPS(1)PLAEPNR	S(-2.42)DT(2.42)PAPS(40.72)AQPS(85.92)PLAEPNR	11	2	0.13228	76869000	15292000	47542000	14035000	13682000	13556000	9747800	7977000	13643000	8512800	3238900	4575500	11240700	7492550	1.50025	#NAME?	0.585203	#NAME?	3119000	7079700	3483000	2704100	7256400	3595100	2093400	5108200	2546300	2069800	4032900	1874200	0	11107000	2536200	2825900	5687000	0	901630	2337200	0
A0A0J5SHZ7;A1DB69;A1C3Z7	329;335;337	A0A0J5SHZ7;A1C3Z7	1	1	T	DAET(1)DGEAEKPAK	DAET(111.81)DGEAEKPAK	4	2	-0.81087	56009000	56009000	0	0	4082800	1386600	6765700	3354400	2335200	2865600	2586800	1486200	3897375	2318450	1.68103	#NAME?	0.749342	#NAME?	4082800	0	0	1386600	0	0	6765700	0	0	3354400	0	0	2335200	0	0	2865600	0	0	2586800	0	0
A0A0J5Q522;Q4WS22;B0XMQ8;Q6MY61;A1D1Y8;A1CP34	256;265;265;265;256;257	A0A0J5Q522	1	1;2	S	S(1)LS(1)PIWR	S(86.09)LS(86.09)PIWR	3	2	0.22029	17247000	11827000	5420400	0	1376100	2105200	1947200	1431000	3740900	3082500	853320	2711000	1714875	2596930	0.660347	#NAME?	-0.598704	#NAME?	1376100	0	0	2105200	0	0	1947200	0	0	1431000	0	0	1958500	1782400	0	1638100	1444400	0	0	853320	0
Q4WX39;B0XYI0;A1D7N7;A0A0J5SS77;A1CJT1	398;398;398;323;399	Q4WX39	1	4	S	GRS(1)RT(1)GS(1)VS(1)PR	GRS(68.48)RT(68.48)GS(68.48)VS(68.48)PR	3	2	0.082599	20611000	0	0	20611000	5066900	3893200	6511600	0	0	5139100	0	0	3867925	1284775	3.01059	#NAME?	1.59004	#NAME?	0	0	5066900	0	0	3893200	0	0	6511600	0	0	0	0	0	0	0	0	5139100	0	0	0
Q4WX39;B0XYI0;A1D7N7;A0A0J5SS77;A1CJT1	402;402;402;327;403	Q4WX39	1	4	S	GRS(1)RT(1)GS(1)VS(1)PR	GRS(68.48)RT(68.48)GS(68.48)VS(68.48)PR	7	2	0.082599	20611000	0	0	20611000	5066900	3893200	6511600	0	0	5139100	0	0	3867925	1284775	3.01059	#NAME?	1.59004	#NAME?	0	0	5066900	0	0	3893200	0	0	6511600	0	0	0	0	0	0	0	0	5139100	0	0	0
Q4WX39;B0XYI0;A1D7N7;A0A0J5SS77;A1CJT1	404;404;404;329;405	Q4WX39	1	4	S	GRS(1)RT(1)GS(1)VS(1)PR	GRS(68.48)RT(68.48)GS(68.48)VS(68.48)PR	9	2	0.082599	20611000	0	0	20611000	5066900	3893200	6511600	0	0	5139100	0	0	3867925	1284775	3.01059	#NAME?	1.59004	#NAME?	0	0	5066900	0	0	3893200	0	0	6511600	0	0	0	0	0	0	0	0	5139100	0	0	0
Q4WX39;B0XYI0;A1D7N7;A0A0J5SS77;A1CJT1	400;400;400;325;401	Q4WX39	1	4	T	GRS(1)RT(1)GS(1)VS(1)PR	GRS(68.48)RT(68.48)GS(68.48)VS(68.48)PR	5	2	0.082599	20611000	0	0	20611000	5066900	3893200	6511600	0	0	5139100	0	0	3867925	1284775	3.01059	#NAME?	1.59004	#NAME?	0	0	5066900	0	0	3893200	0	0	6511600	0	0	0	0	0	0	0	0	5139100	0	0	0
Q4WT29;B0XQJ5;A0A0J5PWD5	952;952;952	Q4WT29	1	2	S	GEENAEGLS(1)DAES(1)EIWEALVK	GEENAEGLS(130.47)DAES(130.47)EIWEALVK	13	3	0.21808	265770000	0	265770000	0	4756600	15282000	14537000	13823000	11555000	12063000	1281500	3397100	12099650	7074150	1.7104	#NAME?	0.774337	#NAME?	0	4756600	0	0	15282000	0	0	14537000	0	0	13823000	0	0	11555000	0	0	12063000	0	0	1281500	0
Q4WZI2;B0XVB3;A0A0J5SUF2;A1DIP7	594;594;594;594	Q4WZI2	1	1	S	EES(1)IEEQEK	EES(80.24)IEEQEK	3	2	0.3531	53291000	53291000	0	0	9548700	8630200	5253400	8144500	0	8626700	5002900	6736700	7894200	5091575	1.55044	#NAME?	0.632681	#NAME?	9548700	0	0	8630200	0	0	5253400	0	0	8144500	0	0	0	0	0	8626700	0	0	5002900	0	0
Q5BF46;A0A1U8QGD9;Q4WRV7;B0XN39;A1D1S4;A0A0J5SFL8	640;640;641;641;641;641	Q5BF46	1	1;2	S	AAALEEEDDIS(1)EPDEDS(1)IAGQMQALK	AAALEEEDDIS(78.38)EPDEDS(78.38)IAGQMQALK	11	3	-0.31245	201920000	194230000	7689900	0	14066000	15572000	11110000	14028000	26118000	25542000	23849000	5906100	13694000	20353775	0.672799	#NAME?	-0.571752	#NAME?	14066000	0	0	14348000	1224200	0	11110000	0	0	12476000	1552700	0	23975000	2143000	0	23689000	1852800	0	22932000	917180	0
B0XRD6;A0A0J5PPH1;Q4WKQ0	141;141;141	B0XRD6	1	1	S	FPS(1)VSQDWDAAAQEFER	FPS(65.41)VS(-65.41)QDWDAAAQEFER	3	2	0.30023	30699000	30699000	0	0	2627600	4874800	3710200	5968600	4152100	3898200	1425400	2514700	4295300	2997600	1.43291	#NAME?	0.518951	#NAME?	2627600	0	0	4874800	0	0	3710200	0	0	5968600	0	0	4152100	0	0	3898200	0	0	1425400	0	0
A0A0J5Q4Y7;B0Y4K5;Q4WQD6;E9QTX0	427;419;427;427	A0A0J5Q4Y7	1	1;2	S	EAAAQS(1)PAAET(1)PAGK	EAAAQS(228.26)PAAET(228.26)PAGK	6	2	0.32063	756120000	694860000	61262000	0	110650000	80871000	132350000	34794000	60836000	91088000	48534000	18918000	89666250	54844000	1.63493	#NAME?	0.709231	#NAME?	103050000	7604500	0	74163000	6707900	0	120300000	12053000	0	32432000	2362300	0	56733000	4103300	0	82892000	8195800	0	45287000	3247400	0
Q4WI26;B0XUD9;A0A0J5PM39;A1CZ29	224;224;224;224	Q4WI26	1	1	S	RPS(1)DAAPDVIEK	RPS(140.96)DAAPDVIEK	3	2	-0.39909	52928000	52928000	0	0	6697600	5393700	6984700	4666700	7853500	9452800	5782200	6097000	5935675	7296375	0.81351	#NAME?	-0.297768	#NAME?	6697600	0	0	5393700	0	0	6984700	0	0	4666700	0	0	7853500	0	0	9452800	0	0	5782200	0	0
Q4WZI1;B0XVB4;A0A0J5Q0G2	314;314;314	Q4WZI1	1	1	S	KPNLDES(1)DEEGEDVK	KPNLDES(252.33)DEEGEDVK	7	2	0.22497	41510000	41510000	0	0	4301100	4950000	3385600	5133600	6755700	5936000	4164700	4708000	4442575	5391100	0.824057	#NAME?	-0.279184	#NAME?	4301100	0	0	4950000	0	0	3385600	0	0	5133600	0	0	6755700	0	0	5936000	0	0	4164700	0	0
A1DCB5;Q4WGC0;B0YCF9;A0A0J5PK37	173;173;173;173	A1DCB5	1	1	S	AWS(1)GDAISNLR	AWS(85.25)GDAIS(-85.25)NLR	3	2	-0.29427	22502000	22502000	0	0	3055200	2808700	1661500	1110000	5546800	4217600	1896400	2206200	2158850	3466750	0.62273	#NAME?	-0.683321	#NAME?	3055200	0	0	2808700	0	0	1661500	0	0	1110000	0	0	5546800	0	0	4217600	0	0	1896400	0	0
A1D3I6	146	A1D3I6	1	2	S	EVIVIS(1)DDDDS(1)DAEEGEVSR	EVIVIS(99.3)DDDDS(65.78)DAEEGEVS(-65.78)R	6	2	-0.84643	7503000	0	7503000	0	1877300	0	0	0	2328200	2053400	0	1244100	469325	1406425	0.333701	#NAME?	-1.58337	#NAME?	0	1877300	0	0	0	0	0	0	0	0	0	0	0	2328200	0	0	2053400	0	0	0	0
A1D3I6	151	A1D3I6	1	2	S	EVIVIS(1)DDDDS(1)DAEEGEVSR	EVIVIS(93.81)DDDDS(81.14)DAEEGEVS(-81.14)R	11	2	0.26158	7503000	0	7503000	0	1877300	0	0	0	2328200	2053400	0	1244100	469325	1406425	0.333701	#NAME?	-1.58337	#NAME?	0	1877300	0	0	0	0	0	0	0	0	0	0	0	2328200	0	0	2053400	0	0	0	0
A0A0J5PHT5;Q4WAQ0;B0YC23	11;11;11	A0A0J5PHT5	1	1;2	S	TVDAMDVDS(1)S(1)PAPAAVAEPER	T(-114.35)VDAMDVDS(114.35)S(117.45)PAPAAVAEPER	10	2	-0.058706	132860000	9951900	122910000	0	8795200	8687200	6797400	14841000	17158000	16755000	7853400	12252000	9780200	13504600	0.724212	#NAME?	-0.465515	#NAME?	1435100	7360100	0	949150	7738000	0	0	6797400	0	0	14841000	0	2622000	14536000	0	2599800	14155000	0	990950	6862500	0
A0A0J5SI01;Q4WCG3;B0YA11;A1DB64	192;192;192;192	A0A0J5SI01	1	1;2	S	QHAS(1)PVES(1)EPSR	QHAS(93.51)PVES(50.94)EPS(-50.94)R	4	2	-0.15054	24618000	9873600	14745000	0	4940400	3116100	3746400	3281300	2624700	4689400	2220100	0	3771050	2383550	1.58211	#NAME?	0.661854	#NAME?	2868800	2071600	0	1445800	1670200	0	1680200	2066200	0	1744200	1537000	0	0	2624700	0	2134500	2554900	0	0	2220100	0
Q4WYX0;B0XZX2;A1CLF5;A0A0J5PCV8	69;69;69;69	Q4WYX0	1	1;2	S	VMQPEES(1)ES(1)E	VMQPEES(122.69)ES(122.69)E	7	2	-0.10617	38258000	12158000	26100000	0	5494700	5573800	7586300	4837400	0	7499900	3383300	3882600	5873050	3691450	1.59099	#NAME?	0.669922	#NAME?	2030900	3463800	0	2103600	3470300	0	2472900	5113500	0	1667700	3169700	0	0	0	0	2127400	5372400	0	784020	2599300	0
Q4X049;B0XU52;A0A0J5PXP5	360;360;360	Q4X049	1	1;2;3	S	TGGATRPAEES(1)ERES(1)AEPT(1)DEDG	T(-53.97)GGAT(-51.39)RPAEES(51.39)ERES(82.43)AEPT(115.22)DEDG	15	2	-0.81771	16857000	16857000	0	0	6721100	3919500	2304800	0	0	0	0	3911600	3236350	977900	3.30949	#NAME?	1.72661	#NAME?	6721100	0	0	3919500	0	0	2304800	0	0	0	0	0	0	0	0	0	0	0	0	0	0
Q4WTC6;B0XQA0;A0A0J5PZR9;A1D399;A1CQD5	370;370;370;367;366	Q4WTC6	1	1	S	ANS(1)LPAPSK	ANS(111.1)LPAPS(-111.1)K	3	2	0.18728	22559000	22559000	0	0	0	0	5104400	0	3218400	5434600	2949100	1467700	1276100	3267450	0.390549	#NAME?	-1.35642	#NAME?	0	0	0	0	0	0	5104400	0	0	0	0	0	3218400	0	0	5434600	0	0	2949100	0	0
Q4X0V9;B0XSN5;A0A0J5Q354;A1DHB7	136;136;136;136	Q4X0V9	1	1	S	FDS(1)EEPELPVEMETEAPEPQQK	FDS(180.27)EEPELPVEMET(-180.27)EAPEPQQK	3	2	0.41992	102310000	102310000	0	0	3961300	2934400	3836800	4022100	4003100	3343800	2193700	2784100	3688650	3081175	1.19716	#NAME?	0.259612	#NAME?	3961300	0	0	2934400	0	0	3836800	0	0	4022100	0	0	4003100	0	0	3343800	0	0	2193700	0	0
B0XXX5;A4D9E5;A0A0J5SRT4;A1D741	29;29;29;29	B0XXX5	1	2	S	FKS(1)PILGS(1)PR	FKS(81.7)PILGS(81.7)PR	3	2	0.12496	7445600	0	7445600	0	0	0	0	1941800	2018700	0	2056500	1428600	485450	1375950	0.352811	#NAME?	-1.50303	#NAME?	0	0	0	0	0	0	0	0	0	0	1941800	0	0	2018700	0	0	0	0	0	2056500	0
A0A0J5PW21;B0XZ77;Q4WWE7;A1D8E7	1420;383;475;381	A0A0J5PW21;B0XZ77	1	1;2	S	VGS(1)PLAS(0.01)S(0.99)PSR	VGS(88.65)PLAS(-19.86)S(19.86)PS(-39.32)R	3	2	-0.37232	119500000	4597400	114900000	0	28284000	14555000	22058000	0	9391300	9923100	6666900	6849000	16224250	8207575	1.97674	#NAME?	0.983124	#NAME?	2372900	25911000	0	0	14555000	0	2224500	19834000	0	0	0	0	0	9391300	0	0	9923100	0	0	6666900	0
Q4WPC5;B0Y670;A0A0J5PHA2;A1CX95	639;639;688;639	Q4WPC5	1	2	S	S(0.002)S(0.003)AT(0.002)EQDLT(0.993)LLS(1)FVDER	S(-26.69)S(-25.44)AT(-27.92)EQDLT(25.44)LLS(83.58)FVDER	12	2	0.21946	13077000	0	13077000	0	0	0	5737100	5149800	0	0	2190200	0	2721725	547550	4.97073	#NAME?	2.31346	#NAME?	0	0	0	0	0	0	0	5737100	0	0	5149800	0	0	0	0	0	0	0	0	2190200	0
Q4WDA4;B0YD45;A0A0J5PFI4;A1DLP3	411;411;411;412	Q4WDA4	1	1;2	T	QTQEDT(1)DS(1)DDGR	QT(-160.72)QEDT(160.72)DS(171.91)DDGR	6	2	-1.4649	6251900	6251900	0	0	1888100	1856800	0	0	0	0	769980	0	936225	192495	4.86363	#NAME?	2.28203	#NAME?	1888100	0	0	1856800	0	0	0	0	0	0	0	0	0	0	0	0	0	0	769980	0	0
Q4X050;B0XU51;A0A0J5SUW4;A1DI29	9;9;9;9	Q4X050	1	1;2	S	MDSYESFGS(1)PGR	MDS(-145.95)Y(-165.46)ES(-86.56)FGS(86.56)PGR	9	2	-0.11703	76980000	76980000	0	0	8420100	5691600	6187700	7431300	15639000	9923400	6289700	7213400	6932675	9766375	0.709851	#NAME?	-0.494411	#NAME?	8420100	0	0	5691600	0	0	6187700	0	0	7431300	0	0	15639000	0	0	9923400	0	0	6289700	0	0
Q4WUM8;B0Y453;A0A0J5SPU9	166;166;166	Q4WUM8	1	1	S	SNLDS(1)DEELVR	S(-68.3)NLDS(68.3)DEELVR	5	2	1.3378	6710100	6710100	0	0	0	0	804870	1220800	1787900	0	1159600	1736900	506418	1171100	0.432429	#NAME?	-1.20947	#NAME?	0	0	0	0	0	0	804870	0	0	1220800	0	0	1787900	0	0	0	0	0	1159600	0	0
A1DL70;A0A0J5PFX6;Q4WCU9;B0YDJ8	435;435;456;456	A1DL70	1	1;2	S	GKEGEGDFS(1)EIS(1)L	GKEGEGDFS(105.58)EIS(105.58)L	12	2	-0.0061606	14094000	12769000	1324700	0	2713100	3135100	2194200	0	2076900	1474400	0	0	2010600	887825	2.26464	#NAME?	1.17928	#NAME?	2713100	0	0	1810400	1324700	0	2194200	0	0	0	0	0	2076900	0	0	1474400	0	0	0	0	0
Q4WCX4;B0YDH0;A0A0J5PJ94;A1CMP1;A1DL98	183;183;372;161;180	Q4WCX4	1	1	S	QAGAEGKKDEDEDDIPDLVEGENFES(1)NVE	QAGAEGKKDEDEDDIPDLVEGENFES(80.84)NVE	26	3	-0.23602	321640000	321640000	0	0	37953000	35842000	42736000	47385000	54594000	27031000	18296000	17422000	40979000	29335750	1.3969	#NAME?	0.482225	#NAME?	37953000	0	0	35842000	0	0	42736000	0	0	47385000	0	0	54594000	0	0	27031000	0	0	18296000	0	0
Q4WQ74;B0Y710;A0A0J5PI18	329;329;329	Q4WQ74	1	2	T	PANEAET(1)VS(1)EAEEEEEEAAAAASK	PANEAET(66.77)VS(67.13)EAEEEEEEAAAAAS(-66.77)K	7	3	-0.41704	4773700	0	4773700	0	0	0	1165600	0	1840200	1037600	0	730210	291400	902002	0.323059	#NAME?	-1.63013	#NAME?	0	0	0	0	0	0	0	1165600	0	0	0	0	0	1840200	0	0	1037600	0	0	0	0
A0A0J5Q209;Q4WNH0;B0Y725	96;96;96	A0A0J5Q209	1	2	S	QDNSSVLQS(1)PVS(1)PR	QDNS(-70.41)S(-59.8)VLQS(59.8)PVS(99.63)PR	12	2	-0.22623	12958000	0	12958000	0	2636100	1425600	1751800	2003500	2181900	0	1444000	1514700	1954250	1285150	1.52064	#NAME?	0.604678	#NAME?	0	2636100	0	0	1425600	0	0	1751800	0	0	2003500	0	0	2181900	0	0	0	0	0	1444000	0
A0A0J5PN77;Q4WCH4;B0YA22;A1DB51;A1C3Y1	83;83;127;83;83	A0A0J5PN77	1	1;3	S	LAAENDS(1)EAET(1)ERIEDS(1)PNHFR	LAAENDS(90.44)EAET(90.44)ERIEDS(90.44)PNHFR	17	3	-0.56871	5552400	5552400	0	0	1458500	0	0	0	0	1739000	1031700	1323200	364625	1023475	0.356262	#NAME?	-1.48899	#NAME?	1458500	0	0	0	0	0	0	0	0	0	0	0	0	0	0	1739000	0	0	1031700	0	0
Q4WQF2;B0Y4L8;A0A0J5Q0E0	345;345;369	Q4WQF2	1	1	S	ANADS(1)DGDIQLDDVK	ANADS(98.51)DGDIQLDDVK	5	2	-0.80299	3656300	3656300	0	0	1230100	702900	653280	0	0	0	416350	653620	646570	267492	2.41715	#NAME?	1.27331	#NAME?	1230100	0	0	702900	0	0	653280	0	0	0	0	0	0	0	0	0	0	0	416350	0	0
Q4WZM7;B0XV05;A0A0J5Q0L0;A1DIK1;A1C7X3	234;234;244;249;245	Q4WZM7	1	1	S	S(1)NEGPGFR	S(102.52)NEGPGFR	1	2	-1.0642	101340000	101340000	0	0	15240000	10737000	17731000	10076000	5723800	17808000	7040300	5796900	13446000	9092250	1.47884	#NAME?	0.564468	#NAME?	15240000	0	0	10737000	0	0	17731000	0	0	10076000	0	0	5723800	0	0	17808000	0	0	7040300	0	0
Q4WRM1;B0XNJ4	384;384	Q4WRM1	1	1;2;3	S	EENDDES(1)DEEVS(0.682)PT(0.194)T(0.125)PLAPELPSR	EENDDES(167.92)DEEVS(5.46)PT(-5.46)T(-7.38)PLAPELPS(-103.2)R	7	2	0.040195	306400000	0	277810000	28590000	30819000	24650000	24786000	27824000	32109000	22008000	14401000	19406000	27019750	21981000	1.22923	#NAME?	0.297757	#NAME?	0	19277000	11542000	0	18616000	6034500	0	24786000	0	0	22438000	5386000	0	26483000	5626600	0	22008000	0	0	14401000	0
A0A0J5SVZ3;Q4X1A9;B0XS94	820;827;827	A0A0J5SVZ3	1	2;3	S	EGVVPEPPS(1)S(1)ES(1)LIDINADDEAVTR	EGVVPEPPS(81.31)S(85.09)ES(85.09)LIDINADDEAVT(-81.31)R	10	3	0.37466	5664600	0	3298000	2366600	1172900	1052800	1193700	0	1268500	0	0	0	854850	317125	2.69562	#NAME?	1.43062	#NAME?	0	0	1172900	0	1052800	0	0	0	1193700	0	0	0	0	1268500	0	0	0	0	0	0	0
A0A0J5SVZ3;Q4X1A9;B0XS94	822;829;829	A0A0J5SVZ3	1	2;3	S	EGVVPEPPS(1)S(1)ES(1)LIDINADDEAVTR	EGVVPEPPS(81.31)S(85.09)ES(85.09)LIDINADDEAVT(-81.31)R	12	3	0.37466	5664600	0	3298000	2366600	1172900	1052800	1193700	0	1268500	0	0	0	854850	317125	2.69562	#NAME?	1.43062	#NAME?	0	0	1172900	0	1052800	0	0	0	1193700	0	0	0	0	1268500	0	0	0	0	0	0	0
Q4X1M0;B0XRZ3;A0A0J5PZH4;A1DGN8	1514;1514;1488;1516	Q4X1M0	1	1;2	S	RPS(1)KAPS(0.634)T(0.364)T(0.002)GEEAS	RPS(126.71)KAPS(2.4)T(-2.4)T(-25.33)GEEAS(-31.42)	3	2	0.24605	129620000	8251700	121370000	0	19740000	14252000	19825000	7581900	15557000	13344000	9410800	3081700	15349725	10348375	1.4833	#NAME?	0.568809	#NAME?	3375900	16364000	0	1898600	12353000	0	2977200	16848000	0	0	7581900	0	0	15557000	0	0	13344000	0	0	9410800	0
Q4WX78;B0XYE0;A0A0J5PXR8;A1D7J7;A1CJX1	325;325;325;325;332	Q4WX78	1	2	S	VET(0.004)S(0.996)PS(1)PPHQR	VET(-23.78)S(23.78)PS(73.48)PPHQR	6	2	0.18882	20433000	0	20433000	0	2687300	1507600	1642400	1102100	3267600	3343100	1795500	1492500	1734850	2474675	0.701042	#NAME?	-0.512428	#NAME?	0	2687300	0	0	1507600	0	0	1642400	0	0	1102100	0	0	3267600	0	0	3343100	0	0	1795500	0
A0A0J5PUC5;A1CZK7	392;398	A0A0J5PUC5	1	1	S	DVDDES(1)EEEDGTSKPK	DVDDES(161.07)EEEDGT(-161.07)S(-184.01)KPK	6	2	0.65187	1574800000	1574800000	0	0	192570000	148390000	240610000	96429000	73221000	193670000	140330000	40545000	169499750	111941500	1.51418	#NAME?	0.598538	#NAME?	192570000	0	0	148390000	0	0	240610000	0	0	96429000	0	0	73221000	0	0	193670000	0	0	140330000	0	0
A0A0J5Q4Y7;B0Y4K5;Q4WQD6;E9QTX0	432;424;432;432	A0A0J5Q4Y7	1	1;2	T	EAAAQS(1)PAAET(1)PAGK	EAAAQS(228.26)PAAET(228.26)PAGK	11	2	0.32063	74592000	13330000	61262000	0	7604500	8425300	14945000	4030500	5152900	10061000	3247400	2283700	8751325	5186250	1.68741	#NAME?	0.75481	#NAME?	0	7604500	0	1717500	6707900	0	2891300	12053000	0	1668200	2362300	0	1049600	4103300	0	1865500	8195800	0	0	3247400	0
A0A0J5PYK3;B0XTC4;A4D9A1	236;236;236	A0A0J5PYK3	1	1;2;3	T	RRET(1)GESVSNAMS(0.934)PT(0.03)T(0.023)S(0.003)GS(0.009)R	RRET(83.99)GES(-54.39)VS(-38.03)NAMS(14.88)PT(-14.88)T(-16.17)S(-24.63)GS(-19.96)R	4	3	0.094245	141170000	0	66529000	74646000	19840000	16593000	9287100	11995000	20680000	22234000	10084000	23917000	14428775	19228750	0.750375	#NAME?	-0.414316	#NAME?	0	8772400	11067000	0	7120100	9472700	0	2701400	6585800	0	4480200	7514700	0	10061000	10619000	0	12142000	10092000	0	5134300	4949600
Q5AZW6;A0A1U8QTM2	1554;1554	Q5AZW6	1	2	Y	Y(1)GDNY(1)NQLITR	Y(63.47)GDNY(63.47)NQLIT(-63.47)R	1	2	-1.0238	19342000	0	19342000	0	0	3673100	0	0	0	7875100	0	7793500	918275	3917150	0.234424	#NAME?	-2.09281	#NAME?	0	0	0	0	3673100	0	0	0	0	0	0	0	0	0	0	0	7875100	0	0	0	0
Q5AZW6;A0A1U8QTM2	1558;1558	Q5AZW6	1	2	Y	Y(1)GDNY(1)NQLITR	Y(63.47)GDNY(63.47)NQLIT(-63.47)R	5	2	-1.0238	19342000	0	19342000	0	0	3673100	0	0	0	7875100	0	7793500	918275	3917150	0.234424	#NAME?	-2.09281	#NAME?	0	0	0	0	3673100	0	0	0	0	0	0	0	0	0	0	0	7875100	0	0	0	0
A1CVY5;A0A0J5PKX5;Q4WQQ8;B0Y4W9	264;266;266;266	A1CVY5	1	2	S	RQS(1)NGS(1)IDDDQDFSR	RQS(188.66)NGS(128.99)IDDDQDFS(-128.99)R	3	2	0.45126	42169000	0	42169000	0	7087200	4612800	5193000	7399300	0	7767100	4040500	3994400	6073075	3950500	1.53729	#NAME?	0.620392	#NAME?	0	7087200	0	0	4612800	0	0	5193000	0	0	7399300	0	0	0	0	0	7767100	0	0	4040500	0
A1CVY5;A0A0J5PKX5;Q4WQQ8;B0Y4W9	267;269;269;269	A1CVY5	1	1;2	S	RQS(1)NGS(1)IDDDQDFSR	RQS(205.4)NGS(146.26)IDDDQDFS(-146.26)R	6	2	0.38576	42169000	0	42169000	0	7087200	4612800	5193000	7399300	0	7767100	4040500	3994400	6073075	3950500	1.53729	#NAME?	0.620392	#NAME?	0	7087200	0	0	4612800	0	0	5193000	0	0	7399300	0	0	0	0	0	7767100	0	0	4040500	0
Q4WIK9;B0XTH1;A0A0J5Q065	148;148;148	Q4WIK9	1	1	S	VKPSNPLNDPLNELS(1)EDEAAR	VKPS(-207.5)NPLNDPLNELS(207.5)EDEAAR	15	3	0.2473	217780000	217780000	0	0	33893000	19585000	21329000	28593000	27520000	19680000	14821000	20708000	25850000	20682250	1.24986	#NAME?	0.321771	#NAME?	33893000	0	0	19585000	0	0	21329000	0	0	28593000	0	0	27520000	0	0	19680000	0	0	14821000	0	0
Q4WVK0;B0Y1E5;A0A0J5PT98;A1DDV5	211;211;211;211	Q4WVK0	1	1	S	GWEADS(1)EDGGDAETR	GWEADS(116.39)EDGGDAET(-116.39)R	6	2	-0.53901	8879100	8879100	0	0	853410	0	625210	685680	0	599890	394190	0	541075	248520	2.17719	#NAME?	1.12247	#NAME?	853410	0	0	0	0	0	625210	0	0	685680	0	0	0	0	0	599890	0	0	394190	0	0
C8V9G4;Q4WXV6;B0XXR1;A1D6Y3;A0A0J5PUD9;A1CKI8	121;126;126;126;126;124	C8V9G4	1	2	S	S(1)PS(1)PPPQYDNFGR	S(67.3)PS(40.67)PPPQY(-40.67)DNFGR	1	2	0.21623	524500000	0	524500000	0	74470000	50980000	40156000	50532000	91229000	74887000	39547000	74408000	54034500	70017750	0.771726	#NAME?	-0.37384	#NAME?	0	74470000	0	0	50980000	0	0	40156000	0	0	50532000	0	0	91229000	0	0	74887000	0	0	39547000	0
Q4WPE0;B0Y685;A0A0J5PHC0	510;510;510	Q4WPE0	1	1	S	NTLAGS(1)PVALR	NT(-88.64)LAGS(88.64)PVALR	6	2	-0.037874	10697000	10697000	0	0	2138600	1915800	1330900	1089400	1535800	1746700	939980	0	1618675	1055620	1.53339	#NAME?	0.616723	#NAME?	2138600	0	0	1915800	0	0	1330900	0	0	1089400	0	0	1535800	0	0	1746700	0	0	939980	0	0
A0A0J5PQS9;Q4WIA3;B0XTZ7;A1CYV7	217;263;263;217	A0A0J5PQS9	1	1	S	SYS(1)FDEER	S(-75.95)Y(-78.49)S(75.95)FDEER	3	2	-0.4817	375900000	375900000	0	0	64828000	55367000	48617000	41984000	24058000	65725000	34420000	37020000	52699000	40305750	1.30748	#NAME?	0.38679	#NAME?	64828000	0	0	55367000	0	0	48617000	0	0	41984000	0	0	24058000	0	0	65725000	0	0	34420000	0	0
Q4WIG8;B0XTL2;A0A0J5Q3C5	21;21;21	Q4WIG8	1	2;3;4	S	ADDLDAELLALAGDS(1)S(1)DEES(1)S(1)PQPK	ADDLDAELLALAGDS(45.78)S(45.78)DEES(45.78)S(45.78)PQPK	20	3	0.61644	71777000	0	71777000	0	4886000	4244600	6023600	6760500	0	7488700	4928100	0	5478675	3104200	1.76492	#NAME?	0.819606	#NAME?	0	4886000	0	0	4244600	0	0	6023600	0	0	6760500	0	0	0	0	0	7488700	0	0	4928100	0
A0A0J5PUH8;A1D6X6;Q4WXW4;B0XXQ3	156;159;183;183	A0A0J5PUH8	1	1;2	S	AAENLAQNES(1)EPQT(1)PANEEPAEPAEK	AAENLAQNES(197.15)EPQT(197.15)PANEEPAEPAEK	10	2	0.14209	5848400000	1312400000	4536000000	0	498400000	448180000	536610000	413070000	749600000	724350000	355410000	533050000	474065000	590602500	0.80268	#NAME?	-0.317103	#NAME?	10049000	488360000	0	9473500	438710000	0	10805000	525800000	0	13536000	399540000	0	19506000	730100000	0	15938000	708410000	0	6185000	349220000	0
Q4WTH8;B0XQ47;A0A0J5Q197	165;165;165	Q4WTH8	1	2	S	RGS(1)DQS(1)EER	RGS(68.26)DQS(68.26)EER	3	2	-0.58494	330480000	0	330480000	0	16722000	25954000	13881000	16156000	99299000	47251000	12073000	13897000	18178250	43130000	0.421476	#NAME?	-1.24648	#NAME?	0	16722000	0	0	25954000	0	0	13881000	0	0	16156000	0	0	99299000	0	0	47251000	0	0	12073000	0
Q4WTH8;B0XQ47;A0A0J5Q197	168;168;168	Q4WTH8	1	1;2	S	RGS(1)DQS(1)EER	RGS(68.26)DQS(68.26)EER	6	2	-0.58494	326620000	888630	325730000	0	16722000	25954000	13881000	16530000	99299000	47251000	12073000	13897000	18271750	43130000	0.423644	#NAME?	-1.23908	#NAME?	0	16722000	0	0	25954000	0	0	13881000	0	374730	16156000	0	0	99299000	0	0	47251000	0	0	12073000	0
Q4WTG4;B0XQ61;A1D3D6	221;221;224	Q4WTG4	1	2	S	S(1)LS(1)MDQSR	S(77.17)LS(49.68)MDQS(-49.68)R	1	2	-0.22461	4409600	0	4409600	0	1044300	0	1293400	0	0	0	557690	0	584425	139422	4.19176	#NAME?	2.06755	#NAME?	0	1044300	0	0	0	0	0	1293400	0	0	0	0	0	0	0	0	0	0	0	557690	0
A0A0J5SVZ3;Q4X1A9;B0XS94	819;826;826	A0A0J5SVZ3	1	1;2;3	S	EGVVPEPPS(1)S(1)ES(1)LIDINADDEAVTR	EGVVPEPPS(81.31)S(85.09)ES(85.09)LIDINADDEAVT(-81.31)R	9	3	0.37466	17489000	11824000	3298000	2366600	2265000	3711900	1193700	3221000	3552400	873030	1224400	470320	2597900	1.53004e+06	1.69793	#NAME?	0.763779	#NAME?	1092100	0	1172900	2659100	1052800	0	0	0	1193700	3221000	0	0	2283900	1268500	0	873030	0	0	1224400	0	0
Q4WT13;B0XQL1;A0A0J5PZG6	243;243;243	Q4WT13	1	1	S	LADWS(1)DDEPSILTDTSSR	LADWS(111.62)DDEPS(-111.62)ILT(-201.9)DT(-258.95)S(-276.4)S(-297.58)R	5	2	0.23779	469850000	469850000	0	0	53608000	51719000	41377000	32257000	73529000	45782000	35152000	136430000	44740250	72723250	0.615212	#NAME?	-0.700843	#NAME?	53608000	0	0	51719000	0	0	41377000	0	0	32257000	0	0	73529000	0	0	45782000	0	0	35152000	0	0
Q4WMC7;B0Y881;A0A0J5SZX8	457;457;457	Q4WMC7	1	1;2	S	NSDEIPLDLDS(1)DS(1)DQGISTTAETQGATQK	NS(-92.71)DEIPLDLDS(81)DS(81)DQGIS(-81)T(-83.37)T(-84.22)AET(-91.52)QGAT(-120.21)QK	13	3	0.47529	76593000	4657700	71935000	0	8899000	9866000	18279000	8155900	12593000	7374500	5171300	6253800	11299975	7848150	1.43983	#NAME?	0.525895	#NAME?	0	8899000	0	0	9866000	0	0	18279000	0	1462600	6693300	0	0	12593000	0	0	7374500	0	1638600	3532700	0
A0A0J5Q344;Q4X0U9;B0XSP5;A1DHC7	46;46;46;43	A0A0J5Q344	1	1;2	S	VVDDS(1)DEEEELKPKS(1)PAPK	VVDDS(53.86)DEEEELKPKS(53.86)PAPK	5	3	-1.3267	14654000	8429600	6224800	0	4723200	3109000	0	2345200	0	2667900	1809000	0	2544350	1119225	2.27331	#NAME?	1.1848	#NAME?	2385800	2337400	0	0	3109000	0	0	0	0	2345200	0	0	0	0	0	2667900	0	0	1030700	778370	0
A0A0J5SHT2;A1C495;Q4WC65;B0Y9R4;A1DBF9	422;423;422;422;422	A0A0J5SHT2	1	1	S	AGS(1)PAGPGSR	AGS(83.78)PAGPGS(-83.78)R	3	2	-0.28707	104450000	104450000	0	0	8843800	9729300	7996200	596480	5627600	7753900	0	0	6791445	3345375	2.0301	#NAME?	1.02155	#NAME?	8843800	0	0	9729300	0	0	7996200	0	0	596480	0	0	5627600	0	0	7753900	0	0	0	0	0
Q4WHF3;B0XVS8;A0A0J5PQM4;A1DFX9;Q5AW56;A0A1U8QPY5;A1CEB8	208;208;208;208;207;207;208	Q4WHF3	1	1	S	AGS(1)MPQR	AGS(72.61)MPQR	3	2	0.36996	53363000	53363000	0	0	5666800	3829100	5622200	2105500	3573300	4089900	3100500	1785100	4305900	3137200	1.37253	#NAME?	0.456837	#NAME?	5666800	0	0	3829100	0	0	5622200	0	0	2105500	0	0	3573300	0	0	4089900	0	0	3100500	0	0
Q6MYW7;E9R2B2;B0XQT7;A1D2Q4;A0A0J5STE5	2;2;2;2;2	Q6MYW7	1	3	S	MS(1)LHS(1)Y(1)INK	MS(58.51)LHS(58.51)Y(58.51)INK	2	2	-0.025672	9443300	0	0	9443300	0	0	1665300	0	5034500	2743500	0	0	416325	1944500	0.214104	#NAME?	-2.22362	#NAME?	0	0	0	0	0	0	0	0	1665300	0	0	0	0	0	5034500	0	0	2743500	0	0	0
Q6MYW7;E9R2B2;B0XQT7;A1D2Q4;A0A0J5STE5	5;5;5;5;5	Q6MYW7	1	3	S	MS(1)LHS(1)Y(1)INK	MS(58.51)LHS(58.51)Y(58.51)INK	5	2	-0.025672	9443300	0	0	9443300	0	0	1665300	0	5034500	2743500	0	0	416325	1944500	0.214104	#NAME?	-2.22362	#NAME?	0	0	0	0	0	0	0	0	1665300	0	0	0	0	0	5034500	0	0	2743500	0	0	0
Q6MYW7;E9R2B2;B0XQT7;A1D2Q4;A0A0J5STE5	6;6;6;6;6	Q6MYW7	1	3	Y	MS(1)LHS(1)Y(1)INK	MS(58.51)LHS(58.51)Y(58.51)INK	6	2	-0.025672	9443300	0	0	9443300	0	0	1665300	0	5034500	2743500	0	0	416325	1944500	0.214104	#NAME?	-2.22362	#NAME?	0	0	0	0	0	0	0	0	1665300	0	0	0	0	0	5034500	0	0	2743500	0	0	0
A0A0J5PZD6;Q4WSY9;B0XQN5;A1D2W3;Q5BE66;A0A1U8QLR0	34;34;34;34;33;33	A0A0J5PZD6	1	1	S	FDDS(1)EDEFQAGR	FDDS(267.77)EDEFQAGR	4	2	-0.043013	288920000	288920000	0	0	48506000	25513000	36562000	54515000	33226000	44141000	15839000	30618000	41274000	30956000	1.33331	#NAME?	0.415014	#NAME?	48506000	0	0	25513000	0	0	36562000	0	0	54515000	0	0	33226000	0	0	44141000	0	0	15839000	0	0
A0A0J5SFE5	779	A0A0J5SFE5	1	1	S	IRDPEDEFDIAENAS(1)PDLKR	IRDPEDEFDIAENAS(77.08)PDLKR	15	3	0.2781	25009000	25009000	0	0	1821700	1862300	0	802750	2409000	1605700	918170	2209600	1.12169e+06	1.78562e+06	0.628179	#NAME?	-0.670752	#NAME?	1821700	0	0	1862300	0	0	0	0	0	802750	0	0	2409000	0	0	1605700	0	0	918170	0	0
Q4WMC7;B0Y881;A0A0J5SZX8	455;455;455	Q4WMC7	1	1;2	S	NSDEIPLDLDS(1)DS(1)DQGISTTAETQGATQK	NS(-92.71)DEIPLDLDS(81)DS(81)DQGIS(-81)T(-83.37)T(-84.22)AET(-91.52)QGAT(-120.21)QK	11	3	0.47529	78401000	6465700	71935000	0	11222000	9866000	19802000	6693300	12593000	9994600	3532700	4697300	11895825	7704400	1.54403	#NAME?	0.626701	#NAME?	2323500	8899000	0	0	9866000	0	1522200	18279000	0	0	6693300	0	0	12593000	0	2620100	7374500	0	0	3532700	0
A1CQS5;A1D3N8;Q4WJ31;A0A0J5SQR7;B0XPW0	83;84;86;86;163	A1CQS5	1	1	T	GKT(1)IDFQEAAEK	GKT(149.59)IDFQEAAEK	3	2	0.32176	60156000	60156000	0	0	11087000	4666500	4559200	2993500	10303000	11739000	6029600	6110100	5826550	8545425	0.681833	#NAME?	-0.55251	#NAME?	11087000	0	0	4666500	0	0	4559200	0	0	2993500	0	0	10303000	0	0	11739000	0	0	6029600	0	0
A0A0J5PJ56;Q4WRY3;B0XMU6;Q5BF71;A0A1U8QVC2;A1D1U9;A1CNZ4	1687;1687;1687;1685;1685;1687;1694	A0A0J5PJ56	1	1;2;3	S	HLS(1)PT(0.113)S(0.733)PT(0.512)S(0.642)PK	HLS(73.33)PT(-8.53)S(4.3)PT(-1.44)S(1.44)PK	3	2	-0.37074	55388000	4037100	19587000	31764000	18595000	6768600	10802000	0	4434900	7781000	2177400	2694600	9041400	4271975	2.11644	#NAME?	1.08164	#NAME?	2302400	6650700	9641600	0	3485900	3282700	1734700	3889200	5178400	0	0	0	0	0	4434900	0	3426200	4354800	0	0	2177400
Q4WT29;B0XQJ5;A0A0J5PWD5	948;948;948	Q4WT29	1	1;2	S	GEENAEGLS(1)DAES(1)EIWEALVK	GEENAEGLS(130.47)DAES(130.47)EIWEALVK	9	3	0.21808	268940000	3176400	265770000	0	4756600	15282000	14537000	13823000	11555000	13905000	1281500	3397100	12099650	7534650	1.60587	#NAME?	0.683353	#NAME?	0	4756600	0	0	15282000	0	0	14537000	0	0	13823000	0	0	11555000	0	1842200	12063000	0	0	1281500	0
Q4WU54;B0Y3N0;A0A0J5PUV5	536;536;536	Q4WU54	1	1	S	RPS(1)GPPPLEPR	RPS(77.74)GPPPLEPR	3	2	0.55721	6143700	6143700	0	0	993680	881080	0	0	0	2096000	834170	1338800	468690	1.06724e+06	0.43916	#NAME?	-1.18718	#NAME?	993680	0	0	881080	0	0	0	0	0	0	0	0	0	0	0	2096000	0	0	834170	0	0
Q4WVK1;B0Y1E6;A0A0J5SQN6	425;425;454	Q4WVK1	1	1;2	S	S(1)LNS(1)GLDDEEAFGGPEGNSASATR	S(192.84)LNS(192.84)GLDDEEAFGGPEGNS(-192.84)AS(-200.04)AT(-200.21)R	1	2	0.065272	78444000	1583400	76861000	0	0	7673300	6568400	7648300	14635000	11865000	6896500	3110600	5472500	9126775	0.599609	#NAME?	-0.737905	#NAME?	0	0	0	1583400	6089900	0	0	6568400	0	0	7648300	0	0	14635000	0	0	11865000	0	0	6896500	0
Q4WVK1;B0Y1E6;A0A0J5SQN6	428;428;457	Q4WVK1	1	1;2	S	S(1)LNS(1)GLDDEEAFGGPEGNSASATR	S(192.84)LNS(192.84)GLDDEEAFGGPEGNS(-192.84)AS(-200.04)AT(-200.21)R	4	2	0.065272	78444000	1583400	76861000	0	0	7673300	6568400	7648300	14635000	11865000	6896500	3110600	5472500	9126775	0.599609	#NAME?	-0.737905	#NAME?	0	0	0	1583400	6089900	0	0	6568400	0	0	7648300	0	0	14635000	0	0	11865000	0	0	6896500	0
Q4WUF9;B0Y3Y5;A0A0J5SPP7	204;204;255	Q4WUF9	1	2;3	S	S(1)LS(1)PGS(1)ENGDVEGGAR	S(114.55)LS(114.55)PGS(114.55)ENGDVEGGAR	6	2	0.21042	25105000	0	25105000	0	4393900	2953100	3167900	4252000	0	3867500	2826400	3644000	3691725	2584475	1.42842	#NAME?	0.514424	#NAME?	0	4393900	0	0	2953100	0	0	3167900	0	0	4252000	0	0	0	0	0	3867500	0	0	2826400	0
Q4WJ30;G9BX81;B0XPW1;A1D3N7;A0A0J5PTE1;A1CQS4	626;626;626;626;626;626	Q4WJ30	1	1	T	T(1)ADEVEERPEELD	T(225.31)ADEVEERPEELD	1	2	-0.2217	183670000	183670000	0	0	28450000	23266000	23695000	24301000	25183000	29353000	0	14650000	24928000	17296500	1.44122	#NAME?	0.527287	#NAME?	28450000	0	0	23266000	0	0	23695000	0	0	24301000	0	0	25183000	0	0	29353000	0	0	0	0	0
Q4WYK7;B0XWG4;A0A0J5PTP1	165;165;165	Q4WYK7	1	1	S	GLANAQLDDYNNGS(1)PVK	GLANAQLDDY(-126.07)NNGS(126.07)PVK	14	2	-2.1914	186590000	186590000	0	0	37883000	24771000	17254000	0	15828000	16018000	6733200	1658100	19977000	10059325	1.98592	#NAME?	0.989806	#NAME?	37883000	0	0	24771000	0	0	17254000	0	0	0	0	0	15828000	0	0	16018000	0	0	6733200	0	0
A1DLX2;A0A0J5PFB3;Q4WDI1;B0YCW8	1191;1191;1191;1191	A1DLX2	1	1	S	SEDLLGS(1)DDDEVEDQSIK	S(-75.92)EDLLGS(75.92)DDDEVEDQS(-118.54)IK	7	2	0.3996	19735000	19735000	0	0	3286500	1706600	1098800	1894900	4366300	3835100	1807900	1739300	1996700	2937150	0.679809	#NAME?	-0.556799	#NAME?	3286500	0	0	1706600	0	0	1098800	0	0	1894900	0	0	4366300	0	0	3835100	0	0	1807900	0	0
A0A0J5Q4Y7;B0Y4K5;Q4WQD6;E9QTX0	454;446;454;454	A0A0J5Q4Y7	1	1	S	KGDS(1)DNEGTDGDAK	KGDS(119.8)DNEGT(-119.8)DGDAK	4	2	-0.74278	344570000	344570000	0	0	10049000	19141000	8942200	3327500	13278000	4106500	2600100	2385900	10364925	5592625	1.85332	#NAME?	0.890112	#NAME?	10049000	0	0	19141000	0	0	8942200	0	0	3327500	0	0	13278000	0	0	4106500	0	0	2600100	0	0
Q4WQ55;B0Y6Z3;A0A0J5PEN4;A1CWG8	497;497;497;497	Q4WQ55	1	2	S	AAS(1)IAS(1)HPLHK	AAS(70.41)IAS(70.41)HPLHK	3	2	0.215	6245300	0	6245300	0	2213800	991900	0	1341300	0	1698300	0	0	1136750	424575	2.67738	#NAME?	1.42082	#NAME?	0	2213800	0	0	991900	0	0	0	0	0	1341300	0	0	0	0	0	1698300	0	0	0	0
Q4WQ55;B0Y6Z3;A0A0J5PEN4;A1CWG8	500;500;500;500	Q4WQ55	1	2	S	AAS(1)IAS(1)HPLHK	AAS(70.41)IAS(70.41)HPLHK	6	2	0.215	6245300	0	6245300	0	2213800	991900	0	1341300	0	1698300	0	0	1136750	424575	2.67738	#NAME?	1.42082	#NAME?	0	2213800	0	0	991900	0	0	0	0	0	1341300	0	0	0	0	0	1698300	0	0	0	0
Q4X1L9;B0XRZ4;A0A0J5SW67	30;30;30	Q4X1L9	1	1;3	S	ES(0.257)S(0.401)S(0.476)PRPIS(0.866)PAGDS(1)PR	ES(-3.2)S(-0.96)S(0.96)PRPIS(8.1)PAGDS(68.83)PR	14	2	-0.44494	8662100	2785500	0	5876600	1903700	0	2867900	1480700	2409900	0	0	0	1563075	602475	2.59442	#NAME?	1.37541	#NAME?	0	0	1903700	0	0	0	1304800	0	1563100	1480700	0	0	0	0	2409900	0	0	0	0	0	0
Q4WZF1;B0XVL1;A0A0J5Q1P7	205;205;205	Q4WZF1	1	2;5	T	PT(1)T(1)PPPPPAAINDPPS(1)ARS(1)RQS(1)R	PT(45.99)T(45.99)PPPPPAAINDPPS(45.99)ARS(45.99)RQS(45.99)R	3	2	1.4065	27369000	0	25934000	1435200	9765600	9464400	0	1435200	6703700	0	0	0	5166300	1675925	3.08266	#NAME?	1.62417	#NAME?	0	9765600	0	0	9464400	0	0	0	0	0	0	1435200	0	6703700	0	0	0	0	0	0	0
Q4WTH4;B0XQ51;A0A0J5Q193	39;39;39	Q4WTH4	1	1;2	S	DAS(1)GEEGDDSTDPITPTASK	DAS(165.42)GEEGDDS(-167.49)T(-165.42)DPIT(-274.61)PT(-318.8)AS(-347.3)K	3	2	0.57181	75908000	55356000	20552000	0	10450000	7349000	11388000	13004000	9450400	12514000	5531100	5163300	10547750	8164700	1.29187	#NAME?	0.369464	#NAME?	7943200	2507000	0	5388300	1960700	0	8382600	3005600	0	9248800	3755500	0	6475900	2974500	0	9857000	2657500	0	3855700	1675400	0
Q4WLK1;B0XLZ0;A1DP45;A0A0J5Q747;C8VGD2;A1CUG4;Q5B1U4	14;14;14;14;12;13;312	Q4WLK1	1	1	S	S(1)AIADVVTR	S(77.63)AIADVVT(-77.63)R	1	2	0.47102	2895900	2895900	0	0	0	600310	0	0	0	1385300	0	910290	150078	573898	0.261506	#NAME?	-1.93509	#NAME?	0	0	0	600310	0	0	0	0	0	0	0	0	0	0	0	1385300	0	0	0	0	0
A1CT03;Q4X1M0;B0XRZ3;A1DGN8	575;570;570;570	A1CT03;Q4X1M0	1	1	S	APAS(1)PAR	APAS(134.05)PAR	4	2	-0.71855	60400000	60400000	0	0	9331000	6707400	6228600	0	4196300	4101300	3954600	0	5566750	3063050	1.81739	#NAME?	0.861866	#NAME?	9331000	0	0	6707400	0	0	6228600	0	0	0	0	0	4196300	0	0	4101300	0	0	3954600	0	0
A0A0J5Q0B0	582	A0A0J5Q0B0	1	1	S	AAAQEEDS(1)EVEPDLASIAK	AAAQEEDS(143.82)EVEPDLAS(-143.82)IAK	8	2	0.18202	56742000	56742000	0	0	11567000	6688200	8272000	6804500	11283000	5711900	2920200	3495400	8332925	5852625	1.42379	#NAME?	0.509739	#NAME?	11567000	0	0	6688200	0	0	8272000	0	0	6804500	0	0	11283000	0	0	5711900	0	0	2920200	0	0
A0A0J5Q4W5;Q4WW01;B0Y285	298;300;300	A0A0J5Q4W5	1	1	S	AEEES(1)DDEDGDDGTWNLEALR	AEEES(161.61)DDEDGDDGT(-161.61)WNLEALR	5	2	-0.19179	454020000	454020000	0	0	51934000	43752000	45217000	49884000	69205000	72156000	38213000	48695000	47696750	57067250	0.835799	#NAME?	-0.258772	#NAME?	51934000	0	0	43752000	0	0	45217000	0	0	49884000	0	0	69205000	0	0	72156000	0	0	38213000	0	0
Q4WJ64;A0A0J5PKU2;A1D3R8	326;326;329	Q4WJ64	1	1;2;3	S	S(1)AS(1)PAVELTQR	S(140.61)AS(117.74)PAVELT(-117.74)QR	1	2	-0.77142	75240000	17164000	40885000	17191000	10317000	4594800	6416500	6768800	9756500	10336000	23256000	3795900	7024275	11786100	0.59598	#NAME?	-0.746665	#NAME?	0	5658000	4658700	0	4594800	0	0	6416500	0	0	6768800	0	0	4174100	5582400	0	5718600	4617100	17164000	3758600	2333100
Q4WG55;B0YC92;A0A0J5PL26	307;307;307	Q4WG55	1	1;2	T	RDS(1)T(1)PIEDEDAK	RDS(68.98)T(68.98)PIEDEDAK	4	2	0.38673	29717000	15725000	13991000	0	0	6288800	11777000	1742200	2838200	889370	2675000	1492900	4952000	1.97387e+06	2.50878	#NAME?	1.32699	#NAME?	0	0	0	6288800	0	0	6909700	4867600	0	1042800	699340	0	0	2838200	0	889370	0	0	0	2675000	0
A0A0J5PE52;Q4WP96;B0Y643	946;948;948	A0A0J5PE52	1	1	T	T(1)PAWSASSSAGSGNR	T(69.53)PAWS(-69.53)AS(-85.32)S(-79.46)S(-82.95)AGS(-119.96)GNR	1	2	-1.2703	4444200	4444200	0	0	0	0	949890	0	0	2077100	1417100	0	237472	873550	0.271848	#NAME?	-1.87913	#NAME?	0	0	0	0	0	0	949890	0	0	0	0	0	0	0	0	2077100	0	0	1417100	0	0
Q4WDI5;B0YCW4;A0A0J5SE44	532;532;532	Q4WDI5	1	1	S	RGS(1)VVGVPTGEELK	RGS(77.32)VVGVPT(-77.32)GEELK	3	2	-0.06482	24768000	24768000	0	0	5026800	2592700	1978200	5149500	3292300	4002000	1616900	1109700	3686800	2505225	1.47164	#NAME?	0.557429	#NAME?	5026800	0	0	2592700	0	0	1978200	0	0	5149500	0	0	3292300	0	0	4002000	0	0	1616900	0	0
Q4WXB5;B0XYA3;A0A0J5PV11;A1D7F9	15;15;15;15	Q4WXB5	1	1	S	RPS(1)QAENQTVLK	RPS(96.93)QAENQT(-96.93)VLK	3	2	-0.02082	315520000	315520000	0	0	48888000	36379000	32504000	39885000	25256000	51079000	27801000	18533000	39414000	30667250	1.28521	#NAME?	0.362009	#NAME?	48888000	0	0	36379000	0	0	32504000	0	0	39885000	0	0	25256000	0	0	51079000	0	0	27801000	0	0
Q4WMB5;B0Y893;A0A0J5Q7E4	367;367;367	Q4WMB5	1	1	S	AGEVDGDDEYLS(1)DEYDGR	AGEVDGDDEY(-111.59)LS(111.59)DEY(-123.36)DGR	12	2	0.80614	25775000	25775000	0	0	5007800	3483000	3637800	3412100	0	5553600	2347700	2333300	3885175	2558650	1.51845	#NAME?	0.602597	#NAME?	5007800	0	0	3483000	0	0	3637800	0	0	3412100	0	0	0	0	0	5553600	0	0	2347700	0	0
Q4WCG6;B0YA14;A0A0J5PLZ4;A1DB61	378;378;378;380	Q4WCG6	1	1	S	TELELLNLS(1)DEE	T(-215.86)ELELLNLS(215.86)DEE	9	2	-0.20247	184020000	184020000	0	0	43780000	62210000	17125000	0	14649000	9427700	24479000	12349000	30778750	15226175	2.02144	#NAME?	1.01538	#NAME?	43780000	0	0	62210000	0	0	17125000	0	0	0	0	0	14649000	0	0	9427700	0	0	24479000	0	0
A0A0J5Q4Y7;B0Y4K5;Q4WQD6;E9QTX0	327;327;327;327	A0A0J5Q4Y7	1	1	S	TEDAKPVEAAAEPVAATSATAEATEAAAPAS(1)AEEK	T(-124.35)EDAKPVEAAAEPVAAT(-110.32)S(-107.81)AT(-99.57)AEAT(-66.58)EAAAPAS(66.58)AEEK	31	3	0.2033	31708000	31708000	0	0	4368100	5317000	3468200	0	5155100	5545700	3908600	3944900	3288325	4638575	0.708908	#NAME?	-0.496329	#NAME?	4368100	0	0	5317000	0	0	3468200	0	0	0	0	0	5155100	0	0	5545700	0	0	3908600	0	0
Q4WT61;A1D338	67;67	Q4WT61	1	1	S	LSVVDDNGAYLPPS(1)PPEK	LS(-111.28)VVDDNGAY(-84.82)LPPS(84.82)PPEK	14	2	-1.5708	9862700	9862700	0	0	0	0	3533100	3886600	0	1609300	833630	0	1854925	610732	3.03721	#NAME?	1.60275	#NAME?	0	0	0	0	0	0	3533100	0	0	3886600	0	0	0	0	0	1609300	0	0	833630	0	0
Q4WP23;B0Y5W9;A0A0J5PFM8;A1CXJ6	39;39;39;39	Q4WP23	1	2	S	S(0.01)ES(0.99)PAADIGS(1)R	S(-19.78)ES(19.78)PAADIGS(100.57)R	10	2	-0.19341	7323800	0	7323800	0	2482500	1284100	0	1231500	0	1369300	956350	0	1249525	581412	2.14912	#NAME?	1.10375	#NAME?	0	2482500	0	0	1284100	0	0	0	0	0	1231500	0	0	0	0	0	1369300	0	0	956350	0
A0A0J5PKV1;Q4WAM6;B0YC00;A1D963	1293;1309;1309;1293	A0A0J5PKV1	1	1;2;3	S	FKGDDS(1)S(1)S(1)DEIPEEPEEVSK	FKGDDS(84.62)S(84.79)S(88.62)DEIPEEPEEVS(-84.62)K	6	3	0.21109	20595000	3823100	16772000	0	3503300	776830	0	1472700	9009400	4262500	0	1570500	1.43821e+06	3710600	0.387594	#NAME?	-1.36738	#NAME?	0	3503300	0	0	776830	0	0	0	0	0	1472700	0	3823100	5186300	0	0	4262500	0	0	0	0
B0YB20;A0A0J5PIH3;Q4WGN9;A1DCR0	1984;1984;1984;1985	B0YB20	1	1;2;5	T	LGIAAVQT(1)PIS(1)PR	LGIAAVQT(169.98)PIS(169.98)PR	8	2	0.21533	122440000	576600	118790000	3078100	23338000	15454000	11993000	12882000	16925000	15608000	8357600	7557200	15916750	12111950	1.31414	#NAME?	0.394115	#NAME?	0	23338000	0	0	15454000	0	576600	10443000	973900	0	12882000	0	0	16925000	0	0	13503000	2104200	0	8357600	0
A0A0J5PWH8;Q4WT75;B0XQE8;A1D352	1376;1388;1388;1388	A0A0J5PWH8	1	2;3	S	KLS(1)DAS(1)S(1)EDIR	KLS(100.23)DAS(100.23)S(100.23)EDIR	3	2	0.29633	18579000	0	10715000	7863100	4372200	1738800	3069900	1562900	3307700	2046200	0	1299100	2685950	1663250	1.61488	#NAME?	0.691427	#NAME?	0	2752000	1620100	0	1738800	0	0	2180900	889010	0	1562900	0	0	0	3307700	0	0	2046200	0	0	0
A0A0J5Q751;A1DP50;Q4WLJ6;B0XME8	209;193;201;201	A0A0J5Q751	1	1	S	EMES(1)AAAMPLPDEEDADL	EMES(104.09)AAAMPLPDEEDADL	4	2	-0.084496	7641900	7641900	0	0	3107600	0	2765400	0	1768900	0	0	0	1468250	442225	3.32014	#NAME?	1.73125	#NAME?	3107600	0	0	0	0	0	2765400	0	0	0	0	0	1768900	0	0	0	0	0	0	0	0
A0A0J5PII5;A1DCS1	7;7	A0A0J5PII5	1	1;2	S	ADGPES(1)PVPQQQT(1)PGR	ADGPES(82.26)PVPQQQT(82.26)PGR	6	2	0.4265	146130000	139380000	6755200	0	16214000	14245000	15795000	15770000	28735000	16247000	9043000	29223000	15506000	20812000	0.745051	#NAME?	-0.424589	#NAME?	16214000	0	0	13279000	965290	0	14567000	1228700	0	14891000	879270	0	27432000	1303000	0	16247000	0	0	9043000	0	0
Q4WE87;B0Y225;A1D0A2;A0A0J5PR28	445;445;445;445	Q4WE87	1	1	T	ADT(1)FGQDPVDEPAISR	ADT(99.74)FGQDPVDEPAIS(-99.74)R	3	2	-0.14812	2674000	2674000	0	0	0	865540	1200900	0	0	0	0	607620	516610	151905	3.40088	#NAME?	1.76591	#NAME?	0	0	0	865540	0	0	1200900	0	0	0	0	0	0	0	0	0	0	0	0	0	0
A0A0J5PHA0;Q4WDM3	466;477	A0A0J5PHA0	1	2	S	SAAQVIDLT(0.5)GS(0.5)DDDDGDFS(1)PVRPAK	S(-99.4)AAQVIDLT(0)GS(0)DDDDGDFS(89.26)PVRPAK	19	3	0.029408	48704000	0	48704000	0	3919200	3540000	11052000	5061200	6171200	3547700	2042600	3499500	5893100	3815250	1.54462	#NAME?	0.627249	#NAME?	0	3919200	0	0	3540000	0	0	11052000	0	0	5061200	0	0	6171200	0	0	3547700	0	0	2042600	0
B0YB20;A0A0J5PIH3;Q4WGN9;A1DCR0	1987;1987;1987;1988	B0YB20	1	1;2;5	S	LGIAAVQT(1)PIS(1)PR	LGIAAVQT(169.98)PIS(169.98)PR	11	2	0.21533	122490000	628550	118790000	3078100	23338000	16083000	11417000	12882000	16925000	15608000	8357600	7557200	15930000	12111950	1.31523	#NAME?	0.395315	#NAME?	0	23338000	0	628550	15454000	0	0	10443000	973900	0	12882000	0	0	16925000	0	0	13503000	2104200	0	8357600	0
A0A0J5Q2C3;Q4WN71;B0Y7C7	34;34;34	A0A0J5Q2C3	1	1;2	S	GRS(1)PIGSDATGTSR	GRS(70.43)PIGS(-70.43)DAT(-92.54)GT(-105.15)S(-110.08)R	3	2	-0.68231	55640000	39904000	15736000	0	12945000	5606800	7588000	4423100	0	9544200	6569000	2391300	7640725	4626125	1.65165	#NAME?	0.723905	#NAME?	6189900	6755300	0	5606800	0	0	7588000	0	0	4423100	0	0	0	0	0	4418600	5125600	0	2713500	3855500	0
A0A0J5SZA2;Q4WN20;B0Y7I2;A1DMJ4	465;496;496;497	A0A0J5SZA2	1	1;2	T	TTAGEAAT(1)PT(0.043)T(0.957)PAAETGLNR	T(-86.98)T(-84.62)AGEAAT(71.56)PT(-13.49)T(13.49)PAAET(-132.15)GLNR	8	2	0.13596	110120000	44143000	65980000	0	16074000	9889400	11583000	7993700	19379000	17882000	10658000	10144000	11385025	14515750	0.784322	#NAME?	-0.350482	#NAME?	6923500	9150200	0	4043300	5846100	0	5292400	6290600	0	3037700	4956000	0	8116300	11262000	0	8113600	9768300	0	4760500	5897400	0
Q4WWZ0;B0XYN3;A0A0J5PV74	139;139;111	Q4WWZ0	1	1	S	S(1)MDQVTTLGVGPAGSR	S(72.75)MDQVT(-72.75)T(-83.88)LGVGPAGS(-193.82)R	1	2	0.30265	15473000	15473000	0	0	0	2488200	1368800	1681600	1875400	2942400	1283000	2062000	1384650	2040700	0.678517	#NAME?	-0.559543	#NAME?	0	0	0	2488200	0	0	1368800	0	0	1681600	0	0	1875400	0	0	2942400	0	0	1283000	0	0
Q4X0I9;B0XTC7;A0A0J5PY38;A1DHN7	186;186;191;189	Q4X0I9	1	2	S	ARS(1)ES(1)PEFR	ARS(90.86)ES(90.86)PEFR	3	2	-0.17331	15784000	0	15784000	0	2954200	2325600	2558400	1790700	0	3746100	1215900	1192800	2407225	1538700	1.56445	#NAME?	0.645659	#NAME?	0	2954200	0	0	2325600	0	0	2558400	0	0	1790700	0	0	0	0	0	3746100	0	0	1215900	0
Q4X0I9;B0XTC7;A0A0J5PY38;A1DHN7	188;188;193;191	Q4X0I9	1	2	S	ARS(1)ES(1)PEFR	ARS(90.86)ES(90.86)PEFR	5	2	-0.17331	15784000	0	15784000	0	2954200	2325600	2558400	1790700	0	3746100	1215900	1192800	2407225	1538700	1.56445	#NAME?	0.645659	#NAME?	0	2954200	0	0	2325600	0	0	2558400	0	0	1790700	0	0	0	0	0	3746100	0	0	1215900	0
A1DE06	585	A1DE06	1	3	S	QT(0.006)MS(0.439)S(0.558)VT(0.996)APMDIPS(1)PNAK	QT(-19.58)MS(-1.05)S(1.05)VT(22.15)APMDIPS(66.55)PNAK	14	2	0.32611	31848000	0	0	31848000	0	0	10912000	13417000	7518600	0	0	0	6082250	1879650	3.23584	#NAME?	1.69414	#NAME?	0	0	0	0	0	0	0	0	10912000	0	0	13417000	0	0	7518600	0	0	0	0	0	0
Q4X026;B0XU75;A1DI53;A0A0J5PY67	270;270;270;270	Q4X026	1	1	S	S(1)PGLLQAGR	S(68.79)PGLLQAGR	1	2	-1.2172	7563400	7563400	0	0	0	0	2224700	0	1745000	2344400	1249300	0	556175	1334675	0.416712	#NAME?	-1.26288	#NAME?	0	0	0	0	0	0	2224700	0	0	0	0	0	1745000	0	0	2344400	0	0	1249300	0	0
C8VFS8;A1CVY0;A1CIT9;Q4WQR3;B0Y4X4;A0A0J5PM26	100;186;186;186;186;186	C8VFS8	1	1;2	T	GFSIDPEENAGYMT(1)EY(1)VATR	GFS(-191.04)IDPEENAGY(-98.28)MT(96.66)EY(72.2)VAT(-72.2)R	14	3	-0.066688	269900000	4239800	265660000	0	28890000	24153000	20083000	17876000	34091000	11860000	6172600	11029000	22750500	15788150	1.44099	#NAME?	0.527056	#NAME?	2730400	26159000	0	0	24153000	0	0	20083000	0	0	17876000	0	0	34091000	0	0	11860000	0	0	6172600	0
Q4X0M3;B0XT23;A0A0J5PYM6	131;131;131	Q4X0M3	1	1	S	AAS(1)QGAPDPMQGLEELDVAGPKPE	AAS(55.72)QGAPDPMQGLEELDVAGPKPE	3	2	3.2387	111950000	111950000	0	0	4676000	9117300	5013700	3817700	13026000	5542800	3826600	10344000	5656175	8184850	0.691054	#NAME?	-0.533129	#NAME?	4676000	0	0	9117300	0	0	5013700	0	0	3817700	0	0	13026000	0	0	5542800	0	0	3826600	0	0
B0XWH1;Q4WYJ9;A0A0J5SR14	35;35;35	B0XWH1	1	1	S	QGS(1)AEPPSQQTTR	QGS(78.46)AEPPS(-78.46)QQT(-95.07)T(-95.07)R	3	2	-0.86675	16537000	16537000	0	0	3792500	1079300	2281800	1198200	1201100	2342200	1160100	629240	2087950	1333160	1.56617	#NAME?	0.647237	#NAME?	3792500	0	0	1079300	0	0	2281800	0	0	1198200	0	0	1201100	0	0	2342200	0	0	1160100	0	0
A0A0J5PZA7;Q6MYY8;E9R3C5;B0XQR4;A1D2T1	1322;895;895;903;925	A0A0J5PZA7	1	2;3;4	T	NDT(1)PVS(1)EASTWTPFDTK	NDT(81.38)PVS(40.25)EAS(-40.25)T(-47.97)WT(-66.17)PFDT(-110.8)K	3	2	0.18884	30291000	0	30291000	0	3798300	3536400	3704400	2802400	4084500	5711100	2905900	3748400	3460375	4112475	0.841434	#NAME?	-0.249079	#NAME?	0	3798300	0	0	3536400	0	0	3704400	0	0	2802400	0	0	4084500	0	0	5711100	0	0	2905900	0
Q4WRV1;B0XN47;A0A0J5PJ26;A1D1R7	642;642;642;642	Q4WRV1	1	1	S	VDLDALTAQANS(1)Q	VDLDALT(-83.18)AQANS(83.18)Q	12	2	0.60218	17352000	17352000	0	0	3238200	2099000	3242600	2256300	4103600	2412300	0	0	2709025	1628975	1.66302	#NAME?	0.733809	#NAME?	3238200	0	0	2099000	0	0	3242600	0	0	2256300	0	0	4103600	0	0	2412300	0	0	0	0	0
Q8NJM6;A1DNF8;A0A0J5T029;Q4WM61;B0Y8E7	3;3;3;3;3	Q8NJM6	1	1;2	S	S(1)S(1)DEQDALDALEK	S(110.6)S(110.6)DEQDALDALEK	2	2	-0.12665	71942000	51838000	20104000	0	10598000	11121000	17173000	3495400	5375800	11110000	5300100	7768800	10596850	7388675	1.4342	#NAME?	0.520248	#NAME?	7729700	2868400	0	7171200	3949300	0	13580000	3593500	0	0	3495400	0	5375800	0	0	8253000	2856800	0	3917700	1382400	0
		REV__A1C775	1	1	S	ES(1)IPPPPK	ES(88.37)IPPPPK	2	2	0.18367	27594000	27594000	0	0	0	6095100	6465900	5436500	5350400	0	4245700	0	4499375	2399025	1.8755	#NAME?	0.907276	#NAME?	0	0	0	6095100	0	0	6465900	0	0	5436500	0	0	5350400	0	0	0	0	0	4245700	0	0
Q4WI19;B0XUE6;A0A0J5PM44	607;607;607	Q4WI19	1	1;2	S	AAPEAS(1)PAVQAS(1)PIPGEK	AAPEAS(61.87)PAVQAS(61.87)PIPGEK	6	2	0.33494	16238000	3331400	12907000	0	0	2278200	1181600	0	0	1698100	3222100	2042800	864950	1740750	0.496884	#NAME?	-1.00902	#NAME?	0	0	0	1178600	1099700	0	0	1181600	0	0	0	0	0	0	0	0	1698100	0	1351200	1870900	0
A0A0J5PU20;B0Y2T9;Q4WEL5;A1CZX4	1652;1671;1671;1630	A0A0J5PU20	1	1;2	S	FNRDPTEGPPVVDVDNQDPFNS(1)S(1)PR	FNRDPT(-150.35)EGPPVVDVDNQDPFNS(150.48)S(150.35)PR	23	3	-0.35465	36034000	25089000	10945000	0	5680900	0	938570	1538300	3557500	3783400	2467400	3576300	2.03944e+06	3346150	0.609489	#NAME?	-0.714327	#NAME?	5680900	0	0	0	0	0	938570	0	0	1538300	0	0	3557500	0	0	2526500	1256800	0	1049600	1417800	0
A0A0J5Q2V6;Q4X0J7;B0XTB8	493;493;493	A0A0J5Q2V6;Q4X0J7	1	1	S	DNS(1)AENVVGAAPLIET	DNS(104.81)AENVVGAAPLIET(-104.81)	3	2	-0.22068	6424900	6424900	0	0	1872500	0	3033400	0	0	1519100	0	0	1226475	379775	3.22948	#NAME?	1.6913	#NAME?	1872500	0	0	0	0	0	3033400	0	0	0	0	0	0	0	0	1519100	0	0	0	0	0
B0XRD6;A0A0J5PPH1;Q4WKQ0	237;237;237	B0XRD6	1	2	S	WGES(1)PVHENDS(1)QDPK	WGES(60.54)PVHENDS(60.54)QDPK	11	2	-0.51866	4366200	0	4366200	0	1558100	1730500	0	0	0	0	0	1077600	822150	269400	3.05178	#NAME?	1.60965	#NAME?	0	1558100	0	0	1730500	0	0	0	0	0	0	0	0	0	0	0	0	0	0	0	0
A0A0J5PYK3;B0XTC4;A4D9A1;A1DHN4	306;306;306;306	A0A0J5PYK3	1	2	S	DGGSGEVAS(1)PFGS(1)LKR	DGGS(-60.87)GEVAS(60.87)PFGS(77.76)LKR	13	2	0.50172	13486000	0	13486000	0	3096700	2754600	2922200	0	0	2101500	0	2610700	2193375	1178050	1.86187	#NAME?	0.896752	#NAME?	0	3096700	0	0	2754600	0	0	2922200	0	0	0	0	0	0	0	0	2101500	0	0	0	0
A0A0J5PYE8;Q4X0W8;B0XSM7	462;524;524	A0A0J5PYE8	1	1;2	S	GVVES(1)PAATVSDDASAGPSGTSR	GVVES(63.71)PAAT(-63.71)VS(-101.5)DDAS(-143.91)AGPS(-181.03)GT(-184.21)S(-186.44)R	5	2	-0.63017	33639000	25991000	7648100	0	5225100	4311400	4351400	5565600	6650700	4615100	1507800	1412300	4863375	3546475	1.37133	#NAME?	0.455572	#NAME?	5225100	0	0	3102500	1209000	0	3115300	1236100	0	3751300	1814300	0	4958100	1692600	0	2919100	1696000	0	1507800	0	0
B0Y6P2;A0A0J5PEH7;Q4WPV1	472;472;472	B0Y6P2	1	1;2	S	ADTTVADS(1)EEDS(1)EDGDDDAK	ADT(-83.79)T(-79.59)VADS(79.59)EEDS(160.63)EDGDDDAK	12	2	0.34836	1603300	1603300	0	0	1603300	0	0	0	0	0	0	0	400825	0	#DIV/0!	#NAME?	#DIV/0!	#NAME?	1603300	0	0	0	0	0	0	0	0	0	0	0	0	0	0	0	0	0	0	0	0
Q4WPA0;B0Y647;A1CXB9;A0A0J5PFV8	3;3;3;3	Q4WPA0	1	1	S	AS(1)DDGPQEIAALLLLPPPPAVK	AS(75.67)DDGPQEIAALLLLPPPPAVK	2	2	-0.15719	2344500	2344500	0	0	0	0	0	0	2344500	0	0	0	0	586125	0	#NAME?	#NUM!	#NAME?	0	0	0	0	0	0	0	0	0	0	0	0	2344500	0	0	0	0	0	0	0	0
A1DL70;A0A0J5PFX6;Q4WCU9;B0YDJ8	432;432;453;453	A1DL70	1	2	S	GKEGEGDFS(1)EIS(1)L	GKEGEGDFS(105.58)EIS(105.58)L	9	2	-0.0061606	1324700	0	1324700	0	0	1324700	0	0	0	0	0	0	331175	0	#DIV/0!	#NAME?	#DIV/0!	#NAME?	0	0	0	0	1324700	0	0	0	0	0	0	0	0	0	0	0	0	0	0	0	0
A0A0J5PG85;Q4WCW1;B0YDI4;A1DL84	548;610;610;613	A0A0J5PG85	1	1	S	NQIQAGS(1)R	NQIQAGS(56.63)R	7	2	-0.16263	3426300	3426300	0	0	0	0	0	0	0	1689900	0	0	0	422475	0	#NAME?	#NUM!	#NAME?	0	0	0	0	0	0	0	0	0	0	0	0	0	0	0	1689900	0	0	0	0	0
Q4WDC1;B0YD29;A0A0J5PHL5	499;499;499	Q4WDC1	1	1	S	IPNDLVVFDEPS(1)DDEGAPILEFR	IPNDLVVFDEPS(108.63)DDEGAPILEFR	12	2	-0.10773	791540	791540	0	0	0	0	0	0	0	791540	0	0	0	197885	0	#NAME?	#NUM!	#NAME?	0	0	0	0	0	0	0	0	0	0	0	0	0	0	0	791540	0	0	0	0	0
Q4WGP3;B0YB25;A1DCR4;A0A0J5PHV0;A1CDQ7;C8V1V3;Q5AYB3	50;50;50;50;49;50;50	Q4WGP3	1	1	S	VS(1)ELALYDIR	VS(64.61)ELALY(-64.61)DIR	2	2	-0.021394	628790	628790	0	0	628790	0	0	0	0	0	0	0	157198	0	#DIV/0!	#NAME?	#DIV/0!	#NAME?	628790	0	0	0	0	0	0	0	0	0	0	0	0	0	0	0	0	0	0	0	0
B0YDA2;A1D0Z1;A0A0J5PHW5	375;375;375	B0YDA2	1	1	S	VES(1)PDAFPAAIK	VES(84.29)PDAFPAAIK	3	2	-0.46448	993000	993000	0	0	0	0	0	0	0	993000	0	0	0	248250	0	#NAME?	#NUM!	#NAME?	0	0	0	0	0	0	0	0	0	0	0	0	0	0	0	993000	0	0	0	0	0
Q4WG48;B0YC86;A0A0J5PHY7	216;216;216	Q4WG48	1	2	S	APS(1)IGGIS(1)PIGGQGQHVASADHQR	APS(82.68)IGGIS(44.05)PIGGQGQHVAS(-44.05)ADHQR	3	3	0.20538	1713800	0	1713800	0	0	1713800	0	0	0	0	0	0	428450	0	#DIV/0!	#NAME?	#DIV/0!	#NAME?	0	0	0	0	1713800	0	0	0	0	0	0	0	0	0	0	0	0	0	0	0	0
A1DL72;Q4WCV0;B0YDJ6;A0A0J5PI48	138;166;166;166	A1DL72	1	1	S	ES(1)EDEKEIDVDEL	ES(89.19)EDEKEIDVDEL	2	2	-0.073826	776370	776370	0	0	0	0	0	776370	0	0	0	0	194092	0	#DIV/0!	#NAME?	#DIV/0!	#NAME?	0	0	0	0	0	0	0	0	0	776370	0	0	0	0	0	0	0	0	0	0	0
Q4WBQ6;B0Y9D1;A0A0J5PIP2	513;513;513	Q4WBQ6	1	1	S	YLINAS(1)LDK	Y(-76.11)LINAS(76.11)LDK	6	2	0.25368	1128800	1128800	0	0	0	0	0	1128800	0	0	0	0	282200	0	#DIV/0!	#NAME?	#DIV/0!	#NAME?	0	0	0	0	0	0	0	0	0	1128800	0	0	0	0	0	0	0	0	0	0	0
Q4WD46;B0YDA1;A0A0J5PJ36	640;640;640	Q4WD46	1	1	S	LS(1)IEDDDDEDSR	LS(69.16)IEDDDDEDS(-69.16)R	2	2	-0.023735	730390	730390	0	0	0	0	0	0	0	730390	0	0	0	182598	0	#NAME?	#NUM!	#NAME?	0	0	0	0	0	0	0	0	0	0	0	0	0	0	0	730390	0	0	0	0	0
Q4WCI8;B0YA36;A0A0J5PK06;A1DB38	15;15;15;15	Q4WCI8	1	2;3	S	TIEELANKS(1)DS(1)DDENY(0.007)S(0.994)DRPVR	T(-64.98)IEELANKS(64.98)DS(45.61)DDENY(-21.84)S(21.84)DRPVR	9	3	0.14733	1018700	0	1018700	0	1018700	0	0	0	0	0	0	0	254675	0	#DIV/0!	#NAME?	#DIV/0!	#NAME?	0	1018700	0	0	0	0	0	0	0	0	0	0	0	0	0	0	0	0	0	0	0
B0XPQ6;A0A0J5PKE0	157;157	B0XPQ6	1	2	S	S(1)GRGS(1)HGHPDDALANIIEENEVGR	S(83.25)GRGS(83.25)HGHPDDALANIIEENEVGR	1	3	-0.29893	3012700	0	3012700	0	0	0	0	0	3012700	0	0	0	0	753175	0	#NAME?	#NUM!	#NAME?	0	0	0	0	0	0	0	0	0	0	0	0	0	3012700	0	0	0	0	0	0	0
B0XPQ6;A0A0J5PKE0	161;161	B0XPQ6	1	2	S	S(1)GRGS(1)HGHPDDALANIIEENEVGR	S(83.25)GRGS(83.25)HGHPDDALANIIEENEVGR	5	3	-0.29893	3012700	0	3012700	0	0	0	0	0	3012700	0	0	0	0	753175	0	#NAME?	#NUM!	#NAME?	0	0	0	0	0	0	0	0	0	0	0	0	0	3012700	0	0	0	0	0	0	0
Q4WGM1;B0YCR1;A0A0J5PKF4;A1DCN8	300;300;300;300	Q4WGM1	1	3	S	AAS(1)AT(1)PAS(1)KADLNLEIR	AAS(104.06)AT(104.06)PAS(104.06)KADLNLEIR	8	2	-0.92555	2196500	0	0	2196500	0	0	2196500	0	0	0	0	0	549125	0	#DIV/0!	#NAME?	#DIV/0!	#NAME?	0	0	0	0	0	0	0	0	2196500	0	0	0	0	0	0	0	0	0	0	0	0
B0Y531;Q4WQU6;A0A0J5PM52	55;1292;1333	B0Y531	1	2	S	IEEQDVVS(1)AS(1)DEGR	IEEQDVVS(77.51)AS(77.51)DEGR	8	2	0.3954	740910	0	740910	0	0	0	0	0	0	740910	0	0	0	185228	0	#NAME?	#NUM!	#NAME?	0	0	0	0	0	0	0	0	0	0	0	0	0	0	0	0	740910	0	0	0	0
B0Y531;Q4WQU6;A0A0J5PM52	57;1294;1335	B0Y531	1	2	S	IEEQDVVS(1)AS(1)DEGR	IEEQDVVS(77.51)AS(77.51)DEGR	10	2	0.3954	740910	0	740910	0	0	0	0	0	0	740910	0	0	0	185228	0	#NAME?	#NUM!	#NAME?	0	0	0	0	0	0	0	0	0	0	0	0	0	0	0	0	740910	0	0	0	0
A0A0J5PM66;Q4WKL8;B0XRG6;A1D559;A1CS93	189;189;189;189;189	A0A0J5PM66	1	2;3	S	AEDDS(1)DLDS(1)GS(0.998)ET(0.002)KK	AEDDS(118.51)DLDS(74.67)GS(28.13)ET(-28.13)KK	5	2	0.44923	3115800	0	1568500	1547300	1568500	0	0	0	0	0	0	0	392125	0	#DIV/0!	#NAME?	#DIV/0!	#NAME?	0	1568500	0	0	0	0	0	0	0	0	0	0	0	0	0	0	0	0	0	0	0
A0A0J5PM66;Q4WKL8;B0XRG6;A1D559;A1CS93	193;193;193;193;193	A0A0J5PM66	1	2;3	S	AEDDS(1)DLDS(1)GS(0.998)ET(0.002)KK	AEDDS(118.51)DLDS(74.67)GS(28.13)ET(-28.13)KK	9	2	0.44923	3115800	0	1568500	1547300	1568500	0	0	0	0	0	0	0	392125	0	#DIV/0!	#NAME?	#DIV/0!	#NAME?	0	1568500	0	0	0	0	0	0	0	0	0	0	0	0	0	0	0	0	0	0	0
Q4WHU4;B0XV08;A0A0J5PME3;A1CEP3;A1DFJ5	93;93;93;93;93	Q4WHU4;A1DFJ5	1	3	S	SEAGDLPELS(0.001)AS(0.999)VES(1)AAS(1)EQAER	S(-95.09)EAGDLPELS(-31.57)AS(31.57)VES(71.15)AAS(81.88)EQAER	15	2	-0.14226	7372500	0	0	7372500	0	0	5613300	0	0	0	0	0	1403325	0	#DIV/0!	#NAME?	#DIV/0!	#NAME?	0	0	0	0	0	0	0	0	5613300	0	0	0	0	0	0	0	0	0	0	0	0
Q4WHU4;B0XV08;A0A0J5PME3;A1CEP3;A1DFJ5	96;96;96;96;96	Q4WHU4;A1DFJ5	1	3	S	SEAGDLPELS(0.001)AS(0.999)VES(1)AAS(1)EQAER	S(-95.09)EAGDLPELS(-31.57)AS(31.57)VES(71.15)AAS(81.88)EQAER	18	2	-0.14226	7372500	0	0	7372500	0	0	5613300	0	0	0	0	0	1403325	0	#DIV/0!	#NAME?	#DIV/0!	#NAME?	0	0	0	0	0	0	0	0	5613300	0	0	0	0	0	0	0	0	0	0	0	0
Q4WHN5;A0A0J5PN52;B0XV63;A1DFP8;A1CEJ8	729;762;729;762;761	Q4WHN5	1	1	S	S(1)VVADEEEIFPFNMR	S(65.96)VVADEEEIFPFNMR	1	2	0.32692	513550	513550	0	0	0	0	0	0	0	513550	0	0	0	128388	0	#NAME?	#NUM!	#NAME?	0	0	0	0	0	0	0	0	0	0	0	0	0	0	0	513550	0	0	0	0	0
Q4WJD8;B0XPJ6;A0A0J5PN79;A1D3Z4;A1CR43	35;35;101;101;97	Q4WJD8	1	1	S	MQS(1)LQNADTR	MQS(86.51)LQNADT(-86.51)R	3	2	-0.20823	803140	803140	0	0	0	803140	0	0	0	0	0	0	200785	0	#DIV/0!	#NAME?	#DIV/0!	#NAME?	0	0	0	803140	0	0	0	0	0	0	0	0	0	0	0	0	0	0	0	0	0
A0A0J5PP11;Q4WK81;B0XMZ1;A1D4S5;C8VUJ2;A1CRW8;Q5BGR8	38;43;43;38;38;40;38	A0A0J5PP11	1	1	S	IGPLGLS(1)PK	IGPLGLS(94.69)PK	7	2	-0.011298	651110	651110	0	0	0	0	651110	0	0	0	0	0	162778	0	#DIV/0!	#NAME?	#DIV/0!	#NAME?	0	0	0	0	0	0	651110	0	0	0	0	0	0	0	0	0	0	0	0	0	0
Q4WE58;B0Y1Z6;A0A0J5PQH8;A1D0D0	265;265;265;265	Q4WE58	1	1	S	MGILYPHDQEDEDQELAEGS(1)EENGER	MGILY(-170.71)PHDQEDEDQELAEGS(170.71)EENGER	20	3	-0.79655	13372000	13372000	0	0	3140000	0	0	0	0	0	0	0	785000	0	#DIV/0!	#NAME?	#DIV/0!	#NAME?	3140000	0	0	0	0	0	0	0	0	0	0	0	0	0	0	0	0	0	0	0	0
Q96UQ6;Q4WFV3;B0XX26;A0A0J5PQL4	1146;1146;1146;1146	Q96UQ6	1	2	S	S(1)GFLQS(0.997)AT(0.002)DLTAASGGSK	S(72.27)GFLQS(26.24)AT(-26.24)DLT(-37.68)AAS(-68.92)GGS(-103.12)K	1	2	-0.79354	1983500	0	1983500	0	0	0	0	0	1983500	0	0	0	0	495875	0	#NAME?	#NUM!	#NAME?	0	0	0	0	0	0	0	0	0	0	0	0	0	1983500	0	0	0	0	0	0	0
A0A0J5PR00;A1D0D8;Q4WE49;B0Y1Y7	169;169;169;169	A0A0J5PR00	1	2	S	EAMFS(1)DDEDLS(1)DAEEK	EAMFS(113.14)DDEDLS(113.14)DAEEK	11	2	0.11948	143270000	1016500	142260000	0	0	0	0	0	1016500	0	0	0	0	254125	0	#NAME?	#NUM!	#NAME?	0	0	0	0	0	0	0	0	0	0	0	0	1016500	0	0	0	0	0	0	0	0
Q4W9S8;B0YEH1;A0A0J5PR49;A1D9P1	68;68;68;68	Q4W9S8	1	1;2	S	FLKDVAS(1)DS(1)EEEEEEEK	FLKDVAS(182)DS(182)EEEEEEEK	9	2	0.57461	2649600000	1643300	2648000000	0	0	0	0	0	1643300	0	0	0	0	410825	0	#NAME?	#NUM!	#NAME?	0	0	0	0	0	0	0	0	0	0	0	0	1643300	0	0	0	0	0	0	0	0
Q4WHU1;B0XV11;A1DFJ8;A0A0J5PRA4;A1CEP1	252;252;252;252;250	Q4WHU1	1	1	S	SIVMAS(1)PNEVVK	S(-78.14)IVMAS(78.14)PNEVVK	6	2	-0.27366	1769500	1769500	0	0	0	0	0	0	1769500	0	0	0	0	442375	0	#NAME?	#NUM!	#NAME?	0	0	0	0	0	0	0	0	0	0	0	0	1769500	0	0	0	0	0	0	0	0
A1DE69;A0A0J5PT14;Q4WV87;B0Y0W6	289;289;330;330	A1DE69	1	1;2	S	EDELDPPS(1)ES(1)E	EDELDPPS(68.54)ES(68.54)E	10	2	-0.1425	5491200	3453800	2037400	0	0	0	0	3453800	0	0	0	0	863450	0	#DIV/0!	#NAME?	#DIV/0!	#NAME?	0	0	0	0	0	0	0	0	0	3453800	0	0	0	0	0	0	0	0	0	0	0
Q4WYQ2;B0Y0A7;A0A0J5PTK4	325;325;325	Q4WYQ2	1	3;4	S	APS(1)VADVQS(1)VQS(1)S(1)GIIEEDVSHPVENYLVK	APS(106.88)VADVQS(72.01)VQS(62.45)S(62.45)GIIEEDVS(-62.45)HPVENY(-63.39)LVK	3	3	-0.12328	5847600	0	0	5847600	0	0	0	0	2429900	0	0	0	0	607475	0	#NAME?	#NUM!	#NAME?	0	0	0	0	0	0	0	0	0	0	0	0	0	0	2429900	0	0	0	0	0	0
Q4WY33;B0XXC3;A1D6R2;A0A0J5PU91	103;103;103;103	Q4WY33	1	1;2	S	ASYNAAQDEDEEES(1)S(1)	AS(-142.76)Y(-142.76)NAAQDEDEEES(142.76)S(142.76)	14	2	0.24779	351720	351720	0	0	0	351720	0	0	0	0	0	0	87930	0	#DIV/0!	#NAME?	#DIV/0!	#NAME?	0	0	0	351720	0	0	0	0	0	0	0	0	0	0	0	0	0	0	0	0	0
Q4WY33;B0XXC3;A1D6R2;A0A0J5PU91	104;104;104;104	Q4WY33	1	1;2	S	ASYNAAQDEDEEES(1)S(1)	AS(-142.76)Y(-142.76)NAAQDEDEEES(142.76)S(142.76)	15	2	0.24779	351720	351720	0	0	0	351720	0	0	0	0	0	0	87930	0	#DIV/0!	#NAME?	#DIV/0!	#NAME?	0	0	0	351720	0	0	0	0	0	0	0	0	0	0	0	0	0	0	0	0	0
A0A0J5PUP0;Q4WXP7;B0XXX6	520;540;540	A0A0J5PUP0	1	1	S	QVES(1)PEPADPR	QVES(93.56)PEPADPR	4	2	-0.30709	3725200	3725200	0	0	0	0	3725200	0	0	0	0	0	931300	0	#DIV/0!	#NAME?	#DIV/0!	#NAME?	0	0	0	0	0	0	3725200	0	0	0	0	0	0	0	0	0	0	0	0	0	0
Q4WX65;B0XYF3;A0A0J5PV62	369;369;369	Q4WX65	1	1	S	ADPAQLAS(1)IPK	ADPAQLAS(63.32)IPK	8	2	0.7212	2072400	2072400	0	0	0	403280	0	0	0	0	0	0	100820	0	#DIV/0!	#NAME?	#DIV/0!	#NAME?	0	0	0	403280	0	0	0	0	0	0	0	0	0	0	0	0	0	0	0	0	0
Q4WUA9;B0Y3T4;A0A0J5PVV8	45;45;45	Q4WUA9	1	1;2	S	NTGEDDS(1)GS(1)EAVADR	NT(-95.85)GEDDS(95.85)GS(98.38)EAVADR	7	2	-0.73026	1032000	1032000	0	0	1032000	0	0	0	0	0	0	0	258000	0	#DIV/0!	#NAME?	#DIV/0!	#NAME?	1032000	0	0	0	0	0	0	0	0	0	0	0	0	0	0	0	0	0	0	0	0
A0A0J5PVX1;Q4WUC8;B0Y3V2	935;947;947	A0A0J5PVX1	1	1	S	EAVLEQNS(1)PADEVLVPR	EAVLEQNS(70.49)PADEVLVPR	8	2	0.030011	406500	406500	0	0	406500	0	0	0	0	0	0	0	101625	0	#DIV/0!	#NAME?	#DIV/0!	#NAME?	406500	0	0	0	0	0	0	0	0	0	0	0	0	0	0	0	0	0	0	0	0
A1DIE6;Q4WZT1;B0XUV1;A0A0J5PXD7	990;993;993;993	A1DIE6	1	1	S	QELMAFGEGGS(1)EGVFGVR	QELMAFGEGGS(70.41)EGVFGVR	11	2	3.3203	1910600	1910600	0	0	0	1910600	0	0	0	0	0	0	477650	0	#DIV/0!	#NAME?	#DIV/0!	#NAME?	0	0	0	1910600	0	0	0	0	0	0	0	0	0	0	0	0	0	0	0	0	0
Q4X1S9;B0XRT9;A0A0J5PZ13	127;127;127	Q4X1S9	1	2	S	RS(1)S(1)IDDEQDEDLPPSAK	RS(89.52)S(84.86)IDDEQDEDLPPS(-84.86)AK	2	2	0.10562	845620	0	845620	0	0	0	0	0	0	845620	0	0	0	211405	0	#NAME?	#NUM!	#NAME?	0	0	0	0	0	0	0	0	0	0	0	0	0	0	0	0	845620	0	0	0	0
Q4X1S9;B0XRT9;A0A0J5PZ13	128;128;128	Q4X1S9	1	2	S	RS(1)S(1)IDDEQDEDLPPSAK	RS(89.52)S(84.86)IDDEQDEDLPPS(-84.86)AK	3	2	0.10562	845620	0	845620	0	0	0	0	0	0	845620	0	0	0	211405	0	#NAME?	#NUM!	#NAME?	0	0	0	0	0	0	0	0	0	0	0	0	0	0	0	0	845620	0	0	0	0
A0A0J5PZA7;Q6MYY8;E9R3C5;B0XQR4	1436;1009;1009;1017	A0A0J5PZA7	1	2	S	YAVAS(1)RPAS(1)PK	Y(-71.62)AVAS(71.62)RPAS(93.08)PK	5	2	0.42939	5008100	0	5008100	0	0	0	5008100	0	0	0	0	0	1252025	0	#DIV/0!	#NAME?	#DIV/0!	#NAME?	0	0	0	0	0	0	0	5008100	0	0	0	0	0	0	0	0	0	0	0	0	0
A0A0J5PZA7;Q6MYY8;E9R3C5;B0XQR4	1440;1013;1013;1021	A0A0J5PZA7	1	2	S	YAVAS(1)RPAS(1)PK	Y(-71.62)AVAS(71.62)RPAS(93.08)PK	9	2	0.42939	5008100	0	5008100	0	0	0	5008100	0	0	0	0	0	1252025	0	#DIV/0!	#NAME?	#DIV/0!	#NAME?	0	0	0	0	0	0	0	5008100	0	0	0	0	0	0	0	0	0	0	0	0	0
Q4WIQ7;B0XT56;A0A0J5PZT2;A1CYE5	123;123;123;123	Q4WIQ7	1	2	S	IS(1)PLLDEPDS(1)PDVIKPVGDLPAFPLPR	IS(80.41)PLLDEPDS(80.41)PDVIKPVGDLPAFPLPR	2	3	0.29075	672830	0	672830	0	0	672830	0	0	0	0	0	0	168208	0	#DIV/0!	#NAME?	#DIV/0!	#NAME?	0	0	0	0	672830	0	0	0	0	0	0	0	0	0	0	0	0	0	0	0	0
Q4WIQ7;B0XT56;A0A0J5PZT2;A1CYE5	131;131;131;131	Q4WIQ7	1	2	S	IS(1)PLLDEPDS(1)PDVIKPVGDLPAFPLPR	IS(80.41)PLLDEPDS(80.41)PDVIKPVGDLPAFPLPR	10	3	0.29075	672830	0	672830	0	0	672830	0	0	0	0	0	0	168208	0	#DIV/0!	#NAME?	#DIV/0!	#NAME?	0	0	0	0	672830	0	0	0	0	0	0	0	0	0	0	0	0	0	0	0	0
A0A0J5Q0H3;A1C807	26;26	A0A0J5Q0H3	1	1	S	GYDS(1)EAAEESK	GY(-91.27)DS(91.27)EAAEES(-137.44)K	4	2	-0.037118	1167900	1167900	0	0	0	0	1167900	0	0	0	0	0	291975	0	#DIV/0!	#NAME?	#DIV/0!	#NAME?	0	0	0	0	0	0	1167900	0	0	0	0	0	0	0	0	0	0	0	0	0	0
Q4WSA5;B0XRJ9;A0A0J5Q109;Q6MYD5	718;718;718;764	Q4WSA5	1	2	S	HENWQPNKPPVPPS(1)PEIS(1)PR	HENWQPNKPPVPPS(64.3)PEIS(64.3)PR	14	3	-2.128	2380400	0	2380400	0	0	2380400	0	0	0	0	0	0	595100	0	#DIV/0!	#NAME?	#DIV/0!	#NAME?	0	0	0	0	2380400	0	0	0	0	0	0	0	0	0	0	0	0	0	0	0	0
Q4WSA5;B0XRJ9;A0A0J5Q109;Q6MYD5	722;722;722;768	Q4WSA5	1	2	S	HENWQPNKPPVPPS(1)PEIS(1)PR	HENWQPNKPPVPPS(64.3)PEIS(64.3)PR	18	3	-2.128	2380400	0	2380400	0	0	2380400	0	0	0	0	0	0	595100	0	#DIV/0!	#NAME?	#DIV/0!	#NAME?	0	0	0	0	2380400	0	0	0	0	0	0	0	0	0	0	0	0	0	0	0	0
Q4WTH8;B0XQ47;A0A0J5Q197;A1D3F0;A1CQI4	200;200;200;200;198	Q4WTH8	1	1	S	VNS(1)WVQNLK	VNS(77.06)WVQNLK	3	2	0.83454	322590	322590	0	0	0	0	322590	0	0	0	0	0	80647.5	0	#DIV/0!	#NAME?	#DIV/0!	#NAME?	0	0	0	0	0	0	322590	0	0	0	0	0	0	0	0	0	0	0	0	0	0
Q4WVT3;B0Y1V1;A0A0J5Q1I9	55;55;55	Q4WVT3	1	1	S	NLDGGS(1)DGLLNDVVDEIVER	NLDGGS(69.26)DGLLNDVVDEIVER	6	2	0.10235	555630	555630	0	0	0	0	0	0	0	555630	0	0	0	138908	0	#NAME?	#NUM!	#NAME?	0	0	0	0	0	0	0	0	0	0	0	0	0	0	0	555630	0	0	0	0	0
B0XUX4;A0A0J5Q205;Q4WZR0;A1DIG8	1025;1025;1025;1025	B0XUX4	1	2	S	QPLEPAEDDEPAS(1)ES(1)DVER	QPLEPAEDDEPAS(60.67)ES(60.67)DVER	13	2	0.44176	657010	0	657010	0	0	657010	0	0	0	0	0	0	164252	0	#DIV/0!	#NAME?	#DIV/0!	#NAME?	0	0	0	0	657010	0	0	0	0	0	0	0	0	0	0	0	0	0	0	0	0
B0XUX4;A0A0J5Q205;Q4WZR0;A1DIG8	1027;1027;1027;1027	B0XUX4	1	2	S	QPLEPAEDDEPAS(1)ES(1)DVER	QPLEPAEDDEPAS(60.67)ES(60.67)DVER	15	2	0.44176	657010	0	657010	0	0	657010	0	0	0	0	0	0	164252	0	#DIV/0!	#NAME?	#DIV/0!	#NAME?	0	0	0	0	657010	0	0	0	0	0	0	0	0	0	0	0	0	0	0	0	0
A0A0J5Q2E5	296	A0A0J5Q2E5	1	1	S	EKEDALFTPEIQNQS(1)AEAVK	EKEDALFT(-91.04)PEIQNQS(91.04)AEAVK	15	3	-0.12839	1027800	1027800	0	0	0	0	0	0	0	1027800	0	0	0	256950	0	#NAME?	#NUM!	#NAME?	0	0	0	0	0	0	0	0	0	0	0	0	0	0	0	1027800	0	0	0	0	0
Q4X0H7;B0XTD9;A1DHP9;A0A0J5Q2U0	1676;1676;1676;1676	Q4X0H7	1	1	S	S(1)PLGGGLNSR	S(82.84)PLGGGLNS(-82.84)R	1	2	0.61642	7052900	7052900	0	0	0	0	0	0	0	7052900	0	0	0	1763225	0	#NAME?	#NUM!	#NAME?	0	0	0	0	0	0	0	0	0	0	0	0	0	0	0	7052900	0	0	0	0	0
Q4X153;B0XSE8;A0A0J5Q3C1	142;142;142	Q4X153	1	1	S	LVPATEEAEENS(1)PQHQR	LVPAT(-70.83)EEAEENS(70.83)PQHQR	12	2	0.01661	2834500	2834500	0	0	0	0	0	2834500	0	0	0	0	708625	0	#DIV/0!	#NAME?	#DIV/0!	#NAME?	0	0	0	0	0	0	0	0	0	2834500	0	0	0	0	0	0	0	0	0	0	0
Q4WIG8;B0XTL2;A0A0J5Q3C5	22;22;22	Q4WIG8	1	2;3;4	S	ADDLDAELLALAGDS(1)S(1)DEES(1)S(1)PQPK	ADDLDAELLALAGDS(45.78)S(45.78)DEES(45.78)S(45.78)PQPK	21	3	0.61644	8104300	0	8104300	0	0	0	0	8104300	0	0	0	0	2026075	0	#DIV/0!	#NAME?	#DIV/0!	#NAME?	0	0	0	0	0	0	0	0	0	0	8104300	0	0	0	0	0	0	0	0	0	0
A0A0J5SFK7;A1D1Q9	188;188	A0A0J5SFK7	1	1	S	AFS(1)DAIVLEASR	AFS(73.19)DAIVLEAS(-73.19)R	3	2	-0.34935	638300	638300	0	0	0	0	638300	0	0	0	0	0	159575	0	#DIV/0!	#NAME?	#DIV/0!	#NAME?	0	0	0	0	0	0	638300	0	0	0	0	0	0	0	0	0	0	0	0	0	0
A0A0J5SFL1	516	A0A0J5SFL1	1	1	S	GLPS(1)DAEDDEVDEAEDDAAWER	GLPS(286.46)DAEDDEVDEAEDDAAWER	4	2	-0.2532	5620000	5620000	0	0	0	0	5620000	0	0	0	0	0	1405000	0	#DIV/0!	#NAME?	#DIV/0!	#NAME?	0	0	0	0	0	0	5620000	0	0	0	0	0	0	0	0	0	0	0	0	0	0
Q4WQN5;B0Y4U7;A0A0J5SGZ8	64;64;64	Q4WQN5	1	1	S	TPQPGPQQASQQEQPLS(1)PDAMPR	T(-98.82)PQPGPQQAS(-94.65)QQEQPLS(94.65)PDAMPR	17	3	-0.15639	1339600	1339600	0	0	0	0	0	0	0	1339600	0	0	0	334900	0	#NAME?	#NUM!	#NAME?	0	0	0	0	0	0	0	0	0	0	0	0	0	0	0	1339600	0	0	0	0	0
B0XND6;A0A0J5SJI8;Q4WJZ9;A1D4K1	73;73;73;73	B0XND6	1	1	S	DMDDS(1)DGPDNKR	DMDDS(122.52)DGPDNKR	5	2	0.084938	2468500	2468500	0	0	0	0	0	0	0	0	1029300	0	0	257325	0	#NAME?	#NUM!	#NAME?	0	0	0	0	0	0	0	0	0	0	0	0	0	0	0	0	0	0	1029300	0	0
Q4W9R5;B0YEF7;A0A0J5SL92;A1D9M7	70;70;70;70	Q4W9R5	1	2	S	KLDGGEES(1)DGDS(1)PR	KLDGGEES(82.88)DGDS(82.88)PR	12	2	0.54316	1434400	0	1434400	0	0	0	1434400	0	0	0	0	0	358600	0	#DIV/0!	#NAME?	#DIV/0!	#NAME?	0	0	0	0	0	0	0	1434400	0	0	0	0	0	0	0	0	0	0	0	0	0
Q4W9V3;B0YEJ8;A0A0J5SLC6;A1D9R9	298;298;298;298	Q4W9V3	1	1	S	RQS(1)VLQK	RQS(110.38)VLQK	3	2	-0.47046	1357600	1357600	0	0	0	1357600	0	0	0	0	0	0	339400	0	#DIV/0!	#NAME?	#DIV/0!	#NAME?	0	0	0	1357600	0	0	0	0	0	0	0	0	0	0	0	0	0	0	0	0	0
A4DA10;A0A0J5SP00;A1CZN0	79;79;79	A4DA10	1	1	S	KEQLS(1)PPLDFK	KEQLS(77.91)PPLDFK	5	2	0.80156	771440	771440	0	0	771440	0	0	0	0	0	0	0	192860	0	#DIV/0!	#NAME?	#DIV/0!	#NAME?	771440	0	0	0	0	0	0	0	0	0	0	0	0	0	0	0	0	0	0	0	0
Q4WU40;B0Y3L7;A0A0J5SPF2;A1DFB7	57;57;57;57	Q4WU40	1	1	S	S(1)QAGEVAETAK	S(75.77)QAGEVAET(-75.77)AK	1	2	0.34155	556400	556400	0	0	0	0	0	0	0	0	556400	0	0	139100	0	#NAME?	#NUM!	#NAME?	0	0	0	0	0	0	0	0	0	0	0	0	0	0	0	0	0	0	556400	0	0
Q4WU45;B0Y3M2;A0A0J5SPF6;A1DFB2	71;71;71;71	Q4WU45	1	1	S	SSENGAPDS(1)PDLSAR	S(-76.54)S(-76.54)ENGAPDS(69.95)PDLS(-69.95)AR	9	2	0.24553	16845000	16845000	0	0	0	0	11279000	0	0	0	0	0	2819750	0	#DIV/0!	#NAME?	#DIV/0!	#NAME?	0	0	0	0	0	0	11279000	0	0	0	0	0	0	0	0	0	0	0	0	0	0
Q4WWD7;B0XZ87;A0A0J5ST14	312;312;312	Q4WWD7	1	1	S	EDFAAGS(1)PR	EDFAAGS(108.31)PR	7	2	-0.1636	791480	791480	0	0	0	0	791480	0	0	0	0	0	197870	0	#DIV/0!	#NAME?	#DIV/0!	#NAME?	0	0	0	0	0	0	791480	0	0	0	0	0	0	0	0	0	0	0	0	0	0
Q4WTB6;B0XQA9;A0A0J5STS9	531;531;679	Q4WTB6	1	1;2	S	GDHS(1)S(1)MDDGPDEPEGK	GDHS(70.49)S(70.49)MDDGPDEPEGK	4	2	0.063545	504640	504640	0	0	0	0	504640	0	0	0	0	0	126160	0	#DIV/0!	#NAME?	#DIV/0!	#NAME?	0	0	0	0	0	0	504640	0	0	0	0	0	0	0	0	0	0	0	0	0	0
A1DH59;A0A0J5SVT4;B0XSH5;A4D9A8	362;362;362;362	A1DH59	1	1	S	PRDS(1)DDDLR	PRDS(90.91)DDDLR	4	2	-0.72943	639800	639800	0	0	0	0	0	0	0	639800	0	0	0	159950	0	#NAME?	#NUM!	#NAME?	0	0	0	0	0	0	0	0	0	0	0	0	0	0	0	639800	0	0	0	0	0
A1DDS6;A0A0J5SY84;Q4WVM9;B0Y1H4	25;25;25;25	A1DDS6	1	1	S	KLS(1)DQEEAAFR	KLS(75.76)DQEEAAFR	3	2	-0.46606	909110	909110	0	0	0	0	0	0	0	909110	0	0	0	227278	0	#NAME?	#NUM!	#NAME?	0	0	0	0	0	0	0	0	0	0	0	0	0	0	0	909110	0	0	0	0	0
Q5B213;A0A1U8QWV7	330;330	Q5B213	1	3	S	Y(1)PDS(1)VKAIFDIT(1)R	Y(108.36)PDS(108.36)VKAIFDIT(108.36)R	4	2	0.77559	8502800	0	0	8502800	0	0	0	0	8502800	0	0	0	0	2125700	0	#NAME?	#NUM!	#NAME?	0	0	0	0	0	0	0	0	0	0	0	0	0	0	8502800	0	0	0	0	0	0
A1C7U6	1039	A1C7U6	1	2	S	QPIEPAEDDEPAS(1)DS(1)DLER	QPIEPAEDDEPAS(64.25)DS(64.25)DLER	13	2	0.25502	1732200	0	1732200	0	0	0	0	0	1732200	0	0	0	0	433050	0	#NAME?	#NUM!	#NAME?	0	0	0	0	0	0	0	0	0	0	0	0	0	1732200	0	0	0	0	0	0	0
A1C7U6	1041	A1C7U6	1	2	S	QPIEPAEDDEPAS(1)DS(1)DLER	QPIEPAEDDEPAS(64.25)DS(64.25)DLER	15	2	0.25502	1732200	0	1732200	0	0	0	0	0	1732200	0	0	0	0	433050	0	#NAME?	#NUM!	#NAME?	0	0	0	0	0	0	0	0	0	0	0	0	0	1732200	0	0	0	0	0	0	0
A1CEM0	1171	A1CEM0	1		S	DHAEHS(0.5)VPT(0.5)PPVEEAS(1)LVT(1)NK	DHAEHS(0)VPT(0)PPVEEAS(60.6)LVT(61.76)NK	16	4	-1.3866	509840	0	0	509840	0	509840	0	0	0	0	0	0	127460	0	#DIV/0!	#NAME?	#DIV/0!	#NAME?	0	0	0	0	0	509840	0	0	0	0	0	0	0	0	0	0	0	0	0	0	0
A1CFQ4	12	A1CFQ4	1	2	S	MSTLTIQVLNNS(1)GNS(1)K	MS(-72.98)T(-72.98)LT(-56.54)IQVLNNS(65.24)GNS(56.54)K	12	2	1.9121	4836400	0	4836400	0	0	0	0	0	4836400	0	0	0	0	1209100	0	#NAME?	#NUM!	#NAME?	0	0	0	0	0	0	0	0	0	0	0	0	0	4836400	0	0	0	0	0	0	0
A1CGP5	500	A1CGP5	1	1	S	PGAS(1)DVQGLK	PGAS(88.94)DVQGLK	4	2	-0.23455	1889400	1889400	0	0	0	0	1889400	0	0	0	0	0	472350	0	#DIV/0!	#NAME?	#DIV/0!	#NAME?	0	0	0	0	0	0	1889400	0	0	0	0	0	0	0	0	0	0	0	0	0	0
A1CNI9	470	A1CNI9	1	2	S	GAS(1)MVLPDAS(1)ELR	GAS(78.94)MVLPDAS(78.94)ELR	3	2	1.3946	1609800	0	1609800	0	0	0	1609800	0	0	0	0	0	402450	0	#DIV/0!	#NAME?	#DIV/0!	#NAME?	0	0	0	0	0	0	0	1609800	0	0	0	0	0	0	0	0	0	0	0	0	0
A1CNI9	477	A1CNI9	1	2	S	GAS(1)MVLPDAS(1)ELR	GAS(78.94)MVLPDAS(78.94)ELR	10	2	1.3946	1609800	0	1609800	0	0	0	1609800	0	0	0	0	0	402450	0	#DIV/0!	#NAME?	#DIV/0!	#NAME?	0	0	0	0	0	0	0	1609800	0	0	0	0	0	0	0	0	0	0	0	0	0
A1CSC4	222	A1CSC4	1	2	S	DLPLS(1)S(1)VENEEIPMSPPRWGR	DLPLS(64.8)S(64.97)VENEEIPMS(-64.8)PPRWGR	5	3	0.019881	3992400	0	3992400	0	3992400	0	0	0	0	0	0	0	998100	0	#DIV/0!	#NAME?	#DIV/0!	#NAME?	0	3992400	0	0	0	0	0	0	0	0	0	0	0	0	0	0	0	0	0	0	0
A1CSC4	223	A1CSC4	1	2	S	DLPLS(1)S(1)VENEEIPMSPPRWGR	DLPLS(64.8)S(64.97)VENEEIPMS(-64.8)PPRWGR	6	3	0.019881	3992400	0	3992400	0	3992400	0	0	0	0	0	0	0	998100	0	#DIV/0!	#NAME?	#DIV/0!	#NAME?	0	3992400	0	0	0	0	0	0	0	0	0	0	0	0	0	0	0	0	0	0	0
A1D3Z8	6	A1D3Z8	1	3	S	MLLY(1)VS(1)NKFT(1)QK	MLLY(52.89)VS(52.89)NKFT(52.89)QK	6	2	1.598	533930	0	0	533930	0	0	0	533930	0	0	0	0	133482	0	#DIV/0!	#NAME?	#DIV/0!	#NAME?	0	0	0	0	0	0	0	0	0	0	0	533930	0	0	0	0	0	0	0	0	0
A1D489	29	A1D489	1	3	S	T(1)VFGMPGFVVDFLMGGVS(1)AAVS(1)K	T(58.02)VFGMPGFVVDFLMGGVS(58.02)AAVS(58.02)K	18	3	-3.9362	1444500	0	0	1444500	1444500	0	0	0	0	0	0	0	361125	0	#DIV/0!	#NAME?	#DIV/0!	#NAME?	0	0	1444500	0	0	0	0	0	0	0	0	0	0	0	0	0	0	0	0	0	0
A1D489	33	A1D489	1	3	S	T(1)VFGMPGFVVDFLMGGVS(1)AAVS(1)K	T(58.02)VFGMPGFVVDFLMGGVS(58.02)AAVS(58.02)K	22	3	-3.9362	1444500	0	0	1444500	1444500	0	0	0	0	0	0	0	361125	0	#DIV/0!	#NAME?	#DIV/0!	#NAME?	0	0	1444500	0	0	0	0	0	0	0	0	0	0	0	0	0	0	0	0	0	0
Q4WJT2;B0XNR7;A1D4D6;A1CRH4	16;16;16;51	Q4WJT2	1	2;3;4	S	AAS(1)PLT(1)S(1)GAES(0.999)GPDT(0.001)K	AAS(143.78)PLT(107.39)S(79.67)GAES(31.04)GPDT(-31.04)K	7	2	-0.10234	12481000	0	7309500	5171800	0	0	0	7309500	0	0	0	0	1827375	0	#DIV/0!	#NAME?	#DIV/0!	#NAME?	0	0	0	0	0	0	0	0	0	0	7309500	0	0	0	0	0	0	0	0	0	0
A1DB41	370	A1DB41	1	1	S	PAS(1)PLAK	PAS(105.1)PLAK	3	2	0.45393	581800	581800	0	0	581800	0	0	0	0	0	0	0	145450	0	#DIV/0!	#NAME?	#DIV/0!	#NAME?	581800	0	0	0	0	0	0	0	0	0	0	0	0	0	0	0	0	0	0	0	0
A1DEU8	97	A1DEU8	1	1	S	ETHHAYENSLDLES(1)GDEDGPVVVR	ET(-80.09)HHAY(-80.48)ENS(-76.71)LDLES(76.71)GDEDGPVVVR	14	3	-0.0049474	4138700	4138700	0	0	0	0	0	0	0	4138700	0	0	0	1034675	0	#NAME?	#NUM!	#NAME?	0	0	0	0	0	0	0	0	0	0	0	0	0	0	0	4138700	0	0	0	0	0
A1DEZ9	4	A1DEZ9	1	1	S	S(1)LDEIIAERPQK	S(92.86)LDEIIAERPQK	1	2	0.065992	1656500	1656500	0	0	0	0	0	0	0	0	0	1656500	0	414125	0	#NAME?	#NUM!	#NAME?	0	0	0	0	0	0	0	0	0	0	0	0	0	0	0	0	0	0	0	0	0
A1DGA6;Q4X222;B0XW90	2669;2670;2707	A1DGA6	1	1	S	VDLGEGS(1)FADE	VDLGEGS(85.73)FADE	7	2	-0.11316	1098200	1098200	0	0	0	0	0	1098200	0	0	0	0	274550	0	#DIV/0!	#NAME?	#DIV/0!	#NAME?	0	0	0	0	0	0	0	0	0	1098200	0	0	0	0	0	0	0	0	0	0	0
A4D9V7	2	A4D9V7	1	1	S	MS(1)DQHMEKAHKEK	MS(66.02)DQHMEKAHKEK	2	2	0.43622	10407000	10407000	0	0	0	0	0	0	0	0	0	10407000	0	2601750	0	#NAME?	#NUM!	#NAME?	0	0	0	0	0	0	0	0	0	0	0	0	0	0	0	0	0	0	0	0	0
A4DA62;B0YEN0	241;249	A4DA62	1	1;2;3;4;5	S	LEEEQNHS(1)S(1)S(1)S(1)S(1)DHER	LEEEQNHS(48.11)S(48.11)S(48.11)S(48.11)S(48.11)DHER	9	2	0.10138	9095700	9095700	0	0	0	0	0	0	9095700	0	0	0	0	2273925	0	#NAME?	#NUM!	#NAME?	0	0	0	0	0	0	0	0	0	0	0	0	9095700	0	0	0	0	0	0	0	0
B0XZ71;A0A0J5Q009;Q4WWF3;A1D8E1	312;312;313;313	B0XZ71	1	2	S	RVS(1)T(1)GDFAQQR	RVS(83.86)T(83.86)GDFAQQR	3	2	-2.6335	1157100	0	1157100	0	1157100	0	0	0	0	0	0	0	289275	0	#DIV/0!	#NAME?	#DIV/0!	#NAME?	0	1157100	0	0	0	0	0	0	0	0	0	0	0	0	0	0	0	0	0	0	0
C8V2X1	7	C8V2X1	1	2	S	PKGPIS(1)S(1)PPLQPKK	PKGPIS(72.64)S(72.64)PPLQPKK	6	2	-0.70822	10406000	0	10406000	0	10406000	0	0	0	0	0	0	0	2601500	0	#DIV/0!	#NAME?	#DIV/0!	#NAME?	0	10406000	0	0	0	0	0	0	0	0	0	0	0	0	0	0	0	0	0	0	0
C8V2X1	8	C8V2X1	1	2	S	PKGPIS(1)S(1)PPLQPKK	PKGPIS(72.64)S(72.64)PPLQPKK	7	2	-0.70822	10406000	0	10406000	0	10406000	0	0	0	0	0	0	0	2601500	0	#DIV/0!	#NAME?	#DIV/0!	#NAME?	0	10406000	0	0	0	0	0	0	0	0	0	0	0	0	0	0	0	0	0	0	0
CON__P02662	115	CON__P02662	1	1	S	VPQLEIVPNS(1)AEER	VPQLEIVPNS(71.34)AEER	10	2	0.40806	862390	862390	0	0	0	0	0	0	0	0	862390	0	0	215598	0	#NAME?	#NUM!	#NAME?	0	0	0	0	0	0	0	0	0	0	0	0	0	0	0	0	0	0	862390	0	0
Q4WEW0	252	Q4WEW0	1	1;2;3	S	SAQEMLDS(1)ES(1)DS(1)EDRFER	S(-61.87)AQEMLDS(61.87)ES(89.62)DS(98.45)EDRFER	10	3	-0.31807	580250	580250	0	0	0	0	0	0	0	580250	0	0	0	145062	0	#NAME?	#NUM!	#NAME?	0	0	0	0	0	0	0	0	0	0	0	0	0	0	0	580250	0	0	0	0	0
		REV__P30284	1	1	S	LDLAVVEAS(1)LR	LDLAVVEAS(107.57)LR	9	2	-0.18291	675090	675090	0	0	0	0	675090	0	0	0	0	0	168772	0	#DIV/0!	#NAME?	#DIV/0!	#NAME?	0	0	0	0	0	0	675090	0	0	0	0	0	0	0	0	0	0	0	0	0	0
		REV__Q4X033	1	1	S	TDADDGEGVS(1)K	T(-64.48)DADDGEGVS(64.48)K	10	2	0.37402	259050	259050	0	0	0	0	0	0	0	0	0	259050	0	64762.5	0	#NAME?	#NUM!	#NAME?	0	0	0	0	0	0	0	0	0	0	0	0	0	0	0	0	0	0	0	0	0
		REV__A0A0J5SWE5	1	2	S	RPLS(1)ET(1)IAAK	RPLS(78.69)ET(78.69)IAAK	4	2	-2.5586	9278000	0	9278000	0	0	0	0	0	0	9278000	0	0	0	2319500	0	#NAME?	#NUM!	#NAME?	0	0	0	0	0	0	0	0	0	0	0	0	0	0	0	0	9278000	0	0	0	0
		REV__Q4WIZ4	1	2	S	IDS(1)DEAFS(1)VIR	IDS(69.85)DEAFS(69.85)VIR	3	2	1.987	2083500	0	2083500	0	0	0	0	0	0	2083500	0	0	0	520875	0	#NAME?	#NUM!	#NAME?	0	0	0	0	0	0	0	0	0	0	0	0	0	0	0	0	2083500	0	0	0	0
		REV__Q4WIZ4	1	2	S	IDS(1)DEAFS(1)VIR	IDS(69.85)DEAFS(69.85)VIR	8	2	1.987	2083500	0	2083500	0	0	0	0	0	0	2083500	0	0	0	520875	0	#NAME?	#NUM!	#NAME?	0	0	0	0	0	0	0	0	0	0	0	0	0	0	0	0	2083500	0	0	0	0
		REV__Q5BDU3	1	2	S	IDAES(1)ALIVS(1)K	IDAES(68.52)ALIVS(68.52)K	5	2	-0.78555	1427800	0	1427800	0	0	0	1427800	0	0	0	0	0	356950	0	#DIV/0!	#NAME?	#DIV/0!	#NAME?	0	0	0	0	0	0	0	1427800	0	0	0	0	0	0	0	0	0	0	0	0	0
		REV__Q5BDU3	1	2	S	IDAES(1)ALIVS(1)K	IDAES(68.52)ALIVS(68.52)K	10	2	-0.78555	1427800	0	1427800	0	0	0	1427800	0	0	0	0	0	356950	0	#DIV/0!	#NAME?	#DIV/0!	#NAME?	0	0	0	0	0	0	0	1427800	0	0	0	0	0	0	0	0	0	0	0	0	0
		REV__Q5AU49	1	5	S	FRPDVVLAT(1)T(1)LARDLIAIS(1)S(1)DDNT(1)R	FRPDVVLAT(53.72)T(53.72)LARDLIAIS(53.72)S(53.72)DDNT(53.72)R	19	3	-1.1948	7992300	0	0	7992300	7992300	0	0	0	0	0	0	0	1998075	0	#DIV/0!	#NAME?	#DIV/0!	#NAME?	0	0	7992300	0	0	0	0	0	0	0	0	0	0	0	0	0	0	0	0	0	0
		REV__Q5AU49	1	5	S	FRPDVVLAT(1)T(1)LARDLIAIS(1)S(1)DDNT(1)R	FRPDVVLAT(53.72)T(53.72)LARDLIAIS(53.72)S(53.72)DDNT(53.72)R	20	3	-1.1948	7992300	0	0	7992300	7992300	0	0	0	0	0	0	0	1998075	0	#DIV/0!	#NAME?	#DIV/0!	#NAME?	0	0	7992300	0	0	0	0	0	0	0	0	0	0	0	0	0	0	0	0	0	0
		REV__Q5B4R8	1	1	S	MMAS(1)LVAIPDK	MMAS(73.93)LVAIPDK	4	2	-1.0446	2273900	2273900	0	0	0	0	0	0	0	2273900	0	0	0	568475	0	#NAME?	#NUM!	#NAME?	0	0	0	0	0	0	0	0	0	0	0	0	0	0	0	2273900	0	0	0	0	0
		REV__A1D9I7	1	1	S	KEGINS(1)IK	KEGINS(94.69)IK	6	2	-0.059305	1660200	1660200	0	0	1660200	0	0	0	0	0	0	0	415050	0	#DIV/0!	#NAME?	#DIV/0!	#NAME?	1660200	0	0	0	0	0	0	0	0	0	0	0	0	0	0	0	0	0	0	0	0
Q4WKG6;B0XMJ2;A0A0J5PM23	1105;1105;1113	Q4WKG6	1	1	T	EAEDDDDAET(1)EPFDNK	EAEDDDDAET(356.74)EPFDNK	10	2	0.16815	7269100	7269100	0	0	0	7269100	0	0	0	0	0	0	1817275	0	#DIV/0!	#NAME?	#DIV/0!	#NAME?	0	0	0	7269100	0	0	0	0	0	0	0	0	0	0	0	0	0	0	0	0	0
A0A0J5PR29;Q4W9Q9;B0YEF1	343;382;382	A0A0J5PR29	1	1	T	EAKGWT(1)GPLAWLGLGSDSDSK	EAKGWT(69.98)GPLAWLGLGS(-69.98)DS(-71.85)DS(-71.85)K	6	3	-1.8891	1242900	1242900	0	0	0	0	0	0	0	0	0	1242900	0	310725	0	#NAME?	#NUM!	#NAME?	0	0	0	0	0	0	0	0	0	0	0	0	0	0	0	0	0	0	0	0	0
Q4WZF1;B0XVL1;A0A0J5Q1P7	204;204;204	Q4WZF1	1	2;5	T	PT(1)T(1)PPPPPAAINDPPS(1)ARS(1)RQS(1)R	PT(45.99)T(45.99)PPPPPAAINDPPS(45.99)ARS(45.99)RQS(45.99)R	2	2	1.4065	11279000	0	9844000	1435200	0	0	0	11279000	0	0	0	0	2819750	0	#DIV/0!	#NAME?	#DIV/0!	#NAME?	0	0	0	0	0	0	0	0	0	0	9844000	1435200	0	0	0	0	0	0	0	0	0
A1D2P3;A0A0J5STD7;Q4WSS5;B0XQU9;Q6MYV6	243;243;344;344;374	A1D2P3	1		T	T(1)T(1)MPS(0.825)GT(0.202)T(0.265)LPS(0.634)Y(0.065)PAKLS(0.009)K	T(66.95)T(67.31)MPS(6.97)GT(-6.97)T(-4.02)LPS(4.02)Y(-9.55)PAKLS(-18.72)K	1	2	2.3617	1160000	0	0	1160000	0	0	0	1160000	0	0	0	0	290000	0	#DIV/0!	#NAME?	#DIV/0!	#NAME?	0	0	0	0	0	0	0	0	0	0	0	1160000	0	0	0	0	0	0	0	0	0
A1D2P3;A0A0J5STD7;Q4WSS5;B0XQU9;Q6MYV6	244;244;345;345;375	A1D2P3	1		T	T(1)T(1)MPS(0.825)GT(0.202)T(0.265)LPS(0.634)Y(0.065)PAKLS(0.009)K	T(66.95)T(67.31)MPS(6.97)GT(-6.97)T(-4.02)LPS(4.02)Y(-9.55)PAKLS(-18.72)K	2	2	2.3617	1160000	0	0	1160000	0	0	0	1160000	0	0	0	0	290000	0	#DIV/0!	#NAME?	#DIV/0!	#NAME?	0	0	0	0	0	0	0	0	0	0	0	1160000	0	0	0	0	0	0	0	0	0
Q5B213;A0A1U8QWV7	338;338	Q5B213	1	3	T	Y(1)PDS(1)VKAIFDIT(1)R	Y(108.36)PDS(108.36)VKAIFDIT(108.36)R	12	2	0.77559	8502800	0	0	8502800	0	0	0	0	8502800	0	0	0	0	2125700	0	#NAME?	#NUM!	#NAME?	0	0	0	0	0	0	0	0	0	0	0	0	0	0	8502800	0	0	0	0	0	0
A1CV88	149	A1CV88	1	3	T	VMQT(1)AVQDAT(1)WAIKHKAT(1)EK	VMQT(58.27)AVQDAT(58.27)WAIKHKAT(58.27)EK	4	4	2.3546	784500	0	0	784500	0	0	0	0	784500	0	0	0	0	196125	0	#NAME?	#NUM!	#NAME?	0	0	0	0	0	0	0	0	0	0	0	0	0	0	784500	0	0	0	0	0	0
A1CV88	155	A1CV88	1	3	T	VMQT(1)AVQDAT(1)WAIKHKAT(1)EK	VMQT(58.27)AVQDAT(58.27)WAIKHKAT(58.27)EK	10	4	2.3546	784500	0	0	784500	0	0	0	0	784500	0	0	0	0	196125	0	#NAME?	#NUM!	#NAME?	0	0	0	0	0	0	0	0	0	0	0	0	0	0	784500	0	0	0	0	0	0
A1CV88	163	A1CV88	1	3	T	VMQT(1)AVQDAT(1)WAIKHKAT(1)EK	VMQT(58.27)AVQDAT(58.27)WAIKHKAT(58.27)EK	18	4	2.3546	784500	0	0	784500	0	0	0	0	784500	0	0	0	0	196125	0	#NAME?	#NUM!	#NAME?	0	0	0	0	0	0	0	0	0	0	0	0	0	0	784500	0	0	0	0	0	0
A1D3Z8	10	A1D3Z8	1	3	T	MLLY(1)VS(1)NKFT(1)QK	MLLY(52.89)VS(52.89)NKFT(52.89)QK	10	2	1.598	533930	0	0	533930	0	0	0	533930	0	0	0	0	133482	0	#DIV/0!	#NAME?	#DIV/0!	#NAME?	0	0	0	0	0	0	0	0	0	0	0	533930	0	0	0	0	0	0	0	0	0
A1D9J4;Q4W9N5;B0YEC7;A0A0J5PRX3	634;634;634;634	A1D9J4	1	1	T	EVLLAQNT(1)GLK	EVLLAQNT(103.55)GLK	8	2	-0.18291	675090	675090	0	0	0	0	675090	0	0	0	0	0	168772	0	#DIV/0!	#NAME?	#DIV/0!	#NAME?	0	0	0	0	0	0	675090	0	0	0	0	0	0	0	0	0	0	0	0	0	0
B0XZ71;A0A0J5Q009;Q4WWF3;A1D8E1	313;313;314;314	B0XZ71	1	2	T	RVS(1)T(1)GDFAQQR	RVS(83.86)T(83.86)GDFAQQR	4	2	-2.6335	1157100	0	1157100	0	1157100	0	0	0	0	0	0	0	289275	0	#DIV/0!	#NAME?	#DIV/0!	#NAME?	0	1157100	0	0	0	0	0	0	0	0	0	0	0	0	0	0	0	0	0	0	0
		REV__Q5AU49	1	5	T	FRPDVVLAT(1)T(1)LARDLIAIS(1)S(1)DDNT(1)R	FRPDVVLAT(53.72)T(53.72)LARDLIAIS(53.72)S(53.72)DDNT(53.72)R	9	3	-1.1948	7992300	0	0	7992300	7992300	0	0	0	0	0	0	0	1998075	0	#DIV/0!	#NAME?	#DIV/0!	#NAME?	0	0	7992300	0	0	0	0	0	0	0	0	0	0	0	0	0	0	0	0	0	0
		REV__Q5AU49	1	5	T	FRPDVVLAT(1)T(1)LARDLIAIS(1)S(1)DDNT(1)R	FRPDVVLAT(53.72)T(53.72)LARDLIAIS(53.72)S(53.72)DDNT(53.72)R	10	3	-1.1948	7992300	0	0	7992300	7992300	0	0	0	0	0	0	0	1998075	0	#DIV/0!	#NAME?	#DIV/0!	#NAME?	0	0	7992300	0	0	0	0	0	0	0	0	0	0	0	0	0	0	0	0	0	0
		REV__Q5AU49	1	5	T	FRPDVVLAT(1)T(1)LARDLIAIS(1)S(1)DDNT(1)R	FRPDVVLAT(53.72)T(53.72)LARDLIAIS(53.72)S(53.72)DDNT(53.72)R	24	3	-1.1948	7992300	0	0	7992300	7992300	0	0	0	0	0	0	0	1998075	0	#DIV/0!	#NAME?	#DIV/0!	#NAME?	0	0	7992300	0	0	0	0	0	0	0	0	0	0	0	0	0	0	0	0	0	0
		REV__Q5BEA9	1	1	T	IEDTLLT(1)HVR	IEDT(-67.88)LLT(67.88)HVR	7	2	-2.6929	1250700	1250700	0	0	0	1250700	0	0	0	0	0	0	312675	0	#DIV/0!	#NAME?	#DIV/0!	#NAME?	0	0	0	1250700	0	0	0	0	0	0	0	0	0	0	0	0	0	0	0	0	0
Q5B213;A0A1U8QWV7	327;327	Q5B213	1	3	Y	Y(1)PDS(1)VKAIFDIT(1)R	Y(108.36)PDS(108.36)VKAIFDIT(108.36)R	1	2	0.77559	8502800	0	0	8502800	0	0	0	0	8502800	0	0	0	0	2125700	0	#NAME?	#NUM!	#NAME?	0	0	0	0	0	0	0	0	0	0	0	0	0	0	8502800	0	0	0	0	0	0
A1D3Z8	4	A1D3Z8	1	3	Y	MLLY(1)VS(1)NKFT(1)QK	MLLY(52.89)VS(52.89)NKFT(52.89)QK	4	2	1.598	533930	0	0	533930	0	0	0	533930	0	0	0	0	133482	0	#DIV/0!	#NAME?	#DIV/0!	#NAME?	0	0	0	0	0	0	0	0	0	0	0	533930	0	0	0	0	0	0	0	0	0
Q4WZM7;B0XV05;A0A0J5Q0L0;A1DIK1	192;192;202;207	Q4WZM7	1	1;2	S	NLDNLS(1)DAGS(1)ER	NLDNLS(190.18)DAGS(190.18)ER	10	2	-0.37465	309340000	31731000	277610000	0	48243000	38096000	46245000	31420000	32628000	31943000	43233000	37537000	41001000	36335250	1.12841	#NAME?	0.174289	#NAME?	0	48243000	0	0	38096000	0	8477100	37768000	0	0	31420000	0	0	32628000	0	0	31943000	0	23254000	19979000	0
Q4WSZ3;B0XQN1;A0A0J5Q0Q2	324;324;386	Q4WSZ3	1	1	T	ESDQENLMET(1)D	ES(-133.55)DQENLMET(133.55)D	10	2	-0.20536	5495200	5495200	0	0	1252000	1494400	0	882760	0	1236700	629400	0	907290	466525	1.94478	#NAME?	0.959609	#NAME?	1252000	0	0	1494400	0	0	0	0	0	882760	0	0	0	0	0	1236700	0	0	629400	0	0
Q4WND3;B0Y762;A0A0J5Q5B6	13;13;13	Q4WND3	1	1;2;3	S	WDDEEDS(1)S(1)PPPPPPVVAR	WDDEEDS(235.02)S(235.02)PPPPPPVVAR	8	2	-0.35307	288580000	218530000	70048000	0	11789000	9106400	77682000	54877000	19450000	35269000	3151400	23780000	38363600	20412600	1.87941	#NAME?	0.910278	#NAME?	0	11789000	0	0	9106400	0	66872000	10810000	0	42499000	12378000	0	15794000	3655900	0	27900000	7368900	0	0	3151400	0
B0XZB0;A0A0J5ST36;Q4WEX6;A1DKP4	14;14;14;14	B0XZB0	1	1;2;3;4	T	MYGAS(0.153)T(0.847)GPQT(1)GINT(1)PR	MY(-88.23)GAS(-7.42)T(7.42)GPQT(69.3)GINT(135.64)PR	14	2	-0.14792	579480000	300910000	198280000	80290000	39162000	32388000	27208000	25064000	32394000	37338000	14886000	10145000	30955500	23690750	1.30665	#NAME?	0.385872	#NAME?	21739000	10829000	6593800	16818000	8214300	7356200	13429000	7693800	6085100	12392000	5904000	6767600	8090400	15717000	8586700	14323000	12914000	10101000	7481000	4751900	2653600
Q4WPP7;B0Y6I9;A0A0J5PE51;A1CWW4;A1CHU6;Q5BBM9;A0A1U8QM11	14;14;14;14;14;14;14	Q4WPP7	1	2	S	WDALELS(1)DDS(1)DIEVHPNVDKR	WDALELS(54.76)DDS(54.76)DIEVHPNVDKR	7	3	0.46961	1202500000	0	1202500000	0	18069000	27212000	40203000	52635000	27780000	26777000	20505000	31679000	34529750	26685250	1.29396	#NAME?	0.371797	#NAME?	0	18069000	0	0	27212000	0	0	40203000	0	0	52635000	0	0	27780000	0	0	26777000	0	0	20505000	0
Q4WPP7;B0Y6I9;A0A0J5PE51;A1CWW4;A1CHU6;Q5BBM9;A0A1U8QM11	17;17;17;17;17;17;17	Q4WPP7	1	2	S	WDALELS(1)DDS(1)DIEVHPNVDKR	WDALELS(54.76)DDS(54.76)DIEVHPNVDKR	10	3	0.46961	1202500000	0	1202500000	0	18069000	27212000	40203000	52635000	27780000	26777000	20505000	31679000	34529750	26685250	1.29396	#NAME?	0.371797	#NAME?	0	18069000	0	0	27212000	0	0	40203000	0	0	52635000	0	0	27780000	0	0	26777000	0	0	20505000	0
Q4WY22;B0XXJ9;A1D6S2	338;338;338	Q4WY22	1	1	S	NQPLLLS(1)PR	NQPLLLS(65.23)PR	7	2	-0.47951	15042000	15042000	0	0	3339900	2309300	1703600	787030	3811300	0	0	0	2.03496e+06	952825	2.13571	#NAME?	1.09472	#NAME?	3339900	0	0	2309300	0	0	1703600	0	0	787030	0	0	3811300	0	0	0	0	0	0	0	0
Q4WE60;B0Y1Z8;A0A0J5PR07	2;2;2	Q4WE60	1	1	S	S(1)DFEDEMDVDVPAPK	S(244.57)DFEDEMDVDVPAPK	1	2	0.25102	115910000	115910000	0	0	15604000	12472000	13887000	14254000	16895000	13972000	7309000	8877500	14054250	11763375	1.19475	#NAME?	0.256704	#NAME?	15604000	0	0	12472000	0	0	13887000	0	0	14254000	0	0	16895000	0	0	13972000	0	0	7309000	0	0
Q4WHN7;B0XV61;A0A0J5PMI2	314;314;314	Q4WHN7	1	1	S	NAS(1)LTNLAGPDGLR	NAS(83.96)LT(-83.96)NLAGPDGLR	3	2	-0.095685	45855000	45855000	0	0	5735000	5713300	5921900	9357700	8106000	0	5270400	5751100	6681975	4781875	1.39735	#NAME?	0.482698	#NAME?	5735000	0	0	5713300	0	0	5921900	0	0	9357700	0	0	8106000	0	0	0	0	0	5270400	0	0
A1DMW2;A1CTJ5;Q4WMQ1;B0Y7V0;A0A0J5Q637	85;115;119;119;119	A1DMW2	1	2	S	LRS(1)PT(1)PGAVDGEGR	LRS(142.4)PT(142.4)PGAVDGEGR	3	2	0.41697	35920000	0	35920000	0	0	6388100	6488600	10655000	6109800	0	0	6278900	5882925	3097175	1.89945	#NAME?	0.925581	#NAME?	0	0	0	0	6388100	0	0	6488600	0	0	10655000	0	0	6109800	0	0	0	0	0	0	0
A1DMW2;A1CTJ5;Q4WMQ1;B0Y7V0;A0A0J5Q637	87;117;121;121;121	A1DMW2	1	2	T	LRS(1)PT(1)PGAVDGEGR	LRS(142.4)PT(142.4)PGAVDGEGR	5	2	0.41697	35920000	0	35920000	0	0	6388100	6488600	10655000	6109800	0	0	6278900	5882925	3097175	1.89945	#NAME?	0.925581	#NAME?	0	0	0	0	6388100	0	0	6488600	0	0	10655000	0	0	6109800	0	0	0	0	0	0	0
Q4WXB1;B0XYA7;A0A0J5SS15;A1D7G3	347;347;347;345	Q4WXB1	1	2	S	QTLAFLES(1)DGEET(1)D	QT(-181.54)LAFLES(181.54)DGEET(229.01)D	8	2	0.65884	9749800	0	9749800	0	1236000	0	1792100	3374500	0	1173700	614470	1559100	1600650	836818	1.91278	#NAME?	0.935673	#NAME?	0	1236000	0	0	0	0	0	1792100	0	0	3374500	0	0	0	0	0	1173700	0	0	614470	0
Q4WXB1;B0XYA7;A0A0J5SS15;A1D7G3	352;352;352;350	Q4WXB1	1	2	T	QTLAFLES(1)DGEET(1)D	QT(-147.35)LAFLES(147.35)DGEET(194.99)D	13	2	1.0764	9749800	0	9749800	0	1236000	0	1792100	3374500	0	1173700	614470	1559100	1600650	836818	1.91278	#NAME?	0.935673	#NAME?	0	1236000	0	0	0	0	0	1792100	0	0	3374500	0	0	0	0	0	1173700	0	0	614470	0
A0A0J5PXU5;Q4X093;B0XTT7;A1DHX9	525;537;537;531	A0A0J5PXU5	1	1;2;3	S	S(1)QAS(1)PAPAS(1)PVVPER	S(77.04)QAS(77.04)PAPAS(77.04)PVVPER	9	2	0.28453	2286600000	1298100000	973270000	15217000	463780000	297680000	335560000	186860000	167590000	397880000	207260000	209840000	320970000	245642500	1.30665	#NAME?	0.385878	#NAME?	308090000	152010000	3689500	189510000	108180000	0	210710000	122640000	2201800	112890000	72382000	1585200	0	162800000	4792900	229210000	168680000	0	111310000	94185000	1762500
A0A0J5PM70;B0XUP0;Q4WHZ3;A1CZ61	117;99;99;117	A0A0J5PM70	1	1	S	RLS(1)DPPAPWDNSR	RLS(113.31)DPPAPWDNS(-113.31)R	3	2	-0.0017522	41580000	41580000	0	0	7539100	4345700	2907100	3085000	8036500	6709100	3113000	5844200	4469225	5925700	0.75421	#NAME?	-0.406961	#NAME?	7539100	0	0	4345700	0	0	2907100	0	0	3085000	0	0	8036500	0	0	6709100	0	0	3113000	0	0
Q4WEV1;B0Y336;A0A0J5PR69	123;123;123	Q4WEV1	1	1;2;3	S	S(1)PVHPGAAADYYSGSSR	S(130.68)PVHPGAAADY(-130.68)Y(-135.24)S(-138.05)GS(-140.75)S(-139.37)R	1	2	0.081445	96502000	52429000	41424000	2649000	15505000	7975900	2588100	2810000	0	25305000	11591000	15486000	7219750	13095500	0.551315	#NAME?	-0.85905	#NAME?	11187000	4318500	0	5864000	2111800	0	2588100	0	0	2810000	0	0	0	0	0	14374000	8281600	2649000	6817200	4773800	0
Q4WK59;B0XN13;A0A0J5PLT8;A1D4Q4	218;218;210;218	Q4WK59	1	1	S	DGEEYADEMS(1)EIILDDKEGYIGEK	DGEEY(-97.9)ADEMS(97.9)EIILDDKEGY(-154.53)IGEK	10	3	-0.44128	395840000	395840000	0	0	22640000	25413000	20845000	24972000	36261000	15629000	10349000	4449800	23467500	16672200	1.40758	#NAME?	0.49322	#NAME?	22640000	0	0	25413000	0	0	20845000	0	0	24972000	0	0	36261000	0	0	15629000	0	0	10349000	0	0
Q4WIE1;B0XTV8;A0A0J5SX85	120;120;120	Q4WIE1	1	1	S	EEEPES(1)PLQNAAAALK	EEEPES(56.51)PLQNAAAALK	6	2	0.16872	31871000	31871000	0	0	3829900	2564100	2255500	3007200	4177500	2657500	1015100	0	2914175	1962525	1.48491	#NAME?	0.570376	#NAME?	3829900	0	0	2564100	0	0	2255500	0	0	3007200	0	0	4177500	0	0	2657500	0	0	1015100	0	0
A0A0J5PV60	764	A0A0J5PV60	1	2;3	S	RLS(1)VS(0.998)S(0.002)DYSSSR	RLS(96.82)VS(27.8)S(-27.8)DY(-90.18)S(-76.66)S(-83.85)S(-96.84)R	3	2	0.7169	38189000	0	33192000	4996400	4447900	2739200	4018800	4903300	2768300	8581400	3265200	7464800	4027300	5519925	0.729593	#NAME?	-0.454836	#NAME?	0	4447900	0	0	2739200	0	0	4018800	0	0	4903300	0	0	2768300	0	0	5660300	2921000	0	3265200	0
Q4WXT3;B0XXU0;A0A0J5PYM1	365;365;365	Q4WXT3	1	1	S	LVGES(1)PLR	LVGES(139.15)PLR	5	2	-0.16342	80247000	80247000	0	0	12241000	6604100	14602000	10756000	8332600	12114000	5989600	9607800	11050775	9011000	1.22636	#NAME?	0.294388	#NAME?	12241000	0	0	6604100	0	0	14602000	0	0	10756000	0	0	8332600	0	0	12114000	0	0	5989600	0	0
Q4X050;B0XU51;A0A0J5SUW4;A1DI29;A1C773	46;46;46;46;46	Q4X050	1	2	S	S(1)RS(1)PVMIDR	S(79.28)RS(79.28)PVMIDR	1	2	0.444	149820000	0	149820000	0	19001000	11349000	22159000	9477600	22081000	29015000	14034000	14589000	15496650	19929750	0.777564	#NAME?	-0.362967	#NAME?	0	19001000	0	0	11349000	0	0	22159000	0	0	9477600	0	0	22081000	0	0	29015000	0	0	14034000	0
Q4X050;B0XU51;A0A0J5SUW4;A1DI29;A1C773	48;48;48;48;48	Q4X050	1	2	S	S(1)RS(1)PVMIDR	S(79.28)RS(79.28)PVMIDR	3	2	0.444	149820000	0	149820000	0	19001000	11349000	22159000	9477600	22081000	29015000	14034000	14589000	15496650	19929750	0.777564	#NAME?	-0.362967	#NAME?	0	19001000	0	0	11349000	0	0	22159000	0	0	9477600	0	0	22081000	0	0	29015000	0	0	14034000	0
Q4X1R8;B0XRU8;A0A0J5PZK7	174;174;115	Q4X1R8	1	1;2;4	S	EKS(1)S(1)DEES(1)DS(1)DVQPLQK	EKS(227.09)S(227.09)DEES(227.09)DS(227.09)DVQPLQK	10	2	0.18812	2005900	1572100	433810	0	0	0	0	433810	0	1186600	385550	0	108452	393038	0.275934	#NAME?	-1.8576	#NAME?	0	0	0	0	0	0	0	0	0	0	433810	0	0	0	0	1186600	0	0	385550	0	0
Q4WIG8;B0XTL2;A0A0J5Q3C5;A1CYN9;A1CFE9	173;173;173;173;170	Q4WIG8	1	1	S	KAS(1)VADLEEGQR	KAS(175.26)VADLEEGQR	3	2	0.54886	29603000	29603000	0	0	4635600	3886300	3364700	5125800	0	5003600	3375400	4211600	4253100	3147650	1.3512	#NAME?	0.43424	#NAME?	4635600	0	0	3886300	0	0	3364700	0	0	5125800	0	0	0	0	0	5003600	0	0	3375400	0	0
A0A0J5PWS2;Q4WTI5;B0XQ40	438;439;439	A0A0J5PWS2	1	3	S	RPS(1)PERPVS(1)EAGAS(0.143)GT(0.857)PPVR	RPS(94.18)PERPVS(33.47)EAGAS(-7.78)GT(7.78)PPVR	3	3	-0.07941	53402000	0	0	53402000	7806200	5755900	4887100	6041000	7586200	9125200	4424800	7775700	6122550	7227975	0.847063	#NAME?	-0.239459	#NAME?	0	0	7806200	0	0	5755900	0	0	4887100	0	0	6041000	0	0	7586200	0	0	9125200	0	0	4424800
Q8NJM0;E9RA77;B0Y8F5;A0A0J5Q3F8	9;9;9;9	Q8NJM0	1	1	S	S(1)LNADEQTYHGR	S(100.8)LNADEQT(-100.8)Y(-144.98)HGR	1	2	0.15238	20103000	20103000	0	0	4558600	3463900	0	4483500	0	3568100	1911900	2117200	3126500	1899300	1.64613	#NAME?	0.719081	#NAME?	4558600	0	0	3463900	0	0	0	0	0	4483500	0	0	0	0	0	3568100	0	0	1911900	0	0
Q4WU54;B0Y3N0;A0A0J5PUV5	284;284;284	Q4WU54	1	1	S	DIMDVEGS(1)PGKK	DIMDVEGS(98.34)PGKK	8	2	0.4065	46743000	46743000	0	0	5541800	4610200	5154700	5056300	4789100	6036700	3244000	3908800	5090750	4494650	1.13262	#NAME?	0.179669	#NAME?	5541800	0	0	4610200	0	0	5154700	0	0	5056300	0	0	4789100	0	0	6036700	0	0	3244000	0	0
A0A0J5PH65;B0Y641;A1CXC5;Q4WP94;A1CHG0	931;957;957;957;955	A0A0J5PH65	1	1;2;3	T	RES(1)MDVDQT(1)PTT(1)PK	RES(144.27)MDVDQT(51.26)PT(-51.26)T(74)PK	12	2	-0.090695	414390000	7827000	289130000	117430000	64927000	36376000	51751000	38042000	63619000	42777000	18418000	17946000	47774000	35690000	1.33858	#NAME?	0.420706	#NAME?	0	45539000	19388000	3417500	31616000	1342400	4409500	33878000	13463000	0	25131000	12911000	0	37295000	26324000	0	30064000	12713000	0	11645000	6773600
Q5BCN0;A0A1U8QF10	965;965	Q5BCN0	1	1;2;3	T	RES(1)MDVDQT(1)PTT(1)PK	RES(144.27)MDVDQT(51.26)PT(-51.26)T(74)PK	12	2	-0.090695	404050000	7827000	289130000	107090000	64927000	36376000	51751000	38042000	63619000	42777000	18418000	17946000	47774000	35690000	1.33858	#NAME?	0.420706	#NAME?	0	45539000	19388000	3417500	31616000	1342400	4409500	33878000	13463000	0	25131000	12911000	0	37295000	26324000	0	30064000	12713000	0	11645000	6773600
Q4WI26;B0XUD9;A0A0J5PM39;A1CZ29	126;126;126;126	Q4WI26	1	2;3	T	SSSTVGSQNRPLT(1)PGGS(1)PIPR	S(-95.06)S(-94.69)S(-94.33)T(-91.76)VGS(-69.94)QNRPLT(69.94)PGGS(91.81)PIPR	13	3	-0.02136	38359000	0	36872000	1487900	4240600	3821500	0	4235800	5261100	4453000	2461400	4611500	3074475	4196750	0.732585	#NAME?	-0.448932	#NAME?	0	4240600	0	0	3821500	0	0	0	0	0	4235800	0	0	5261100	0	0	4453000	0	0	2461400	0
B0XZ49;Q4WWH5	516;518	B0XZ49	1	1	S	GDS(1)DDEGAGDTAR	GDS(107.12)DDEGAGDT(-107.12)AR	3	2	0.56633	3590900	3590900	0	0	0	0	496970	0	600820	0	790030	0	124242	347712	0.357314	#NAME?	-1.48474	#NAME?	0	0	0	0	0	0	496970	0	0	0	0	0	600820	0	0	0	0	0	790030	0	0
O43102;B0Y381;A0A0J5PUE2;A1CZJ6	429;429;429;429	O43102	1	2;3	S	EDVAAALTTEQDEAPS(1)S(1)PQS(1)K	EDVAAALT(-130.02)T(-114.35)EQDEAPS(114.35)S(123)PQS(124.38)K	16	2	-0.25275	378350000	0	172570000	205780000	39926000	36768000	39839000	39292000	48666000	37649000	20019000	25442000	38956250	32944000	1.1825	#NAME?	0.241839	#NAME?	0	15506000	24420000	0	11883000	24884000	0	15786000	24053000	0	14611000	24681000	0	17736000	30930000	0	15867000	21782000	0	5993500	14026000
A0A0J5PKV1;Q4WAM6;B0YC00;A1D963	1294;1310;1310;1294	A0A0J5PKV1	1	2;3	S	FKGDDS(1)S(1)S(1)DEIPEEPEEVSK	FKGDDS(84.62)S(84.79)S(88.62)DEIPEEPEEVS(-84.62)K	7	3	0.21109	16772000	0	16772000	0	3503300	776830	0	1472700	5186300	4262500	0	1570500	1.43821e+06	2754825	0.522069	#NAME?	-0.937689	#NAME?	0	3503300	0	0	776830	0	0	0	0	0	1472700	0	0	5186300	0	0	4262500	0	0	0	0
Q4WLH3;B0XM81;A0A0J5Q427	262;262;262	Q4WLH3	1	1;2	S	QQDS(1)DVEAGGS(1)DAEMAPALK	QQDS(243.7)DVEAGGS(243.7)DAEMAPALK	4	2	-0.38675	146380000	13518000	132860000	0	22981000	11700000	17819000	14238000	13873000	21145000	5875300	11015000	16684500	12977075	1.28569	#NAME?	0.362543	#NAME?	4472200	18509000	0	0	11700000	0	0	17819000	0	0	14238000	0	0	13873000	0	4392100	16753000	0	0	5875300	0
A0A0J5PHA0;A1DM15	391;402	A0A0J5PHA0	1	2	T	GAGGVT(1)PAT(1)EDEDELIEIKEPGIVR	GAGGVT(57.16)PAT(57.16)EDEDELIEIKEPGIVR	6	3	0.23703	17839000	0	17839000	0	0	1791400	0	1748100	2208700	2808700	1447800	0	884875	1616300	0.54747	#NAME?	-0.869149	#NAME?	0	0	0	0	1791400	0	0	0	0	0	1748100	0	0	2208700	0	0	2808700	0	0	1447800	0
A0A0J5PHA0;A1DM15	394;405	A0A0J5PHA0	1	2	T	GAGGVT(1)PAT(1)EDEDELIEIKEPGIVR	GAGGVT(57.16)PAT(57.16)EDEDELIEIKEPGIVR	9	3	0.23703	17839000	0	17839000	0	0	1791400	0	1748100	2208700	2808700	1447800	0	884875	1616300	0.54747	#NAME?	-0.869149	#NAME?	0	0	0	0	1791400	0	0	0	0	0	1748100	0	0	2208700	0	0	2808700	0	0	1447800	0
B0XW44;A0A0J5Q430;Q4X270;A1DG63	351;351;352;334	B0XW44	1	2	S	RQS(1)LLPS(1)PLEDESR	RQS(119.62)LLPS(44.39)PLEDES(-44.39)R	3	2	0.54018	10628000	0	10628000	0	2054700	1641400	0	2530800	1371700	1709800	692520	0	1556725	943505	1.64994	#NAME?	0.722412	#NAME?	0	2054700	0	0	1641400	0	0	0	0	0	2530800	0	0	1371700	0	0	1709800	0	0	692520	0
Q4WHT9;B0XV13;A0A0J5PME6	37;37;37	Q4WHT9	1	1	S	GALPVGQNS(1)PQK	GALPVGQNS(59.15)PQK	9	2	-0.47045	18949000	18949000	0	0	2535500	2275800	1572900	0	3187500	7467600	1909300	0	1596050	3141100	0.508118	#NAME?	-0.976764	#NAME?	2535500	0	0	2275800	0	0	1572900	0	0	0	0	0	3187500	0	0	7467600	0	0	1909300	0	0
Q4X1P6;B0XRW9	12;12	Q4X1P6	1	1	S	IVFDDS(1)DDAPVPK	IVFDDS(151.22)DDAPVPK	6	2	-0.4574	47320000	47320000	0	0	8702400	4412300	5200200	5825200	6915200	6674700	1876500	2794800	6035025	4565300	1.32193	#NAME?	0.40265	#NAME?	8702400	0	0	4412300	0	0	5200200	0	0	5825200	0	0	6915200	0	0	6674700	0	0	1876500	0	0
Q4WYX0;B0XZX2;A1CLF5;A0A0J5PCV8	71;71;71;71	Q4WYX0	1	2	S	VMQPEES(1)ES(1)E	VMQPEES(122.69)ES(122.69)E	9	2	-0.10617	26100000	0	26100000	0	3463800	3470300	5113500	3169700	0	5372400	2599300	2911400	3804325	2720775	1.39825	#NAME?	0.483623	#NAME?	0	3463800	0	0	3470300	0	0	5113500	0	0	3169700	0	0	0	0	0	5372400	0	0	2599300	0
Q4WBL6;B0YA94;A0A0J5PNG6	8;8;8	Q4WBL6	1	1	S	SEVAQNS(1)PAEVQAK	S(-89.45)EVAQNS(89.45)PAEVQAK	7	2	0.48235	16729000	16729000	0	0	3304400	2306400	2438500	1270900	1744400	2751200	1676200	1237600	2330050	1852350	1.25789	#NAME?	0.331004	#NAME?	3304400	0	0	2306400	0	0	2438500	0	0	1270900	0	0	1744400	0	0	2751200	0	0	1676200	0	0
Q4WEX5;B0XZA9;A1DKP5;A0A0J5PVS5;A1CC45	510;510;510;510;513	Q4WEX5	1	1;2	S	LGS(1)PNVSDASGTDTSR	LGS(76.55)PNVS(-76.55)DAS(-114.32)GT(-122.18)DT(-152.8)S(-152.8)R	3	2	0.40098	23326000	19747000	3579100	0	2002300	1658500	2380400	2749600	6239600	2038100	0	6257700	2197700	3633850	0.604786	#NAME?	-0.725504	#NAME?	2002300	0	0	1658500	0	0	2380400	0	0	2749600	0	0	6239600	0	0	0	2038100	0	0	0	0
Q4WU54;B0Y3N0;A0A0J5PUV5	246;246;246	Q4WU54	1	1;2;3	S	S(1)QT(1)PIPTPEAVASK	S(89.81)QT(78.08)PIPT(-78.08)PEAVAS(-152.36)K	1	2	-0.38947	52853000	8547000	41229000	3077600	10810000	1993300	9545200	9047800	0	8055000	5378100	8024000	7849075	5364275	1.46321	#NAME?	0.549139	#NAME?	2419200	7888300	502530	1429900	0	563320	1318000	7133900	1093300	1546600	6582800	918450	0	0	0	0	8055000	0	672530	4705600	0
A0A0J5PGG1;Q4WRL1;B0XNK4	146;128;128	A0A0J5PGG1	1	1	S	GTGEGVES(1)DGDDDYYDGIVDK	GT(-84.76)GEGVES(84.76)DGDDDY(-239.05)Y(-260.84)DGIVDK	8	2	0.047598	144220000	144220000	0	0	21208000	15207000	17859000	17329000	24056000	15482000	7621400	10875000	17900750	14508600	1.2338	#NAME?	0.303112	#NAME?	21208000	0	0	15207000	0	0	17859000	0	0	17329000	0	0	24056000	0	0	15482000	0	0	7621400	0	0
Q4WP97;B0Y644;A0A0J5SCS3;A1CXC2	102;102;102;105	Q4WP97;A1CXC2	1	1	S	GQS(1)PPPPAPPFASSGSR	GQS(124.83)PPPPAPPFAS(-124.83)S(-144.49)GS(-159.24)R	3	2	0.039038	35455000	35455000	0	0	4799900	4247200	4462100	5119200	0	6822900	3739200	2989000	4657100	3387775	1.37468	#NAME?	0.459094	#NAME?	4799900	0	0	4247200	0	0	4462100	0	0	5119200	0	0	0	0	0	6822900	0	0	3739200	0	0
A0A0J5PQV0;Q4WEI1;B0Y2Q6;A1D006	906;911;911;971	A0A0J5PQV0	1	1	S	MS(1)DVDGDDREGEWVGLE	MS(151.31)DVDGDDREGEWVGLE	2	2	0.33338	64642000	64642000	0	0	3058600	4240400	3544900	3617000	5506000	3878600	0	0	3615225	2346150	1.54092	#NAME?	0.62379	#NAME?	3058600	0	0	4240400	0	0	3544900	0	0	3617000	0	0	5506000	0	0	3878600	0	0	0	0	0
A1D679;Q4WYL7;B0XWF4;A0A0J5PWI2;A1CLC1;Q5B8H4;A0A1U8QIH9	52;52;52;52;52;52;52	A1D679	1	1	S	LLEYDNIDGMILLSELS(1)R	LLEY(-204.32)DNIDGMILLS(-74.55)ELS(74.55)R	17	2	-0.40681	13880000	13880000	0	0	0	1642100	0	0	5500600	1057500	0	0	410525	1639525	0.250393	#NAME?	-1.99774	#NAME?	0	0	0	1642100	0	0	0	0	0	0	0	0	5500600	0	0	1057500	0	0	0	0	0
Q4WND3;B0Y762;A0A0J5Q5B6;A1DM75	44;44;44;44	Q4WND3	1	1	S	FDDEEEEDVLDSWDAAEDS(1)EVER	FDDEEEEDVLDS(-147.79)WDAAEDS(147.79)EVER	19	3	0.11612	345450000	345450000	0	0	3812500	5847700	8492300	8946100	5067100	6560100	3304100	6951500	6774650	5470700	1.23835	#NAME?	0.308421	#NAME?	3812500	0	0	5847700	0	0	8492300	0	0	8946100	0	0	5067100	0	0	6560100	0	0	3304100	0	0
Q4WHH2;B0XVJ2;A0A0J5PMN4;A1DFW1	1185;1185;1185;1185	Q4WHH2	1	1	S	S(1)LAGADNTLR	S(104.06)LAGADNT(-104.06)LR	1	2	0.44035	21087000	21087000	0	0	0	2970900	5478700	4352100	2881000	2822300	1329500	1252300	3200425	2071275	1.54515	#NAME?	0.627744	#NAME?	0	0	0	2970900	0	0	5478700	0	0	4352100	0	0	2881000	0	0	2822300	0	0	1329500	0	0
Q4WWZ0;B0XYN3;A0A0J5PV74	690;690;662	Q4WWZ0	1	1;2	S	DSNENYLPEVVNRQS(1)LEERS(1)PLPEPK	DS(-89.51)NENY(-67.74)LPEVVNRQS(67.74)LEERS(87.84)PLPEPK	15	3	0.50861	109020000	12128000	96892000	0	14961000	15780000	8980300	11071000	12218000	10800000	4735500	13917000	12698075	10417625	1.2189	#NAME?	0.285583	#NAME?	1445700	13515000	0	1851900	13928000	0	1330600	7649600	0	1762600	9308000	0	0	12218000	0	2458400	8342000	0	972910	3762600	0
A0A0J5PUX9;B0XYE1;Q4WX77	927;907;907	A0A0J5PUX9	1	1;2	S	FDQGPLVEQPAFAPEDS(1)PVS(1)EAFADK	FDQGPLVEQPAFAPEDS(40.68)PVS(40.68)EAFADK	20	3	-0.30854	51563000	6807500	44756000	0	5153500	5469500	4957200	4975500	15031000	6505300	2861900	5486100	5138925	7471075	0.687843	#NAME?	-0.539849	#NAME?	0	5153500	0	0	5469500	0	0	4957200	0	0	4975500	0	6807500	8224000	0	0	6505300	0	0	2861900	0
A0A0J5PUH8;A1D6X6;Q4WXW4;B0XXQ3	160;163;187;187	A0A0J5PUH8	1	1;2	T	AAENLAQNES(1)EPQT(1)PANEEPAEPAEK	AAENLAQNES(197.15)EPQT(197.15)PANEEPAEPAEK	14	2	0.14209	6791300000	2255300000	4536000000	0	733440000	640180000	774650000	602430000	1034700000	994380000	458940000	751770000	687675000	809947500	0.849037	#NAME?	-0.236101	#NAME?	245080000	488360000	0	201470000	438710000	0	248850000	525800000	0	202890000	399540000	0	304560000	730100000	0	285970000	708410000	0	109720000	349220000	0
A0A0J5SVY5;Q4X197;B0XSA6	81;81;81	A0A0J5SVY5	1	1;2	S	VADYNS(1)ES(1)DDEELPGR	VADY(-68.3)NS(68.3)ES(96.46)DDEELPGR	6	2	0.075904	135300000	436010	134870000	0	14910000	13525000	13154000	19590000	18586000	27973000	12643000	14923000	15294750	18531250	0.825349	#NAME?	-0.276924	#NAME?	0	14910000	0	0	13525000	0	0	13154000	0	0	19590000	0	0	18586000	0	436010	27537000	0	0	12643000	0
A0A0J5PZD6;Q4WSY9;B0XQN5;A1D2W3	523;524;524;521	A0A0J5PZD6	1	1	S	MEQLGGDS(1)DEEDHR	MEQLGGDS(75.97)DEEDHR	8	2	0.070254	46513000	46513000	0	0	6325400	3943000	5696400	7565400	4651100	8046200	2762900	3061700	5882550	4630475	1.2704	#NAME?	0.345281	#NAME?	6325400	0	0	3943000	0	0	5696400	0	0	7565400	0	0	4651100	0	0	8046200	0	0	2762900	0	0
A1D3U7;A0A0J5SIW9;A1CQY3;Q4WJ93;B0XPQ0	433;396;357;433;433	A1D3U7;Q4WJ93	1	1;2	S	S(1)VLSPES(1)PR	S(84.08)VLS(-54.67)PES(54.67)PR	1	2	0.032462	102790000	43836000	58955000	0	16143000	10063000	13448000	9876800	11129000	8985000	15508000	4131300	12382700	9938325	1.24595	#NAME?	0.317251	#NAME?	8720200	7423200	0	5633200	4430300	0	6461900	6985700	0	4629900	5247000	0	5088600	6040500	0	0	8985000	0	8733900	6773700	0
A1D4G9;Q4WJW7;B0XNN3;A0A0J5PPX8	90;90;90;90	A1D4G9	1	2;3	S	S(0.201)S(0.312)S(0.487)PGAKS(1)EVGEK	S(-3.84)S(-1.94)S(1.94)PGAKS(104.56)EVGEK	8	2	0.086246	492240000	0	433610000	58632000	60887000	4373000	71663000	22460000	22319000	44423000	22489000	9276400	39845750	24626850	1.61798	#NAME?	0.694194	#NAME?	0	43833000	17054000	0	0	4373000	0	61457000	10206000	0	22460000	0	0	15277000	7041800	0	29770000	14653000	0	17185000	5304300
Q4WTR9;B0Y396;A0A0J5PVB0;A1CZI2	1056;1056;1056;1059	Q4WTR9	1	1	S	AEDDFIS(1)DGETSR	AEDDFIS(72.12)DGET(-72.12)S(-97.5)R	7	2	-0.19448	65728000	65728000	0	0	8638400	5464900	4684600	5421100	10779000	10286000	4757200	4896700	6052250	7679725	0.788082	#NAME?	-0.343583	#NAME?	8638400	0	0	5464900	0	0	4684600	0	0	5421100	0	0	10779000	0	0	10286000	0	0	4757200	0	0
A0A0J5SVY5;Q4X197;B0XSA6	83;83;83	A0A0J5SVY5	1	2	S	VADYNS(1)ES(1)DDEELPGR	VADY(-67.52)NS(67.52)ES(98.6)DDEELPGR	8	2	0.10425	134870000	0	134870000	0	14910000	13525000	13154000	19590000	18586000	27537000	12643000	14923000	15294750	18422250	0.830232	#NAME?	-0.268413	#NAME?	0	14910000	0	0	13525000	0	0	13154000	0	0	19590000	0	0	18586000	0	0	27537000	0	0	12643000	0
Q4WCP6;A0A0J5PGE9;B0YDQ1	87;87;87	Q4WCP6	1	1	S	DGVES(1)PDEMQR	DGVES(90.79)PDEMQR	5	2	0.22474	41289000	41289000	0	0	6683500	6044500	7397200	4212500	0	9452600	2398500	5100400	6084425	4237875	1.43573	#NAME?	0.52178	#NAME?	6683500	0	0	6044500	0	0	7397200	0	0	4212500	0	0	0	0	0	9452600	0	0	2398500	0	0
Q4WN41;B0Y7F8;A0A0J5Q2G0	490;490;490	Q4WN41	1	1	S	LSQAQSALS(1)DDVDDDE	LS(-112.66)QAQS(-73.68)ALS(73.68)DDVDDDE	9	2	0.66764	21811000	21811000	0	0	909590	1089400	1220600	1186300	0	15628000	693770	1083300	1.10147e+06	4.35127e+06	0.253138	#NAME?	-1.982	#NAME?	909590	0	0	1089400	0	0	1220600	0	0	1186300	0	0	0	0	0	15628000	0	0	693770	0	0
Q4WHC9;B0XVV3;A1DG03;A0A0J5PRN5;A1C600	192;192;192;192;192	Q4WHC9	1	1	S	DFS(1)MEVGR	DFS(92.54)MEVGR	3	2	-0.062047	4610800	4610800	0	0	1214200	0	0	0	0	2336100	0	1060500	303550	849150	0.357475	#NAME?	-1.48409	#NAME?	1214200	0	0	0	0	0	0	0	0	0	0	0	0	0	0	2336100	0	0	0	0	0
A1D3U7;A0A0J5SIW9;Q4WJ93;B0XPQ0	599;562;599;599	A1D3U7;Q4WJ93	1	1;2	S	VVEEKS(1)S(1)VVAEER	VVEEKS(131.84)S(131.84)VVAEER	7	2	-0.31749	44244000	35523000	8721100	0	7776700	0	7183300	3736900	5408800	5189700	0	0	4674225	2649625	1.76411	#NAME?	0.818939	#NAME?	5300300	2476400	0	0	0	0	5095900	2087400	0	1851300	1885600	0	3137200	2271600	0	5189700	0	0	0	0	0
A1CE66	42	A1CE66	1	1	S	KFDDEEDEEVLDSWDAAEDS(1)EVER	KFDDEEDEEVLDS(-154.25)WDAAEDS(154.25)EVER	20	3	0.33632	289120000	289120000	0	0	31531000	40358000	39231000	60288000	0	50835000	0	60932000	42852000	27941750	1.53362	#NAME?	0.61694	#NAME?	31531000	0	0	40358000	0	0	39231000	0	0	60288000	0	0	0	0	0	50835000	0	0	0	0	0
Q4WGM1;B0YCR1;A0A0J5PKF4;A1DCN8	295;295;295;295	Q4WGM1	1	1;2;3	S	AAS(1)AT(1)PAS(1)KADLNLEIR	AAS(104.06)AT(104.06)PAS(104.06)KADLNLEIR	3	2	-0.92555	4890600	2207600	486450	2196500	793240	0	2196500	0	0	1011900	0	0	747435	252975	2.95458	#NAME?	1.56295	#NAME?	793240	0	0	0	0	0	0	0	2196500	0	0	0	0	0	0	525410	486450	0	0	0	0
O43102;B0Y381;A0A0J5PUE2;A1CZJ6	433;433;433;433	O43102	1	2;3	S	EDVAAALTTEQDEAPS(1)S(1)PQS(1)K	EDVAAALT(-129.66)T(-113.55)EQDEAPS(113.55)S(115.63)PQS(127.79)K	20	2	-0.048728	341100000	0	135320000	205780000	27556000	27726000	25502000	25119000	33369000	24586000	15034000	19134000	26475750	23030750	1.14958	#NAME?	0.20111	#NAME?	0	3136200	24420000	0	2841900	24884000	0	1449000	24053000	0	437700	24681000	0	2439100	30930000	0	2804500	21782000	0	1008800	14026000
Q8NJM6;A1DNF8;A0A0J5T029;Q4WM61;B0Y8E7	2;2;2;2;2	Q8NJM6	1	1;2	S	S(1)S(1)DEQDALDALEK	S(110.6)S(110.6)DEQDALDALEK	1	2	-0.12665	47628000	27525000	20104000	0	10598000	3949300	3593500	11119000	0	11110000	5300100	1958200	7314950	4592075	1.59295	#NAME?	0.671702	#NAME?	7729700	2868400	0	0	3949300	0	0	3593500	0	7624100	3495400	0	0	0	0	8253000	2856800	0	3917700	1382400	0
A0A0J5PYK3;B0XTC4;A4D9A1;A1DHN4	516;516;516;516	A0A0J5PYK3	1	2	T	IDADDVET(1)DGS(1)DIQNTHHPGLSGLR	IDADDVET(99.57)DGS(81.98)DIQNT(-81.98)HHPGLS(-126.96)GLR	8	3	0.12537	484550000	0	484550000	0	87824000	47932000	26586000	47082000	80797000	74532000	38396000	70091000	52356000	65954000	0.793826	#NAME?	-0.333105	#NAME?	0	87824000	0	0	47932000	0	0	26586000	0	0	47082000	0	0	80797000	0	0	74532000	0	0	38396000	0
Q4WWZ0;B0XYN3;A0A0J5PV74	695;695;667	Q4WWZ0	1	2	S	DSNENYLPEVVNRQS(1)LEERS(1)PLPEPK	DS(-89.51)NENY(-67.74)LPEVVNRQS(67.74)LEERS(87.84)PLPEPK	20	3	0.50861	96892000	0	96892000	0	13515000	13928000	7649600	9308000	12218000	8342000	3762600	11611000	11100150	8983400	1.23563	#NAME?	0.305246	#NAME?	0	13515000	0	0	13928000	0	0	7649600	0	0	9308000	0	0	12218000	0	0	8342000	0	0	3762600	0
A0A0J5PUV0;B0Y3M5;A4D9I8;A1DFA9	78;78;78;78	A0A0J5PUV0	1	1	S	RPS(1)NDIPNVNTGQK	RPS(112.35)NDIPNVNT(-112.35)GQK	3	2	-0.016284	28878000	28878000	0	0	5133700	3533300	2880400	4553100	5547600	3125200	1709800	2394500	4025125	3194275	1.26011	#NAME?	0.333545	#NAME?	5133700	0	0	3533300	0	0	2880400	0	0	4553100	0	0	5547600	0	0	3125200	0	0	1709800	0	0
Q4WJ15;B0XPX6;A1D3M1;A0A0J5PW70	126;126;126;126	Q4WJ15	1	3;4	S	DILS(1)S(1)S(1)PS(1)DGKGLGSAK	DILS(87.59)S(83.87)S(83.87)PS(73.76)DGKGLGS(-73.76)AK	4	2	-0.0515	5810800	0	0	5810800	0	0	2323800	1831300	0	1655700	0	0	1038775	413925	2.50957	#NAME?	1.32744	#NAME?	0	0	0	0	0	0	0	0	2323800	0	0	1831300	0	0	0	0	0	1655700	0	0	0
Q4WJ15;B0XPX6;A1D3M1;A0A0J5PW70	127;127;127;127	Q4WJ15	1	3;4	S	DILS(1)S(1)S(1)PS(1)DGKGLGSAK	DILS(87.59)S(83.87)S(83.87)PS(73.76)DGKGLGS(-73.76)AK	5	2	-0.0515	5810800	0	0	5810800	0	0	2323800	1831300	0	1655700	0	0	1038775	413925	2.50957	#NAME?	1.32744	#NAME?	0	0	0	0	0	0	0	0	2323800	0	0	1831300	0	0	0	0	0	1655700	0	0	0
Q4WJ15;B0XPX6;A1D3M1;A0A0J5PW70	128;128;128;128	Q4WJ15	1	3;4	S	DILS(1)S(1)S(1)PS(1)DGKGLGSAK	DILS(87.59)S(83.87)S(83.87)PS(73.76)DGKGLGS(-73.76)AK	6	2	-0.0515	5810800	0	0	5810800	0	0	2323800	1831300	0	1655700	0	0	1038775	413925	2.50957	#NAME?	1.32744	#NAME?	0	0	0	0	0	0	0	0	2323800	0	0	1831300	0	0	0	0	0	1655700	0	0	0
Q4WJ15;B0XPX6;A1D3M1;A0A0J5PW70	130;130;130;130	Q4WJ15	1	4	S	DILS(1)S(1)S(1)PS(1)DGKGLGSAK	DILS(87.59)S(83.87)S(83.87)PS(73.76)DGKGLGS(-73.76)AK	8	2	-0.0515	5810800	0	0	5810800	0	0	2323800	1831300	0	1655700	0	0	1038775	413925	2.50957	#NAME?	1.32744	#NAME?	0	0	0	0	0	0	0	0	2323800	0	0	1831300	0	0	0	0	0	1655700	0	0	0
Q4WJI6;B0XPE8;A1D444;A0A0J5PNC3	476;476;459;476	Q4WJI6	1	2	S	EPSVSEEPAPT(1)PS(1)PK	EPS(-87.74)VS(-72.47)EEPAPT(72.47)PS(85.81)PK	13	2	0.52285	4333500	0	4333500	0	1144000	0	0	1990000	0	1199500	0	0	783500	299875	2.61276	#NAME?	1.38557	#NAME?	0	1144000	0	0	0	0	0	0	0	0	1990000	0	0	0	0	0	1199500	0	0	0	0
Q4WJI6;B0XPE8;A1D444;A0A0J5PNC3	474;474;457;474	Q4WJI6	1	2	T	EPSVSEEPAPT(1)PS(1)PK	EPS(-87.74)VS(-72.47)EEPAPT(72.47)PS(85.81)PK	11	2	0.52285	4333500	0	4333500	0	1144000	0	0	1990000	0	1199500	0	0	783500	299875	2.61276	#NAME?	1.38557	#NAME?	0	1144000	0	0	0	0	0	0	0	0	1990000	0	0	0	0	0	1199500	0	0	0	0
A0A0J5PYK3;B0XTC4;A4D9A1;A1DHN4	519;519;519;519	A0A0J5PYK3	1	1;2	S	IDADDVET(1)DGS(1)DIQNTHHPGLSGLR	IDADDVET(85.28)DGS(85.28)DIQNT(-85.28)HHPGLS(-85.28)GLR	11	3	-0.31402	522180000	37630000	484550000	0	95924000	52637000	26586000	49963000	87621000	80228000	41858000	75320000	56277500	71256750	0.789785	#NAME?	-0.340468	#NAME?	8100500	87824000	0	4705000	47932000	0	0	26586000	0	2881200	47082000	0	6824500	80797000	0	5695400	74532000	0	3461600	38396000	0
Q4WYK7;B0XWG4;A0A0J5PTP1	186;186;186	Q4WYK7	1	2;3	S	S(0.102)DT(0.897)T(0.001)ES(1)LKS(1)DVGLR	S(-9.43)DT(9.43)T(-32.43)ES(93.85)LKS(125.25)DVGLR	9	2	-0.3738	85530000	0	34513000	51017000	19018000	8979900	12115000	10446000	17273000	13607000	0	4091000	12639725	8742750	1.44574	#NAME?	0.531806	#NAME?	0	7370900	11647000	0	0	8979900	0	4529800	7585400	0	5510700	4935300	0	7491800	9780700	0	5518600	8088700	0	0	0
A0A0J5Q2C3;Q4WN71;B0Y7C7;A1DMD9	71;71;71;71	A0A0J5Q2C3	1	1;2;3	S	S(1)PNS(1)PIDGAAPPSR	S(100.97)PNS(90.48)PIDGAAPPS(-90.48)R	1	2	-0.9403	49980000	1839900	12399000	35741000	5666200	4811000	6629600	2758800	5180400	8611500	3850300	6662700	4966400	6076225	0.81735	#NAME?	-0.290975	#NAME?	414420	1798300	3453400	543170	1230000	3037900	0	1519100	5110500	0	0	2758800	0	0	5180400	882340	2564600	5164600	0	1613600	2236700
A0A0J5PGH7;Q4WPV6;B0Y6P6;A1CWQ8	96;96;96;96	A0A0J5PGH7	1	2	S	S(1)PKS(1)PLLTTHR	S(88.14)PKS(47.47)PLLT(-47.47)T(-55.61)HR	1	2	0.087622	32354000	0	32354000	0	0	7983500	3618700	4282800	0	0	4542700	4325500	3971250	2217050	1.79123	#NAME?	0.840952	#NAME?	0	0	0	0	7983500	0	0	3618700	0	0	4282800	0	0	0	0	0	0	0	0	4542700	0
A0A0J5Q344;Q4X0U9;B0XSP5	993;1011;1011	A0A0J5Q344	1	1	S	EKPDIEDAIDES(1)DEAEVLEDDAQDNDESEELDLKK	EKPDIEDAIDES(106.89)DEAEVLEDDAQDNDES(-106.89)EELDLKK	12	3	0.61868	41991000	41991000	0	0	0	2849300	1603000	2033100	15693000	3523400	0	0	1621350	4804100	0.337493	#NAME?	-1.56707	#NAME?	0	0	0	2849300	0	0	1603000	0	0	2033100	0	0	15693000	0	0	3523400	0	0	0	0	0
Q5BF46;A0A1U8QGD9;Q4WRV7;B0XN39;A1D1S4;A0A0J5SFL8	646;646;647;647;647;647	Q5BF46	1	2	S	AAALEEEDDIS(1)EPDEDS(1)IAGQMQALK	AAALEEEDDIS(78.38)EPDEDS(78.38)IAGQMQALK	17	3	-0.31245	7689900	0	7689900	0	0	1224200	0	1552700	2143000	1852800	917180	0	694225	1228245	0.565217	#NAME?	-0.823123	#NAME?	0	0	0	0	1224200	0	0	0	0	0	1552700	0	0	2143000	0	0	1852800	0	0	917180	0
A0A0J5Q1M2;Q4WVW6;B0Y250;A1DDH5	503;527;527;503	A0A0J5Q1M2	1	1;2;3	S	LQDDS(1)PS(1)PS(1)EAEAER	LQDDS(71.64)PS(71.64)PS(71.64)EAEAER	5	2	0.48627	40413000	1117800	39295000	0	5085500	2555500	4996100	4048900	4592400	4478200	2499600	2226400	4171500	3449150	1.20943	#NAME?	0.274325	#NAME?	1117800	3967700	0	0	2555500	0	0	4996100	0	0	4048900	0	0	4592400	0	0	4478200	0	0	2499600	0
A0A0J5STN1;Q4WT49;B0XQH4	143;149;149	A0A0J5STN1	1	1	S	S(1)GAGVGDEAGAVQK	S(171.26)GAGVGDEAGAVQK	1	2	0.56065	5920600	5920600	0	0	2736100	1533500	0	0	0	1651000	0	0	1067400	412750	2.58607	#NAME?	1.37076	#NAME?	2736100	0	0	1533500	0	0	0	0	0	0	0	0	0	0	0	1651000	0	0	0	0	0
Q4WRY9;B0XMU0;A0A0J5SXI9	541;541;541	Q4WRY9	1	1	S	GDLDVSFGNPQMS(1)PR	GDLDVS(-72.87)FGNPQMS(72.87)PR	13	2	-0.037495	4530900	4530900	0	0	0	0	1425700	1799800	0	1305400	0	0	806375	326350	2.47089	#NAME?	1.30503	#NAME?	0	0	0	0	0	0	1425700	0	0	1799800	0	0	0	0	0	1305400	0	0	0	0	0
Q4WPT8;A0A0J5PEF0	44;44	Q4WPT8	1	1;2	S	EGS(1)AS(1)EEDAGSTLESR	EGS(192.65)AS(148.71)EEDAGS(-148.71)T(-186.76)LES(-240.07)R	5	2	0.12604	57964000	1485700	56478000	0	10150000	6570600	7045700	8061000	8779700	9420200	3389200	4547600	7956825	6534175	1.21772	#NAME?	0.284188	#NAME?	0	10150000	0	0	6570600	0	0	7045700	0	0	8061000	0	0	8779700	0	1485700	7934500	0	0	3389200	0
Q4WJQ2;B0XP12;A0A0J5SJB2	126;126;126	Q4WJQ2	1	1	S	S(1)DGEDDYSMGPR	S(150.41)DGEDDY(-166.02)S(-150.41)MGPR	1	2	0.15696	36124000	36124000	0	0	3908900	3461900	4250900	3164000	2446800	8230000	3618400	4735900	3696425	4757775	0.776923	#NAME?	-0.364156	#NAME?	3908900	0	0	3461900	0	0	4250900	0	0	3164000	0	0	2446800	0	0	8230000	0	0	3618400	0	0
A1D6U0;B0XXL8;A0A0J5SRG8	196;196;196	A1D6U0	1	1	S	LEGDS(1)DEDSPAVSSSASQIPAK	LEGDS(84.79)DEDS(-84.79)PAVS(-162.8)S(-186.04)S(-196.3)AS(-227.59)QIPAK	5	2	0.34312	51738000	51738000	0	0	4815600	4398700	3268000	5284200	8131900	10077000	3629400	2244700	4441625	6020750	0.73772	#NAME?	-0.438856	#NAME?	4815600	0	0	4398700	0	0	3268000	0	0	5284200	0	0	8131900	0	0	10077000	0	0	3629400	0	0
Q4WJT2;B0XNR7;A1D4D6;A1CRH4	20;20;20;55	Q4WJT2	1	1;2;3;4	S	AAS(1)PLT(0.01)S(0.99)GAES(1)GPDTK	AAS(70.96)PLT(-20.09)S(20.09)GAES(70.96)GPDT(-86.56)K	11	2	0.18819	74834000	37177000	32485000	5171800	13124000	8827600	13729000	5155100	0	14112000	9650900	5063600	10208925	7206625	1.4166	#NAME?	0.502435	#NAME?	7476600	5647700	0	4793000	4034600	0	7035600	6693100	0	5155100	0	0	0	0	0	6243600	7868000	0	4260300	5390600	0
Q4WU42;B0Y3L9;A0A0J5PVQ0;A1DFB5;A1CA44	132;132;132;132;136	Q4WU42	1	1;2	S	AEGAAS(1)GGEGAS(0.996)GT(0.004)EGR	AEGAAS(124.03)GGEGAS(23.68)GT(-23.68)EGR	6	2	0.74788	1771500000	1232700000	538890000	0	216570000	125410000	249800000	55893000	136240000	214330000	68579000	33852000	161918250	113250250	1.42974	#NAME?	0.515751	#NAME?	130360000	86201000	0	69718000	55695000	0	151740000	98060000	0	43139000	12754000	0	71393000	64849000	0	90080000	124250000	0	68579000	0	0
Q4X0I9;B0XTC7;A0A0J5PY38	374;374;379	Q4X0I9	1	1;2	S	QDPVVINDS(1)PEPPS(1)PER	QDPVVINDS(81.28)PEPPS(81.28)PER	9	2	-0.15308	11802000	229980	11572000	0	2294300	1408500	1303000	1743700	0	2057600	1113600	1881100	1687375	1263075	1.33593	#NAME?	0.41784	#NAME?	0	2294300	0	0	1408500	0	0	1303000	0	0	1743700	0	0	0	0	0	2057600	0	229980	883590	0
A0A0J5PN77;Q4WCH4;B0YA22	73;73;117	A0A0J5PN77	1	1;3	S	LAAENDS(1)EAET(1)ERIEDS(1)PNHFR	LAAENDS(90.44)EAET(90.44)ERIEDS(90.44)PNHFR	7	3	-0.56871	27169000	27169000	0	0	7100400	3548700	5146100	0	4245400	0	4977900	0	3948800	2305825	1.71253	#NAME?	0.776131	#NAME?	7100400	0	0	3548700	0	0	5146100	0	0	0	0	0	4245400	0	0	0	0	0	4977900	0	0
Q4WWF5;B0XZ69;A0A0J5SSZ9;A1D8D9	89;89;89;89	Q4WWF5	1	1	S	S(1)PIELLR	S(83.95)PIELLR	1	2	-0.72914	89922000	89922000	0	0	18103000	10999000	9539100	10048000	15421000	10293000	6740300	6979700	12172275	9858500	1.2347	#NAME?	0.304159	#NAME?	18103000	0	0	10999000	0	0	9539100	0	0	10048000	0	0	15421000	0	0	10293000	0	0	6740300	0	0
A0A0J5Q008	182	A0A0J5Q008	1	1	S	NEALS(1)DDEANDDDEEDLKADPR	NEALS(77.17)DDEANDDDEEDLKADPR	5	3	0.16613	16389000	16389000	0	0	2448700	1598100	0	2196700	2642500	2500200	1173400	2009600	1560875	2081425	0.749907	#NAME?	-0.415217	#NAME?	2448700	0	0	1598100	0	0	0	0	0	2196700	0	0	2642500	0	0	2500200	0	0	1173400	0	0
Q4WPQ1;P60204;B0Y6J3;A1CHV0;A0A076J9D0;A0A068JKS9;A0A068JI85;A0A068JEW1;A0A068JEV6;H6SHS0;A0A068JFN4;B1NNT0;B1NNL9;B1NNL8;R9RGY9;R9RGX4;R9RGV2;A0A068JKT3;A0A068JI89;A0A068JFN8;A0A068JFI0;A0A068JFH2;K8DUK1;A1CWW0;A0A0J5SD58	118;118;118;118;98;98;99;100;102;102;105;106;106;106;109;109;109;110;110;110;110;110;112;118;136	Q4WPQ1	1	1	T	LT(1)DDEVDEMIR	LT(73.08)DDEVDEMIR	2	2	0.10536	2904600	2904600	0	0	842990	0	0	0	0	0	784460	1277200	210748	515415	0.408889	#NAME?	-1.29022	#NAME?	842990	0	0	0	0	0	0	0	0	0	0	0	0	0	0	0	0	0	784460	0	0
A0A0J5Q103;Q4WSA0;B0XRK4;Q6MYD0;A1D268	362;362;362;367;362	A0A0J5Q103	1	1	S	KLS(1)EAVLEK	KLS(65.24)EAVLEK	3	2	-0.033847	2328500	2328500	0	0	0	628050	0	0	1248800	0	0	451680	157012	425120	0.369337	#NAME?	-1.43699	#NAME?	0	0	0	628050	0	0	0	0	0	0	0	0	1248800	0	0	0	0	0	0	0	0
A0A0J5Q4Y7;B0Y4K5;Q4WQD6;E9QTX0;A1CW92	346;338;346;346;344	A0A0J5Q4Y7;A1CW92	1	1	S	KAES(1)PAPK	KAES(158.08)PAPK	4	2	-0.08458	384760000	384760000	0	0	12286000	21669000	10866000	8029400	24942000	2664500	2400900	2635100	13212600	8160625	1.61907	#NAME?	0.695163	#NAME?	12286000	0	0	21669000	0	0	10866000	0	0	8029400	0	0	24942000	0	0	2664500	0	0	2400900	0	0
Q6MY56;Q4WS18;B0XMR2;A1D1Y4;A0A0J5Q3V5	424;506;506;506;506	Q6MY56	1	1	S	GGNLLVEPIDDS(1)DEEEQEVS	GGNLLVEPIDDS(76.56)DEEEQEVS(-76.56)	12	2	0.49345	73363000	73363000	0	0	10305000	6928600	11000000	12131000	12237000	11208000	5169900	4383600	10091150	8249625	1.22323	#NAME?	0.29069	#NAME?	10305000	0	0	6928600	0	0	11000000	0	0	12131000	0	0	12237000	0	0	11208000	0	0	5169900	0	0
A0A0J5Q213;Q4X189;B0XSB4	127;114;114	A0A0J5Q213	1	2;3	S	S(1)RDS(0.936)T(0.058)S(0.006)EGDDQPPR	S(67.97)RDS(12.07)T(-12.07)S(-22.22)EGDDQPPR	1	2	0.28868	52605000	0	52605000	0	2967900	2350600	4128400	2680800	1732600	4485700	2687600	0	3031925	2226475	1.36176	#NAME?	0.445473	#NAME?	0	2967900	0	0	2350600	0	0	4128400	0	0	2680800	0	0	1732600	0	0	4485700	0	0	2687600	0
Q4WIF7;B0XTM2	360;360	Q4WIF7	1	1	S	VPQS(1)PGR	VPQS(73.23)PGR	4	2	-0.29174	10003000	10003000	0	0	882380	989200	970810	0	0	1459700	0	0	710598	364925	1.94724	#NAME?	0.961433	#NAME?	882380	0	0	989200	0	0	970810	0	0	0	0	0	0	0	0	1459700	0	0	0	0	0
A0A0J5PXU5;Q4X093;B0XTT7	481;493;493	A0A0J5PXU5	1	1;2	S	FADKEDDAEPVDDDS(1)S(1)FEEIPKPTER	FADKEDDAEPVDDDS(116.82)S(86.94)FEEIPKPT(-86.94)ER	15	3	-0.019789	518430000	4317600	514110000	0	70040000	51519000	33469000	39812000	112270000	74639000	34300000	37189000	48710000	64599500	0.754031	#NAME?	-0.407305	#NAME?	0	70040000	0	2349200	49170000	0	1968400	31500000	0	0	39812000	0	0	112270000	0	0	74639000	0	0	34300000	0
Q4WV52;B0Y0T2;A1DEA2;A0A0J5SQB2	8;8;8;8	Q4WV52	1	1	S	SHVDHQS(1)PR	S(-69.91)HVDHQS(69.91)PR	7	2	-0.19916	3830800	3830800	0	0	0	0	1082400	703930	748580	0	0	0	446582	187145	2.38629	#NAME?	1.25477	#NAME?	0	0	0	0	0	0	1082400	0	0	703930	0	0	748580	0	0	0	0	0	0	0	0
Q4WQH9;B0Y4P3;A0A0J5SXF7;A1CW55	49;49;49;49	Q4WQH9	1	1;2;3	S	TASDADDDAGS(1)NS(1)DIDR	T(-116.09)AS(-114.52)DADDDAGS(114.52)NS(137.22)DIDR	11	2	0.90687	6251400	6251400	0	0	0	0	0	1431500	0	3380800	0	823380	357875	1051045	0.340494	#NAME?	-1.5543	#NAME?	0	0	0	0	0	0	0	0	0	1431500	0	0	0	0	0	3380800	0	0	0	0	0
Q4WMG5;B0Y842;A0A0J5SZV0;A1DN50	1270;1270;1270;1270	Q4WMG5;A1DN50	1	1	S	ALLVDEDYDS(1)EEF	ALLVDEDY(-70.33)DS(70.33)EEF	10	2	0.027673	15246000	15246000	0	0	2021700	2539200	0	1831400	3019400	3314900	1375600	1143700	1598075	2213400	0.722	#NAME?	-0.469929	#NAME?	2021700	0	0	2539200	0	0	0	0	0	1831400	0	0	3019400	0	0	3314900	0	0	1375600	0	0
Q4W9J8;B0YE89;A0A0J5SL31;A1D9F6;A1C8Z8	378;378;378;378;388	Q4W9J8	1	2	S	RNS(1)IDS(0.998)VS(0.002)EQDSLLGR	RNS(64.37)IDS(26.8)VS(-26.8)EQDS(-70.71)LLGR	3	2	-0.98804	16067000	0	16067000	0	2423900	1585600	2401000	3203500	3726200	2726900	0	0	2403500	1613275	1.48983	#NAME?	0.575144	#NAME?	0	2423900	0	0	1585600	0	0	2401000	0	0	3203500	0	0	3726200	0	0	2726900	0	0	0	0
Q4WMH1;B0Y837;A0A0J5Q352	356;356;444	Q4WMH1	1	1;2	T	VPS(1)AT(1)PPQFGQAPPAPAR	VPS(92.78)AT(92.78)PPQFGQAPPAPAR	5	2	0.52049	4834700	3232800	1601800	0	0	1724500	1508400	0	0	910130	691700	0	808225	400458	2.01825	#NAME?	1.01311	#NAME?	0	0	0	1724500	0	0	1508400	0	0	0	0	0	0	0	0	0	910130	0	0	691700	0
Q4WU42;B0Y3L9;A0A0J5PVQ0	2;2;2	Q4WU42	1	1	S	S(1)AAAENQADNK	S(75.1)AAAENQADNK	1	2	-0.034718	24157000	24157000	0	0	5616500	4304500	2879100	1327400	0	0	5803600	3116100	3531875	2229925	1.58385	#NAME?	0.663439	#NAME?	5616500	0	0	4304500	0	0	2879100	0	0	1327400	0	0	0	0	0	0	0	0	5803600	0	0
Q4WM69;B0Y8D9;A0A0J5Q6K1	177;177;177	Q4WM69	1	2	S	LSDEQLLELLDWS(1)ES(1)EDEK	LS(-86.38)DEQLLELLDWS(86.38)ES(93.02)EDEK	13	2	0.67003	4633700	0	4633700	0	0	0	3836800	0	0	0	0	796860	959200	199215	4.8149	#NAME?	2.26751	#NAME?	0	0	0	0	0	0	0	3836800	0	0	0	0	0	0	0	0	0	0	0	0	0
Q4WM69;B0Y8D9;A0A0J5Q6K1	179;179;179	Q4WM69	1	2	S	LSDEQLLELLDWS(1)ES(1)EDEK	LS(-86.38)DEQLLELLDWS(86.38)ES(93.02)EDEK	15	2	0.67003	4633700	0	4633700	0	0	0	3836800	0	0	0	0	796860	959200	199215	4.8149	#NAME?	2.26751	#NAME?	0	0	0	0	0	0	0	3836800	0	0	0	0	0	0	0	0	0	0	0	0	0
Q4WHF3;B0XVS8;A0A0J5PQM4;A1DFX9	395;395;395;395	Q4WHF3	1	1	T	T(1)AGVLEAPPQR	T(96.82)AGVLEAPPQR	1	2	-0.33957	12610000	12610000	0	0	2960200	1873600	2791700	0	2105800	2071800	807150	0	1906375	1.24619e+06	1.52977	#NAME?	0.613311	#NAME?	2960200	0	0	1873600	0	0	2791700	0	0	0	0	0	2105800	0	0	2071800	0	0	807150	0	0
A0A0J5PKV1;Q4WAM6;B0YC00	962;978;978	A0A0J5PKV1	1	1;3	S	DSEVMS(1)VR	DS(-96.82)EVMS(96.82)VR	6	2	0.33489	22339000	20046000	0	2293300	6408000	3107700	2494700	1618500	0	5476300	2289900	944160	3407225	2177590	1.56468	#NAME?	0.645865	#NAME?	4114700	0	2293300	3107700	0	0	2494700	0	0	1618500	0	0	0	0	0	5476300	0	0	2289900	0	0
A1CYN1;B0XTK4;A0A0J5SX54;Q4WIH6	1083;1105;1105;1105	A1CYN1	1	1	S	APS(1)VEPEGTAK	APS(68.06)VEPEGT(-68.06)AK	3	2	0.19988	9155300	9155300	0	0	1878500	1059800	1128600	0	0	1664100	700910	0	1016725	591252	1.71961	#NAME?	0.782083	#NAME?	1878500	0	0	1059800	0	0	1128600	0	0	0	0	0	0	0	0	1664100	0	0	700910	0	0
Q4WI26;B0XUD9;A0A0J5PM39	474;474;498	Q4WI26	1	1	S	DRS(1)PPPQLDLSAVR	DRS(90.47)PPPQLDLS(-90.47)AVR	3	2	1.275	30372000	30372000	0	0	3734900	1976000	3041600	2838500	4504600	3175300	2213200	3536000	2897750	3357275	0.863126	#NAME?	-0.212358	#NAME?	3734900	0	0	1976000	0	0	3041600	0	0	2838500	0	0	4504600	0	0	3175300	0	0	2213200	0	0
Q4WGA3;B0YCE2;A0A0J5PI38	660;660;660	Q4WGA3	1	1	T	IEVPT(1)DDENDDEGYYPSKPADPDAR	IEVPT(73.94)DDENDDEGY(-73.94)Y(-87.86)PS(-97.76)KPADPDAR	5	3	-0.34878	37470000	37470000	0	0	7034000	4587300	4952100	4039300	5134800	6695500	2375800	2651400	5153175	4214375	1.22276	#NAME?	0.290143	#NAME?	7034000	0	0	4587300	0	0	4952100	0	0	4039300	0	0	5134800	0	0	6695500	0	0	2375800	0	0
A1DDK6;Q4WVT4;B0Y1V2;A0A0J5Q5Y5;A1CBQ7	1357;1358;1358;1191;1369	A1DDK6	1	1	S	FWDESVLEEDPGEVS(1)F	FWDES(-163.73)VLEEDPGEVS(163.73)F	15	2	0.26469	21789000	21789000	0	0	0	2517000	2966500	3315900	6663400	2215300	1921300	2190100	2199850	3247525	0.677393	#NAME?	-0.561935	#NAME?	0	0	0	2517000	0	0	2966500	0	0	3315900	0	0	6663400	0	0	2215300	0	0	1921300	0	0
Q4WGJ6;B0YCN7;A0A0J5PKC6;A1DCL2;A1CDL0;Q5AYF4;A0A1U8QRV5	23;23;23;23;23;23;23	Q4WGJ6	1	2	S	DRS(1)AS(1)PRDEPR	DRS(68.66)AS(68.66)PRDEPR	3	2	-0.51605	148580000	0	148580000	0	12948000	6873400	11009000	8752100	8369800	12512000	8741100	2365300	9895625	7997050	1.23741	#NAME?	0.307323	#NAME?	0	12948000	0	0	6873400	0	0	11009000	0	0	8752100	0	0	8369800	0	0	12512000	0	0	8741100	0
Q4WGJ6;B0YCN7;A0A0J5PKC6;A1DCL2;A1CDL0;Q5AYF4;A0A1U8QRV5	25;25;25;25;25;25;25	Q4WGJ6	1	2	S	DRS(1)AS(1)PRDEPR	DRS(68.66)AS(68.66)PRDEPR	5	2	-0.51605	148580000	0	148580000	0	12948000	6873400	11009000	8752100	8369800	12512000	8741100	2365300	9895625	7997050	1.23741	#NAME?	0.307323	#NAME?	0	12948000	0	0	6873400	0	0	11009000	0	0	8752100	0	0	8369800	0	0	12512000	0	0	8741100	0
A1CXK3;A0A0J5PDK8;Q4WP17;B0Y5W3;A1CH82	1639;1639;1653;1653;1623	A1CXK3	1	1	T	KEEDNT(1)PILGGSR	KEEDNT(83.99)PILGGS(-83.99)R	6	2	-0.12984	17281000	17281000	0	0	3682800	2510600	0	2347300	0	3105800	2088100	0	2135175	1298475	1.64437	#NAME?	0.717536	#NAME?	3682800	0	0	2510600	0	0	0	0	0	2347300	0	0	0	0	0	3105800	0	0	2088100	0	0
Q4WXB1;B0XYA7;A0A0J5SS15	194;194;194	Q4WXB1	1	3	S	DAADIDNVAS(1)ES(1)EMS(1)VVLDEEPKPSR	DAADIDNVAS(113.21)ES(108.61)EMS(86.24)VVLDEEPKPS(-86.24)R	10	3	-0.53409	33390000	0	0	33390000	0	5797000	7423400	6050100	2435900	3680500	3709800	4293100	4817625	3529825	1.36483	#NAME?	0.448725	#NAME?	0	0	0	0	0	5797000	0	0	7423400	0	0	6050100	0	0	2435900	0	0	3680500	0	0	3709800
Q4WXB1;B0XYA7;A0A0J5SS15	196;196;196	Q4WXB1	1	3	S	DAADIDNVAS(1)ES(1)EMS(1)VVLDEEPKPSR	DAADIDNVAS(113.21)ES(108.61)EMS(86.24)VVLDEEPKPS(-86.24)R	12	3	-0.53409	33390000	0	0	33390000	0	5797000	7423400	6050100	2435900	3680500	3709800	4293100	4817625	3529825	1.36483	#NAME?	0.448725	#NAME?	0	0	0	0	0	5797000	0	0	7423400	0	0	6050100	0	0	2435900	0	0	3680500	0	0	3709800
Q4WXB1;B0XYA7;A0A0J5SS15	199;199;199	Q4WXB1	1	3	S	DAADIDNVAS(1)ES(1)EMS(1)VVLDEEPKPSR	DAADIDNVAS(100.62)ES(88.86)EMS(92.34)VVLDEEPKPS(-88.86)R	15	3	-0.25166	33390000	0	0	33390000	0	5797000	7423400	6050100	2435900	3680500	3709800	4293100	4817625	3529825	1.36483	#NAME?	0.448725	#NAME?	0	0	0	0	0	5797000	0	0	7423400	0	0	6050100	0	0	2435900	0	0	3680500	0	0	3709800
Q4WGM1;B0YCR1;A0A0J5PKF4;A1DCN8	297;297;297;297	Q4WGM1	1	2;3	T	AAS(1)AT(1)PAS(1)KADLNLEIR	AAS(104.06)AT(104.06)PAS(104.06)KADLNLEIR	5	2	-0.92555	2683000	0	486450	2196500	0	0	2196500	0	0	486450	0	0	549125	121612	4.51537	#NAME?	2.17484	#NAME?	0	0	0	0	0	0	0	0	2196500	0	0	0	0	0	0	0	486450	0	0	0	0
A0A0J5PLE5;Q4WJP7;B0XP17;A1D4A3	808;808;808;809	A0A0J5PLE5	1	1	S	LVDDVADDHDDS(1)AFDNEK	LVDDVADDHDDS(113.23)AFDNEK	12	2	-0.050453	49895000	49895000	0	0	10701000	5213900	0	4755000	11677000	8799600	4338500	4409000	5167475	7306025	0.70729	#NAME?	-0.499627	#NAME?	10701000	0	0	5213900	0	0	0	0	0	4755000	0	0	11677000	0	0	8799600	0	0	4338500	0	0
Q4X1D2;B0XS74;A0A0J5Q251;A1DGW6;A1C690	17;17;17;17;17	Q4X1D2	1	1	S	VNAHPNLGDES(1)DVEEEALVNDYR	VNAHPNLGDES(182.67)DVEEEALVNDY(-182.67)R	11	3	0.11569	3859200000	3859200000	0	0	595450000	522430000	302830000	440020000	674980000	356860000	205090000	252860000	465182500	372447500	1.24899	#NAME?	0.32076	#NAME?	595450000	0	0	522430000	0	0	302830000	0	0	440020000	0	0	674980000	0	0	356860000	0	0	205090000	0	0
B0XY40;Q4WXI4;A0A0J5PUN4;A1D7A6	752;752;704;774	B0XY40	1	1	T	GNNILSTT(1)PDNFPR	GNNILS(-82.07)T(-63.38)T(63.38)PDNFPR	8	2	-0.038986	23324000	23324000	0	0	3944000	2626000	2415200	1991700	3464100	3204100	2650100	3029200	2744225	3086875	0.888998	#NAME?	-0.169748	#NAME?	3944000	0	0	2626000	0	0	2415200	0	0	1991700	0	0	3464100	0	0	3204100	0	0	2650100	0	0
A0A0J5PKR9;B0XP40;Q4WJM2	549;484;484	A0A0J5PKR9	1	1	S	NS(1)PPVNVPR	NS(76.33)PPVNVPR	2	2	0.14645	2780100	2780100	0	0	0	0	861620	0	0	0	928550	989950	215405	479625	0.449111	#NAME?	-1.15486	#NAME?	0	0	0	0	0	0	861620	0	0	0	0	0	0	0	0	0	0	0	928550	0	0
A0A0J5PLE5;Q4WJP7;B0XP17	1392;1436;1436	A0A0J5PLE5	1	1	S	NAAAQPS(1)PEPR	NAAAQPS(78.1)PEPR	7	2	-0.59102	3679900	3679900	0	0	877150	336670	715250	0	0	982260	0	0	482268	245565	1.96391	#NAME?	0.973729	#NAME?	877150	0	0	336670	0	0	715250	0	0	0	0	0	0	0	0	982260	0	0	0	0	0
A0A0J5SRC4	624	A0A0J5SRC4	1	1;4	S	GEY(0.131)DS(0.864)DS(0.196)DS(0.81)DDHAS(0.999)AAAS(1)PVIK	GEY(-9.45)DS(9.45)DS(-7.1)DS(7.1)DDHAS(30.11)AAAS(65.76)PVIK	18	2	0.032696	8135600	8135600	0	0	0	1629600	1795800	1894600	0	2815600	0	0	1330000	703900	1.88947	#NAME?	0.917984	#NAME?	0	0	0	1629600	0	0	1795800	0	0	1894600	0	0	0	0	0	2815600	0	0	0	0	0
Q4WRE2;B0XNX2;A0A0J5PGU7	71;71;71	Q4WRE2	1	1	S	AATEDQELDS(1)GDEAMIQK	AAT(-149.02)EDQELDS(149.02)GDEAMIQK	10	2	-0.15775	72980000	72980000	0	0	10446000	7701000	7209200	8336700	0	13378000	5183900	6624000	8423225	6296475	1.33777	#NAME?	0.419828	#NAME?	10446000	0	0	7701000	0	0	7209200	0	0	8336700	0	0	0	0	0	13378000	0	0	5183900	0	0
Q4WKG3;B0XMJ5;A0A0J5PP87;A1D501;A1CS28	743;743;743;744;754	Q4WKG3	1	1	S	NQAAS(1)DGEIARK	NQAAS(97.97)DGEIARK	5	2	0.7645	5671400	5671400	0	0	0	0	4586500	0	0	0	1084900	0	1146625	271225	4.22758	#NAME?	2.07983	#NAME?	0	0	0	0	0	0	4586500	0	0	0	0	0	0	0	0	0	0	0	1084900	0	0
A0A0J5Q372;Q4X0Y7;B0XSL1;A1DH94;A1C6M4	514;514;514;514;519	A0A0J5Q372	1	1	S	GPVALQQPS(1)PR	GPVALQQPS(173.59)PR	9	2	-0.46873	318770000	318770000	0	0	51306000	35489000	42285000	39581000	55003000	40076000	20300000	28963000	42165250	36085500	1.16848	#NAME?	0.224635	#NAME?	51306000	0	0	35489000	0	0	42285000	0	0	39581000	0	0	55003000	0	0	40076000	0	0	20300000	0	0
A0A0J5PSI4;Q4WUM9;B0Y454;A1DET1	295;295;295;295	A0A0J5PSI4	1	1;2	S	RDS(1)DVS(1)LQDNEDYSRPVLR	RDS(102.77)DVS(60.23)LQDNEDY(-60.23)S(-69.67)RPVLR	3	3	0.18133	102640000	10063000	92581000	0	17749000	12472000	6541600	15711000	10480000	14659000	9258200	9992800	13118400	11097500	1.1821	#NAME?	0.241357	#NAME?	4356100	13393000	0	2582200	9889800	0	0	6541600	0	0	15711000	0	0	10480000	0	1441300	13217000	0	0	9258200	0
Q4WGL6;B0YCQ6;A1DCN3;A0A0J5PKE9	58;58;58;58	Q4WGL6	1	1	S	TLIGDDEDS(1)EEDTPLK	T(-127.61)LIGDDEDS(97.33)EEDT(-97.33)PLK	9	2	-0.20349	54725000	54725000	0	0	6935600	5009300	7206600	3955700	6645400	7741600	4431100	7496100	5776800	6578550	0.878127	#NAME?	-0.187499	#NAME?	6935600	0	0	5009300	0	0	7206600	0	0	3955700	0	0	6645400	0	0	7741600	0	0	4431100	0	0
Q4WJ94;B0XPP9;A1D3U8;A1CQY4;A0A0J5PKX2;Q5B165;A0A1U8QRX7	47;47;47;47;47;47;47	Q4WJ94	1	1	S	NMVES(1)AAIR	NMVES(136.5)AAIR	5	2	-0.39594	4891800	4891800	0	0	1136800	0	509010	0	1699500	1546500	0	0	411452	811500	0.507027	#NAME?	-0.979865	#NAME?	1136800	0	0	0	0	0	509010	0	0	0	0	0	1699500	0	0	1546500	0	0	0	0	0
A0A0J5PM07;Q4WQN7;B0Y4U9;A1CW03	802;829;829;858	A0A0J5PM07	1	1	S	AQLPEGPEEELS(1)ER	AQLPEGPEEELS(137.61)ER	12	2	-0.11048	108660000	108660000	0	0	14339000	11014000	9088200	8916900	19054000	13548000	8619300	9958600	10839525	12794975	0.84717	#NAME?	-0.239276	#NAME?	14339000	0	0	11014000	0	0	9088200	0	0	8916900	0	0	19054000	0	0	13548000	0	0	8619300	0	0
Q4X220;B0XW91;A0A0J5PZA0	206;206;2859	Q4X220	1	1	S	RNALAS(1)QEQQE	RNALAS(139.74)QEQQE	6	2	-0.45709	19919000	19919000	0	0	2117500	1532600	1851800	1302700	0	3084900	1012800	684560	1701150	1195565	1.42288	#NAME?	0.508818	#NAME?	2117500	0	0	1532600	0	0	1851800	0	0	1302700	0	0	0	0	0	3084900	0	0	1012800	0	0
Q4WIH9;B0XTK1;A0A0J5Q4I0;A1CYM8	339;340;343;333	Q4WIH9	1	1	S	S(1)GYGNGPAPDYR	S(63.15)GY(-63.15)GNGPAPDY(-159.74)R	1	2	-0.10397	29784000	29784000	0	0	5442100	3294300	4836200	3361200	0	5105800	2263200	5481200	4233450	3212550	1.31778	#NAME?	0.398115	#NAME?	5442100	0	0	3294300	0	0	4836200	0	0	3361200	0	0	0	0	0	5105800	0	0	2263200	0	0
Q4WEI4;B0Y2Q9;A0A0J5PUS6	462;462;462	Q4WEI4	1	1	S	LQLPVNEDDDS(1)EEEEDEEASMAVQR	LQLPVNEDDDS(116.19)EEEEDEEAS(-116.19)MAVQR	11	3	-0.090129	306970000	306970000	0	0	35234000	27456000	18663000	29954000	42248000	24354000	9237000	11118000	27826750	21739250	1.28002	#NAME?	0.35617	#NAME?	35234000	0	0	27456000	0	0	18663000	0	0	29954000	0	0	42248000	0	0	24354000	0	0	9237000	0	0
Q6MYS4;Q4WSP5;B0XQX9;A0A0J5PW10;A1D2L2	76;128;128;128;128	Q6MYS4	1	1	S	VVQGNS(1)VLEDNAK	VVQGNS(72.21)VLEDNAK	6	2	0.088028	4366700	4366700	0	0	1362100	0	0	0	1200900	1803700	0	0	340525	751150	0.453338	#NAME?	-1.14134	#NAME?	1362100	0	0	0	0	0	0	0	0	0	0	0	1200900	0	0	1803700	0	0	0	0	0
A1DG05;Q4WHC6;B0XVV6;A0A0J5PMR6	514;514;514;514	A1DG05	1	1;2	S	GCS(1)EGDS(1)GIQEIK	GCS(103.88)EGDS(103.88)GIQEIK	3	2	-0.32885	9582900	3120600	6462300	0	2685800	1757300	0	1653500	0	2947300	539030	0	1524150	871582	1.74872	#NAME?	0.806296	#NAME?	897890	1787900	0	669030	1088200	0	0	0	0	0	1653500	0	0	0	0	1553700	1393600	0	0	539030	0
A0A0J5Q5W9	1193	A0A0J5Q5W9	1	1;2;3	S	S(1)LAS(1)T(1)PQLER	S(94.02)LAS(94.02)T(94.02)PQLER	1	2	0.19962	8365000	5484400	1228100	1652500	1993300	0	3520000	0	1623600	0	662860	565270	1378325	712932	1.93332	#NAME?	0.951079	#NAME?	1993300	0	0	0	0	0	1867500	0	1652500	0	0	0	1623600	0	0	0	0	0	0	662860	0
A0A0J5SVY5;Q4X197;B0XSA6;A1DGZ5	250;250;250;250	A0A0J5SVY5	1	1	S	KEES(1)DEEDNDLMEIAPATGQSEAK	KEES(121.94)DEEDNDLMEIAPAT(-121.94)GQS(-134.1)EAK	4	3	-1.2311	53193000	53193000	0	0	6750700	0	5409000	7676700	10426000	7441300	3879500	4656400	4959100	6600800	0.751288	#NAME?	-0.412563	#NAME?	6750700	0	0	0	0	0	5409000	0	0	7676700	0	0	10426000	0	0	7441300	0	0	3879500	0	0
A0A0J5PZA7;Q6MYY8;E9R3C5;B0XQR4	1255;828;828;836	A0A0J5PZA7	1	1	S	GQS(1)LEGDAQYAVPSHPLTETTNAQGSK	GQS(74.02)LEGDAQY(-74.02)AVPS(-102.62)HPLT(-110.49)ET(-109.09)T(-110.63)NAQGS(-110.42)K	3	3	0.26991	16367000	16367000	0	0	4540700	0	4737600	0	0	0	1997900	2895200	2319575	1223275	1.8962	#NAME?	0.923112	#NAME?	4540700	0	0	0	0	0	4737600	0	0	0	0	0	0	0	0	0	0	0	1997900	0	0
Q4WKG6;B0XMJ2;A0A0J5PM23;A1D504	847;847;855;894	Q4WKG6	1	1;2	S	S(1)PFEEFEESK	S(142.09)PFEEFEES(-142.09)K	1	2	0.1335	20107000	13532000	6574400	0	3214800	1749500	1779800	0	2680700	2398000	1535400	2141000	1686025	2188775	0.770305	#NAME?	-0.376498	#NAME?	1247900	1967000	0	1749500	0	0	1779800	0	0	0	0	0	2680700	0	0	2398000	0	0	1535400	0	0
		REV__Q5B2I2	1	3	S	VLRVSIIPPY(1)S(1)DT(1)R	VLRVS(-83.04)IIPPY(83.04)S(83.49)DT(97.98)R	11	2	0.28105	50713000	0	0	50713000	0	0	0	40252000	0	0	0	10461000	10063000	2615250	3.84782	#NAME?	1.94404	#NAME?	0	0	0	0	0	0	0	0	0	0	0	40252000	0	0	0	0	0	0	0	0	0
		REV__Q5B2I2	1	3	T	VLRVSIIPPY(1)S(1)DT(1)R	VLRVS(-83.04)IIPPY(83.04)S(83.49)DT(97.98)R	13	2	0.28105	50713000	0	0	50713000	0	0	0	40252000	0	0	0	10461000	10063000	2615250	3.84782	#NAME?	1.94404	#NAME?	0	0	0	0	0	0	0	0	0	0	0	40252000	0	0	0	0	0	0	0	0	0
		REV__Q5B2I2	1	3	Y	VLRVSIIPPY(1)S(1)DT(1)R	VLRVS(-83.04)IIPPY(83.04)S(83.49)DT(97.98)R	10	2	0.28105	50713000	0	0	50713000	0	0	0	40252000	0	0	0	10461000	10063000	2615250	3.84782	#NAME?	1.94404	#NAME?	0	0	0	0	0	0	0	0	0	0	0	40252000	0	0	0	0	0	0	0	0	0
A1CT03;Q4X1M0;B0XRZ3;A0A0J5PZH4;A1DGN8	320;322;322;322;322	A1CT03;Q4X1M0	1	1	S	PLAPFPNS(1)PHQR	PLAPFPNS(60.63)PHQR	8	2	0.22787	12553000	12553000	0	0	3084800	3048000	1390800	0	2104100	0	1159300	1765800	1880900	1257300	1.49598	#NAME?	0.581094	#NAME?	3084800	0	0	3048000	0	0	1390800	0	0	0	0	0	2104100	0	0	0	0	0	1159300	0	0
A0A0J5PHM0;Q4WDB6;B0YD34;A1DLQ4;A1CMD0	241;259;259;263;237	A0A0J5PHM0	1	1	S	VGGFNRPLS(1)P	VGGFNRPLS(141.2)P	9	2	0.028341	69373000	69373000	0	0	7954600	8746900	10163000	10062000	10212000	9141000	3731500	9361800	9231625	8111575	1.13808	#NAME?	0.186603	#NAME?	7954600	0	0	8746900	0	0	10163000	0	0	10062000	0	0	10212000	0	0	9141000	0	0	3731500	0	0
A0A0J5PZD6;Q4WSY9;B0XQN5;A1D2W3	438;439;439;436	A0A0J5PZD6	1	1	S	DAEDS(1)DFGDEDALTAK	DAEDS(255.9)DFGDEDALT(-255.9)AK	5	2	0.15453	221060000	221060000	0	0	39408000	23811000	24398000	30138000	29575000	32276000	16024000	25425000	29438750	25825000	1.13993	#NAME?	0.188948	#NAME?	39408000	0	0	23811000	0	0	24398000	0	0	30138000	0	0	29575000	0	0	32276000	0	0	16024000	0	0
Q4WJT2;B0XNR7;A1D4D6;A1CRH4	12;12;12;47	Q4WJT2	1	1;2;3;4	S	AAS(1)PLT(1)S(1)GAES(0.999)GPDT(0.001)K	AAS(143.78)PLT(107.39)S(79.67)GAES(31.04)GPDT(-31.04)K	3	2	-0.10234	158300000	113330000	39795000	5171800	24492000	14069000	21263000	23401000	18551000	27789000	15276000	8283700	20806250	17474925	1.19063	#NAME?	0.251731	#NAME?	18844000	5647700	0	10034000	4034600	0	14570000	6693100	0	16091000	7309500	0	18551000	0	0	19921000	7868000	0	9885100	5390600	0
Q4WQH9;B0Y4P3;A0A0J5SXF7;A1CW55	51;51;51;51	Q4WQH9	1	1;2;3	S	TASDADDDAGS(1)NS(1)DIDR	T(-116.09)AS(-114.52)DADDDAGS(114.52)NS(137.22)DIDR	13	2	0.90687	11836000	11836000	0	0	2626400	1887300	2464100	0	2017500	0	1636200	1204300	1744450	1214500	1.43635	#NAME?	0.52241	#NAME?	2626400	0	0	1887300	0	0	2464100	0	0	0	0	0	2017500	0	0	0	0	0	1636200	0	0
Q4WIG8;B0XTL2;A0A0J5Q3C5	17;17;17	Q4WIG8	1	2;3;4	S	ADDLDAELLALAGDS(1)S(1)DEES(1)S(1)PQPK	ADDLDAELLALAGDS(45.78)S(45.78)DEES(45.78)S(45.78)PQPK	16	3	0.61644	62349000	0	62349000	0	7253700	4157400	7725200	0	9925700	8674900	0	8812600	4784075	6853300	0.698069	#NAME?	-0.518559	#NAME?	0	7253700	0	0	4157400	0	0	7725200	0	0	0	0	0	9925700	0	0	8674900	0	0	0	0
Q4WMC7;B0Y881;A0A0J5SZX8;A1DN95	407;407;407;392	Q4WMC7	1	1	S	KIS(1)VDEDDPVR	KIS(101.43)VDEDDPVR	3	2	-0.66233	11244000	11244000	0	0	2430300	2085200	0	1805400	1242700	2187100	883000	0	1580225	1078200	1.46561	#NAME?	0.551505	#NAME?	2430300	0	0	2085200	0	0	0	0	0	1805400	0	0	1242700	0	0	2187100	0	0	883000	0	0
P97995;B0XTE0;A0A0J5PYJ4;A1DHQ0;Q4X0H6	270;625;625;625;625	P97995	1	1;2	S	LAFDAGDADEVES(1)QAES(1)IAK	LAFDAGDADEVES(240.71)QAES(240.71)IAK	13	2	0.34635	32496000	6437700	26058000	0	10232000	4142800	5122100	1565800	11433000	0	0	0	5265675	2858250	1.84227	#NAME?	0.881486	#NAME?	2917300	7314700	0	0	4142800	0	0	5122100	0	1565800	0	0	1954600	9478400	0	0	0	0	0	0	0
Q4WRC4;B0XNZ1;A0A0J5PGS9	121;121;121	Q4WRC4	1	1	T	EVIVIDDT(1)PPPEQSK	EVIVIDDT(77.03)PPPEQS(-77.03)K	8	2	0.3433	7561000	7561000	0	0	1518500	629310	1033700	0	1852500	1135500	650090	741470	795378	1094890	0.726445	#NAME?	-0.461074	#NAME?	1518500	0	0	629310	0	0	1033700	0	0	0	0	0	1852500	0	0	1135500	0	0	650090	0	0
Q4WVW4;B0Y248;A1DDH8;A0A0J5SYH5	544;544;544;544	Q4WVW4	1	1	S	NIES(1)DEEDGEDGEAEVIALAR	NIES(76.57)DEEDGEDGEAEVIALAR	4	3	1.3633	120990000	120990000	0	0	13525000	9567300	8042400	11136000	12595000	15534000	9693200	9630900	10567675	11863275	0.890789	#NAME?	-0.166844	#NAME?	13525000	0	0	9567300	0	0	8042400	0	0	11136000	0	0	12595000	0	0	15534000	0	0	9693200	0	0
Q4WUF9;B0Y3Y5;A0A0J5SPP7	201;201;252	Q4WUF9	1	2;3	S	S(1)LS(1)PGS(1)ENGDVEGGAR	S(114.55)LS(114.55)PGS(114.55)ENGDVEGGAR	3	2	0.21042	17209000	0	17209000	0	4393900	2953100	3167900	0	0	3867500	2826400	0	2628725	1673475	1.57082	#NAME?	0.651516	#NAME?	0	4393900	0	0	2953100	0	0	3167900	0	0	0	0	0	0	0	0	3867500	0	0	2826400	0
Q4WNI6;B0Y5D0;A0A0J5PDH2	259;259;259	Q4WNI6	1	1	S	GEIDDDLES(1)DEEEIDWHVDPLAGGVSVPSQTTR	GEIDDDLES(75.95)DEEEIDWHVDPLAGGVS(-75.95)VPS(-93.12)QT(-89.57)T(-89.57)R	9	3	0.1729	16357000	16357000	0	0	0	0	2045900	3349700	7605000	3356100	0	0	1348900	2740275	0.49225	#NAME?	-1.02254	#NAME?	0	0	0	0	0	0	2045900	0	0	3349700	0	0	7605000	0	0	3356100	0	0	0	0	0
A0A0J5Q446;Q4WLF7;B0XM58;A1DP90	1685;1611;1611;1686	A0A0J5Q446	1	1	S	MDVS(1)EDDEPPKR	MDVS(84.36)EDDEPPKR	4	2	0.043873	37293000	37293000	0	0	4480300	3520800	4742700	4328000	0	7044900	2617300	3291400	4267950	3238400	1.31792	#NAME?	0.398262	#NAME?	4480300	0	0	3520800	0	0	4742700	0	0	4328000	0	0	0	0	0	7044900	0	0	2617300	0	0
Q4WJ47;B0XPU5;A0A0J5PW98	536;537;539	Q4WJ47	1	1	S	RAEDDMAVGS(1)FLGNR	RAEDDMAVGS(62.66)FLGNR	10	2	-0.48632	5206400	5206400	0	0	744180	736930	0	0	0	861920	781070	640480	370278	570868	0.648622	#NAME?	-0.624549	#NAME?	744180	0	0	736930	0	0	0	0	0	0	0	0	0	0	0	861920	0	0	781070	0	0
B0Y2S2;A1CZZ2;A0A0J5PUT7;Q4WEJ7;A1C513	25;28;61;28;28	B0Y2S2	1	1;3	S	TDDVVVS(1)R	T(-148.14)DDVVVS(148.14)R	7	2	-0.41546	110360000	110360000	0	0	12761000	16797000	14915000	6820500	10033000	19386000	8778000	1133900	12823375	9832725	1.30415	#NAME?	0.383113	#NAME?	12761000	0	0	16797000	0	0	14915000	0	0	6820500	0	0	10033000	0	0	19386000	0	0	8778000	0	0
Q4WEU0;B0Y325;A0A0J5PV36	110;110;110	Q4WEU0	1	1	S	ENDS(1)EDENGVDAPPLGPR	ENDS(130.64)EDENGVDAPPLGPR	4	2	-2.4019	8645500	8645500	0	0	1769600	1770900	0	0	1374800	1931000	902570	896620	885125	1.27625e+06	0.693537	#NAME?	-0.527955	#NAME?	1769600	0	0	1770900	0	0	0	0	0	0	0	0	1374800	0	0	1931000	0	0	902570	0	0
Q4WXG0;B0XY60;A0A0J5PUX1;A1D7B5	509;509;509;509	Q4WXG0	1	2	S	IEELDS(1)ES(1)EDDLEEIQK	IEELDS(333.03)ES(333.03)EDDLEEIQK	6	2	-0.42903	137540000	0	137540000	0	21980000	16316000	20934000	17652000	23119000	25367000	12173000	0	19220500	15164750	1.26745	#NAME?	0.341924	#NAME?	0	21980000	0	0	16316000	0	0	20934000	0	0	17652000	0	0	23119000	0	0	25367000	0	0	12173000	0
Q4WXG0;B0XY60;A0A0J5PUX1;A1D7B5	511;511;511;511	Q4WXG0	1	2	S	IEELDS(1)ES(1)EDDLEEIQK	IEELDS(333.03)ES(333.03)EDDLEEIQK	8	2	-0.42903	137540000	0	137540000	0	21980000	16316000	20934000	17652000	23119000	25367000	12173000	0	19220500	15164750	1.26745	#NAME?	0.341924	#NAME?	0	21980000	0	0	16316000	0	0	20934000	0	0	17652000	0	0	23119000	0	0	25367000	0	0	12173000	0
Q4WRD8;B0XNX7;A0A0J5PGU4;A1D1A4	394;394;394;394	Q4WRD8	1	2	S	GGLIDS(1)EDES(1)VLAEK	GGLIDS(207.55)EDES(207.55)VLAEK	10	2	-0.086641	25887000	0	25887000	0	0	4013000	5120900	5590100	2354200	3618800	2981300	2209100	3681000	2790850	1.31895	#NAME?	0.399393	#NAME?	0	0	0	0	4013000	0	0	5120900	0	0	5590100	0	0	2354200	0	0	3618800	0	0	2981300	0
Q4WHG2;B0XVK2;A0A0J5PMP1	324;324;324	Q4WHG2	1	1	S	ADS(1)PAPEQAPATK	ADS(154.12)PAPEQAPAT(-154.12)K	3	2	0.90799	25256000	25256000	0	0	4191300	2870700	3974700	1926100	3059300	4900300	1867200	0	3240700	2456700	1.31913	#NAME?	0.399584	#NAME?	4191300	0	0	2870700	0	0	3974700	0	0	1926100	0	0	3059300	0	0	4900300	0	0	1867200	0	0
A0A0J5Q133;Q4WTA8;B0XQB7;A1D381	250;287;287;287	A0A0J5Q133	1	1	S	LLGDAAS(1)GRMDLGN	LLGDAAS(68.48)GRMDLGN	7	2	-0.56086	65044000	65044000	0	0	8332300	9662600	11579000	3597700	5901300	12409000	4342600	3311400	8292900	6491075	1.27758	#NAME?	0.353419	#NAME?	8332300	0	0	9662600	0	0	11579000	0	0	3597700	0	0	5901300	0	0	12409000	0	0	4342600	0	0
Q4WSZ8;B0XQM6;A0A0J5Q0Q9;A1D2X2	686;686;727;726	Q4WSZ8	1	1	S	AIFGS(1)DDEDEEE	AIFGS(143.73)DDEDEEE	5	2	-0.06118	21033000	21033000	0	0	3425100	1722100	2897800	3197500	2757900	3385900	1750500	1896400	2810625	2447675	1.14828	#NAME?	0.199479	#NAME?	3425100	0	0	1722100	0	0	2897800	0	0	3197500	0	0	2757900	0	0	3385900	0	0	1750500	0	0
Q4WI32;B0XUD3;A0A0J5PPY5	148;148;148	Q4WI32	1	2	S	S(1)RS(1)PEADNARD	S(85.98)RS(85.98)PEADNARD	1	2	0.29051	37746000	0	37746000	0	8999500	9808700	0	0	0	7009600	3224100	0	4702050	2558425	1.83787	#NAME?	0.878034	#NAME?	0	8999500	0	0	9808700	0	0	0	0	0	0	0	0	0	0	0	7009600	0	0	3224100	0
Q4WI32;B0XUD3;A0A0J5PPY5	150;150;150	Q4WI32	1	2	S	S(1)RS(1)PEADNARD	S(85.98)RS(85.98)PEADNARD	3	2	0.29051	37746000	0	37746000	0	8999500	9808700	0	0	0	7009600	3224100	0	4702050	2558425	1.83787	#NAME?	0.878034	#NAME?	0	8999500	0	0	9808700	0	0	0	0	0	0	0	0	0	0	0	7009600	0	0	3224100	0
Q5AS60;Q4WTM9;B0Y356;A1CZL7;A1C4N6;A0A0J5SP09	255;255;255;255;255;255	Q5AS60	1	1	S	EFKEQVLES(1)V	EFKEQVLES(101.72)V	9	2	0.51254	2683400	2683400	0	0	882710	0	0	916950	883690	0	0	0	449915	220922	2.03653	#NAME?	1.02611	#NAME?	882710	0	0	0	0	0	0	0	0	916950	0	0	883690	0	0	0	0	0	0	0	0
Q4WYC0;B0XWW7	391;391	Q4WYC0	1	1	S	GGVCEVQS(1)PR	GGVCEVQS(78.1)PR	8	2	-0.0027978	1753000	1753000	0	0	0	0	541130	0	0	893510	318410	0	135282	302980	0.446506	#NAME?	-1.16325	#NAME?	0	0	0	0	0	0	541130	0	0	0	0	0	0	0	0	893510	0	0	318410	0	0
Q4WZI1;B0XVB4;A0A0J5Q0G2	1365;1365;1365	Q4WZI1	1	2	S	KGEDGWS(1)S(1)DEEGAPAEVTTSAR	KGEDGWS(133.46)S(124.44)DEEGAPAEVT(-124.44)T(-128.85)S(-129.52)AR	7	2	-0.12471	87642000	0	87642000	0	5616000	3139800	3315500	4432900	3768100	6996900	2824800	5876800	4126050	4866650	0.847821	#NAME?	-0.238168	#NAME?	0	5616000	0	0	3139800	0	0	3315500	0	0	4432900	0	0	3768100	0	0	6996900	0	0	2824800	0
Q4WZI1;B0XVB4;A0A0J5Q0G2	1366;1366;1366	Q4WZI1	1	2	S	KGEDGWS(1)S(1)DEEGAPAEVTTSAR	KGEDGWS(133.46)S(124.44)DEEGAPAEVT(-124.44)T(-128.85)S(-129.52)AR	8	2	-0.12471	87642000	0	87642000	0	5616000	3139800	3315500	4432900	3768100	6996900	2824800	5876800	4126050	4866650	0.847821	#NAME?	-0.238168	#NAME?	0	5616000	0	0	3139800	0	0	3315500	0	0	4432900	0	0	3768100	0	0	6996900	0	0	2824800	0
A0A0J5PY92;B0XU42;Q4X059	93;93;93	A0A0J5PY92	1	1	S	S(1)LDATDSSLSNIR	S(87.72)LDAT(-87.72)DS(-121.72)S(-133.09)LS(-168.93)NIR	1	2	0.66323	5703000	5703000	0	0	1415300	0	1585200	0	0	1484500	0	0	750125	371125	2.02122	#NAME?	1.01523	#NAME?	1415300	0	0	0	0	0	1585200	0	0	0	0	0	0	0	0	1484500	0	0	0	0	0
Q4WTE3;B0XQ82;A1D3B5;A0A0J5PZT7;A1CQF2	217;217;217;217;213	Q4WTE3	1	1	S	DADEGDEVGS(1)LGK	DADEGDEVGS(86.21)LGK	10	2	0.61077	20167000	20167000	0	0	2921800	1552700	1694000	1991600	1660800	2729400	820880	1632600	2040025	1710920	1.19236	#NAME?	0.253815	#NAME?	2921800	0	0	1552700	0	0	1694000	0	0	1991600	0	0	1660800	0	0	2729400	0	0	820880	0	0
Q4WU54;B0Y3N0;A0A0J5PUV5	248;248;248	Q4WU54	1	1;2;3	T	S(1)QT(1)PIPTPEAVASK	S(86.41)QT(80.02)PIPT(-80.02)PEAVAS(-161.62)K	3	2	0.046599	53179000	8872800	41229000	3077600	10668000	1389200	9238600	9179300	0	9512900	5412400	7778700	7618775	5676000	1.34228	#NAME?	0.424684	#NAME?	2277300	7888300	502530	825930	0	563320	1011400	7133900	1093300	1678100	6582800	918450	0	0	0	1457900	8055000	0	706770	4705600	0
Q4WKC8;B0XMM8;A0A0J5PLZ0	278;278;309	Q4WKC8	1	1;2	S	LIEEGEPVEDS(1)PPS(1)PK	LIEEGEPVEDS(151.38)PPS(151.38)PK	14	2	-0.5419	12370000	8345300	4024300	0	1626200	2057300	1002800	2613800	1885300	3184300	0	0	1825025	1267400	1.43998	#NAME?	0.526044	#NAME?	1626200	0	0	891000	1166300	0	1002800	0	0	1287800	1326000	0	1885300	0	0	1652200	1532100	0	0	0	0
Q4WUQ6;A0A0J5PVC1;B0Y483;A1DEQ5;G5EB77;A1CAD1;A0A1U8QM52	39;39;39;39;39;39;39	Q4WUQ6	1	1	S	S(1)EDDNVPDDFK	S(77.66)EDDNVPDDFK	1	2	0.22861	7043000	7043000	0	0	2234800	0	0	1516200	0	1851700	0	0	937750	462925	2.02571	#NAME?	1.01842	#NAME?	2234800	0	0	0	0	0	0	0	0	1516200	0	0	0	0	0	1851700	0	0	0	0	0
A1DF30;A0A0J5PRZ6	42;42	A1DF30	1	1	S	EGDDS(1)AGPDPQR	EGDDS(120.59)AGPDPQR	5	2	0.32244	16788000	16788000	0	0	3659600	1956200	0	888200	1249300	5518200	3516900	0	1626000	2571100	0.632414	#NAME?	-0.661058	#NAME?	3659600	0	0	1956200	0	0	0	0	0	888200	0	0	1249300	0	0	5518200	0	0	3516900	0	0
A1D1I3;A1CNN4;Q4WRM7;B0XNI8;A0A0J5PH04	163;166;167;167;168	A1D1I3	1	2	S	DRS(1)PS(1)PLPSNLR	DRS(77.2)PS(37.12)PLPS(-37.12)NLR	3	2	0.65149	12035000	0	12035000	0	0	0	1963200	2729100	0	3661700	1721500	1959900	1173075	1835775	0.639008	#NAME?	-0.646094	#NAME?	0	0	0	0	0	0	0	1963200	0	0	2729100	0	0	0	0	0	3661700	0	0	1721500	0
A0A0J5PS99;Q4WUA8;B0Y3T3;A1DF49;A1CAS5	18;98;98;18;18	A0A0J5PS99	1	1;2	S	QAS(1)WEHPVQPPS(1)R	QAS(53.17)WEHPVQPPS(53.17)R	3	2	0.42824	26569000	23324000	3245400	0	8517000	0	0	0	0	12798000	0	5254700	2129250	4513175	0.471785	#NAME?	-1.0838	#NAME?	8517000	0	0	0	0	0	0	0	0	0	0	0	0	0	0	9552300	3245400	0	0	0	0
A0A0J5PWH8;Q4WT75;B0XQE8	1063;1075;1075	A0A0J5PWH8	1	2;3	S	AQVTVDEGDS(1)S(1)DGS(1)RPHLDPK	AQVT(-71.12)VDEGDS(71.12)S(71.12)DGS(76.34)RPHLDPK	10	3	-0.068425	122960000	0	72642000	50322000	24021000	16501000	11261000	15473000	17014000	22532000	9973900	6187800	16814000	13926925	1.2073	#NAME?	0.271786	#NAME?	0	9697400	14324000	0	8480300	8020600	0	6065400	5195400	0	7231200	8241900	0	17014000	0	0	12970000	9562100	0	4996000	4977900
A0A0J5PWH8;Q4WT75;B0XQE8	1064;1076;1076	A0A0J5PWH8	1	2;3	S	AQVTVDEGDS(1)S(1)DGS(1)RPHLDPK	AQVT(-71.12)VDEGDS(71.12)S(71.12)DGS(76.34)RPHLDPK	11	3	-0.068425	122960000	0	72642000	50322000	24021000	16501000	11261000	15473000	17014000	22532000	9973900	6187800	16814000	13926925	1.2073	#NAME?	0.271786	#NAME?	0	9697400	14324000	0	8480300	8020600	0	6065400	5195400	0	7231200	8241900	0	17014000	0	0	12970000	9562100	0	4996000	4977900
A0A0J5Q446;Q4WLF7;B0XM58;Q8X1U5;A1DP90	1309;1235;1235;1235;1307	A0A0J5Q446	1	1	S	KAALDDDS(1)DDEDFAAPK	KAALDDDS(220.1)DDEDFAAPK	8	2	0.16031	147410000	147410000	0	0	11550000	7706000	8466600	5636700	13594000	12390000	4996500	8258000	8339825	9809625	0.850168	#NAME?	-0.234181	#NAME?	11550000	0	0	7706000	0	0	8466600	0	0	5636700	0	0	13594000	0	0	12390000	0	0	4996500	0	0
Q4WPL3;B0Y6F8;A0A0J5PG68;A1CWZ4;A1CHR8;Q5BC84;A0A1U8QI89	367;367;367;368;351;343;343	Q4WPL3	1	2	S	ALS(1)PRS(1)PDLPR	ALS(112.42)PRS(112.42)PDLPR	6	2	-0.016277	38295000	0	34055000	4240500	2240400	4773600	7401000	3725700	5955700	3149900	2929700	2768500	4535175	3700950	1.22541	#NAME?	0.293263	#NAME?	0	2240400	0	0	4773600	0	0	3160400	4240500	0	3725700	0	0	5955700	0	0	3149900	0	0	2929700	0
P97995;B0XTE0;A0A0J5PYJ4;A1DHQ0;Q4X0H6	274;629;629;629;629	P97995	1	2	S	LAFDAGDADEVES(1)QAES(1)IAK	LAFDAGDADEVES(240.71)QAES(240.71)IAK	17	2	0.34635	29821000	0	29821000	0	7314700	4142800	5122100	0	9478400	0	0	0	4144900	2369600	1.7492	#NAME?	0.806694	#NAME?	0	7314700	0	0	4142800	0	0	5122100	0	0	0	0	0	9478400	0	0	0	0	0	0	0
Q4WLS7;B0Y8T4;A0A0J5T0E6	711;711;711	Q4WLS7	1	1	S	MEDGS(1)DAGVQDDVATESGK	MEDGS(174.07)DAGVQDDVAT(-174.07)ES(-199.35)GK	5	2	0.26006	23569000	23569000	0	0	3576200	0	3236000	2180600	4172300	4547500	1247200	1884700	2248200	2962925	0.758777	#NAME?	-0.398252	#NAME?	3576200	0	0	0	0	0	3236000	0	0	2180600	0	0	4172300	0	0	4547500	0	0	1247200	0	0
Q4WXP2;B0XXY1;A0A0J5PUP4;A1D747	294;294;294;210	Q4WXP2	1	1	S	RGGS(1)PIEAAPDDELMGSGENDLDAIKK	RGGS(103.37)PIEAAPDDELMGS(-103.37)GENDLDAIKK	4	3	0.34614	11980000	11980000	0	0	2115300	1275400	0	1468100	1948800	1291500	0	0	1214700	810075	1.49949	#NAME?	0.584473	#NAME?	2115300	0	0	1275400	0	0	0	0	0	1468100	0	0	1948800	0	0	1291500	0	0	0	0	0
A0A0J5PH66;Q4WRU9;B0XN49;A1D1R5;A1CNV5	2;2;2;2;2	A0A0J5PH66	1	1	S	S(1)DHGEVEVENPS(1)GAFQALPK	S(41.96)DHGEVEVENPS(41.96)GAFQALPK	1	2	-0.29175	16696000000	16688000000	8120900	0	2754400000	1960600000	1854800000	2405900000	3536100000	1626500000	1263300000	1073600000	2243925000	1874875000	1.19684	#NAME?	0.25923	#NAME?	2754400000	0	0	1960600000	0	0	1854800000	0	0	2405900000	0	0	3527900000	8120900	0	1626500000	0	0	1263300000	0	0
Q4X247;B0XW67;A0A0J5Q2S5	197;197;197	Q4X247	1	1	S	GGEGQDFDES(1)PPKR	GGEGQDFDES(61.73)PPKR	10	2	-0.93424	3769700	3769700	0	0	0	0	1289600	0	0	1411200	0	1068900	322400	620025	0.519979	#NAME?	-0.943475	#NAME?	0	0	0	0	0	0	1289600	0	0	0	0	0	0	0	0	1411200	0	0	0	0	0
A0A0J5PWL3;Q4WYI4;B0XWI6;A1D6B0	29;29;29;29	A0A0J5PWL3	1	2	S	GRS(1)PS(1)PATNAPLSK	GRS(83.45)PS(41.06)PAT(-41.06)NAPLS(-114.52)K	3	2	0.11151	131030000	0	131030000	0	23841000	11067000	13921000	11403000	11103000	22318000	8045900	7640900	15058000	12276950	1.22653	#NAME?	0.294578	#NAME?	0	23841000	0	0	11067000	0	0	13921000	0	0	11403000	0	0	11103000	0	0	22318000	0	0	8045900	0
Q4WRV5;B0XN43;A0A0J5PKA5;A1D1S1	678;678;678;677	Q4WRV5	1	1	S	PQS(1)PVIDFR	PQS(99.75)PVIDFR	3	2	0.10302	8470500	8470500	0	0	1499400	660070	1375200	1214000	0	1499700	630540	1591600	1.18717e+06	930460	1.27589	#NAME?	0.351507	#NAME?	1499400	0	0	660070	0	0	1375200	0	0	1214000	0	0	0	0	0	1499700	0	0	630540	0	0
Q4WXN6;B0XXY7;A1D753;A0A0J5PYQ4	233;233;233;233	Q4WXN6	1	2	S	ERS(1)LS(1)PEVDLSSPDFEEENIDR	ERS(68.03)LS(68.03)PEVDLS(-68.03)S(-68.03)PDFEEENIDR	3	3	0.1095	4963700	0	4963700	0	993760	0	846410	0	1400300	1723200	0	0	460042	780875	0.589137	#NAME?	-0.763324	#NAME?	0	993760	0	0	0	0	0	846410	0	0	0	0	0	1400300	0	0	1723200	0	0	0	0
Q4WXN6;B0XXY7;A1D753;A0A0J5PYQ4	235;235;235;235	Q4WXN6	1	2	S	ERS(1)LS(1)PEVDLSSPDFEEENIDR	ERS(68.03)LS(68.03)PEVDLS(-68.03)S(-68.03)PDFEEENIDR	5	3	0.1095	4963700	0	4963700	0	993760	0	846410	0	1400300	1723200	0	0	460042	780875	0.589137	#NAME?	-0.763324	#NAME?	0	993760	0	0	0	0	0	846410	0	0	0	0	0	1400300	0	0	1723200	0	0	0	0
P40292;B0Y324;A0A0J5PRK0;A1CZP9	188;188;188;188	P40292	1	1	S	DEQTDYLNES(1)R	DEQT(-96)DY(-75.41)LNES(75.41)R	10	2	0.54522	8859300	8859300	0	0	0	0	6434700	0	0	1543800	880790	0	1608675	606148	2.65393	#NAME?	1.40813	#NAME?	0	0	0	0	0	0	6434700	0	0	0	0	0	0	0	0	1543800	0	0	880790	0	0
Q4WPT8;A0A0J5PEF0	42;42	Q4WPT8	1	1;2	S	EGS(1)AS(1)EEDAGSTLESR	EGS(191.89)AS(146.87)EEDAGS(-146.87)T(-169.01)LES(-218.59)R	3	2	0.0017215	88981000	32503000	56478000	0	15437000	9498600	10514000	11391000	13406000	14246000	3389200	8992200	11710150	10008350	1.17004	#NAME?	0.226555	#NAME?	5287700	10150000	0	2928100	6570600	0	3468200	7045700	0	3329600	8061000	0	4626300	8779700	0	6311500	7934500	0	0	3389200	0
Q4WIG8;B0XTL2;A0A0J5Q3C5	16;16;16	Q4WIG8	1	2;3;4	S	ADDLDAELLALAGDS(1)S(1)DEES(1)S(1)PQPK	ADDLDAELLALAGDS(45.78)S(45.78)DEES(45.78)S(45.78)PQPK	15	3	0.61644	79897000	0	79897000	0	4886000	4244600	6023600	0	0	7488700	4928100	8240600	3788550	5164350	0.733597	#NAME?	-0.446941	#NAME?	0	4886000	0	0	4244600	0	0	6023600	0	0	0	0	0	0	0	0	7488700	0	0	4928100	0
B0XRS7;A4D999;A0A0J5PZ25;A1DGH8	123;123;123;123	B0XRS7	1	1	S	HAS(1)DPQLSR	HAS(64.04)DPQLS(-64.04)R	3	2	-0.048609	4817100	4817100	0	0	1819300	0	1129700	0	0	1528600	0	0	737250	382150	1.92922	#NAME?	0.948015	#NAME?	1819300	0	0	0	0	0	1129700	0	0	0	0	0	0	0	0	1528600	0	0	0	0	0
A0A0J5PUP0;Q4WXP7;B0XXX6;A1D742;A1CKC7;Q5B3B7;A0A1U8QVA9	783;803;803;801;839;920;920	A0A0J5PUP0	1	1	S	AVS(1)PQPQFR	AVS(88.34)PQPQFR	3	2	-0.55038	24565000	24565000	0	0	3627400	2467100	4136900	2806800	3305600	3871200	1533800	2816400	3259550	2881750	1.1311	#NAME?	0.177728	#NAME?	3627400	0	0	2467100	0	0	4136900	0	0	2806800	0	0	3305600	0	0	3871200	0	0	1533800	0	0
Q5BGN8;A1CS03;Q4WKB3;B0XMV9;A1D4V2;A0A0J5SJS0	9;9;9;9;9;9	Q5BGN8	1	1	S	SAPGGAPS(1)PAPR	S(-63.83)APGGAPS(63.83)PAPR	8	2	-0.12542	16645000	16645000	0	0	2938700	1868600	2574900	2204500	3862000	3196700	0	0	2396675	1764675	1.35814	#NAME?	0.441632	#NAME?	2938700	0	0	1868600	0	0	2574900	0	0	2204500	0	0	3862000	0	0	3196700	0	0	0	0	0
Q4WZF1;B0XVL1;A0A0J5Q1P7	218;218;218	Q4WZF1	1	2;5	S	PT(1)T(1)PPPPPAAINDPPS(1)ARS(1)RQS(1)R	PT(45.99)T(45.99)PPPPPAAINDPPS(45.99)ARS(45.99)RQS(45.99)R	16	2	1.4065	52601000	0	51166000	1435200	9765600	9464400	0	11279000	6703700	11397000	3991200	0	7627250	5522975	1.381	#NAME?	0.465717	#NAME?	0	9765600	0	0	9464400	0	0	0	0	0	9844000	1435200	0	6703700	0	0	11397000	0	0	3991200	0
Q4WHC3;B0XVV9;A1DG08;A1C5Z4	15;15;15;15	Q4WHC3	1	1	S	KGS(1)MADVPQNLLQQIK	KGS(61.04)MADVPQNLLQQIK	3	2	0.20665	94302000	94302000	0	0	2602000	33403000	6993700	4175400	3800200	16835000	950010	6335800	11793525	6.98025e+06	1.68956	#NAME?	0.756644	#NAME?	2602000	0	0	33403000	0	0	6993700	0	0	4175400	0	0	3800200	0	0	16835000	0	0	950010	0	0
A1CZJ0;Q4WTR0;B0Y388;A0A0J5SP34	192;193;193;193	A1CZJ0	1	1	S	S(1)PEANIGTR	S(84.84)PEANIGT(-84.84)R	1	2	0.15268	8161600	8161600	0	0	0	1816700	3578600	0	0	2766300	0	0	1348825	691575	1.95037	#NAME?	0.963746	#NAME?	0	0	0	1816700	0	0	3578600	0	0	0	0	0	0	0	0	2766300	0	0	0	0	0
A0A0J5PHT5;Q4WAQ0;B0YC23	10;10;10	A0A0J5PHT5	1	1;2	S	TVDAMDVDS(1)S(1)PAPAAVAEPER	T(-114.35)VDAMDVDS(114.35)S(117.45)PAPAAVAEPER	9	2	-0.058706	125770000	2867500	122910000	0	7360100	7738000	7809100	16696000	14536000	14155000	6862500	10897000	9900800	11612625	0.852589	#NAME?	-0.230077	#NAME?	0	7360100	0	0	7738000	0	1011700	6797400	0	1855700	14841000	0	0	14536000	0	0	14155000	0	0	6862500	0
A0A0J5PYJ0;Q4X0H2;B0XTE4;A1DHQ5	264;264;264;264	A0A0J5PYJ0	1	1	S	LEALNRPAS(1)DQEMQDTYPVADR	LEALNRPAS(92.54)DQEMQDT(-92.54)Y(-106.63)PVADR	9	3	-0.1666	61920000	61920000	0	0	9045900	5890900	4082800	5493100	8559100	9269300	3934800	6515000	6128175	7069550	0.866841	#NAME?	-0.206161	#NAME?	9045900	0	0	5890900	0	0	4082800	0	0	5493100	0	0	8559100	0	0	9269300	0	0	3934800	0	0
A0A0J5PII5;A1DCS1	14;14	A0A0J5PII5	1	1;2	T	ADGPES(1)PVPQQQT(1)PGR	ADGPES(82.26)PVPQQQT(82.26)PGR	13	2	0.4265	11662000	4906500	6755200	0	0	965290	2753400	879270	1303000	1556600	0	4204200	1149490	1765950	0.650919	#NAME?	-0.619451	#NAME?	0	0	0	0	965290	0	1524700	1228700	0	0	879270	0	0	1303000	0	1556600	0	0	0	0	0
A0A0J5PYK3;B0XTC4;A4D9A1;A1DHN4	547;547;547;547	A0A0J5PYK3	1	1	S	IGS(1)GMDLPSIDR	IGS(121.37)GMDLPS(-121.37)IDR	3	2	-0.055557	122790000	122790000	0	0	11283000	8757300	14484000	14911000	17426000	12940000	11919000	11752000	12358825	13509250	0.914842	#NAME?	-0.128406	#NAME?	11283000	0	0	8757300	0	0	14484000	0	0	14911000	0	0	17426000	0	0	12940000	0	0	11919000	0	0
A0A0J5Q167;Q4WTE7;B0XQ78;A1D3B9	294;309;309;288	A0A0J5Q167	1	1	S	S(1)GELNPITYIR	S(116.37)GELNPIT(-116.37)Y(-141.61)IR	1	2	0.59888	21341000	21341000	0	0	2420400	1994500	1734600	2105600	5359100	0	2463200	3012700	2063775	2708750	0.761892	#NAME?	-0.392342	#NAME?	2420400	0	0	1994500	0	0	1734600	0	0	2105600	0	0	5359100	0	0	0	0	0	2463200	0	0
Q4WG60;B0YC97;A0A0J5PL31	295;295;295	Q4WG60	1	1	S	IVFDSSDDAVEESPNDVDNS(1)R	IVFDS(-98.6)S(-94.87)DDAVEES(-69.17)PNDVDNS(69.17)R	20	2	-0.72547	1508000	1508000	0	0	0	413940	0	0	0	1094100	0	0	103485	273525	0.378338	#NAME?	-1.40225	#NAME?	0	0	0	413940	0	0	0	0	0	0	0	0	0	0	0	1094100	0	0	0	0	0
B0Y6P2;A0A0J5PEH7;Q4WPV1	499;499;499	B0Y6P2	1	1	S	KDADS(1)DIEMR	KDADS(125.84)DIEMR	5	2	-0.045445	59515000	59515000	0	0	0	8224000	7890200	6383600	7821900	10232000	4967400	4834900	5624450	6964050	0.807641	#NAME?	-0.308215	#NAME?	0	0	0	8224000	0	0	7890200	0	0	6383600	0	0	7821900	0	0	10232000	0	0	4967400	0	0
Q4WTT9;O43121;B0Y3B6;A0A0J5PVF9;A1CZG1;A1C9U8	737;737;737;737;738;743	Q4WTT9	1	3;4	T	RT(1)GT(1)QKS(0.997)VS(0.792)S(0.211)AVLSK	RT(78.55)GT(66.46)QKS(24.22)VS(5.8)S(-5.8)AVLS(-46.6)K	2	2	0.43884	15025000	0	0	15025000	0	4132100	0	2429300	3478300	0	0	0	1640350	869575	1.88638	#NAME?	0.915621	#NAME?	0	0	0	0	0	4132100	0	0	0	0	0	2429300	0	0	3478300	0	0	0	0	0	0
Q4WTT8;B0Y3B5;A1CZG3;A0A0J5PRV8;A1C9U5;Q5BAX8	142;142;142;142;143;144	Q4WTT8;Q5BAX8	1	1	T	TFNIQNDFT(1)PEEEDQIR	T(-137.87)FNIQNDFT(137.87)PEEEDQIR	9	2	-0.044856	25653000	25653000	0	0	2612800	2851000	0	0	3563800	0	1555800	2921400	1365950	2010250	0.679493	#NAME?	-0.55747	#NAME?	2612800	0	0	2851000	0	0	0	0	0	0	0	0	3563800	0	0	0	0	0	1555800	0	0
Q4WA02;B0YEQ4;A1D9W9;A0A0J5PRD3	139;139;139;139	Q4WA02	1	1	S	S(1)LDDDPDGLNR	S(112.5)LDDDPDGLNR	1	2	0.47691	5585800	5585800	0	0	0	0	1938300	0	2309900	0	1337700	0	484575	911900	0.531391	#NAME?	-0.912156	#NAME?	0	0	0	0	0	0	1938300	0	0	0	0	0	2309900	0	0	0	0	0	1337700	0	0
A0A0J5PII5;A1DCS1;C8V1W0;Q5AYA8;A1CDR4	33;33;33;705;33	A0A0J5PII5;A1CDR4	1	1	S	AFNS(1)PNWR	AFNS(87.79)PNWR	4	2	-0.31421	20904000	20904000	0	0	3660900	3314000	2394400	2290100	0	3420700	1401100	4423000	2914850	2311200	1.26118	#NAME?	0.33478	#NAME?	3660900	0	0	3314000	0	0	2394400	0	0	2290100	0	0	0	0	0	3420700	0	0	1401100	0	0
Q4WEC8;B0Y2D6;A0A0J5PUL8	567;567;570	Q4WEC8	1	1	S	VQWSEDVGEEEES(1)EGEGEEEALEQAER	VQWS(-65.3)EDVGEEEES(65.3)EGEGEEEALEQAER	13	3	0.067109	15339000	15339000	0	0	0	0	0	4889000	0	3853600	2012700	2362000	1222250	2057075	0.594169	#NAME?	-0.751055	#NAME?	0	0	0	0	0	0	0	0	0	4889000	0	0	0	0	0	3853600	0	0	2012700	0	0
Q4X0K1;B0XTB5;A1DHM5;A0A0J5SVD3	198;198;198;198	Q4X0K1	1	1	S	AALDQVETNLDDIS(1)DEER	AALDQVET(-115.96)NLDDIS(115.96)DEER	14	2	-0.054314	697400000	697400000	0	0	139330000	69129000	56202000	48500000	136480000	119760000	46306000	77337000	78290250	94970750	0.824362	#NAME?	-0.278651	#NAME?	139330000	0	0	69129000	0	0	56202000	0	0	48500000	0	0	136480000	0	0	119760000	0	0	46306000	0	0
A0A0J5SQK2;Q4WVE7;B0Y128;A1DE09	97;118;118;111	A0A0J5SQK2	1	1;2	S	NFSYDPVS(1)LPS(0.06)S(0.94)R	NFS(-115.72)Y(-105.23)DPVS(99.98)LPS(-11.95)S(11.95)R	8	2	0.63431	26889000	1745500	25144000	0	4179900	4600200	3487400	2507200	6229200	2137000	1772300	1975900	3693675	3028600	1.2196	#NAME?	0.286406	#NAME?	0	4179900	0	0	4600200	0	0	3487400	0	0	2507200	0	1745500	4483700	0	0	2137000	0	0	1772300	0
Q4WTR9;B0Y396;A0A0J5PVB0;A1CZI2	1026;1026;1026;1029	Q4WTR9	1	2	T	AREEAEMT(1)VDS(1)ETGDK	AREEAEMT(85.48)VDS(33.21)ET(-33.21)GDK	8	2	0.28175	26386000	0	26386000	0	2531700	3252000	2784500	2341700	0	4269200	2815900	1723400	2727475	2202125	1.23857	#NAME?	0.30867	#NAME?	0	2531700	0	0	3252000	0	0	2784500	0	0	2341700	0	0	0	0	0	4269200	0	0	2815900	0
Q4WIG8;B0XTL2;A0A0J5Q3C5;A1CYN9	256;256;256;256	Q4WIG8	1	2	S	ERS(1)PS(1)PPKDDPPADLR	ERS(158.17)PS(158.17)PPKDDPPADLR	3	2	-0.90444	26785000	0	26785000	0	3019700	2602400	1645900	2890600	5181900	2520200	1983400	2289500	2539650	2993750	0.848317	#NAME?	-0.237324	#NAME?	0	3019700	0	0	2602400	0	0	1645900	0	0	2890600	0	0	5181900	0	0	2520200	0	0	1983400	0
Q4WIG8;B0XTL2;A0A0J5Q3C5;A1CYN9	258;258;258;258	Q4WIG8	1	2	S	ERS(1)PS(1)PPKDDPPADLR	ERS(158.17)PS(158.17)PPKDDPPADLR	5	2	-0.90444	26785000	0	26785000	0	3019700	2602400	1645900	2890600	5181900	2520200	1983400	2289500	2539650	2993750	0.848317	#NAME?	-0.237324	#NAME?	0	3019700	0	0	2602400	0	0	1645900	0	0	2890600	0	0	5181900	0	0	2520200	0	0	1983400	0
Q4WVI1;B0Y1C6;A0A0J5SQM4;A1DDX5	101;101;101;101	Q4WVI1	1	1	S	AQQGEEEDEAPES(1)PDVHFEPVIR	AQQGEEEDEAPES(79.46)PDVHFEPVIR	13	3	-0.13995	4014500000	4014500000	0	0	662800000	563260000	385780000	400320000	634660000	452590000	280200000	421940000	503040000	447347500	1.12449	#NAME?	0.169277	#NAME?	662800000	0	0	563260000	0	0	385780000	0	0	400320000	0	0	634660000	0	0	452590000	0	0	280200000	0	0
Q4WWV8;B0XYR5;A0A0J5PZG9	319;319;340	Q4WWV8	1	1	S	VLHQS(1)GGAFGPQK	VLHQS(79.07)GGAFGPQK	5	2	-0.78119	2026900	2026900	0	0	0	0	582120	0	0	1444800	0	0	145530	361200	0.402907	#NAME?	-1.31148	#NAME?	0	0	0	0	0	0	582120	0	0	0	0	0	0	0	0	1444800	0	0	0	0	0
A0A0J5SY40;Q6MYM4;E9RAB9;B0XR33;A1D2G2;A1CPK0	31;31;31;31;31;31	A0A0J5SY40	1	1	S	GIDIITNEVS(1)NR	GIDIIT(-83.68)NEVS(83.68)NR	10	2	-0.59898	1954500	1954500	0	0	683140	0	0	0	0	850240	421080	0	170785	317830	0.537347	#NAME?	-0.896074	#NAME?	683140	0	0	0	0	0	0	0	0	0	0	0	0	0	0	850240	0	0	421080	0	0
Q4X1R8;B0XRU8;A0A0J5PZK7	172;172;113	Q4X1R8	1	1;2;4	S	EKS(1)S(1)DEES(1)DS(1)DVQPLQK	EKS(227.09)S(227.09)DEES(227.09)DS(227.09)DVQPLQK	8	2	0.18812	1500800	1067000	433810	0	0	0	0	433810	1067000	0	0	0	108452	266750	0.40657	#NAME?	-1.29842	#NAME?	0	0	0	0	0	0	0	0	0	0	433810	0	1067000	0	0	0	0	0	0	0	0
A0A0J5Q1M2;Q4WVW6;B0Y250;A1DDH5	507;531;531;507	A0A0J5Q1M2	1	1;2;3	S	LQDDS(1)PS(1)PS(1)EAEAER	LQDDS(71.64)PS(71.64)PS(71.64)EAEAER	9	2	0.48627	33752000	0	33752000	0	3967700	2555500	4996100	4048900	4592400	4478200	2499600	2226400	3892050	3449150	1.12841	#NAME?	0.174289	#NAME?	0	3967700	0	0	2555500	0	0	4996100	0	0	4048900	0	0	4592400	0	0	4478200	0	0	2499600	0
Q4WXX2;A0A0J5PYG6;A1D6W8;A1CKK3	456;456;456;456	Q4WXX2	1	1	S	MQLAELDGAEES(1)DDEPIMSSR	MQLAELDGAEES(104.73)DDEPIMS(-104.73)S(-104.73)R	12	2	-0.54299	35809000	35809000	0	0	4437500	4283200	3080900	3385900	6992400	5225100	2165000	3262700	3796875	4411300	0.860716	#NAME?	-0.216391	#NAME?	4437500	0	0	4283200	0	0	3080900	0	0	3385900	0	0	6992400	0	0	5225100	0	0	2165000	0	0
Q4WVU6;B0Y231;A0A0J5Q4Q6;A1DDJ5;A1CBS1	308;308;308;308;311	Q4WVU6	1	2	T	VFEEIRNDDT(1)T(1)ADEDR	VFEEIRNDDT(87.42)T(87.42)ADEDR	10	2	0.27127	4943900	0	4943900	0	1984700	1206800	0	0	0	0	0	1752400	797875	438100	1.82122	#NAME?	0.864903	#NAME?	0	1984700	0	0	1206800	0	0	0	0	0	0	0	0	0	0	0	0	0	0	0	0
Q4WVU6;B0Y231;A0A0J5Q4Q6;A1DDJ5;A1CBS1	309;309;309;309;312	Q4WVU6	1	2	T	VFEEIRNDDT(1)T(1)ADEDR	VFEEIRNDDT(87.42)T(87.42)ADEDR	11	2	0.27127	4943900	0	4943900	0	1984700	1206800	0	0	0	0	0	1752400	797875	438100	1.82122	#NAME?	0.864903	#NAME?	0	1984700	0	0	1206800	0	0	0	0	0	0	0	0	0	0	0	0	0	0	0	0
Q4WHX6;B0XUQ7;A0A0J5SKJ3	135;135;135	Q4WHX6	1	1	S	ILVES(1)DDEADTDLR	ILVES(99.69)DDEADT(-99.69)DLR	5	2	-0.25344	44538000	44538000	0	0	7793500	5657700	6744200	3858100	8511400	6285500	2703700	2984000	6013375	5121150	1.17422	#NAME?	0.231707	#NAME?	7793500	0	0	5657700	0	0	6744200	0	0	3858100	0	0	8511400	0	0	6285500	0	0	2703700	0	0
Q4WRC3;B0XNZ2;A0A0J5SF73;A1D187	417;417;417;417	Q4WRC3	1	2;3	S	ADSVDVPGS(1)GAS(1)T(1)PIAEK	ADS(-71.04)VDVPGS(71.04)GAS(80.66)T(80.03)PIAEK	12	2	0.42516	9503100	0	8420100	1083100	2451600	0	1390700	1129200	1725900	1700500	0	0	1242875	856600	1.45094	#NAME?	0.536988	#NAME?	0	1669000	782550	0	0	0	0	1090200	300510	0	1129200	0	0	1725900	0	0	1700500	0	0	0	0
Q4WTY3;B0Y3G0;A0A0J5SPA6;A1CZB8	316;316;316;316	Q4WTY3	1	1;2	S	AAPAAPPS(1)IVPS(1)EQR	AAPAAPPS(57.02)IVPS(57.02)EQR	8	2	-0.13517	20073000	9712200	10361000	0	4402600	2920700	2738100	1137800	0	3619200	1930600	3324000	2799800	2218450	1.26205	#NAME?	0.335772	#NAME?	1845500	2557100	0	1313800	1606900	0	1444100	1294000	0	1137800	0	0	0	0	0	1754300	1864900	0	782100	1148500	0
A0A0J5PP91;Q4WKG9;B0XMI9;A1CS35;A1D506	214;271;271;214;265	A0A0J5PP91	1	2	S	FSVHS(1)VPGS(1)R	FS(-36.17)VHS(36.17)VPGS(76.18)R	9	2	0.20615	47845000	0	47845000	0	6222000	6220100	5514900	6658400	5994100	5280800	4587500	7367400	6153850	5807450	1.05965	#NAME?	0.0835845	#NAME?	0	6222000	0	0	6220100	0	0	5514900	0	0	6658400	0	0	5994100	0	0	5280800	0	0	4587500	0
Q4WTT9;O43121;B0Y3B6;A0A0J5PVF9	14;14;14;14	Q4WTT9	1	1	S	EKS(1)LEDLQVATLEK	EKS(74.07)LEDLQVAT(-74.07)LEK	3	2	0.31266	8057300	8057300	0	0	0	0	0	2901400	2850400	0	2305500	0	725350	1288975	0.562734	#NAME?	-0.829475	#NAME?	0	0	0	0	0	0	0	0	0	2901400	0	0	2850400	0	0	0	0	0	2305500	0	0
Q4WQ74;B0Y710;A0A0J5PI18	331;331;331	Q4WQ74	1	1;2	S	PANEAET(1)VS(1)EAEEEEEEAAAAASK	PANEAET(66.77)VS(67.13)EAEEEEEEAAAAAS(-66.77)K	9	3	-0.41704	332090000	327320000	4773700	0	32045000	21186000	25549000	20215000	31042000	24283000	13668000	20264000	24748750	22314250	1.1091	#NAME?	0.14939	#NAME?	32045000	0	0	21186000	0	0	24383000	1165600	0	20215000	0	0	29202000	1840200	0	23246000	1037600	0	13668000	0	0
A0A0J5Q446;Q8X1U5;A1DP90	1478;1404;1480	A0A0J5Q446	1	2	S	ITNYTALDDS(1)DS(1)DNGDDLLGDVSK	IT(-87.63)NY(-91.49)T(-79.37)ALDDS(74.04)DS(57.8)DNGDDLLGDVS(-57.8)K	10	2	-0.20928	123670000	0	123670000	0	5329900	6042800	7979000	6100000	10919000	5275500	0	4289100	6362925	5120900	1.24254	#NAME?	0.313293	#NAME?	0	5329900	0	0	6042800	0	0	7979000	0	0	6100000	0	0	10919000	0	0	5275500	0	0	0	0
A0A0J5Q0C3;Q4WIE4;B0XTV4	263;455;455	A0A0J5Q0C3	1	1	S	RDS(1)DLTADTILADR	RDS(85.95)DLT(-85.95)ADT(-91.33)ILADR	3	2	0.63374	35758000	35758000	0	0	6680300	3918700	3181400	5419500	6586200	4209100	1936700	3826100	4799975	4139525	1.15955	#NAME?	0.213562	#NAME?	6680300	0	0	3918700	0	0	3181400	0	0	5419500	0	0	6586200	0	0	4209100	0	0	1936700	0	0
Q4WV66;B0Y0U5;A1DE89;A0A0J5PVP8	245;245;245;245	Q4WV66	1	1	S	IPGGALDAGEDS(1)EDENQMQT	IPGGALDAGEDS(170.56)EDENQMQT(-170.56)	12	2	-0.61769	492710000	492710000	0	0	59296000	53076000	58332000	48065000	70133000	65009000	23636000	35150000	54692250	48482000	1.12809	#NAME?	0.173887	#NAME?	59296000	0	0	53076000	0	0	58332000	0	0	48065000	0	0	70133000	0	0	65009000	0	0	23636000	0	0
B0YBX9;A4DA56;A1D939	492;492;489	B0YBX9	1	1;2	S	GGS(1)PVAAS(1)PVPVR	GGS(57.8)PVAAS(57.8)PVPVR	3	2	-0.15793	1757000	821240	935740	0	0	0	1236100	0	0	0	0	520880	309025	130220	2.3731	#NAME?	1.24677	#NAME?	0	0	0	0	0	0	821240	414860	0	0	0	0	0	0	0	0	0	0	0	0	0
A0A0J5PZT8;B0XT61;Q4WIQ1	804;829;834	A0A0J5PZT8	1	1;4	S	TPES(1)PIMSR	T(-91.46)PES(67.14)PIMS(-67.14)R	4	2	0.069091	9103800	6784600	0	2319200	0	0	2211500	1228900	3732300	1931100	0	0	860100	1415850	0.60748	#NAME?	-0.719092	#NAME?	0	0	0	0	0	0	2211500	0	0	1228900	0	0	1413100	0	2319200	1931100	0	0	0	0	0
A0A0J5PFD9;A1CM24;A1DM01	478;481;419	A0A0J5PFD9	1	1	S	EIIPGS(1)PQDIK	EIIPGS(101.9)PQDIK	6	2	0.11146	30881000	30881000	0	0	6513900	5063000	5630300	0	5163900	4318400	2018000	2173900	4301800	3418550	1.25837	#NAME?	0.331556	#NAME?	6513900	0	0	5063000	0	0	5630300	0	0	0	0	0	5163900	0	0	4318400	0	0	2018000	0	0
Q4WNL0;B0Y5F7;A0A0J5PFA4;A1CY06	266;266;266;265	Q4WNL0	1	1;2	T	DVSATPVPTQAAT(1)PDNR	DVS(-153.74)AT(-136.4)PVPT(-76.99)QAAT(76.99)PDNR	13	2	2.0587	42737000	36263000	6474200	0	1485700	5795300	6302800	5146300	7101900	9110800	929410	5959100	4682525	5.7753e+06	0.810784	#NAME?	-0.30261	#NAME?	0	1485700	0	5795300	0	0	5746800	555930	0	4324700	821600	0	7101900	0	0	7335000	1775800	0	0	929410	0
A1D6J1;A0A0J5PWT3;Q4WYA0;B0XWY6;A1CKX7;C8V8L0;Q5B366	34;34;27;27;34;34;34	A1D6J1	1	1	S	IFDVS(1)AFEK	IFDVS(76.14)AFEK	5	2	0.51343	2178800	2178800	0	0	578770	813440	0	0	786640	0	0	0	348052	196660	1.76982	#NAME?	0.823601	#NAME?	578770	0	0	813440	0	0	0	0	0	0	0	0	786640	0	0	0	0	0	0	0	0
Q4WM37;B0Y8H2;A1DNI1;A0A0J5T051;A1CU16	1887;1887;1887;1860;1887	Q4WM37	1	1;2	S	IVPAS(1)PS(1)VK	IVPAS(59.37)PS(59.37)VK	7	2	0.058832	257170000	111220000	145950000	0	17612000	42318000	18941000	21624000	37301000	28491000	13515000	0	25123750	19826750	1.26716	#NAME?	0.341604	#NAME?	0	17612000	0	31915000	10403000	0	0	18941000	0	0	21624000	0	37301000	0	0	28491000	0	0	13515000	0	0
Q4WX67;B0XYF1;A0A0J5PUY9	363;363;363	Q4WX67	1	2	S	GIS(1)PS(1)PAR	GIS(63.31)PS(63.31)PAR	3	2	0.039306	5412400	0	5412400	0	1490900	0	1953500	0	0	1968000	0	0	861100	492000	1.7502	#NAME?	0.807522	#NAME?	0	1490900	0	0	0	0	0	1953500	0	0	0	0	0	0	0	0	1968000	0	0	0	0
Q4WX67;B0XYF1;A0A0J5PUY9	365;365;365	Q4WX67	1	2	S	GIS(1)PS(1)PAR	GIS(63.31)PS(63.31)PAR	5	2	0.039306	5412400	0	5412400	0	1490900	0	1953500	0	0	1968000	0	0	861100	492000	1.7502	#NAME?	0.807522	#NAME?	0	1490900	0	0	0	0	0	1953500	0	0	0	0	0	0	0	0	1968000	0	0	0	0
Q4WQ01;B0Y6T9;A0A0J5PEJ3	1299;1299;1299	Q4WQ01	1	1	S	KPQGQS(1)PLK	KPQGQS(98.9)PLK	6	2	-0.2186	1688200	1688200	0	0	0	0	1170900	0	0	517260	0	0	292725	129315	2.26366	#NAME?	1.17866	#NAME?	0	0	0	0	0	0	1170900	0	0	0	0	0	0	0	0	517260	0	0	0	0	0
Q4WQI6;B0Y4P9;A0A0J5Q3M4	487;487;487	Q4WQI6	1	1	S	FVAEMEGDLDNDPEMS(1)EHGR	FVAEMEGDLDNDPEMS(65.1)EHGR	16	3	-0.56863	2773400	2773400	0	0	0	1313500	0	0	0	0	581440	0	328375	145360	2.25905	#NAME?	1.17571	#NAME?	0	0	0	1313500	0	0	0	0	0	0	0	0	0	0	0	0	0	0	581440	0	0
A0A0J5PVP0;A1D8C3	14;14	A0A0J5PVP0	1	1;2	S	S(1)VAES(1)LPDESTSAPAK	S(134.25)VAES(82.14)LPDES(-82.14)T(-104.36)S(-125.2)APAK	5	2	-0.021198	125390000	8172400	117220000	0	6175800	4830800	4731100	6582800	9226100	8619100	2251000	5617200	5580125	6428350	0.868049	#NAME?	-0.204151	#NAME?	0	6175800	0	1350400	3480400	0	0	4731100	0	1112100	5470700	0	1778800	7447300	0	2028600	6590600	0	0	2251000	0
Q4WHG2;B0XVK2;A0A0J5PMP1	525;525;525	Q4WHG2	1	1;2;3	S	RAS(1)S(1)NVS(0.984)GGS(0.016)GSFGR	RAS(115.85)S(86.38)NVS(17.84)GGS(-17.84)GS(-39.22)FGR	3	2	0.37301	46476000	14378000	30065000	2032500	8243600	4444300	0	3339200	3504200	4985000	0	3515000	4006775	3001050	1.33512	#NAME?	0.416974	#NAME?	0	6211000	2032500	1021400	3422900	0	0	0	0	0	3339200	0	0	3504200	0	806310	4178700	0	0	0	0
A0A0J5SY40;Q6MYM4;E9RAB9	74;74;74	A0A0J5SY40	1	1	S	S(1)FNDPDVEIEQK	S(119.17)FNDPDVEIEQK	1	2	-0.22915	2757200	2757200	0	0	0	987830	0	0	0	1277900	0	491530	246958	442358	0.558276	#NAME?	-0.84095	#NAME?	0	0	0	987830	0	0	0	0	0	0	0	0	0	0	0	1277900	0	0	0	0	0
A0A0J5PXU5;Q4X093;B0XTT7	482;494;494	A0A0J5PXU5	1	1;2	S	FADKEDDAEPVDDDS(1)S(1)FEEIPKPTER	FADKEDDAEPVDDDS(116.82)S(86.94)FEEIPKPT(-86.94)ER	16	3	-0.019789	1053000000	538850000	514110000	0	209080000	85609000	51221000	68024000	199220000	145920000	73446000	87553000	103483500	126534750	0.817827	#NAME?	-0.290133	#NAME?	139040000	70040000	0	36439000	49170000	0	19720000	31500000	0	28212000	39812000	0	86948000	112270000	0	71284000	74639000	0	39146000	34300000	0
A0A0J5Q2B1;Q4WN81;B0Y7B6;A1DMC9	356;357;357;356	A0A0J5Q2B1	1	1;2	S	IYLPLS(1)DDS(1)DDEAAR	IY(-98.5)LPLS(98.5)DDS(112.15)DDEAAR	9	2	0.33887	50373000	33024000	17349000	0	9252800	2825700	4321800	5458600	9913300	9649800	4952900	2031200	5464725	6636800	0.823398	#NAME?	-0.280339	#NAME?	4917300	4335500	0	2825700	0	0	2298900	2022900	0	2196900	3261700	0	6440400	3472900	0	7125300	2524500	0	3644100	1308800	0
B0XVE3;A0A0J5SKR3;Q4WHM0;A1DFR2	1098;1098;1099;1099	B0XVE3	1	1;2	S	IQAQKEEEEALS(1)LS(1)DDDEDERLR	IQAQKEEEEALS(48.24)LS(48.24)DDDEDERLR	14	3	-0.50167	127750000	111630000	16122000	0	5023900	6903000	5287300	5640200	5234100	6530100	4793000	5191100	5713600	5437075	1.05086	#NAME?	0.0715693	#NAME?	2228300	2795600	0	4295200	2607800	0	2763100	2524200	0	3285400	2354700	0	3585900	1648200	0	6530100	0	0	4793000	0	0
Q4X1D8;B0XS68;A0A0J5PYP9;A1DGW0	943;943;944;946	Q4X1D8;A1DGW0	1	1;2	S	S(1)NRAS(1)LDIPR	S(93.23)NRAS(93.23)LDIPR	5	2	-0.12028	125240000	36969000	88267000	0	23217000	12207000	10752000	11513000	19745000	26650000	7859400	13293000	14422250	16886850	0.854052	#NAME?	-0.227604	#NAME?	11029000	12187000	0	4814200	7393000	0	5085400	5666800	0	6022300	5490700	0	3951000	15794000	0	6067100	20582000	0	0	7859400	0
Q4WNL6;B0Y5G3;A0A0J5PFA8	358;358;358	Q4WNL6	1	1	S	HHPDQMS(1)INGAEG	HHPDQMS(65.04)INGAEG	7	2	-0.15225	7199600	7199600	0	0	2160200	0	808260	0	0	1885600	1082500	1262900	742115	1057750	0.701598	#NAME?	-0.511284	#NAME?	2160200	0	0	0	0	0	808260	0	0	0	0	0	0	0	0	1885600	0	0	1082500	0	0
Q4WMH1;B0Y837;A0A0J5Q352	354;354;442	Q4WMH1	1	1;2	S	VPS(1)AT(1)PPQFGQAPPAPAR	VPS(92.78)AT(92.78)PPQFGQAPPAPAR	3	2	0.52049	3853700	2251900	1601800	0	0	0	1508400	0	0	910130	691700	743540	377100	586342	0.643139	#NAME?	-0.636796	#NAME?	0	0	0	0	0	0	1508400	0	0	0	0	0	0	0	0	0	910130	0	0	691700	0
Q4WXU5;B0XXS8;A1D6Z5;A0A0J5SRP5	188;188;188;188	Q4WXU5	1	1	S	S(1)VVFEFPQSGAAEY	S(79.98)VVFEFPQS(-79.98)GAAEY(-109.34)	1	2	-0.036776	15124000	15124000	0	0	1833300	2073200	1855200	1861700	2867400	1869800	966050	1054000	1905850	1.68931e+06	1.12818	#NAME?	0.173998	#NAME?	1833300	0	0	2073200	0	0	1855200	0	0	1861700	0	0	2867400	0	0	1869800	0	0	966050	0	0
Q4WXP2;B0XXY1;A0A0J5PUP4	185;185;185	Q4WXP2	1	1	S	EFNS(1)EDEEEYGPILPHHEVTAK	EFNS(69.59)EDEEEY(-69.59)GPILPHHEVT(-178.05)AK	4	3	0.017111	16889000	16889000	0	0	2340500	2401800	0	1420700	4650600	4227300	0	0	1540750	2219475	0.694196	#NAME?	-0.526586	#NAME?	2340500	0	0	2401800	0	0	0	0	0	1420700	0	0	4650600	0	0	4227300	0	0	0	0	0
A0A0J5PKR9;Q4WJM1;B0XP41;A1D480;A1CRB8;Q5B5V7;A0A1U8QM58	1460;134;134;134;134;173;173	A0A0J5PKR9	1	1	S	S(1)VLLNYFQTEQ	S(70.6)VLLNY(-70.6)FQT(-104.46)EQ	1	2	0.39421	3032800	3032800	0	0	964800	0	0	0	2068000	0	0	0	241200	517000	0.466538	#NAME?	-1.09993	#NAME?	964800	0	0	0	0	0	0	0	0	0	0	0	2068000	0	0	0	0	0	0	0	0
A0A0J5SW92;Q4X1Q0;B0XRW5;A1DGL3	440;448;448;440	A0A0J5SW92	1	1	S	AKS(1)VVAGQPNR	AKS(78.69)VVAGQPNR	3	2	-0.071112	9820500	9820500	0	0	2330300	0	1783200	864280	1016300	2461400	0	0	1244445	869425	1.43134	#NAME?	0.517369	#NAME?	2330300	0	0	0	0	0	1783200	0	0	864280	0	0	1016300	0	0	2461400	0	0	0	0	0
Q4WV97;Q1RQJ0;B0Y0X7;A0A0J5PT20;A1DE58;A1CB85	41;41;41;41;41;41	Q4WV97	1	1	S	AIS(1)PVFQR	AIS(112.71)PVFQR	3	2	0.11494	171970000	171970000	0	0	23098000	26840000	15572000	15437000	25660000	33886000	16075000	15403000	20236750	22756000	0.889293	#NAME?	-0.169269	#NAME?	23098000	0	0	26840000	0	0	15572000	0	0	15437000	0	0	25660000	0	0	33886000	0	0	16075000	0	0
A1D3U7;A0A0J5SIW9;Q4WJ93;B0XPQ0	598;561;598;598	A1D3U7;Q4WJ93	1	1;2	S	VVEEKS(1)S(1)VVAEER	VVEEKS(131.84)S(131.84)VVAEER	6	2	-0.31749	27012000	18291000	8721100	0	7776700	0	2087400	3736900	5408800	0	4078800	0	3400250	2371900	1.43356	#NAME?	0.519598	#NAME?	5300300	2476400	0	0	0	0	0	2087400	0	1851300	1885600	0	3137200	2271600	0	0	0	0	4078800	0	0
Q4WHH1;B0XVJ3;A0A0J5SKV2	246;246;258	Q4WHH1	1	1	S	RQEDDDEENEEDLDS(1)EEEEEKIK	RQEDDDEENEEDLDS(179.76)EEEEEKIK	15	3	0.05136	44203000	44203000	0	0	8388600	0	3775200	7444900	10324000	7339000	1827800	5103600	4902175	6148600	0.797283	#NAME?	-0.326836	#NAME?	8388600	0	0	0	0	0	3775200	0	0	7444900	0	0	10324000	0	0	7339000	0	0	1827800	0	0
Q4WI22;B0XUE3;A0A0J5PMP5;A1CZ33	494;494;494;410	Q4WI22	1	1	S	GYFS(1)GPEGDTTK	GY(-70.62)FS(66.13)GPEGDT(-71.65)T(-66.13)K	4	2	0.41387	15158000	15158000	0	0	3732300	0	2627200	0	0	4248100	2200600	2350100	1589875	2199700	0.722769	#NAME?	-0.468393	#NAME?	3732300	0	0	0	0	0	2627200	0	0	0	0	0	0	0	0	4248100	0	0	2200600	0	0
Q4WJN0;B0XP33;A0A0J5PLC9	265;265;265	Q4WJN0	1	1	S	SELQPFES(1)EDEEELER	S(-156.82)ELQPFES(156.82)EDEEELER	8	2	0.121	304620000	304620000	0	0	37136000	29057000	31475000	42365000	45296000	39714000	22883000	43373000	35008250	37816500	0.92574	#NAME?	-0.111321	#NAME?	37136000	0	0	29057000	0	0	31475000	0	0	42365000	0	0	45296000	0	0	39714000	0	0	22883000	0	0
B0YE81;A4DA84;A0A0J5PRT3	14;14;14	B0YE81	1	1	S	MENEGTLQDDRPAS(1)PK	MENEGT(-175.83)LQDDRPAS(175.83)PK	14	2	-0.23707	43608000	43608000	0	0	7357000	6625900	0	5861600	7936400	7435600	2586100	5805700	4961125	5940950	0.835073	#NAME?	-0.260026	#NAME?	7357000	0	0	6625900	0	0	0	0	0	5861600	0	0	7936400	0	0	7435600	0	0	2586100	0	0
Q4WU32;B0Y3K9;A0A0J5PVP3;A1DFC5;A1CA34	192;192;192;192;188	Q4WU32	1	1	S	DGPES(1)PILEDLYDR	DGPES(152.54)PILEDLY(-152.54)DR	5	2	-0.60262	8670300	8670300	0	0	2379300	0	0	0	2295100	1664600	0	0	594825	989925	0.600879	#NAME?	-0.734854	#NAME?	2379300	0	0	0	0	0	0	0	0	0	0	0	2295100	0	0	1664600	0	0	0	0	0
Q4WI26;B0XUD9;A0A0J5PM39;A1CZ29	130;130;130;130	Q4WI26	1	2	S	SSSTVGSQNRPLT(1)PGGS(1)PIPR	S(-95.06)S(-94.69)S(-94.33)T(-91.76)VGS(-69.94)QNRPLT(69.94)PGGS(91.81)PIPR	17	3	-0.02136	31811000	0	31811000	0	4240600	3821500	4214000	4235800	5261100	4453000	2461400	3123600	4127975	3824775	1.07927	#NAME?	0.110059	#NAME?	0	4240600	0	0	3821500	0	0	4214000	0	0	4235800	0	0	5261100	0	0	4453000	0	0	2461400	0
A0A0J5PSI4;Q4WUM9;B0Y454;A1DET1	298;298;298;298	A0A0J5PSI4	1	2	S	RDS(1)DVS(1)LQDNEDYSRPVLR	RDS(90.65)DVS(71.28)LQDNEDY(-71.28)S(-82.72)RPVLR	6	3	0.018505	92581000	0	92581000	0	13393000	9889800	6541600	15711000	10480000	13217000	9258200	8309000	11383850	10316050	1.10351	#NAME?	0.142098	#NAME?	0	13393000	0	0	9889800	0	0	6541600	0	0	15711000	0	0	10480000	0	0	13217000	0	0	9258200	0
A0A0J5Q2C3;Q4WN71;B0Y7C7	64;64;64	A0A0J5Q2C3	1	1;3	S	MSQGS(1)PVPGLR	MS(-68.48)QGS(68.48)PVPGLR	5	2	0.37348	79111000	43369000	0	35741000	8037800	6923800	9233500	6605000	8897400	11408000	4957600	8269400	7700025	8383100	0.918518	#NAME?	-0.122621	#NAME?	4584300	0	3453400	3886000	0	3037900	4123000	0	5110500	3846300	0	2758800	3717000	0	5180400	6243200	0	5164600	2720900	0	2236700
C8VFS8;A1CVY0;A1CIT9;Q4WQR3;B0Y4X4;A0A0J5PM26	102;188;188;188;188;188	C8VFS8	1	1;2	Y	GFSIDPEENAGYMT(1)EY(1)VATR	GFS(-191.04)IDPEENAGY(-98.28)MT(96.66)EY(72.2)VAT(-72.2)R	16	3	-0.066688	398940000	133280000	265660000	0	33217000	33970000	26032000	23996000	52465000	18233000	9374700	19331000	29303750	24850925	1.17918	#NAME?	0.237786	#NAME?	7057700	26159000	0	9816500	24153000	0	5949500	20083000	0	6120200	17876000	0	18375000	34091000	0	6372800	11860000	0	3202100	6172600	0
A0A0J5PSD9	504	A0A0J5PSD9	1	1	S	EGS(1)QDVAMGGTEEKV	EGS(65.64)QDVAMGGT(-65.64)EEKV	3	2	0.37925	3202700	3202700	0	0	0	1192000	0	0	0	1429000	0	581670	298000	502668	0.592837	#NAME?	-0.754292	#NAME?	0	0	0	1192000	0	0	0	0	0	0	0	0	0	0	0	1429000	0	0	0	0	0
Q4WMH1;B0Y837;A0A0J5Q352;A1DN45;A1CTH0	555;555;643;643;664	Q4WMH1	1	1;2	S	GYQSGGAS(1)DS(1)EGGR	GY(-100.94)QS(-59.93)GGAS(69.38)DS(59.93)EGGR	8	2	0.65658	214370000	173090000	41274000	0	31199000	15592000	21665000	7758100	12981000	29647000	15381000	5406400	19053525	15853850	1.20182	#NAME?	0.265225	#NAME?	24320000	6878900	0	11819000	3772700	0	21665000	0	0	6728600	1029500	0	12981000	0	0	22671000	6975700	0	11944000	3436700	0
A0A0J5SCQ9	230	A0A0J5SCQ9	1	3	S	KAS(1)S(1)PPAPPS(1)PVEDLDLGVPDASSATALK	KAS(94.68)S(94.68)PPAPPS(87.79)PVEDLDLGVPDAS(-87.79)S(-91.3)AT(-91.07)ALK	3	3	0.078101	56263000	0	0	56263000	5205100	7664500	6438700	6695800	13872000	4245600	8314500	3826600	6501025	7564675	0.859393	#NAME?	-0.218611	#NAME?	0	0	5205100	0	0	7664500	0	0	6438700	0	0	6695800	0	0	13872000	0	0	4245600	0	0	8314500
A0A0J5PZD6;Q4WSY9;B0XQN5	541;542;542	A0A0J5PZD6	1	1	T	GEGAGT(1)DDDEYYDMVAAR	GEGAGT(225.94)DDDEY(-225.94)Y(-245.15)DMVAAR	6	2	-0.090517	107080000	107080000	0	0	15348000	10846000	10163000	14791000	17035000	18342000	8052600	12508000	12787000	13984400	0.914376	#NAME?	-0.129141	#NAME?	15348000	0	0	10846000	0	0	10163000	0	0	14791000	0	0	17035000	0	0	18342000	0	0	8052600	0	0
Q4WM69;B0Y8D9;A0A0J5Q6K1;A1DNF1	120;120;120;120	Q4WM69	1	1;2	T	VLGEVENT(1)DDEIES(1)GEDFATASGVPEWGK	VLGEVENT(74.03)DDEIES(55.87)GEDFAT(-55.87)AS(-66.02)GVPEWGK	8	3	0.019769	124760000	7648500	117110000	0	19222000	14837000	0	21904000	28286000	18373000	14116000	6944400	13990750	16929850	0.826395	#NAME?	-0.275096	#NAME?	0	19222000	0	0	14837000	0	0	0	0	0	21904000	0	2117300	26169000	0	1900400	16472000	0	2550600	11565000	0
Q4WE62;B0Y200;A0A0J5PTP8;A1D0C6	310;310;310;311	Q4WE62	1	3;4	S	TPDPLTQLPLPDPES(1)PARS(1)PPQS(1)PPAR	T(-112.35)PDPLT(-98.83)QLPLPDPES(98.83)PARS(108.66)PPQS(105.27)PPAR	15	3	0.1749	28459000	0	0	28459000	1552800	0	2642600	5367800	0	0	3691900	3201700	2390800	1723400	1.38726	#NAME?	0.472236	#NAME?	0	0	1552800	0	0	0	0	0	2642600	0	0	5367800	0	0	0	0	0	0	0	0	3691900
Q4WE62;B0Y200;A0A0J5PTP8;A1D0C6	314;314;314;315	Q4WE62	1	3;4	S	TPDPLTQLPLPDPES(1)PARS(1)PPQS(1)PPAR	T(-112.35)PDPLT(-98.83)QLPLPDPES(98.83)PARS(108.66)PPQS(105.27)PPAR	19	3	0.1749	28459000	0	0	28459000	1552800	0	2642600	5367800	0	0	3691900	3201700	2390800	1723400	1.38726	#NAME?	0.472236	#NAME?	0	0	1552800	0	0	0	0	0	2642600	0	0	5367800	0	0	0	0	0	0	0	0	3691900
Q4WE62;B0Y200;A0A0J5PTP8;A1D0C6	318;318;318;319	Q4WE62	1	3;4	S	TPDPLTQLPLPDPES(1)PARS(1)PPQS(1)PPAR	T(-112.35)PDPLT(-98.83)QLPLPDPES(98.83)PARS(108.66)PPQS(105.27)PPAR	23	3	0.1749	28459000	0	0	28459000	1552800	0	2642600	5367800	0	0	3691900	3201700	2390800	1723400	1.38726	#NAME?	0.472236	#NAME?	0	0	1552800	0	0	0	0	0	2642600	0	0	5367800	0	0	0	0	0	0	0	0	3691900
Q4WTR8;B0Y395;A0A0J5PRR5	557;557;557	Q4WTR8	1	1	S	LPS(1)PELDPSQAR	LPS(72.56)PELDPS(-72.56)QAR	3	2	-0.22285	12318000	12318000	0	0	0	0	0	5033400	1864700	2421600	1644500	1353700	1258350	1821125	0.690974	#NAME?	-0.533297	#NAME?	0	0	0	0	0	0	0	0	0	5033400	0	0	1864700	0	0	2421600	0	0	1644500	0	0
Q4WGN6;B0YB17;A0A0J5PKH1	441;441;441	Q4WGN6	1	1	S	ASPGAAEEDAVLS(1)DEEEGEDLCNCTFSLAYGAK	AS(-114.12)PGAAEEDAVLS(114.12)DEEEGEDLCNCT(-138.63)FS(-153.64)LAY(-173.61)GAK	13	3	-0.34773	1867500000	1867500000	0	0	35730000	510250000	213070000	280960000	338880000	388940000	6178900	64605000	260002500	199650975	1.30229	#NAME?	0.381045	#NAME?	35730000	0	0	510250000	0	0	213070000	0	0	280960000	0	0	338880000	0	0	388940000	0	0	6178900	0	0
A0A0J5Q1R2;Q4WZG6;A1DIR6;Q5AWR8;A0A1U8QQ39	1475;2134;1726;1557;1557	A0A0J5Q1R2	1	2	S	S(0.97)VT(0.03)AVS(1)LNHK	S(15.17)VT(-15.17)AVS(73.02)LNHK	6	2	-0.405	18950000	0	18950000	0	2626300	2866300	2854700	0	0	5289700	2679500	2633500	2086825	2650675	0.787281	#NAME?	-0.34505	#NAME?	0	2626300	0	0	2866300	0	0	2854700	0	0	0	0	0	0	0	0	5289700	0	0	2679500	0
A0A0J5PET2;Q4WQ64;B0Y701;A1CWG0;A1CIA0;Q5B1L6;A0A1U8QWM4	76;211;211;76;76;84;84	A0A0J5PET2	1	1	S	NS(1)FGTSLPIPR	NS(71.12)FGT(-71.12)S(-100.25)LPIPR	2	2	0.21911	32174000	32174000	0	0	3246000	5383600	5518500	2947400	5959300	2355500	2106500	4656800	4273875	3769525	1.1338	#NAME?	0.181162	#NAME?	3246000	0	0	5383600	0	0	5518500	0	0	2947400	0	0	5959300	0	0	2355500	0	0	2106500	0	0
A1D4G9;Q4WJW7;B0XNN3;A0A0J5PPX8;A1CRK8;C8VTF1;Q5BG99	256;257;257;257;257;257;257	A1D4G9	1	1	S	NES(1)PEKK	NES(109.79)PEKK	3	2	-0.13963	36942000	36942000	0	0	3103100	0	3242900	319410	0	6748700	1907900	1029200	1.66635e+06	2421450	0.688163	#NAME?	-0.539178	#NAME?	3103100	0	0	0	0	0	3242900	0	0	319410	0	0	0	0	0	6748700	0	0	1907900	0	0
A0A0J5SW92;Q4X1Q0;B0XRW5;A1DGL3;A1CSX9;Q5B049;A0A1U8QYT3	544;552;552;545;548;549;549	A0A0J5SW92	1	1;2	S	APS(1)LS(0.086)S(0.914)QPER	APS(65.13)LS(-10.29)S(10.29)QPER	3	2	-0.28314	38779000	1185400	37593000	0	2590800	1895500	3487900	3768400	3005100	3617600	1785700	2328300	2935650	2684175	1.09369	#NAME?	0.129201	#NAME?	0	2590800	0	0	1895500	0	1185400	2302600	0	0	3768400	0	0	3005100	0	0	3617600	0	0	1785700	0
B0Y3D9;A0A0J5SP92;Q4WTW4	1164;1173;1164	B0Y3D9	1	1;2;3;4	S	AMGIES(1)S(1)PEPSR	AMGIES(70)S(66.04)PEPS(-66.04)R	7	2	0.027881	146830000	15121000	109380000	22323000	20718000	15286000	12963000	15589000	33261000	15887000	12515000	11975000	16139000	18409500	0.876667	#NAME?	-0.189899	#NAME?	2618100	12355000	5744600	0	11310000	3976000	2857700	10105000	0	0	12105000	3484000	4054600	21734000	7472700	2726200	13161000	0	1374400	9494800	1645500
A0A0J5PWH8;Q4WT75;B0XQE8;A1D352	1380;1392;1392;1392	A0A0J5PWH8	1	2;3	S	KLS(1)DAS(1)S(1)EDIR	KLS(100.23)DAS(100.23)S(100.23)EDIR	7	2	0.29633	14645000	0	6781700	7863100	1620100	1738800	3069900	1562900	3307700	2046200	0	1299100	1997925	1663250	1.20122	#NAME?	0.264497	#NAME?	0	0	1620100	0	1738800	0	0	2180900	889010	0	1562900	0	0	0	3307700	0	0	2046200	0	0	0
A0A0J5Q6E5;Q4WND4;B0Y761;A1CE65;Q5B134;C8VFJ6;A1DM74	138;137;137;138;134;138;115	A0A0J5Q6E5	1	1	S	YLAEFAS(1)GNK	Y(-117.29)LAEFAS(117.29)GNK	7	2	0.25563	2287100	2287100	0	0	0	884860	0	0	0	0	814320	587970	221215	350572	0.631011	#NAME?	-0.664264	#NAME?	0	0	0	884860	0	0	0	0	0	0	0	0	0	0	0	0	0	0	814320	0	0
Q4WEN7;A1CZV2;A0A0J5PR03;B0Y2X2	126;126;126;126	Q4WEN7	1	1;2	S	LGS(1)VDADGMS(1)VR	LGS(121.32)VDADGMS(121.32)VR	10	2	-1.5884	14351000	1021600	13330000	0	4257400	1897300	1814300	0	2077600	2233900	940700	1130100	1992250	1595575	1.24861	#NAME?	0.320322	#NAME?	1021600	3235700	0	0	1897300	0	0	1814300	0	0	0	0	0	2077600	0	0	2233900	0	0	940700	0
A0A0J5PUX9;B0XYE1;Q4WX77	924;904;904	A0A0J5PUX9	1	1;2	S	FDQGPLVEQPAFAPEDS(1)PVS(1)EAFADK	FDQGPLVEQPAFAPEDS(40.68)PVS(40.68)EAFADK	17	3	-0.30854	85450000	40695000	44756000	0	9704700	10000000	8816500	11939000	15031000	11888000	5914800	11033000	10115050	10966700	0.922342	#NAME?	-0.116626	#NAME?	4551200	5153500	0	4530900	5469500	0	3859300	4957200	0	6963000	4975500	0	6807500	8224000	0	5382900	6505300	0	3052900	2861900	0
Q5BB70;A0A1U8QY95	180;180	Q5BB70	1	1	S	EGPDS(1)PILEDLYDR	EGPDS(144.89)PILEDLY(-144.89)DR	5	2	1.0716	12912000	12912000	0	0	2379300	0	5321000	0	2295100	0	2916300	0	1925075	1302850	1.47759	#NAME?	0.563244	#NAME?	2379300	0	0	0	0	0	5321000	0	0	0	0	0	2295100	0	0	0	0	0	2916300	0	0
Q4X0S8;B0XSX1;A0A0J5PYU3	533;533;533	Q4X0S8	1	1	S	APS(1)PIEFPEPLLEETESR	APS(128.93)PIEFPEPLLEET(-128.93)ES(-133.6)R	3	2	0.15904	8475300	8475300	0	0	629800	2089800	0	0	0	1523300	0	2526000	679900	1012325	0.671622	#NAME?	-0.574278	#NAME?	629800	0	0	2089800	0	0	0	0	0	0	0	0	0	0	0	1523300	0	0	0	0	0
A1DLA7;A0A0J5PFV4	131;131	A1DLA7	1	1	S	AVVGDNES(1)EILK	AVVGDNES(94.69)EILK	8	2	-0.81255	8107400	8107400	0	0	0	0	3161100	0	0	0	2363200	2583100	790275	1236575	0.639084	#NAME?	-0.645923	#NAME?	0	0	0	0	0	0	3161100	0	0	0	0	0	0	0	0	0	0	0	2363200	0	0
A0A0J5Q2B1;Q4WN81;B0Y7B6;A1DMC9	353;354;354;353	A0A0J5Q2B1	1	2	S	IYLPLS(1)DDS(1)DDEAAR	IY(-98.5)LPLS(98.5)DDS(112.15)DDEAAR	6	2	0.33887	17349000	0	17349000	0	4335500	0	2022900	3261700	3472900	2524500	1308800	422450	2405025	1.93216e+06	1.24473	#NAME?	0.315835	#NAME?	0	4335500	0	0	0	0	0	2022900	0	0	3261700	0	0	3472900	0	0	2524500	0	0	1308800	0
A0A0J5Q372;Q4X0Y7;B0XSL1;A1DH94	725;725;725;725	A0A0J5Q372	1	1	S	MPS(1)PGEMQR	MPS(68.63)PGEMQR	3	2	0.37966	275800000	275800000	0	0	31093000	26681000	30535000	33536000	35492000	37192000	16927000	24050000	30461250	28415250	1.072	#NAME?	0.10031	#NAME?	31093000	0	0	26681000	0	0	30535000	0	0	33536000	0	0	35492000	0	0	37192000	0	0	16927000	0	0
Q4WZF1;B0XVL1;A0A0J5Q1P7;A1DIT8	238;238;238;238	Q4WZF1	1	1;4	S	S(1)RQS(1)RET(1)LGGLDADPWGS(1)PQLHR	S(72.77)RQS(72.77)RET(72.77)LGGLDADPWGS(72.77)PQLHR	18	3	0.48807	20752000	6555800	0	14196000	4583900	4361900	1524100	1244200	3370800	5667400	0	0	2928525	2259550	1.29607	#NAME?	0.374139	#NAME?	2614800	0	1969100	0	0	4361900	0	0	1524100	1244200	0	0	0	0	3370800	2696700	0	2970700	0	0	0
Q4WU42;B0Y3L9;A0A0J5PVQ0;A1DFB5	347;347;347;347	Q4WU42	1	1	T	EQENT(1)PPAAA	EQENT(75.04)PPAAA	5	2	-0.69383	23354000	23354000	0	0	0	3242700	5676100	2186400	3473900	4863400	0	0	2776300	2084325	1.33199	#NAME?	0.413583	#NAME?	0	0	0	3242700	0	0	5676100	0	0	2186400	0	0	3473900	0	0	4863400	0	0	0	0	0
A1D938;Q4WAK3;B0YBX8;A0A0J5SFZ1	982;983;983;1000	A1D938	1	4	S	LGS(1)RRS(1)S(1)LAPS(0.999)VT(0.001)R	LGS(68.19)RRS(68.69)S(72.1)LAPS(28.56)VT(-28.56)R	3	2	-0.1161	2572200	0	0	2572200	902110	0	0	0	1670100	0	0	0	225528	417525	0.540153	#NAME?	-0.888559	#NAME?	0	0	902110	0	0	0	0	0	0	0	0	0	0	0	1670100	0	0	0	0	0	0
A1D938;Q4WAK3;B0YBX8;A0A0J5SFZ1	985;986;986;1003	A1D938	1	4	S	LGS(1)RRS(1)S(1)LAPS(0.999)VT(0.001)R	LGS(68.19)RRS(68.69)S(72.1)LAPS(28.56)VT(-28.56)R	6	2	-0.1161	2572200	0	0	2572200	902110	0	0	0	1670100	0	0	0	225528	417525	0.540153	#NAME?	-0.888559	#NAME?	0	0	902110	0	0	0	0	0	0	0	0	0	0	0	1670100	0	0	0	0	0	0
A1D938;Q4WAK3;B0YBX8;A0A0J5SFZ1	986;987;987;1004	A1D938	1	4	S	LGS(1)RRS(1)S(1)LAPS(0.999)VT(0.001)R	LGS(68.19)RRS(68.69)S(72.1)LAPS(28.56)VT(-28.56)R	7	2	-0.1161	2572200	0	0	2572200	902110	0	0	0	1670100	0	0	0	225528	417525	0.540153	#NAME?	-0.888559	#NAME?	0	0	902110	0	0	0	0	0	0	0	0	0	0	0	1670100	0	0	0	0	0	0
B0XWA6	15	B0XWA6	1	2	S	MAMT(0.002)EIMPAAGT(0.998)QS(1)WR	MAMT(-26.25)EIMPAAGT(26.25)QS(67.92)WR	14	2	-0.70209	19404000	0	19404000	0	0	0	5929600	5830000	0	7644600	0	0	2939900	1911150	1.53829	#NAME?	0.621326	#NAME?	0	0	0	0	0	0	0	5929600	0	0	5830000	0	0	0	0	0	7644600	0	0	0	0
A1CZV7;Q4WEN1;B0Y2W7;A0A0J5SNT7	261;262;262;262	A1CZV7	1	1;2	S	MVVDS(1)DS(1)DEEDGPTQAQQPEEPVDNRPLVER	MVVDS(63.79)DS(57.68)DEEDGPT(-57.68)QAQQPEEPVDNRPLVER	5	3	0.97149	392860000	2341500	390520000	0	48433000	49334000	29771000	33889000	57707000	49331000	14864000	20805000	40356750	35676750	1.13118	#NAME?	0.177826	#NAME?	0	48433000	0	0	49334000	0	0	29771000	0	0	33889000	0	2341500	55366000	0	0	49331000	0	0	14864000	0
Q4WTT9;O43121;B0Y3B6;A0A0J5PVF9;A1CZG1;A1C9U8	739;739;739;739;740;745	Q4WTT9	1	3;4	T	RT(1)GT(1)QKS(0.997)VS(0.792)S(0.211)AVLSK	RT(78.55)GT(66.46)QKS(24.22)VS(5.8)S(-5.8)AVLS(-46.6)K	4	2	0.43884	34847000	0	0	34847000	0	6498200	4239200	0	6315100	4056500	3698400	0	2684350	3517500	0.763141	#NAME?	-0.389978	#NAME?	0	0	0	0	0	6498200	0	0	4239200	0	0	0	0	0	6315100	0	0	4056500	0	0	3698400
B0Y2S2;A1CZZ2;A0A0J5PUT7	27;30;63	B0Y2S2	1	1;2;3	S	S(1)GS(1)EEPEPEPLADDFPAMMAR	S(139.28)GS(139.28)EEPEPEPLADDFPAMMAR	1	3	-0.74499	324290000	182740000	141550000	0	40168000	45188000	29533000	10715000	68979000	41909000	16691000	20675000	31401000	37063500	0.847222	#NAME?	-0.239189	#NAME?	28805000	11362000	0	25040000	20148000	0	18575000	10958000	0	0	10715000	0	32707000	36272000	0	24148000	17761000	0	10419000	6272300	0
B0Y2S2;A1CZZ2;A0A0J5PUT7	29;32;65	B0Y2S2	1	1;2;3	S	S(1)GS(1)EEPEPEPLADDFPAMMAR	S(139.28)GS(139.28)EEPEPEPLADDFPAMMAR	3	3	-0.74499	327730000	186180000	141550000	0	40168000	45188000	29533000	10715000	68979000	41909000	16691000	20675000	31401000	37063500	0.847222	#NAME?	-0.239189	#NAME?	28805000	11362000	0	25040000	20148000	0	18575000	10958000	0	0	10715000	0	32707000	36272000	0	24148000	17761000	0	10419000	6272300	0
Q4WV51;B0Y0T1;A0A0J5PST7;A1DEA3;A1CB15;Q5B409;A0A1U8QJ67	459;459;1236;459;459;471;471	Q4WV51	1	1	S	MSLELS(1)PIR	MS(-105.49)LELS(105.49)PIR	6	2	0.10884	23427000	23427000	0	0	2788500	2981400	3144000	2059500	5472700	2174600	0	1446200	2743350	2273375	1.20673	#NAME?	0.271103	#NAME?	2788500	0	0	2981400	0	0	3144000	0	0	2059500	0	0	5472700	0	0	2174600	0	0	0	0	0
Q4WPV0;B0Y6P1;A0A0J5PGF7;A1CWR3	3;3;3;3	Q4WPV0	1	1	T	AT(1)PPPEAPPVVK	AT(118.37)PPPEAPPVVK	2	2	0.15006	161300000	161300000	0	0	8116100	5504200	4300000	3525700	6464200	5882600	2809500	4223900	5361500	4845050	1.10659	#NAME?	0.146125	#NAME?	8116100	0	0	5504200	0	0	4300000	0	0	3525700	0	0	6464200	0	0	5882600	0	0	2809500	0	0
A0A0J5PS99;A1DF49	71;71	A0A0J5PS99	1	1	S	RDS(1)MPMAMGR	RDS(62.14)MPMAMGR	3	2	-0.68671	52674000	52674000	0	0	7099300	6398400	4505900	3889600	6553500	8057100	3875600	5259700	5473300	5936475	0.921978	#NAME?	-0.117196	#NAME?	7099300	0	0	6398400	0	0	4505900	0	0	3889600	0	0	6553500	0	0	8057100	0	0	3875600	0	0
A0A0J5Q0F1;B0Y4K8	661;661	A0A0J5Q0F1	1	1;2	S	IFSDEPDS(1)PQERPIQPAGTPQPGAPSR	IFS(-65.13)DEPDS(65.13)PQERPIQPAGT(-79.48)PQPGAPS(-97.14)R	8	3	-0.2869	56662000	54970000	1692600	0	6791400	12014000	5249000	5318600	9913900	8057300	2686700	5187500	7343250	6461350	1.13649	#NAME?	0.184583	#NAME?	6791400	0	0	12014000	0	0	5249000	0	0	4339000	979610	0	9913900	0	0	7344300	713010	0	2686700	0	0
Q4WXW9;B0XXP8;A0A0J5PUC7;A1D6X0	411;411;411;517	Q4WXW9	1	1;2	S	LSNSSEYLPSHKPELEPVNDGPS(1)P	LS(-173.88)NS(-169.61)S(-166.82)EY(-149.74)LPS(-131.56)HKPELEPVNDGPS(131.56)P	23	3	-0.2465	159130000	138140000	20991000	0	31981000	21479000	12602000	19250000	35273000	19744000	7883900	10922000	21328000	18455725	1.15563	#NAME?	0.20868	#NAME?	28107000	3873100	0	21479000	0	0	8854500	3747100	0	14480000	4770400	0	29437000	5836700	0	16980000	2763600	0	7883900	0	0
Q4WD81;B0YD68;A1DLM0;A0A0J5PIX3	24;24;24;24	Q4WD81	1	2;3	S	ANVEDAGS(1)DS(1)ES(1)EAGEESSIPAGAAVTIHSR	ANVEDAGS(69.63)DS(54.16)ES(54.16)EAGEES(-54.16)S(-54.16)IPAGAAVT(-104.99)IHS(-111.99)R	8	3	-0.10279	979190000	0	331150000	648040000	46001000	33991000	33438000	38726000	81759000	52636000	10131000	31869000	38039000	44098750	0.862587	#NAME?	-0.213258	#NAME?	0	46001000	0	0	33991000	0	0	33438000	0	0	38726000	0	0	81759000	0	0	52636000	0	0	10131000	0
Q4WUF9;B0Y3Y5;A0A0J5SPP7	199;199;250	Q4WUF9	1	2;3	S	S(1)LS(1)PGS(1)ENGDVEGGAR	S(114.55)LS(114.55)PGS(114.55)ENGDVEGGAR	1	2	0.21042	10722000	0	10722000	0	0	0	0	4252000	0	0	2826400	3644000	1063000	1617600	0.657146	#NAME?	-0.605713	#NAME?	0	0	0	0	0	0	0	0	0	0	4252000	0	0	0	0	0	0	0	0	2826400	0
Q4WJ67;B0XPS6;A0A0J5PKB7	751;751;751	Q4WJ67	1	1	S	ANS(1)AGEQVDLLNPVEDSQNR	ANS(151.35)AGEQVDLLNPVEDS(-151.35)QNR	3	2	-0.32612	12646000	12646000	0	0	0	2019500	2099800	1694900	2933900	1743700	1186700	967800	1453550	1708025	0.851012	#NAME?	-0.232748	#NAME?	0	0	0	2019500	0	0	2099800	0	0	1694900	0	0	2933900	0	0	1743700	0	0	1186700	0	0
Q4X126;B0XSH3;A1DH57;A0A0J5Q3A1	417;417;417;417	Q4X126	1	1	S	QAGEDDAGS(1)DVDDADIYAEDAR	QAGEDDAGS(183.1)DVDDADIY(-183.1)AEDAR	9	2	-0.44486	145440000	145440000	0	0	18499000	11605000	10957000	15909000	18427000	16353000	6887500	10367000	14242500	13008625	1.09485	#NAME?	0.130734	#NAME?	18499000	0	0	11605000	0	0	10957000	0	0	15909000	0	0	18427000	0	0	16353000	0	0	6887500	0	0
Q4WRD2;B0XNY3;A0A0J5SF82;A1D198	460;460;460;460	Q4WRD2	1	2	S	SVEMNGEIS(1)T(1)EDEAVQK	S(-104.09)VEMNGEIS(105.39)T(104.09)EDEAVQK	9	2	0.036537	26214000	0	26214000	0	2432400	2720300	0	3321000	3568500	3104900	2210300	996780	2118425	2470120	0.85762	#NAME?	-0.221589	#NAME?	0	2432400	0	0	2720300	0	0	0	0	0	3321000	0	0	3568500	0	0	3104900	0	0	2210300	0
Q4WRD2;B0XNY3;A0A0J5SF82;A1D198	461;461;461;461	Q4WRD2	1	2	T	SVEMNGEIS(1)T(1)EDEAVQK	S(-104.09)VEMNGEIS(105.39)T(104.09)EDEAVQK	10	2	0.036537	26214000	0	26214000	0	2432400	2720300	0	3321000	3568500	3104900	2210300	996780	2118425	2470120	0.85762	#NAME?	-0.221589	#NAME?	0	2432400	0	0	2720300	0	0	0	0	0	3321000	0	0	3568500	0	0	3104900	0	0	2210300	0
A0A0J5PXU5;Q4X093;B0XTT7;A1DHX9	520;532;532;526	A0A0J5PXU5	1	2;3	S	S(1)QAS(1)PAPAS(1)PVVPER	S(77.04)QAS(77.04)PAPAS(77.04)PVVPER	4	2	0.28453	988480000	0	973270000	15217000	155700000	108180000	124850000	73967000	167590000	168680000	95948000	75255000	115674250	126868250	0.911767	#NAME?	-0.133263	#NAME?	0	152010000	3689500	0	108180000	0	0	122640000	2201800	0	72382000	1585200	0	162800000	4792900	0	168680000	0	0	94185000	1762500
A0A0J5PFJ4;Q4WD95;B0YD54;A1DLN3	349;349;349;351	A0A0J5PFJ4	1	1	S	WQAELS(1)DDADETMPTEDDLAAR	WQAELS(106.29)DDADET(-106.29)MPT(-165.53)EDDLAAR	6	2	-0.23048	123910000	123910000	0	0	9420000	11574000	8884200	10199000	14887000	13088000	4961600	10512000	10019300	10862150	0.922405	#NAME?	-0.116528	#NAME?	9420000	0	0	11574000	0	0	8884200	0	0	10199000	0	0	14887000	0	0	13088000	0	0	4961600	0	0
Q4WYA3;B0XWY3;A0A0J5SR95;A1D6I8	63;63;63;63	Q4WYA3	1	1;2;3	S	QHLDEEVS(1)S(1)EEES(1)PR	QHLDEEVS(84.82)S(84.82)EEES(84.82)PR	8	2	-0.0070176	43921000	3138300	40782000	0	5864100	6674800	5682400	5486500	0	10952000	3301400	5959400	5926950	5053200	1.17291	#NAME?	0.230093	#NAME?	0	5864100	0	0	6674800	0	0	5682400	0	0	5486500	0	0	0	0	3138300	7813600	0	0	3301400	0
Q4WYA3;B0XWY3;A0A0J5SR95;A1D6I8	64;64;64;64	Q4WYA3	1	1;2;3	S	QHLDEEVS(1)S(1)EEES(1)PR	QHLDEEVS(84.82)S(84.82)EEES(84.82)PR	9	2	-0.0070176	43921000	3138300	40782000	0	5864100	6674800	5682400	5486500	0	10952000	3301400	5959400	5926950	5053200	1.17291	#NAME?	0.230093	#NAME?	0	5864100	0	0	6674800	0	0	5682400	0	0	5486500	0	0	0	0	3138300	7813600	0	0	3301400	0
A0A0J5PT63;Q4WVB2;B0Y0Z4	22;22;22	A0A0J5PT63	1	1	S	GSGPSSDDYVSSELPAS(1)PVLK	GS(-131.8)GPS(-131.8)S(-132.63)DDY(-152.78)VS(-88.15)S(-82.56)ELPAS(82.56)PVLK	17	2	-0.61402	40039000	40039000	0	0	6570300	4608100	4765800	4707100	6317300	5697800	3155600	4217100	5162825	4846950	1.06517	#NAME?	0.0910835	#NAME?	6570300	0	0	4608100	0	0	4765800	0	0	4707100	0	0	6317300	0	0	5697800	0	0	3155600	0	0
B0YB20;A0A0J5PIH3;Q4WGN9;A1DCR0;A1CDQ5	1228;1228;1228;1229;1229	B0YB20	1	1	S	S(1)VNGPTAFR	S(71.17)VNGPT(-71.17)AFR	1	2	0.54379	17083000	17083000	0	0	5050900	0	2204500	2297200	4376200	0	1670400	1484000	2388150	1882650	1.2685	#NAME?	0.343129	#NAME?	5050900	0	0	0	0	0	2204500	0	0	2297200	0	0	4376200	0	0	0	0	0	1670400	0	0
A0A0J5SHZ7;B0YA06;Q4WCF8	383;377;377	A0A0J5SHZ7	1	1	S	GGVS(1)DEGEEDTGAAPKEPEK	GGVS(188.04)DEGEEDT(-188.04)GAAPKEPEK	4	2	0.011629	451540000	451540000	0	0	37829000	26776000	38655000	32411000	36957000	56575000	28919000	24372000	33917750	36705750	0.924045	#NAME?	-0.113966	#NAME?	37829000	0	0	26776000	0	0	38655000	0	0	32411000	0	0	36957000	0	0	56575000	0	0	28919000	0	0
Q4WIM4;B0XT88;A0A0J5Q366	216;216;291	Q4WIM4	1	1	S	GTLAGNADDDVS(1)MGEEGGEQGLEK	GT(-94.24)LAGNADDDVS(94.24)MGEEGGEQGLEK	12	2	-0.082488	22158000	22158000	0	0	3951500	2451400	2107200	2052800	2787100	3891800	1110800	1669200	2640725	2364725	1.11672	#NAME?	0.159262	#NAME?	3951500	0	0	2451400	0	0	2107200	0	0	2052800	0	0	2787100	0	0	3891800	0	0	1110800	0	0
B0Y3E3;A0A0J5PRK3;Q4WTW8;A1CZD4;A1C9X8	17;87;17;87;40	B0Y3E3;A1C9X8	1	2	S	KES(1)ES(1)PPPK	KES(84.17)ES(84.17)PPPK	3	2	0.45854	5866400	0	5866400	0	843500	1063600	0	0	3101600	0	0	0	476775	775400	0.614876	#NAME?	-0.701632	#NAME?	0	843500	0	0	1063600	0	0	0	0	0	0	0	0	3101600	0	0	0	0	0	0	0
B0Y3E3;A0A0J5PRK3;Q4WTW8;A1CZD4;A1C9X8	19;89;19;89;42	B0Y3E3;A1C9X8	1	2	S	KES(1)ES(1)PPPK	KES(84.17)ES(84.17)PPPK	5	2	0.45854	5866400	0	5866400	0	843500	1063600	0	0	3101600	0	0	0	476775	775400	0.614876	#NAME?	-0.701632	#NAME?	0	843500	0	0	1063600	0	0	0	0	0	0	0	0	3101600	0	0	0	0	0	0	0
Q4WAG5;B0YBU0;A1D903;A0A0J5PH32	211;211;211;211	Q4WAG5	1	1	S	MEAAGLS(1)QEEK	MEAAGLS(78.49)QEEK	7	2	1.1503	4054100	4054100	0	0	0	885020	1541300	0	0	1627800	0	0	606580	406950	1.49055	#NAME?	0.575846	#NAME?	0	0	0	885020	0	0	1541300	0	0	0	0	0	0	0	0	1627800	0	0	0	0	0
Q4WX39;B0XYI0	248;248	Q4WX39	1	4	S	RRS(1)VS(1)GS(1)VS(1)PER	RRS(61.66)VS(61.66)GS(61.66)VS(61.66)PER	3	2	0.20771	15340000	0	0	15340000	2688600	1820500	2201200	0	0	5696300	1496500	1436900	1677575	2157425	0.777582	#NAME?	-0.362933	#NAME?	0	0	2688600	0	0	1820500	0	0	2201200	0	0	0	0	0	0	0	0	5696300	0	0	1496500
Q4WX39;B0XYI0	250;250	Q4WX39	1	4	S	RRS(1)VS(1)GS(1)VS(1)PER	RRS(61.66)VS(61.66)GS(61.66)VS(61.66)PER	5	2	0.20771	15340000	0	0	15340000	2688600	1820500	2201200	0	0	5696300	1496500	1436900	1677575	2157425	0.777582	#NAME?	-0.362933	#NAME?	0	0	2688600	0	0	1820500	0	0	2201200	0	0	0	0	0	0	0	0	5696300	0	0	1496500
Q4WX39;B0XYI0	252;252	Q4WX39	1	4	S	RRS(1)VS(1)GS(1)VS(1)PER	RRS(61.66)VS(61.66)GS(61.66)VS(61.66)PER	7	2	0.20771	15340000	0	0	15340000	2688600	1820500	2201200	0	0	5696300	1496500	1436900	1677575	2157425	0.777582	#NAME?	-0.362933	#NAME?	0	0	2688600	0	0	1820500	0	0	2201200	0	0	0	0	0	0	0	0	5696300	0	0	1496500
Q4WX39;B0XYI0	254;254	Q4WX39	1	4	S	RRS(1)VS(1)GS(1)VS(1)PER	RRS(61.66)VS(61.66)GS(61.66)VS(61.66)PER	9	2	0.20771	15340000	0	0	15340000	2688600	1820500	2201200	0	0	5696300	1496500	1436900	1677575	2157425	0.777582	#NAME?	-0.362933	#NAME?	0	0	2688600	0	0	1820500	0	0	2201200	0	0	0	0	0	0	0	0	5696300	0	0	1496500
Q4WJD8;B0XPJ6;A0A0J5PN79	2019;2019;2085	Q4WJD8	1	1	S	GNES(1)ADDQQEGETGADGDDLVSTK	GNES(114.42)ADDQQEGET(-114.42)GADGDDLVS(-140.27)T(-140.27)K	4	2	-0.0039556	23727000	23727000	0	0	3227500	2792700	1815700	1106300	2740500	3455600	1399700	2242100	2235550	2459475	0.908954	#NAME?	-0.137721	#NAME?	3227500	0	0	2792700	0	0	1815700	0	0	1106300	0	0	2740500	0	0	3455600	0	0	1399700	0	0
Q4WMH1;B0Y837;A0A0J5Q352	401;401;489	Q4WMH1	1	1;2;3	T	PAT(1)PQPSAGATPQPSAAS(1)PDK	PAT(82.24)PQPS(-82.24)AGAT(-121.23)PQPS(-56.74)AAS(56.74)PDK	3	2	0.050231	318010000	63582000	214290000	40136000	29310000	42950000	31543000	24093000	46704000	39685000	11520000	16944000	31974000	28713250	1.11356	#NAME?	0.155183	#NAME?	9479400	15031000	4800400	6783700	36167000	0	7362100	13415000	10766000	6556400	9482000	8054300	10094000	27391000	9219400	9118100	23271000	7295900	5391500	6128600	0
Q4WMH1;B0Y837;A0A0J5Q352;A1DN45	391;391;479;479	Q4WMH1	1	1;2;3	S	AS(1)PVPVIPK	AS(94.31)PVPVIPK	2	2	0.26265	564990000	365960000	158900000	40136000	75321000	77099000	69841000	60372000	88908000	84923000	46108000	45568000	70658250	66376750	1.0645	#NAME?	0.09018	#NAME?	55490000	15031000	4800400	40932000	36167000	0	45661000	13415000	10766000	42836000	9482000	8054300	52297000	27391000	9219400	54356000	23271000	7295900	39980000	6128600	0
A0A0J5PUX9;B0XYE1;Q4WX77;A1D7J8	736;716;716;716	A0A0J5PUX9	1	1	S	GS(1)VDENAASR	GS(75.46)VDENAAS(-75.46)R	2	2	0.7646	9336800	9336800	0	0	0	0	2459300	1101200	1789800	0	0	788440	890125	644560	1.38098	#NAME?	0.465693	#NAME?	0	0	0	0	0	0	2459300	0	0	1101200	0	0	1789800	0	0	0	0	0	0	0	0
A1D4U4;Q4WKA7;B0XMW5;A0A0J5PP32	305;310;310;310	A1D4U4	1	1	S	ERS(1)PQLIR	ERS(92.47)PQLIR	3	2	0.21017	10372000	10372000	0	0	0	2706500	0	3423900	0	0	0	4241300	1532600	1060325	1.44541	#NAME?	0.531475	#NAME?	0	0	0	2706500	0	0	0	0	0	3423900	0	0	0	0	0	0	0	0	0	0	0
Q4WQ37;A0A0J5SDI8;B0Y6X5;A1CWI5;A1CI77;Q5B1I8;A0A1U8QQA7	558;565;558;565;565;565;565	Q4WQ37	1	1	S	EAAFFSEFPMS(1)R	EAAFFS(-65.47)EFPMS(65.47)R	11	2	-1.4768	4134900	4134900	0	0	1082200	0	643050	0	1815800	0	0	593850	431312	602412	0.715975	#NAME?	-0.482018	#NAME?	1082200	0	0	0	0	0	643050	0	0	0	0	0	1815800	0	0	0	0	0	0	0	0
Q4WMH1;B0Y837;A0A0J5Q352;A1DN45;A1CTH0	557;557;645;645;666	Q4WMH1	1	2	S	GYQSGGAS(1)DS(1)EGGR	GY(-95.97)QS(-68.77)GGAS(68.77)DS(70.52)EGGR	10	2	0.126	20519000	0	20519000	0	6878900	3772700	0	1029500	0	5941700	2896100	0	2920275	2209450	1.32172	#NAME?	0.402417	#NAME?	0	6878900	0	0	3772700	0	0	0	0	0	1029500	0	0	0	0	0	5941700	0	0	2896100	0
Q6MY77;E9QRL5;B0XMP2;A0A0J5Q3X3;A1CP50	498;498;498;498;494	Q6MY77	1	1	S	QENDAAADVS(1)EELQK	QENDAAADVS(89.91)EELQK	10	2	-0.66804	1884100	1884100	0	0	0	0	713540	0	0	1170600	0	0	178385	292650	0.609551	#NAME?	-0.714182	#NAME?	0	0	0	0	0	0	713540	0	0	0	0	0	0	0	0	1170600	0	0	0	0	0
A0A0J5PX37;Q4WTG8;B0XQ57;A1D3D9	157;285;285;285	A0A0J5PX37	1	1;2	S	RDS(1)DAT(0.998)EDT(0.002)VLK	RDS(72.13)DAT(27.96)EDT(-27.96)VLK	3	2	-0.3397	24918000	16573000	8345400	0	4902400	5418900	1705900	1505000	0	6052200	2145700	3188200	3383050	2846525	1.18848	#NAME?	0.249123	#NAME?	3066800	1835600	0	3216300	2202700	0	0	1705900	0	0	1505000	0	0	0	0	4956000	1096200	0	2145700	0	0
Q4WLJ0;B0XME2;A0A0J5T0M8	1154;1154;1154	Q4WLJ0	1	1	S	RLEDAAMSLGPIQMPDDAES(1)EGER	RLEDAAMS(-70.76)LGPIQMPDDAES(70.76)EGER	20	3	-1.2984	2678100	2678100	0	0	1019100	0	0	0	1659100	0	0	0	254775	414775	0.614249	#NAME?	-0.703105	#NAME?	1019100	0	0	0	0	0	0	0	0	0	0	0	1659100	0	0	0	0	0	0	0	0
A0A0J5PMR0;Q4WHD7;B0XVU5;A1DFZ5	288;304;304;304	A0A0J5PMR0	1	1	S	AAIDANAPLQDDLDNNGPVDS(1)DEEKDAVMAAILR	AAIDANAPLQDDLDNNGPVDS(51.39)DEEKDAVMAAILR	21	3	0.30676	19186000	19186000	0	0	0	3326500	0	7511700	7461200	0	0	0	2709550	1865300	1.45261	#NAME?	0.538646	#NAME?	0	0	0	3326500	0	0	0	0	0	7511700	0	0	7461200	0	0	0	0	0	0	0	0
A0A0J5SHZ7;B0YA06;Q4WCF8	553;547;547	A0A0J5SHZ7	1	1;2	S	QDS(1)AEPQDES(1)MVDADAALEK	QDS(136.14)AEPQDES(136.14)MVDADAALEK	10	2	-0.17974	79496000	23761000	55734000	0	9448500	9103100	9185900	2659300	18576000	3344800	2204300	11628000	7599200	8938275	0.850186	#NAME?	-0.234149	#NAME?	3049000	6399400	0	3016500	6086600	0	3436200	5749700	0	2659300	0	0	2940600	15635000	0	3344800	0	0	1644700	559620	0
B0XYB8;A0A0J5PV25;Q4WXA0;A1D7H4	266;192;266;192	B0XYB8	1	3	S	TIPAAS(1)PIS(0.218)S(0.782)PVKS(1)R	T(-62.29)IPAAS(41.58)PIS(-5.55)S(5.55)PVKS(86.9)R	14	2	0.051936	54117000	0	0	54117000	11292000	7727900	0	6279600	10512000	8709500	5547800	4047200	6324875	7204125	0.877952	#NAME?	-0.187786	#NAME?	0	0	11292000	0	0	7727900	0	0	0	0	0	6279600	0	0	10512000	0	0	8709500	0	0	5547800
A0A0J5PZA7;Q6MYY8;E9R3C5;B0XQR4;A1D2T1	982;555;555;553;552	A0A0J5PZA7	1	2	T	AET(1)PDHFHASNVEIAQPT(1)PR	AET(81.67)PDHFHAS(-81.67)NVEIAQPT(201.52)PR	18	3	1.6768	59172000	0	59172000	0	7861800	6920800	5994400	7758500	0	13347000	7179500	4474500	7133875	6250250	1.14137	#NAME?	0.190772	#NAME?	0	7861800	0	0	6920800	0	0	5994400	0	0	7758500	0	0	0	0	0	13347000	0	0	7179500	0
Q4WRD8;B0XNX7;A0A0J5PGU4;A1D1A4	390;390;390;390	Q4WRD8	1	1;2	S	GGLIDS(1)EDES(1)VLAEK	GGLIDS(207.55)EDES(207.55)VLAEK	6	2	-0.086641	153700000	127810000	25887000	0	21420000	16712000	22217000	19039000	22253000	27841000	11328000	12892000	19847000	18578500	1.06828	#NAME?	0.0952869	#NAME?	21420000	0	0	12699000	4013000	0	17096000	5120900	0	13449000	5590100	0	19898000	2354200	0	24222000	3618800	0	8346600	2981300	0
Q4WJS2;B0XNS7;A0A0J5PPV1;A1D4C6;Q5BGC4;A1CRG4	196;196;196;196;198;196	Q4WJS2	1	1	S	NSLGRPPPS(1)PGAK	NS(-63.96)LGRPPPS(63.96)PGAK	9	2	-0.086415	25992000	25992000	0	0	0	7314000	7388500	0	0	7707600	3582300	0	3675625	2822475	1.30227	#NAME?	0.381029	#NAME?	0	0	0	7314000	0	0	7388500	0	0	0	0	0	0	0	0	7707600	0	0	3582300	0	0
A0A0J5PQ55;Q4WK80;B0XMZ2;A1D4S4;Q5BGR9	11;11;11;11;11	A0A0J5PQ55	1	1	S	DQWS(1)DVEDR	DQWS(63.47)DVEDR	4	2	0.057993	4344700	4344700	0	0	0	1265600	0	1066500	0	1677400	0	0	583025	419350	1.39031	#NAME?	0.475403	#NAME?	0	0	0	1265600	0	0	0	0	0	1066500	0	0	0	0	0	1677400	0	0	0	0	0
Q4WHG2;B0XVK2;A0A0J5PMP1	526;526;526	Q4WHG2	1	1;2;3	S	RAS(1)S(1)NVS(0.984)GGS(0.016)GSFGR	RAS(115.85)S(86.38)NVS(17.84)GGS(-17.84)GS(-39.22)FGR	4	2	0.37301	67323000	36278000	29012000	2032500	16323000	8796100	0	8611900	8609500	16625000	0	2555000	8432750	6947375	1.2138	#NAME?	0.279535	#NAME?	8079900	6211000	2032500	5373200	3422900	0	0	0	0	5272800	3339200	0	5105200	3504200	0	12447000	4178700	0	0	0	0
A0A0J5SIT7;Q4WJ57;B0XPT5	799;807;807	A0A0J5SIT7	1	1	S	DNTSNANIFGHIDQDDQDQS(1)DNER	DNT(-187.7)S(-172.76)NANIFGHIDQDDQDQS(172.76)DNER	20	3	-0.35703	167950000	167950000	0	0	25853000	19865000	17186000	18149000	31410000	26370000	10908000	18210000	20263250	21724500	0.932737	#NAME?	-0.100457	#NAME?	25853000	0	0	19865000	0	0	17186000	0	0	18149000	0	0	31410000	0	0	26370000	0	0	10908000	0	0
A0A0J5PE52;Q4WP96;B0Y643;A1CXC3;A1CHG2	855;857;857;849;848	A0A0J5PE52	1	1	T	T(1)PAWGGASSAR	T(113.11)PAWGGAS(-113.11)S(-117.37)AR	1	2	0.21408	9917400	9917400	0	0	0	2912900	2681800	0	0	2967000	1355800	0	1398675	1080700	1.29423	#NAME?	0.372095	#NAME?	0	0	0	2912900	0	0	2681800	0	0	0	0	0	0	0	0	2967000	0	0	1355800	0	0
A1D8C5;A0A0J5PW03;B0XZ54;Q4WWH0	481;493;494;495	A1D8C5	1	1	S	AVS(1)VADIETPAR	AVS(70.13)VADIET(-70.13)PAR	3	2	0.21113	1852900	1852900	0	0	770290	0	0	0	762230	0	320390	0	192572	270655	0.711505	#NAME?	-0.491053	#NAME?	770290	0	0	0	0	0	0	0	0	0	0	0	762230	0	0	0	0	0	320390	0	0
Q4WZF1;B0XVL1;A0A0J5Q1P7;A1DIT8	221;221;221;221	Q4WZF1	1	4;5	S	S(1)RQS(1)RET(1)LGGLDADPWGS(1)PQLHR	S(72.77)RQS(72.77)RET(72.77)LGGLDADPWGS(72.77)PQLHR	1	3	0.48807	15632000	0	0	15632000	1969100	4361900	1524100	0	3370800	2970700	0	0	1963775	1585375	1.23868	#NAME?	0.308806	#NAME?	0	0	1969100	0	0	4361900	0	0	1524100	0	0	0	0	0	3370800	0	0	2970700	0	0	0
Q4WZF1;B0XVL1;A0A0J5Q1P7;A1DIT8	224;224;224;224	Q4WZF1	1	4;5	S	S(1)RQS(1)RET(1)LGGLDADPWGS(1)PQLHR	S(72.77)RQS(72.77)RET(72.77)LGGLDADPWGS(72.77)PQLHR	4	3	0.48807	15632000	0	0	15632000	1969100	4361900	1524100	0	3370800	2970700	0	0	1963775	1585375	1.23868	#NAME?	0.308806	#NAME?	0	0	1969100	0	0	4361900	0	0	1524100	0	0	0	0	0	3370800	0	0	2970700	0	0	0
Q4WJ86;B0XPQ7;A0A0J5PN19	116;116;116	Q4WJ86	1	1	S	VTATGGAPCAQS(1)DDELDEIDR	VT(-137.57)AT(-125.87)GGAPCAQS(125.87)DDELDEIDR	12	2	-0.4752	108500000	108500000	0	0	12064000	9045800	9780200	9150200	14044000	11961000	5149500	6223300	10010050	9344450	1.07123	#NAME?	0.0992675	#NAME?	12064000	0	0	9045800	0	0	9780200	0	0	9150200	0	0	14044000	0	0	11961000	0	0	5149500	0	0
A0A0J5SYV1	115	A0A0J5SYV1	1	2	S	TLVHDLTLPPVANLDIPPS(1)PPGS(1)PEPMANAK	T(-73.99)LVHDLT(-65.67)LPPVANLDIPPS(65.67)PPGS(79.29)PEPMANAK	19	3	-0.08916	13999000	0	13999000	0	0	4337500	0	0	2826900	0	0	0	1084375	706725	1.53437	#NAME?	0.617643	#NAME?	0	0	0	0	4337500	0	0	0	0	0	0	0	0	2826900	0	0	0	0	0	0	0
A0A0J5SYV1	119	A0A0J5SYV1	1	2	S	TLVHDLTLPPVANLDIPPS(1)PPGS(1)PEPMANAK	T(-73.99)LVHDLT(-65.67)LPPVANLDIPPS(65.67)PPGS(79.29)PEPMANAK	23	3	-0.08916	13999000	0	13999000	0	0	4337500	0	0	2826900	0	0	0	1084375	706725	1.53437	#NAME?	0.617643	#NAME?	0	0	0	0	4337500	0	0	0	0	0	0	0	0	2826900	0	0	0	0	0	0	0
Q4WDB0;B0YD39;A0A0J5PHM7	602;602;602	Q4WDB0	1	1	S	VNEFGQGGDS(1)DEEAEEPAAAESEK	VNEFGQGGDS(175.84)DEEAEEPAAAES(-175.84)EK	10	3	0.44898	122340000	122340000	0	0	5426600	3247700	2579000	4170500	5211600	5630600	2045700	1034900	3855950	3480700	1.10781	#NAME?	0.147709	#NAME?	5426600	0	0	3247700	0	0	2579000	0	0	4170500	0	0	5211600	0	0	5630600	0	0	2045700	0	0
A0A0J5PM70;B0XUP0;Q4WHZ3	269;251;251	A0A0J5PM70	1	1	S	EHDAGFES(1)EDDYSGAGR	EHDAGFES(88.7)EDDY(-88.7)S(-97.12)GAGR	8	2	0.0569	14923000	14923000	0	0	2168700	1891300	1845300	1917500	0	2443500	1813600	2842800	1955700	1774975	1.10182	#NAME?	0.139886	#NAME?	2168700	0	0	1891300	0	0	1845300	0	0	1917500	0	0	0	0	0	2443500	0	0	1813600	0	0
Q4WPQ1;P60204;B0Y6J3;A1CHV0;A0A076J9D0;A0A068JKS9;A0A068JI85;A0A068JEW1;A0A068JEV6;H6SHS0;A0A068JFN4;B1NNT0;B1NNL9;B1NNL8;R9RGY9;R9RGX4;R9RGV2;A0A068JKT3;A0A068JI89;A0A068JFN8;A0A068JFI0;A0A068JFH2;K8DUK1;A1CWW0;A0A0J5SD58;A0A0B5H725;A0A1L6CDJ8;A0A0U2WDA2;A0A0U2V3Y1;A0A1L6CDJ7;A0A0M4J160;W5U5A5;Q49MT4;Q49MT5;Q49MR3;Q49MR2;Q49MR1;Q49MR0;Q49MQ9;Q49MQ8;Q49MQ7;Q49MQ6;Q49MQ5;Q49MQ3;Q49MQ1;Q49MP9;Q49MP…	82;82;82;82;62;62;63;64;66;66;69;70;70;70;73;73;73;74;74;74;74;74;76;82;100;62;65;66;66;66;62;72;56;56;56;56;56;56;56;56;56;56;56;56;56;56;56;56;56;56;56;68;64;70;62	Q4WPQ1	1	1	S	DTDS(1)EEEIR	DT(-67.91)DS(67.91)EEEIR	4	2	-0.51492	16984000	16984000	0	0	998050	1080300	1195700	0	0	1500600	1395800	880010	818512	944102	0.866974	#NAME?	-0.205939	#NAME?	998050	0	0	1080300	0	0	1195700	0	0	0	0	0	0	0	0	1500600	0	0	1395800	0	0
Q8TFW8;Q6MYI7;E9RC36;B0XR87;A0A0J5SXZ9	554;563;563;563;563	Q8TFW8	1	2;3	T	RLEQGLEDDLDIQQS(1)PT(1)DT(1)EQEEIER	RLEQGLEDDLDIQQS(88.86)PT(88.86)DT(88.86)EQEEIER	17	3	0.034498	39389000	0	21001000	18388000	3477900	1786600	4095500	7492800	11960000	5996500	656910	1491800	4213200	5.0263e+06	0.83823	#NAME?	-0.254581	#NAME?	0	3477900	0	0	1786600	0	0	1585400	2510000	0	1902200	5590600	0	5130500	6829700	0	2538500	3458000	0	656910	0
Q8TFW8;Q6MYI7;E9RC36;B0XR87;A0A0J5SXZ9	556;565;565;565;565	Q8TFW8	1	2;3	T	RLEQGLEDDLDIQQS(1)PT(1)DT(1)EQEEIER	RLEQGLEDDLDIQQS(88.86)PT(88.86)DT(88.86)EQEEIER	19	3	0.034498	38366000	0	19978000	18388000	3477900	1786600	4095500	7492800	11960000	5996500	656910	1491800	4213200	5.0263e+06	0.83823	#NAME?	-0.254581	#NAME?	0	3477900	0	0	1786600	0	0	1585400	2510000	0	1902200	5590600	0	5130500	6829700	0	2538500	3458000	0	656910	0
A0A0J5PZA7;Q6MYY8;E9R3C5;B0XQR4	1565;1138;1138;1146	A0A0J5PZA7	1	2;3	S	LDFDADS(1)QAS(1)MS(0.996)PS(0.004)R	LDFDADS(109.55)QAS(86.63)MS(24.52)PS(-24.52)R	10	2	-0.24324	6086500	0	6086500	0	0	691630	1010100	757520	0	1732700	642190	555550	614812	732610	0.839208	#NAME?	-0.252899	#NAME?	0	0	0	0	691630	0	0	1010100	0	0	757520	0	0	0	0	0	1732700	0	0	642190	0
Q4WY39;B0XXB7;A0A0J5PU37;A1D6Q6	11;11;11;11	Q4WY39	1	1	S	S(1)GVIVGDDVLR	S(71.08)GVIVGDDVLR	1	2	0.20935	5922200	5922200	0	0	2489300	0	0	0	0	0	1013800	2419100	622325	858225	0.72513	#NAME?	-0.463688	#NAME?	2489300	0	0	0	0	0	0	0	0	0	0	0	0	0	0	0	0	0	1013800	0	0
Q4X1J9;B0XS13;A0A0J5Q3M9	76;76;76	Q4X1J9	1	1	S	RLS(1)NEQPQTSAVSESAAK	RLS(70.57)NEQPQT(-70.57)S(-87.83)AVS(-110.44)ES(-135.6)AAK	3	2	0.79855	29348000	29348000	0	0	5647200	2964500	3142400	3803800	6868000	4479200	2442500	0	3889475	3447425	1.12823	#NAME?	0.174056	#NAME?	5647200	0	0	2964500	0	0	3142400	0	0	3803800	0	0	6868000	0	0	4479200	0	0	2442500	0	0
CON__P02666	35	CON__P02666	1	1	S	FQS(1)EEQQQTEDELQDK	FQS(87.33)EEQQQT(-87.33)EDELQDK	3	2	0.45284	1948200	1948200	0	0	0	0	0	1169600	0	0	778610	0	292400	194652	1.50216	#NAME?	0.587042	#NAME?	0	0	0	0	0	0	0	0	0	1169600	0	0	0	0	0	0	0	0	778610	0	0
Q9UUZ6;B0XS47;A0A0J5PYR2;A1DGU0;Q9HGV0;B0XPQ5;A0A0J5SIW4;A1D3U2;A1CQX8;Q5B161;A0A1U8QUR5;Q5B0D4;A0A1U8QEL1	101;101;101;101;101;101;101;100;98;99;99;99;99	Q9UUZ6;Q9HGV0	1	1	S	KEEEKEES(1)DEDMGFGLFD	KEEEKEES(170.14)DEDMGFGLFD	8	2	0.23718	20763000000	20763000000	0	0	151160000	422110000	231000000	170510000	265220000	287490000	145130000	360940000	243695000	264695000	0.920663	#NAME?	-0.119254	#NAME?	151160000	0	0	422110000	0	0	231000000	0	0	170510000	0	0	265220000	0	0	287490000	0	0	145130000	0	0
Q4WGN6;B0YB17;A0A0J5PKH1;A1DCQ7	1060;1060;1060;1060	Q4WGN6	1	1	S	RGEEVFS(1)DEDDI	RGEEVFS(228.17)DEDDI	7	2	-0.047043	5317400000	5317400000	0	0	341830000	204250000	308000000	311290000	436660000	254990000	145750000	254510000	291342500	272977500	1.06728	#NAME?	0.0939341	#NAME?	341830000	0	0	204250000	0	0	308000000	0	0	311290000	0	0	436660000	0	0	254990000	0	0	145750000	0	0
A0A0J5SDL4;Q4WQ77;B0Y713	14;14;14	A0A0J5SDL4	1	1	S	MEESAESANGPGES(1)PK	MEES(-162.11)AES(-109.28)ANGPGES(109.28)PK	14	2	-0.49452	37748000	37748000	0	0	5149400	5432200	4018700	3732800	5580700	4858100	3063900	4095700	4583275	4399600	1.04175	#NAME?	0.0590065	#NAME?	5149400	0	0	5432200	0	0	4018700	0	0	3732800	0	0	5580700	0	0	4858100	0	0	3063900	0	0
A0A0J5SSM2;A1D834;Q4WWR1;B0XYW1;Q9C0T1	610;82;148;148;82	A0A0J5SSM2	1	1	T	NGFQVGT(1)PK	NGFQVGT(106.68)PK	7	2	-0.79825	2871800	2871800	0	0	1219900	0	0	0	0	1131400	520470	0	304975	412968	0.738496	#NAME?	-0.437337	#NAME?	1219900	0	0	0	0	0	0	0	0	0	0	0	0	0	0	1131400	0	0	520470	0	0
Q4W9M7;B0YEB8;A0A0J5PQZ4;A1D9I5	1173;1173;1173;1174	Q4W9M7	1	2	S	AGFVIES(1)DS(1)E	AGFVIES(90.15)DS(90.15)E	7	2	1.7121	2452800	0	2452800	0	0	0	995990	0	1456800	0	0	0	248998	364200	0.683683	#NAME?	-0.5486	#NAME?	0	0	0	0	0	0	0	995990	0	0	0	0	0	1456800	0	0	0	0	0	0	0
Q4W9M7;B0YEB8;A0A0J5PQZ4;A1D9I5	1175;1175;1175;1176	Q4W9M7	1	2	S	AGFVIES(1)DS(1)E	AGFVIES(90.15)DS(90.15)E	9	2	1.7121	2452800	0	2452800	0	0	0	995990	0	1456800	0	0	0	248998	364200	0.683683	#NAME?	-0.5486	#NAME?	0	0	0	0	0	0	0	995990	0	0	0	0	0	1456800	0	0	0	0	0	0	0
B0Y3D9;A0A0J5SP92;Q4WTW4	1163;1172;1163	B0Y3D9	1	2;3;4	S	AMGIES(1)S(1)PEPSR	AMGIES(70)S(66.04)PEPS(-66.04)R	6	2	0.027881	129510000	0	107190000	22323000	18100000	15286000	10105000	15589000	29207000	13161000	11140000	10485000	14770000	15998250	0.923226	#NAME?	-0.115244	#NAME?	0	12355000	5744600	0	11310000	3976000	0	10105000	0	0	12105000	3484000	0	21734000	7472700	0	13161000	0	0	9494800	1645500
Q4WHG2;B0XVK2;A0A0J5PMP1	557;557;557	Q4WHG2	1	1	S	RGS(1)QVNGIMDPSLQNK	RGS(71.96)QVNGIMDPS(-71.96)LQNK	3	2	-0.17544	9855500	9855500	0	0	2942500	0	0	1521400	2658300	0	1067100	1666100	1115975	1347875	0.827951	#NAME?	-0.272382	#NAME?	2942500	0	0	0	0	0	0	0	0	1521400	0	0	2658300	0	0	0	0	0	1067100	0	0
A0A0J5SCQ9	231	A0A0J5SCQ9	1	2;3	S	KAS(1)S(1)PPAPPS(1)PVEDLDLGVPDASSATALK	KAS(94.68)S(94.68)PPAPPS(87.79)PVEDLDLGVPDAS(-87.79)S(-91.3)AT(-91.07)ALK	4	3	0.078101	58007000	0	1744700	56263000	5205100	7664500	6438700	8440500	13872000	4245600	8314500	3826600	6937200	7564675	0.917052	#NAME?	-0.124925	#NAME?	0	0	5205100	0	0	7664500	0	0	6438700	0	1744700	6695800	0	0	13872000	0	0	4245600	0	0	8314500
A0A0J5SCQ9	237	A0A0J5SCQ9	1	2;3	S	KAS(1)S(1)PPAPPS(1)PVEDLDLGVPDASSATALK	KAS(94.68)S(94.68)PPAPPS(87.79)PVEDLDLGVPDAS(-87.79)S(-91.3)AT(-91.07)ALK	10	3	0.078101	58007000	0	1744700	56263000	5205100	7664500	6438700	8440500	13872000	4245600	8314500	3826600	6937200	7564675	0.917052	#NAME?	-0.124925	#NAME?	0	0	5205100	0	0	7664500	0	0	6438700	0	1744700	6695800	0	0	13872000	0	0	4245600	0	0	8314500
Q4X0M4;B0XT22;A0A0J5Q2X5;A1DHK2;A1C6X5	992;992;993;992;1000	Q4X0M4	1	1	S	APS(1)VPPPPK	APS(125.23)VPPPPK	3	2	0.026557	46037000	46037000	0	0	5934700	0	6130200	5735200	6009900	4790300	2435800	2830800	4450025	4016700	1.10788	#NAME?	0.147803	#NAME?	5934700	0	0	0	0	0	6130200	0	0	5735200	0	0	6009900	0	0	4790300	0	0	2435800	0	0
A0A0J5Q446;Q4WLF7;B0XM58	1677;1603;1603	A0A0J5Q446	1	2	S	QLVDDLS(1)DDDIDAMANDILDS(1)PAAR	QLVDDLS(181.83)DDDIDAMANDILDS(181.83)PAAR	21	3	-0.0072253	75436000	0	75436000	0	2233200	3919000	2898500	4559300	12097000	1976000	2339500	0	3402500	4103125	0.829246	#NAME?	-0.270128	#NAME?	0	2233200	0	0	3919000	0	0	2898500	0	0	4559300	0	0	12097000	0	0	1976000	0	0	2339500	0
Q4WBM7;B0YA83;A0A0J5PNF7;A1DAZ1	595;595;595;595	Q4WBM7	1	1;2	S	S(1)MS(1)PHVNK	S(56.01)MS(56.01)PHVNK	3	2	0.38063	31461000	31165000	295790	0	8480200	0	5531200	1706700	1684000	8642100	1741500	1070600	3929525	3284550	1.19637	#NAME?	0.258659	#NAME?	8480200	0	0	0	0	0	5235400	295790	0	1706700	0	0	1684000	0	0	8642100	0	0	1741500	0	0
P40292;B0Y324;A0A0J5PRK0;A1CZP9;A1C4S0;Q5ATW1;A0A1U8QP14	376;376;376;375;373;372;372	P40292	1	1	S	GVVDSEDLPLNLS(1)R	GVVDS(-131.75)EDLPLNLS(131.75)R	13	2	0.83272	10753000	10753000	0	0	2524900	1576000	845180	0	1332700	1153600	3320400	0	1236520	1451675	0.851788	#NAME?	-0.231433	#NAME?	2524900	0	0	1576000	0	0	845180	0	0	0	0	0	1332700	0	0	1153600	0	0	3320400	0	0
Q4WXI2;B0XY42;A0A0J5PUV2	446;446;446	Q4WXI2	1	1	S	SAMDAVLADMDIDADDS(1)DKEMQDVDDK	S(-143.98)AMDAVLADMDIDADDS(143.98)DKEMQDVDDK	17	3	0.18887	234790000	234790000	0	0	5944600	13785000	7149800	26666000	30863000	8328700	3152600	3199500	13386350	11385950	1.17569	#NAME?	0.233508	#NAME?	5944600	0	0	13785000	0	0	7149800	0	0	26666000	0	0	30863000	0	0	8328700	0	0	3152600	0	0
A0A0J5Q008;Q4WIG7;B0XTL3	650;650;650	A0A0J5Q008	1	1	S	VIS(1)DDEDEDER	VIS(99.5)DDEDEDER	3	2	-0.48123	2648100	2648100	0	0	0	0	1092800	0	0	0	1555400	0	273200	388850	0.702585	#NAME?	-0.509256	#NAME?	0	0	0	0	0	0	1092800	0	0	0	0	0	0	0	0	0	0	0	1555400	0	0
A0A0J5PXL4;Q4X019;B0XU82;A1DI60;Q5AVV8;A0A1U8QRM6;A1C743	634;641;641;641;641;641;642	A0A0J5PXL4;A1C743	1	2	S	S(1)LVLPGLS(0.147)S(0.56)S(0.293)PR	S(65.45)LVLPGLS(-5.82)S(2.81)S(-2.81)PR	1	2	0.23789	2091000	0	2091000	0	1228000	0	0	0	862990	0	0	0	307000	215748	1.42296	#NAME?	0.508895	#NAME?	0	1228000	0	0	0	0	0	0	0	0	0	0	0	862990	0	0	0	0	0	0	0
A0A0J5PQV0;Q4WEI1;B0Y2Q6;A1D006;A1C527	663;668;668;728;644	A0A0J5PQV0	1	1	S	GLIDETGEAS(1)DLEDR	GLIDET(-103.58)GEAS(103.58)DLEDR	10	2	0.53365	246990000	246990000	0	0	32531000	24466000	28925000	26941000	48127000	39292000	20679000	12842000	28215750	30235000	0.933215	#NAME?	-0.0997189	#NAME?	32531000	0	0	24466000	0	0	28925000	0	0	26941000	0	0	48127000	0	0	39292000	0	0	20679000	0	0
A0A1V1G235;A0A1V1FZ94;O43099;B0YDL9;A0A0J5PFY6;A1CMU0;Q5ASN8;A0A1V1FVZ3;A1DL47	112;115;122;122;122;122;122;115;122	A0A1V1G235;A0A1V1FVZ3;A1DL47	1	1	S	S(1)IGWADEEGR	S(107.97)IGWADEEGR	1	2	0.34044	29534000	29534000	0	0	4313400	5173400	3167900	2852800	0	6833400	2797300	4395500	3876875	3506550	1.10561	#NAME?	0.144842	#NAME?	4313400	0	0	5173400	0	0	3167900	0	0	2852800	0	0	0	0	0	6833400	0	0	2797300	0	0
A0A0J5SNS2;Q4WEL2;B0Y2T6;A1CZX7	337;337;337;338	A0A0J5SNS2	1	2	S	GAHS(1)PS(1)PAPVFDNPWSPEAFDSLR	GAHS(102.8)PS(89.18)PAPVFDNPWS(-89.18)PEAFDS(-117.54)LR	4	3	0.17096	10089000	0	10089000	0	996050	2494600	539400	1417200	3028700	0	0	1612600	1.36181e+06	1160325	1.17365	#NAME?	0.230999	#NAME?	0	996050	0	0	2494600	0	0	539400	0	0	1417200	0	0	3028700	0	0	0	0	0	0	0
A0A0J5SNS2;Q4WEL2;B0Y2T6;A1CZX7	339;339;339;340	A0A0J5SNS2	1	2	S	GAHS(1)PS(1)PAPVFDNPWSPEAFDSLR	GAHS(92.19)PS(95.1)PAPVFDNPWS(-92.19)PEAFDS(-101.52)LR	6	3	1.1667	10089000	0	10089000	0	996050	2494600	539400	1417200	3028700	0	0	1612600	1.36181e+06	1160325	1.17365	#NAME?	0.230999	#NAME?	0	996050	0	0	2494600	0	0	539400	0	0	1417200	0	0	3028700	0	0	0	0	0	0	0
A0A0J5PWS2;Q4WTI5;B0XQ40;A1D3F7	74;75;75;75	A0A0J5PWS2	1	2	T	QRT(1)LDDEELDS(1)GDDIDRYDR	QRT(109.92)LDDEELDS(72.99)GDDIDRY(-72.99)DR	3	3	0.3559	4976800	0	4976800	0	2066000	0	0	0	0	2910800	0	0	516500	727700	0.709771	#NAME?	-0.494575	#NAME?	0	2066000	0	0	0	0	0	0	0	0	0	0	0	0	0	0	2910800	0	0	0	0
A0A0J5Q5W9	1196	A0A0J5Q5W9	1	2;3	S	S(1)LAS(1)T(1)PQLER	S(94.02)LAS(94.02)T(94.02)PQLER	4	2	0.19962	2880600	0	1228100	1652500	0	0	1652500	0	0	0	662860	565270	413125	307032	1.34554	#NAME?	0.428187	#NAME?	0	0	0	0	0	0	0	0	1652500	0	0	0	0	0	0	0	0	0	0	662860	0
Q4WWN4;A0A0J5PYE0;B0XYY9;A1D863	113;113;235;41	Q4WWN4	1	1	T	EPEDEEKEAT(1)DVEEQPMIQSTDR	EPEDEEKEAT(164.98)DVEEQPMIQS(-164.98)T(-165.82)DR	10	3	0.10644	18952000	18952000	0	0	5767300	1397700	0	0	0	3796900	1573600	3318100	1791250	2172150	0.824644	#NAME?	-0.278157	#NAME?	5767300	0	0	1397700	0	0	0	0	0	0	0	0	0	0	0	3796900	0	0	1573600	0	0
Q8TFW4;E9R2S1;B0XR91;A0A0J5Q159	201;201;201;201	Q8TFW4	1	1;2	S	KRDS(1)LDDDIS(1)VALPGEEGNEVDLR	KRDS(82.47)LDDDIS(82.47)VALPGEEGNEVDLR	4	3	-0.035044	20988000	8102300	12885000	0	694000	2479900	2131000	2318700	4622700	1906700	0	0	1905900	1632350	1.16758	#NAME?	0.223522	#NAME?	694000	0	0	0	2479900	0	0	2131000	0	0	2318700	0	4622700	0	0	1906700	0	0	0	0	0
Q4WJY5;B0XNF0;A0A0J5PL37	329;329;329	Q4WJY5	1	2	S	TVQPS(1)DS(1)DAKEPINK	T(-60.75)VQPS(60.75)DS(68.34)DAKEPINK	7	2	-0.14801	28991000	0	28991000	0	4258900	0	5024600	4537200	3826600	6140000	2111200	3092200	3455175	3792500	0.911055	#NAME?	-0.13439	#NAME?	0	4258900	0	0	0	0	0	5024600	0	0	4537200	0	0	3826600	0	0	6140000	0	0	2111200	0
Q4WSZ7;B0XQM7;A0A0J5PWN9;A1D2X1	940;940;940;940	Q4WSZ7	1	1	S	VVDVGPPS(1)PDR	VVDVGPPS(111.31)PDR	8	2	-0.30745	35815000	35815000	0	0	7272500	5086700	0	4659900	7903200	5009700	2967100	2915800	4254775	4698950	0.905474	#NAME?	-0.143256	#NAME?	7272500	0	0	5086700	0	0	0	0	0	4659900	0	0	7903200	0	0	5009700	0	0	2967100	0	0
Q4WUC5;B0Y3U9;A0A0J5SPL2;A1DF34	922;922;922;923	Q4WUC5	1	3	S	RAS(1)T(1)AS(1)WHGVR	RAS(86.5)T(86.5)AS(86.5)WHGVR	3	2	-0.22341	19717000	0	0	19717000	2962200	2264600	2140200	3052800	0	5692500	2383700	1220500	2604950	2324175	1.12081	#NAME?	0.164537	#NAME?	0	0	2962200	0	0	2264600	0	0	2140200	0	0	3052800	0	0	0	0	0	5692500	0	0	2383700
Q4WUC5;B0Y3U9;A0A0J5SPL2;A1DF34	925;925;925;926	Q4WUC5	1	3	S	RAS(1)T(1)AS(1)WHGVR	RAS(86.5)T(86.5)AS(86.5)WHGVR	6	2	-0.22341	19717000	0	0	19717000	2962200	2264600	2140200	3052800	0	5692500	2383700	1220500	2604950	2324175	1.12081	#NAME?	0.164537	#NAME?	0	0	2962200	0	0	2264600	0	0	2140200	0	0	3052800	0	0	0	0	0	5692500	0	0	2383700
Q4WUC5;B0Y3U9;A0A0J5SPL2;A1DF34	923;923;923;924	Q4WUC5	1	3	T	RAS(1)T(1)AS(1)WHGVR	RAS(86.5)T(86.5)AS(86.5)WHGVR	4	2	-0.22341	19717000	0	0	19717000	2962200	2264600	2140200	3052800	0	5692500	2383700	1220500	2604950	2324175	1.12081	#NAME?	0.164537	#NAME?	0	0	2962200	0	0	2264600	0	0	2140200	0	0	3052800	0	0	0	0	0	5692500	0	0	2383700
Q4WK23;B0XNB5;A0A0J5PL63;A1D4M1	120;120;120;121	Q4WK23	1	1	S	ATPPAPAS(1)VEGDGEIR	AT(-86.22)PPAPAS(86.22)VEGDGEIR	8	2	0.68539	39938000	39938000	0	0	6150300	4244000	2776000	4287000	6402800	5945100	2495800	3652400	4364325	4624025	0.943837	#NAME?	-0.0833907	#NAME?	6150300	0	0	4244000	0	0	2776000	0	0	4287000	0	0	6402800	0	0	5945100	0	0	2495800	0	0
A1D2E3;A0A0J5Q181	144;153	A1D2E3	1	2;3	S	LAMEGS(1)AS(1)PNPSAQAESR	LAMEGS(75.05)AS(39.04)PNPS(-39.04)AQAES(-85.18)R	6	2	0.39441	12122000	0	12122000	0	1761200	1155500	1402400	2007800	0	1975200	1175700	2644200	1581725	1448775	1.09177	#NAME?	0.126665	#NAME?	0	1761200	0	0	1155500	0	0	1402400	0	0	2007800	0	0	0	0	0	1975200	0	0	1175700	0
Q4WA18;B0YES0;A1D9Y5;A0A0J5PNB2	663;663;663;663	Q4WA18	1	1	S	YLDTVLSAES(1)DDDADEVK	Y(-173.2)LDT(-143.09)VLS(-73.48)AES(73.48)DDDADEVK	10	2	0.31754	25558000	25558000	0	0	3797500	3049200	2132400	2921300	0	8966400	3329800	1361500	2975100	3414425	0.871333	#NAME?	-0.198704	#NAME?	3797500	0	0	3049200	0	0	2132400	0	0	2921300	0	0	0	0	0	8966400	0	0	3329800	0	0
Q4WWQ2;B0XYX1;A0A0J5PVE1;A1D843	193;193;193;193	Q4WWQ2	1	1	S	RPS(1)LSIDNDVR	RPS(64.91)LS(-64.91)IDNDVR	3	2	0.59972	728900000	728900000	0	0	111430000	84057000	59495000	56015000	87970000	90596000	49369000	97821000	77749250	81439000	0.954693	#NAME?	-0.0668911	#NAME?	111430000	0	0	84057000	0	0	59495000	0	0	56015000	0	0	87970000	0	0	90596000	0	0	49369000	0	0
A0A0J5PWH8;Q4WT75;B0XQE8;A1D352	1379;1391;1391;1391	A0A0J5PWH8	1	2;3	S	KLS(1)DAS(1)S(1)EDIR	KLS(100.23)DAS(100.23)S(100.23)EDIR	6	2	0.29633	11797000	0	3933700	7863100	4372200	0	889010	1181700	3307700	2046200	0	0	1.61073e+06	1338475	1.2034	#NAME?	0.267122	#NAME?	0	2752000	1620100	0	0	0	0	0	889010	0	1181700	0	0	0	3307700	0	0	2046200	0	0	0
A0A0J5PH65;B0Y641;A1CXC5;Q4WP94;A1CHG0	928;954;954;954;952	A0A0J5PH65	1	1;2;3	T	RES(1)MDVDQT(1)PT(0.001)T(0.999)PK	RES(183.81)MDVDQT(67.92)PT(-30.3)T(30.3)PK	9	2	0.080112	197220000	1590700	60145000	135490000	25631000	19128000	17650000	16397000	35451000	18444000	9731200	9623800	19701500	18312500	1.07585	#NAME?	0.105477	#NAME?	0	6243200	19388000	0	5025100	14103000	0	4186700	13463000	0	3486000	12911000	0	9127100	26324000	0	5730900	12713000	0	2957600	6773600
Q5BCN0;A0A1U8QF10	962;962	Q5BCN0	1	1;2;3	T	RES(1)MDVDQT(1)PT(0.001)T(0.999)PK	RES(183.81)MDVDQT(67.92)PT(-30.3)T(30.3)PK	9	2	0.080112	189280000	1590700	60145000	127540000	25631000	19128000	17650000	16397000	35451000	18444000	9731200	9623800	19701500	18312500	1.07585	#NAME?	0.105477	#NAME?	0	6243200	19388000	0	5025100	14103000	0	4186700	13463000	0	3486000	12911000	0	9127100	26324000	0	5730900	12713000	0	2957600	6773600
Q4WG55;B0YC92;A0A0J5PL26	306;306;306	Q4WG55	1	1;2	S	RDS(1)T(1)PIEDEDAK	RDS(68.98)T(68.98)PIEDEDAK	3	2	0.38673	47411000	33419000	13991000	0	780200	6855200	5762800	8383800	5521200	6005000	4718400	4068100	5445500	5078175	1.07233	#NAME?	0.100754	#NAME?	780200	0	0	6855200	0	0	895160	4867600	0	7684400	699340	0	2683100	2838200	0	6005000	0	0	2043500	2675000	0
A0A0J5Q0F1;B0Y4K8;Q4WQE0;A1CW89	208;208;208;208	A0A0J5Q0F1	1	1;2	S	RGS(1)QEQLMS(1)PR	RGS(103.66)QEQLMS(103.66)PR	3	2	-0.31976	29424000	14928000	14496000	0	4457000	8613800	0	2766900	6307300	7279000	0	0	3959425	3396575	1.16571	#NAME?	0.22121	#NAME?	0	4457000	0	4562800	4051000	0	0	0	0	0	2766900	0	3086400	3220800	0	7279000	0	0	0	0	0
Q96UQ6;Q4WFV3;B0XX26;A0A0J5PQL4;A1DJD4;A1CCX0	1931;1931;1931;1931;1931;1941	Q96UQ6	1	2	S	LNS(1)PAPS(1)VFR	LNS(65.04)PAPS(65.04)VFR	3	2	2.2484	1932100	0	1932100	0	1111000	0	0	0	821050	0	0	0	277750	205262	1.35315	#NAME?	0.436317	#NAME?	0	1111000	0	0	0	0	0	0	0	0	0	0	0	821050	0	0	0	0	0	0	0
Q96UQ6;Q4WFV3;B0XX26;A0A0J5PQL4;A1DJD4;A1CCX0	1935;1935;1935;1935;1935;1945	Q96UQ6	1	2	S	LNS(1)PAPS(1)VFR	LNS(65.04)PAPS(65.04)VFR	7	2	2.2484	1932100	0	1932100	0	1111000	0	0	0	821050	0	0	0	277750	205262	1.35315	#NAME?	0.436317	#NAME?	0	1111000	0	0	0	0	0	0	0	0	0	0	0	821050	0	0	0	0	0	0	0
Q4WEG5;B0Y2P1;A0A0J5PQT4;A1D021	543;543;543;543	Q4WEG5	1	1	S	EMEEENES(1)LLGR	EMEEENES(184.98)LLGR	8	2	-0.6249	2328600	2328600	0	0	0	995810	0	0	1332800	0	0	0	248952	333200	0.747156	#NAME?	-0.420518	#NAME?	0	0	0	995810	0	0	0	0	0	0	0	0	1332800	0	0	0	0	0	0	0	0
Q4WTY3;B0Y3G0;A0A0J5SPA6;A1CZB8	320;320;320;320	Q4WTY3	1	2	S	AAPAAPPS(1)IVPS(1)EQR	AAPAAPPS(57.02)IVPS(57.02)EQR	12	2	-0.13517	10361000	0	10361000	0	2557100	1606900	1294000	0	0	1864900	1148500	1889400	1364500	1225700	1.11324	#NAME?	0.154766	#NAME?	0	2557100	0	0	1606900	0	0	1294000	0	0	0	0	0	0	0	0	1864900	0	0	1148500	0
Q4X1Q2;B0XRW3;A0A0J5Q3R5	789;789;789	Q4X1Q2	1	1	S	GVEEDDGS(1)EDQGEAAQTTQK	GVEEDDGS(185.37)EDQGEAAQT(-185.37)T(-193.35)QK	8	2	-0.69958	35503000	35503000	0	0	4583800	2827200	4698000	4499500	7652600	5487700	2617100	1951300	4152125	4427175	0.937872	#NAME?	-0.0925365	#NAME?	4583800	0	0	2827200	0	0	4698000	0	0	4499500	0	0	7652600	0	0	5487700	0	0	2617100	0	0
A0A0J5PZX2;A1D3E6	378;383	A0A0J5PZX2	1	1	T	EGT(1)PGPQSK	EGT(81.21)PGPQS(-81.21)K	3	2	0.23841	7545700	7545700	0	0	3019600	1089500	0	0	0	2101300	1335400	0	1027275	859175	1.19565	#NAME?	0.257799	#NAME?	3019600	0	0	1089500	0	0	0	0	0	0	0	0	0	0	0	2101300	0	0	1335400	0	0
A0A0J5ST27;Q4WWC3;B0XZA1	331;331;331	A0A0J5ST27	1	1	S	GQMLTECEDES(1)DPDLTWR	GQMLT(-90.35)ECEDES(64.57)DPDLT(-64.57)WR	11	2	0.041056	18255000	18255000	0	0	3191200	2786400	1216300	1589900	3457300	3480100	0	2533500	2195950	2367725	0.927451	#NAME?	-0.108656	#NAME?	3191200	0	0	2786400	0	0	1216300	0	0	1589900	0	0	3457300	0	0	3480100	0	0	0	0	0
Q4X0L5;A0A0J5PY61;B0XTA0	223;223;223	Q4X0L5	1	1;2	S	T(0.866)GS(0.134)WPIAMS(1)GQR	T(8.1)GS(-8.1)WPIAMS(89.74)GQR	9	2	-0.60584	12493000	1010300	11482000	0	2862400	1597500	1489500	0	2378200	2547900	1617000	0	1487350	1635775	0.909263	#NAME?	-0.13723	#NAME?	0	2862400	0	0	1597500	0	0	1489500	0	0	0	0	0	2378200	0	1010300	1537700	0	0	1617000	0
Q4WT69;B0XQF4;A0A0J5PWH3;A1D347;A0A1D8MJA7	92;92;92;92;53	Q4WT69	1	1	S	S(1)VIFTEDCVGK	S(63.34)VIFT(-63.34)EDCVGK	1	2	0.062154	3936900	3936900	0	0	1122100	999870	0	0	0	1305700	0	509290	530492	453748	1.16914	#NAME?	0.225443	#NAME?	1122100	0	0	999870	0	0	0	0	0	0	0	0	0	0	0	1305700	0	0	0	0	0
A0A0J5PHM5;Q4WAH7;B0YBV2;A1D914	311;319;319;311	A0A0J5PHM5	1	1	S	SLLSYEDES(1)DEDELVFVPR	S(-93.78)LLS(-93.78)Y(-172.48)EDES(93.78)DEDELVFVPR	9	2	0.14181	108020000	108020000	0	0	0	30453000	6888100	13529000	32446000	10161000	4125000	10423000	12717525	14288750	0.890038	#NAME?	-0.168062	#NAME?	0	0	0	30453000	0	0	6888100	0	0	13529000	0	0	32446000	0	0	10161000	0	0	4125000	0	0
B0YB18;A0A0J5PHU5	234;234	B0YB18	1	1	S	KNS(1)QGGESSER	KNS(138.95)QGGES(-138.95)S(-160.48)ER	3	2	-0.34186	199070000	199070000	0	0	7543400	12875000	4571300	3127800	27799000	2348100	1648100	1101400	7029375	8224150	0.854724	#NAME?	-0.22647	#NAME?	7543400	0	0	12875000	0	0	4571300	0	0	3127800	0	0	27799000	0	0	2348100	0	0	1648100	0	0
A0A0J5PZT9;Q4WWK0;A1CJ83;A1D896;B0XZ25	278;284;284;384;413	A0A0J5PZT9	1	1	S	QPS(1)PPPKPVAAEPEPINDFWTNEAK	QPS(99.18)PPPKPVAAEPEPINDFWT(-99.18)NEAK	3	3	0.16243	40175000	40175000	0	0	4904100	4944900	2800200	3905900	7914400	4317400	2575200	2680400	4138775	4371850	0.946687	#NAME?	-0.0790401	#NAME?	4904100	0	0	4944900	0	0	2800200	0	0	3905900	0	0	7914400	0	0	4317400	0	0	2575200	0	0
A0A0J5Q1D7	9	A0A0J5Q1D7	1	2	T	MEEDDS(1)VET(1)LDPIVDAER	MEEDDS(95.65)VET(95.65)LDPIVDAER	9	2	0.68365	7416300	2955100	4461200	0	951780	0	1239200	1152000	4073400	0	0	0	835745	1018350	0.820685	#NAME?	-0.285099	#NAME?	0	951780	0	0	0	0	0	1239200	0	0	1152000	0	2955100	1118200	0	0	0	0	0	0	0
Q4WLH7;B0XM77;A0A0J5Q858	11;11;11	Q4WLH7	1	1	S	RDS(1)EDVEPLVK	RDS(99.93)EDVEPLVK	3	2	-0.15521	41825000	41825000	0	0	9464800	4657500	4525600	2870900	6634000	6879300	4267900	2524700	5379700	5076475	1.05973	#NAME?	0.0836987	#NAME?	9464800	0	0	4657500	0	0	4525600	0	0	2870900	0	0	6634000	0	0	6879300	0	0	4267900	0	0
A0A0J5PZA7;Q6MYY8;E9R3C5;B0XQR4;A1D2T1	967;540;540;538;537	A0A0J5PZA7	1	1;2	T	AET(1)PDHFHASNVEIAQPT(1)PR	AET(81.67)PDHFHAS(-81.67)NVEIAQPT(201.52)PR	3	3	1.6768	64654000	5481500	59172000	0	7861800	6920800	5994400	7758500	1705400	15327000	7179500	6270100	7133875	7620500	0.936143	#NAME?	-0.0951997	#NAME?	0	7861800	0	0	6920800	0	0	5994400	0	0	7758500	0	1705400	0	0	1980600	13347000	0	0	7179500	0
Q4WRY9;B0XMU0;A0A0J5SXI9;A1D1V5	167;167;167;191	Q4WRY9	1	1	S	ELS(1)GGQLQGK	ELS(115.49)GGQLQGK	3	2	1.2072	2134600	2134600	0	0	1195700	0	0	0	0	938870	0	0	298925	234718	1.27355	#NAME?	0.348858	#NAME?	1195700	0	0	0	0	0	0	0	0	0	0	0	0	0	0	938870	0	0	0	0	0
A0A0J5PXU5;Q4X093;B0XTT7;A1DHX9	517;529;529;523	A0A0J5PXU5	1	3	S	S(1)QAS(1)PAPAS(1)PVVPER	S(77.04)QAS(77.04)PAPAS(77.04)PVVPER	1	2	0.28453	15217000	0	0	15217000	3689500	0	2201800	1585200	4792900	0	1762500	0	1869125	1638850	1.14051	#NAME?	0.189679	#NAME?	0	0	3689500	0	0	0	0	0	2201800	0	0	1585200	0	0	4792900	0	0	0	0	0	1762500
Q4X1L9;B0XRZ4;A0A0J5SW67;A1DGN9	81;81;81;80	Q4X1L9	1	1	S	GLS(1)PPPPQTYER	GLS(70.41)PPPPQT(-70.41)Y(-109.69)ER	3	2	0.20152	27158000	27158000	0	0	5309100	3701300	0	4119500	2363700	5757600	2446700	3460100	3282475	3507025	0.935971	#NAME?	-0.0954637	#NAME?	5309100	0	0	3701300	0	0	0	0	0	4119500	0	0	2363700	0	0	5757600	0	0	2446700	0	0
B0Y6P2;A0A0J5PEH7;Q4WPV1	505;505;505	B0Y6P2	1	1	S	S(1)EAGVEEDVEEDETGEPSFGELLR	S(164.21)EAGVEEDVEEDET(-164.21)GEPS(-238.4)FGELLR	1	2	-0.36262	42310000	42310000	0	0	0	3578600	4041600	9377200	4829200	4103500	3599300	3220400	4249350	3938100	1.07904	#NAME?	0.109742	#NAME?	0	0	0	3578600	0	0	4041600	0	0	9377200	0	0	4829200	0	0	4103500	0	0	3599300	0	0
A0A0J5Q0G8;Q4WZI5;B0XVB0;A1DIP4	463;516;516;516	A0A0J5Q0G8	1	1	S	EGS(1)LDNSDLCR	EGS(65.68)LDNS(-65.68)DLCR	3	2	-0.26904	7002600	7002600	0	0	0	1459200	1710400	0	3832900	0	0	0	792400	958225	0.826946	#NAME?	-0.274136	#NAME?	0	0	0	1459200	0	0	1710400	0	0	0	0	0	3832900	0	0	0	0	0	0	0	0
A0A0J5PFH2;A1CXQ5;Q4WNW8;B0Y5R4	53;53;53;53	A0A0J5PFH2	1	1	S	EPFS(1)PGADDSR	EPFS(117.36)PGADDS(-117.36)R	4	2	-0.60604	75808000	75808000	0	0	12553000	0	14183000	0	6735500	9587700	4588800	8265000	6684000	7294250	0.916338	#NAME?	-0.126048	#NAME?	12553000	0	0	0	0	0	14183000	0	0	0	0	0	6735500	0	0	9587700	0	0	4588800	0	0
A0A0J5PU20;B0Y2T9;Q4WEL5;A1CZX4	1651;1670;1670;1629	A0A0J5PU20	1	1;2	S	FNRDPTEGPPVVDVDNQDPFNS(1)S(1)PR	FNRDPT(-150.35)EGPPVVDVDNQDPFNS(150.48)S(150.35)PR	22	3	-0.35465	22270000	11325000	10945000	0	0	3698900	0	2057900	0	1256800	1417800	2458400	1439200	1283250	1.12153	#NAME?	0.165465	#NAME?	0	0	0	3698900	0	0	0	0	0	2057900	0	0	0	0	0	0	1256800	0	0	1417800	0
Q4WY53;B0XXA2;A1D6P1;A0A0J5PU23;A1CKT2	432;432;432;432;432	Q4WY53	1	1	S	YDYENVDS(1)DAANK	Y(-117.96)DY(-128.69)ENVDS(117.96)DAANK	8	2	0.53716	4762400	4762400	0	0	0	1178900	1402200	0	0	2181300	0	0	645275	545325	1.18329	#NAME?	0.242798	#NAME?	0	0	0	1178900	0	0	1402200	0	0	0	0	0	0	0	0	2181300	0	0	0	0	0
B0XND6;A0A0J5SJI8	693;693	B0XND6	1	1	S	TEFEEAPGS(1)DDEADAAPDQEVGIVVNQSNK	T(-65.45)EFEEAPGS(65.45)DDEADAAPDQEVGIVVNQS(-145.65)NK	9	3	-0.49226	122930000	122930000	0	0	19071000	0	16003000	16936000	0	24294000	12517000	19272000	13002500	14020750	0.927375	#NAME?	-0.108774	#NAME?	19071000	0	0	0	0	0	16003000	0	0	16936000	0	0	0	0	0	24294000	0	0	12517000	0	0
A0A0J5Q446;Q4WLF7;B0XM58;Q8X1U5	1354;1280;1280;1280	A0A0J5Q446	1	1	S	PAPSGDGGDS(1)DDDFEVEVLPK	PAPS(-80.38)GDGGDS(80.38)DDDFEVEVLPK	10	2	-0.13026	158700000	158700000	0	0	21117000	18545000	12059000	17488000	30930000	19588000	9850600	11865000	17302250	18058400	0.958128	#NAME?	-0.0617104	#NAME?	21117000	0	0	18545000	0	0	12059000	0	0	17488000	0	0	30930000	0	0	19588000	0	0	9850600	0	0
Q4WUA9;B0Y3T4;A0A0J5PVV8	47;47;47	Q4WUA9	1	1;2	S	NTGEDDS(1)GS(1)EAVADR	NT(-95.85)GEDDS(95.85)GS(98.38)EAVADR	9	2	-0.73026	12358000	12358000	0	0	2229600	1315500	0	1365000	1928500	2150000	1219000	0	1227525	1324375	0.926871	#NAME?	-0.109559	#NAME?	2229600	0	0	1315500	0	0	0	0	0	1365000	0	0	1928500	0	0	2150000	0	0	1219000	0	0
A0A0J5SHZ7;B0YA06;Q4WCF8	546;540;540	A0A0J5SHZ7	1	1;2	S	QDS(1)AEPQDES(1)MVDADAALEK	QDS(136.14)AEPQDES(136.14)MVDADAALEK	3	2	-0.17974	355080000	299340000	55734000	0	12831000	9851600	9328500	6184000	20149000	5071300	2573200	12844000	9548775	10159375	0.939898	#NAME?	-0.0894241	#NAME?	6431400	6399400	0	3765100	6086600	0	3578700	5749700	0	6184000	0	0	4513800	15635000	0	5071300	0	0	2013600	559620	0
A0A0J5PXU5;Q4X093;B0XTT7;A1DHX9	496;508;508;502	A0A0J5PXU5	1	2	S	S(1)ADNAS(0.999)PS(0.001)IK	S(83.3)ADNAS(29.15)PS(-29.15)IK	1	2	-0.41458	11009000	0	11009000	0	2195900	1333300	2243800	0	2258600	2976900	0	0	1443250	1308875	1.10266	#NAME?	0.140994	#NAME?	0	2195900	0	0	1333300	0	0	2243800	0	0	0	0	0	2258600	0	0	2976900	0	0	0	0
A0A0J5SJ19;A1D401;Q4WJE5;B0XPI9	155;248;273;273	A0A0J5SJ19	1	1	S	GGDS(1)DGEDIIR	GGDS(111.52)DGEDIIR	4	2	0.33157	1421600	1421600	0	0	0	638940	0	0	0	0	0	782670	159735	195668	0.816359	#NAME?	-0.292724	#NAME?	0	0	0	638940	0	0	0	0	0	0	0	0	0	0	0	0	0	0	0	0	0
A0A0J5PZA7;Q6MYY8;E9R3C5;B0XQR4	1562;1135;1135;1143	A0A0J5PZA7	1	2;3	S	LDFDADS(1)QAS(1)MS(0.996)PS(0.004)R	LDFDADS(109.55)QAS(86.63)MS(24.52)PS(-24.52)R	7	2	-0.24324	3931200	0	3931200	0	0	0	1046800	696780	0	0	965370	580100	435895	386368	1.12819	#NAME?	0.174007	#NAME?	0	0	0	0	0	0	0	1046800	0	0	696780	0	0	0	0	0	0	0	0	965370	0
A0A0J5SUV4;A1DI39	41;41	A0A0J5SUV4;A1DI39	1	1	S	DGLFEPS(1)EQQK	DGLFEPS(74.46)EQQK	7	2	0.48941	8310900	8310900	0	0	0	1404800	1606300	1335800	1682400	0	0	2281600	1086725	991000	1.09659	#NAME?	0.13303	#NAME?	0	0	0	1404800	0	0	1606300	0	0	1335800	0	0	1682400	0	0	0	0	0	0	0	0
Q4WYQ9;B0Y0A1;A1D630;A0A0J5PWE5	640;640;669;669	Q4WYQ9	1	1	S	GPGGES(1)PEPVQK	GPGGES(154.1)PEPVQK	6	2	0.2309	11550000	11550000	0	0	0	0	6337100	0	0	5212400	0	0	1584275	1303100	1.21577	#NAME?	0.281875	#NAME?	0	0	0	0	0	0	6337100	0	0	0	0	0	0	0	0	5212400	0	0	0	0	0
B0Y7S6;A0A0J5Q2R8;Q4WMS5;A1DMT6;A1CTM1	205;205;205;200;205	B0Y7S6	1	1	S	S(1)PLGLQSTLR	S(79.1)PLGLQS(-79.1)T(-88.36)LR	1	2	0.32959	14467000	14467000	0	0	4692200	0	2116600	0	3999700	0	0	3658300	1702200	1914500	0.889109	#NAME?	-0.169567	#NAME?	4692200	0	0	0	0	0	2116600	0	0	0	0	0	3999700	0	0	0	0	0	0	0	0
B0XRD6;A0A0J5PPH1;Q4WKQ0	223;223;223	B0XRD6	1	1;2	S	DVPVS(0.581)S(0.419)VEQEEIPMS(1)PPR	DVPVS(1.42)S(-1.42)VEQEEIPMS(77.93)PPR	15	2	0.129	22162000	16935000	5227300	0	3211800	2085600	4626200	419640	2522600	3221500	2186300	2902000	2585810	2708100	0.954843	#NAME?	-0.0666647	#NAME?	3211800	0	0	2085600	0	0	3374100	1252100	0	0	419640	0	2522600	0	0	1837900	1383600	0	1233700	952650	0
Q4WKC8;B0XMM8;A0A0J5PLZ0	275;275;306	Q4WKC8	1	1;2	S	LIEEGEPVEDS(1)PPS(1)PK	LIEEGEPVEDS(151.38)PPS(151.38)PK	11	2	-0.5419	4721300	697000	4024300	0	0	1166300	0	1326000	0	1532100	697000	0	623075	557275	1.11807	#NAME?	0.161016	#NAME?	0	0	0	0	1166300	0	0	0	0	0	1326000	0	0	0	0	0	1532100	0	697000	0	0
Q4WRM3;B0XNJ2;A1D1H8;A0A0J5PH00;A1CNM9	165;165;165;165;165	Q4WRM3	1	1	S	EKS(1)PELNEDER	EKS(133.98)PELNEDER	3	2	0.61629	5134100	5134100	0	0	0	2797100	0	0	0	2337000	0	0	699275	584250	1.19688	#NAME?	0.259274	#NAME?	0	0	0	2797100	0	0	0	0	0	0	0	0	0	0	0	2337000	0	0	0	0	0
A1D350;Q4WT72;B0XQF1;A0A0J5Q0Z5	541;640;640;640	A1D350	1	1	S	VSGLS(1)PIR	VS(-74.15)GLS(74.15)PIR	5	2	-0.24626	55133000	55133000	0	0	7409800	5059600	6291400	4770500	6590700	7313400	4252300	4904800	5882825	5765300	1.02038	#NAME?	0.0291134	#NAME?	7409800	0	0	5059600	0	0	6291400	0	0	4770500	0	0	6590700	0	0	7313400	0	0	4252300	0	0
A0A0J5Q446;Q4WLF7;B0XM58	1663;1589;1589	A0A0J5Q446	1	1;2	S	QLVDDLS(1)DDDIDAMANDILDS(1)PAAR	QLVDDLS(181.83)DDDIDAMANDILDS(181.83)PAAR	7	3	-0.0072253	115140000	39702000	75436000	0	2233200	3919000	5263900	12491000	19000000	4503400	2772800	0	5976775	6569050	0.909839	#NAME?	-0.136318	#NAME?	0	2233200	0	0	3919000	0	2365400	2898500	0	7932200	4559300	0	6902800	12097000	0	2527400	1976000	0	433250	2339500	0
B0XND6;A0A0J5SJI8;Q4WJZ9;A1CRM4	652;652;652;646	B0XND6	1	2;3	S	GEEES(1)QS(1)EAES(1)EVGR	GEEES(96.45)QS(96.45)EAES(96.45)EVGR	5	2	0.86175	26532000	0	4748600	21783000	0	0	0	2168500	0	2580000	0	0	542125	645000	0.840504	#NAME?	-0.250674	#NAME?	0	0	0	0	0	0	0	0	0	0	2168500	0	0	0	0	0	2580000	0	0	0	0
B0XND6;A0A0J5SJI8;Q4WJZ9;A1CRM4	654;654;654;648	B0XND6	1	2;3	S	GEEES(1)QS(1)EAES(1)EVGR	GEEES(96.45)QS(96.45)EAES(96.45)EVGR	7	2	0.86175	26532000	0	4748600	21783000	0	0	0	2168500	0	2580000	0	0	542125	645000	0.840504	#NAME?	-0.250674	#NAME?	0	0	0	0	0	0	0	0	0	0	2168500	0	0	0	0	0	2580000	0	0	0	0
Q4WRV5;B0XN43;A0A0J5PKA5	773;773;773	Q4WRV5	1	1	T	RNT(1)AGEIDAPAK	RNT(97.2)AGEIDAPAK	3	2	-0.41737	4433500	4433500	0	0	2406900	0	0	0	0	2026600	0	0	601725	506650	1.18765	#NAME?	0.248115	#NAME?	2406900	0	0	0	0	0	0	0	0	0	0	0	0	0	0	2026600	0	0	0	0	0
Q4WRC3;B0XNZ2;A0A0J5SF73;A1D187	418;418;418;418	Q4WRC3	1	1;2;3	T	ADSVDVPGS(1)GAS(1)T(1)PIAEK	ADS(-71.04)VDVPGS(71.04)GAS(80.66)T(80.03)PIAEK	13	2	0.42516	10959000	731830	9143900	1083100	782550	1538600	300510	1861000	1725900	1700500	0	1301800	1120665	1182050	0.948069	#NAME?	-0.076936	#NAME?	0	0	782550	0	1538600	0	0	0	300510	731830	1129200	0	0	1725900	0	0	1700500	0	0	0	0
Q4W9M1;B0YEB3;A0A0J5PQY8;A1D9I0	286;286;329;286	Q4W9M1;A1D9I0	1	1	S	S(1)LANNSSPINNSR	S(64.9)LANNS(-64.9)S(-80.76)PINNS(-100.26)R	1	2	-0.54171	2084900	2084900	0	0	0	0	1113400	0	0	519990	0	451520	278350	242878	1.14605	#NAME?	0.196671	#NAME?	0	0	0	0	0	0	1113400	0	0	0	0	0	0	0	0	519990	0	0	0	0	0
Q4WPE0;B0Y685;A0A0J5PHC0	265;265;265	Q4WPE0	1	1	S	S(1)KGEPEPQVDLGGPR	S(92.95)KGEPEPQVDLGGPR	1	2	0.32878	4558200	4558200	0	0	574450	0	0	0	0	0	489380	0	143612	122345	1.17383	#NAME?	0.231226	#NAME?	574450	0	0	0	0	0	0	0	0	0	0	0	0	0	0	0	0	0	489380	0	0
Q4WQ37;A0A0J5SDI8;B0Y6X5	750;757;750	Q4WQ37	1	2	S	S(1)QNNS(1)PTGINLPIR	S(115.46)QNNS(49.05)PT(-49.05)GINLPIR	1	2	0.11529	28807000	0	28807000	0	3849700	3071300	4785200	2528700	4661900	4610500	2607100	2692500	3558725	3643000	0.976867	#NAME?	-0.0337665	#NAME?	0	3849700	0	0	3071300	0	0	4785200	0	0	2528700	0	0	4661900	0	0	4610500	0	0	2607100	0
B0XPH1;A4D9T5;A0A0J5PL50;A1D421	241;241;940;241	B0XPH1	1	1	S	LDEVQS(1)GGER	LDEVQS(105.95)GGER	6	2	-0.64823	55138000	55138000	0	0	6954600	4572300	7051400	2828300	5001700	7691900	5744400	2300100	5351650	5184525	1.03224	#NAME?	0.0457719	#NAME?	6954600	0	0	4572300	0	0	7051400	0	0	2828300	0	0	5001700	0	0	7691900	0	0	5744400	0	0
A1CEK5;B0XV55;A1DFN4;A0A0J5PQE1;Q5BBL3	44;44;44;44;44	A1CEK5	1	1	S	HPS(1)APVYPR	HPS(78.5)APVY(-78.5)PR	3	2	0.44539	5040700	5040700	0	0	1481900	600750	0	522060	0	1061900	808230	565830	651178	608990	1.06927	#NAME?	0.0966323	#NAME?	1481900	0	0	600750	0	0	0	0	0	522060	0	0	0	0	0	1061900	0	0	808230	0	0
A1CT80;B0Y851;A1DN64;A0A0J5Q7A1	358;358;358;976	A1CT80	1	1	S	LSDLS(1)DEGESR	LS(-68.05)DLS(64.85)DEGES(-64.85)R	5	2	-0.21886	4192500	4192500	0	0	0	549960	909860	727750	0	1547000	0	457990	546892	501248	1.09106	#NAME?	0.125734	#NAME?	0	0	0	549960	0	0	909860	0	0	727750	0	0	0	0	0	1547000	0	0	0	0	0
Q4WHA6;B0XVX7;A0A0J5PQS2	43;43;177	Q4WHA6	1	1	S	ANS(1)ADIAEER	ANS(58.59)ADIAEER	3	2	-0.33697	2374900	2374900	0	0	0	0	1095400	0	0	1279500	0	0	273850	319875	0.856116	#NAME?	-0.224122	#NAME?	0	0	0	0	0	0	1095400	0	0	0	0	0	0	0	0	1279500	0	0	0	0	0
Q4X1D8;B0XS68;A0A0J5PYP9	735;735;736	Q4X1D8	1	1;2;4	S	TSAVS(1)QPR	T(-84.26)S(-70.48)AVS(70.48)QPR	5	2	-0.33413	7701100	3690400	2240900	1769900	1646700	0	1371400	0	2639400	0	704190	0	754525	835898	0.902653	#NAME?	-0.147757	#NAME?	1646700	0	0	0	0	0	0	1371400	0	0	0	0	0	869490	1769900	0	0	0	704190	0	0
Q4WK44;B0XN95;A0A0J5PNX7;A1D4P0	255;255;255;255	Q4WK44	1	2	S	VQLDEDAQS(1)AT(0.735)S(0.265)LDQDTSYLFK	VQLDEDAQS(79.01)AT(4.43)S(-4.43)LDQDT(-70.01)S(-76.29)Y(-113.27)LFK	9	2	-0.13119	103800000	0	103800000	0	9959400	9968500	9455400	0	13830000	0	3153600	10708000	7345825	6922900	1.06109	#NAME?	0.085548	#NAME?	0	9959400	0	0	9968500	0	0	9455400	0	0	0	0	0	13830000	0	0	0	0	0	3153600	0
Q4WNL0;B0Y5F7;A0A0J5PFA4;A1CGS3;A1CY06;Q5B560;C8V973	472;472;472;470;471;394;397	Q4WNL0	1	2	S	FRS(1)LS(1)PSGR	FRS(69.48)LS(39.02)PS(-39.02)GR	3	2	-0.018188	201030000	0	201030000	0	29895000	27055000	18504000	19111000	26425000	33456000	13429000	19100000	23641250	23102500	1.02332	#NAME?	0.0332573	#NAME?	0	29895000	0	0	27055000	0	0	18504000	0	0	19111000	0	0	26425000	0	0	33456000	0	0	13429000	0
Q4WKM5;B0XRF9;A1D566;A0A0J5PQI4;A1CSA0	67;67;67;67;70	Q4WKM5	1	1	S	ELQDVES(1)PPQR	ELQDVES(123.96)PPQR	7	2	1.2482	17935000	17935000	0	0	1364500	1603100	2680500	2296800	2230900	2784300	1322200	1417100	1986225	1938625	1.02455	#NAME?	0.0349953	#NAME?	1364500	0	0	1603100	0	0	2680500	0	0	2296800	0	0	2230900	0	0	2784300	0	0	1322200	0	0
Q4WZM7;B0XV05;A0A0J5Q0L0	292;292;302	Q4WZM7	1	1;2;3	S	MRPDQPPAKEPS(1)NPPS(0.993)PAAT(0.08)PAS(0.926)PAAPAS(0.001)R	MRPDQPPAKEPS(70.28)NPPS(21.19)PAAT(-11)PAS(11)PAAPAS(-29.56)R	12	3	-0.34975	155210000	1525600	51061000	102620000	13219000	12014000	11240000	15805000	20044000	16497000	7463000	9462100	13069500	13366525	0.977778	#NAME?	-0.0324205	#NAME?	0	3913800	9305600	0	4837500	7176400	628430	2824300	7787500	897210	3896900	11011000	0	8249400	11794000	0	5567100	10929000	0	2539700	4923300
Q4WVI3;B0Y1C8;A0A0J5PX58	136;136;136	Q4WVI3	1	2;3	S	SITDDANLLQNSPPDGS(1)AS(1)EDEEQFMR	S(-132.73)IT(-132.73)DDANLLQNS(-68.61)PPDGS(68.61)AS(68.61)EDEEQFMR	19	3	0.073537	31946000	0	31946000	0	0	9004200	6322200	0	10428000	6191600	0	0	3831600	4154900	0.922188	#NAME?	-0.116867	#NAME?	0	0	0	0	9004200	0	0	6322200	0	0	0	0	0	10428000	0	0	6191600	0	0	0	0
Q4X0Z0;B0XSK9;A1DH92;A0A0J5PYF8	1092;1092;1092;1092	Q4X0Z0	1	1	S	EMS(1)PEDNPLDLLAPDALASISTTKPSVR	EMS(147.7)PEDNPLDLLAPDALAS(-150.55)IS(-150.31)T(-150.55)T(-150.55)KPS(-147.7)VR	3	3	-0.010159	124920000	124920000	0	0	0	41574000	5547400	8306100	27833000	22750000	0	450290	13856875	1.27583e+07	1.0861	#NAME?	0.119163	#NAME?	0	0	0	41574000	0	0	5547400	0	0	8306100	0	0	27833000	0	0	22750000	0	0	0	0	0
A0A0J5PKR9;B0XP40;A1D481	206;141;141	A0A0J5PKR9	1	1	S	GFS(1)PELHSR	GFS(63.91)PELHS(-63.91)R	3	2	0.033202	14470000	14470000	0	0	2522500	1420800	1516400	1843800	1441100	2615200	1487700	1622100	1825875	1791525	1.01917	#NAME?	0.0273998	#NAME?	2522500	0	0	1420800	0	0	1516400	0	0	1843800	0	0	1441100	0	0	2615200	0	0	1487700	0	0
Q4WS91;B0XRL3;Q6MYC1;A0A0J5Q571	152;152;152;271	Q4WS91	1	3	S	IQDDAAS(1)QRS(1)ET(0.005)S(0.995)GPVR	IQDDAAS(109.44)QRS(46.93)ET(-22.66)S(22.66)GPVR	7	2	-0.41447	41735000	0	0	41735000	7086300	0	6412900	7731800	6493800	6621700	3874800	3514100	5307750	5126100	1.03544	#NAME?	0.0502388	#NAME?	0	0	7086300	0	0	0	0	0	6412900	0	0	7731800	0	0	6493800	0	0	6621700	0	0	3874800
Q4WTQ9;B0Y387;A0A0J5PRC1;A1CZJ1	467;467;467;466	Q4WTQ9	1	2	S	KEPETDDLMEVVT(1)PQIS(1)GK	KEPET(-84.51)DDLMEVVT(84.51)PQIS(142.97)GK	17	2	-0.083492	41616000	0	41616000	0	2352200	1596400	5522000	0	3117200	2320800	1360400	2232300	2367650	2257675	1.04871	#NAME?	0.068618	#NAME?	0	2352200	0	0	1596400	0	0	5522000	0	0	0	0	0	3117200	0	0	2320800	0	0	1360400	0
Q4WTQ9;B0Y387;A0A0J5PRC1;A1CZJ1	463;463;463;462	Q4WTQ9	1	2	T	KEPETDDLMEVVT(1)PQIS(1)GK	KEPET(-97.93)DDLMEVVT(97.93)PQIS(112.72)GK	13	3	0.1273	42758000	0	42758000	0	2352200	1596400	5522000	0	3117200	2320800	1360400	2232300	2367650	2257675	1.04871	#NAME?	0.068618	#NAME?	0	2352200	0	0	1596400	0	0	5522000	0	0	0	0	0	3117200	0	0	2320800	0	0	1360400	0
B0XYB8	273	B0XYB8	1	1;2	S	T(0.052)HS(0.948)VAS(1)AGESNAAMAR	T(-12.58)HS(12.58)VAS(82.16)AGES(-82.16)NAAMAR	6	2	-0.55498	141760000	10084000	131680000	0	13213000	16132000	14323000	16627000	18132000	23772000	7679100	9317200	15073750	14725075	1.02368	#NAME?	0.0337634	#NAME?	0	13213000	0	1598400	14534000	0	0	14323000	0	2445800	14181000	0	1877500	16254000	0	3110800	20661000	0	0	7679100	0
B0YEE6;A1D9L4;A0A0J5PRZ2;Q4W9Q4	235;235;235;253	B0YEE6	1	1	S	GES(1)PAPSANQGPVVGR	GES(80.39)PAPS(-80.39)ANQGPVVGR	3	2	1.0889	28588000	28588000	0	0	4100500	3185900	3093800	3677800	7227900	3773900	1449200	2079300	3514500	3632575	0.967496	#NAME?	-0.0476731	#NAME?	4100500	0	0	3185900	0	0	3093800	0	0	3677800	0	0	7227900	0	0	3773900	0	0	1449200	0	0
Q4WCT7;B0YDL0;A0A0J5PGA9	417;417;425	Q4WCT7	1	1	S	AAES(1)DAGLEPLQK	AAES(94.09)DAGLEPLQK	4	2	-0.11997	11057000	11057000	0	0	2640300	1608300	1389500	0	1960600	1701600	811820	945340	1409525	1354840	1.04036	#NAME?	0.0570866	#NAME?	2640300	0	0	1608300	0	0	1389500	0	0	0	0	0	1960600	0	0	1701600	0	0	811820	0	0
Q4WCY3;B0YDG1;A0A0J5PI17;C8V9Z0;A1CMN1;A1DLA8;Q5ASH9	458;458;457;453;457;458;453	Q4WCY3	1	1	S	S(1)IVGSPDYMAPEVLK	S(64.98)IVGS(-64.98)PDY(-117.05)MAPEVLK	1	2	-0.49352	18612000	18612000	0	0	3373900	0	3824800	1924500	3868700	2680900	1435300	1504200	2280800	2372275	0.96144	#NAME?	-0.0567313	#NAME?	3373900	0	0	0	0	0	3824800	0	0	1924500	0	0	3868700	0	0	2680900	0	0	1435300	0	0
Q00727	116	Q00727	1	3	S	IKS(1)NFQGS(1)HS(1)K	IKS(56.29)NFQGS(56.29)HS(56.29)K	3	1	0.61081	215300000	0	0	215300000	0	43890000	0	60595000	42997000	36399000	0	31422000	26121250	27704500	0.942852	#NAME?	-0.0848964	#NAME?	0	0	0	0	0	43890000	0	0	0	0	0	60595000	0	0	42997000	0	0	36399000	0	0	0
Q00727	121	Q00727	1	3	S	IKS(1)NFQGS(1)HS(1)K	IKS(56.29)NFQGS(56.29)HS(56.29)K	8	1	0.61081	215300000	0	0	215300000	0	43890000	0	60595000	42997000	36399000	0	31422000	26121250	27704500	0.942852	#NAME?	-0.0848964	#NAME?	0	0	0	0	0	43890000	0	0	0	0	0	60595000	0	0	42997000	0	0	36399000	0	0	0
[truncated: 3,650 more rows]
[truncated: 23 more columns]

## Sheet: S6B_p<0.05_CR_double x WT
Supplementary Table S6B - List of phosphosites identification comparing the double mutant with the wild-type strain in the presence of congo red (p<0.05).
[truncated: 143 more rows]
[truncated: 27 more columns]
