# Supplementary material for: The Aspergillus fumigatus Phosphoproteome Reveals Roles of High-Osmolarity Glycerol Mitogen-Activated Protein Kinases in Promoting Cell Wall Damage and Caspofungin Tolerance
Source: mBio. 2020 Feb 4;11(1):e02962-19. doi: 10.1128/mBio.02962-19 (PMC7002344; doi:10.1128/mBio.02962-19)
Supplement: TABLE S7 [file mBio.02962-19-st007.xlsx]

## Sheet: S7A_T0_double x WT
Supplementary Table S7A - Complete list of phosphosites identification comparing the double mutant with the wild-type strain
Proteins	Positions within proteins	Localization prob	Number of Phospho (STY)	Amino acid	Phospho (STY) Probabilities	Phospho (STY) Score diffs	Position in peptide	Charge	Mass error [ppm]	Intensity	Intensity___1	Intensity___2	Intensity___3	Intensity 14Phospho01_WT5	Intensity 14Phospho02_WT6	Intensity 14Phospho03_WT7	Intensity 27Phospho01_WT2	Intensity 27Phospho08_WT3	Intensity 27Phospho09_WT4	Intensity 27Phospho14_double3	Intensity 27Phospho15_double4	Intensity 27Phospho05_double1	Intensity 27Phospho06_double2	Aver. WT	Aver. Double	Ratio	p-value	Log Ratio	log neg p-value	Intensity 14Phospho01_WT5___1	Intensity 14Phospho01_WT5___2	Intensity 14Phospho01_WT5___3	Intensity 14Phospho02_WT6___1	Intensity 14Phospho02_WT6___2	Intensity 14Phospho02_WT6___3	Intensity 14Phospho03_WT7___1	Intensity 14Phospho03_WT7___2	Intensity 14Phospho03_WT7___3	Intensity 27Phospho01_WT2___1	Intensity 27Phospho01_WT2___2	Intensity 27Phospho01_WT2___3	Intensity 27Phospho05_double1___1	Intensity 27Phospho05_double1___2	Intensity 27Phospho05_double1___3	Intensity 27Phospho06_double2___1	Intensity 27Phospho06_double2___2	Intensity 27Phospho06_double2___3	Intensity 27Phospho08_WT3___1	Intensity 27Phospho08_WT3___2
Q4X0H2;B0XTE4;A0A0J5PYJ0;A1DHQ5	264;264;264;264	1	1	S	LEALNRPAS(1)DQEMQDTYPVADR	LEALNRPAS(79.11)DQEMQDT(-79.11)Y(-86.21)PVADR	9	3	0.10888	34203000	34203000	0	0	0	0	0	0	0	0	3556000	2846500	2312600	2042000	0	2689275	#DIV/0!	#NAME?	#DIV/0!	#NAME?	0	0	0	0	0	0	0	0	0	0	0	0	2312600	0	0	2042000	0	0	0	0
B0XRD6;A0A0J5PPH1;Q4WKQ0;A1D589	423;423;425;418	1	1	S	S(1)LEEEQPNKEPR	S(76.33)LEEEQPNKEPR	1	2	0.41731	19795000	19795000	0	0	0	0	0	0	0	0	2730500	0	4867000	4390600	0	2997025	#DIV/0!	#NAME?	#DIV/0!	#NAME?	0	0	0	0	0	0	0	0	0	0	0	0	4867000	0	0	4390600	0	0	0	0
A0A0J5PW21;B0XZ77;Q4WWE7;A1D8E7	1420;383;475;381	1	2	S	VGS(1)PLAS(0.024)S(0.976)PSR	VGS(85.12)PLAS(-16.11)S(16.11)PS(-51.74)R	3	2	0.29213	165930000	0	165930000	0	0	0	0	7136300	2737700	8744100	9927900	7658700	17573000	29177000	3.10302e+06	16084150	5.18339	#NAME?	-2.3739	#NAME?	0	0	0	0	0	0	0	0	0	0	7136300	0	0	17573000	0	0	29177000	0	0	2737700
Q6MYC2;E9R015;B0XRL2;A0A0J5Q457;A1D260	476;476;476;476;477	1	1;2	S	RPLS(1)PAES(1)DAENER	RPLS(85.97)PAES(85.97)DAENER	4	2	0.74087	26760000	2103800	24656000	0	0	0	0	4119200	0	0	5465300	2276400	2136200	5269200	686533	3786775	5.51579	#NAME?	-2.46357	#NAME?	0	0	0	0	0	0	0	0	0	0	4119200	0	0	2136200	0	0	5269200	0	0	0
Q4WY35;B0XXC1;A0A0J5PU41	135;135;135	1	1	S	SGLYLAGDS(1)DDDDEISSR	S(-129.85)GLY(-144.73)LAGDS(96.87)DDDDEIS(-96.87)S(-113.99)R	9	2	0.24226	53241000	53241000	0	0	0	0	0	0	0	5024400	3109300	1906500	8728000	13442000	837400	6796450	8.11613	#NAME?	-3.02079	#NAME?	0	0	0	0	0	0	0	0	0	0	0	0	8728000	0	0	13442000	0	0	0	0
Q6MYC2;E9R015;B0XRL2;A0A0J5Q457;A1D260	480;480;480;480;481	1	2	S	RPLS(1)PAES(1)DAENER	RPLS(85.97)PAES(85.97)DAENER	8	2	0.74087	24656000	0	24656000	0	0	0	0	4119200	0	0	3361500	2276400	2136200	5269200	686533	3260825	4.7497	#NAME?	-2.24784	#NAME?	0	0	0	0	0	0	0	0	0	0	4119200	0	0	2136200	0	0	5269200	0	0	0
A0A0J5PN88;Q4WCI4;B0YA32;A1DB41	364;364;364;370	1	1;2	S	PAS(1)PLAK	PAS(106.42)PLAK	3	2	0.50719	294510000	39167000	255340000	0	2345700	7973100	7488400	25724000	0	0	32736000	0	67534000	83537000	7255200	45951750	6.33363	#NAME?	-2.66303	#NAME?	0	2345700	0	1669100	6304000	0	2270600	5217800	0	7792500	17931000	0	3621800	63912000	0	22502000	61035000	0	0	0
Q4WJ64;A0A0J5PKU2;B0XPS9;A1D3R8;Q4WRU6;B0XN52;A0A0J5PJ22	319;319;319;322;658;658;658	1	1;2	S	KAS(1)PQIKS(1)R	KAS(89.44)PQIKS(89.44)R	3	2	-0.32353	131110000	128170000	2940900	0	0	3481800	3222500	8863200	0	0	11880000	0	39119000	39485000	2.59458e+06	22621000	8.71855	#NAME?	-3.12409	#NAME?	0	0	0	3481800	0	0	3222500	0	0	8863200	0	0	39119000	0	0	39485000	0	0	0	0
Q4W9N3;B0YEC4;A0A0J5PMY2;A1D9J1	352;352;352;352	1	1	S	S(1)VDGQEIASSFNPK	S(116.91)VDGQEIAS(-116.91)S(-125.95)FNPK	1	2	-0.5365	14349000	14349000	0	0	0	0	0	1928600	0	0	1948300	0	3133800	4032200	321433	2278575	7.08879	#NAME?	-2.82554	#NAME?	0	0	0	0	0	0	0	0	0	1928600	0	0	3133800	0	0	4032200	0	0	0	0
Q4WUF9;B0Y3Y5;A0A0J5SPP7	201;201;252	1	1;2;3	S	S(1)LS(1)PGS(1)ENGDVEGGAR	S(131.13)LS(131.13)PGS(131.13)ENGDVEGGAR	3	2	0.48235	79259000	8162500	71097000	0	0	0	0	4349900	0	7841200	6931600	11622000	3470200	25346000	2031850	11842450	5.82841	#NAME?	-2.5431	#NAME?	0	0	0	0	0	0	0	0	0	0	4349900	0	3470200	0	0	0	25346000	0	0	0
Q4WRD8;B0XNX7;A0A0J5PGU4;A1D1A4	390;390;390;390	1	1;2	S	GGLIDS(1)EDES(1)VLAEK	GGLIDS(114.01)EDES(114.01)VLAEK	6	2	1.9587	213590000	211210000	2379000	0	5468300	3287000	3405500	10392000	0	11483000	12100000	5899000	30024000	47247000	5.67263e+06	23817500	4.19867	#NAME?	-2.06993	#NAME?	5468300	0	0	3287000	0	0	3405500	0	0	10392000	0	0	30024000	0	0	47247000	0	0	0	0
A0A0J5Q2C3;Q4WN71;B0Y7C7	90;90;90	1	2	S	S(1)LNS(1)EDLEAVLK	S(113.67)LNS(113.67)EDLEAVLK	4	2	0.38709	12151000	0	12151000	0	0	0	0	0	0	0	2029500	762470	0	4470800	0	1.81569e+06	#DIV/0!	#NAME?	#DIV/0!	#NAME?	0	0	0	0	0	0	0	0	0	0	0	0	0	0	0	0	4470800	0	0	0
Q4WXB5;B0XYA3;A0A0J5PV11;A1D7F9	15;15;15;15	1	1	S	RPS(1)QAENQTVLK	RPS(91.39)QAENQT(-91.39)VLK	3	2	-0.5789	96599000	96599000	0	0	0	635420	1185600	0	3578000	12356000	13077000	3038700	18427000	10226000	2959170	11192175	3.7822	#NAME?	-1.91923	#NAME?	0	0	0	635420	0	0	1185600	0	0	0	0	0	18427000	0	0	10226000	0	0	3578000	0
A0A0J5PN88;Q4WCI4;B0YA32	353;353;353	1	1;2	S	GAS(1)PAMANPAS(1)PVQR	GAS(83.23)PAMANPAS(83.23)PVQR	11	2	-0.30771	535610000	209180000	326430000	0	3285100	5206000	5423900	6475900	0	0	9538400	2972000	31368000	50763000	3.39848e+06	23660350	6.96203	#NAME?	-2.79951	#NAME?	3285100	0	0	5206000	0	0	5423900	0	0	0	6475900	0	14282000	17087000	0	20653000	30110000	0	0	0
A0A0J5PUH8;A1D6X6;Q4WXW4;B0XXQ3	160;163;187;187	1	1;2	T	AAENLAQNES(1)EPQT(1)PANEEPAEPAEK	AAENLAQNES(127.4)EPQT(127.4)PANEEPAEPAEK	14	3	-0.83476	4002800000	1251900000	2750900000	0	65136000	37502000	46879000	153930000	73128000	426860000	497960000	160670000	306240000	498760000	1.33906e+08	365907500	2.73257	#NAME?	-1.45026	#NAME?	20001000	45136000	0	20169000	17333000	0	20850000	26029000	0	51183000	102750000	0	79249000	226990000	0	52295000	446470000	0	18959000	54169000
Q4WEU0;B0Y325;A0A0J5PV36	110;110;110	1	1	S	ENDS(1)EDENGVDAPPLGPR	ENDS(63.76)EDENGVDAPPLGPR	4	2	-0.59251	16688000	16688000	0	0	0	0	0	857100	1025900	2270400	2111900	770180	3187400	2297100	692233	2091645	3.02159	#NAME?	-1.59531	#NAME?	0	0	0	0	0	0	0	0	0	857100	0	0	3187400	0	0	2297100	0	0	1025900	0
Q4WCG6;B0YA14;A0A0J5PLZ4;A1DB61	378;378;378;380	1	1	S	TELELLNLS(1)DEE	T(-169.36)ELELLNLS(169.36)DEE	9	2	-0.64336	94880000	94880000	0	0	0	855650	0	7749700	0	0	15303000	0	7853900	27863000	1434225	12754975	8.89329	#NAME?	-3.15272	#NAME?	0	0	0	855650	0	0	0	0	0	7749700	0	0	7853900	0	0	27863000	0	0	0	0
A0A0J5Q446;Q4WLF7;B0XM58;Q8X1U5	1415;1341;1341;1341	1	1	S	PKEEADDDS(1)EDIAPK	PKEEADDDS(162.81)EDIAPK	9	2	-0.17188	170680000	170680000	0	0	0	0	1199400	6527900	0	5189600	11113000	3950000	11046000	37453000	2.15282e+06	15890500	7.38126	#NAME?	-2.88387	#NAME?	0	0	0	0	0	0	1199400	0	0	6527900	0	0	11046000	0	0	37453000	0	0	0	0
A0A0J5Q0H3;Q4WZJ0;B0XVA5	14;14;72	1	1;2	S	NEFLDVVS(1)DDDEGS(1)DR	NEFLDVVS(71.56)DDDEGS(71.56)DR	8	2	0.40466	3414700	1699000	1715700	0	0	0	0	0	0	0	1715700	0	0	1699000	0	853675	#DIV/0!	#NAME?	#DIV/0!	#NAME?	0	0	0	0	0	0	0	0	0	0	0	0	0	0	0	1699000	0	0	0	0
Q4WEX4;B0XZA8;A0A0J5PYT0	306;306;306	1	1	S	DNDS(1)VDQDDIDDEQVIVR	DNDS(120.9)VDQDDIDDEQVIVR	4	2	-0.26056	2800000	2800000	0	0	0	0	0	0	0	0	0	0	1470700	1329300	0	700000	#DIV/0!	#NAME?	#DIV/0!	#NAME?	0	0	0	0	0	0	0	0	0	0	0	0	1470700	0	0	1329300	0	0	0	0
A0A0J5PN88;Q4WCI4;B0YA32	345;345;345	1	1;2	S	GAS(1)PAMANPAS(1)PVQR	GAS(83.23)PAMANPAS(83.23)PVQR	3	2	-0.30771	342830000	16393000	326430000	0	1633600	1085000	1313700	7888200	0	0	4443000	2972000	17087000	33012000	1986750	14378500	7.2372	#NAME?	-2.85543	#NAME?	1633600	0	0	1085000	0	0	1313700	0	0	1412300	6475900	0	0	17087000	0	2902100	30110000	0	0	0
A0A0J5PLT8;Q4WK59;B0XN13;A1D4Q4	210;218;218;218	1	1	S	DGEEYADEMS(1)EIILDDKEGYIGEK	DGEEY(-113.98)ADEMS(113.98)EIILDDKEGY(-139.62)IGEK	10	3	-0.15141	357060000	357060000	0	0	0	0	0	1883900	6915500	9824300	15315000	3657300	5881500	19292000	3103950	11036450	3.55561	#NAME?	-1.8301	#NAME?	0	0	0	0	0	0	0	0	0	1883900	0	0	5881500	0	0	19292000	0	0	6915500	0
Q4W9M1;B0YEB3;A0A0J5PQY8;A1D9I0	286;286;329;286	1	1	S	S(1)LANNSSPINNSR	S(75.18)LANNS(-75.18)S(-75.18)PINNS(-119.46)R	1	2	-0.23737	4403000	4403000	0	0	0	0	0	0	0	0	0	0	1929400	2473600	0	1100750	#DIV/0!	#NAME?	#DIV/0!	#NAME?	0	0	0	0	0	0	0	0	0	0	0	0	1929400	0	0	2473600	0	0	0	0
Q4X1D8;B0XS68;A0A0J5PYP9;A1DGW0	706;706;707;709	1	1	S	MSRPPPPIPTNPPMS(1)PQFQGR	MS(-141.42)RPPPPIPT(-83.32)NPPMS(83.32)PQFQGR	15	3	3.6014	41332000	41332000	0	0	0	0	0	0	0	0	0	0	3301700	4402100	0	1925950	#DIV/0!	#NAME?	#DIV/0!	#NAME?	0	0	0	0	0	0	0	0	0	0	0	0	3301700	0	0	4402100	0	0	0	0
Q4WPV1;B0Y6P2;A0A0J5PEH7	472;472;472	1	1;2;3	S	ADTTVADS(1)EEDS(1)EDGDDDAK	ADT(-75.81)T(-74.49)VADS(74.49)EEDS(144.14)EDGDDDAK	12	2	0.29567	40428000	4365400	36063000	0	0	0	0	0	0	0	0	23339000	0	17089000	0	10107000	#DIV/0!	#NAME?	#DIV/0!	#NAME?	0	0	0	0	0	0	0	0	0	0	0	0	0	0	0	4365400	12724000	0	0	0
Q4WHZ5;B0XUN8;A0A0J5PR21	249;249;256	1	1	S	FEEYDEYDEDDAS(1)PAR	FEEY(-258.6)DEY(-186.1)DEDDAS(186.1)PAR	13	2	0.069262	16819000	16819000	0	0	0	0	0	0	0	0	4980400	0	0	7100100	0	3020125	#DIV/0!	#NAME?	#DIV/0!	#NAME?	0	0	0	0	0	0	0	0	0	0	0	0	0	0	0	7100100	0	0	0	0
A0A0J5PE52;Q4WP96;B0Y643	64;64;64	1	1	S	EGS(1)EDDVKEDIDADEADAGGER	EGS(124.35)EDDVKEDIDADEADAGGER	3	3	-0.47536	51888000	51888000	0	0	4246400	0	4677000	2580000	4770200	3053700	0	0	3285300	0	3.22122e+06	821325	0.254974	#NAME?	1.97158	#NAME?	4246400	0	0	0	0	0	4677000	0	0	2580000	0	0	3285300	0	0	0	0	0	4770200	0
B0XWH1;Q4WYJ9;A0A0J5SR14	35;35;35	1	1	S	QGS(1)AEPPSQQTTR	QGS(103.22)AEPPS(-103.22)QQT(-125.8)T(-133.2)R	3	2	-0.32559	4719800	4719800	0	0	0	1502000	910400	738020	0	576180	0	0	0	0	621100	0	0	#NAME?	#NUM!	#NAME?	0	0	0	1502000	0	0	910400	0	0	738020	0	0	0	0	0	0	0	0	0	0
A1D758;Q4WXN1;B0XXZ2;A0A0J5PYQ8	179;194;194;221	1	1	S	ERS(1)PVPLR	ERS(125.81)PVPLR	3	2	0.18886	170860000	170860000	0	0	0	0	0	13697000	0	0	16243000	0	27271000	72665000	2.28283e+06	29044750	12.7231	#NAME?	-3.66938	#NAME?	0	0	0	0	0	0	0	0	0	13697000	0	0	27271000	0	0	72665000	0	0	0	0
A0A0J5PU42;Q4WEP1;B0Y2X6	88;91;91	1	1	S	GHDEQIS(1)PR	GHDEQIS(61.34)PR	7	2	0.30351	17070000	17070000	0	0	0	961670	0	0	1816700	0	6025900	1022600	0	7242900	463062	3572850	7.71571	#NAME?	-2.9478	#NAME?	0	0	0	961670	0	0	0	0	0	0	0	0	0	0	0	7242900	0	0	1816700	0
Q4WSZ7;B0XQM7;A1D2X1;A0A0J5PWN9	1022;1022;1022;1022	1	1	S	VQS(1)DTGENLVLR	VQS(66.42)DT(-66.42)GENLVLR	3	2	0.11034	22978000	22978000	0	0	2376900	2729700	2516700	4551800	2726100	1415100	0	0	3544300	0	2.71938e+06	886075	0.325837	#NAME?	1.61778	#NAME?	2376900	0	0	2729700	0	0	2516700	0	0	4551800	0	0	3544300	0	0	0	0	0	2726100	0
Q4WHN5;A0A0J5PN52	319;352	1	1	S	RAS(1)NAEPGS(1)APLEK	RAS(97.32)NAEPGS(97.32)APLEK	3	2	1.3389	6310200	2403800	3906400	0	0	0	0	0	0	0	0	0	2403800	3906400	0	1577550	#DIV/0!	#NAME?	#DIV/0!	#NAME?	0	0	0	0	0	0	0	0	0	0	0	0	2403800	0	0	0	3906400	0	0	0
Q4WPV1;B0Y6P2;A0A0J5PEH7;A1CWR2	532;532;532;532	1	1	S	ANAS(1)EEIDVEAELEDDVR	ANAS(125.51)EEIDVEAELEDDVR	4	2	2.3822	5002000	5002000	0	0	1745800	648870	733270	1477600	0	0	0	0	0	0	767590	0	0	#NAME?	#NUM!	#NAME?	1745800	0	0	648870	0	0	733270	0	0	1477600	0	0	0	0	0	0	0	0	0	0
Q4WTR8;B0Y395;A0A0J5PRR5	749;749;749	1	1	S	SENNPS(1)PGPADPAR	S(-68.54)ENNPS(68.54)PGPADPAR	6	2	0.57172	6861900	6861900	0	0	0	0	0	0	0	0	0	0	1921000	3335700	0	1314175	#DIV/0!	#NAME?	#DIV/0!	#NAME?	0	0	0	0	0	0	0	0	0	0	0	0	1921000	0	0	3335700	0	0	0	0
A0A0J5PHM0;Q4WDB6;B0YD34;A1DLQ4	37;37;37;37	1	2	S	S(1)PEPDSDIGRS(1)PR	S(62.24)PEPDS(-62.24)DIGRS(66.36)PR	11	2	-4.3129	21657000	0	21657000	0	0	0	0	0	0	0	0	0	4658900	8254300	0	3228300	#DIV/0!	#NAME?	#DIV/0!	#NAME?	0	0	0	0	0	0	0	0	0	0	0	0	0	4658900	0	0	8254300	0	0	0
Q4X220;B0XW91;A0A0J5PZA0	206;206;2859	1	1	S	RNALAS(1)QEQQE	RNALAS(150.22)QEQQE	6	2	-0.30463	4580700	4580700	0	0	757690	0	402270	0	1467000	1017000	0	0	0	0	607327	0	0	#NAME?	#NUM!	#NAME?	757690	0	0	0	0	0	402270	0	0	0	0	0	0	0	0	0	0	0	1467000	0
Q4WQ01;B0Y6T9;A0A0J5PEJ3;A1CWL1	1227;1227;1227;1235	1	1	S	LNLS(1)GDWAEQLQR	LNLS(127.2)GDWAEQLQR	4	2	3.1709	25846000	25846000	0	0	0	0	0	2166500	0	0	0	0	11327000	11826000	361083	5788250	16.0302	#NAME?	-4.00272	#NAME?	0	0	0	0	0	0	0	0	0	2166500	0	0	11327000	0	0	11826000	0	0	0	0
Q4WPV1;B0Y6P2;A0A0J5PEH7	468;468;468	1	1;2;3	S	ADTTVADS(1)EEDS(1)EDGDDDAK	ADT(-85.44)T(-84.33)VADS(84.33)EEDS(122.61)EDGDDDAK	8	2	0.50615	36063000	0	36063000	0	0	0	0	0	0	0	0	23339000	0	12724000	0	9015750	#DIV/0!	#NAME?	#DIV/0!	#NAME?	0	0	0	0	0	0	0	0	0	0	0	0	0	0	0	0	12724000	0	0	0
Q4WPS4;B0Y6L6;A1CWT8;A0A0J5PHQ4	15;15;15;15	1	1	S	AVEES(1)PQPK	AVEES(73.66)PQPK	5	2	-0.76042	76227000	76227000	0	0	0	2078900	1964600	5517400	7475800	3319500	2037900	0	0	0	3392700	509475	0.150168	#NAME?	2.73535	#NAME?	0	0	0	2078900	0	0	1964600	0	0	5517400	0	0	0	0	0	0	0	0	7475800	0
B0XXX5;A4D9E5;A0A0J5SRT4;A1D741	18;18;18;18	1	1	S	ALS(1)PPLGDANR	ALS(96.23)PPLGDANR	3	2	0.5971	300430000	300430000	0	0	3529200	4190000	3153400	7768400	12361000	15735000	15778000	5481600	18427000	30358000	7789500	17511150	2.24805	#NAME?	-1.16867	#NAME?	3529200	0	0	4190000	0	0	3153400	0	0	7768400	0	0	18427000	0	0	30358000	0	0	12361000	0
P97995;Q4X0H6;B0XTE0;A0A0J5PYJ4;A1DHQ0;A1C721	465;819;819;819;817;822	1	1	S	LLNPADQS(1)PGAFIYGDEAK	LLNPADQS(88.43)PGAFIY(-88.43)GDEAK	8	2	0.34067	20206000	20206000	0	0	0	1416800	1589000	4265100	3539000	0	0	0	0	0	1801650	0	0	#NAME?	#NUM!	#NAME?	0	0	0	1416800	0	0	1589000	0	0	4265100	0	0	0	0	0	0	0	0	3539000	0
Q4WIQ7;B0XT56;A0A0J5PZT2	200;200;200	1	1	S	GHS(1)PPPLTK	GHS(63.09)PPPLT(-63.09)K	3	2	0.078088	2828800	2828800	0	0	0	0	234160	0	0	0	1099300	0	1495300	0	39026.7	648650	16.6207	#NAME?	-4.05491	#NAME?	0	0	0	0	0	0	234160	0	0	0	0	0	1495300	0	0	0	0	0	0	0
Q4WIE1;B0XTV8;A0A0J5SX85	120;120;120	1	1	S	NDEGDSVVPKEEEPES(1)PLQNAAAALK	NDEGDS(-163.84)VVPKEEEPES(163.84)PLQNAAAALK	16	3	0.57719	61368000	61368000	0	0	0	0	0	3995400	1338100	2676600	3243100	1103900	5302600	12311000	1.33502e+06	5490150	4.11242	#NAME?	-2.03999	#NAME?	0	0	0	0	0	0	0	0	0	3995400	0	0	5302600	0	0	12311000	0	0	1338100	0
B0XVE3;A0A0J5SKR3;Q4WHM0;A1DFR2	1172;1172;1173;1173	1	1	S	ALSSFLLYQQS(1)PR	ALS(-81.71)S(-84.56)FLLY(-86.41)QQS(81.71)PR	11	2	-0.23902	7468100	7468100	0	0	0	0	0	0	0	0	0	0	2441700	5026500	0	1867050	#DIV/0!	#NAME?	#DIV/0!	#NAME?	0	0	0	0	0	0	0	0	0	0	0	0	2441700	0	0	5026500	0	0	0	0
A0A0J5PI73;Q4WGD9;B0YCH8;A1CDF4;A1DCD2	155;149;149;143;149	1	1	T	SVNVFDYLVTADT(1)PNASK	S(-279.05)VNVFDY(-190.69)LVT(-88.04)ADT(82.78)PNAS(-82.78)K	13	2	1.1438	29039000	29039000	0	0	0	0	0	0	0	0	0	0	17573000	8441700	0	6503675	#DIV/0!	#NAME?	#DIV/0!	#NAME?	0	0	0	0	0	0	0	0	0	0	0	0	17573000	0	0	8441700	0	0	0	0
Q4WXX4;B0XXP4;A0A0J5SRM2	878;878;878	1	1	S	AVFPTSEQPMS(1)R	AVFPT(-100.25)S(-73.31)EQPMS(73.31)R	11	2	0.068313	80596000	80596000	0	0	2332400	4207200	3586100	11075000	1806300	0	0	0	0	0	3834500	0	0	#NAME?	#NUM!	#NAME?	2332400	0	0	4207200	0	0	3586100	0	0	11075000	0	0	0	0	0	0	0	0	1806300	0
Q4WCF0;B0Y9Z8;A0A0J5PN44;A1DB77;A1C409	246;246;246;246;246	1	1;2	S	TIEDLEGS(1)DALS(1)IR	T(-129.29)IEDLEGS(129.29)DALS(180.4)IR	12	2	0.27789	44841000	28878000	15963000	0	0	1550700	1591300	0	1023000	2844900	818720	0	15662000	19233000	1.16832e+06	8928430	7.64213	#NAME?	-2.93398	#NAME?	0	0	0	1550700	0	0	1591300	0	0	0	0	0	15662000	0	0	7229700	12003000	0	0	1023000
Q4WIG8;B0XTL2;A0A0J5Q3C5;A1CYN9	256;256;256;256	1	2	S	ERS(1)PS(1)PPKDDPPADLR	ERS(114.01)PS(114.01)PPKDDPPADLR	3	2	-0.34131	24432000	0	24432000	0	0	0	0	0	0	0	4614400	0	0	10148000	0	3690600	#DIV/0!	#NAME?	#DIV/0!	#NAME?	0	0	0	0	0	0	0	0	0	0	0	0	0	0	0	0	10148000	0	0	0
Q4WIG8;B0XTL2;A0A0J5Q3C5;A1CYN9	258;258;258;258	1	2	S	ERS(1)PS(1)PPKDDPPADLR	ERS(114.01)PS(114.01)PPKDDPPADLR	5	2	-0.34131	24432000	0	24432000	0	0	0	0	0	0	0	4614400	0	0	10148000	0	3690600	#DIV/0!	#NAME?	#DIV/0!	#NAME?	0	0	0	0	0	0	0	0	0	0	0	0	0	0	0	0	10148000	0	0	0
Q4WRD2;B0XNY3;A0A0J5SF82;A1D198	460;460;460;460	1	2	S	SVEMNGEIS(1)T(1)EDEAVQK	S(-151.73)VEMNGEIS(153.28)T(151.73)EDEAVQK	9	2	-0.61933	28217000	0	28217000	0	1362500	1001500	1431000	0	0	0	0	1148800	5276100	4233600	632500	2664625	4.21285	#NAME?	-2.0748	#NAME?	0	1362500	0	0	1001500	0	0	1431000	0	0	0	0	0	5276100	0	0	4233600	0	0	0
Q4X231;B0XW81;A0A0J5Q406	550;550;550	1	1	S	LS(1)VEQVQVQAPESNIPPPVPPK	LS(99.55)VEQVQVQAPES(-99.55)NIPPPVPPK	2	3	0.47877	58148000	58148000	0	0	1019600	525920	0	0	0	0	0	0	9770600	19193000	257587	7240900	28.1105	#NAME?	-4.81304	#NAME?	1019600	0	0	525920	0	0	0	0	0	0	0	0	9770600	0	0	19193000	0	0	0	0
Q8NJM0;E9RA77;B0Y8F5;A0A0J5Q3F8	9;9;9;9	1	1	S	S(1)LNADEQTYHGR	S(102.54)LNADEQT(-102.54)Y(-124.96)HGR	1	2	-0.22007	28777000	28777000	0	0	0	0	0	3838000	0	0	2412500	0	4162700	9763300	639667	4084625	6.38555	#NAME?	-2.67481	#NAME?	0	0	0	0	0	0	0	0	0	3838000	0	0	4162700	0	0	9763300	0	0	0	0
A0A0J5PZA7;B0XQR4;Q6MYY8;E9R3C5	1255;836;828;828	1	1	S	GQS(1)LEGDAQYAVPSHPLTETTNAQGSK	GQS(65.41)LEGDAQY(-65.41)AVPS(-86.65)HPLT(-89.47)ET(-89.54)T(-89.61)NAQGS(-88.89)K	3	3	0.48835	51702000	51702000	0	0	0	0	1072700	0	0	0	0	0	5621600	11299000	178783	4230150	23.6608	#NAME?	-4.56442	#NAME?	0	0	0	0	0	0	1072700	0	0	0	0	0	5621600	0	0	11299000	0	0	0	0
A0A0J5PMR0;Q4WHD7;B0XVU5;A1DFZ5	288;304;304;304	1	1	S	AAIDANAPLQDDLDNNGPVDS(1)DEEKDAVMAAILR	AAIDANAPLQDDLDNNGPVDS(94.57)DEEKDAVMAAILR	21	3	0.28852	30966000	30966000	0	0	0	0	0	0	0	0	0	0	10329000	4195900	0	3631225	#DIV/0!	#NAME?	#DIV/0!	#NAME?	0	0	0	0	0	0	0	0	0	0	0	0	10329000	0	0	4195900	0	0	0	0
A0A0J5PVU6;Q4WU99;A1DF58	1135;1135;1156	1	1	S	RQS(1)NQADSGAQTILSSK	RQS(85.11)NQADS(-85.11)GAQT(-90.16)ILS(-131.14)S(-138.76)K	3	2	-0.13223	32972000	32972000	0	0	0	0	0	0	0	0	0	0	3730900	9362000	0	3273225	#DIV/0!	#NAME?	#DIV/0!	#NAME?	0	0	0	0	0	0	0	0	0	0	0	0	3730900	0	0	9362000	0	0	0	0
Q4WCY3;B0YDG1;A1DLA8;C8V9Z0;A1CMN1;A0A0J5PI17;Q5ASH9	458;458;458;453;457;457;453	1	1	S	S(1)IVGSPDYMAPEVLK	S(64.48)IVGS(-64.48)PDY(-151.69)MAPEVLK	1	2	-0.12092	6848800	6848800	0	0	0	0	0	0	0	0	0	0	1931400	4917400	0	1712200	#DIV/0!	#NAME?	#DIV/0!	#NAME?	0	0	0	0	0	0	0	0	0	0	0	0	1931400	0	0	4917400	0	0	0	0
Q4WHC3;B0XVV9;A1DG08;A1C5Z4	15;15;15;15	1	1	S	KGS(1)MADVPQNLLQQIK	KGS(110.37)MADVPQNLLQQIK	3	2	0.34144	1176900000	1176900000	0	0	3179300	0	4584300	41812000	0	0	0	0	139020000	137160000	8262600	69045000	8.35633	#NAME?	-3.06287	#NAME?	3179300	0	0	0	0	0	4584300	0	0	41812000	0	0	139020000	0	0	137160000	0	0	0	0
A0A0J5PX37;Q4WTG8;B0XQ57;A1D3D9	157;285;285;285	1	1	S	RDS(1)DATEDTVLK	RDS(67.67)DAT(-67.67)EDT(-91.33)VLK	3	2	0.069156	30644000	30644000	0	0	0	708150	1051900	4582500	0	0	3173200	1363100	4072600	15237000	1.05709e+06	5961475	5.63951	#NAME?	-2.49557	#NAME?	0	0	0	708150	0	0	1051900	0	0	4582500	0	0	4072600	0	0	15237000	0	0	0	0
A0A0J5Q5Y6;B0Y7S0;A1DMT0;Q4WMT1	321;311;321;311	1	1;2	S	RAS(1)LAGSQASQSPR	RAS(94.51)LAGS(-94.51)QAS(-121.66)QS(-168.01)PR	3	2	-0.84747	51100000	49408000	1691800	0	0	0	0	10910000	0	0	5833700	0	11668000	17463000	1.81833e+06	8741175	4.80725	#NAME?	-2.26521	#NAME?	0	0	0	0	0	0	0	0	0	9218600	1691800	0	11668000	0	0	17463000	0	0	0	0
A0A0J5Q1R2;B0XVD0;Q4WZG6	1375;1858;2034	1	1	T	EMPT(1)PEPESDPALVALAGDR	EMPT(82.4)PEPES(-82.4)DPALVALAGDR	4	2	0.64082	9455200	9455200	0	0	1716600	1063400	729680	3131900	0	0	0	0	0	0	1106930	0	0	#NAME?	#NUM!	#NAME?	1716600	0	0	1063400	0	0	729680	0	0	3131900	0	0	0	0	0	0	0	0	0	0
Q4WTS5;A0A0J5PUI8	82;82	1	1	S	VWDEADS(1)DVEDALGLSVDVER	VWDEADS(67.62)DVEDALGLS(-67.62)VDVER	7	2	1.3524	8812900	8812900	0	0	0	0	0	0	0	0	0	0	4970600	1771700	0	1685575	#DIV/0!	#NAME?	#DIV/0!	#NAME?	0	0	0	0	0	0	0	0	0	0	0	0	4970600	0	0	1771700	0	0	0	0
A0A0J5PUH8;A1D6X6;Q4WXW4;B0XXQ3	156;159;183;183	1	1;2	S	AAENLAQNES(1)EPQT(1)PANEEPAEPAEK	AAENLAQNES(127.4)EPQT(127.4)PANEEPAEPAEK	10	3	-0.83476	5920100000	3169200000	2750900000	0	104510000	47751000	60159000	218570000	57846000	607010000	385710000	323870000	286580000	1055600000	182641000	512940000	2.80846	#NAME?	-1.48978	#NAME?	59375000	45136000	0	30419000	17333000	0	34130000	26029000	0	115830000	102750000	0	59596000	226990000	0	609110000	446470000	0	3677100	54169000
A0A0J5PKV1;Q4WAM6;B0YC00;A1D963	1293;1309;1309;1293	1	1;2;3	S	FKGDDS(1)S(1)S(1)DEIPEEPEEVSK	FKGDDS(76.11)S(70.8)S(89.33)DEIPEEPEEVS(-70.8)K	6	2	-0.11426	3629800	951050	2678800	0	0	0	0	0	0	0	2678800	951050	0	0	0	907462	#DIV/0!	#NAME?	#DIV/0!	#NAME?	0	0	0	0	0	0	0	0	0	0	0	0	0	0	0	0	0	0	0	0
Q4WUF9;B0Y3Y5;A1DEZ9;A1CAM5	249;249;268;247	1	1	S	YVPGQRS(1)PVR	Y(-68.21)VPGQRS(68.21)PVR	7	2	0.11192	14132000	14132000	0	0	0	0	0	0	0	0	0	0	3673900	10458000	0	3532975	#DIV/0!	#NAME?	#DIV/0!	#NAME?	0	0	0	0	0	0	0	0	0	0	0	0	3673900	0	0	10458000	0	0	0	0
Q4WWZ0;B0XYN3;A0A0J5PV74;A1D7U2	460;460;432;435	1	1	S	DLPAPLNFGANPAADS(1)PIK	DLPAPLNFGANPAADS(85.01)PIK	16	2	0.58616	25887000	25887000	0	0	0	0	0	2920800	0	0	0	0	7534200	8026600	486800	3890200	7.99137	#NAME?	-2.99844	#NAME?	0	0	0	0	0	0	0	0	0	2920800	0	0	7534200	0	0	8026600	0	0	0	0
Q4WGA2;B0YCE1;A0A0J5SGA6	76;76;76	1	1	S	PAGYQDNSGVVHIDS(1)DDDIAIDEAR	PAGY(-153.7)QDNS(-85.09)GVVHIDS(85.09)DDDIAIDEAR	15	3	-0.69482	287420000	287420000	0	0	0	0	0	19862000	9697000	18202000	9851900	5120500	37714000	50124000	7.96017e+06	25702600	3.2289	#NAME?	-1.69104	#NAME?	0	0	0	0	0	0	0	0	0	19862000	0	0	37714000	0	0	50124000	0	0	9697000	0
B0YB18;A0A0J5PHU5	234;234	1	1	S	KNS(1)QGGESSER	KNS(119.1)QGGES(-119.1)S(-129.06)ER	3	2	-0.20294	119530000	119530000	0	0	18276000	6274300	15446000	0	6746100	2701300	5424200	0	0	0	8.24062e+06	1356050	0.164557	#NAME?	2.60334	#NAME?	18276000	0	0	6274300	0	0	15446000	0	0	0	0	0	0	0	0	0	0	0	6746100	0
Q4WW00;B0Y284;A0A0J5Q631	172;172;172	1	1	S	LGANLGGGAEGEGAEGDES(1)DEEMPELEGDSK	LGANLGGGAEGEGAEGDES(136.36)DEEMPELEGDS(-136.36)K	19	3	-1.5069	17821000000	17821000000	0	0	35809000	14406000	0	324280000	53941000	116560000	56434000	85197000	549080000	873340000	9.08327e+07	391012750	4.30476	#NAME?	-2.10593	#NAME?	35809000	0	0	14406000	0	0	0	0	0	324280000	0	0	549080000	0	0	873340000	0	0	53941000	0
Q4WCF0;B0Y9Z8;A0A0J5PN44;A1DB77;A1C409	242;242;242;242;242	1	1;2	S	TIEDLEGS(1)DALS(1)IR	T(-129.76)IEDLEGS(129.76)DALS(174.32)IR	8	2	0.27789	19468000	3505100	15963000	0	0	0	0	0	1023000	0	818720	0	3505100	12003000	170500	4081705	23.9396	#NAME?	-4.58133	#NAME?	0	0	0	0	0	0	0	0	0	0	0	0	3505100	0	0	0	12003000	0	0	1023000
Q4WLH3;B0XM81;A0A0J5Q427	269;269;269	1	1;2	S	QQDS(1)DVEAGGS(1)DAEMAPALK	QQDS(59.71)DVEAGGS(59.71)DAEMAPALK	11	2	-1.2845	166750000	7556900	159200000	0	1371500	0	0	9337800	4974100	1979500	3096500	2374100	15552000	15292000	2.94382e+06	9078650	3.08397	#NAME?	-1.62479	#NAME?	0	1371500	0	0	0	0	0	0	0	0	9337800	0	0	15552000	0	0	15292000	0	3555400	1418700
A0A0J5PW21;Q5B7N3;A0A1U8QW87;B0XZ77;Q4WWE7;A1D8E7	1288;278;278;251;343;249	1	1	S	FGLDLAS(1)PPAQR	FGLDLAS(73.36)PPAQR	7	2	-0.25427	206280000	206280000	0	0	3412000	3009900	2149800	8246400	2249100	6534800	5890600	0	20863000	27598000	4267000	13587900	3.18442	#NAME?	-1.67103	#NAME?	3412000	0	0	3009900	0	0	2149800	0	0	8246400	0	0	20863000	0	0	27598000	0	0	2249100	0
Q4WTV7;B0Y3D2;A0A0J5PUL5	333;333;333	1	1	S	IIAEIDNADKS(1)DVESPGFEVEYGR	IIAEIDNADKS(69.12)DVES(-69.12)PGFEVEY(-112.21)GR	11	3	0.34132	73819000	73819000	0	0	0	0	0	6898700	0	1381300	3029000	0	8593900	13003000	1380000	6156475	4.46121	#NAME?	-2.15744	#NAME?	0	0	0	0	0	0	0	0	0	6898700	0	0	8593900	0	0	13003000	0	0	0	0
Q4WYS2;B0Y089;A0A0J5PTN7;A1D618	317;416;416;416	1	1	S	S(1)AEQGLDEK	S(85.92)AEQGLDEK	1	2	0.24396	3710000	3710000	0	0	0	1277400	1064400	1368200	0	0	0	0	0	0	618333	0	0	#NAME?	#NUM!	#NAME?	0	0	0	1277400	0	0	1064400	0	0	1368200	0	0	0	0	0	0	0	0	0	0
B0Y3L3;A0A0J5PS44;Q4WU36	577;577;577	1	1	S	ELS(1)DDEEEQEPNK	ELS(262.48)DDEEEQEPNK	3	2	-0.55592	43000000	43000000	0	0	1018100	812590	577690	5793500	0	0	6159800	3525900	0	12926000	1366980	5652925	4.13534	#NAME?	-2.04801	#NAME?	1018100	0	0	812590	0	0	577690	0	0	5793500	0	0	0	0	0	12926000	0	0	0	0
Q4WND3;B0Y762;A0A0J5Q5B6	92;92;92	1	1;2	S	LAEANES(1)DEDS(1)EEDEAARR	LAEANES(72.45)DEDS(72.45)EEDEAARR	7	3	-0.18795	122460000	74097000	48360000	0	0	0	0	8282000	0	9075800	5374100	3128100	9810000	25463000	2.89297e+06	10943800	3.7829	#NAME?	-1.91949	#NAME?	0	0	0	0	0	0	0	0	0	8282000	0	0	9810000	0	0	25463000	0	0	0	0
Q4WYX0;B0XZX2;A1CLF5;A0A0J5PCV8	46;46;46;46	1	1	S	HLVIKES(1)QLQNLK	HLVIKES(109.44)QLQNLK	7	2	-0.38764	70792000	70792000	0	0	0	0	0	0	0	0	0	13899000	0	45572000	0	14867750	#DIV/0!	#NAME?	#DIV/0!	#NAME?	0	0	0	0	0	0	0	0	0	0	0	0	0	0	0	45572000	0	0	0	0
Q4WUF9;B0Y3Y5;A0A0J5SPP7	199;199;250	1	1;2;3	S	S(1)LS(1)PGS(1)ENGDVEGGAR	S(131.13)LS(131.13)PGS(131.13)ENGDVEGGAR	1	2	0.48235	136840000	2656000	134190000	0	0	0	0	4349900	0	15159000	6935400	12875000	2656000	25346000	3.25148e+06	11953100	3.6762	#NAME?	-1.87821	#NAME?	0	0	0	0	0	0	0	0	0	0	4349900	0	2656000	0	0	0	25346000	0	0	0
Q4WVC3;B0Y105;A0A0J5PT72	1159;1159;1159	1	1;2	S	S(0.278)DT(0.722)PAPSAQPS(1)PLAEPNR	S(-4.14)DT(4.14)PAPS(-65.88)AQPS(72.58)PLAEPNR	11	2	-0.24777	31907000	7960400	23947000	0	0	0	0	4065800	0	4011800	783950	1197100	8258600	11311000	1.34627e+06	5.38766e+06	4.00193	#NAME?	-2.0007	#NAME?	0	0	0	0	0	0	0	0	0	1115800	2950000	0	2995100	5263500	0	3065600	8245600	0	0	0
A0A0J5PYN8;B0XZ46;Q4WWH8;A1D8B7	280;285;291;290	1	1;2	S	SAFDTASSAPAPATT(0.007)S(0.993)PPAQNPS(1)PR	S(-134.68)AFDT(-126.76)AS(-108.91)S(-103.1)APAPAT(-43.04)T(-21.83)S(21.83)PPAQNPS(96.02)PR	23	3	0.32261	8385300	0	8385300	0	0	0	0	1846000	2945000	2441100	0	0	0	0	1205350	0	0	#NAME?	#NUM!	#NAME?	0	0	0	0	0	0	0	0	0	0	1846000	0	0	0	0	0	0	0	0	2945000
Q4WPV1;B0Y6P2;A0A0J5PEH7	499;499;499	1	1	S	KDADS(1)DIEMR	KDADS(91.62)DIEMR	5	2	-0.78625	110230000	110230000	0	0	5913800	2571100	2251800	9409300	0	0	0	461120	0	0	3.35767e+06	115280	0.0343334	#NAME?	4.86424	#NAME?	5913800	0	0	2571100	0	0	2251800	0	0	9409300	0	0	0	0	0	0	0	0	0	0
Q4WMH1;B0Y837;A0A0J5Q352	416;416;504	1	1;2;3	S	PATPQPSAGATPQPSAAS(1)PDK	PAT(-138.49)PQPS(-112.99)AGAT(-92.97)PQPS(-76.18)AAS(76.18)PDK	18	2	0.59627	200530000	156450000	24194000	19885000	0	0	0	13684000	13470000	22905000	17607000	2683900	28142000	40420000	8.34317e+06	22213225	2.66245	#NAME?	-1.41275	#NAME?	0	0	0	0	0	0	0	0	0	13684000	0	0	1121500	7135500	19885000	29989000	10431000	0	13470000	0
A0A0J5PXL4;Q4X019;B0XU82	1814;1821;1821	1	1	S	YECAES(1)GDDEDEELGNAPVR	Y(-115.42)ECAES(115.42)GDDEDEELGNAPVR	6	2	-0.74747	9048600	9048600	0	0	0	0	0	1825200	1931200	2929600	0	0	0	0	1.11433e+06	0	0	#NAME?	#NUM!	#NAME?	0	0	0	0	0	0	0	0	0	1825200	0	0	0	0	0	0	0	0	1931200	0
Q4WND3;B0Y762;A0A0J5Q5B6	96;96;96	1	1;2	S	LAEANES(1)DEDS(1)EEDEAARR	LAEANES(72.45)DEDS(72.45)EEDEAARR	11	3	-0.18795	104570000	56212000	48360000	0	526520	0	0	5817400	3379300	5444300	3714900	1641200	9375700	23642000	2527920	9593450	3.795	#NAME?	-1.9241	#NAME?	526520	0	0	0	0	0	0	0	0	5817400	0	0	9375700	0	0	23642000	0	0	3379300	0
Q4WT61;A1D338	67;67	1	1	S	LSVVDDNGAYLPPS(1)PPEK	LS(-83.21)VVDDNGAY(-76.03)LPPS(76.03)PPEK	14	2	0.026141	11401000	11401000	0	0	0	577440	1070600	0	0	0	0	0	2682100	3939200	274673	1655325	6.02652	#NAME?	-2.59133	#NAME?	0	0	0	577440	0	0	1070600	0	0	0	0	0	2682100	0	0	3939200	0	0	0	0
Q4WJ86;B0XPQ7;A0A0J5PN19	116;116;116	1	1	S	VTATGGAPCAQS(1)DDELDEIDR	VT(-167.92)AT(-167.92)GGAPCAQS(167.92)DDELDEIDR	12	2	-0.76499	79871000	79871000	0	0	1658100	416840	1243800	10204000	8451600	0	7887000	2466700	9176300	22508000	3662390	10509500	2.86957	#NAME?	-1.52084	#NAME?	1658100	0	0	416840	0	0	1243800	0	0	10204000	0	0	9176300	0	0	22508000	0	0	8451600	0
A0A0J5Q344;Q4X0U9;B0XSP5	993;1011;1011	1	1	S	EKPDIEDAIDES(1)DEAEVLEDDAQDNDESEELDLKK	EKPDIEDAIDES(81.92)DEAEVLEDDAQDNDES(-81.92)EELDLKK	12	3	0.69497	43356000	43356000	0	0	0	0	0	2344900	0	0	6262700	0	0	4184400	390817	2611775	6.68286	#NAME?	-2.74047	#NAME?	0	0	0	0	0	0	0	0	0	2344900	0	0	0	0	0	4184400	0	0	0	0
Q4WTM6;B0XPZ7;A0A0J5Q024	22;22;22	1	1	S	SKLENQS(1)PPR	S(-115.52)KLENQS(115.52)PPR	7	2	1.4417	29963000	29963000	0	0	0	0	0	1604800	0	0	3640300	503710	0	13132000	267467	4.319e+06	16.1478	#NAME?	-4.01327	#NAME?	0	0	0	0	0	0	0	0	0	1604800	0	0	0	0	0	13132000	0	0	0	0
Q4WTR8;B0Y395;A0A0J5PRR5	557;557;557	1	1	S	LPS(1)PELDPSQAR	LPS(99.14)PELDPS(-99.14)QAR	3	2	-3.5699	35934000	35934000	0	0	0	0	0	2426900	1762800	2230700	0	0	8934700	11670000	1.07007e+06	5151175	4.81388	#NAME?	-2.2672	#NAME?	0	0	0	0	0	0	0	0	0	2426900	0	0	8934700	0	0	11670000	0	0	1762800	0
Q4WRZ0;B0XMT9;A0A0J5Q0N2	182;182;182	1	1	S	RGS(1)LGDAPGFDR	RGS(90.37)LGDAPGFDR	3	2	-1.8386	371090000	371090000	0	0	0	0	1106000	21857000	12161000	13924000	19319000	0	26104000	65620000	8.17467e+06	27760750	3.39595	#NAME?	-1.76381	#NAME?	0	0	0	0	0	0	1106000	0	0	21857000	0	0	26104000	0	0	65620000	0	0	12161000	0
A1D742;Q4WXP7;B0XXX6;A0A0J5PUP0;A1CKC7;Q5B3B7;A0A1U8QVA9	801;803;803;783;839;920;920	1	1	S	AVS(1)PQPQFR	AVS(78.34)PQPQFR	3	2	1.394	86834000	86834000	0	0	1281400	2238800	2107900	9161900	3465300	3332000	5960300	1547700	9460300	19035000	3.59788e+06	9000825	2.5017	#NAME?	-1.32291	#NAME?	1281400	0	0	2238800	0	0	2107900	0	0	9161900	0	0	9460300	0	0	19035000	0	0	3465300	0
B0XX99;A1D6N8;Q4WY56	113;113;188	1	1	S	VS(1)AAAGGASTAALQQEIATQK	VS(73.51)AAAGGAS(-73.51)T(-89.23)AALQQEIAT(-146.87)QK	2	2	1.1517	15651000	15651000	0	0	0	0	1505600	1334700	0	0	0	0	4605500	4657500	473383	2315750	4.89191	#NAME?	-2.2904	#NAME?	0	0	0	0	0	0	1505600	0	0	1334700	0	0	4605500	0	0	4657500	0	0	0	0
B0XZC4;Q4WEZ2;A1DKM9;A0A0J5ST49	256;256;256;256	1	3	Y	AWKADEAGNCVFRY(1)T(1)T(1)K	AWKADEAGNCVFRY(60.31)T(60.31)T(60.31)K	14	2	-1.503	20501000	0	0	20501000	0	0	0	0	0	0	16695000	0	0	3806200	0	5125300	#DIV/0!	#NAME?	#DIV/0!	#NAME?	0	0	0	0	0	0	0	0	0	0	0	0	0	0	0	0	0	3806200	0	0
A0A0J5T051;Q4WM37;B0Y8H2;A1DNI1	1865;1892;1892;1892	1	1;2;3	S	AMS(1)PMVQAR	AMS(136.5)PMVQAR	3	2	2.4486	168590000	105390000	58970000	4229300	293410	557250	0	21680000	26992000	10065000	0	0	0	0	9.93128e+06	0	0	#NAME?	#NUM!	#NAME?	293410	0	0	557250	0	0	0	0	0	17451000	0	4229300	0	0	0	0	0	0	0	26992000
Q4WTK0;B0XQ25;A0A0J5PWT7;A1CQK6	10;10;10;10	1	1;2	S	VDS(1)AIAGLSISPK	VDS(106.46)AIAGLS(-106.46)IS(-148.37)PK	3	2	0.13203	513850000	492110000	21734000	0	0	1905800	0	42752000	3495700	16304000	1896000	2524600	122980000	80076000	1.07429e+07	51869150	4.82822	#NAME?	-2.27149	#NAME?	0	0	0	1905800	0	0	0	0	0	42752000	0	0	120380000	2594600	0	80076000	0	0	0	3495700
Q5B8L8;A1CL13;A0A1U8QX02	14;14;14	1	1	S	VPS(1)FQDILQGR	VPS(63.69)FQDILQGR	3	2	0.30578	181040000	181040000	0	0	1175000	907470	0	12388000	0	4772600	0	0	28451000	33593000	3.20718e+06	15511000	4.83634	#NAME?	-2.27392	#NAME?	1175000	0	0	907470	0	0	0	0	0	12388000	0	0	28451000	0	0	33593000	0	0	0	0
Q4WIG8;B0XTL2;A0A0J5Q3C5;A1CYN9;A1CFE9	173;173;173;173;170	1	1	S	KAS(1)VADLEEGQR	KAS(140.84)VADLEEGQR	3	2	0.53983	53578000	53578000	0	0	0	0	0	0	2187800	0	4513100	1686900	716370	28045000	364633	8.74034e+06	23.9702	#NAME?	-4.58317	#NAME?	0	0	0	0	0	0	0	0	0	0	0	0	716370	0	0	28045000	0	0	2187800	0
Q4WP97;B0Y644;A0A0J5SCS3;A1CXC2	102;102;102;105	1	1	S	GQS(1)PPPPAPPFASSGSR	GQS(107.91)PPPPAPPFAS(-107.91)S(-113.22)GS(-138.28)R	3	2	-0.032543	13525000	13525000	0	0	0	888740	864560	0	0	0	2426900	0	4136800	0	292217	1640925	5.61544	#NAME?	-2.4894	#NAME?	0	0	0	888740	0	0	864560	0	0	0	0	0	4136800	0	0	0	0	0	0	0
Q4WY03;B0XXL9;A0A0J5PUB7	34;34;34	1	1	S	DTSALEDS(1)EDKEVVQK	DT(-96.98)S(-96.98)ALEDS(96.98)EDKEVVQK	8	2	0.7444	40422000	40422000	0	0	0	0	1103400	0	2083800	5440300	6336200	0	3026900	19390000	1.43792e+06	7188275	4.99909	#NAME?	-2.32167	#NAME?	0	0	0	0	0	0	1103400	0	0	0	0	0	3026900	0	0	19390000	0	0	2083800	0
A1CI73	244	1	3	Y	AVNGIGT(1)S(1)Y(1)R	AVNGIGT(44.64)S(44.64)Y(44.64)R	9	1	4.397	15140000	0	0	15140000	0	0	0	0	0	0	12451000	0	2688600	0	0	3784900	#DIV/0!	#NAME?	#DIV/0!	#NAME?	0	0	0	0	0	0	0	0	0	0	0	0	0	0	2688600	0	0	0	0	0
Q4WRA2;B0XP79;A0A0J5PF62	60;60;60	1	1	S	ARS(1)PPPVR	ARS(96.34)PPPVR	3	2	1.0326	15283000	15283000	0	0	0	2530600	1587600	3863000	0	0	0	0	0	0	1330200	0	0	#NAME?	#NUM!	#NAME?	0	0	0	2530600	0	0	1587600	0	0	3863000	0	0	0	0	0	0	0	0	0	0
Q4WEL9;B0Y2U3;A0A0J5PUW0;A1CZX0	344;344;344;371	1	1;2;3	S	RAS(1)S(1)VNS(1)LPHNR	RAS(145.52)S(145.52)VNS(145.52)LPHNR	3	2	0.59278	59653000	40397000	15328000	3927700	0	0	0	10281000	0	0	12531000	1647900	0	29571000	1713500	10937475	6.38312	#NAME?	-2.67426	#NAME?	0	0	0	0	0	0	0	0	0	0	6353200	3927700	0	0	0	28838000	732360	0	0	0
Q4WQB8;B0Y4I8;A1CWB0;A0A0J5PI51	644;644;644;644	1	1	S	LAEAPS(1)DDEEAR	LAEAPS(61.11)DDEEAR	6	2	-0.42722	5033100	5033100	0	0	0	0	453280	0	0	0	995680	0	0	3584200	75546.7	1144970	15.1558	#NAME?	-3.9218	#NAME?	0	0	0	0	0	0	453280	0	0	0	0	0	0	0	0	3584200	0	0	0	0
Q4X0L1;B0XTA4;A0A0J5SVE4	110;110;110	1	1	S	EAS(1)PQYEDAIETPLVK	EAS(140.85)PQY(-140.85)EDAIET(-170.46)PLVK	3	2	2.3329	6608600	6608600	0	0	658890	0	0	0	0	0	0	0	1333200	4616500	109815	1487425	13.5448	#NAME?	-3.75967	#NAME?	658890	0	0	0	0	0	0	0	0	0	0	0	1333200	0	0	4616500	0	0	0	0
Q4WX09;B0XYL2;A0A0J5PV58	485;485;485	1	1	S	ELS(1)PDAGAQSIK	ELS(118.95)PDAGAQS(-118.95)IK	3	2	2.9486	11029000	11029000	0	0	0	0	518620	0	0	0	1213300	620080	0	8677500	86436.7	2627720	30.4005	#NAME?	-4.92602	#NAME?	0	0	0	0	0	0	518620	0	0	0	0	0	0	0	0	8677500	0	0	0	0
Q4WTG4;B0XQ61	235;235	1	2	S	ERLS(1)AT(1)PDTVK	ERLS(140.06)AT(99.69)PDT(-99.69)VK	4	2	0.39771	32774000	0	32774000	0	0	963030	0	0	0	3202800	5468600	0	0	11155000	694305	4155900	5.9857	#NAME?	-2.58152	#NAME?	0	0	0	0	963030	0	0	0	0	0	0	0	0	0	0	0	11155000	0	0	0
Q4WTG4;B0XQ61	237;237	1	2	T	ERLS(1)AT(1)PDTVK	ERLS(140.06)AT(99.69)PDT(-99.69)VK	6	2	0.39771	32774000	0	32774000	0	0	963030	0	0	0	3202800	5468600	0	0	11155000	694305	4155900	5.9857	#NAME?	-2.58152	#NAME?	0	0	0	0	963030	0	0	0	0	0	0	0	0	0	0	0	11155000	0	0	0
Q4WLH3;B0XM81;A0A0J5Q427	262;262;262	1	1;2	S	QQDS(1)DVEAGGS(1)DAEMAPALK	QQDS(59.71)DVEAGGS(59.71)DAEMAPALK	4	2	-1.2845	187720000	28521000	159200000	0	1371500	0	0	9337800	2669700	8479500	3627100	2374100	15552000	15292000	3.64308e+06	9211300	2.52844	#NAME?	-1.33824	#NAME?	0	1371500	0	0	0	0	0	0	0	0	9337800	0	0	15552000	0	0	15292000	0	1251000	1418700
Q4WA18;B0YES0;A1D9Y5;A0A0J5PNB2	663;663;663;663	1	1	S	YLDTVLSAES(1)DDDADEVK	Y(-181.89)LDT(-155.06)VLS(-68.04)AES(68.04)DDDADEVK	10	2	-0.69692	14440000	14440000	0	0	1004800	0	808930	0	0	0	0	0	2903000	9723400	302288	3156600	10.4423	#NAME?	-3.38437	#NAME?	1004800	0	0	0	0	0	808930	0	0	0	0	0	2903000	0	0	9723400	0	0	0	0
A1DF30;A0A0J5PRZ6	42;42	1	1	S	EGDDS(1)AGPDPQR	EGDDS(121.56)AGPDPQR	5	2	-0.17001	36496000	36496000	0	0	0	836540	0	2511900	7099400	2282100	0	0	0	0	2.12166e+06	0	0	#NAME?	#NUM!	#NAME?	0	0	0	836540	0	0	0	0	0	2511900	0	0	0	0	0	0	0	0	7099400	0
Q4WND3;B0Y762;A0A0J5Q5B6	13;13;13	1	1;2	S	WDDEEDS(1)S(1)PPPPPPVVAR	WDDEEDS(115.87)S(115.87)PPPPPPVVAR	8	2	-0.45313	724760000	650880000	73877000	0	0	0	0	20181000	39035000	58876000	88876000	29647000	26881000	38796000	19682000	46050000	2.3397	#NAME?	-1.22632	#NAME?	0	0	0	0	0	0	0	0	0	15081000	5100400	0	23873000	3007700	0	35625000	3170600	0	33576000	5459400
A0A0J5Q044;Q4WEX8;B0XZB2	638;695;695	1	1	S	QQTEGPQS(1)PQTAPAVK	QQT(-80.18)EGPQS(64.21)PQT(-64.21)APAVK	8	2	1.0817	134960000	134960000	0	0	2190500	2701000	2209900	14457000	8873000	11870000	9056400	4026700	18232000	26283000	7.05023e+06	14399525	2.04242	#NAME?	-1.03028	#NAME?	2190500	0	0	2701000	0	0	2209900	0	0	14457000	0	0	18232000	0	0	26283000	0	0	8873000	0
Q4WNL0;B0Y5F7;A0A0J5PFA4;A1CY06	266;266;266;265	1	1	T	DVSATPVPTQAAT(1)PDNR	DVS(-199.21)AT(-175.19)PVPT(-87.31)QAAT(87.31)PDNR	13	2	-1.7933	59137000	59137000	0	0	1234500	1145200	789750	0	6647900	5053100	4833000	0	7390300	21306000	2.47841e+06	8382325	3.38214	#NAME?	-1.75794	#NAME?	1234500	0	0	1145200	0	0	789750	0	0	0	0	0	7390300	0	0	21306000	0	0	6647900	0
Q4WTH4;B0XQ51;A0A0J5Q193	51;51;51	1	1;2	T	DASGEEGDDSTDPIT(1)PTASK	DAS(-223)GEEGDDS(-83.81)T(-70.49)DPIT(64.67)PT(-64.67)AS(-124.82)K	15	2	0.034533	46575000	43071000	3503900	0	2768400	2293600	1474800	8845600	6340900	8265100	2994900	0	0	5254200	4.99807e+06	2062275	0.412615	#NAME?	1.27713	#NAME?	2768400	0	0	2293600	0	0	1474800	0	0	8845600	0	0	0	0	0	5254200	0	0	6340900	0
A1CQY3;Q4WJ93;B0XPQ0;A0A0J5SIW9;A1D3U7	363;439;439;402;439	1	1;2	S	SVLS(1)PES(1)PR	S(-83.09)VLS(83.09)PES(110.21)PR	7	2	-1.6476	457530000	252480000	205050000	0	13455000	2525500	1974000	38292000	22611000	10458000	19440000	15146000	29839000	105780000	1.48859e+07	42551250	2.85849	#NAME?	-1.51525	#NAME?	9547400	3907200	0	0	2525500	0	0	1974000	0	29944000	8348200	0	26947000	2891600	0	93367000	12418000	0	6744400	15867000
A1D350;Q4WT72;B0XQF1;A0A0J5Q0Z5;Q5BDY0;A0A1U8QUT9;A1CQ85	681;780;780;780;788;788;795	1	1;2	S	EEKAVHS(1)GS(1)EEGEIEED	EEKAVHS(252.21)GS(252.21)EEGEIEED	7	2	0.31541	53955000	1143200	52812000	0	0	0	0	1143200	0	13363000	0	9796800	15130000	7137600	2417700	8016100	3.31559	#NAME?	-1.72927	#NAME?	0	0	0	0	0	0	0	0	0	1143200	0	0	0	15130000	0	0	7137600	0	0	0
A1D350;Q4WT72;B0XQF1;A0A0J5Q0Z5;Q5BDY0;A0A1U8QUT9;A1CQ85	683;782;782;782;790;790;797	1	1;2	S	EEKAVHS(1)GS(1)EEGEIEED	EEKAVHS(252.21)GS(252.21)EEGEIEED	9	2	0.31541	53955000	1143200	52812000	0	0	0	0	1143200	0	13363000	0	9796800	15130000	7137600	2417700	8016100	3.31559	#NAME?	-1.72927	#NAME?	0	0	0	0	0	0	0	0	0	1143200	0	0	0	15130000	0	0	7137600	0	0	0
Q6MYH9;E9R6J7;B0XR95;A0A0J5Q5E1	10;10;10;10	1	1;3	S	AT(1)S(1)DLVDHS(1)PR	AT(58.49)S(58.49)DLVDHS(58.49)PR	9	2	0.77493	8786800	7320300	0	1466500	0	0	0	4333800	1466500	2271300	0	0	0	0	1.34527e+06	0	0	#NAME?	#NUM!	#NAME?	0	0	0	0	0	0	0	0	0	4333800	0	0	0	0	0	0	0	0	0	0
Q4WRD2;B0XNY3;A0A0J5SF82;A1D198	461;461;461;461	1	1;2	T	SVEMNGEIS(1)T(1)EDEAVQK	S(-151.73)VEMNGEIS(153.28)T(151.73)EDEAVQK	10	2	-0.61933	30963000	2745700	28217000	0	1362500	2097700	2275700	0	0	0	0	1148800	5276100	4233600	955983	2664625	2.78731	#NAME?	-1.47888	#NAME?	0	1362500	0	1096200	1001500	0	844670	1431000	0	0	0	0	0	5276100	0	0	4233600	0	0	0
Q4WQ49;B0Y6Y8;A0A0J5PEM9;A1CWH3	153;153;153;153	1	2	S	GEVVEDS(1)S(1)DEER	GEVVEDS(115.24)S(115.24)DEER	7	2	-0.71239	8430600	0	8430600	0	0	0	0	999320	3828100	3093700	0	0	0	0	1.32019e+06	0	0	#NAME?	#NUM!	#NAME?	0	0	0	0	0	0	0	0	0	0	999320	0	0	0	0	0	0	0	0	3828100
Q4WQ49;B0Y6Y8;A0A0J5PEM9;A1CWH3	154;154;154;154	1	2	S	GEVVEDS(1)S(1)DEER	GEVVEDS(115.24)S(115.24)DEER	8	2	-0.71239	8430600	0	8430600	0	0	0	0	999320	3828100	3093700	0	0	0	0	1.32019e+06	0	0	#NAME?	#NUM!	#NAME?	0	0	0	0	0	0	0	0	0	0	999320	0	0	0	0	0	0	0	0	3828100
A1D8C3;A0A0J5PVP0	14;14	1	1;2	S	S(1)VAES(1)LPDESTSAPAK	S(115.48)VAES(81.17)LPDES(-81.17)T(-93.23)S(-107.91)APAK	5	2	-2.9657	100220000	18227000	81989000	0	1299300	837480	888760	5763700	4724300	10766000	5601100	3823300	7880200	19568000	4046590	9218150	2.278	#NAME?	-1.18777	#NAME?	0	1299300	0	837480	0	0	888760	0	0	0	5763700	0	0	7880200	0	11802000	7766000	0	0	4724300
Q4X153;B0XSE8;A0A0J5Q3C1	142;142;142	1	1	S	LVPATEEAEENS(1)PQHQR	LVPAT(-81.13)EEAEENS(81.13)PQHQR	12	2	-0.11485	16630000	16630000	0	0	0	0	0	0	2138400	0	0	0	2648900	6109000	356400	2189475	6.14331	#NAME?	-2.61902	#NAME?	0	0	0	0	0	0	0	0	0	0	0	0	2648900	0	0	6109000	0	0	2138400	0
A0A0J5Q344;Q4X0U9;B0XSP5;A1DHC7	46;46;46;43	1	1	S	VVDDS(1)DEEEELKPK	VVDDS(125.39)DEEEELKPK	5	2	2.8595	12706000	12706000	0	0	0	0	0	2463800	0	0	3010000	0	0	7232300	410633	2560575	6.23567	#NAME?	-2.64055	#NAME?	0	0	0	0	0	0	0	0	0	2463800	0	0	0	0	0	7232300	0	0	0	0
Q4WUF9;B0Y3Y5;A0A0J5SPP7	204;204;255	1	2;3	S	S(1)LS(1)PGS(1)ENGDVEGGAR	S(131.13)LS(131.13)PGS(131.13)ENGDVEGGAR	6	2	0.48235	63091000	0	63091000	0	0	0	0	3077500	0	15159000	6935400	12875000	0	18308000	3.03942e+06	9529600	3.13534	#NAME?	-1.64862	#NAME?	0	0	0	0	0	0	0	0	0	0	3077500	0	0	0	0	0	18308000	0	0	0
Q4X1D8;B0XS68;A0A0J5PYP9	630;630;631	1	1;2	S	TETSADLGEES(1)DDELS(1)VR	T(-172.62)ET(-159.11)S(-139.79)ADLGEES(139.79)DDELS(178.88)VR	11	2	1.3779	1096100000	973940000	122130000	0	11481000	8660100	9263600	85299000	61416000	96059000	56631000	41018000	93623000	181110000	4.53631e+07	93095500	2.05223	#NAME?	-1.03719	#NAME?	11481000	0	0	8660100	0	0	9263600	0	0	72437000	12862000	0	93623000	0	0	178250000	2858000	0	49596000	11819000
Q4X212;B0XW99;A0A0J5PZ95;A1DGB2	1325;1325;1325;1324	1	1	S	DAAS(1)PVGNPR	DAAS(99.54)PVGNPR	4	2	0.26701	3869400	3869400	0	0	0	755420	390880	1379100	0	0	0	0	0	0	420900	0	0	#NAME?	#NUM!	#NAME?	0	0	0	755420	0	0	390880	0	0	1379100	0	0	0	0	0	0	0	0	0	0
Q4X0K1;B0XTB5;A1DHM5;A0A0J5SVD3	198;198;198;198	1	1	S	AALDQVETNLDDIS(1)DEER	AALDQVET(-133.53)NLDDIS(133.53)DEER	14	2	0.32653	1126700000	1126700000	0	0	1676400	2715900	2972300	77547000	57430000	69847000	19325000	11938000	139680000	340240000	3.53648e+07	127795750	3.61365	#NAME?	-1.85346	#NAME?	1676400	0	0	2715900	0	0	2972300	0	0	77547000	0	0	139680000	0	0	340240000	0	0	57430000	0
Q4WRZ0;B0XMT9;A0A0J5Q0N2;A1D1V6	384;384;384;383	1	2;3	T	AKS(1)DVQPGPPT(1)PPQS(0.999)PT(0.001)QDSTPGEQTR	AKS(127.36)DVQPGPPT(88.5)PPQS(29.57)PT(-29.57)QDS(-47.1)T(-46.42)PGEQT(-59.65)R	11	3	-0.86482	86681000	0	34330000	52350000	0	0	0	9474500	11228000	10735000	17325000	9983100	5141600	9202700	5.23958e+06	10413100	1.98739	#NAME?	-0.990876	#NAME?	0	0	0	0	0	0	0	0	0	0	4921500	4553000	0	5141600	0	0	0	9202700	0	0
Q4WVD7;B0Y119;A0A0J5SQJ6	388;388;391	1	1	S	AVDS(1)APDEISESSR	AVDS(110.95)APDEIS(-110.95)ES(-156.11)S(-174.08)R	4	2	-0.39056	20647000	20647000	0	0	0	1510400	0	7449200	5441500	0	0	0	0	0	2.40018e+06	0	0	#NAME?	#NUM!	#NAME?	0	0	0	1510400	0	0	0	0	0	7449200	0	0	0	0	0	0	0	0	5441500	0
Q4WEY6;B0XZB9;A0A0J5ST44	106;106;106	1	1	S	FEDDEALS(1)DDEEKFR	FEDDEALS(125.39)DDEEKFR	8	2	-0.90733	78526000	78526000	0	0	3242700	1909200	2043200	10697000	16564000	12234000	7531800	0	3479700	0	7.78168e+06	2752875	0.353763	#NAME?	1.49914	#NAME?	3242700	0	0	1909200	0	0	2043200	0	0	10697000	0	0	3479700	0	0	0	0	0	16564000	0
Q4X1P8;B0XRW7;A1DGL5;A0A0J5Q2F8	221;221;221;221	1	1	S	FPSAYENLS(1)QA	FPS(-162.01)AY(-151.49)ENLS(151.49)QA	9	2	0.80907	1165200000	1165200000	0	0	0	1662500	963100	15810000	17371000	30243000	23734000	8663600	23118000	29553000	1.10083e+07	21267150	1.93193	#NAME?	-0.950039	#NAME?	0	0	0	1662500	0	0	963100	0	0	15810000	0	0	23118000	0	0	29553000	0	0	17371000	0
A0A0J5PII5;A1DCS1	14;14	1	1;2	T	ADGPES(1)PVPQQQT(1)PGR	ADGPES(68.13)PVPQQQT(68.13)PGR	13	2	-0.25912	6925100	6309200	615920	0	0	0	0	1235400	2247700	2980100	0	0	462040	0	1077200	115510	0.107232	#NAME?	3.2212	#NAME?	0	0	0	0	0	0	0	0	0	1235400	0	0	462040	0	0	0	0	0	2247700	0
A0A0J5PUV0;B0Y3M5;A4D9I8;A1DFA9	78;78;78;78	1	1	S	RPS(1)NDIPNVNTGQK	RPS(119.4)NDIPNVNT(-119.4)GQK	3	2	1.7925	23355000	23355000	0	0	0	0	320610	2432700	3033200	3063300	4664500	1065400	1754100	4518100	1.47497e+06	3000525	2.0343	#NAME?	-1.02453	#NAME?	0	0	0	0	0	0	320610	0	0	2432700	0	0	1754100	0	0	4518100	0	0	3033200	0
Q4WGK1;A0A0J5PKD2;B0YCP2;C8V1L6;A1DCL8;Q5AYE9	155;155;159;138;155;138	1	1	T	EPT(1)PDLTDVPSVLTR	EPT(110.71)PDLT(-110.71)DVPS(-181)VLT(-223.58)R	3	2	0.59804	1090100000	1090100000	0	0	7207800	4519000	2099900	67578000	7097000	9564500	3939600	4467600	88345000	123660000	1.63444e+07	55103050	3.37138	#NAME?	-1.75334	#NAME?	7207800	0	0	4519000	0	0	2099900	0	0	67578000	0	0	88345000	0	0	123660000	0	0	7097000	0
A0A0J5Q167;Q4WTE7;B0XQ78;A1D3B9	294;309;309;288	1	1	S	S(1)GELNPITYIR	S(89.96)GELNPIT(-89.96)Y(-95.52)IR	1	2	1.0846	10971000	10971000	0	0	0	763030	0	3436000	1134900	2044400	0	0	924950	0	1.22972e+06	231238	0.188041	#NAME?	2.41088	#NAME?	0	0	0	763030	0	0	0	0	0	3436000	0	0	924950	0	0	0	0	0	1134900	0
A0A0J5PNW7;A1D4N0;Q4WK33;B0XNA5	260;265;326;326	1	2	S	RLS(1)VEGAHAES(1)DAEDEQVQK	RLS(55.99)VEGAHAES(55.99)DAEDEQVQK	3	3	-0.20994	20378000	0	20378000	0	0	0	0	2476200	0	4511500	3528300	0	2635900	7226100	1.16462e+06	3347575	2.8744	#NAME?	-1.52326	#NAME?	0	0	0	0	0	0	0	0	0	0	2476200	0	0	2635900	0	0	7226100	0	0	0
A0A0J5PNW7;A1D4N0;Q4WK33;B0XNA5	268;273;334;334	1	2	S	RLS(1)VEGAHAES(1)DAEDEQVQK	RLS(55.99)VEGAHAES(55.99)DAEDEQVQK	11	3	-0.20994	20378000	0	20378000	0	0	0	0	2476200	0	4511500	3528300	0	2635900	7226100	1.16462e+06	3347575	2.8744	#NAME?	-1.52326	#NAME?	0	0	0	0	0	0	0	0	0	0	2476200	0	0	2635900	0	0	7226100	0	0	0
A0A0J5PXU5;Q4X093;B0XTT7;A1DHX9	520;532;532;526	1	1;2;3	S	EEAKS(1)QAS(1)PAPAS(1)PVVPER	EEAKS(111.45)QAS(111.45)PAPAS(111.45)PVVPER	8	2	2.9943	557700000	19165000	538540000	0	7066600	5792500	3582100	46612000	40224000	39946000	26747000	29562000	83016000	39171000	2.38705e+07	44624000	1.86942	#NAME?	-0.902589	#NAME?	0	7066600	0	0	5792500	0	0	3582100	0	4823700	41788000	0	6942400	76073000	0	7399000	31772000	0	0	40224000
Q4WYQ9;B0Y0A1;A1D630;A0A0J5PWE5	640;640;669;669	1	1	S	GPGGES(1)PEPVQK	GPGGES(116.98)PEPVQK	6	2	-0.79653	9772000	9772000	0	0	0	1301200	1396400	3911400	0	0	0	0	0	0	1101500	0	0	#NAME?	#NUM!	#NAME?	0	0	0	1301200	0	0	1396400	0	0	3911400	0	0	0	0	0	0	0	0	0	0
A0A0J5SCQ9	231	1	2;3	S	KAS(1)S(1)PPAPPS(1)PVEDLDLGVPDASSATALK	KAS(83.17)S(83.17)PPAPPS(66.1)PVEDLDLGVPDAS(-66.23)S(-66.1)AT(-66.1)ALK	4	3	0.16829	52240000	0	23531000	28709000	0	0	0	7282700	3853700	0	0	0	10154000	24438000	1.85607e+06	8648000	4.65932	#NAME?	-2.22012	#NAME?	0	0	0	0	0	0	0	0	0	0	0	7282700	0	0	10154000	0	17019000	7418500	0	0
Q4WGN6;B0YB17;A0A0J5PKH1;A1DCQ7	1060;1060;1060;1060	1	1	S	RGEEVFS(1)DEDDI	RGEEVFS(203.74)DEDDI	7	2	0.34663	13338000000	13338000000	0	0	139050000	71731000	56557000	373320000	783220000	611600000	160950000	83693000	56761000	173310000	3.39246e+08	118678500	0.34983	#NAME?	1.51527	#NAME?	139050000	0	0	71731000	0	0	56557000	0	0	373320000	0	0	56761000	0	0	173310000	0	0	783220000	0
A1DCN3;Q4WGL6;B0YCQ6;A0A0J5PKE9	58;58;58;58	1	1;3	S	TLIGDDEDS(1)EEDTPLK	T(-92.61)LIGDDEDS(85.35)EEDT(-85.35)PLK	9	2	-0.15509	358090000	111600000	0	246500000	0	0	0	12309000	2540600	13051000	258640000	3266800	13561000	16333000	4650100	72950200	15.6879	#NAME?	-3.97158	#NAME?	0	0	0	0	0	0	0	0	0	12309000	0	0	13561000	0	0	16333000	0	0	2540600	0
A0A0J5PZX2;A1D3E6	378;383	1	1	T	EGT(1)PGPQSK	EGT(83.3)PGPQS(-83.3)K	3	2	-0.069023	8323800	8323800	0	0	0	0	624410	4237400	2903400	0	0	0	0	0	1.2942e+06	0	0	#NAME?	#NUM!	#NAME?	0	0	0	0	0	0	624410	0	0	4237400	0	0	0	0	0	0	0	0	2903400	0
Q4WZM7;B0XV05;A0A0J5Q0L0;A1DIK1;A1C7X3	234;234;244;249;245	1	1	S	S(1)NEGPGFR	S(99.57)NEGPGFR	1	2	-1.1742	257150000	257150000	0	0	5127700	6866000	7315000	54560000	23895000	12265000	13391000	4598400	0	0	1.83381e+07	4497350	0.245246	#NAME?	2.0277	#NAME?	5127700	0	0	6866000	0	0	7315000	0	0	54560000	0	0	0	0	0	0	0	0	23895000	0
Q4X0Z0;B0XSK9;A1DH92;A0A0J5PYF8	1092;1092;1092;1092	1	1	S	EMS(1)PEDNPLDLLAPDALASISTTKPSVR	EMS(154.92)PEDNPLDLLAPDALAS(-162.05)IS(-162.55)T(-162.55)T(-160.93)KPS(-154.92)VR	3	3	0.89084	119930000	119930000	0	0	0	0	1659200	4979200	0	0	0	0	7179400	51498000	1106400	14669350	13.2586	#NAME?	-3.72886	#NAME?	0	0	0	0	0	0	1659200	0	0	4979200	0	0	7179400	0	0	51498000	0	0	0	0
A0A0J5Q446;Q4WLF7;B0XM58;Q8X1U5	1354;1280;1280;1280	1	1	S	PAPSGDGGDS(1)DDDFEVEVLPK	PAPS(-109.93)GDGGDS(109.93)DDDFEVEVLPK	10	2	0.54018	447910000	447910000	0	0	2216200	2575100	2559300	34779000	1235300	38825000	21058000	5269800	45874000	51319000	1.36983e+07	30880200	2.25431	#NAME?	-1.17268	#NAME?	2216200	0	0	2575100	0	0	2559300	0	0	34779000	0	0	45874000	0	0	51319000	0	0	1235300	0
Q4WHN7;B0XV61;A0A0J5PMI2	314;314;314	1	1	S	NAS(1)LTNLAGPDGLR	NAS(92.9)LT(-92.9)NLAGPDGLR	3	2	-0.3698	52203000	52203000	0	0	605900	1507900	1530600	0	3863500	0	0	0	6055100	25970000	1.25132e+06	8006275	6.39828	#NAME?	-2.67768	#NAME?	605900	0	0	1507900	0	0	1530600	0	0	0	0	0	6055100	0	0	25970000	0	0	3863500	0
Q4WHG2;B0XVK2;A0A0J5PMP1	324;324;324	1	1	S	ADS(1)PAPEQAPATK	ADS(167.98)PAPEQAPAT(-167.98)K	3	2	1.3251	14138000	14138000	0	0	886350	814280	796100	2641500	2250500	0	865880	0	1017200	0	1231455	470770	0.382288	#NAME?	1.38727	#NAME?	886350	0	0	814280	0	0	796100	0	0	2641500	0	0	1017200	0	0	0	0	0	2250500	0
Q4WWP0;B0XYY3;A1D856;A0A0J5PVQ1	124;124;124;124	1	1	S	LPS(1)PMVPVGSAPTVDIEK	LPS(75.66)PMVPVGS(-75.66)APT(-101.02)VDIEK	3	2	-0.89427	32594000	32594000	0	0	0	0	0	2976500	0	0	0	0	3162400	22719000	496083	6470350	13.0429	#NAME?	-3.70519	#NAME?	0	0	0	0	0	0	0	0	0	2976500	0	0	3162400	0	0	22719000	0	0	0	0
Q4WDF8;B0YCZ2;A0A0J5PFC8;A1DLU7;A1CMA4	337;337;324;337;336	1	1	S	S(1)AEEAVHELAGGR	S(143.25)AEEAVHELAGGR	1	2	-0.73797	23884000	23884000	0	0	0	0	373140	7959200	3154500	4501400	0	0	1602600	0	2.66471e+06	400650	0.150354	#NAME?	2.73356	#NAME?	0	0	0	0	0	0	373140	0	0	7959200	0	0	1602600	0	0	0	0	0	3154500	0
Q4X100;B0XSJ9;A0A0J5PYG5;A1DH82;Q5AZU0;A0A1U8QJ19	16;16;16;16;16;16	1	1	S	LPS(1)PPPFTEVQIGPK	LPS(100.98)PPPFT(-100.98)EVQIGPK	3	2	-0.66294	251410000	251410000	0	0	3700700	0	0	24253000	0	0	0	0	38075000	32089000	4658950	17541000	3.76501	#NAME?	-1.91265	#NAME?	3700700	0	0	0	0	0	0	0	0	24253000	0	0	38075000	0	0	32089000	0	0	0	0
Q4WVC5;B0Y107;A0A0J5PVX2	819;819;819	1	1	S	AVS(1)PAADGAR	AVS(78.55)PAADGAR	3	2	4.2391	14288000	14288000	0	0	1529600	1896000	1682400	9180300	0	0	0	0	0	0	2.38138e+06	0	0	#NAME?	#NUM!	#NAME?	1529600	0	0	1896000	0	0	1682400	0	0	9180300	0	0	0	0	0	0	0	0	0	0
Q4WZI2;B0XVB3;A0A0J5SUF2;A1DIP7	594;594;594;594	1	1	S	EES(1)IEEQEK	EES(80.22)IEEQEK	3	2	0.14182	65032000	65032000	0	0	0	0	423590	8387900	0	7938600	5801300	2471900	4212600	16440000	2.79168e+06	7231450	2.59036	#NAME?	-1.37315	#NAME?	0	0	0	0	0	0	423590	0	0	8387900	0	0	4212600	0	0	16440000	0	0	0	0
Q4WMH1;B0Y837;A0A0J5Q352	354;354;442	1	1;2	S	VPS(1)AT(1)PPQFGQAPPAPAR	VPS(74.73)AT(74.73)PPQFGQAPPAPAR	3	2	-2.7355	89988000	84892000	5096200	0	900180	596020	1176200	8798200	0	1594400	0	0	12989000	15909000	2177500	7224500	3.3178	#NAME?	-1.73023	#NAME?	900180	0	0	596020	0	0	1176200	0	0	8798200	0	0	11264000	1725000	0	14132000	1776800	0	0	0
Q4X1M0;B0XRZ3;A0A0J5PZH4;A1DGN8	945;945;919;944	1	1;2;3	S	ETVGES(0.046)DT(0.825)S(0.129)RPQS(1)AR	ET(-34.98)VGES(-12.55)DT(8.07)S(-8.07)RPQS(79.78)AR	13	2	0.02692	604870000	187630000	360020000	57216000	1722000	1999500	5121500	52706000	43317000	37963000	56447000	10655000	32432000	96895000	2.38048e+07	49107250	2.06291	#NAME?	-1.04468	#NAME?	1045500	0	676480	1999500	0	0	3453700	0	1667900	28538000	5600700	18567000	15708000	12411000	4312600	53793000	25673000	17429000	8270700	35047000
A0A0J5Q1M2;Q4WVW6;B0Y250;A1DDH5	503;527;527;503	1	1;2	S	LQDDS(1)PS(0.001)PS(0.999)EAEAER	LQDDS(65)PS(-31.73)PS(31.73)EAEAER	5	2	3.3539	54533000	4149300	50384000	0	0	0	0	5575800	5004600	5156900	2157600	2895400	5365100	14265000	2.62288e+06	6170775	2.35267	#NAME?	-1.2343	#NAME?	0	0	0	0	0	0	0	0	0	1451500	4124300	0	1845100	3520000	0	0	14265000	0	0	5004600
Q4WRV1;B0XN47;A0A0J5PJ26;A1D1R7	642;642;642;642	1	1	S	VDLDALTAQANS(1)Q	VDLDALT(-80.71)AQANS(80.71)Q	12	2	0.18297	14423000	14423000	0	0	0	0	0	1264600	0	1304300	0	0	1912400	7417000	428150	2332350	5.44751	#NAME?	-2.4456	#NAME?	0	0	0	0	0	0	0	0	0	1264600	0	0	1912400	0	0	7417000	0	0	0	0
Q4W9S8;B0YEH1;A0A0J5PR49;A1D9P1	66;66;66;66	1	1;2	S	FLKDVAS(1)DS(1)EEEEEEEK	FLKDVAS(166.21)DS(166.21)EEEEEEEK	7	2	-0.25256	2479400000	10535000	2468900000	0	7875800	2313000	4686500	74591000	68751000	100940000	33580000	79513000	68885000	141530000	4.31929e+07	80877000	1.87246	#NAME?	-0.904936	#NAME?	0	7875800	0	0	2313000	0	0	4686500	0	0	74591000	0	0	68885000	0	4188300	137340000	0	0	68751000
Q4WTR9;B0Y396;A0A0J5PVB0	1071;1071;1071	1	1;2	S	TVSGEPGS(1)EGEAAPK	T(-99.23)VS(-73.28)GEPGS(73.28)EGEAAPK	8	2	-0.36799	174500000	172960000	1542000	0	3640300	2904800	2837800	13210000	13441000	5207500	7950800	0	23165000	25459000	6.87357e+06	14143700	2.05769	#NAME?	-1.04103	#NAME?	3640300	0	0	2904800	0	0	2837800	0	0	13210000	0	0	23165000	0	0	23917000	1542000	0	13441000	0
B0XYB8	273	1	1;2	S	T(0.025)HS(0.975)VAS(1)AGESNAAMAR	T(-15.96)HS(15.96)VAS(67.61)AGES(-67.61)NAAMAR	6	2	0.74252	129740000	23916000	105830000	0	0	0	186410	6515900	6355200	11119000	9750400	4623400	4891800	11337000	4.02942e+06	7650650	1.8987	#NAME?	-0.925011	#NAME?	0	0	0	0	0	0	186410	0	0	4058800	2457100	0	2195700	2696100	0	4176900	7159700	0	0	6355200
Q4WLS7;B0Y8T4;A0A0J5T0E6	711;711;711	1	1	S	MEDGS(1)DAGVQDDVATESGK	MEDGS(170.15)DAGVQDDVAT(-170.15)ES(-205.4)GK	5	2	-2.702	12952000	12952000	0	0	0	1178000	641840	3114900	0	0	0	0	0	0	822457	0	0	#NAME?	#NUM!	#NAME?	0	0	0	1178000	0	0	641840	0	0	3114900	0	0	0	0	0	0	0	0	0	0
Q4W9S8;B0YEH1;A0A0J5PR49;A1D9P1	68;68;68;68	1	1;2	S	FLKDVAS(1)DS(1)EEEEEEEK	FLKDVAS(166.21)DS(166.21)EEEEEEEK	9	2	-0.25256	2470900000	2061600	2468900000	0	9155100	2313000	4686500	74591000	68751000	100940000	33580000	79513000	68885000	137340000	43406100	79829500	1.83913	#NAME?	-0.879024	#NAME?	1279400	7875800	0	0	2313000	0	0	4686500	0	0	74591000	0	0	68885000	0	0	137340000	0	0	68751000
Q4WEI4;B0Y2Q9;A0A0J5PUS6	462;462;462	1	1	S	LQLPVNEDDDS(1)EEEEDEEASMAVQR	LQLPVNEDDDS(151.8)EEEEDEEAS(-151.8)MAVQR	11	3	-1.5271	331810000	331810000	0	0	5299100	1301700	2539100	10827000	3514000	0	0	0	15319000	48102000	3.91348e+06	15855250	4.05144	#NAME?	-2.01844	#NAME?	5299100	0	0	1301700	0	0	2539100	0	0	10827000	0	0	15319000	0	0	48102000	0	0	3514000	0
A0A0J5PYK3;B0XTC4;A4D9A1;A1DHN4	519;519;519;519	1	1;2	S	IDADDVET(1)DGS(1)DIQNTHHPGLSGLR	IDADDVET(78.27)DGS(81.05)DIQNT(-78.27)HHPGLS(-109.87)GLR	11	3	-1.4583	890570000	112710000	777860000	0	0	0	0	46901000	29015000	66346000	68472000	10411000	29289000	96702000	2.37103e+07	51218500	2.16018	#NAME?	-1.11115	#NAME?	0	0	0	0	0	0	0	0	0	5949100	40952000	0	7036100	22253000	0	34060000	62642000	0	0	29015000
Q4WCF4;B0YA02;A0A0J5PJX5;A1DB73	304;304;382;379	1	1	S	VKEEVAS(1)PR	VKEEVAS(123.67)PR	7	2	2.95	4114200	4114200	0	0	0	577100	870950	2666200	0	0	0	0	0	0	685708	0	0	#NAME?	#NUM!	#NAME?	0	0	0	577100	0	0	870950	0	0	2666200	0	0	0	0	0	0	0	0	0	0
A0A0J5T051;Q4WM37;B0Y8H2;A1DNI1;A1CU16	1860;1887;1887;1887;1887	1	1;2;3	S	IVPAS(1)PS(1)VK	IVPAS(63.41)PS(63.41)VK	7	2	0.88949	80286000	31735000	44321000	4229300	0	0	0	51006000	21713000	7567400	0	0	0	0	1.33811e+07	0	0	#NAME?	#NUM!	#NAME?	0	0	0	0	0	0	0	0	0	31735000	15041000	4229300	0	0	0	0	0	0	0	21713000
A0A0J5SCQ9	230	1	2;3	S	KAS(1)S(1)PPAPPS(1)PVEDLDLGVPDASSATALK	KAS(83.17)S(83.17)PPAPPS(66.1)PVEDLDLGVPDAS(-66.23)S(-66.1)AT(-66.1)ALK	3	3	0.16829	35221000	0	6511700	28709000	0	0	0	7282700	3853700	0	0	0	10154000	13930000	1.85607e+06	6021000	3.24396	#NAME?	-1.69775	#NAME?	0	0	0	0	0	0	0	0	0	0	0	7282700	0	0	10154000	0	6511700	7418500	0	0
Q4WTT9;O43121;B0Y3B6;A0A0J5PVF9	14;14;14;14	1	1	S	EKS(1)LEDLQVATLEK	EKS(174.23)LEDLQVAT(-174.23)LEK	3	2	-0.96449	34070000	34070000	0	0	0	2980000	0	5870000	0	0	0	0	7352800	12786000	1475000	5034700	3.41336	#NAME?	-1.77119	#NAME?	0	0	0	2980000	0	0	0	0	0	5870000	0	0	7352800	0	0	12786000	0	0	0	0
Q4WMI1;B0Y826;A0A0J5Q342	33;33;33	1	1	S	AGPDS(1)DDEGNEAADPNAGR	AGPDS(217.73)DDEGNEAADPNAGR	5	2	-0.039471	385860000	385860000	0	0	0	7010000	7135600	49020000	37461000	27899000	21347000	0	72285000	96604000	2.14209e+07	47559000	2.22021	#NAME?	-1.1507	#NAME?	0	0	0	7010000	0	0	7135600	0	0	49020000	0	0	72285000	0	0	96604000	0	0	37461000	0
Q4X1P6;B0XRW9	12;12	1	1	S	IVFDDS(1)DDAPVPK	IVFDDS(82.92)DDAPVPK	6	2	0.17118	61865000	61865000	0	0	0	2170400	0	7747600	4511500	0	0	1726600	7988400	21063000	2.40492e+06	7694500	3.19949	#NAME?	-1.67784	#NAME?	0	0	0	2170400	0	0	0	0	0	7747600	0	0	7988400	0	0	21063000	0	0	4511500	0
Q4WDI5;B0YCW4;A0A0J5SE44	532;532;532	1	1	S	RGS(1)VVGVPTGEELK	RGS(82.65)VVGVPT(-82.65)GEELK	3	2	0.42846	11150000	11150000	0	0	648180	0	539230	0	0	2300400	0	0	4824700	2837300	581302	1915500	3.29519	#NAME?	-1.72036	#NAME?	648180	0	0	0	0	0	539230	0	0	0	0	0	4824700	0	0	2837300	0	0	0	0
Q4WQ34;B0Y6X2;A0A0J5PHY6	139;139;139	1	1	S	RAS(1)EEYDAGDLPK	RAS(71.92)EEY(-71.92)DAGDLPK	3	2	0.75	25870000	25870000	0	0	0	0	0	6042300	0	2655100	4029200	0	4534800	5381000	1.44957e+06	3486250	2.40503	#NAME?	-1.26605	#NAME?	0	0	0	0	0	0	0	0	0	6042300	0	0	4534800	0	0	5381000	0	0	0	0
Q4WXT3;B0XXU0;A0A0J5PYM1	194;194;194	1	1	S	S(1)LQLPADEQGIPEIGQR	S(151.87)LQLPADEQGIPEIGQR	1	2	-0.86121	587500000	587500000	0	0	7604100	7759800	6262100	47096000	29499000	45815000	6503300	3665300	145460000	89367000	24006000	61248900	2.5514	#NAME?	-1.35129	#NAME?	7604100	0	0	7759800	0	0	6262100	0	0	47096000	0	0	145460000	0	0	89367000	0	0	29499000	0
Q4WNA1;B0Y794;A0A0J5Q253	47;47;47	1	1;2	T	LPSEES(1)DT(1)DNDGAESTSSSR	LPS(-102.45)EES(102.45)DT(154.67)DNDGAES(-162.19)T(-163.63)S(-165.06)S(-176.14)S(-182.29)R	8	2	-2.128	35001000	35001000	0	0	1130000	0	827670	9112600	9422400	5118800	3142700	0	0	2411900	4.26858e+06	1388650	0.325319	#NAME?	1.62007	#NAME?	1130000	0	0	0	0	0	827670	0	0	9112600	0	0	0	0	0	2411900	0	0	9422400	0
Q4WZM7;B0XV05;A0A0J5Q0L0;A1DIK1	192;192;202;207	1	2	S	NLDNLS(1)DAGS(1)ER	NLDNLS(87.42)DAGS(87.42)ER	10	2	-1.7085	143250000	0	143250000	0	1810700	1253700	1425400	27097000	52251000	20387000	3501800	2657700	3795200	6630000	17370800	4146175	0.238686	#NAME?	2.06681	#NAME?	0	1810700	0	0	1253700	0	0	1425400	0	0	27097000	0	0	3795200	0	0	6630000	0	0	52251000
Q4WRD8;B0XNX7;A0A0J5PGU4;A1D1A4	394;394;394;394	1	2	S	GGLIDS(1)EDES(1)VLAEK	GGLIDS(114.01)EDES(114.01)VLAEK	10	2	1.9587	2379000	0	2379000	0	0	0	0	0	0	0	2379000	0	0	0	0	594750	#DIV/0!	#NAME?	#DIV/0!	#NAME?	0	0	0	0	0	0	0	0	0	0	0	0	0	0	0	0	0	0	0	0
Q4WKC8;B0XMM8;A0A0J5PLZ0	278;278;309	1	1;2	S	LIEEGEPVEDS(1)PPS(1)PK	LIEEGEPVEDS(101.04)PPS(101.04)PK	14	2	3.2586	1542200	1542200	0	0	0	0	0	0	0	0	0	0	0	1542200	0	385550	#DIV/0!	#NAME?	#DIV/0!	#NAME?	0	0	0	0	0	0	0	0	0	0	0	0	0	0	0	1542200	0	0	0	0
A0A0J5Q0C3;Q4WIE4;B0XTV4	224;416;416	1	2	S	HDPLPPHAT(1)PPEIPS(1)PAAPAPR	HDPLPPHAT(52.87)PPEIPS(52.87)PAAPAPR	15	3	0.087366	4824600	0	4824600	0	0	0	0	0	0	0	0	0	0	3329600	0	832400	#DIV/0!	#NAME?	#DIV/0!	#NAME?	0	0	0	0	0	0	0	0	0	0	0	0	0	0	0	0	3329600	0	0	0
A0A0J5Q1M2;Q4WVW6;B0Y250;A1DDH5;Q5AXS2;C8V2Y7;A1CBU1	574;598;598;574;388;537;583	1	1	S	NDS(1)GPLAFDGR	NDS(80.75)GPLAFDGR	3	2	1.7378	868090	868090	0	0	0	0	0	0	0	0	868090	0	0	0	0	217022	#DIV/0!	#NAME?	#DIV/0!	#NAME?	0	0	0	0	0	0	0	0	0	0	0	0	0	0	0	0	0	0	0	0
A0A0J5Q0C3;Q4WIE4;B0XTV4	218;410;410	1	2	T	HDPLPPHAT(1)PPEIPS(1)PAAPAPR	HDPLPPHAT(52.87)PPEIPS(52.87)PAAPAPR	9	3	0.087366	4824600	0	4824600	0	0	0	0	0	0	0	0	0	0	3329600	0	832400	#DIV/0!	#NAME?	#DIV/0!	#NAME?	0	0	0	0	0	0	0	0	0	0	0	0	0	0	0	0	3329600	0	0	0
Q5B6R5;A0A1U8QVN2	371;371	1	3	T	TDISALHT(1)Y(1)KGNDEEEQT(1)R	T(-55.77)DIS(-53.79)ALHT(57.44)Y(53.79)KGNDEEEQT(105.92)R	18	2	1.274	6004100	0	0	6004100	0	0	0	0	0	0	0	0	6004100	0	0	1501025	#DIV/0!	#NAME?	#DIV/0!	#NAME?	0	0	0	0	0	0	0	0	0	0	0	0	0	0	6004100	0	0	0	0	0
A1C8T6	471	1		Y	S(1)IWEVRGT(1)PQNFVY(1)S(1)K	S(64.5)IWEVRGT(64.5)PQNFVY(64.5)S(64.5)K	14	2	1.5405	2105900	0	0	2105900	0	0	0	0	0	0	2105900	0	0	0	0	526475	#DIV/0!	#NAME?	#DIV/0!	#NAME?	0	0	0	0	0	0	0	0	0	0	0	0	0	0	0	0	0	0	0	0
A1CVZ4	64	1	2	Y	GKAY(1)AIPADFY(1)K	GKAY(49.93)AIPADFY(49.93)K	4	3	-4.1005	3592200	0	3592200	0	0	0	0	0	0	0	0	0	0	3592200	0	898050	#DIV/0!	#NAME?	#DIV/0!	#NAME?	0	0	0	0	0	0	0	0	0	0	0	0	0	0	0	0	3592200	0	0	0
A1CVZ4	71	1	2	Y	GKAY(1)AIPADFY(1)K	GKAY(49.93)AIPADFY(49.93)K	11	3	-4.1005	3592200	0	3592200	0	0	0	0	0	0	0	0	0	0	3592200	0	898050	#DIV/0!	#NAME?	#DIV/0!	#NAME?	0	0	0	0	0	0	0	0	0	0	0	0	0	0	0	0	3592200	0	0	0
A0A0J5PK44;Q4WGC6;B0YCG5	700;744;744	1	2	S	LS(0.11)T(0.158)S(0.732)DDENEKQS(1)LR	LS(-8.23)T(-6.66)S(6.66)DDENEKQS(93.77)LR	12	2	-1.7736	2634300	0	2634300	0	0	0	0	0	0	0	0	0	0	2634300	0	658575	#DIV/0!	#NAME?	#DIV/0!	#NAME?	0	0	0	0	0	0	0	0	0	0	0	0	0	0	0	0	2634300	0	0	0
A0A0J5PKV1;Q4WAM6;B0YC00;A1D963	1294;1310;1310;1294	1	2;3	S	FKGDDS(1)S(1)S(1)DEIPEEPEEVSK	FKGDDS(76.11)S(70.8)S(89.33)DEIPEEPEEVS(-70.8)K	7	2	-0.11426	2678800	0	2678800	0	0	0	0	0	0	0	2678800	0	0	0	0	669700	#DIV/0!	#NAME?	#DIV/0!	#NAME?	0	0	0	0	0	0	0	0	0	0	0	0	0	0	0	0	0	0	0	0
Q4WJR3;A0A0J5PKY1	303;303	1	1	S	KEEEAEES(1)DEDMGFGLFD	KEEEAEES(97.27)DEDMGFGLFD	8	2	2.7064	12848000000	12848000000	0	0	0	0	0	0	0	0	0	1109800	0	0	0	277450	#DIV/0!	#NAME?	#DIV/0!	#NAME?	0	0	0	0	0	0	0	0	0	0	0	0	0	0	0	0	0	0	0	0
Q5B6T4;A0A1U8QZK0;A0A0J5PL83;A1DCA9;Q4WGB4;B0YCF3	621;621;649;652;668;668	1	1	S	SISQLPELGPPLS(1)PIQI	S(-93.22)IS(-88.12)QLPELGPPLS(88.12)PIQI	13	2	-2.2728	870070	870070	0	0	0	0	0	0	0	0	0	0	0	870070	0	217518	#DIV/0!	#NAME?	#DIV/0!	#NAME?	0	0	0	0	0	0	0	0	0	0	0	0	0	0	0	870070	0	0	0	0
Q4WHC1;B0XVW1;A0A0J5PMS0;A1DG10	159;159;159;160	1	1	S	AVWHDS(1)DDER	AVWHDS(134.49)DDER	6	2	-1.5702	12324000	12324000	0	0	0	0	0	0	0	0	7732100	0	0	0	0	1933025	#DIV/0!	#NAME?	#DIV/0!	#NAME?	0	0	0	0	0	0	0	0	0	0	0	0	0	0	0	0	0	0	0	0
Q4WHN5;A0A0J5PN52	325;358	1		S	RAS(1)NAEPGS(1)APLEK	RAS(97.32)NAEPGS(97.32)APLEK	9	2	1.3389	3906400	0	3906400	0	0	0	0	0	0	0	0	0	0	3906400	0	976600	#DIV/0!	#NAME?	#DIV/0!	#NAME?	0	0	0	0	0	0	0	0	0	0	0	0	0	0	0	0	3906400	0	0	0
Q4WKB5;B0XMV6;A0A0J5PP43	203;203;209	1	3	S	GTAADVPFDLDDIPDDAFDS(1)DLS(1)LS(1)PPR	GT(-63.14)AADVPFDLDDIPDDAFDS(63.14)DLS(68.31)LS(72.21)PPR	20	3	0.4624	2614600	0	0	2614600	0	0	0	0	0	0	2614600	0	0	0	0	653650	#DIV/0!	#NAME?	#DIV/0!	#NAME?	0	0	0	0	0	0	0	0	0	0	0	0	0	0	0	0	0	0	0	0
Q4WKB5;B0XMV6;A0A0J5PP43	206;206;212	1	3	S	GTAADVPFDLDDIPDDAFDS(1)DLS(1)LS(1)PPR	GT(-63.14)AADVPFDLDDIPDDAFDS(63.14)DLS(68.31)LS(72.21)PPR	23	3	0.4624	2614600	0	0	2614600	0	0	0	0	0	0	2614600	0	0	0	0	653650	#DIV/0!	#NAME?	#DIV/0!	#NAME?	0	0	0	0	0	0	0	0	0	0	0	0	0	0	0	0	0	0	0	0
Q4WKB5;B0XMV6;A0A0J5PP43	208;208;214	1	3	S	GTAADVPFDLDDIPDDAFDS(1)DLS(1)LS(1)PPR	GT(-63.14)AADVPFDLDDIPDDAFDS(63.14)DLS(68.31)LS(72.21)PPR	25	3	0.4624	2614600	0	0	2614600	0	0	0	0	0	0	2614600	0	0	0	0	653650	#DIV/0!	#NAME?	#DIV/0!	#NAME?	0	0	0	0	0	0	0	0	0	0	0	0	0	0	0	0	0	0	0	0
Q4WE58;B0Y1Z6;A0A0J5PQH8;A1D0D0	265;265;265;265	1	1	S	MGILYPHDQEDEDQELAEGS(1)EENGER	MGILY(-75.59)PHDQEDEDQELAEGS(75.59)EENGER	20	3	-1.7278	4017500	4017500	0	0	0	0	0	0	0	0	4017500	0	0	0	0	1004375	#DIV/0!	#NAME?	#DIV/0!	#NAME?	0	0	0	0	0	0	0	0	0	0	0	0	0	0	0	0	0	0	0	0
B0Y3E3;A0A0J5PRK3	465;517	1	1;2	S	VPS(1)S(1)PHGPVEEPPAEK	VPS(86.78)S(86.78)PHGPVEEPPAEK	3	2	0.52752	2350600	2350600	0	0	0	0	0	0	0	0	0	0	0	2350600	0	587650	#DIV/0!	#NAME?	#DIV/0!	#NAME?	0	0	0	0	0	0	0	0	0	0	0	0	0	0	0	2350600	0	0	0	0
B0Y3E3;A0A0J5PRK3	466;518	1	1;2	S	VPS(1)S(1)PHGPVEEPPAEK	VPS(86.78)S(86.78)PHGPVEEPPAEK	4	2	0.52752	2350600	2350600	0	0	0	0	0	0	0	0	0	0	0	2350600	0	587650	#DIV/0!	#NAME?	#DIV/0!	#NAME?	0	0	0	0	0	0	0	0	0	0	0	0	0	0	0	2350600	0	0	0	0
Q4WU74;B0Y3Q0;A0A0J5PVS4;A1DF84;A1CA76	1092;1092;1092;1092;1091	1	1	S	DADRDLLEGAEVLS(1)VR	DADRDLLEGAEVLS(73.8)VR	14	3	0.73646	4582200	4582200	0	0	0	0	0	0	0	0	0	0	0	4582200	0	1145550	#DIV/0!	#NAME?	#DIV/0!	#NAME?	0	0	0	0	0	0	0	0	0	0	0	0	0	0	0	4582200	0	0	0	0
Q4WT69;B0XQF4;A0A0J5PWH3;A1D347;A0A1D8MJA7;A1CQ82;P11977	112;112;112;112;73;112;114	1	1	S	AS(1)GGQVILLENLR	AS(87.99)GGQVILLENLR	2	2	-1.0338	2955500	2955500	0	0	0	0	0	0	0	0	0	0	0	2955500	0	738875	#DIV/0!	#NAME?	#DIV/0!	#NAME?	0	0	0	0	0	0	0	0	0	0	0	0	0	0	0	2955500	0	0	0	0
A1DIE6;Q4WZT1;B0XUV1;A0A0J5PXD7	990;993;993;993	1	1	S	QELMAFGEGGS(1)EGVFGVR	QELMAFGEGGS(68.12)EGVFGVR	11	2	-0.61472	1898200	1898200	0	0	0	0	0	0	0	0	0	0	0	1898200	0	474550	#DIV/0!	#NAME?	#DIV/0!	#NAME?	0	0	0	0	0	0	0	0	0	0	0	0	0	0	0	1898200	0	0	0	0
A0A0J5PZA7;B0XQR4;Q6MYY8;E9R3C5	733;304;306;306	1	1	S	GFTVGAPEDLS(1)DLELGGLSR	GFT(-67)VGAPEDLS(66.91)DLELGGLS(-66.91)R	11	2	-0.71795	3807600	3807600	0	0	0	0	0	0	0	0	0	0	1919600	0	0	479900	#DIV/0!	#NAME?	#DIV/0!	#NAME?	0	0	0	0	0	0	0	0	0	0	0	0	1919600	0	0	0	0	0	0	0
Q4WEY9;B0XZC1;A1DKN2;A0A0J5Q049	192;192;192;192	1	1	S	QADS(1)ELEDGLGAR	QADS(116.19)ELEDGLGAR	4	2	2.6451	2589900	2589900	0	0	0	0	0	0	0	0	0	0	0	2589900	0	647475	#DIV/0!	#NAME?	#DIV/0!	#NAME?	0	0	0	0	0	0	0	0	0	0	0	0	0	0	0	2589900	0	0	0	0
A0A0J5Q0H3;Q4WZJ0;B0XVA5	20;20;78	1	2	S	NEFLDVVS(1)DDDEGS(1)DR	NEFLDVVS(71.56)DDDEGS(71.56)DR	14	2	0.40466	1715700	0	1715700	0	0	0	0	0	0	0	1715700	0	0	0	0	428925	#DIV/0!	#NAME?	#DIV/0!	#NAME?	0	0	0	0	0	0	0	0	0	0	0	0	0	0	0	0	0	0	0	0
Q4X0N5;B0XT11;A1DHJ2;A0A0J5Q1I3	282;282;282;282	1	1	S	IKS(1)NIEEAEEDFS	IKS(90.44)NIEEAEEDFS(-90.44)	3	2	0.0086865	1914300	1914300	0	0	0	0	0	0	0	0	0	0	0	1914300	0	478575	#DIV/0!	#NAME?	#DIV/0!	#NAME?	0	0	0	0	0	0	0	0	0	0	0	0	0	0	0	1914300	0	0	0	0
A0A0J5Q2N6;Q4WMV1;B0Y7Q0	339;356;356	1	1;2	S	AAVAS(1)PPVGS(1)PAPAESQK	AAVAS(73.47)PPVGS(49.56)PAPAES(-49.56)QK	5	2	3.8943	1533600	1533600	0	0	0	0	0	0	0	0	1533600	0	0	0	0	383400	#DIV/0!	#NAME?	#DIV/0!	#NAME?	0	0	0	0	0	0	0	0	0	0	0	0	0	0	0	0	0	0	0	0
Q4WVU1;B0Y1V9;A0A0J5Q4P8	82;82;81	1	1	S	KPS(1)EIEDNVDGVLLR	KPS(99.06)EIEDNVDGVLLR	3	2	0.46481	2763200	2763200	0	0	0	0	0	0	0	0	0	0	0	2763200	0	690800	#DIV/0!	#NAME?	#DIV/0!	#NAME?	0	0	0	0	0	0	0	0	0	0	0	0	0	0	0	2763200	0	0	0	0
Q4WMY9;B0Y7L2;A0A0J5Q5U0	50;50;50	1	1	S	RPS(1)FGEEGEGDGDETFSYFR	RPS(80.8)FGEEGEGDGDET(-80.8)FS(-88.6)Y(-103.92)FR	3	3	-0.075816	3442400	3442400	0	0	0	0	0	0	0	0	1835200	0	0	0	0	458800	#DIV/0!	#NAME?	#DIV/0!	#NAME?	0	0	0	0	0	0	0	0	0	0	0	0	0	0	0	0	0	0	0	0
A0A0J5SKQ3;Q4WHN6;B0XV62	1320;1337;1337	1	3	S	RENS(1)NNFT(1)PKLS(1)QK	RENS(104.43)NNFT(104.43)PKLS(104.43)QK	4	2	-2.627	4715800	0	0	4715800	0	0	0	0	0	0	4715800	0	0	0	0	1178950	#DIV/0!	#NAME?	#DIV/0!	#NAME?	0	0	0	0	0	0	0	0	0	0	0	0	0	0	0	0	0	0	0	0
A0A0J5SKQ3;Q4WHN6;B0XV62	1328;1345;1345	1	3	S	RENS(1)NNFT(1)PKLS(1)QK	RENS(104.43)NNFT(104.43)PKLS(104.43)QK	12	2	-2.627	4715800	0	0	4715800	0	0	0	0	0	0	4715800	0	0	0	0	1178950	#DIV/0!	#NAME?	#DIV/0!	#NAME?	0	0	0	0	0	0	0	0	0	0	0	0	0	0	0	0	0	0	0	0
Q4WVZ7;B0Y282;A1CBX6;A0A0J5SYK4;A1DDD5;Q5AXR1;A0A1U8QK75	8;8;8;8;8;8;8	1	1	S	LDKS(1)LDEILVNR	LDKS(114.7)LDEILVNR	4	2	-0.22576	1308000	1308000	0	0	0	0	0	0	0	0	0	0	0	1308000	0	327000	#DIV/0!	#NAME?	#DIV/0!	#NAME?	0	0	0	0	0	0	0	0	0	0	0	0	0	0	0	1308000	0	0	0	0
Q5AU51;A0A1U8QVL0	646;646	1	4	S	EY(1)S(1)RGGLVIT(1)KAEY(0.134)GHY(0.822)PS(0.043)K	EY(74.91)S(75.06)RGGLVIT(68.02)KAEY(-7.86)GHY(7.86)PS(-12.79)K	3	3	2.0332	413020	0	0	413020	0	0	0	0	0	0	413020	0	0	0	0	103255	#DIV/0!	#NAME?	#DIV/0!	#NAME?	0	0	0	0	0	0	0	0	0	0	0	0	0	0	0	0	0	0	0	0
A1CEP3;A1DFJ5;Q4WHU4;B0XV08;A0A0J5PME3	93;93;93;93;93	1	3	S	SEAGDLPELS(0.002)AS(0.998)VES(1)AAS(1)EQAER	S(-63)EAGDLPELS(-26.99)AS(26.99)VES(63.07)AAS(82.21)EQAER	15	2	-0.86385	5673200	0	0	5673200	0	0	0	0	0	0	5673200	0	0	0	0	1418300	#DIV/0!	#NAME?	#DIV/0!	#NAME?	0	0	0	0	0	0	0	0	0	0	0	0	0	0	0	0	0	0	0	0
A1CEP3;A1DFJ5;Q4WHU4;B0XV08;A0A0J5PME3	96;96;96;96;96	1	3	S	SEAGDLPELS(0.006)AS(0.994)VES(1)AAS(1)EQAER	S(-56.25)EAGDLPELS(-21.94)AS(21.94)VES(51.14)AAS(89.66)EQAER	18	2	1.1528	5673200	0	0	5673200	0	0	0	0	0	0	5673200	0	0	0	0	1418300	#DIV/0!	#NAME?	#DIV/0!	#NAME?	0	0	0	0	0	0	0	0	0	0	0	0	0	0	0	0	0	0	0	0
A1CQF2;A1D3B5;Q4WTE3;B0XQ82;A0A0J5PZT7	213;217;217;217;217	1	1	S	DADEGDEVGS(1)LGKK	DADEGDEVGS(86.01)LGKK	10	2	1.0444	8641900	8641900	0	0	0	0	0	0	0	0	0	2927600	0	0	0	731900	#DIV/0!	#NAME?	#DIV/0!	#NAME?	0	0	0	0	0	0	0	0	0	0	0	0	0	0	0	0	0	0	0	0
Q4WJT2;B0XNR7;A1D4D6;A1CRH4	16;16;16;51	1	2;4	S	AAS(1)PLT(1)S(1)GAES(1)GPDTK	AAS(139.39)PLT(106.42)S(76.09)GAES(46.76)GPDT(-46.76)K	7	2	-0.24096	5232100	0	5232100	0	0	0	0	0	0	0	3312800	0	0	0	0	828200	#DIV/0!	#NAME?	#DIV/0!	#NAME?	0	0	0	0	0	0	0	0	0	0	0	0	0	0	0	0	0	0	0	0
Q4WTR8;B0Y395;A0A0J5PRR5	379;379;379	1	2	S	IDAES(0.001)S(0.011)VS(0.988)LPS(1)LK	IDAES(-31.81)S(-19.58)VS(19.58)LPS(66.33)LK	11	2	1.0989	4665500	0	4665500	0	0	0	0	0	0	0	0	0	3114000	0	0	778500	#DIV/0!	#NAME?	#DIV/0!	#NAME?	0	0	0	0	0	0	0	0	0	0	0	0	0	3114000	0	0	0	0	0	0
		1	1	S	CEIVS(1)HAVHLR	CEIVS(85.16)HAVHLR	5	2	2.9602	576050	576050	0	0	0	0	0	0	0	0	0	0	0	576050	0	144012	#DIV/0!	#NAME?	#DIV/0!	#NAME?	0	0	0	0	0	0	0	0	0	0	0	0	0	0	0	576050	0	0	0	0
Q4WZH9;B0XVB6;A1DIQ2;A0A0J5PXP4	342;342;342;342	1	3	T	KEPT(1)LS(1)PS(0.99)PEPT(0.01)EPER	KEPT(71.24)LS(35.97)PS(20.12)PEPT(-20.12)EPER	4	2	-0.23024	4933800	0	0	4933800	0	0	0	0	0	0	4933800	0	0	0	0	1233450	#DIV/0!	#NAME?	#DIV/0!	#NAME?	0	0	0	0	0	0	0	0	0	0	0	0	0	0	0	0	0	0	0	0
Q4WWN4;A0A0J5PYE0;B0XYY9;A1D863	113;113;235;41	1	1	T	EPEDEEKEAT(1)DVEEQPMIQSTDR	EPEDEEKEAT(66.49)DVEEQPMIQS(-66.49)T(-66.49)DR	10	3	-0.99824	584110	584110	0	0	0	0	0	0	0	0	0	0	584110	0	0	146028	#DIV/0!	#NAME?	#DIV/0!	#NAME?	0	0	0	0	0	0	0	0	0	0	0	0	584110	0	0	0	0	0	0	0
Q5AZR3;A0A1U8QT70	540;540	1	3	T	ELS(0.041)T(0.163)PS(0.821)DT(0.975)VWRVT(1)FEEEK	ELS(-13.74)T(-7.5)PS(7.5)DT(16.58)VWRVT(87.34)FEEEK	13	3	-3.6063	2242000	0	0	2242000	0	0	0	0	0	0	0	2242000	0	0	0	560500	#DIV/0!	#NAME?	#DIV/0!	#NAME?	0	0	0	0	0	0	0	0	0	0	0	0	0	0	0	0	0	0	0	0
Q5AU51;A0A1U8QVL0	653;653	1	4	T	EY(1)S(1)RGGLVIT(1)KAEY(0.134)GHY(0.822)PS(0.043)K	EY(74.91)S(75.06)RGGLVIT(68.02)KAEY(-7.86)GHY(7.86)PS(-12.79)K	10	3	2.0332	413020	0	0	413020	0	0	0	0	0	0	413020	0	0	0	0	103255	#DIV/0!	#NAME?	#DIV/0!	#NAME?	0	0	0	0	0	0	0	0	0	0	0	0	0	0	0	0	0	0	0	0
A1C919	117	1	4	T	IT(1)PADFT(0.454)FGS(0.859)PIT(0.859)T(0.828)QK	IT(74.08)PADFT(-5.02)FGS(5.86)PIT(5.86)T(5.02)QK	2	2	1.1715	4551700	0	0	4551700	0	0	0	0	0	0	0	0	0	4551700	0	1137925	#DIV/0!	#NAME?	#DIV/0!	#NAME?	0	0	0	0	0	0	0	0	0	0	0	0	0	0	0	0	0	4551700	0	0
Q4WWZ0;B0XYN3;A0A0J5PV74	657;657;629	1	1	T	GPEADVQQT(1)PEKPK	GPEADVQQT(130.01)PEKPK	9	2	-0.276	2059300	2059300	0	0	0	0	0	0	0	0	0	0	1097300	0	0	274325	#DIV/0!	#NAME?	#DIV/0!	#NAME?	0	0	0	0	0	0	0	0	0	0	0	0	1097300	0	0	0	0	0	0	0
Q4W968;B0YEZ1;A0A0J5PRX0	63;63;89	1	2	Y	GVILDLVECLIQRDLEY(1)KT(1)ADIR	GVILDLVECLIQRDLEY(57.43)KT(57.43)ADIR	17	3	1.8124	7635800	0	7635800	0	0	0	0	0	0	0	0	7635800	0	0	0	1908950	#DIV/0!	#NAME?	#DIV/0!	#NAME?	0	0	0	0	0	0	0	0	0	0	0	0	0	0	0	0	0	0	0	0
Q4WYR4;B0Y097;A0A0J5PTJ6;A1D626	990;990;990;898	1		Y	GEELGY(1)FKFGGS(1)T(1)VLLLFEEGVMK	GEELGY(46.97)FKFGGS(46.97)T(46.97)VLLLFEEGVMK	6	3	2.6242	2527200	0	0	2527200	0	0	0	0	0	0	2527200	0	0	0	0	631800	#DIV/0!	#NAME?	#DIV/0!	#NAME?	0	0	0	0	0	0	0	0	0	0	0	0	0	0	0	0	0	0	0	0
A0A0J5PUB8;B0Y1N3	214;242	1	3	Y	AY(1)FPPNVAT(1)LAAES(1)K	AY(92.95)FPPNVAT(92.95)LAAES(92.95)K	2	2	2.2947	5869600	0	0	5869600	0	0	0	0	0	0	0	0	5869600	0	0	1467400	#DIV/0!	#NAME?	#DIV/0!	#NAME?	0	0	0	0	0	0	0	0	0	0	0	0	0	0	5869600	0	0	0	0	0
A0A0J5PX79;Q4WZJ6;B0XV99	96;112;112	1		Y	LDGGY(1)VT(1)GQPAAKKR	LDGGY(53.38)VT(53.38)GQPAAKKR	5	3	-1.4173	2502800	0	2502800	0	0	0	0	0	0	0	2502800	0	0	0	0	625700	#DIV/0!	#NAME?	#DIV/0!	#NAME?	0	0	0	0	0	0	0	0	0	0	0	0	0	0	0	0	0	0	0	0
Q4WLX1;B0Y8N9;A0A0J5Q3P5	694;694;738	1	1	Y	VY(1)EMLDLAR	VY(41.43)EMLDLAR	2	1	2.9716	1443900	1443900	0	0	0	0	0	0	0	0	0	0	0	1443900	0	360975	#DIV/0!	#NAME?	#DIV/0!	#NAME?	0	0	0	0	0	0	0	0	0	0	0	0	0	0	0	1443900	0	0	0	0
A4D9N1;A1CXI9;A1CH96;A0A0J5SCM2	114;114;114;114	1	4	Y	DMS(1)ILVVVS(1)GY(1)VRFGES(1)R	DMS(44.37)ILVVVS(44.37)GY(44.37)VRFGES(44.37)R	11	2	-0.45118	2869400	0	0	2869400	0	0	0	0	0	0	0	0	0	2869400	0	717350	#DIV/0!	#NAME?	#DIV/0!	#NAME?	0	0	0	0	0	0	0	0	0	0	0	0	0	0	0	0	0	2869400	0	0
Q4WB39;B0YAS1;A0A0J5SIM9	440;440;440	1		Y	VENVDVT(1)RIS(1)HLY(1)ACLAAT(1)K	VENVDVT(57.94)RIS(57.94)HLY(57.94)ACLAAT(57.94)K	13	3	3.7996	4847300	0	0	4847300	0	0	0	0	0	0	0	4847300	0	0	0	1211825	#DIV/0!	#NAME?	#DIV/0!	#NAME?	0	0	0	0	0	0	0	0	0	0	0	0	0	0	0	0	0	0	0	0
Q5BBU2;A0A1U8QHE8	36;36	1		Y	INGLKAEY(1)T(1)RK	INGLKAEY(45.83)T(45.83)RK	8	3	0.78067	672340	0	672340	0	0	0	0	0	0	0	0	0	0	672340	0	168085	#DIV/0!	#NAME?	#DIV/0!	#NAME?	0	0	0	0	0	0	0	0	0	0	0	0	0	0	0	0	672340	0	0	0
Q5B7H0;A0A1U8QKF4	238;238	1		Y	DS(1)HHS(1)ET(1)LY(1)PVQQLKK	DS(44.82)HHS(44.82)ET(44.82)LY(44.82)PVQQLKK	9	3	-0.3304	7677700	0	0	7677700	0	0	0	0	0	0	0	7677700	0	0	0	1919425	#DIV/0!	#NAME?	#DIV/0!	#NAME?	0	0	0	0	0	0	0	0	0	0	0	0	0	0	0	0	0	0	0	0
Q5B8E0;A0A1U8QKN0	78;78	1	2	Y	EY(1)AAVLGGPVIIY(1)LVR	EY(45.21)AAVLGGPVIIY(45.21)LVR	2	3	-3.9914	512670	0	512670	0	0	0	0	0	0	0	0	512670	0	0	0	128168	#DIV/0!	#NAME?	#DIV/0!	#NAME?	0	0	0	0	0	0	0	0	0	0	0	0	0	0	0	0	0	0	0	0
Q5B8E0;A0A1U8QKN0	89;89	1	2	Y	EY(1)AAVLGGPVIIY(1)LVR	EY(45.21)AAVLGGPVIIY(45.21)LVR	13	3	-3.9914	512670	0	512670	0	0	0	0	0	0	0	0	512670	0	0	0	128168	#DIV/0!	#NAME?	#DIV/0!	#NAME?	0	0	0	0	0	0	0	0	0	0	0	0	0	0	0	0	0	0	0	0
Q5AVF9;A0A1U8QR84	410;410	1	2	Y	DQGLVMAGHREQS(1)MY(1)R	DQGLVMAGHREQS(45.61)MY(45.61)R	15	4	3.177	1015400	0	1015400	0	0	0	0	0	0	0	0	0	1015400	0	0	253850	#DIV/0!	#NAME?	#DIV/0!	#NAME?	0	0	0	0	0	0	0	0	0	0	0	0	0	1015400	0	0	0	0	0	0
Q5AU51;A0A1U8QVL0	645;645	1	4	Y	EY(1)S(1)RGGLVIT(1)KAEY(0.134)GHY(0.822)PS(0.043)K	EY(74.91)S(75.06)RGGLVIT(68.02)KAEY(-7.86)GHY(7.86)PS(-12.79)K	2	3	2.0332	413020	0	0	413020	0	0	0	0	0	0	413020	0	0	0	0	103255	#DIV/0!	#NAME?	#DIV/0!	#NAME?	0	0	0	0	0	0	0	0	0	0	0	0	0	0	0	0	0	0	0	0
A1C5V0	471	1	2	Y	DY(1)GLLLCDAEALLRT(0.974)AVT(0.026)VLK	DY(70.42)GLLLCDAEALLRT(15.79)AVT(-15.79)VLK	2	3	-3.6695	8365400	0	8365400	0	0	0	0	0	0	0	0	0	8365400	0	0	2091350	#DIV/0!	#NAME?	#DIV/0!	#NAME?	0	0	0	0	0	0	0	0	0	0	0	0	0	8365400	0	0	0	0	0	0
A1DPH5	456	1	2	Y	RY(1)RLMVAHGT(0.639)S(0.361)R	RY(65.92)RLMVAHGT(2.48)S(-2.48)R	2	2	0.24956	1368000	0	1368000	0	0	0	0	0	0	0	1368000	0	0	0	0	342000	#DIV/0!	#NAME?	#DIV/0!	#NAME?	0	0	0	0	0	0	0	0	0	0	0	0	0	0	0	0	0	0	0	0
C8V1S8;Q5AQD9	169;169	1	3	Y	DQHY(1)LS(1)Y(1)LGGAAVPFK	DQHY(52.36)LS(52.36)Y(52.36)LGGAAVPFK	4	2	-1.7103	5931300	0	0	5931300	0	0	0	0	0	0	0	0	5931300	0	0	1482825	#DIV/0!	#NAME?	#DIV/0!	#NAME?	0	0	0	0	0	0	0	0	0	0	0	0	0	0	5931300	0	0	0	0	0
C8V1S8;Q5AQD9	172;172	1	3	Y	DQHY(1)LS(1)Y(1)LGGAAVPFK	DQHY(52.36)LS(52.36)Y(52.36)LGGAAVPFK	7	2	-1.7103	5931300	0	0	5931300	0	0	0	0	0	0	0	0	5931300	0	0	1482825	#DIV/0!	#NAME?	#DIV/0!	#NAME?	0	0	0	0	0	0	0	0	0	0	0	0	0	0	5931300	0	0	0	0	0
Q4WTN7;B0Y364	392;392	1	1	S	DVDDES(1)EEEVR	DVDDES(84.17)EEEVR	6	2	-0.18661	556400	556400	0	0	0	275910	280500	0	0	0	0	0	0	0	92735	0	0	#NAME?	#NUM!	#NAME?	0	0	0	275910	0	0	280500	0	0	0	0	0	0	0	0	0	0	0	0	0
A0A0J5PU20;Q4WEL5;B0Y2T9;A1CZX4	1651;1670;1670;1629	1	1;2	S	DPTEGPPVVDVDNQDPFNS(1)S(1)PR	DPT(-102.36)EGPPVVDVDNQDPFNS(102.36)S(103.95)PR	19	3	-0.098165	8217400	0	8217400	0	0	0	0	0	2402200	2585000	0	0	0	0	831200	0	0	#NAME?	#NUM!	#NAME?	0	0	0	0	0	0	0	0	0	0	0	0	0	0	0	0	0	0	0	2402200
Q5BGN1	6	1	2	T	MPVDGT(1)T(1)GCLR	MPVDGT(75.82)T(75.82)GCLR	6	2	1.2234	3746000	0	3746000	0	0	1789800	1956200	0	0	0	0	0	0	0	624333	0	0	#NAME?	#NUM!	#NAME?	0	0	0	0	1789800	0	0	1956200	0	0	0	0	0	0	0	0	0	0	0	0
Q5BGN1	7	1	2	T	MPVDGT(1)T(1)GCLR	MPVDGT(75.82)T(75.82)GCLR	7	2	1.2234	3746000	0	3746000	0	0	1789800	1956200	0	0	0	0	0	0	0	624333	0	0	#NAME?	#NUM!	#NAME?	0	0	0	0	1789800	0	0	1956200	0	0	0	0	0	0	0	0	0	0	0	0
A1D1I3;A1CNN4;Q4WRM7;B0XNI8;A0A0J5PH04	163;166;167;167;168	1	2	S	DRS(1)PS(1)PLPSNLR	DRS(73.75)PS(51.53)PLPS(-51.53)NLR	3	2	1.0539	5954900	0	5954900	0	0	0	0	2775700	3179200	0	0	0	0	0	992483	0	0	#NAME?	#NUM!	#NAME?	0	0	0	0	0	0	0	0	0	0	2775700	0	0	0	0	0	0	0	0	3179200
A0A0J5Q1D7	6	1	1;2	S	MEEDDS(1)VET(1)LDPIVDAER	MEEDDS(50.46)VET(50.46)LDPIVDAER	6	2	2.1897	6032200	6032200	0	0	0	0	0	1765800	0	0	0	0	2311700	1954700	294300	1066600	3.62419	#NAME?	-1.85766	#NAME?	0	0	0	0	0	0	0	0	0	1765800	0	0	2311700	0	0	1954700	0	0	0	0
A0A0J5PRF4;Q4WHM8;B0XV69;A1DFQ4	402;406;406;406	1	1	S	SPTTAAKDDDS(1)DEDWE	S(-92.65)PT(-86.72)T(-80.71)AAKDDDS(80.71)DEDWE	11	2	-0.40552	5315400	5315400	0	0	0	0	0	2414200	0	2901200	0	0	0	0	885900	0	0	#NAME?	#NUM!	#NAME?	0	0	0	0	0	0	0	0	0	2414200	0	0	0	0	0	0	0	0	0	0
Q4WJQ2;A0A0J5SJB2;B0XP12	126;126;126	1	1	S	S(1)DGEDDYSMGPR	S(170.39)DGEDDY(-198.53)S(-170.39)MGPR	1	2	-0.39002	84861000	84861000	0	0	1261500	0	881220	6375800	0	0	664890	0	5377100	13766000	1.41975e+06	4.952e+06	3.48793	#NAME?	-1.80237	#NAME?	1261500	0	0	0	0	0	881220	0	0	6375800	0	0	5377100	0	0	13766000	0	0	0	0
Q5AQ98;A0A1U8QYF1	12;12	1	2	S	VES(1)GMSLIDVS(1)EVEK	VES(42.37)GMS(-42.37)LIDVS(77.3)EVEK	11	2	0.31921	3014400	0	3014400	0	0	1672800	1341600	0	0	0	0	0	0	0	502400	0	0	#NAME?	#NUM!	#NAME?	0	0	0	0	1672800	0	0	1341600	0	0	0	0	0	0	0	0	0	0	0	0
A0A0J5PQ55;Q4WK80;B0XMZ2;A1D4S4	11;11;11;11	1		S	MDYEALKDQWS(1)DVEDR	MDY(-104.14)EALKDQWS(104.14)DVEDR	11	2	0.63237	7133200	7133200	0	0	0	0	0	0	2044400	2630000	0	0	0	0	779067	0	0	#NAME?	#NUM!	#NAME?	0	0	0	0	0	0	0	0	0	0	0	0	0	0	0	0	0	0	2044400	0
Q4WCI8;B0YA36;A1DB38;A0A0J5PK06	161;161;161;161	1	1	S	DPS(1)EDIVALTNSGR	DPS(81.98)EDIVALT(-81.98)NS(-103.38)GR	3	2	-0.97942	3021300	3021300	0	0	0	0	0	0	1299500	1721700	0	0	0	0	503533	0	0	#NAME?	#NUM!	#NAME?	0	0	0	0	0	0	0	0	0	0	0	0	0	0	0	0	0	0	1299500	0
A0A0J5Q143;Q4X0A7;B0XTS3;A1DHW7;A1C7E2	1606;1633;1633;1597;1419	1	1;2	S	AVGGGDLS(1)DS(1)DLR	AVGGGDLS(87.99)DS(87.99)DLR	8	2	0.1647	242670000	240200000	2468500	0	2351200	4724100	3401600	23162000	24247000	4722400	10236000	6098400	24136000	43855000	1.04347e+07	21081350	2.02031	#NAME?	-1.01458	#NAME?	2351200	0	0	4724100	0	0	3401600	0	0	23162000	0	0	24136000	0	0	43855000	0	0	24247000	0
B0XZG5	58	1	1	T	NYDFNLT(1)QR	NY(-125.58)DFNLT(125.58)QR	7	2	2.6636	6545300	6545300	0	0	0	0	0	2758200	0	3787100	0	0	0	0	1.09088e+06	0	0	#NAME?	#NUM!	#NAME?	0	0	0	0	0	0	0	0	0	2758200	0	0	0	0	0	0	0	0	0	0
Q4WHC9;B0XVV3;A1DG03;A0A0J5PRN5;A1C600	192;192;192;192;192	1	1	S	DFS(1)MEVGR	DFS(98.94)MEVGR	3	2	0.0033352	4008600	4008600	0	0	0	0	0	0	1798900	1298000	0	0	0	0	516150	0	0	#NAME?	#NUM!	#NAME?	0	0	0	0	0	0	0	0	0	0	0	0	0	0	0	0	0	0	1798900	0
A0A0J5Q2C3;Q4WN71;B0Y7C7;A1DMD9	74;74;74;74	1	1;2;3	S	S(1)PNS(1)PIDGAAPPSR	S(100.13)PNS(104.65)PIDGAAPPS(-100.13)R	4	2	1.7891	387610000	351400000	35752000	459040	3350900	5193000	5165700	26042000	13440000	13602000	19017000	5894000	11066000	71531000	1.11323e+07	26877000	2.41433	#NAME?	-1.27162	#NAME?	3350900	0	0	5193000	0	0	5165700	0	0	22902000	3139500	0	10607000	0	459040	71531000	0	0	13440000	0
Q4WIK9;B0XTH1;A0A0J5Q065	148;148;148	1	1	S	VKPSNPLNDPLNELS(1)EDEAAR	VKPS(-170.15)NPLNDPLNELS(170.15)EDEAAR	15	3	0.57104	497990000	497990000	0	0	0	0	858720	18734000	23194000	48442000	20460000	3662700	35760000	84433000	1.52048e+07	36078925	2.37287	#NAME?	-1.24663	#NAME?	0	0	0	0	0	0	858720	0	0	18734000	0	0	35760000	0	0	84433000	0	0	23194000	0
Q4WRE2;B0XNX2;A0A0J5PGU7	71;71;71	1	1	S	AATEDQELDS(1)GDEAMIQK	AAT(-107.76)EDQELDS(107.76)GDEAMIQK	10	2	3.0594	14979000	14979000	0	0	841180	0	576310	0	0	0	0	0	0	0	236248	0	0	#NAME?	#NUM!	#NAME?	841180	0	0	0	0	0	576310	0	0	0	0	0	0	0	0	0	0	0	0	0
Q5BAX0;C8VN59	1238;1238	1	3	S	AFLAADDHAS(1)AS(1)RT(1)VQEMLSR	AFLAADDHAS(64.96)AS(66.58)RT(34.38)VQEMLS(-34.38)R	10	2	0.20592	105130000	0	0	105130000	0	0	0	0	3845000	0	0	0	0	101280000	640833	25320000	39.5111	#NAME?	-5.30418	#NAME?	0	0	0	0	0	0	0	0	0	0	0	0	0	0	0	0	0	101280000	0	0
Q5BAX0;C8VN59	1240;1240	1	3	S	AFLAADDHAS(1)AS(1)RT(1)VQEMLSR	AFLAADDHAS(64.96)AS(66.58)RT(34.38)VQEMLS(-34.38)R	12	2	0.20592	105130000	0	0	105130000	0	0	0	0	3845000	0	0	0	0	101280000	640833	25320000	39.5111	#NAME?	-5.30418	#NAME?	0	0	0	0	0	0	0	0	0	0	0	0	0	0	0	0	0	101280000	0	0
Q4WRZ0;B0XMT9;A0A0J5Q0N2	724;724;724	1	2	S	LS(0.196)DS(0.804)NAS(1)LAADGSTLVEK	LS(-6.12)DS(6.12)NAS(69.34)LAADGS(-69.34)T(-88.28)LVEK	7	2	1.0339	15567000	0	15567000	0	0	0	0	0	0	4343700	0	0	7576700	3646700	723950	2805850	3.87575	#NAME?	-1.95448	#NAME?	0	0	0	0	0	0	0	0	0	0	0	0	0	7576700	0	0	3646700	0	0	0
Q4WT20;B0XQK4;A0A0J5STK6	8;8;8	1	1;2	S	ADNGT(1)PS(1)EAPAPPPVEHLNIK	ADNGT(40.1)PS(40.1)EAPAPPPVEHLNIK	7	3	2.9426	139640000	48422000	91219000	0	1526600	974360	0	20171000	0	24309000	0	3620100	34186000	45622000	7830160	20857025	2.66368	#NAME?	-1.41342	#NAME?	1526600	0	0	974360	0	0	0	0	0	0	20171000	0	20531000	13654000	0	21770000	23852000	0	0	0
A0A0J5PUX9;A1D7J8	997;976	1	1;2	T	YSQDEGNT(1)S(1)EEESFESR	Y(-85.32)S(-70.09)QDEGNT(68.46)S(62.07)EEES(-62.07)FES(-92.99)R	8	2	-1.1335	18310000	18310000	0	0	730120	0	0	0	0	0	0	0	17580000	0	121687	4395000	36.1174	#NAME?	-5.17462	#NAME?	730120	0	0	0	0	0	0	0	0	0	0	0	17580000	0	0	0	0	0	0	0
Q4WMH1;B0Y837;A0A0J5Q352;A1DN45	391;391;479;479	1	1;2;3	S	AS(1)PVPVIPK	AS(59.07)PVPVIPK	2	2	0.68014	989420000	592610000	316030000	80781000	7563000	4520400	5088100	88786000	50361000	93100000	37128000	16073000	120080000	164290000	41569750	84392750	2.03015	#NAME?	-1.02158	#NAME?	2624300	4938700	0	1561400	2959000	0	2904200	2184000	0	55503000	23446000	9837700	46762000	43250000	30066000	73005000	60996000	30288000	46974000	3387100
Q4W9M7;B0YEB8;A0A0J5PQZ4;A1D9I5	1173;1173;1173;1174	1	2	S	AGFVIES(1)DS(1)E	AGFVIES(90.83)DS(90.83)E	7	2	0.93486	2707000	0	2707000	0	0	0	0	0	1065600	1641300	0	0	0	0	451150	0	0	#NAME?	#NUM!	#NAME?	0	0	0	0	0	0	0	0	0	0	0	0	0	0	0	0	0	0	0	1065600
Q4W9M7;B0YEB8;A0A0J5PQZ4;A1D9I5	1175;1175;1175;1176	1	2	S	AGFVIES(1)DS(1)E	AGFVIES(90.83)DS(90.83)E	9	2	0.93486	2707000	0	2707000	0	0	0	0	0	1065600	1641300	0	0	0	0	451150	0	0	#NAME?	#NUM!	#NAME?	0	0	0	0	0	0	0	0	0	0	0	0	0	0	0	0	0	0	0	1065600
Q4WSZ7;B0XQM7;A1D2X1;A0A0J5PWN9	940;940;940;940	1	1	S	VVDVGPPS(1)PDR	VVDVGPPS(74.78)PDR	8	2	0.25656	6187600	6187600	0	0	0	0	0	0	3753200	2434400	0	0	0	0	1.03127e+06	0	0	#NAME?	#NUM!	#NAME?	0	0	0	0	0	0	0	0	0	0	0	0	0	0	0	0	0	0	3753200	0
Q4X1M0;B0XRZ3;A0A0J5PZH4;A1DGN8	1514;1514;1488;1516	1	1;2	S	RPS(1)KAPS(0.59)T(0.369)T(0.04)GEEAS(0.001)	RPS(113.84)KAPS(2.04)T(-2.04)T(-11.74)GEEAS(-29.83)	3	2	-0.81746	36234000	1038400	35196000	0	0	1941500	1137500	5053700	11048000	2502200	3791400	0	0	0	3.61382e+06	947850	0.262285	#NAME?	1.93079	#NAME?	0	0	0	629470	1312000	0	408920	728550	0	0	5053700	0	0	0	0	0	0	0	0	11048000
A1DNV5;Q4WLU4;B0Y8R7;A0A0J5Q6V3	3;3;3;3	1	1;2	S	PS(1)DS(1)FDTDYAQR	PS(89.23)DS(37.69)FDT(-37.69)DY(-80.35)AQR	2	2	0.30846	104460000	101550000	2904100	0	1594300	1121600	1339300	18875000	16283000	21859000	10647000	3726900	0	0	10178700	3593475	0.353039	#NAME?	1.5021	#NAME?	1594300	0	0	1121600	0	0	1339300	0	0	17561000	1314500	0	0	0	0	0	0	0	14693000	1589600
Q4WRD0;B0XNY5;A0A0J5PJU6	9;9;9	1	1	S	MESADVVES(1)PR	MES(-123.65)ADVVES(123.65)PR	9	2	-0.14693	28083000	28083000	0	0	1539000	0	677160	4869800	0	0	0	0	0	0	1.18099e+06	0	0	#NAME?	#NUM!	#NAME?	1539000	0	0	0	0	0	677160	0	0	4869800	0	0	0	0	0	0	0	0	0	0
B0XZ49;Q4WWH5	516;518	1	1	S	GDS(1)DDEGAGDTAR	GDS(150.11)DDEGAGDT(-150.11)AR	3	2	-0.36223	2056700	2056700	0	0	0	0	0	962710	0	574500	0	0	0	0	256202	0	0	#NAME?	#NUM!	#NAME?	0	0	0	0	0	0	0	0	0	962710	0	0	0	0	0	0	0	0	0	0
Q4WV66;B0Y0U5;A1DE89;A0A0J5PVP8	245;245;245;245	1	1	S	IPGGALDAGEDS(1)EDENQMQT	IPGGALDAGEDS(177.55)EDENQMQT(-177.55)	12	2	-0.64399	513090000	513090000	0	0	8534800	829410	3115800	31089000	5933000	6154100	3814700	3046500	32712000	47751000	9.27602e+06	21831050	2.35349	#NAME?	-1.2348	#NAME?	8534800	0	0	829410	0	0	3115800	0	0	31089000	0	0	32712000	0	0	47751000	0	0	5933000	0
A0A0J5PXU5;Q4X093;B0XTT7;A1DHX9	525;537;537;531	1	1;2;3	S	EEAKS(1)QAS(1)PAPAS(1)PVVPER	EEAKS(111.45)QAS(111.45)PAPAS(111.45)PVVPER	13	2	2.9943	1870700000	1332100000	538540000	0	28403000	42932000	32597000	165850000	135850000	142850000	90257000	63626000	198770000	234670000	9.14137e+07	146830750	1.60622	#NAME?	-0.683672	#NAME?	21336000	7066600	0	37139000	5792500	0	29015000	3582100	0	124060000	41788000	0	122690000	76073000	0	202900000	31772000	0	95631000	40224000
B0Y4K8;A0A0J5Q0F1	661;661	1	1	S	IFSDEPDS(1)PQER	IFS(-74.2)DEPDS(74.2)PQER	8	2	-0.67375	76669000	76669000	0	0	0	0	1442500	16346000	0	0	0	0	15130000	25125000	2964750	10063750	3.39447	#NAME?	-1.76319	#NAME?	0	0	0	0	0	0	1442500	0	0	16346000	0	0	15130000	0	0	25125000	0	0	0	0
A0A0J5PKR9;B0XP40;Q4WJM2	193;128;128	1	1	S	NRS(1)IDESIAER	NRS(89.65)IDES(-89.65)IAER	3	2	0.10137	50543000	50543000	0	0	0	0	0	6457700	4762600	0	4672100	1939000	0	17286000	1870050	5974275	3.19471	#NAME?	-1.67569	#NAME?	0	0	0	0	0	0	0	0	0	6457700	0	0	0	0	0	17286000	0	0	4762600	0
Q4WVA4;B0Y0Y5;A0A0J5PWY4	381;381;384	1	1	S	KTDMLS(1)EDEEDEETR	KT(-84.29)DMLS(84.29)EDEEDEET(-141.08)R	6	2	-1.0081	280610000	280610000	0	0	732400	362950	2450600	19515000	0	0	0	0	14979000	43986000	3.84349e+06	14741250	3.83538	#NAME?	-1.93937	#NAME?	732400	0	0	362950	0	0	2450600	0	0	19515000	0	0	14979000	0	0	43986000	0	0	0	0
B0XRD6;A0A0J5PPH1;Q4WKQ0	223;223;223	1	1;2	S	DVPVSSVEQEEIPMS(1)PPR	DVPVS(-110.7)S(-100.13)VEQEEIPMS(100.13)PPR	15	2	-0.69366	67142000	58776000	8365900	0	1192700	815680	0	5911000	0	0	0	0	7446600	7906400	1.3199e+06	3838250	2.90799	#NAME?	-1.54002	#NAME?	1192700	0	0	815680	0	0	0	0	0	5911000	0	0	5530400	1916200	0	7906400	0	0	0	0
A1D8C3;A0A0J5PVP0	10;10	1	2	S	S(1)VAES(1)LPDESTSAPAK	S(121.41)VAES(70.25)LPDES(-70.25)T(-91.7)S(-107.2)APAK	1	2	0.16559	78556000	0	78556000	0	1299300	0	0	5763700	4724300	9037000	4219900	3823300	7880200	7766000	3.47072e+06	5922350	1.70638	#NAME?	-0.770936	#NAME?	0	1299300	0	0	0	0	0	0	0	0	5763700	0	0	7880200	0	0	7766000	0	0	4724300
A0A0J5Q4Y7;B0Y4K5;Q4WQD6;E9QTX0	432;424;432;432	1	1;2	T	EAAAQS(1)PAAET(1)PAGK	EAAAQS(95.87)PAAET(95.87)PAGK	11	2	-0.0318	6725600	3019200	3706300	0	0	0	0	1375600	3176300	694880	442360	0	0	0	874463	110590	0.126466	#NAME?	2.98318	#NAME?	0	0	0	0	0	0	0	0	0	693230	682370	0	0	0	0	0	0	0	1538100	1638200
Q4WTQ9;B0Y387;A0A0J5PRC1;A1CZJ1	467;467;467;466	1	2	S	KEPETDDLMEVVT(1)PQIS(1)GK	KEPET(-98.11)DDLMEVVT(98.11)PQIS(128.03)GK	17	2	1.7856	33611000	0	33611000	0	0	0	0	0	0	3900800	9126500	2394700	0	0	650133	2880300	4.43032	#NAME?	-2.14741	#NAME?	0	0	0	0	0	0	0	0	0	0	0	0	0	0	0	0	0	0	0	0
Q4WTQ9;B0Y387;A0A0J5PRC1;A1CZJ1	463;463;463;462	1	2	T	KEPETDDLMEVVT(1)PQIS(1)GK	KEPET(-106.32)DDLMEVVT(106.32)PQIS(115.51)GK	13	3	-0.36754	33611000	0	33611000	0	0	0	0	0	0	3900800	9126500	2394700	0	0	650133	2880300	4.43032	#NAME?	-2.14741	#NAME?	0	0	0	0	0	0	0	0	0	0	0	0	0	0	0	0	0	0	0	0
A0A0J5Q2B1;Q4WN81;B0Y7B6;A1DMC9	356;357;357;356	1	1;2	S	IYLPLS(1)DDS(1)DDEAAR	IY(-59.27)LPLS(59.27)DDS(69.8)DDEAAR	9	2	0.21946	29011000	25589000	3421600	0	0	2070200	1470400	1856600	0	2055100	0	0	3161800	18397000	1242050	5389700	4.33936	#NAME?	-2.11748	#NAME?	0	0	0	2070200	0	0	1470400	0	0	1856600	0	0	3161800	0	0	14975000	3421600	0	0	0
Q4WC55;B0Y9Q4;A1DBH2;A0A0J5PLM4	372;372;372;501	1	1	S	GS(1)VYEVPLNTVQALAVR	GS(73.93)VY(-73.93)EVPLNT(-89.49)VQALAVR	2	2	3.7571	65481000	65481000	0	0	1537000	0	798460	0	0	0	0	0	0	0	389243	0	0	#NAME?	#NUM!	#NAME?	1537000	0	0	0	0	0	798460	0	0	0	0	0	0	0	0	0	0	0	0	0
Q4WRY9;B0XMU0;A0A0J5SXI9;A1D1V5	167;167;167;191	1	1	S	ELS(1)GGQLQGK	ELS(84.74)GGQLQGK	3	2	-0.67573	1632400	1632400	0	0	0	0	557280	1075200	0	0	0	0	0	0	272080	0	0	#NAME?	#NUM!	#NAME?	0	0	0	0	0	0	557280	0	0	1075200	0	0	0	0	0	0	0	0	0	0
A0A0J5PYK3;B0XTC4;A4D9A1;A1DHN4	516;516;516;516	1	1;2	T	IDADDVET(1)DGS(1)DIQNTHHPGLSGLR	IDADDVET(97.39)DGS(79.96)DIQNT(-79.96)HHPGLS(-96.99)GLR	8	3	-0.49754	781710000	3854400	777860000	0	0	0	0	40952000	31379000	51910000	63644000	10520000	22253000	62642000	2.07068e+07	39764750	1.92037	#NAME?	-0.941383	#NAME?	0	0	0	0	0	0	0	0	0	0	40952000	0	0	22253000	0	0	62642000	0	2364600	29015000
Q4WJT7;B0XNR2;A0A0J5SJF3	283;283;283	1	1;2	S	AAVES(1)S(1)VEEEEVDTNIEHIR	AAVES(68.1)S(61.89)VEEEEVDT(-61.89)NIEHIR	5	3	0.010728	4873200	1635300	3237900	0	0	0	0	0	1635300	3237900	0	0	0	0	812200	0	0	#NAME?	#NUM!	#NAME?	0	0	0	0	0	0	0	0	0	0	0	0	0	0	0	0	0	0	1635300	0
Q4WMC7;B0Y881;A0A0J5SZX8	455;455;455	1	1;2	S	NSDEIPLDLDS(1)DS(1)DQGISTTAETQGATQK	NS(-87.83)DEIPLDLDS(70.05)DS(55.73)DQGIS(-55.73)T(-62.99)T(-75.44)AET(-84.59)QGAT(-111.88)QK	11	3	-0.51705	65348000	8937800	56410000	0	0	0	0	0	9951100	5357000	3338400	2262400	11056000	5956100	2551350	5653225	2.21578	#NAME?	-1.14781	#NAME?	0	0	0	0	0	0	0	0	0	0	0	0	5740600	5315300	0	0	5956100	0	3197100	6753900
A1CQY3;Q4WJ93;B0XPQ0;A0A0J5SIW9;A1D3U7	360;436;436;399;436	1	1;2	S	SVLS(1)PES(1)PR	S(-83.09)VLS(83.09)PES(110.21)PR	4	2	-1.6476	282990000	196860000	86125000	0	12261000	13415000	12937000	4397800	33947000	14806000	27388000	6067500	21370000	43163000	1.5294e+07	24497125	1.60175	#NAME?	-0.67965	#NAME?	9547400	2713600	0	12241000	1173400	0	11816000	1120400	0	0	4397800	0	18478000	2891600	0	30913000	12251000	0	22491000	11456000
Q4WN01;B0Y7K1;A0A0J5Q6Q6;A1DML1	20;20;20;20	1	1;2;4	S	NVTSNAVSES(0.001)S(0.999)PQS(1)PR	NVT(-164)S(-155.35)NAVS(-70.12)ES(-32.48)S(32.48)PQS(91.18)PR	14	2	0.37609	11917000	4336700	568530	7011400	0	0	0	2088900	1968000	7011400	0	0	848400	0	1.84472e+06	212100	0.114977	#NAME?	3.12058	#NAME?	0	0	0	0	0	0	0	0	0	1520300	568530	0	848400	0	0	0	0	0	1968000	0
A0A0J5Q0C3;Q4WIE4;B0XTV4	263;455;455	1	1	S	RDS(1)DLTADTILADR	RDS(90.22)DLT(-90.22)ADT(-105.38)ILADR	3	2	-0.2468	35615000	35615000	0	0	1230900	0	1024400	5518200	0	0	0	507260	4267900	11228000	1.29558e+06	4000790	3.08802	#NAME?	-1.62668	#NAME?	1230900	0	0	0	0	0	1024400	0	0	5518200	0	0	4267900	0	0	11228000	0	0	0	0
Q4WRZ0;B0XMT9;A0A0J5Q0N2;A1D1V6	376;376;376;375	1	1;2;3	S	AKS(1)DVQPGPPT(1)PPQS(0.999)PT(0.001)QDSTPGEQTR	AKS(127.36)DVQPGPPT(88.5)PPQS(29.57)PT(-29.57)QDS(-47.1)T(-46.42)PGEQT(-59.65)R	3	3	-0.86482	155350000	70808000	32196000	52350000	0	1050800	0	17630000	18267000	19396000	25241000	9983100	20913000	9202700	9.39063e+06	16334950	1.73949	#NAME?	-0.798668	#NAME?	0	0	0	1050800	0	0	0	0	0	8155800	4921500	4553000	15772000	5141600	0	0	0	9202700	7038400	0
Q4WJ64;A0A0J5PKU2;A1D3R8	328;328;331	1	1;2	S	S(1)AS(1)PAVELTQR	S(128.68)AS(117.21)PAVELT(-117.21)QR	3	2	2.8336	307620000	255830000	51790000	0	5222800	0	9530800	47542000	32939000	7287500	17627000	10542000	31193000	85579000	1.7087e+07	36235250	2.12063	#NAME?	-1.08449	#NAME?	5222800	0	0	0	0	0	9530800	0	0	43244000	4297500	0	30382000	810710	0	78834000	6745000	0	25262000	7677400
Q4WYA3;B0XWY3;A0A0J5SR95;A1D6I8	16;16;16;16	1	1;2	S	RLS(1)S(1)IDATR	RLS(75.84)S(59.78)IDAT(-59.78)R	3	2	-0.74911	42570000	4059000	38511000	0	0	0	0	14510000	8163200	11946000	0	0	0	6338200	5.76987e+06	1584550	0.274625	#NAME?	1.86446	#NAME?	0	0	0	0	0	0	0	0	0	2751700	11758000	0	0	0	0	0	6338200	0	0	8163200
Q4X126;B0XSH3;A1DH57;A0A0J5Q3A1	417;417;417;417	1	1	S	QAGEDDAGS(1)DVDDADIYAEDAR	QAGEDDAGS(210.65)DVDDADIY(-210.65)AEDAR	9	2	2.8204	158940000	158940000	0	0	1467300	0	1369500	11719000	11907000	19351000	8896600	5587300	15249000	25163000	7.63563e+06	13723975	1.79736	#NAME?	-0.845879	#NAME?	1467300	0	0	0	0	0	1369500	0	0	11719000	0	0	15249000	0	0	25163000	0	0	11907000	0
Q876M7;E9QVU7;B0XVK5;A0A0J5PX49;A1DIS4	2;2;2;2;2	1	1	S	S(1)AEPDHAHDK	S(53.12)AEPDHAHDK	1	2	-0.65708	8832700	8832700	0	0	0	0	0	0	0	927980	0	0	0	7904700	154663	1976175	12.7773	#NAME?	-3.67551	#NAME?	0	0	0	0	0	0	0	0	0	0	0	0	0	0	0	7904700	0	0	0	0
Q4X0I9;B0XTC7;A0A0J5PY38	379;379;384	1	1;2	S	QDPVVINDS(1)PEPPS(1)PER	QDPVVINDS(99.57)PEPPS(99.57)PER	14	2	0.61377	7177700	5316600	1861100	0	759480	0	707710	3910400	0	0	0	0	0	0	896265	0	0	#NAME?	#NUM!	#NAME?	759480	0	0	0	0	0	707710	0	0	2049300	1861100	0	0	0	0	0	0	0	0	0
Q4WI26;B0XUD9;A0A0J5PM39	447;447;471	1	1;3	S	KS(1)GS(1)QDGIDS(0.998)PT(0.002)TSAPTGR	KS(82.85)GS(68.47)QDGIDS(28.14)PT(-28.14)T(-36)S(-42.89)APT(-78.94)GR	2	2	0.37269	3705900	2542300	0	1163600	0	0	0	1163600	0	2542300	0	0	0	0	617650	0	0	#NAME?	#NUM!	#NAME?	0	0	0	0	0	0	0	0	0	0	0	1163600	0	0	0	0	0	0	0	0
Q4WI26;B0XUD9;A0A0J5PM39	449;449;473	1	1;3	S	KS(1)GS(1)QDGIDS(0.998)PT(0.002)TSAPTGR	KS(82.85)GS(68.47)QDGIDS(28.14)PT(-28.14)T(-36)S(-42.89)APT(-78.94)GR	4	2	0.37269	3705900	2542300	0	1163600	0	0	0	1163600	0	2542300	0	0	0	0	617650	0	0	#NAME?	#NUM!	#NAME?	0	0	0	0	0	0	0	0	0	0	0	1163600	0	0	0	0	0	0	0	0
Q4X1M0;B0XRZ3;A0A0J5PZH4;A1DGN8	948;948;922;947	1	2;3	T	ET(0.01)VGES(0.114)DT(0.372)S(0.504)RPQS(1)ART(1)PMGAR	ET(-17.16)VGES(-6.45)DT(-1.32)S(1.32)RPQS(55.78)ART(104.01)PMGAR	16	3	0.60225	404040000	0	346820000	57216000	676480	0	1667900	24168000	35047000	33417000	43431000	10655000	16724000	43102000	1.58294e+07	28478000	1.79906	#NAME?	-0.847242	#NAME?	0	0	676480	0	0	0	0	0	1667900	0	5600700	18567000	0	12411000	4312600	0	25673000	17429000	0	35047000
Q4WD81;B0YD68;A1DLM0;A0A0J5PIX3	24;24;24;24	1	1;2;3;4	S	ANVEDAGS(1)DS(1)ES(1)EAGEESSIPAGAAVTIHSR	ANVEDAGS(86.46)DS(76.69)ES(72.57)EAGEES(-72.57)S(-72.57)IPAGAAVT(-110.75)IHS(-117.84)R	8	3	0.74477	844910000	13234000	813620000	18057000	916880	0	1701200	33383000	36898000	74367000	30070000	18436000	33075000	142290000	2.45443e+07	55967750	2.28027	#NAME?	-1.1892	#NAME?	0	916880	0	0	0	0	0	1701200	0	0	33383000	0	0	33075000	0	13234000	129060000	0	0	36898000
Q4WI26;B0XUD9;A0A0J5PM39	474;474;498	1	1	S	DRS(1)PPPQLDLSAVR	DRS(101.82)PPPQLDLS(-101.82)AVR	3	2	3.6163	45988000	45988000	0	0	0	0	0	8838900	0	0	0	0	6424100	14549000	1473150	5243275	3.55923	#NAME?	-1.83156	#NAME?	0	0	0	0	0	0	0	0	0	8838900	0	0	6424100	0	0	14549000	0	0	0	0
Q4WD81;B0YD68;A1DLM0;A0A0J5PIX3	28;28;28;28	1	2;3;4	S	ANVEDAGS(1)DS(1)ES(1)EAGEESSIPAGAAVTIHSR	ANVEDAGS(86.46)DS(76.69)ES(72.57)EAGEES(-72.57)S(-72.57)IPAGAAVT(-110.75)IHS(-117.84)R	12	3	0.74477	764540000	0	746480000	18057000	916880	0	1701200	28972000	36898000	74367000	30070000	18436000	33075000	129060000	23809180	52660250	2.21176	#NAME?	-1.1452	#NAME?	0	916880	0	0	0	0	0	1701200	0	0	28972000	0	0	33075000	0	0	129060000	0	0	36898000
Q4WKG6;B0XMJ2;A0A0J5PM23	1105;1105;1113	1	1	T	EAEDDDDAET(1)EPFDNK	EAEDDDDAET(228.9)EPFDNK	10	2	1.0077	14198000	14198000	0	0	0	0	0	4330700	0	9866900	0	0	0	0	2.36627e+06	0	0	#NAME?	#NUM!	#NAME?	0	0	0	0	0	0	0	0	0	4330700	0	0	0	0	0	0	0	0	0	0
A0A0J5Q2C3;Q4WN71;B0Y7C7	87;87;87	1	1;2	S	S(1)LNS(1)EDLEAVLK	S(113.67)LNS(113.67)EDLEAVLK	1	2	0.38709	119830000	107680000	12151000	0	1052700	0	602740	24674000	1373700	3857700	4305300	762470	16803000	34656000	5260140	1.41317e+07	2.68656	#NAME?	-1.42576	#NAME?	1052700	0	0	0	0	0	602740	0	0	24674000	0	0	16803000	0	0	30185000	4470800	0	1373700	0
Q4WWH7;A0A0J5PVN6	433;433	1	1	S	S(1)PPPLSLEHLSLETR	S(93.39)PPPLS(-93.39)LEHLS(-166.11)LET(-201.43)R	1	2	1.6766	276740000	276740000	0	0	0	0	0	31681000	0	0	0	0	20116000	58241000	5.28017e+06	19589250	3.70997	#NAME?	-1.89141	#NAME?	0	0	0	0	0	0	0	0	0	31681000	0	0	20116000	0	0	58241000	0	0	0	0
Q4X1L2;B0XS01;A0A0J5PZG4	809;809;809	1	1	S	TANEVDNYQTPAAS(1)PNQNR	T(-130.03)ANEVDNY(-126.64)QT(-77.54)PAAS(77.54)PNQNR	14	2	-0.41036	3932700	3932700	0	0	0	0	0	0	2794200	1138400	0	0	0	0	655433	0	0	#NAME?	#NUM!	#NAME?	0	0	0	0	0	0	0	0	0	0	0	0	0	0	0	0	0	0	2794200	0
Q4X1D8;B0XS68;A0A0J5PYP9;A1DGW0	943;943;944;946	1	1;2	S	S(1)NRAS(1)LDIPR	S(99.99)NRAS(99.99)LDIPR	5	2	0.092791	37964000	11198000	26766000	0	0	0	0	18315000	0	7353700	0	0	0	0	4.27812e+06	0	0	#NAME?	#NUM!	#NAME?	0	0	0	0	0	0	0	0	0	7557200	10758000	0	0	0	0	0	0	0	0	0
Q4WTT8;B0Y3B5;A1CZG3;A0A0J5PRV8;A1C9U5;Q5BAX8	142;142;142;142;143;144	1	1	T	TFNIQNDFT(1)PEEEDQIR	T(-90.42)FNIQNDFT(90.42)PEEEDQIR	9	2	1.1681	8705000	8705000	0	0	0	0	0	0	1686200	4328300	0	0	0	0	1.00242e+06	0	0	#NAME?	#NUM!	#NAME?	0	0	0	0	0	0	0	0	0	0	0	0	0	0	0	0	0	0	1686200	0
B0XND6;A0A0J5SJI8;Q4WJZ9;A1D4K1	73;73;73;73	1	1	S	DMDDS(1)DGPDNKR	DMDDS(93.77)DGPDNKR	5	2	-0.31605	22942000	22942000	0	0	629400	0	548090	3574200	0	0	0	0	0	0	791948	0	0	#NAME?	#NUM!	#NAME?	629400	0	0	0	0	0	548090	0	0	3574200	0	0	0	0	0	0	0	0	0	0
Q4WRZ0;B0XMT9;A0A0J5Q0N2;A1D1V6	235;235;235;234	1	1	S	S(1)PPLLTPQEAVSR	S(107.18)PPLLT(-107.18)PQEAVS(-203.65)R	1	2	0.1234	161840000	161840000	0	0	3604100	0	452470	21260000	8012500	9396900	9893100	2388400	18526000	21115000	7120995	12980625	1.82287	#NAME?	-0.866209	#NAME?	3604100	0	0	0	0	0	452470	0	0	21260000	0	0	18526000	0	0	21115000	0	0	8012500	0
Q4WTL8;B0XQ06;A0A0J5Q012;G5EB39;A0A1U8QRL2;A1D3J2;A1CQM5	335;335;335;331;331;335;335	1	2	S	ELS(1)RNS(1)QR	ELS(106.16)RNS(106.16)QR	3	2	-0.64361	78614000	0	78614000	0	0	0	0	33447000	12584000	0	0	0	0	0	7.67183e+06	0	0	#NAME?	#NUM!	#NAME?	0	0	0	0	0	0	0	0	0	0	33447000	0	0	0	0	0	0	0	0	12584000
Q4WTL8;B0XQ06;A0A0J5Q012;G5EB39;A0A1U8QRL2;A1D3J2;A1CQM5	338;338;338;334;334;338;338	1	2	S	ELS(1)RNS(1)QR	ELS(106.16)RNS(106.16)QR	6	2	-0.64361	78614000	0	78614000	0	0	0	0	33447000	12584000	0	0	0	0	0	7.67183e+06	0	0	#NAME?	#NUM!	#NAME?	0	0	0	0	0	0	0	0	0	0	33447000	0	0	0	0	0	0	0	0	12584000
Q4W9U9;B0YEJ2;A0A0J5PN39	81;81;81	1	1	S	KTEDDDDDEIS(1)EPEDPVMLSR	KT(-143.98)EDDDDDEIS(143.98)EPEDPVMLS(-146.16)R	11	2	0.82715	10914000000	10914000000	0	0	23340000	6596100	21631000	411920000	41061000	98284000	31433000	25120000	317460000	647990000	1.00472e+08	255500750	2.543	#NAME?	-1.34653	#NAME?	23340000	0	0	6596100	0	0	21631000	0	0	411920000	0	0	317460000	0	0	647990000	0	0	41061000	0
Q4X120;B0XSI0;A0A0J5SVT0	557;557;601	1	1	S	S(1)EIDTGDAMEIDGLDPR	S(65.33)EIDT(-65.33)GDAMEIDGLDPR	1	2	0.73322	6701200	6701200	0	0	0	0	642930	1777900	0	0	0	0	0	0	403472	0	0	#NAME?	#NUM!	#NAME?	0	0	0	0	0	0	642930	0	0	1777900	0	0	0	0	0	0	0	0	0	0
A0A0J5PW21;B0XZ77;Q4WWE7	1233;196;288	1	1	S	YGS(1)PAEDTR	Y(-64.42)GS(64.42)PAEDT(-80.92)R	3	2	-0.088316	13207000	13207000	0	0	0	0	0	0	3937200	0	2435100	0	0	6835100	656200	2317550	3.53177	#NAME?	-1.82039	#NAME?	0	0	0	0	0	0	0	0	0	0	0	0	0	0	0	6835100	0	0	3937200	0
Q4WAR8;B0YC40	484;484	1	1;2	S	MPQTGLPGS(1)PNAADAMGQNR	MPQT(-85.06)GLPGS(85.06)PNAADAMGQNR	9	2	-1.3458	156000000	154760000	1244600	0	1960300	2056500	1460500	17169000	0	0	0	0	16883000	23793000	3.77438e+06	10169000	2.69421	#NAME?	-1.42986	#NAME?	1960300	0	0	2056500	0	0	1460500	0	0	15925000	1244600	0	16883000	0	0	23793000	0	0	0	0
A0A0J5Q372;Q4X0Y7;B0XSL1;A1DH94	725;725;725;725	1	1	S	MPS(1)PGEMQR	MPS(134.3)PGEMQR	3	2	-0.22227	540580000	540580000	0	0	0	0	1167800	13802000	1832800	2500400	4077800	0	0	65247000	3.21717e+06	17331200	5.3871	#NAME?	-2.42951	#NAME?	0	0	0	0	0	0	1167800	0	0	13802000	0	0	0	0	0	65247000	0	0	1832800	0
Q4W9S8;B0YEH1;A0A0J5PR49	198;198;198	1	1	S	KDKEDFMES(1)DDEEAIPVIAAPR	KDKEDFMES(75.53)DDEEAIPVIAAPR	9	3	0.34423	6412300000	6412300000	0	0	1746900	4030300	6170300	199800000	24877000	32020000	38607000	9935700	117130000	286590000	4.47741e+07	113065675	2.52525	#NAME?	-1.33643	#NAME?	1746900	0	0	4030300	0	0	6170300	0	0	199800000	0	0	117130000	0	0	286590000	0	0	24877000	0
B0XRD6;A0A0J5PPH1;Q4WKQ0;A1D589	534;534;536;530	1	1	S	RAS(1)LVENDATPSK	RAS(96.83)LVENDAT(-96.83)PS(-133.92)K	3	2	0.41171	28427000	28427000	0	0	595440	740220	1403300	5241600	0	0	4058300	0	0	11729000	1.33009e+06	3946825	2.96733	#NAME?	-1.56917	#NAME?	595440	0	0	740220	0	0	1403300	0	0	5241600	0	0	0	0	0	11729000	0	0	0	0
A0A0J5PVN3	580	1	1	S	QQQQQQQQQDGLAPPANGGQPGQS(1)PDRR	QQQQQQQQQDGLAPPANGGQPGQS(96.68)PDRR	24	3	-0.88657	6748300	6748300	0	0	0	0	0	1728200	0	5020200	0	0	0	0	1.12473e+06	0	0	#NAME?	#NUM!	#NAME?	0	0	0	0	0	0	0	0	0	1728200	0	0	0	0	0	0	0	0	0	0
Q4WKM5;B0XRF9;A1D566;A0A0J5PQI4;A1CSA0	67;67;67;67;70	1	1	S	ELQDVES(1)PPQR	ELQDVES(89.44)PPQR	7	2	1.2859	28882000	28882000	0	0	0	0	0	4211000	4717500	5770400	3176500	0	0	0	2.44982e+06	794125	0.324157	#NAME?	1.62524	#NAME?	0	0	0	0	0	0	0	0	0	4211000	0	0	0	0	0	0	0	0	4717500	0
Q4WMB5;B0Y893;A0A0J5Q7E4	367;367;367	1	1	S	AGEVDGDDEYLS(1)DEYDGR	AGEVDGDDEY(-117.63)LS(117.63)DEY(-127.8)DGR	12	2	-0.52178	18224000	18224000	0	0	0	0	0	0	4733700	4273100	0	818100	0	0	1.50113e+06	204525	0.136247	#NAME?	2.8757	#NAME?	0	0	0	0	0	0	0	0	0	0	0	0	0	0	0	0	0	0	4733700	0
A1CE66	42	1	1;2	S	KFDDEEDEEVLDS(1)WDAAEDS(1)EVER	KFDDEEDEEVLDS(55.13)WDAAEDS(55.13)EVER	20	3	0.17627	240410000	240410000	0	0	0	0	0	0	33445000	6525200	167580000	1970000	1709300	0	6661700	42814825	6.42701	#NAME?	-2.68415	#NAME?	0	0	0	0	0	0	0	0	0	0	0	0	1709300	0	0	0	0	0	33445000	0
A0A0J5Q372;Q4X0Y7;B0XSL1;A1DH94;A1C6M4	514;514;514;514;519	1	1	S	GPVALQQPS(1)PR	GPVALQQPS(131.52)PR	9	2	1.2872	468420000	468420000	0	0	0	0	0	26999000	38616000	47234000	39879000	8704100	22623000	68674000	1.88082e+07	34970025	1.8593	#NAME?	-0.89476	#NAME?	0	0	0	0	0	0	0	0	0	26999000	0	0	22623000	0	0	68674000	0	0	38616000	0
Q4WVJ3;B0Y1D7;A0A0J5PTD4	255;255;255	1	1	T	T(1)PPPAEEPAKDEEDAPSATDTELAPSAAK	T(65.03)PPPAEEPAKDEEDAPS(-65.03)AT(-71.89)DT(-71.89)ELAPS(-90.31)AAK	1	3	-0.4374	4311900	4311900	0	0	368490	0	597690	3345700	0	0	0	0	0	0	718647	0	0	#NAME?	#NUM!	#NAME?	368490	0	0	0	0	0	597690	0	0	3345700	0	0	0	0	0	0	0	0	0	0
A0A0J5PWS2;Q4WTI5;B0XQ40;A1D3F7	82;83;83;83	1	1	S	TLDDEELDS(1)GDDIDR	T(-171.47)LDDEELDS(171.47)GDDIDR	9	2	0.23217	160210000	160210000	0	0	0	0	0	16600000	19978000	19204000	6526500	5772600	1810100	0	9297000	3527300	0.379402	#NAME?	1.3982	#NAME?	0	0	0	0	0	0	0	0	0	16600000	0	0	1810100	0	0	0	0	0	19978000	0
Q4WVI1;B0Y1C6;A0A0J5SQM4;A1DDX5	101;101;101;101	1	1	S	AQQGEEEDEAPES(1)PDVHFEPVIR	AQQGEEEDEAPES(89.27)PDVHFEPVIR	13	3	1.3328	2729800000	2729800000	0	0	1823900	0	4075700	150420000	119210000	204660000	107170000	48600000	124330000	321700000	80031600	150450000	1.87988	#NAME?	-0.910642	#NAME?	1823900	0	0	0	0	0	4075700	0	0	150420000	0	0	124330000	0	0	321700000	0	0	119210000	0
Q4WJ67;B0XPS6;A0A0J5PKB7	751;751;751	1	1	S	ANS(1)AGEQVDLLNPVEDSQNR	ANS(144.6)AGEQVDLLNPVEDS(-144.6)QNR	3	2	-0.64047	6998200	6998200	0	0	0	0	0	0	1579500	1044200	0	0	2208400	2166100	437283	1093625	2.50095	#NAME?	-1.32248	#NAME?	0	0	0	0	0	0	0	0	0	0	0	0	2208400	0	0	2166100	0	0	1579500	0
A0A0J5PH65;A1CHG0;B0Y641;A1CXC5;Q4WP94;Q5BCN0;A0A1U8QF10	922;946;948;948;948;956;956	1	1;2;3	S	RES(1)MDVDQT(1)PT(0.005)T(0.995)PK	RES(126.39)MDVDQT(44.42)PT(-22.78)T(22.78)PK	3	2	-0.049063	584690000	354210000	215970000	14508000	4213900	4545700	5804600	39120000	5475300	5013400	8165000	0	30346000	57102000	1.06955e+07	23903250	2.23489	#NAME?	-1.16021	#NAME?	1740700	2473200	0	3227500	1318200	0	4164600	1640000	0	29311000	9809000	0	20696000	9649600	0	32959000	24144000	0	0	0
A1D399;Q4WTC6;B0XQA0;A0A0J5PZR9;A1CQD5	367;370;370;370;366	1	1	S	ANS(1)LPAPSK	ANS(65.76)LPAPS(-65.76)K	3	2	-0.21696	18657000	18657000	0	0	0	0	0	3632300	0	0	2570900	0	0	5039600	605383	1902625	3.14284	#NAME?	-1.65207	#NAME?	0	0	0	0	0	0	0	0	0	3632300	0	0	0	0	0	5039600	0	0	0	0
B0YE81;A4DA84;A0A0J5PRT3	14;14;14	1	1	S	MENEGTLQDDRPAS(1)PK	MENEGT(-95.93)LQDDRPAS(95.93)PK	14	2	-1.2739	23248000	23248000	0	0	0	1540900	0	5025000	0	0	0	0	0	0	1.09432e+06	0	0	#NAME?	#NUM!	#NAME?	0	0	0	1540900	0	0	0	0	0	5025000	0	0	0	0	0	0	0	0	0	0
B0YB18;A0A0J5PHU5;Q4WGN7	255;255;255	1	1	T	NTAETEELLRPVT(1)PPAAR	NT(-74.32)AET(-69.5)EELLRPVT(69.5)PPAAR	13	2	-0.77612	50852000	50852000	0	0	0	0	0	13694000	0	0	0	0	10747000	16648000	2.28233e+06	6848750	3.00077	#NAME?	-1.58533	#NAME?	0	0	0	0	0	0	0	0	0	13694000	0	0	10747000	0	0	16648000	0	0	0	0
A0A0J5PKR9;Q4WJM1;B0XP41;A1D480;A1CRB8;Q5B5V7;A0A1U8QM58	1460;134;134;134;134;173;173	1	1	S	S(1)VLLNYFQTEQ	S(86.26)VLLNY(-86.26)FQT(-120.36)EQ	1	2	0.57616	3368300	3368300	0	0	0	0	0	0	521270	1806100	0	0	0	0	387895	0	0	#NAME?	#NUM!	#NAME?	0	0	0	0	0	0	0	0	0	0	0	0	0	0	0	0	0	0	521270	0
Q6MYP9;Q8TGF2	2;2	1	1;2	T	MT(1)PPHS(1)ANGKK	MT(57.11)PPHS(57.11)ANGKK	2	2	4.2225	2730700	2730700	0	0	2136400	0	594300	0	0	0	0	0	0	0	455117	0	0	#NAME?	#NUM!	#NAME?	2136400	0	0	0	0	0	594300	0	0	0	0	0	0	0	0	0	0	0	0	0
Q4WLH7;B0XM77;A0A0J5Q858	11;11;11	1	1	S	RDS(1)EDVEPLVK	RDS(68.17)EDVEPLVK	3	2	0.05947	13486000	13486000	0	0	0	0	0	1880900	0	1841600	0	0	966230	8797600	620417	2.44096e+06	3.93438	#NAME?	-1.97614	#NAME?	0	0	0	0	0	0	0	0	0	1880900	0	0	966230	0	0	8797600	0	0	0	0
A0A0J5Q4Y7;B0Y4K5;Q4WQD6;E9QTX0	427;419;427;427	1	1;2	S	EAAAQS(1)PAAET(1)PAGK	EAAAQS(95.87)PAAET(95.87)PAGK	6	2	-0.0318	246270000	242560000	3706300	0	6025900	11949000	9421300	24078000	8433900	11057000	14171000	0	26708000	34697000	1.18275e+07	18894000	1.59746	#NAME?	-0.675781	#NAME?	6025900	0	0	11949000	0	0	9421300	0	0	23396000	682370	0	26708000	0	0	34697000	0	0	6795700	1638200
Q4X0R7;B0XSY2;A0A0J5SVL6;A1DHF5	123;123;82;82	1	1	S	APS(1)LGELHQELEQEQEAQVNR	APS(95.23)LGELHQELEQEQEAQVNR	3	3	-1.2899	378700000	378700000	0	0	0	833680	1771100	63119000	6144300	0	13837000	2770700	38513000	61025000	1.1978e+07	29036425	2.42414	#NAME?	-1.27748	#NAME?	0	0	0	833680	0	0	1771100	0	0	63119000	0	0	38513000	0	0	61025000	0	0	6144300	0
Q4WU54;B0Y3N0;A0A0J5PUV5	284;284;284	1	1	S	DIMDVEGS(1)PGKK	DIMDVEGS(68.56)PGKK	8	2	0.68751	67397000	67397000	0	0	0	0	0	0	0	5757500	4409600	849160	0	5002200	959583	2565240	2.67329	#NAME?	-1.41861	#NAME?	0	0	0	0	0	0	0	0	0	0	0	0	0	0	0	5002200	0	0	0	0
A0A0J5PLE5;Q4WJP7;B0XP17	1392;1436;1436	1	1	S	NAAAQPS(1)PEPR	NAAAQPS(63.08)PEPR	7	2	-0.4813	3810700	3810700	0	0	0	0	0	793030	3017700	0	0	0	0	0	635122	0	0	#NAME?	#NUM!	#NAME?	0	0	0	0	0	0	0	0	0	793030	0	0	0	0	0	0	0	0	3017700	0
A0A0J5PWS2;Q4WTI5;B0XQ40	30;30;30	1	3	S	AES(1)PVGS(1)EQS(1)NNAAAR	AES(96.01)PVGS(96.01)EQS(96.01)NNAAAR	10	2	0.082845	44003000	0	0	44003000	0	0	0	7001500	0	9928900	13502000	0	0	13571000	2.82173e+06	6768250	2.39861	#NAME?	-1.2622	#NAME?	0	0	0	0	0	0	0	0	0	0	0	7001500	0	0	0	0	0	13571000	0	0
Q4WP18;B0Y5W4;A0A0J5PGW6;A1CXK2;A1CH83;Q5B4R8;A0A1U8QSY1	37;37;37;37;37;40;40	1	1	S	LRANS(1)AIMQFQK	LRANS(115.57)AIMQFQK	5	2	-0.27422	1982100000	1982100000	0	0	15962000	32218000	25224000	76518000	17422000	14004000	11645000	4121000	102580000	105750000	3.02247e+07	56024000	1.85359	#NAME?	-0.890319	#NAME?	15962000	0	0	32218000	0	0	25224000	0	0	76518000	0	0	102580000	0	0	105750000	0	0	17422000	0
Q4WDA4;B0YD45;A0A0J5PFI4;A1DLP3	411;411;411;412	1	1;2	T	QTQEDT(1)DS(1)DDGR	QT(-86.96)QEDT(86.96)DS(117.5)DDGR	6	2	-0.05511	4978300	4978300	0	0	0	458340	0	631950	1166800	0	456920	0	0	0	376182	114230	0.303656	#NAME?	1.71949	#NAME?	0	0	0	458340	0	0	0	0	0	631950	0	0	0	0	0	0	0	0	1166800	0
Q4WD81;B0YD68;A1DLM0;A0A0J5PIX3	26;26;26;26	1	1;2;3;4	S	ANVEDAGS(1)DS(1)ES(1)EAGEESSIPAGAAVTIHSR	ANVEDAGS(86.46)DS(76.69)ES(72.57)EAGEES(-72.57)S(-72.57)IPAGAAVT(-110.75)IHS(-117.84)R	10	3	0.74477	554410000	19662000	516690000	18057000	0	0	842820	33383000	36898000	74367000	30070000	18436000	39783000	87307000	24248470	43899000	1.81038	#NAME?	-0.856294	#NAME?	0	0	0	0	0	0	0	842820	0	0	33383000	0	6708400	33075000	0	12953000	74354000	0	0	36898000
Q4WI09;B0XUM5;A0A0J5PM54;A1CZ46;C8V8F1;A1CEV6;Q5B4P7	481;481;481;464;468;467;468	1	1	S	S(1)PGAINLR	S(63.18)PGAINLR	1	2	0.086148	7280500	7280500	0	0	0	0	0	0	4142100	992150	0	0	0	0	855708	0	0	#NAME?	#NUM!	#NAME?	0	0	0	0	0	0	0	0	0	0	0	0	0	0	0	0	0	0	4142100	0
Q4WU54;B0Y3N0;A0A0J5PUV5	105;105;105	1	1	S	S(1)PKEEQQEQQPDVQTEQR	S(79.5)PKEEQQEQQPDVQT(-79.5)EQR	1	3	-0.9261	5529500	5529500	0	0	0	0	0	1135200	0	0	0	0	0	4394400	189200	1098600	5.80655	#NAME?	-2.53768	#NAME?	0	0	0	0	0	0	0	0	0	1135200	0	0	0	0	0	4394400	0	0	0	0
B0Y630;Q4WP83	204;200	1	1	S	S(1)GAGAGLEFDIAAPAPGSR	S(236.04)GAGAGLEFDIAAPAPGS(-236.04)R	1	2	0.14144	45228000	45228000	0	0	0	1386100	1008400	8590300	0	0	0	0	9654500	8573300	1830800	4556950	2.48905	#NAME?	-1.31559	#NAME?	0	0	0	1386100	0	0	1008400	0	0	8590300	0	0	9654500	0	0	8573300	0	0	0	0
Q4WVW4;B0Y248;A1DDH8;A0A0J5SYH5	544;544;544;544	1	1	S	NIES(1)DEEDGEDGEAEVIALAR	NIES(74.52)DEEDGEDGEAEVIALAR	4	3	0.98047	135770000	135770000	0	0	2215200	1811900	2898300	14086000	7410900	9475600	5182700	2099300	16476000	17499000	6.31632e+06	10314250	1.63295	#NAME?	-0.707484	#NAME?	2215200	0	0	1811900	0	0	2898300	0	0	14086000	0	0	16476000	0	0	17499000	0	0	7410900	0
A1D4X2;A0A0J5PLF5;Q4WKD1;B0XMM5	25;25;76;76	1	1;2	S	APTHEPPS(1)LPAS(1)PLAK	APT(-41.15)HEPPS(41.15)LPAS(71)PLAK	12	2	-0.29956	27816000	2761800	25054000	0	0	0	0	3566500	2970600	5757200	0	0	2761800	0	2049050	690450	0.336961	#NAME?	1.56935	#NAME?	0	0	0	0	0	0	0	0	0	0	3566500	0	2761800	0	0	0	0	0	0	2970600
Q4WV51;B0Y0T1;A0A0J5PST7	176;176;953	1	1	S	S(1)PDYDDFGR	S(72.18)PDY(-72.18)DDFGR	1	2	-0.41611	60403000	60403000	0	0	0	0	0	5166500	5281100	5294300	1959700	1478500	6000300	9341700	2623650	4695050	1.78951	#NAME?	-0.839565	#NAME?	0	0	0	0	0	0	0	0	0	5166500	0	0	6000300	0	0	9341700	0	0	5281100	0
A0A0J5T051;Q4WM37;B0Y8H2;A1DNI1;A1CU16	1858;1885;1885;1885;1885	1	1;2;3	S	IVPAS(1)PS(1)VK	IVPAS(63.41)PS(63.41)VK	5	2	0.88949	125410000	76858000	44321000	4229300	0	0	0	51006000	48321000	7567400	18514000	0	0	0	1.78157e+07	4628500	0.259798	#NAME?	1.94454	#NAME?	0	0	0	0	0	0	0	0	0	31735000	15041000	4229300	0	0	0	0	0	0	26609000	21713000
A0A0J5Q446;Q4WLF7;B0XM58	1677;1603;1603	1	2	S	QLVDDLS(1)DDDIDAMANDILDS(1)PAAR	QLVDDLS(65.76)DDDIDAMANDILDS(65.76)PAAR	21	2	1.914	206830000	0	206830000	0	0	0	0	0	4188800	6390800	11771000	839230	2009200	2257700	1.76327e+06	4.21928e+06	2.39288	#NAME?	-1.25875	#NAME?	0	0	0	0	0	0	0	0	0	0	0	0	0	2009200	0	0	2257700	0	0	4188800
A0A0J5SHZ7;B0YA06;Q4WCF8	383;377;377	1	1	S	GGVS(1)DEGEEDTGAAPKEPEK	GGVS(172.81)DEGEEDT(-172.81)GAAPKEPEK	4	2	3.2178	455980000	455980000	0	0	4154000	2504500	2610200	28287000	40653000	36822000	29099000	13149000	41172000	34515000	1.91718e+07	29483750	1.53787	#NAME?	-0.620935	#NAME?	4154000	0	0	2504500	0	0	2610200	0	0	28287000	0	0	41172000	0	0	34515000	0	0	40653000	0
B0XUX4;A0A0J5Q205	5;5	1	3	S	MENES(1)PLS(1)S(1)PEPGLTDLDSPQASIR	MENES(76.76)PLS(63.69)S(58.96)PEPGLT(-58.96)DLDS(-115.45)PQAS(-139.9)IR	5	3	-0.3379	18091000	0	0	18091000	0	0	0	0	4192300	13037000	0	861220	0	0	2871550	215305	0.0749787	#NAME?	3.73738	#NAME?	0	0	0	0	0	0	0	0	0	0	0	0	0	0	0	0	0	0	0	0
Q4WJ64;A0A0J5PKU2;A1D3R8	326;326;329	1	1;2	S	S(1)AS(1)PAVELTQR	S(128.68)AS(117.21)PAVELT(-117.21)QR	1	2	2.8336	163430000	111640000	51790000	0	0	11587000	0	4297500	7677400	35508000	33793000	12318000	18987000	6745000	9.84498e+06	17960750	1.82436	#NAME?	-0.867387	#NAME?	0	0	0	11587000	0	0	0	0	0	0	4297500	0	18176000	810710	0	0	6745000	0	0	7677400
Q4WY22;B0XXJ9;A1D6S2	338;338;338	1	1	S	NQPLLLS(1)PR	NQPLLLS(99.28)PR	7	2	-0.41663	3263900	3263900	0	0	0	554870	0	2709000	0	0	0	0	0	0	543978	0	0	#NAME?	#NUM!	#NAME?	0	0	0	554870	0	0	0	0	0	2709000	0	0	0	0	0	0	0	0	0	0
A0A0J5Q1E9	192	1	1;2	S	ILEVES(1)DIDEVGPLPPS(1)PAPLLASGR	ILEVES(127.83)DIDEVGPLPPS(45.7)PAPLLAS(-45.7)GR	6	3	0.82198	268890000	36737000	232150000	0	3316800	1234300	662700	33782000	4126800	8540600	0	3426900	19198000	64304000	8.61053e+06	21732225	2.52391	#NAME?	-1.33566	#NAME?	0	3316800	0	0	1234300	0	0	662700	0	4629300	29152000	0	6209700	12988000	0	11386000	52918000	0	0	4126800
B0XRD6;A0A0J5PPH1;Q4WKQ0;A1D589	322;322;322;322	1	2;3	S	IGS(1)ES(1)PLS(1)PR	IGS(95.27)ES(95.27)PLS(95.27)PR	8	2	0.77996	27538000	0	2720300	24818000	0	0	0	0	6998100	4009100	10034000	5089100	1407300	0	1.83453e+06	4132600	2.25267	#NAME?	-1.17164	#NAME?	0	0	0	0	0	0	0	0	0	0	0	0	0	1407300	0	0	0	0	0	1313000
Q4WZI8;B0XVA7;A1DIP1;A0A0J5PXQ5	635;635;639;655	1	2	S	ALQPEQEKS(1)PS(1)PVPELEALEDSK	ALQPEQEKS(65.79)PS(54.13)PVPELEALEDS(-54.13)K	9	3	-0.26789	47014000	0	47014000	0	0	0	0	0	6160500	7392900	0	0	5223300	20191000	2258900	6353575	2.81269	#NAME?	-1.49195	#NAME?	0	0	0	0	0	0	0	0	0	0	0	0	0	5223300	0	0	20191000	0	0	6160500
Q4WPL3;B0Y6F8;A0A0J5PG68;A1CWZ4	367;367;367;368	1	2	S	S(1)PDLPRS(0.993)PFS(0.007)FAPETVI	S(68.08)PDLPRS(21.7)PFS(-21.7)FAPET(-90.72)VI	1	2	-0.43972	13296000	0	13296000	0	0	0	0	0	0	3302700	0	0	2743400	3258200	550450	1500400	2.72577	#NAME?	-1.44666	#NAME?	0	0	0	0	0	0	0	0	0	0	0	0	0	2743400	0	0	3258200	0	0	0
B0YEE6;A1D9L4;A0A0J5PRZ2;Q4W9Q4	235;235;235;253	1	1	S	GES(1)PAPSANQGPVVGR	GES(88.54)PAPS(-88.54)ANQGPVVGR	3	2	3.9149	11534000	11534000	0	0	627230	0	446780	3234400	0	0	0	0	2390800	4834700	718068	1806375	2.5156	#NAME?	-1.3309	#NAME?	627230	0	0	0	0	0	446780	0	0	3234400	0	0	2390800	0	0	4834700	0	0	0	0
B0XTZ4;A0A0J5PLW2;Q4WIA6;A1CYV4;A1CF81	1404;1404;1404;1404;1409	1	1;2	S	ADS(1)AVS(1)QDDPFPDNR	ADS(75.24)AVS(75.24)QDDPFPDNR	6	2	-0.058549	17722000	8394400	9327600	0	0	0	0	3347500	2972100	2829900	1315000	1259700	0	0	1.52492e+06	643675	0.422105	#NAME?	1.24433	#NAME?	0	0	0	0	0	0	0	0	0	1970700	1376800	0	0	0	0	0	0	0	0	2972100
Q4WMH1;B0Y837;A0A0J5Q352;A1DN45;A1CTH0	555;555;643;643;664	1	1;2	S	GYQSGGAS(1)DS(1)EGGR	GY(-83.94)QS(-61.05)GGAS(64.79)DS(61.05)EGGR	8	2	0.82872	137810000	110430000	27378000	0	0	6251700	5526000	19305000	23423000	13509000	5691500	0	15963000	2926400	1.13358e+07	6145225	0.542109	#NAME?	0.883346	#NAME?	0	0	0	6251700	0	0	5526000	0	0	14740000	4564900	0	15963000	0	0	0	2926400	0	19313000	4109800
Q8NJM6;A1DNF8;A0A0J5T029;Q4WM61;B0Y8E7	3;3;3;3;3	1	1;2	S	S(1)S(1)DEQDALDALEK	S(87.62)S(87.62)DEQDALDALEK	2	2	0.075264	150040000	132520000	17524000	0	772030	1894500	1255000	7486500	6709200	21340000	5422100	4644000	15986000	19446000	6576205	11374525	1.72965	#NAME?	-0.790479	#NAME?	772030	0	0	1894500	0	0	1255000	0	0	7486500	0	0	15986000	0	0	16910000	2536000	0	4671900	2037300
A0A0J5PWS2;Q4WTI5;B0XQ40	438;439;439	1	3	S	RPS(1)PERPVS(0.999)EAGAS(0.107)GT(0.894)PPVR	RPS(85.4)PERPVS(28.79)EAGAS(-9.26)GT(9.26)PPVR	3	3	0.21703	52644000	0	0	52644000	0	0	0	6790200	0	14316000	6538100	0	4943000	20056000	3517700	7884275	2.24132	#NAME?	-1.16435	#NAME?	0	0	0	0	0	0	0	0	0	0	0	6790200	0	0	4943000	0	0	20056000	0	0
A0A0J5SHZ7;B0YA06;Q4WCF8	546;540;540	1	1;2	S	QDS(1)AEPQDES(1)MVDADAALEK	QDS(65.82)AEPQDES(65.82)MVDADAALEK	3	3	-3.5126	413220000	396530000	16699000	0	1218600	3032900	2610900	23038000	2110600	8348700	2422900	1685700	31767000	18212000	6.72662e+06	13521900	2.01021	#NAME?	-1.00734	#NAME?	1218600	0	0	3032900	0	0	2610900	0	0	23038000	0	0	28041000	3725500	0	13360000	4851800	0	2110600	0
Q4WM60;B0Y8E8;A0A0J5Q3F1	512;512;512	1	2	S	AAAHLLS(1)DDDDT(1)DEEDGEKK	AAAHLLS(102.19)DDDDT(102.19)DEEDGEKK	7	3	-0.16146	172690000	0	172690000	0	0	0	0	11343000	15031000	21249000	7820500	6129600	8570800	39012000	7.93717e+06	15383225	1.93813	#NAME?	-0.954662	#NAME?	0	0	0	0	0	0	0	0	0	0	11343000	0	0	8570800	0	0	39012000	0	0	15031000
Q4WM60;B0Y8E8;A0A0J5Q3F1	517;517;517	1	2	T	AAAHLLS(1)DDDDT(1)DEEDGEKK	AAAHLLS(102.19)DDDDT(102.19)DEEDGEKK	12	3	-0.16146	172690000	0	172690000	0	0	0	0	11343000	15031000	21249000	7820500	6129600	8570800	39012000	7.93717e+06	15383225	1.93813	#NAME?	-0.954662	#NAME?	0	0	0	0	0	0	0	0	0	0	11343000	0	0	8570800	0	0	39012000	0	0	15031000
Q4WU42;B0Y3L9;A0A0J5PVQ0;A1DFB5;A1CA44;C8VML3	113;113;113;113;117;116	1	1	S	KVS(1)VQLAR	KVS(66.92)VQLAR	3	2	-0.24872	227730000	227730000	0	0	0	2679200	3241700	14283000	5425900	13885000	13269000	1327200	45848000	0	6585800	15111050	2.29449	#NAME?	-1.19817	#NAME?	0	0	0	2679200	0	0	3241700	0	0	14283000	0	0	45848000	0	0	0	0	0	5425900	0
Q4WBM8;B0YA82;A0A0J5PK62;A1DAZ2	555;555;555;555	1	1;2;3	T	S(1)PT(1)PPT(1)PPPVR	S(148.89)PT(148.89)PPT(148.89)PPPVR	3	2	2.972	1238200000	34971000	462120000	741110000	1831800	0	0	48353000	124880000	239790000	222270000	110200000	51847000	107740000	6.91425e+07	123014250	1.77914	#NAME?	-0.831181	#NAME?	0	1831800	0	0	0	0	0	0	0	4134200	27880000	16338000	2721300	20020000	29106000	8527400	29193000	70019000	1143800	17933000
A0A0J5PH65;A1CHG0;B0Y641;A1CXC5;Q4WP94	1058;1081;1084;1084;1085	1	1	T	LQAAIGAAALQT(1)PQR	LQAAIGAAALQT(160.38)PQR	12	2	0.73126	7637000	7637000	0	0	0	538910	0	3576100	0	0	0	0	0	0	685835	0	0	#NAME?	#NUM!	#NAME?	0	0	0	538910	0	0	0	0	0	3576100	0	0	0	0	0	0	0	0	0	0
Q4WZI1;B0XVB4;A0A0J5Q0G2	314;314;314	1	1	S	KPNLDES(1)DEEGEDVK	KPNLDES(86.77)DEEGEDVK	7	2	1.8961	55473000	55473000	0	0	0	0	0	6638600	6485000	7023700	7712200	2211700	7119300	4388700	3.35788e+06	5357975	1.59564	#NAME?	-0.674136	#NAME?	0	0	0	0	0	0	0	0	0	6638600	0	0	7119300	0	0	4388700	0	0	6485000	0
A0A0J5Q446;Q4WLF7;B0XM58	1663;1589;1589	1	1;2	S	QLVDDLS(1)DDDIDAMANDILDS(1)PAAR	QLVDDLS(65.76)DDDIDAMANDILDS(65.76)PAAR	7	2	1.914	313110000	106290000	206830000	0	0	0	0	1094300	5050400	12350000	11771000	839230	4217800	7160200	3082450	5.99706e+06	1.94555	#NAME?	-0.960177	#NAME?	0	0	0	0	0	0	0	0	0	1094300	0	0	2208700	2009200	0	4902500	2257700	0	861600	4188800
A1D6U0;B0XXL8;A0A0J5SRG8	196;196;196	1	1	S	LEGDS(1)DEDSPAVSSSASQIPAK	LEGDS(87.99)DEDS(-87.99)PAVS(-173.65)S(-192.06)S(-211.37)AS(-238.21)QIPAK	5	2	1.3357	36676000	36676000	0	0	0	0	650370	2913800	4413200	5115500	2172100	1522600	3093900	8179800	2182145	3742100	1.71487	#NAME?	-0.778101	#NAME?	0	0	0	0	0	0	650370	0	0	2913800	0	0	3093900	0	0	8179800	0	0	4413200	0
Q4WZE7;B0XVL5;A0A0J5PX44;A1DIU2	982;982;977;977	1	1	S	RDS(1)VADLGVGDLTISK	RDS(121.81)VADLGVGDLT(-121.81)IS(-134.64)K	3	2	-0.2525	6904000	6904000	0	0	0	0	0	1709400	0	0	0	0	0	5194600	284900	1298650	4.55827	#NAME?	-2.18849	#NAME?	0	0	0	0	0	0	0	0	0	1709400	0	0	0	0	0	5194600	0	0	0	0
O43102;B0Y381;A0A0J5PUE2;A1CZJ6	430;430;430;430	1	1;2;3	S	EDVAAALTTEQDEAPS(1)S(1)PQS(1)K	EDVAAALT(-113.61)T(-97.99)EQDEAPS(97.99)S(105.29)PQS(113.32)K	17	2	0.19237	1611600000	1062500000	281670000	267480000	1361300	11060000	3218700	82676000	136570000	233340000	101860000	81211000	152890000	163010000	7.80377e+07	124742750	1.59849	#NAME?	-0.676713	#NAME?	0	1361300	0	11060000	0	0	2398700	820020	0	66667000	12839000	3170100	123920000	18749000	10225000	126770000	32345000	3892900	77653000	15199000
Q4WLF9;B0XM60;A0A0J5Q419;A1DP88	221;221;289;305	1	1	S	KEPS(1)AEAIVK	KEPS(87.26)AEAIVK	4	2	-0.66652	9678600	9678600	0	0	0	0	0	1641600	920920	0	0	0	0	7116200	427087	1779050	4.16555	#NAME?	-2.05851	#NAME?	0	0	0	0	0	0	0	0	0	1641600	0	0	0	0	0	7116200	0	0	920920	0
A0A0J5PQM7;Q4WEB5;B0Y2C3	371;371;371	1	1	S	NDQS(1)DDEGDEK	NDQS(195.94)DDEGDEK	4	2	0.092976	8670400	8670400	0	0	716870	858410	0	0	812630	0	6282400	0	0	0	397985	1570600	3.94638	#NAME?	-1.98053	#NAME?	716870	0	0	858410	0	0	0	0	0	0	0	0	0	0	0	0	0	0	812630	0
A0A0J5PZD6;Q4WSY9;B0XQN5;A1D2W3	523;524;524;521	1	1	S	MEQLGGDS(1)DEEDHR	MEQLGGDS(181.86)DEEDHR	8	2	0.19009	85256000	85256000	0	0	0	0	1103300	6946000	0	0	0	0	0	23096000	1341550	5774000	4.30398	#NAME?	-2.10567	#NAME?	0	0	0	0	0	0	1103300	0	0	6946000	0	0	0	0	0	23096000	0	0	0	0
A1C625	34	1	1	S	QDPS(1)EKK	QDPS(114.86)EKK	4	2	0.55748	17165000	17165000	0	0	0	0	0	0	1342800	2019800	9092400	0	0	0	560433	2273100	4.05597	#NAME?	-2.02005	#NAME?	0	0	0	0	0	0	0	0	0	0	0	0	0	0	0	0	0	0	1342800	0
A0A0J5SFE5	779	1	1	S	IRDPEDEFDIAENAS(1)PDLK	IRDPEDEFDIAENAS(166.9)PDLK	15	3	0.34385	5759400	5759400	0	0	0	0	0	0	674990	5084400	0	0	0	0	959898	0	0	#NAME?	#NUM!	#NAME?	0	0	0	0	0	0	0	0	0	0	0	0	0	0	0	0	0	0	674990	0
A0A0J5SKC6;Q4WI30;B0XUD5;A1CEX9;Q5B4M8;A1CZ25;C8V8D1	91;40;40;40;65;65;91	1	1	S	RNS(1)ADLER	RNS(63.94)ADLER	3	2	-0.38615	112520000	112520000	0	0	0	3561400	4105900	20491000	0	0	8151300	0	0	45911000	4693050	13515575	2.87991	#NAME?	-1.52603	#NAME?	0	0	0	3561400	0	0	4105900	0	0	20491000	0	0	0	0	0	45911000	0	0	0	0
A0A0J5PXU5;Q4X093;B0XTT7	482;494;494	1	1;2	S	FADKEDDAEPVDDDS(1)S(1)FEEIPKPTER	FADKEDDAEPVDDDS(89.07)S(89.17)FEEIPKPT(-89.07)ER	16	3	0.11322	1427800000	888880000	538950000	0	0	0	0	30049000	34261000	94241000	90230000	26568000	15686000	57904000	2.64252e+07	47597000	1.8012	#NAME?	-0.848958	#NAME?	0	0	0	0	0	0	0	0	0	23671000	6378000	0	15686000	0	0	57904000	0	0	28430000	5831000
Q4WXJ2;B0XY32;A0A0J5PXH1	176;176;176	1	1	S	PIS(1)PGAGVAQPAGVGFGAGASSGAGSVATQGK	PIS(67.36)PGAGVAQPAGVGFGAGAS(-67.36)S(-77.03)GAGS(-94.54)VAT(-114.21)QGK	3	3	-2.1411	22605000	22605000	0	0	0	0	0	5675100	0	0	0	0	4956800	4765700	945850	2430625	2.56978	#NAME?	-1.36164	#NAME?	0	0	0	0	0	0	0	0	0	5675100	0	0	4956800	0	0	4765700	0	0	0	0
Q4WV52;B0Y0T2;A1DEA2;A0A0J5SQB2	8;8;8;8	1	1	S	SHVDHQS(1)PR	S(-94.08)HVDHQS(94.08)PR	7	2	-0.38917	22519000	22519000	0	0	0	1291800	1193300	9903200	2137200	0	962140	0	0	1609100	2.42092e+06	642810	0.265523	#NAME?	1.91309	#NAME?	0	0	0	1291800	0	0	1193300	0	0	9903200	0	0	0	0	0	1609100	0	0	2137200	0
A0A0J5PYK3;B0XTC4;A4D9A1;A1DHN4	306;306;306;306	1	2	S	DGGSGEVAS(1)PFGS(1)LKR	DGGS(-85.58)GEVAS(91.18)PFGS(85.58)LKR	13	2	0.022539	18143000	0	18143000	0	0	0	0	6475800	674080	4776900	0	0	0	2315900	1.9878e+06	578975	0.291265	#NAME?	1.7796	#NAME?	0	0	0	0	0	0	0	0	0	0	6475800	0	0	0	0	0	2315900	0	0	674080
A1D679;A1CLC1;Q4WYL7;B0XWF4;A0A0J5PWI2;Q5B8H4;A0A1U8QIH9	52;52;52;52;52;52;52	1	1	S	LLEYDNIDGMILLSELS(1)R	LLEY(-229.29)DNIDGMILLS(-84.75)ELS(84.75)R	17	2	-0.57648	65808000	65808000	0	0	1678100	0	0	12471000	0	0	0	0	12216000	10503000	2.35818e+06	5679750	2.40853	#NAME?	-1.26815	#NAME?	1678100	0	0	0	0	0	0	0	0	12471000	0	0	12216000	0	0	10503000	0	0	0	0
B0XRD6;A0A0J5PPH1;Q4WKQ0;A1D589	317;317;317;317	1	2;3	S	IGS(1)ES(1)PLS(1)PR	IGS(95.27)ES(95.27)PLS(95.27)PR	3	2	0.77996	28349000	0	3531300	24818000	0	0	0	0	6998100	4820100	10034000	5089100	1407300	0	1969700	4132600	2.09809	#NAME?	-1.06907	#NAME?	0	0	0	0	0	0	0	0	0	0	0	0	0	1407300	0	0	0	0	0	1313000
B0XUX4;A0A0J5Q205	8;8	1	2;3	S	MENES(1)PLS(1)S(1)PEPGLTDLDSPQASIR	MENES(76.76)PLS(63.69)S(58.96)PEPGLT(-58.96)DLDS(-115.45)PQAS(-139.9)IR	8	3	-0.3379	23963000	0	623340	23340000	0	0	0	0	4192300	18286000	623340	861220	0	0	3.74638e+06	371140	0.0990662	#NAME?	3.33546	#NAME?	0	0	0	0	0	0	0	0	0	0	0	0	0	0	0	0	0	0	0	0
Q6MY77;E9QRL5;B0XMP2;A0A0J5Q3X3;A1D204	458;458;458;458;458	1	1	S	RLEEEEANS(1)DSQR	RLEEEEANS(71.23)DS(-71.23)QR	9	2	-0.37649	335370000	335370000	0	0	4492900	4277900	3408600	13318000	7336100	6302200	9483100	0	0	53522000	6.52262e+06	15751275	2.41487	#NAME?	-1.27195	#NAME?	4492900	0	0	4277900	0	0	3408600	0	0	13318000	0	0	0	0	0	53522000	0	0	7336100	0
Q4WBM8;B0YA82;A0A0J5PK62;A1DAZ2	558;558;558;558	1	2;3	T	S(1)PT(1)PPT(1)PPPVR	S(148.89)PT(148.89)PPT(148.89)PPPVR	6	2	2.972	1526500000	0	785390000	741110000	2475300	0	939870	44219000	123740000	243540000	222270000	110200000	49126000	101630000	6.91524e+07	120806500	1.74696	#NAME?	-0.804848	#NAME?	0	2475300	0	0	0	0	0	939870	0	0	27880000	16338000	0	20020000	29106000	0	31606000	70019000	0	17933000
A0A0J5STN1;Q4WT49;B0XQH4	143;149;149	1	1	S	S(1)GAGVGDEAGAVQK	S(146.84)GAGVGDEAGAVQK	1	2	-0.19246	8244800	8244800	0	0	0	0	0	2200800	0	0	0	0	0	6044000	366800	1511000	4.11941	#NAME?	-2.04244	#NAME?	0	0	0	0	0	0	0	0	0	2200800	0	0	0	0	0	6044000	0	0	0	0
B0XXX5;A4D9E5;A0A0J5SRT4;A1D741	34;34;34;34	1	1;2	S	FKS(1)PILGS(1)PR	FKS(119.77)PILGS(119.77)PR	8	2	0.16746	42868000	24642000	18226000	0	0	0	0	3832300	3015200	6985700	0	0	7445000	11265000	2.30553e+06	4677500	2.02881	#NAME?	-1.02064	#NAME?	0	0	0	0	0	0	0	0	0	3832300	0	0	5703700	1741300	0	8220400	3044300	0	0	3015200
A0A0J5Q5Y6;B0Y7S0;A1DMT0;Q4WMT1	929;919;929;919	1	1	S	NISEISLGS(1)PLPK	NIS(-103.5)EIS(-70.25)LGS(70.25)PLPK	9	2	-0.30063	3563100	3563100	0	0	0	0	319850	3243300	0	0	0	0	0	0	593858	0	0	#NAME?	#NUM!	#NAME?	0	0	0	0	0	0	319850	0	0	3243300	0	0	0	0	0	0	0	0	0	0
Q4WJN0;B0XP33;A0A0J5PLC9	265;265;265	1	1	S	SELQPFES(1)EDEEELER	S(-146.53)ELQPFES(146.53)EDEEELER	8	2	0.056433	440300000	440300000	0	0	0	1964700	3773600	32389000	37200000	57378000	30969000	10704000	54024000	43241000	22117550	34734500	1.57045	#NAME?	-0.651178	#NAME?	0	0	0	1964700	0	0	3773600	0	0	32389000	0	0	54024000	0	0	43241000	0	0	37200000	0
Q4WPV0;B0Y6P1;A0A0J5PGF7;A1CWR3	3;3;3;3	1	1	T	AT(1)PPPEAPPVVK	AT(75.74)PPPEAPPVVK	2	2	-0.10097	204150000	204150000	0	0	1734700	1392900	1438100	3772100	9835400	15159000	6136900	2940700	13446000	12194000	5.55537e+06	8679400	1.56235	#NAME?	-0.643713	#NAME?	1734700	0	0	1392900	0	0	1438100	0	0	3772100	0	0	13446000	0	0	12194000	0	0	9835400	0
A0A0J5Q5M2;A1DMH7	12;12	1	1;4	S	TAS(1)DLGPR	T(-68)AS(68)DLGPR	3	2	-1.2634	578160000	576510000	0	1645700	5031400	9519900	6607600	78996000	45162000	15737000	26383000	0	0	23656000	2.68423e+07	12509750	0.466046	#NAME?	1.10146	#NAME?	5031400	0	0	9519900	0	0	6607600	0	0	77350000	0	1645700	0	0	0	23656000	0	0	45162000	0
Q4WBM8;B0YA82;A0A0J5PK62;A1DAZ2	553;553;553;553	1	1;2;3	S	S(1)PT(1)PPT(1)PPPVR	S(148.89)PT(148.89)PPT(148.89)PPPVR	1	2	2.972	1224800000	12252000	471420000	741110000	2475300	0	939870	36102000	125520000	247130000	222030000	109710000	49126000	101630000	6.86945e+07	120624000	1.75595	#NAME?	-0.81225	#NAME?	0	2475300	0	0	0	0	0	939870	0	1864300	17900000	16338000	0	20020000	29106000	0	31606000	70019000	3320600	16400000
Q4WN34;B0Y7G5	18;18	1	1	S	TAS(1)DLGPR	T(-68)AS(68)DLGPR	3	2	-1.2634	576510000	576510000	0	0	5031400	9519900	6607600	77350000	45162000	15737000	26383000	0	0	23656000	2.6568e+07	12509750	0.470858	#NAME?	1.08664	#NAME?	5031400	0	0	9519900	0	0	6607600	0	0	77350000	0	0	0	0	0	23656000	0	0	45162000	0
A1D3N3;Q4WJ26;B0XPW4;A0A0J5SQR3;A1CQS0	319;386;386;386;386	1	1	S	VES(1)ILMSLPR	VES(66.19)ILMS(-66.19)LPR	3	2	0.27914	10214000	10214000	0	0	0	0	0	1815600	0	0	0	0	0	4863200	302600	1215800	4.01785	#NAME?	-2.00642	#NAME?	0	0	0	0	0	0	0	0	0	1815600	0	0	0	0	0	4863200	0	0	0	0
A0A0J5ST27;Q4WWC3;B0XZA1;A1D8H1	112;112;112;98	1	1;2	T	GDNT(1)S(1)EDEIVFTGR	GDNT(164.47)S(161.23)EDEIVFT(-161.23)GR	4	2	0.30197	12555000	0	12555000	0	0	0	0	1270200	5022200	1946400	0	0	0	1750800	1.37313e+06	437700	0.31876	#NAME?	1.64946	#NAME?	0	0	0	0	0	0	0	0	0	0	1270200	0	0	0	0	0	1750800	0	0	5022200
Q4WE60;B0Y1Z8;A0A0J5PR07	2;2;2	1	1	S	S(1)DFEDEMDVDVPAPK	S(115.1)DFEDEMDVDVPAPK	1	2	-0.45795	180090000	180090000	0	0	4057700	3100600	1895500	10765000	940790	0	0	0	11713000	15101000	3.45993e+06	6703500	1.93747	#NAME?	-0.954171	#NAME?	4057700	0	0	3100600	0	0	1895500	0	0	10765000	0	0	11713000	0	0	15101000	0	0	940790	0
A1CVY5;A0A0J5PKX5;Q4WQQ8;B0Y4W9	264;266;266;266	1	2	S	RQS(1)NGS(1)IDDDQDFSR	RQS(168.61)NGS(133.67)IDDDQDFS(-133.67)R	3	2	-2.7477	13549000	0	13549000	0	0	0	0	0	9210600	2953400	1385400	0	0	0	2.02733e+06	346350	0.17084	#NAME?	2.54928	#NAME?	0	0	0	0	0	0	0	0	0	0	0	0	0	0	0	0	0	0	0	9210600
A1CVY5;A0A0J5PKX5;Q4WQQ8;B0Y4W9	267;269;269;269	1	2	S	RQS(1)NGS(1)IDDDQDFSR	RQS(168.61)NGS(133.67)IDDDQDFS(-133.67)R	6	2	-2.7477	13549000	0	13549000	0	0	0	0	0	9210600	2953400	1385400	0	0	0	2.02733e+06	346350	0.17084	#NAME?	2.54928	#NAME?	0	0	0	0	0	0	0	0	0	0	0	0	0	0	0	0	0	0	0	9210600
Q4WI32;B0XUD3;A0A0J5PPY5	150;150;150	1	1;2	S	S(1)RS(1)PEADNARD	S(97.22)RS(97.22)PEADNARD	3	2	0.28699	50114000	3064400	47049000	0	0	0	0	15675000	11630000	3399400	7207500	0	0	0	5117400	1801875	0.352108	#NAME?	1.50591	#NAME?	0	0	0	0	0	0	0	0	0	719580	14955000	0	0	0	0	0	0	0	0	11630000
A0A0J5Q2C3;Q4WN71;B0Y7C7;A1DMD9	71;71;71;71	1	1;2;3	S	S(1)PNS(1)PIDGAAPPSR	S(105.3)PNS(86.64)PIDGAAPPS(-86.64)R	1	2	1.2448	38718000	3263500	34996000	459040	0	0	0	4750300	0	5402900	1526700	0	459040	0	1692200	496435	0.293367	#NAME?	1.76922	#NAME?	0	0	0	0	0	0	0	0	0	1610800	3139500	0	0	0	459040	0	0	0	0	0
Q4WI32;B0XUD3;A0A0J5PPY5	148;148;148	1	2	S	S(1)RS(1)PEADNARD	S(97.22)RS(97.22)PEADNARD	1	2	0.28699	47049000	0	47049000	0	0	0	0	14955000	11630000	3399400	7207500	0	0	0	4997400	1801875	0.360562	#NAME?	1.47168	#NAME?	0	0	0	0	0	0	0	0	0	0	14955000	0	0	0	0	0	0	0	0	11630000
		1	1	S	ES(1)IPPPPK	ES(100.02)IPPPPK	2	2	3.0208	7438700	7438700	0	0	0	0	0	0	2298300	0	2081200	1681200	0	0	383050	940600	2.45555	#NAME?	-1.29605	#NAME?	0	0	0	0	0	0	0	0	0	0	0	0	0	0	0	0	0	0	2298300	0
A0A0J5PQV0;Q4WEI1;B0Y2Q6;A1D006;A1C527	663;668;668;728;644	1	1	S	GLIDETGEAS(1)DLEDR	GLIDET(-101.36)GEAS(101.36)DLEDR	10	2	0.37536	246700000	246700000	0	0	2602300	0	1709700	48349000	0	13122000	20200000	7959300	26472000	24481000	1.09638e+07	19778075	1.80394	#NAME?	-0.85115	#NAME?	2602300	0	0	0	0	0	1709700	0	0	48349000	0	0	26472000	0	0	24481000	0	0	0	0
B0XRD6;A0A0J5PPH1;Q4WKQ0;A1D589	319;319;319;319	1	2;3	S	IGS(1)ES(1)PLS(1)PR	IGS(95.27)ES(95.27)PLS(95.27)PR	5	2	0.77996	25629000	0	811000	24818000	0	0	0	0	5685100	4820100	10034000	5089100	0	0	1.75087e+06	3780775	2.15937	#NAME?	-1.11061	#NAME?	0	0	0	0	0	0	0	0	0	0	0	0	0	0	0	0	0	0	0	0
Q4WGJ6;B0YCN7;A0A0J5PKC6;A1DCL2;A1CDL0;Q5AYF4;A0A1U8QRV5	23;23;23;23;23;23;23	1	2	S	S(1)AS(1)PRDEPR	S(81.52)AS(81.52)PRDEPR	1	2	-0.50251	392670000	0	392670000	0	0	0	0	27339000	26481000	13056000	11079000	0	0	8930800	11146000	5002450	0.448811	#NAME?	1.15582	#NAME?	0	0	0	0	0	0	0	0	0	0	27339000	0	0	0	0	0	8930800	0	0	26481000
Q4WGJ6;B0YCN7;A0A0J5PKC6;A1DCL2;A1CDL0;Q5AYF4;A0A1U8QRV5	25;25;25;25;25;25;25	1	2	S	S(1)AS(1)PRDEPR	S(81.52)AS(81.52)PRDEPR	3	2	-0.50251	392670000	0	392670000	0	0	0	0	27339000	26481000	13056000	11079000	0	0	8930800	11146000	5002450	0.448811	#NAME?	1.15582	#NAME?	0	0	0	0	0	0	0	0	0	0	27339000	0	0	0	0	0	8930800	0	0	26481000
B0Y7P6;Q4WMV5;A0A0J5SZF9;A1DMQ6	117;151;151;147	1	1;2	S	APAT(1)DDDEDDES(1)DEGLELDEMVVCTLDPER	APAT(64.87)DDDEDDES(64.95)DEGLELDEMVVCT(-64.87)LDPER	12	3	2.4016	635370000	635370000	0	0	0	0	0	0	18205000	111540000	244340000	0	7779100	12516000	2.16242e+07	66158775	3.05948	#NAME?	-1.61329	#NAME?	0	0	0	0	0	0	0	0	0	0	0	0	7779100	0	0	12516000	0	0	18205000	0
A0A0J5PM07;Q4WQN7;B0Y4U9;A1CW03	802;829;829;858	1	1	S	AQLPEGPEEELS(1)ER	AQLPEGPEEELS(118.31)ER	12	2	0.26876	237570000	237570000	0	0	4430300	2441500	2565700	14071000	24004000	20294000	13516000	3935200	18404000	32259000	1.13011e+07	17028550	1.50681	#NAME?	-0.591495	#NAME?	4430300	0	0	2441500	0	0	2565700	0	0	14071000	0	0	18404000	0	0	32259000	0	0	24004000	0
Q4WXW9;B0XXP8;A0A0J5PUC7;A1D6X0	411;411;411;517	1	1	S	LSNSSEYLPSHKPELEPVNDGPS(1)P	LS(-125.69)NS(-115.58)S(-111.4)EY(-119.24)LPS(-116.14)HKPELEPVNDGPS(111.4)P	23	3	-2.7608	51781000	51781000	0	0	0	0	0	0	6324300	13434000	0	0	3244800	0	3293050	811200	0.246337	#NAME?	2.02129	#NAME?	0	0	0	0	0	0	0	0	0	0	0	0	3244800	0	0	0	0	0	6324300	0
Q4WUQ1;B0Y478;A1DER0;A0A0J5PVB7	423;423;423;423	1	1	S	MAATSLAPAASSTEQSEVQS(1)ENENEK	MAAT(-135.01)S(-126.58)LAPAAS(-97.98)S(-98.74)T(-94.07)EQS(-74.91)EVQS(74.91)ENENEK	20	3	-2.7032	47905000	47905000	0	0	0	0	1262300	6426800	2840900	2501200	1204400	0	0	2915500	2.17187e+06	1029975	0.474235	#NAME?	1.07633	#NAME?	0	0	0	0	0	0	1262300	0	0	6426800	0	0	0	0	0	2915500	0	0	2840900	0
Q4WU54;B0Y3N0;A0A0J5PUV5	536;536;536	1	1	S	RPS(1)GPPPLEPR	RPS(72.73)GPPPLEPR	3	2	-3.7111	6449900	6449900	0	0	0	0	0	2435400	1321100	0	660670	0	0	0	626083	165168	0.263811	#NAME?	1.92242	#NAME?	0	0	0	0	0	0	0	0	0	2435400	0	0	0	0	0	0	0	0	1321100	0
Q4WMB4;B0Y894;A1DNA8;A0A0J5Q6E4	2;2;2;2	1	1	S	S(1)DDEADPELLALLR	S(85.54)DDEADPELLALLR	1	2	0.16631	15325000	15325000	0	0	0	0	0	0	4015400	3345700	1456200	0	0	0	1226850	364050	0.296736	#NAME?	1.75275	#NAME?	0	0	0	0	0	0	0	0	0	0	0	0	0	0	0	0	0	0	4015400	0
Q4WYK7;B0XWG4;A0A0J5PTP1	165;165;165	1	1	S	GLANAQLDDYNNGS(1)PVK	GLANAQLDDY(-101.35)NNGS(101.35)PVK	14	2	0.5277	93628000	93628000	0	0	0	657030	857430	0	10968000	14615000	12651000	6050000	0	13462000	4.51624e+06	8040750	1.78041	#NAME?	-0.832207	#NAME?	0	0	0	657030	0	0	857430	0	0	0	0	0	0	0	0	13462000	0	0	10968000	0
A0A0J5Q133;Q4WTA8;B0XQB7;A1D381	250;287;287;287	1	1	S	LLGDAAS(1)GR	LLGDAAS(91.12)GR	7	2	-0.10409	29784000	29784000	0	0	1508400	2617400	2365600	11788000	4723800	0	6780600	0	0	0	3.83387e+06	1695150	0.442152	#NAME?	1.17739	#NAME?	1508400	0	0	2617400	0	0	2365600	0	0	11788000	0	0	0	0	0	0	0	0	4723800	0
A0A0J5SYV1	119	1	2	S	TLVHDLTLPPVANLDIPPS(1)PPGS(1)PEPMANAK	T(-62.3)LVHDLT(-56.04)LPPVANLDIPPS(56.04)PPGS(66.64)PEPMANAK	23	3	1.2472	18598000	0	18598000	0	0	0	0	2010600	0	0	0	0	0	4933800	335100	1233450	3.68084	#NAME?	-1.88004	#NAME?	0	0	0	0	0	0	0	0	0	0	2010600	0	0	0	0	0	4933800	0	0	0
Q4WUL1;B0Y435;A0A0J5PV86;A1DEU9	54;54;54;54	1	2	S	S(1)QS(1)IDDADSATR	S(112.18)QS(91.63)IDDADS(-91.63)AT(-149.19)R	1	2	-0.61552	9082500	0	9082500	0	0	0	0	0	2537400	2530200	1024100	0	0	0	844600	256025	0.303132	#NAME?	1.72198	#NAME?	0	0	0	0	0	0	0	0	0	0	0	0	0	0	0	0	0	0	0	2537400
A0A0J5SG99;Q4WG93;B0YCD1	152;152;152	1	1	S	AAEGDKS(1)DEDEDER	AAEGDKS(73.59)DEDEDER	7	2	0.24604	10187000	10187000	0	0	0	0	558610	4947200	1249600	569330	0	0	0	1499100	1220790	374775	0.306994	#NAME?	1.70372	#NAME?	0	0	0	0	0	0	558610	0	0	4947200	0	0	0	0	0	1499100	0	0	1249600	0
Q4X1V2;B0XRR7;A0A0J5Q2I5	1163;1163;1163	1	1	S	LNS(1)ISDMSYLVNDSSNEPLRK	LNS(63.36)IS(-63.36)DMS(-98.77)Y(-110.93)LVNDS(-152.49)S(-152.49)NEPLRK	3	3	0.64484	482140000	482140000	0	0	1075300	2499400	1797400	22989000	2635400	0	0	0	20432000	22649000	5.16608e+06	10770250	2.0848	#NAME?	-1.05991	#NAME?	1075300	0	0	2499400	0	0	1797400	0	0	22989000	0	0	20432000	0	0	22649000	0	0	2635400	0
Q4WND3;B0Y762;A0A0J5Q5B6;A1DM75	44;44;44;44	1	1	S	KFDDEEEEDVLDSWDAAEDS(1)EVER	KFDDEEEEDVLDS(-138.01)WDAAEDS(138.01)EVER	20	3	0.54476	473730000	473730000	0	0	0	0	0	0	58533000	6296100	147660000	1409800	0	0	10804850	37267450	3.44914	#NAME?	-1.78624	#NAME?	0	0	0	0	0	0	0	0	0	0	0	0	0	0	0	0	0	0	58533000	0
Q4WQH9;B0Y4P3;A0A0J5SXF7;A1CW55	51;51;51;51	1	1;2	S	TASDADDDAGS(1)NS(1)DIDR	T(-160.32)AS(-141.79)DADDDAGS(141.79)NS(169.09)DIDR	13	2	0.82577	8587300	8587300	0	0	0	0	0	5302500	0	2121100	1163700	0	0	0	1.23727e+06	290925	0.235135	#NAME?	2.08844	#NAME?	0	0	0	0	0	0	0	0	0	5302500	0	0	0	0	0	0	0	0	0	0
Q4WMH1;B0Y837;A0A0J5Q352	356;356;444	1	1;2	T	VPS(1)AT(1)PPQFGQAPPAPAR	VPS(74.73)AT(74.73)PPQFGQAPPAPAR	5	2	-2.7355	18910000	13814000	5096200	0	3342700	1219300	1288700	0	0	1594400	0	0	1725000	9739800	1240850	2866200	2.30987	#NAME?	-1.20781	#NAME?	3342700	0	0	1219300	0	0	1288700	0	0	0	0	0	0	1725000	0	7963000	1776800	0	0	0
A0A0J5PUC5;A1CZK7	392;398	1	1	S	DVDDES(1)EEEDGTSKPK	DVDDES(163.95)EEEDGT(-163.95)S(-202.36)KPK	6	2	0.46034	4024600000	4024600000	0	0	40812000	45288000	114390000	416190000	56618000	122680000	239960000	6093200	287830000	298620000	132663000	208125800	1.56883	#NAME?	-0.64969	#NAME?	40812000	0	0	45288000	0	0	114390000	0	0	416190000	0	0	287830000	0	0	298620000	0	0	56618000	0
Q6MY86;Q4WS43;B0XRR0;A0A0J5SXP5	470;622;622;622	1	1	S	HIQDQVQEQELEPES(1)EPELEQDPQDDIEQDR	HIQDQVQEQELEPES(73.13)EPELEQDPQDDIEQDR	15	3	-0.17761	12051000	12051000	0	0	0	0	0	0	5308800	4661000	2080700	0	0	0	1.66163e+06	520175	0.31305	#NAME?	1.67553	#NAME?	0	0	0	0	0	0	0	0	0	0	0	0	0	0	0	0	0	0	5308800	0
A4DA62;B0YEN0	244;252	1	1;2;3;4;5	S	LEEEQNHS(1)S(1)S(1)S(1)S(1)DHER	LEEEQNHS(58.12)S(58.12)S(58.12)S(58.12)S(58.12)DHER	12	2	0.13506	24051000	24051000	0	0	0	472060	0	4713200	0	0	0	0	11800000	0	864210	2950000	3.41352	#NAME?	-1.77126	#NAME?	0	0	0	472060	0	0	0	0	0	4713200	0	0	11800000	0	0	0	0	0	0	0
Q4WQC2;B0Y4J1;A0A0J5SDP8;A1CWA7	593;593;593;593	1	2	S	S(1)VEPQEES(1)DEDNATGAK	S(202.26)VEPQEES(108)DEDNAT(-108)GAK	1	2	-0.019575	20043000	0	20043000	0	0	0	0	5862900	0	7063900	2688600	0	0	0	2.15447e+06	672150	0.31198	#NAME?	1.68048	#NAME?	0	0	0	0	0	0	0	0	0	0	5862900	0	0	0	0	0	0	0	0	0
Q4WWH6;B0XZ48;A0A0J5SSY2;A1D8B9	180;180;180;180	1	1	T	DFIEEDVFT(1)DDELER	DFIEEDVFT(204.52)DDELER	9	2	0.37355	244530000	244530000	0	0	0	0	0	19220000	21268000	29790000	16783000	3157100	39778000	16891000	11713000	19152275	1.63513	#NAME?	-0.709405	#NAME?	0	0	0	0	0	0	0	0	0	19220000	0	0	39778000	0	0	16891000	0	0	21268000	0
Q4WJ89;B0XPQ4;A0A0J5PKW7	3;3;3	1	1	S	MDS(1)PAAPVPFDPQEQPILER	MDS(61.1)PAAPVPFDPQEQPILER	3	2	-0.029648	51560000	51560000	0	0	0	1440400	0	3272300	1453700	2564100	0	0	6900300	3762400	1.45508e+06	2665675	1.83197	#NAME?	-0.873399	#NAME?	0	0	0	1440400	0	0	0	0	0	3272300	0	0	6900300	0	0	3762400	0	0	1453700	0
A0A0J5SHZ7;B0YA06;Q4WCF8	553;547;547	1	1;2	S	QDS(1)AEPQDES(1)MVDADAALEK	QDS(65.82)AEPQDES(65.82)MVDADAALEK	10	3	-3.5126	30214000	13516000	16699000	0	0	0	0	0	3811500	6151500	2646900	0	4427600	4851800	1660500	2981575	1.79559	#NAME?	-0.844457	#NAME?	0	0	0	0	0	0	0	0	0	0	0	0	702050	3725500	0	0	4851800	0	3811500	0
A0A0J5PDL6;Q4WNN3;B0Y5I0;A1CXY4	83;115;115;83	1	1;2	S	AADFLS(1)DDES(1)EPEVVASEPK	AADFLS(193.18)DDES(133.1)EPEVVAS(-133.1)EPK	6	2	0.12618	1306700000	23282000	1283400000	0	7167500	4296900	5567700	69150000	106650000	99466000	36459000	37298000	83907000	139600000	48716350	74316000	1.52548	#NAME?	-0.609267	#NAME?	0	7167500	0	888750	3408200	0	1079100	4488700	0	0	69150000	0	3364900	80542000	0	9114200	130490000	0	3349300	103300000
A1D4G9;Q4WJW7;B0XNN3;A0A0J5PPX8	90;90;90;90	1	2	S	S(0.362)S(0.525)S(0.114)PGAKS(1)EVGEK	S(-1.61)S(1.61)S(-6.65)PGAKS(82.15)EVGEK	8	2	-0.83751	190810000	0	190810000	0	4842400	5706700	5151800	10407000	24580000	5792300	16871000	0	4432600	0	9.41337e+06	5325900	0.565781	#NAME?	0.821685	#NAME?	0	4842400	0	0	5706700	0	0	5151800	0	0	10407000	0	0	4432600	0	0	0	0	0	24580000
A0A0J5PZD6;Q4WSY9;B0XQN5;A1D2W3;Q5BE66;A0A1U8QLR0	34;34;34;34;33;33	1	1	S	FDDS(1)EDEFQAGR	FDDS(243.49)EDEFQAGR	4	2	0.87842	603540000	603540000	0	0	6221700	3117200	4294200	40315000	57193000	32279000	31821000	12371000	52158000	42752000	23903350	34775500	1.45484	#NAME?	-0.540858	#NAME?	6221700	0	0	3117200	0	0	4294200	0	0	40315000	0	0	52158000	0	0	42752000	0	0	57193000	0
Q4W9U9;B0YEJ2;A0A0J5PN39;A1D9R3;A1C9A4;Q5AX37;A0A1U8QQ26	58;58;58;58;59;59;59	1	1	S	TFS(1)EDER	T(-65.01)FS(65.01)EDER	3	2	0.1288	956480000	956480000	0	0	11893000	15090000	16191000	217110000	112190000	34583000	0	7858900	13955000	100900000	6.78428e+07	30678475	0.452199	#NAME?	1.14497	#NAME?	11893000	0	0	15090000	0	0	16191000	0	0	217110000	0	0	13955000	0	0	100900000	0	0	112190000	0
O43102;B0Y381;A0A0J5PUE2;A1CZJ6	429;429;429;429	1	1;2;3	S	EDVAAALTTEQDEAPS(1)S(1)PQS(1)K	EDVAAALT(-120.17)T(-95.46)EQDEAPS(99.89)S(97.73)PQS(95.46)K	16	2	0.41959	493280000	11926000	213870000	267480000	1361300	0	820020	12357000	57865000	100810000	64792000	60266000	26592000	36237000	2.88689e+07	46971750	1.62707	#NAME?	-0.702278	#NAME?	0	1361300	0	0	0	0	0	820020	0	0	9187200	3170100	0	16367000	10225000	0	32345000	3892900	0	14144000
Q4WTM9;B0Y356;A1CZL7;A1C4N6;A0A0J5SP09;Q5AS60	255;255;255;255;255;255	1	1	S	EQVLES(1)V	EQVLES(111.74)V	6	1	0.51715	6525300	6525300	0	0	0	934890	0	0	0	0	0	0	0	2081900	155815	520475	3.34034	#NAME?	-1.73999	#NAME?	0	0	0	934890	0	0	0	0	0	0	0	0	0	0	0	2081900	0	0	0	0
Q4WG55;B0YC92;A0A0J5PL26	306;306;306	1	1;2	S	RDS(1)T(1)PIEDEDAK	RDS(137.39)T(137.39)PIEDEDAK	3	2	0.042659	10686000	9522400	1163200	0	0	0	0	3195900	711140	0	0	0	1749900	4069000	651173	1454725	2.23401	#NAME?	-1.15963	#NAME?	0	0	0	0	0	0	0	0	0	2032700	1163200	0	1749900	0	0	4069000	0	0	711140	0
Q4WRF7;B0XNV6;A0A0J5PGW0;A1D1C6	210;210;959;210	1	1	S	S(1)LDEFQER	S(94.47)LDEFQER	1	2	-0.16862	3289200	3289200	0	0	0	0	0	2346000	0	0	0	0	0	0	391000	0	0	#NAME?	#NUM!	#NAME?	0	0	0	0	0	0	0	0	0	2346000	0	0	0	0	0	0	0	0	0	0
Q4WPE0;B0Y685;A0A0J5PHC0	510;510;510	1	1	S	NTLAGS(1)PVALR	NT(-66.25)LAGS(66.25)PVALR	6	2	0.98819	1050400	1050400	0	0	0	0	0	0	1050400	0	0	0	0	0	175067	0	0	#NAME?	#NUM!	#NAME?	0	0	0	0	0	0	0	0	0	0	0	0	0	0	0	0	0	0	1050400	0
Q4WRU0;B0XN57;A0A0J5PJ17;A1D1Q7;A1CNU7	698;698;698;699;697	1	1	S	S(1)LDEGMAR	S(93.65)LDEGMAR	1	2	0.069679	1719400	1719400	0	0	0	0	0	860230	0	0	0	0	0	0	143372	0	0	#NAME?	#NUM!	#NAME?	0	0	0	0	0	0	0	0	0	860230	0	0	0	0	0	0	0	0	0	0
Q4WAA3;B0YBM6;A0A0J5PJD6	533;533;533	1	4	S	GT(1)Y(1)MPILFES(1)LADPIVS(1)GR	GT(65.48)Y(65.48)MPILFES(65.48)LADPIVS(65.48)GR	10	3	-3.4063	4770200	0	0	4770200	0	0	0	0	4770200	0	0	0	0	0	795033	0	0	#NAME?	#NUM!	#NAME?	0	0	0	0	0	0	0	0	0	0	0	0	0	0	0	0	0	0	0	0
Q4WAA3;B0YBM6;A0A0J5PJD6	540;540;540	1	4	S	GT(1)Y(1)MPILFES(1)LADPIVS(1)GR	GT(65.48)Y(65.48)MPILFES(65.48)LADPIVS(65.48)GR	17	3	-3.4063	4770200	0	0	4770200	0	0	0	0	4770200	0	0	0	0	0	795033	0	0	#NAME?	#NUM!	#NAME?	0	0	0	0	0	0	0	0	0	0	0	0	0	0	0	0	0	0	0	0
A0A0J5PKR9;B0XP40;A1D481	206;141;141	1	1	S	GFS(1)PELHSR	GFS(68.8)PELHS(-68.8)R	3	2	-0.12236	2418200	2418200	0	0	0	0	0	2418200	0	0	0	0	0	0	403033	0	0	#NAME?	#NUM!	#NAME?	0	0	0	0	0	0	0	0	0	2418200	0	0	0	0	0	0	0	0	0	0
Q4WI09;B0XUM5;A0A0J5PM54;A1CZ46	462;462;462;445	1	1	S	QQPLDAQAADQAPYAPVS(1)AR	QQPLDAQAADQAPY(-69.48)APVS(69.48)AR	18	2	-0.78974	405480	405480	0	0	0	0	405480	0	0	0	0	0	0	0	67580	0	0	#NAME?	#NUM!	#NAME?	0	0	0	0	0	0	405480	0	0	0	0	0	0	0	0	0	0	0	0	0
Q4WCF0;B0Y9Z8;A0A0J5PN44;A1DB77;A1C409	123;123;123;123;123	1	2	S	RPS(1)LPRPES(1)PR	RPS(140.03)LPRPES(140.03)PR	3	2	4.1897	1478200	0	1478200	0	0	0	0	1478200	0	0	0	0	0	0	246367	0	0	#NAME?	#NUM!	#NAME?	0	0	0	0	0	0	0	0	0	0	1478200	0	0	0	0	0	0	0	0	0
Q4WCF0;B0Y9Z8;A0A0J5PN44;A1DB77;A1C409	129;129;129;129;129	1	2	S	RPS(1)LPRPES(1)PR	RPS(140.03)LPRPES(140.03)PR	9	2	4.1897	1478200	0	1478200	0	0	0	0	1478200	0	0	0	0	0	0	246367	0	0	#NAME?	#NUM!	#NAME?	0	0	0	0	0	0	0	0	0	0	1478200	0	0	0	0	0	0	0	0	0
B0XVF9;A0A0J5PN75;Q4WHK4	937;1037;1057	1	2	S	DQS(1)AS(0.999)PAPLT(0.001)AR	DQS(63.5)AS(31.77)PAPLT(-31.77)AR	3	2	0.61633	1008100	0	1008100	0	0	0	0	1008100	0	0	0	0	0	0	168017	0	0	#NAME?	#NUM!	#NAME?	0	0	0	0	0	0	0	0	0	0	1008100	0	0	0	0	0	0	0	0	0
B0XRD6;A0A0J5PPH1;Q4WKQ0	345;345;345	1	1;2	S	EVDEEEEVET(1)DIS(1)QQGR	EVDEEEEVET(111.11)DIS(111.11)QQGR	13	2	-1.1046	398900	398900	0	0	0	0	398900	0	0	0	0	0	0	0	66483.3	0	0	#NAME?	#NUM!	#NAME?	0	0	0	0	0	0	398900	0	0	0	0	0	0	0	0	0	0	0	0	0
Q4WEG5;B0Y2P1;A0A0J5PQT4;A1D021	543;543;543;543	1	1	S	EMEEENES(1)LLGR	EMEEENES(85.67)LLGR	8	2	0.50799	4063700	4063700	0	0	0	0	0	1939600	0	0	0	0	0	0	323267	0	0	#NAME?	#NUM!	#NAME?	0	0	0	0	0	0	0	0	0	1939600	0	0	0	0	0	0	0	0	0	0
A0A0J5PR00;A1D0D8;Q4WE49;B0Y1Y7	163;163;163;163	1	1;2	S	EAMFS(1)DDEDLS(1)DAEEK	EAMFS(244.1)DDEDLS(244.1)DAEEK	5	2	-2.6567	291060000	1449500	289610000	0	0	0	0	1449500	0	0	0	0	0	0	241583	0	0	#NAME?	#NUM!	#NAME?	0	0	0	0	0	0	0	0	0	1449500	0	0	0	0	0	0	0	0	0	0
A0A0J5PR00;A1D0D8;Q4WE49;B0Y1Y7	169;169;169;169	1	1;2	S	EAMFS(1)DDEDLS(1)DAEEK	EAMFS(244.1)DDEDLS(244.1)DAEEK	11	2	-2.6567	292190000	2578100	289610000	0	0	0	0	0	0	2578100	0	0	0	0	429683	0	0	#NAME?	#NUM!	#NAME?	0	0	0	0	0	0	0	0	0	0	0	0	0	0	0	0	0	0	0	0
Q4WHF9;B0XVS2;A0A0J5PRL5	339;339;339	1	1;3	S	SRES(1)GDDS(1)S(1)EEGDDAALR	S(-38.22)RES(38.22)GDDS(115.77)S(112.64)EEGDDAALR	8	2	1.3477	1549700	1549700	0	0	0	0	0	1549700	0	0	0	0	0	0	258283	0	0	#NAME?	#NUM!	#NAME?	0	0	0	0	0	0	0	0	0	1549700	0	0	0	0	0	0	0	0	0	0
Q4WTT8;B0Y3B5;A1CZG3;A0A0J5PRV8;A1C9U5;Q5BAX8	127;127;127;127;128;129	1	1	S	GKS(1)PEEIR	GKS(101.3)PEEIR	3	2	1.7637	1103000	1103000	0	0	0	0	0	1103000	0	0	0	0	0	0	183833	0	0	#NAME?	#NUM!	#NAME?	0	0	0	0	0	0	0	0	0	1103000	0	0	0	0	0	0	0	0	0	0
Q4WUI1;B0Y406;A0A0J5PSF6;A1DEX7	55;55;55;55	1	1	S	DADDAAS(1)AHIEEGVR	DADDAAS(127.18)AHIEEGVR	7	2	-0.17922	2552300	2552300	0	0	0	0	0	2552300	0	0	0	0	0	0	425383	0	0	#NAME?	#NUM!	#NAME?	0	0	0	0	0	0	0	0	0	2552300	0	0	0	0	0	0	0	0	0	0
Q4WXW6;B0XXQ1;A0A0J5PUD0	75;75;75	1	1	S	AIAEDADEDEDS(1)EFDDLDDVLDNFSK	AIAEDADEDEDS(150.8)EFDDLDDVLDNFS(-150.8)K	12	3	0.72968	2879200	2879200	0	0	0	0	0	0	0	2232800	0	0	0	0	372133	0	0	#NAME?	#NUM!	#NAME?	0	0	0	0	0	0	0	0	0	0	0	0	0	0	0	0	0	0	0	0
Q4WXI2;B0XY42;A0A0J5PUV2;A1D7A8	495;495;495;489	1	1	S	KS(1)DVGEGESEK	KS(64.87)DVGEGES(-64.87)EK	2	2	0.71901	608000	608000	0	0	0	0	0	608000	0	0	0	0	0	0	101333	0	0	#NAME?	#NUM!	#NAME?	0	0	0	0	0	0	0	0	0	608000	0	0	0	0	0	0	0	0	0	0
Q4WEL9;B0Y2U3;A0A0J5PUW0;A1CZX0	348;348;348;375	1	2;3	S	RAS(1)S(1)VNS(1)LPHNR	RAS(145.52)S(145.52)VNS(145.52)LPHNR	7	2	0.59278	7973400	0	4045700	3927700	0	0	0	7973400	0	0	0	0	0	0	1328900	0	0	#NAME?	#NUM!	#NAME?	0	0	0	0	0	0	0	0	0	0	4045700	3927700	0	0	0	0	0	0	0	0
A0A0J5PUX9;Q4WX77;B0XYE1;A1D7J8	594;574;574;574	1	1	S	ANNLAPHS(1)K	ANNLAPHS(83.23)K	8	2	-0.60148	516730	516730	0	0	0	0	516730	0	0	0	0	0	0	0	86121.7	0	0	#NAME?	#NUM!	#NAME?	0	0	0	0	0	0	516730	0	0	0	0	0	0	0	0	0	0	0	0	0
Q4WXD8;B0XY81;A0A0J5PUZ1	131;131;131	1	4	S	S(1)IAAT(1)AGEGS(1)IVNAAS(1)IQGVR	S(83.06)IAAT(83.06)AGEGS(83.06)IVNAAS(83.06)IQGVR	1	2	3.1524	2610500	0	0	2610500	0	0	0	2610500	0	0	0	0	0	0	435083	0	0	#NAME?	#NUM!	#NAME?	0	0	0	0	0	0	0	0	0	0	0	2610500	0	0	0	0	0	0	0	0
Q4WXD8;B0XY81;A0A0J5PUZ1	140;140;140	1	4	S	S(1)IAAT(1)AGEGS(1)IVNAAS(1)IQGVR	S(83.06)IAAT(83.06)AGEGS(83.06)IVNAAS(83.06)IQGVR	10	2	3.1524	2610500	0	0	2610500	0	0	0	2610500	0	0	0	0	0	0	435083	0	0	#NAME?	#NUM!	#NAME?	0	0	0	0	0	0	0	0	0	0	0	2610500	0	0	0	0	0	0	0	0
Q4WXD8;B0XY81;A0A0J5PUZ1	146;146;146	1	4	S	S(1)IAAT(1)AGEGS(1)IVNAAS(1)IQGVR	S(83.06)IAAT(83.06)AGEGS(83.06)IVNAAS(83.06)IQGVR	16	2	3.1524	2610500	0	0	2610500	0	0	0	2610500	0	0	0	0	0	0	435083	0	0	#NAME?	#NUM!	#NAME?	0	0	0	0	0	0	0	0	0	0	0	2610500	0	0	0	0	0	0	0	0
A0A0J5PVF4;B0Y3B1;Q4WTT4;A1CZG7	334;334;334;334	1	1	S	KS(1)PEPDDGR	KS(80.31)PEPDDGR	2	2	1.1846	402620	402620	0	0	0	0	0	402620	0	0	0	0	0	0	67103.3	0	0	#NAME?	#NUM!	#NAME?	0	0	0	0	0	0	0	0	0	402620	0	0	0	0	0	0	0	0	0	0
A0A0J5PX54	2	1	1	S	S(1)EEAQPIALEAFAEAIR	S(87.36)EEAQPIALEAFAEAIR	1	2	-1.567	1618200	1618200	0	0	0	0	0	0	0	1618200	0	0	0	0	269700	0	0	#NAME?	#NUM!	#NAME?	0	0	0	0	0	0	0	0	0	0	0	0	0	0	0	0	0	0	0	0
Q4WTK7;B0XQ18;A0A0J5PX77;A1D3H9	122;122;122;122	1	1	S	S(1)PVKEASYLQR	S(66.17)PVKEAS(-66.17)Y(-79.13)LQR	1	2	-0.22348	3792100	3792100	0	0	0	0	0	3792100	0	0	0	0	0	0	632017	0	0	#NAME?	#NUM!	#NAME?	0	0	0	0	0	0	0	0	0	3792100	0	0	0	0	0	0	0	0	0	0
Q4WZI8;B0XVA7;A1DIP1;A0A0J5PXQ5	892;892;896;912	1	1	S	AES(1)EELQTK	AES(89.15)EELQT(-89.15)K	3	2	-0.84637	1930700	1930700	0	0	0	0	0	0	1930700	0	0	0	0	0	321783	0	0	#NAME?	#NUM!	#NAME?	0	0	0	0	0	0	0	0	0	0	0	0	0	0	0	0	0	0	1930700	0
A0A0J5PXU5;Q4X093;B0XTT7;A1DHX9	517;529;529;523	1	1;3	S	EEAKS(1)QAS(1)PAPAS(1)PVVPER	EEAKS(111.45)QAS(111.45)PAPAS(111.45)PVVPER	5	2	2.9943	3935900	3935900	0	0	0	0	0	2062100	0	0	0	0	0	0	343683	0	0	#NAME?	#NUM!	#NAME?	0	0	0	0	0	0	0	0	0	2062100	0	0	0	0	0	0	0	0	0	0
Q4WZU8;B0XUL9;A1DIC8;A0A0J5PY08	510;510;510;510	1	1	S	VDSNENSPQSSTAAS(1)PQR	VDS(-140.21)NENS(-130.56)PQS(-110.95)S(-92.29)T(-70.68)AAS(70.68)PQR	15	2	-0.46568	1171300	1171300	0	0	0	0	0	1171300	0	0	0	0	0	0	195217	0	0	#NAME?	#NUM!	#NAME?	0	0	0	0	0	0	0	0	0	1171300	0	0	0	0	0	0	0	0	0	0
Q4X0I9;B0XTC7;A0A0J5PY38;A1DHN7	186;186;191;189	1	2	S	ARS(1)ES(1)PEFR	ARS(120.84)ES(120.84)PEFR	3	2	0.53982	3431100	0	3431100	0	0	0	0	2993800	0	0	0	0	0	0	498967	0	0	#NAME?	#NUM!	#NAME?	0	0	0	0	0	0	0	0	0	0	2993800	0	0	0	0	0	0	0	0	0
Q4X0I9;B0XTC7;A0A0J5PY38;A1DHN7	188;188;193;191	1	1;2	S	ARS(1)ES(1)PEFR	ARS(120.84)ES(120.84)PEFR	5	2	0.53982	3431100	0	3431100	0	0	0	0	2993800	0	0	0	0	0	0	498967	0	0	#NAME?	#NUM!	#NAME?	0	0	0	0	0	0	0	0	0	0	2993800	0	0	0	0	0	0	0	0	0
Q4X0I9;B0XTC7;A0A0J5PY38	374;374;379	1	2	S	QDPVVINDS(1)PEPPS(1)PER	QDPVVINDS(99.57)PEPPS(99.57)PER	9	2	0.61377	1861100	0	1861100	0	0	0	0	1861100	0	0	0	0	0	0	310183	0	0	#NAME?	#NUM!	#NAME?	0	0	0	0	0	0	0	0	0	0	1861100	0	0	0	0	0	0	0	0	0
Q4X0H2;B0XTE4;A0A0J5PYJ0;A1DHQ5	223;223;223;223	1	1	S	APDS(1)PIQQK	APDS(96.01)PIQQK	4	2	-0.92391	264580	264580	0	0	0	0	0	264580	0	0	0	0	0	0	44096.7	0	0	#NAME?	#NUM!	#NAME?	0	0	0	0	0	0	0	0	0	264580	0	0	0	0	0	0	0	0	0	0
Q4X190;B0XSB3;A0A0J5PYL7	18;18;18	1	1	S	DDGS(1)ILDDDLIEADDAIEADDPLHTSDTAPLR	DDGS(85.03)ILDDDLIEADDAIEADDPLHT(-85.03)S(-87.1)DT(-87.06)APLR	4	3	2.1811	1801800	1801800	0	0	0	0	0	0	0	1801800	0	0	0	0	300300	0	0	#NAME?	#NUM!	#NAME?	0	0	0	0	0	0	0	0	0	0	0	0	0	0	0	0	0	0	0	0
B0XRS7;A4D999;A1DGH8;A0A0J5PZ25	123;123;123;123	1	1	S	HAS(1)DPQLSR	HAS(86.5)DPQLS(-86.5)R	3	2	-0.39524	372940	372940	0	0	0	372940	0	0	0	0	0	0	0	0	62156.7	0	0	#NAME?	#NUM!	#NAME?	0	0	0	372940	0	0	0	0	0	0	0	0	0	0	0	0	0	0	0	0
A0A0J5PZA7;B0XQR4;Q6MYY8;E9R3C5	1562;1143;1135;1135	1	1;3	S	LDFDADS(1)QAS(1)MS(0.991)PS(0.009)R	LDFDADS(78.17)QAS(70.86)MS(20.42)PS(-20.42)R	7	2	0.1909	657300	657300	0	0	0	0	0	0	0	657300	0	0	0	0	109550	0	0	#NAME?	#NUM!	#NAME?	0	0	0	0	0	0	0	0	0	0	0	0	0	0	0	0	0	0	0	0
A0A0J5Q008;Q4WIG7;B0XTL3	650;650;650	1	1	S	VIS(1)DDEDEDER	VIS(73.27)DDEDEDER	3	2	0.47804	965180	965180	0	0	0	0	0	0	0	965180	0	0	0	0	160863	0	0	#NAME?	#NUM!	#NAME?	0	0	0	0	0	0	0	0	0	0	0	0	0	0	0	0	0	0	0	0
B0Y4K8;A0A0J5Q0F1;Q4WQE0;A1CW89	208;208;208;208	1	1;2	S	RGS(1)QEQLMS(1)PR	RGS(125.73)QEQLMS(125.73)PR	3	2	0.84666	8965200	7480600	1484600	0	0	0	0	4730100	0	0	0	0	0	0	788350	0	0	#NAME?	#NUM!	#NAME?	0	0	0	0	0	0	0	0	0	3245500	1484600	0	0	0	0	0	0	0	0	0
B0Y4K8;A0A0J5Q0F1;Q4WQE0;A1CW89	214;214;214;214	1	1;2	S	RGS(1)QEQLMS(1)PR	RGS(125.73)QEQLMS(125.73)PR	9	2	0.84666	1484600	0	1484600	0	0	0	0	1484600	0	0	0	0	0	0	247433	0	0	#NAME?	#NUM!	#NAME?	0	0	0	0	0	0	0	0	0	0	1484600	0	0	0	0	0	0	0	0	0
A0A0J5Q0T7;Q6MYC3;E9RBN4;B0XRL1	208;296;296;296	1	1	S	DGES(1)EADGEDFSEVYEELVK	DGES(107.06)EADGEDFS(-107.06)EVY(-132.52)EELVK	4	2	0.55686	8677100	8677100	0	0	0	0	0	0	0	2569300	0	0	0	0	428217	0	0	#NAME?	#NUM!	#NAME?	0	0	0	0	0	0	0	0	0	0	0	0	0	0	0	0	0	0	0	0
Q4WNH8;B0Y717;A1DM29;A0A0J5Q1W7	704;704;704;704	1	1	S	LQQLHDVDDS(1)DEDQR	LQQLHDVDDS(103.17)DEDQR	10	2	-0.040423	2782000	2782000	0	0	0	0	0	0	0	2782000	0	0	0	0	463667	0	0	#NAME?	#NUM!	#NAME?	0	0	0	0	0	0	0	0	0	0	0	0	0	0	0	0	0	0	0	0
Q4WN21;B0Y7I1;A0A0J5Q2F0;A1DMJ3	401;401;401;401	1	1	S	NLS(1)AENLASMNALTNTDISASALHSR	NLS(65.93)AENLAS(-65.93)MNALT(-74.22)NT(-77.68)DIS(-84.89)AS(-78.53)ALHS(-77.95)R	3	3	0.054306	11898000	11898000	0	0	0	0	0	11898000	0	0	0	0	0	0	1983000	0	0	#NAME?	#NUM!	#NAME?	0	0	0	0	0	0	0	0	0	11898000	0	0	0	0	0	0	0	0	0	0
Q4X0I2;B0XTD4;A0A0J5Q2U4;A1DHP4	269;269;269;266	1	1	S	RVS(1)DLER	RVS(107.29)DLER	3	2	0.066941	2911400	2911400	0	0	0	0	0	2911400	0	0	0	0	0	0	485233	0	0	#NAME?	#NUM!	#NAME?	0	0	0	0	0	0	0	0	0	2911400	0	0	0	0	0	0	0	0	0	0
Q4WQI6;B0Y4P9;A0A0J5Q3M4	487;487;487	1	1	S	FVAEMEGDLDNDPEMS(1)EHGR	FVAEMEGDLDNDPEMS(102.58)EHGR	16	3	-0.35093	1169500	1169500	0	0	0	0	0	1169500	0	0	0	0	0	0	194917	0	0	#NAME?	#NUM!	#NAME?	0	0	0	0	0	0	0	0	0	1169500	0	0	0	0	0	0	0	0	0	0
Q4X231;B0XW81;A0A0J5Q406	499;499;499	1	1	S	VPS(1)PPAEDALPLHPTPQDGVYPSPGR	VPS(98.15)PPAEDALPLHPT(-98.15)PQDGVY(-107.24)PS(-110.83)PGR	3	3	-1.0546	1659800	1659800	0	0	0	0	0	1659800	0	0	0	0	0	0	276633	0	0	#NAME?	#NUM!	#NAME?	0	0	0	0	0	0	0	0	0	1659800	0	0	0	0	0	0	0	0	0	0
Q4WS91;B0XRL3;Q6MYC1;A0A0J5Q571	152;152;152;271	1	3	S	IQDDAAS(1)QRS(1)ET(0.026)S(0.974)GPVR	IQDDAAS(68.82)QRS(36.05)ET(-15.75)S(15.75)GPVR	7	2	-0.12106	3336200	0	0	3336200	0	0	0	3336200	0	0	0	0	0	0	556033	0	0	#NAME?	#NUM!	#NAME?	0	0	0	0	0	0	0	0	0	0	0	3336200	0	0	0	0	0	0	0	0
A1DMW2;A1CTJ5;Q4WMQ1;B0Y7V0;A0A0J5Q637	85;115;119;119;119	1	2	S	LRS(1)PT(1)PGAVDGEGR	LRS(145.43)PT(145.43)PGAVDGEGR	3	2	-0.46464	11498000	0	11498000	0	0	0	0	8860100	0	0	0	0	0	0	1.47668e+06	0	0	#NAME?	#NUM!	#NAME?	0	0	0	0	0	0	0	0	0	0	8860100	0	0	0	0	0	0	0	0	0
A0A0J5Q770;Q4WLH6;B0XM84	110;110;110	1	1	S	FS(1)LAEHPGDAEGLR	FS(107.37)LAEHPGDAEGLR	2	2	3.1725	2136100	2136100	0	0	0	0	0	2136100	0	0	0	0	0	0	356017	0	0	#NAME?	#NUM!	#NAME?	0	0	0	0	0	0	0	0	0	2136100	0	0	0	0	0	0	0	0	0	0
Q4WRB8;B0XNZ7;A0A0J5SF68	51;51;51	1	1	S	NEDIQLEGANPS(1)AEEGDDDAGGDGEEVMVHDIEDQFR	NEDIQLEGANPS(57.33)AEEGDDDAGGDGEEVMVHDIEDQFR	12	3	-1.4822	68963000	68963000	0	0	0	0	0	0	0	11445000	0	0	0	0	1907500	0	0	#NAME?	#NUM!	#NAME?	0	0	0	0	0	0	0	0	0	0	0	0	0	0	0	0	0	0	0	0
B0XND6;A0A0J5SJI8;Q4WJZ9;A1CRM4	652;652;652;646	1	2;3	S	GEEES(1)QS(1)EAES(1)EVGR	GEEES(148.06)QS(148.06)EAES(148.06)EVGR	5	2	0.22029	6816500	0	6816500	0	0	0	0	0	4259600	0	0	0	0	0	709933	0	0	#NAME?	#NUM!	#NAME?	0	0	0	0	0	0	0	0	0	0	0	0	0	0	0	0	0	0	0	4259600
B0XND6;A0A0J5SJI8;Q4WJZ9;A1CRM4	654;654;654;648	1	2;3	S	GEEES(1)QS(1)EAES(1)EVGR	GEEES(148.06)QS(148.06)EAES(148.06)EVGR	7	2	0.22029	6816500	0	6816500	0	0	0	0	0	4259600	0	0	0	0	0	709933	0	0	#NAME?	#NUM!	#NAME?	0	0	0	0	0	0	0	0	0	0	0	0	0	0	0	0	0	0	0	4259600
Q4WV36;B0Y0R6;A1DEB8;A0A0J5SQ98	141;141;141;141	1	1	S	ATDSQPGLHDS(1)PR	AT(-87.14)DS(-93.43)QPGLHDS(87.14)PR	11	2	0.37984	1100200	1100200	0	0	0	0	0	1100200	0	0	0	0	0	0	183367	0	0	#NAME?	#NUM!	#NAME?	0	0	0	0	0	0	0	0	0	1100200	0	0	0	0	0	0	0	0	0	0
Q4WWF5;B0XZ69;A0A0J5SSZ9	79;79;79	1	1	S	QSSTVSDTALPGS(1)PADAAR	QS(-99.13)S(-99.13)T(-79.78)VS(-85.95)DT(-64.58)ALPGS(64.58)PADAAR	13	2	0.50166	4240800	4240800	0	0	0	0	0	4240800	0	0	0	0	0	0	706800	0	0	#NAME?	#NUM!	#NAME?	0	0	0	0	0	0	0	0	0	4240800	0	0	0	0	0	0	0	0	0	0
Q4X268;B0XW46;A0A0J5SWM6	83;83;83	1	1;2	S	QEQAIAS(1)S(1)PMGER	QEQAIAS(87.08)S(87.08)PMGER	7	2	0.29373	1026500	0	1026500	0	0	0	0	1026500	0	0	0	0	0	0	171083	0	0	#NAME?	#NUM!	#NAME?	0	0	0	0	0	0	0	0	0	0	1026500	0	0	0	0	0	0	0	0	0
Q4X268;B0XW46;A0A0J5SWM6	84;84;84	1	2	S	QEQAIAS(1)S(1)PMGER	QEQAIAS(87.08)S(87.08)PMGER	8	2	0.29373	1026500	0	1026500	0	0	0	0	1026500	0	0	0	0	0	0	171083	0	0	#NAME?	#NUM!	#NAME?	0	0	0	0	0	0	0	0	0	0	1026500	0	0	0	0	0	0	0	0	0
A1CYN1;B0XTK4;A0A0J5SX54;Q4WIH6	1083;1105;1105;1105	1	1	S	APS(1)VEPEGTAK	APS(76.64)VEPEGT(-76.64)AK	3	2	-0.63583	6283300	6283300	0	0	0	0	0	1758000	0	0	0	0	0	0	293000	0	0	#NAME?	#NUM!	#NAME?	0	0	0	0	0	0	0	0	0	1758000	0	0	0	0	0	0	0	0	0	0
A1CYN1;B0XTK4;A0A0J5SX54	1071;1093;1093	1	1	S	VQS(1)PAAEANGTK	VQS(72.23)PAAEANGT(-72.23)K	3	2	0.98538	1205600	1205600	0	0	0	0	0	0	1205600	0	0	0	0	0	200933	0	0	#NAME?	#NUM!	#NAME?	0	0	0	0	0	0	0	0	0	0	0	0	0	0	0	0	0	0	1205600	0
A0A0J5SYR7;Q4WW73;B0Y2M3;A1DD60	528;558;558;520	1	1	S	VYTGPVMEVS(1)I	VY(-77.97)T(-64.41)GPVMEVS(64.41)I	10	2	0.53159	828810	828810	0	0	828810	0	0	0	0	0	0	0	0	0	138135	0	0	#NAME?	#NUM!	#NAME?	828810	0	0	0	0	0	0	0	0	0	0	0	0	0	0	0	0	0	0	0
Q4WMC7;B0Y881;A0A0J5SZX8;A1DN95	407;407;407;392	1	1	S	KIS(1)VDEDDPVR	KIS(90.44)VDEDDPVR	3	2	-0.60649	2929000	2929000	0	0	0	0	0	1647200	0	0	0	0	0	0	274533	0	0	#NAME?	#NUM!	#NAME?	0	0	0	0	0	0	0	0	0	1647200	0	0	0	0	0	0	0	0	0	0
Q5AQQ9;A0A1U8QR52	555;555	1	1	S	AATQGEAS(1)VPR	AAT(-79.35)QGEAS(79.35)VPR	8	2	0.14456	1310300	1310300	0	0	0	0	0	0	1310300	0	0	0	0	0	218383	0	0	#NAME?	#NUM!	#NAME?	0	0	0	0	0	0	0	0	0	0	0	0	0	0	0	0	0	0	1310300	0
Q5AXR6;A0A1U8QV27	31;31	1	1	S	ENNIS(1)GEEENEIK	ENNIS(94.09)GEEENEIK	5	2	-1.6688	716090	716090	0	0	0	716090	0	0	0	0	0	0	0	0	119348	0	0	#NAME?	#NUM!	#NAME?	0	0	0	716090	0	0	0	0	0	0	0	0	0	0	0	0	0	0	0	0
Q5AZF1;A0A1U8QWT5	2395;2395	1		S	AT(1)S(1)DFILPANMIQNS(0.849)IAS(0.174)AVKT(0.978)IR	AT(68.12)S(68.12)DFILPANMIQNS(7.38)IAS(-7.38)AVKT(15.67)IR	3	3	-1.3896	1491200	0	0	1491200	0	0	1491200	0	0	0	0	0	0	0	248533	0	0	#NAME?	#NUM!	#NAME?	0	0	0	0	0	0	0	0	1491200	0	0	0	0	0	0	0	0	0	0	0
A1C5X1	344	1	4	S	FS(1)KAVPAS(0.492)KT(0.492)S(0.2)LS(0.883)EET(0.932)R	FS(60.89)KAVPAS(0)KT(0)S(-8.57)LS(8.57)EET(10.97)R	2	2	-2.9768	7038000	0	0	7038000	0	0	0	7038000	0	0	0	0	0	0	1173000	0	0	#NAME?	#NUM!	#NAME?	0	0	0	0	0	0	0	0	0	0	0	7038000	0	0	0	0	0	0	0	0
A1D4W0	46	1	1	S	S(1)PPGDSLKEDGDAPR	S(67.16)PPGDS(-67.16)LKEDGDAPR	1	2	-0.47582	2662300	2662300	0	0	0	0	0	2662300	0	0	0	0	0	0	443717	0	0	#NAME?	#NUM!	#NAME?	0	0	0	0	0	0	0	0	0	2662300	0	0	0	0	0	0	0	0	0	0
A1D6Z3	240	1	4	S	T(1)VPS(1)PFPDDHLS(1)S(1)IKVDGK	T(76.15)VPS(76.15)PFPDDHLS(76.15)S(76.15)IKVDGK	4	2	-2.3885	8822600	0	0	8822600	0	0	0	0	8822600	0	0	0	0	0	1.47043e+06	0	0	#NAME?	#NUM!	#NAME?	0	0	0	0	0	0	0	0	0	0	0	0	0	0	0	0	0	0	0	0
A1D6Z3	248	1	4	S	T(1)VPS(1)PFPDDHLS(1)S(1)IKVDGK	T(76.15)VPS(76.15)PFPDDHLS(76.15)S(76.15)IKVDGK	12	2	-2.3885	8822600	0	0	8822600	0	0	0	0	8822600	0	0	0	0	0	1.47043e+06	0	0	#NAME?	#NUM!	#NAME?	0	0	0	0	0	0	0	0	0	0	0	0	0	0	0	0	0	0	0	0
A1D6Z3	249	1	4	S	T(1)VPS(1)PFPDDHLS(1)S(1)IKVDGK	T(76.15)VPS(76.15)PFPDDHLS(76.15)S(76.15)IKVDGK	13	2	-2.3885	8822600	0	0	8822600	0	0	0	0	8822600	0	0	0	0	0	1.47043e+06	0	0	#NAME?	#NUM!	#NAME?	0	0	0	0	0	0	0	0	0	0	0	0	0	0	0	0	0	0	0	0
A1DGB3	231	1	2	S	GLAT(1)S(1)DPDR	GLAT(124.83)S(124.83)DPDR	5	2	1.9675	2696900	0	2696900	0	0	0	0	0	0	2696900	0	0	0	0	449483	0	0	#NAME?	#NUM!	#NAME?	0	0	0	0	0	0	0	0	0	0	0	0	0	0	0	0	0	0	0	0
Q4WSA0;B0XRK4;Q6MYD0;A0A0J5Q103;A1D268	362;362;367;362;362	1	1	S	KLS(1)EAVLEK	KLS(91.2)EAVLEK	3	2	-0.016649	1463300	1463300	0	0	0	0	0	1463300	0	0	0	0	0	0	243883	0	0	#NAME?	#NUM!	#NAME?	0	0	0	0	0	0	0	0	0	1463300	0	0	0	0	0	0	0	0	0	0
B0XZ71;Q4WWF3;A0A0J5Q009	225;225;225	1	1;2	S	QTNTDLAT(1)PGS(1)ER	QT(-44.37)NT(-38.71)DLAT(38.71)PGS(68.26)ER	11	2	2.6873	868840	0	868840	0	0	0	0	868840	0	0	0	0	0	0	144807	0	0	#NAME?	#NUM!	#NAME?	0	0	0	0	0	0	0	0	0	0	868840	0	0	0	0	0	0	0	0	0
Q4WFF3;B0Y0E9	335;335	1	1	S	ESGAGSSTQVASQVTNRDNES(1)D	ES(-83.58)GAGS(-92.75)S(-83.58)T(-74.96)QVAS(-87.39)QVT(-75.66)NRDNES(74.96)D	21	2	0.03656	411930	411930	0	0	0	0	411930	0	0	0	0	0	0	0	68655	0	0	#NAME?	#NUM!	#NAME?	0	0	0	0	0	0	411930	0	0	0	0	0	0	0	0	0	0	0	0	0
B0Y4B6;A0A0J5PSN8;A1DEM1	482;585;569	1	1	S	SQQS(1)PAGEAR	S(-64.5)QQS(64.5)PAGEAR	4	2	-0.82741	854040	854040	0	0	0	0	0	854040	0	0	0	0	0	0	142340	0	0	#NAME?	#NUM!	#NAME?	0	0	0	0	0	0	0	0	0	854040	0	0	0	0	0	0	0	0	0	0
Q4WQ01;B0Y6T9;A0A0J5PEJ3	1299;1299;1299	1	1	S	KPQGQS(1)PLK	KPQGQS(92.44)PLK	6	2	0.53521	591630	591630	0	0	0	0	0	591630	0	0	0	0	0	0	98605	0	0	#NAME?	#NUM!	#NAME?	0	0	0	0	0	0	0	0	0	591630	0	0	0	0	0	0	0	0	0	0
		1	1	S	SQGGS(1)LLER	S(-68.66)QGGS(68.66)LLER	5	2	0.28718	561000	561000	0	0	0	0	0	561000	0	0	0	0	0	0	93500	0	0	#NAME?	#NUM!	#NAME?	0	0	0	0	0	0	0	0	0	561000	0	0	0	0	0	0	0	0	0	0
		1	1	S	ARS(1)APRQLER	ARS(99.79)APRQLER	3	2	0.53654	3682900	3682900	0	0	0	3682900	0	0	0	0	0	0	0	0	613817	0	0	#NAME?	#NUM!	#NAME?	0	0	0	3682900	0	0	0	0	0	0	0	0	0	0	0	0	0	0	0	0
		1	1	S	GS(1)MEGAGEEEAPVK	GS(94.31)MEGAGEEEAPVK	2	2	1.1867	4423200	4423200	0	0	0	0	0	0	4423200	0	0	0	0	0	737200	0	0	#NAME?	#NUM!	#NAME?	0	0	0	0	0	0	0	0	0	0	0	0	0	0	0	0	0	0	4423200	0
		1	1	S	RLSDDMVMQVVQES(1)R	RLS(-70.59)DDMVMQVVQES(70.59)R	14	2	-0.19146	30925000	30925000	0	0	30925000	0	0	0	0	0	0	0	0	0	5.15417e+06	0	0	#NAME?	#NUM!	#NAME?	30925000	0	0	0	0	0	0	0	0	0	0	0	0	0	0	0	0	0	0	0
A0A0J5PI73;Q4WGD9;B0YCH8	191;185;185	1	1	T	ASVQVET(1)DNDDEKK	AS(-71.29)VQVET(71.29)DNDDEKK	7	2	0.11343	585220	585220	0	0	0	0	0	585220	0	0	0	0	0	0	97536.7	0	0	#NAME?	#NUM!	#NAME?	0	0	0	0	0	0	0	0	0	585220	0	0	0	0	0	0	0	0	0	0
Q4WAA3;B0YBM6;A0A0J5PJD6	525;525;525	1	4	T	GT(1)Y(1)MPILFES(1)LADPIVS(1)GR	GT(65.48)Y(65.48)MPILFES(65.48)LADPIVS(65.48)GR	2	3	-3.4063	4770200	0	0	4770200	0	0	0	0	4770200	0	0	0	0	0	795033	0	0	#NAME?	#NUM!	#NAME?	0	0	0	0	0	0	0	0	0	0	0	0	0	0	0	0	0	0	0	0
Q4WG55;B0YC92;A0A0J5PL26	307;307;307	1	1;2	T	RDS(1)T(1)PIEDEDAK	RDS(137.39)T(137.39)PIEDEDAK	4	2	0.042659	9912600	8749300	1163200	0	0	0	0	1163200	0	0	0	0	0	0	193867	0	0	#NAME?	#NUM!	#NAME?	0	0	0	0	0	0	0	0	0	0	1163200	0	0	0	0	0	0	0	0	0
Q4WXD8;B0XY81;A0A0J5PUZ1	135;135;135	1	4	T	S(1)IAAT(1)AGEGS(1)IVNAAS(1)IQGVR	S(83.06)IAAT(83.06)AGEGS(83.06)IVNAAS(83.06)IQGVR	5	2	3.1524	2610500	0	0	2610500	0	0	0	2610500	0	0	0	0	0	0	435083	0	0	#NAME?	#NUM!	#NAME?	0	0	0	0	0	0	0	0	0	0	0	2610500	0	0	0	0	0	0	0	0
Q4WTT9;O43121;B0Y3B6;A0A0J5PVF9	715;715;715;715	1	4	T	IKT(1)AVS(1)S(0.137)S(0.887)NS(0.976)LDAVDEK	IKT(117.62)AVS(37.98)S(-8.84)S(8.84)NS(15.51)LDAVDEK	3	2	-1.2203	8577000	0	0	8577000	0	0	0	0	8577000	0	0	0	0	0	1429500	0	0	#NAME?	#NUM!	#NAME?	0	0	0	0	0	0	0	0	0	0	0	0	0	0	0	0	0	0	0	0
A0A0J5Q3D4;Q4X171;B0XSD1;A1DH17;A1C6E4	555;555;555;555;555	1	1	T	VQELDAT(1)PR	VQELDAT(101.46)PR	7	2	0.36809	941350	941350	0	0	0	0	0	941350	0	0	0	0	0	0	156892	0	0	#NAME?	#NUM!	#NAME?	0	0	0	0	0	0	0	0	0	941350	0	0	0	0	0	0	0	0	0	0
A1DMW2;A1CTJ5;Q4WMQ1;B0Y7V0;A0A0J5Q637	87;117;121;121;121	1	2	T	LRS(1)PT(1)PGAVDGEGR	LRS(145.43)PT(145.43)PGAVDGEGR	5	2	-0.46464	11498000	0	11498000	0	0	0	0	8860100	0	0	0	0	0	0	1.47668e+06	0	0	#NAME?	#NUM!	#NAME?	0	0	0	0	0	0	0	0	0	0	8860100	0	0	0	0	0	0	0	0	0
Q4WXA1;B0XYB7;A1D7H3;A0A0J5SS21	369;369;369;369	1	1	T	SADHESEDQT(1)PR	S(-124.88)ADHES(-68.88)EDQT(68.88)PR	10	2	-0.32461	339820	339820	0	0	0	0	0	339820	0	0	0	0	0	0	56636.7	0	0	#NAME?	#NUM!	#NAME?	0	0	0	0	0	0	0	0	0	339820	0	0	0	0	0	0	0	0	0	0
Q5B218;A0A1U8QVY1	182;182	1	2	T	FKT(1)QAIT(1)ALRER	FKT(83.5)QAIT(83.5)ALRER	3	2	-1.981	4400600	0	4400600	0	3123300	0	0	0	0	0	0	0	0	0	520550	0	0	#NAME?	#NUM!	#NAME?	0	3123300	0	0	0	0	0	0	0	0	0	0	0	0	0	0	0	0	0	0
Q5B218;A0A1U8QVY1	186;186	1	2	T	FKT(1)QAIT(1)ALRER	FKT(83.5)QAIT(83.5)ALRER	7	2	-1.981	4400600	0	4400600	0	3123300	0	0	0	0	0	0	0	0	0	520550	0	0	#NAME?	#NUM!	#NAME?	0	3123300	0	0	0	0	0	0	0	0	0	0	0	0	0	0	0	0	0	0
A1CDK1	272	1	1	T	ELLHIDT(1)VQK	ELLHIDT(102.51)VQK	7	2	0.0082383	3550300	3550300	0	0	0	0	0	0	3550300	0	0	0	0	0	591717	0	0	#NAME?	#NUM!	#NAME?	0	0	0	0	0	0	0	0	0	0	0	0	0	0	0	0	0	0	3550300	0
A1D6Z3	237	1	4	T	T(1)VPS(1)PFPDDHLS(1)S(1)IKVDGK	T(76.15)VPS(76.15)PFPDDHLS(76.15)S(76.15)IKVDGK	1	2	-2.3885	8822600	0	0	8822600	0	0	0	0	8822600	0	0	0	0	0	1.47043e+06	0	0	#NAME?	#NUM!	#NAME?	0	0	0	0	0	0	0	0	0	0	0	0	0	0	0	0	0	0	0	0
A1DGB3	230	1	2	T	GLAT(1)S(1)DPDR	GLAT(124.83)S(124.83)DPDR	4	2	1.9675	2696900	0	2696900	0	0	0	0	0	0	2696900	0	0	0	0	449483	0	0	#NAME?	#NUM!	#NAME?	0	0	0	0	0	0	0	0	0	0	0	0	0	0	0	0	0	0	0	0
Q4WAA3;B0YBM6;A0A0J5PJD6	526;526;526	1	4	Y	GT(1)Y(1)MPILFES(1)LADPIVS(1)GR	GT(65.48)Y(65.48)MPILFES(65.48)LADPIVS(65.48)GR	3	3	-3.4063	4770200	0	0	4770200	0	0	0	0	4770200	0	0	0	0	0	795033	0	0	#NAME?	#NUM!	#NAME?	0	0	0	0	0	0	0	0	0	0	0	0	0	0	0	0	0	0	0	0
A0A0J5PV48	9	1	2	Y	MKDILT(1)LIY(1)LAAER	MKDILT(45.66)LIY(45.66)LAAER	9	2	1.9848	1372800	0	1372800	0	1372800	0	0	0	0	0	0	0	0	0	228800	0	0	#NAME?	#NUM!	#NAME?	0	1372800	0	0	0	0	0	0	0	0	0	0	0	0	0	0	0	0	0	0
Q4WTR9;B0Y396;A0A0J5PVB0;A1CZI2;A1C9S5	663;663;663;666;666	1		Y	LY(1)EADS(1)T(1)NLEVR	LY(51.53)EADS(51.53)T(51.53)NLEVR	2	2	0.8887	480460	0	0	480460	0	0	0	0	0	480460	0	0	0	0	80076.7	0	0	#NAME?	#NUM!	#NAME?	0	0	0	0	0	0	0	0	0	0	0	0	0	0	0	0	0	0	0	0
A0A0J5PZR5;Q4X209;B0XWA2	28;28;28	1	3	Y	Y(1)VIPS(1)EEDRERDIVY(1)R	Y(79.54)VIPS(79.54)EEDRERDIVY(79.54)R	1	3	-0.07266	16798000	0	0	16798000	0	0	0	0	0	16798000	0	0	0	0	2.79967e+06	0	0	#NAME?	#NUM!	#NAME?	0	0	0	0	0	0	0	0	0	0	0	0	0	0	0	0	0	0	0	0
A0A0J5PZR5;Q4X209;B0XWA2	42;42;42	1	3	Y	Y(1)VIPS(1)EEDRERDIVY(1)R	Y(79.54)VIPS(79.54)EEDRERDIVY(79.54)R	15	3	-0.07266	16798000	0	0	16798000	0	0	0	0	0	16798000	0	0	0	0	2.79967e+06	0	0	#NAME?	#NUM!	#NAME?	0	0	0	0	0	0	0	0	0	0	0	0	0	0	0	0	0	0	0	0
Q4WT17;B0XQK7;A0A0J5Q0T2	284;284;284	1		Y	RIY(1)GLNK	RIY(68.4)GLNK	3	2	-3.0588	1969800	1969800	0	0	0	0	0	0	0	1969800	0	0	0	0	328300	0	0	#NAME?	#NUM!	#NAME?	0	0	0	0	0	0	0	0	0	0	0	0	0	0	0	0	0	0	0	0
Q4WM02;B0Y8K5;A0A0J5Q7M3	82;82;685	1	2	Y	RY(1)GY(1)EPR	RY(47.85)GY(47.85)EPR	2	2	2.5882	900920	0	900920	0	0	0	0	900920	0	0	0	0	0	0	150153	0	0	#NAME?	#NUM!	#NAME?	0	0	0	0	0	0	0	0	0	0	900920	0	0	0	0	0	0	0	0	0
Q4WM02;B0Y8K5;A0A0J5Q7M3	84;84;687	1	2	Y	RY(1)GY(1)EPR	RY(47.85)GY(47.85)EPR	4	2	2.5882	900920	0	900920	0	0	0	0	900920	0	0	0	0	0	0	150153	0	0	#NAME?	#NUM!	#NAME?	0	0	0	0	0	0	0	0	0	0	900920	0	0	0	0	0	0	0	0	0
Q5AX62;A0A1U8QM02	111;111	1		Y	EIQCEY(1)PVPRK	EIQCEY(56.4)PVPRK	6	3	3.4541	610240	610240	0	0	0	0	0	0	610240	0	0	0	0	0	101707	0	0	#NAME?	#NUM!	#NAME?	0	0	0	0	0	0	0	0	0	0	0	0	0	0	0	0	0	0	610240	0
Q5AX88;A0A1U8QR14	292;292	1		Y	LCS(1)Y(1)GAIEET(1)RLIS(1)IK	LCS(54)Y(54)GAIEET(54)RLIS(54)IK	4	2	3.1686	5533300	0	0	5533300	0	0	0	0	0	5533300	0	0	0	0	922217	0	0	#NAME?	#NUM!	#NAME?	0	0	0	0	0	0	0	0	0	0	0	0	0	0	0	0	0	0	0	0
A1CA75	448	1		Y	CS(1)EAPVY(1)IK	CS(42.19)EAPVY(42.19)IK	7	1	3.692	16162000	0	16162000	0	0	0	0	0	0	16162000	0	0	0	0	2.69367e+06	0	0	#NAME?	#NUM!	#NAME?	0	0	0	0	0	0	0	0	0	0	0	0	0	0	0	0	0	0	0	0
A1CJQ2;A1D7R5	2652;2656	1	2	Y	MY(1)EKS(1)EHRR	MY(58.82)EKS(58.82)EHRR	2	1	-1.4966	3478700	0	3478700	0	3478700	0	0	0	0	0	0	0	0	0	579783	0	0	#NAME?	#NUM!	#NAME?	0	3478700	0	0	0	0	0	0	0	0	0	0	0	0	0	0	0	0	0	0
A1CJR3	105	1	2	Y	QEY(1)S(1)FRMR	QEY(49.06)S(49.06)FRMR	3	1	-0.79395	13406000	0	13406000	0	0	0	0	0	7174400	0	0	0	0	0	1.19573e+06	0	0	#NAME?	#NUM!	#NAME?	0	0	0	0	0	0	0	0	0	0	0	0	0	0	0	0	0	0	0	7174400
A1DD99	461	1		Y	VLGEAY(1)EKR	VLGEAY(53.17)EKR	6	2	1.485	2709700	2709700	0	0	0	0	0	2709700	0	0	0	0	0	0	451617	0	0	#NAME?	#NUM!	#NAME?	0	0	0	0	0	0	0	0	0	2709700	0	0	0	0	0	0	0	0	0	0
Q4WL92;B0XMA5	21;21	1	3	Y	Y(1)PVELY(1)PAKHT(1)PR	Y(59.29)PVELY(59.29)PAKHT(59.29)PR	1	2	-0.98334	2759800	0	0	2759800	0	0	0	0	2759800	0	0	0	0	0	459967	0	0	#NAME?	#NUM!	#NAME?	0	0	0	0	0	0	0	0	0	0	0	0	0	0	0	0	0	0	0	0
Q4WL92;B0XMA5	26;26	1	3	Y	Y(1)PVELY(1)PAKHT(1)PR	Y(59.29)PVELY(59.29)PAKHT(59.29)PR	6	2	-0.98334	2759800	0	0	2759800	0	0	0	0	2759800	0	0	0	0	0	459967	0	0	#NAME?	#NUM!	#NAME?	0	0	0	0	0	0	0	0	0	0	0	0	0	0	0	0	0	0	0	0
C8V751;Q5AU40	291;324	1	4	Y	Y(1)RS(1)PPLDGIERDS(1)Y(1)LR	Y(44.37)RS(44.37)PPLDGIERDS(44.37)Y(44.37)LR	1	2	-0.45888	1815900	0	0	1815900	0	0	0	0	0	1815900	0	0	0	0	302650	0	0	#NAME?	#NUM!	#NAME?	0	0	0	0	0	0	0	0	0	0	0	0	0	0	0	0	0	0	0	0
C8V751;Q5AU40	304;337	1	4	Y	Y(1)RS(1)PPLDGIERDS(1)Y(1)LR	Y(44.37)RS(44.37)PPLDGIERDS(44.37)Y(44.37)LR	14	2	-0.45888	1815900	0	0	1815900	0	0	0	0	0	1815900	0	0	0	0	302650	0	0	#NAME?	#NUM!	#NAME?	0	0	0	0	0	0	0	0	0	0	0	0	0	0	0	0	0	0	0	0
C8VCT1;Q5AWQ3	726;726	1	5	Y	EY(1)LT(1)RT(1)T(1)AS(1)PIAIRLPK	EY(50.3)LT(50.3)RT(50.3)T(50.3)AS(50.3)PIAIRLPK	2	3	-1.6639	3626400	0	0	3626400	0	0	0	0	3626400	0	0	0	0	0	604400	0	0	#NAME?	#NUM!	#NAME?	0	0	0	0	0	0	0	0	0	0	0	0	0	0	0	0	0	0	0	0
Q5BE80;C8VT45	226;234	1		Y	Y(1)NDVAQLKDLVT(1)EK	Y(78.61)NDVAQLKDLVT(78.61)EK	1	2	-0.58748	19198000	0	19198000	0	0	0	0	0	19198000	0	0	0	0	0	3.19967e+06	0	0	#NAME?	#NUM!	#NAME?	0	0	0	0	0	0	0	0	0	0	0	0	0	0	0	0	0	0	0	19198000
A0A0J5PYK3;B0XTC4;A4D9A1	236;236;236	1	1;2;3	T	RRET(1)GESVSNAMS(0.994)PT(0.004)T(0.002)SGSR	RRET(83.34)GES(-77.61)VS(-61.25)NAMS(24.05)PT(-24.05)T(-27.93)S(-36.83)GS(-56.71)R	4	3	-1.7664	192920000	2371600	170980000	19563000	0	0	0	2410300	33817000	36154000	10260000	4705600	3756800	0	12063550	4680600	0.387995	#NAME?	1.36589	#NAME?	0	0	0	0	0	0	0	0	0	587510	1822800	0	0	3756800	0	0	0	0	0	24880000
Q4X1X3;B0XWD3;A0A0J5PZP2	564;564;564	1	2	S	EALAAVES(1)ES(1)DGEGVQGEEGG	EALAAVES(144.5)ES(144.5)DGEGVQGEEGG	8	2	-2.6616	100780000	0	100780000	0	0	0	0	9772300	7090600	14767000	5469800	7323000	7584400	11405000	5271650	7945550	1.50722	#NAME?	-0.591892	#NAME?	0	0	0	0	0	0	0	0	0	0	9772300	0	0	7584400	0	0	11405000	0	0	7090600
B0XVE3;A0A0J5SKR3;Q4WHM0;A1DFR2	1098;1098;1099;1099	1	1;2	S	EEEEALS(1)LS(1)DDDEDER	EEEEALS(95.66)LS(95.66)DDDEDER	9	2	3.2365	121550000	121550000	0	0	0	0	0	5670700	6178400	12280000	6982900	6064500	0	13832000	4.02152e+06	6719850	1.67097	#NAME?	-0.740689	#NAME?	0	0	0	0	0	0	0	0	0	5670700	0	0	0	0	0	13832000	0	0	6178400	0
Q4WVA4;B0Y0Y5;A0A0J5PWY4;A1DE50;A1CB92	170;170;173;170;169	1	1	T	ALLDPTEIPQT(1)PK	ALLDPT(-75.03)EIPQT(75.03)PK	11	2	0.53729	93155000	93155000	0	0	6225300	3479500	3150900	9686000	6426200	8116400	1631100	0	14648000	22621000	6.18072e+06	9725025	1.57345	#NAME?	-0.653928	#NAME?	6225300	0	0	3479500	0	0	3150900	0	0	9686000	0	0	14648000	0	0	22621000	0	0	6426200	0
Q4WEX5;B0XZA9;A1DKP5;A0A0J5PVS5;A1CC45	510;510;510;510;513	1	1;2	S	LGS(1)PNVS(0.996)DAS(0.004)GTDTSR	LGS(110.99)PNVS(24.19)DAS(-24.19)GT(-36.5)DT(-88.35)S(-95.98)R	3	2	-1.3114	56386000	37302000	19085000	0	0	0	0	11109000	6359800	3949000	3238000	0	6867300	15165000	3.56963e+06	6317575	1.76981	#NAME?	-0.823595	#NAME?	0	0	0	0	0	0	0	0	0	7190000	3919200	0	6867300	0	0	0	15165000	0	6359800	0
A0A0J5Q0B0	582	1	1	S	AAAQEEDS(1)EVEPDLASIAK	AAAQEEDS(161.29)EVEPDLAS(-161.29)IAK	8	2	2.4926	47001000	47001000	0	0	1966300	2007300	2068800	4804900	5717700	4772300	1577500	1571700	5649100	12353000	3.55622e+06	5287825	1.48692	#NAME?	-0.572331	#NAME?	1966300	0	0	2007300	0	0	2068800	0	0	4804900	0	0	5649100	0	0	12353000	0	0	5717700	0
A0A0J5PWS2;Q4WTI5;B0XQ40	27;27;27	1	2;3	S	AES(1)PVGS(1)EQS(1)NNAAAR	AES(96.01)PVGS(96.01)EQS(96.01)NNAAAR	7	2	0.082845	59015000	0	15011000	44003000	0	0	0	8677600	2891700	12884000	14527000	0	0	15823000	4075550	7587500	1.86171	#NAME?	-0.89663	#NAME?	0	0	0	0	0	0	0	0	0	0	1676100	7001500	0	0	0	0	2251900	13571000	0	2891700
A0A0J5PDL6;Q4WNN3;B0Y5I0;A1CXY4	87;119;119;87	1	1;2	S	AADFLS(1)DDES(1)EPEVVASEPK	AADFLS(225.63)DDES(147.85)EPEVVAS(-147.85)EPK	10	2	0.47585	1283800000	444610	1283400000	0	7167500	3408200	4933300	69150000	103300000	97116000	36459000	37298000	80542000	130490000	47512500	71197250	1.4985	#NAME?	-0.583514	#NAME?	0	7167500	0	0	3408200	0	444610	4488700	0	0	69150000	0	0	80542000	0	0	130490000	0	0	103300000
Q4X1M0;B0XRZ3;A1DGN8;A1CT03	570;570;570;575	1	1	S	APAS(1)PAR	APAS(146.69)PAR	4	2	0.0046298	88939000	88939000	0	0	0	0	4265200	53121000	7300500	0	7294000	0	0	2198400	1.07811e+07	2373100	0.220116	#NAME?	2.18366	#NAME?	0	0	0	0	0	0	4265200	0	0	53121000	0	0	0	0	0	2198400	0	0	7300500	0
Q4WV97;Q1RQJ0;B0Y0X7;A0A0J5PT20;A1DE58;A1CB85	41;41;41;41;41;41	1	1	S	AIS(1)PVFQR	AIS(87.26)PVFQR	3	2	0.43789	46998000	46998000	0	0	0	0	817510	9684200	2962400	3371800	0	0	8878700	11853000	2805985	5182925	1.8471	#NAME?	-0.885259	#NAME?	0	0	0	0	0	0	817510	0	0	9684200	0	0	8878700	0	0	11853000	0	0	2962400	0
Q4X1D8;B0XS68;A0A0J5PYP9	635;635;636	1	2	S	TETSADLGEES(1)DDELS(1)VR	T(-104.57)ET(-101.76)S(-95.79)ADLGEES(95.79)DDELS(164.35)VR	16	2	-0.38939	114820000	0	114820000	0	0	0	0	12862000	11819000	25253000	6302600	9685700	0	0	8.32233e+06	3997075	0.480283	#NAME?	1.05804	#NAME?	0	0	0	0	0	0	0	0	0	0	12862000	0	0	0	0	0	0	0	0	11819000
A0A0J5SDI1;Q4WQ26;B0Y6W4	174;174;174	1	1	S	GAS(1)PAPQTTTTTTTTNK	GAS(89.49)PAPQT(-89.49)T(-95.21)T(-97.1)T(-118.02)T(-152.81)T(-179.69)T(-209.99)T(-231.3)NK	3	2	0.18538	231170000	231170000	0	0	4623500	4198000	4589400	10439000	20437000	10302000	15872000	0	6977700	0	9098150	5712425	0.627867	#NAME?	0.67147	#NAME?	4623500	0	0	4198000	0	0	4589400	0	0	10439000	0	0	6977700	0	0	0	0	0	20437000	0
A0A0J5PZT8;B0XT61;Q4WIQ1;A1CYF0	636;661;666;636	1	1	S	S(1)NEQIGLGLASPPLSASNPSAER	S(82.49)NEQIGLGLAS(-82.49)PPLS(-117.31)AS(-127.49)NPS(-152.21)AER	1	2	-0.79538	22974000	22974000	0	0	0	0	0	4606500	0	0	0	0	3230100	3668300	767750	1724600	2.2463	#NAME?	-1.16755	#NAME?	0	0	0	0	0	0	0	0	0	4606500	0	0	3230100	0	0	3668300	0	0	0	0
Q4WI19;B0XUE6;A0A0J5PM44;A1CZ36	642;642;642;642	1	1	T	EKT(1)PEAPTDQQAVK	EKT(129.08)PEAPT(-129.08)DQQAVK	3	2	2.6077	26183000	26183000	0	0	0	0	624730	4771500	0	0	0	0	0	10840000	899372	2710000	3.01321	#NAME?	-1.5913	#NAME?	0	0	0	0	0	0	624730	0	0	4771500	0	0	0	0	0	10840000	0	0	0	0
A0A0J5SZA2;Q4WN20;B0Y7I2;A1DMJ4	30;30;30;30	1	1;2	S	RAS(1)LS(1)DDEAVPGSDTNETTGLLLER	RAS(97.31)LS(92.67)DDEAVPGS(-92.67)DT(-105.04)NET(-122.43)T(-127.76)GLLLER	3	3	0.65169	2060900000	188730000	1872200000	0	3213500	3597600	5334500	76976000	63313000	76826000	38475000	32162000	75862000	71460000	38210100	54489750	1.42606	#NAME?	-0.512031	#NAME?	3213500	0	0	2111400	1486200	0	2142200	3192300	0	36117000	40859000	0	42445000	33417000	0	33083000	38377000	0	17462000	45851000
A0A0J5SZA2;Q4WN20;B0Y7I2;A1DMJ4	32;32;32;32	1	1;2	S	RAS(1)LS(1)DDEAVPGSDTNETTGLLLER	RAS(97.31)LS(92.67)DDEAVPGS(-92.67)DT(-105.04)NET(-122.43)T(-127.76)GLLLER	5	3	0.65169	2082500000	210340000	1872200000	0	3213500	3597600	5334500	76976000	63313000	76826000	38475000	32162000	75862000	71460000	38210100	54489750	1.42606	#NAME?	-0.512031	#NAME?	3213500	0	0	2111400	1486200	0	2142200	3192300	0	36117000	40859000	0	42445000	33417000	0	33083000	38377000	0	17462000	45851000
Q4WNE8;B0Y748;A1DM61;A0A0J5Q201	2;2;2;2	1	1	S	S(1)PIQFPIDAIASR	S(122.72)PIQFPIDAIAS(-122.72)R	1	2	-0.82973	15765000	15765000	0	0	0	0	0	5281300	0	0	0	0	2330600	5963200	880217	2073450	2.35561	#NAME?	-1.2361	#NAME?	0	0	0	0	0	0	0	0	0	5281300	0	0	2330600	0	0	5963200	0	0	0	0
A0A0J5PZW1;Q4WTG3;B0XQ62;A1D3D5	85;87;87;85	1	1	S	EAS(1)FDDAR	EAS(84.5)FDDAR	3	2	-0.6462	117900000	117900000	0	0	1741400	3387100	2041500	18053000	8215300	3735300	4918900	1844400	9836100	23064000	6195600	9915850	1.60047	#NAME?	-0.678492	#NAME?	1741400	0	0	3387100	0	0	2041500	0	0	18053000	0	0	9836100	0	0	23064000	0	0	8215300	0
A0A0J5PSI4;Q4WUM9;B0Y454;A1DET1	295;295;295;295	1	1;2	S	RDS(1)DVS(1)LQDNEDYSRPVLR	RDS(81.92)DVS(51.64)LQDNEDY(-51.64)S(-51.75)RPVLR	3	3	0.12757	14894000	2692000	12202000	0	0	0	0	0	6576600	4850400	0	0	0	2692000	1904500	673000	0.353374	#NAME?	1.50073	#NAME?	0	0	0	0	0	0	0	0	0	0	0	0	0	0	0	2692000	0	0	0	6576600
A0A0J5PXA0;B0XPZ9	152;163	1	1	S	KPS(1)PNAYEK	KPS(82.46)PNAY(-82.46)EK	3	2	0.54697	15113000	15113000	0	0	0	0	174650	3241900	0	0	0	0	0	6865100	569425	1716275	3.01405	#NAME?	-1.5917	#NAME?	0	0	0	0	0	0	174650	0	0	3241900	0	0	0	0	0	6865100	0	0	0	0
Q4WSI0;A0A0J5Q188;B0XR42;A1D2F3	814;829;877;877	1	1	S	KNS(1)NESIPR	KNS(89.49)NES(-89.49)IPR	3	2	-1.6165	25830000	25830000	0	0	0	770460	593390	6218500	2002800	0	6008600	0	5891800	0	1597525	2975100	1.86232	#NAME?	-0.8971	#NAME?	0	0	0	770460	0	0	593390	0	0	6218500	0	0	5891800	0	0	0	0	0	2002800	0
A0A0J5PQV0;Q4WEI1;B0Y2Q6;A1D006	906;911;911;971	1	1	S	MS(1)DVDGDDREGEWVGLE	MS(122.01)DVDGDDREGEWVGLE	2	2	-0.47645	70082000	70082000	0	0	0	0	0	0	3269500	8874300	2442500	0	0	0	2.02397e+06	610625	0.301697	#NAME?	1.72883	#NAME?	0	0	0	0	0	0	0	0	0	0	0	0	0	0	0	0	0	0	3269500	0
A1CJ83;A0A0J5PZT9;Q4WWK0;A1D896;B0XZ25	284;278;284;384;413	1	1	S	QPS(1)PPPKPVAAEPEPINDFWTNEAK	QPS(99.05)PPPKPVAAEPEPINDFWT(-99.05)NEAK	3	3	-0.84832	64276000	64276000	0	0	0	0	0	6600000	2598100	7378600	4647600	0	5459600	7260900	2.76278e+06	4342025	1.57161	#NAME?	-0.652246	#NAME?	0	0	0	0	0	0	0	0	0	6600000	0	0	5459600	0	0	7260900	0	0	2598100	0
Q4WX78;B0XYE0;A1D7J7;A0A0J5PXR8;A1CJX1	325;325;325;325;332	1	2	S	VETS(1)PS(1)PPHQR	VET(-35.01)S(35.01)PS(75.46)PPHQR	6	2	-0.32596	19023000	0	19023000	0	0	0	0	2335900	0	2016100	1095500	0	0	0	725333	273875	0.377585	#NAME?	1.40513	#NAME?	0	0	0	0	0	0	0	0	0	0	2335900	0	0	0	0	0	0	0	0	0
B0XT22;A0A0J5Q2X5;Q4X0M4	1074;1075;1074	1	1	S	YAPSPATQAAS(1)PQLSTR	Y(-219.88)APS(-165.92)PAT(-75.98)QAAS(63.95)PQLS(-63.95)T(-96.99)R	11	2	3.5857	322840000	322840000	0	0	5375700	8667000	6858600	60440000	31070000	42715000	13681000	0	25729000	27090000	2.58544e+07	16625000	0.643024	#NAME?	0.637055	#NAME?	5375700	0	0	8667000	0	0	6858600	0	0	60440000	0	0	25729000	0	0	27090000	0	0	31070000	0
Q4X1X3;B0XWD3;A0A0J5PZP2	566;566;566	1	1;2	S	EALAAVES(1)ES(1)DGEGVQGEEGG	EALAAVES(144.5)ES(144.5)DGEGVQGEEGG	10	2	-2.6616	101810000	1027200	100780000	0	0	0	0	10800000	7090600	14767000	5469800	7323000	7584400	11405000	5.44293e+06	7945550	1.45979	#NAME?	-0.545763	#NAME?	0	0	0	0	0	0	0	0	0	1027200	9772300	0	0	7584400	0	0	11405000	0	0	7090600
A0A0J5Q143;Q4X0A7;B0XTS3;A1DHW7;A1C7E2	536;541;541;524;331	1	1;2;4	S	ILGGLGS(0.99)AT(0.013)AS(0.996)AAIT(1)PAAS(1)R	ILGGLGS(20.05)AT(-20.05)AS(24.28)AAIT(75.18)PAAS(107.07)R	19	2	-0.80127	5265200	622860	1983100	2659300	0	873590	622860	0	0	2659300	0	0	0	1109500	692625	277375	0.400469	#NAME?	1.32024	#NAME?	0	0	0	0	873590	0	622860	0	0	0	0	0	0	0	0	0	1109500	0	0	0
Q4WEH7;B0Y2Q2;A0A0J5SNP5;A1C531;Q5AU50	238;238;238;238;237	1	2	S	GPPS(1)PPPPIMHS(1)PPR	GPPS(83.4)PPPPIMHS(83.4)PPR	4	2	-2.4329	10461000	0	10461000	0	0	0	0	0	2413200	3628900	1506200	0	0	0	1.00702e+06	376550	0.373926	#NAME?	1.41917	#NAME?	0	0	0	0	0	0	0	0	0	0	0	0	0	0	0	0	0	0	0	2413200
Q4WEH7;B0Y2Q2;A0A0J5SNP5;A1C531;Q5AU50	246;246;246;246;245	1	2	S	GPPS(1)PPPPIMHS(1)PPR	GPPS(83.4)PPPPIMHS(83.4)PPR	12	2	-2.4329	10461000	0	10461000	0	0	0	0	0	2413200	3628900	1506200	0	0	0	1.00702e+06	376550	0.373926	#NAME?	1.41917	#NAME?	0	0	0	0	0	0	0	0	0	0	0	0	0	0	0	0	0	0	0	2413200
A1CN49	409	1	4	S	ICGIS(1)LT(1)NPHS(1)GNLINAIQPLY(1)IAGK	ICGIS(76.42)LT(76.42)NPHS(76.42)GNLINAIQPLY(76.42)IAGK	5	3	-0.32568	4847200	0	0	4847200	0	0	0	1663300	0	0	0	3183900	0	0	277217	795975	2.87131	#NAME?	-1.52171	#NAME?	0	0	0	0	0	0	0	0	0	0	0	1663300	0	0	0	0	0	0	0	0
A1CN49	415	1	4	S	ICGIS(1)LT(1)NPHS(1)GNLINAIQPLY(1)IAGK	ICGIS(76.42)LT(76.42)NPHS(76.42)GNLINAIQPLY(76.42)IAGK	11	3	-0.32568	4847200	0	0	4847200	0	0	0	1663300	0	0	0	3183900	0	0	277217	795975	2.87131	#NAME?	-1.52171	#NAME?	0	0	0	0	0	0	0	0	0	0	0	1663300	0	0	0	0	0	0	0	0
A1CN49	411	1	4	T	ICGIS(1)LT(1)NPHS(1)GNLINAIQPLY(1)IAGK	ICGIS(76.42)LT(76.42)NPHS(76.42)GNLINAIQPLY(76.42)IAGK	7	3	-0.32568	4847200	0	0	4847200	0	0	0	1663300	0	0	0	3183900	0	0	277217	795975	2.87131	#NAME?	-1.52171	#NAME?	0	0	0	0	0	0	0	0	0	0	0	1663300	0	0	0	0	0	0	0	0
A1CN49	426	1	4	Y	ICGIS(1)LT(1)NPHS(1)GNLINAIQPLY(1)IAGK	ICGIS(76.42)LT(76.42)NPHS(76.42)GNLINAIQPLY(76.42)IAGK	22	3	-0.32568	4847200	0	0	4847200	0	0	0	1663300	0	0	0	3183900	0	0	277217	795975	2.87131	#NAME?	-1.52171	#NAME?	0	0	0	0	0	0	0	0	0	0	0	1663300	0	0	0	0	0	0	0	0
A0A0J5PYK3;B0XTC4;A4D9A1;A1DHN4	547;547;547;547	1	1	S	IGS(1)GMDLPSIDR	IGS(123.26)GMDLPS(-123.26)IDR	3	2	-1.5254	142730000	142730000	0	0	0	1480400	1186900	8289900	2234600	1413900	0	0	8074300	8691500	2.43428e+06	4191450	1.72184	#NAME?	-0.783952	#NAME?	0	0	0	1480400	0	0	1186900	0	0	8289900	0	0	8074300	0	0	8691500	0	0	2234600	0
A0A1V1G235;A0A1V1FZ94;O43099;B0YDL9;A0A0J5PFY6;A0A1V1FVZ3;Q5ASN8;A1CMU0;A1DL47	112;115;122;122;122;115;122;122;122	1	1	S	S(1)IGWADEEGR	S(69.86)IGWADEEGR	1	2	-0.23744	9841900	9841900	0	0	0	0	0	1443700	2169700	2583100	2034500	0	0	0	1032750	508625	0.492496	#NAME?	1.02182	#NAME?	0	0	0	0	0	0	0	0	0	1443700	0	0	0	0	0	0	0	0	2169700	0
Q4WU45;B0Y3M2;A0A0J5SPF6;A1DFB2	71;71;71;71	1	1	S	SSENGAPDS(1)PDLSAR	S(-74.6)S(-74.6)ENGAPDS(69.69)PDLS(-69.69)AR	9	2	-0.40748	15453000	15453000	0	0	0	0	0	7910100	0	4387900	1771400	0	1383500	0	2.04967e+06	788725	0.384806	#NAME?	1.3778	#NAME?	0	0	0	0	0	0	0	0	0	7910100	0	0	1383500	0	0	0	0	0	0	0
B0XPH1;A4D9T5;A0A0J5PL50;A1D421	241;241;940;241	1	1	S	LDEVQS(1)GGER	LDEVQS(145.81)GGER	6	2	3.0494	95194000	95194000	0	0	2240300	2991200	2647200	9496700	5150400	2337600	5309000	0	5624600	12952000	4143900	5971400	1.44101	#NAME?	-0.52708	#NAME?	2240300	0	0	2991200	0	0	2647200	0	0	9496700	0	0	5624600	0	0	12952000	0	0	5150400	0
Q4WDB0;B0YD39;A0A0J5PHM7	602;602;602	1	1	S	VNEFGQGGDS(1)DEEAEEPAAAESEK	VNEFGQGGDS(165.37)DEEAEEPAAAES(-165.37)EK	10	2	-1.5923	125340000	125340000	0	0	3452900	1427400	2222000	6070600	3279000	5682500	3347000	2020100	0	5606100	3.68907e+06	2743300	0.74363	#NAME?	0.427343	#NAME?	3452900	0	0	1427400	0	0	2222000	0	0	6070600	0	0	0	0	0	5606100	0	0	3279000	0
B0Y7P6;Q4WMV5;A0A0J5SZF9;A1DMQ6	228;262;262;258	1	1	S	VTEIES(1)DEEEAPK	VT(-146.96)EIES(146.96)DEEEAPK	6	2	-2.638	8029700000	8029700000	0	0	171960000	195880000	183050000	1023600000	34689000	958520000	692950000	365020000	163010000	1347500000	4.2795e+08	642120000	1.50046	#NAME?	-0.585401	#NAME?	171960000	0	0	195880000	0	0	183050000	0	0	1023600000	0	0	163010000	0	0	1347500000	0	0	34689000	0
Q4WPF9;B0Y6A4;A0A0J5PDW1;A1CX62;A1CHM4	640;640;660;653;656	1	1	S	HS(1)PDAFANLSAR	HS(135.47)PDAFANLS(-135.47)AR	2	2	0.40872	58323000	58323000	0	0	0	0	0	12455000	1157200	4671100	0	0	4678800	0	3.04722e+06	1169700	0.383858	#NAME?	1.38135	#NAME?	0	0	0	0	0	0	0	0	0	12455000	0	0	4678800	0	0	0	0	0	1157200	0
A1CYZ5;B0XUA4;A0A0J5SK99	189;249;249	1	1	S	RRES(1)LDEEQNLTGEGMEGER	RRES(107.88)LDEEQNLT(-107.88)GEGMEGER	4	3	-0.0065699	19344000	19344000	0	0	0	0	0	0	1460200	0	2661300	0	0	0	243367	665325	2.73384	#NAME?	-1.45093	#NAME?	0	0	0	0	0	0	0	0	0	0	0	0	0	0	0	0	0	0	1460200	0
B0XZB0;A1DKP4;Q4WEX6;A0A0J5ST36	14;14;14;14	1	1;2;3	T	MYGAS(0.014)T(0.986)GPQTGINT(1)PR	MY(-70.88)GAS(-18.36)T(18.36)GPQT(-46.81)GINT(86.83)PR	14	2	0.034738	410950000	326600000	69235000	15122000	7481800	9489400	4451300	17893000	4032700	6474200	0	590920	15645000	37459000	8.30373e+06	13423730	1.61659	#NAME?	-0.692954	#NAME?	6569400	912370	0	8278500	1210900	0	4451300	0	0	14056000	3836200	0	13011000	2634100	0	28213000	9245900	0	0	0
Q4WZK4;B0XV92;A0A0J5PXS0;A1DIM5	429;429;429;430	1	1	S	S(1)LEDDEEVESIPR	S(135.22)LEDDEEVES(-135.22)IPR	1	2	-1.2849	14088000	14088000	0	0	0	775590	199920	3148500	0	1781000	1131900	0	1704300	3441100	984168	1569325	1.59457	#NAME?	-0.673167	#NAME?	0	0	0	775590	0	0	199920	0	0	3148500	0	0	1704300	0	0	3441100	0	0	0	0
A0A0J5PZA7;B0XQR4;Q6MYY8;E9R3C5;A1D2T1	1684;1265;1257;1257;1285	1	1	S	ARS(1)PFAR	ARS(93.67)PFAR	3	2	2.7701	61089000	61089000	0	0	0	0	0	12629000	0	0	0	0	0	22478000	2.10483e+06	5619500	2.66981	#NAME?	-1.41674	#NAME?	0	0	0	0	0	0	0	0	0	12629000	0	0	0	0	0	22478000	0	0	0	0
A0A0J5Q008	182	1	1	S	NEALS(1)DDEANDDDEEDLKADPR	NEALS(52.43)DDEANDDDEEDLKADPR	5	3	-1.2701	31779000	31779000	0	0	0	0	0	3932100	3875200	3752800	2493800	1094500	0	9597100	1.92668e+06	3296350	1.71089	#NAME?	-0.77475	#NAME?	0	0	0	0	0	0	0	0	0	3932100	0	0	0	0	0	9597100	0	0	3875200	0
A0A0J5SHT2;A1C495;Q4WC65;B0Y9R4;A1DBF9	422;423;422;422;422	1	1	S	AGS(1)PAGPGSR	AGS(89.54)PAGPGS(-89.54)R	3	2	0.20357	112750000	112750000	0	0	5244900	5219900	4748100	19310000	13159000	2323900	0	678480	19119000	0	8334300	4949370	0.593856	#NAME?	0.751816	#NAME?	5244900	0	0	5219900	0	0	4748100	0	0	19310000	0	0	19119000	0	0	0	0	0	13159000	0
Q4WTH4;B0XQ51;A0A0J5Q193	39;39;39	1	1;2	S	DAS(1)GEEGDDSTDPITPTASK	DAS(138.48)GEEGDDS(-138.48)T(-142.08)DPIT(-243.58)PT(-274.38)AS(-295.98)K	3	2	-0.5044	77696000	74192000	3503900	0	480260	1001600	0	5575700	6220500	11945000	8835000	3401500	0	13496000	4.20384e+06	6433125	1.5303	#NAME?	-0.613811	#NAME?	480260	0	0	1001600	0	0	0	0	0	5575700	0	0	0	0	0	13496000	0	0	6220500	0
Q4WJR4;B0XNT4;A0A0J5SJE1	79;79;79	1	1	S	KVS(1)PVPEQTAK	KVS(148.18)PVPEQT(-148.18)AK	3	2	-0.3641	114080000	114080000	0	0	323240	218740	4376700	22975000	0	1584500	8588500	0	17625000	7866500	4913030	8520000	1.73416	#NAME?	-0.79424	#NAME?	323240	0	0	218740	0	0	4376700	0	0	22975000	0	0	17625000	0	0	7866500	0	0	0	0
A0A0J5PZT8;B0XT61;Q4WIQ1	804;829;834	1	1	S	TPES(1)PIMSR	T(-86.05)PES(81.74)PIMS(-81.74)R	4	2	-0.38464	3481600	3481600	0	0	0	0	615930	2228800	0	0	0	0	636800	0	474122	159200	0.335779	#NAME?	1.57442	#NAME?	0	0	0	0	0	0	615930	0	0	2228800	0	0	636800	0	0	0	0	0	0	0
A0A0J5SFE5;Q4WRL7;B0XNJ8	592;665;678	1	1	S	TGPVELEVPEGPGVS(1)DDER	T(-215.09)GPVELEVPEGPGVS(215.09)DDER	15	2	1.2264	222130000	222130000	0	0	0	0	0	11265000	23176000	22065000	11857000	1237400	16080000	27338000	9.41767e+06	14128100	1.50017	#NAME?	-0.585126	#NAME?	0	0	0	0	0	0	0	0	0	11265000	0	0	16080000	0	0	27338000	0	0	23176000	0
Q4WJT2;B0XNR7;A1D4D6;A1CRH4	15;15;15;50	1	1;4	T	AAS(1)PLT(1)S(1)GAES(1)GPDTK	AAS(139.39)PLT(106.42)S(76.09)GAES(46.76)GPDT(-46.76)K	6	2	-0.24096	3619900	3619900	0	0	0	0	0	0	0	1344200	2275700	0	0	0	224033	568925	2.53947	#NAME?	-1.34453	#NAME?	0	0	0	0	0	0	0	0	0	0	0	0	0	0	0	0	0	0	0	0
Q4WPT8;A0A0J5PEF0	44;44	1	1;2	S	EGS(1)AS(1)EEDAGSTLESR	EGS(130.35)AS(96.81)EEDAGS(-96.81)T(-103.68)LES(-155.18)R	5	2	1.8642	46448000	1663400	44784000	0	0	0	0	0	8828400	8926000	5235100	4364800	993040	8022700	2.95907e+06	4653910	1.57276	#NAME?	-0.653301	#NAME?	0	0	0	0	0	0	0	0	0	0	0	0	993040	0	0	0	8022700	0	0	8828400
Q4WU42;B0Y3L9;A0A0J5PVQ0	2;2;2	1	1	S	S(1)AAAENQADNK	S(103.13)AAAENQADNK	1	2	-0.59586	9808500	9808500	0	0	0	0	0	2587600	0	0	4349200	0	0	0	431267	1087300	2.52118	#NAME?	-1.3341	#NAME?	0	0	0	0	0	0	0	0	0	2587600	0	0	0	0	0	0	0	0	0	0
A0A0J5SHZ7;B0YA06;Q4WCF8	296;296;296	1	1	S	S(1)MDIVDDLEDIDMEDAGEPK	S(123.41)MDIVDDLEDIDMEDAGEPK	1	2	1.3104	763360000	763360000	0	0	0	0	0	10069000	1655700	7161900	0	1661400	12431000	6617600	3.14777e+06	5177500	1.64482	#NAME?	-0.717927	#NAME?	0	0	0	0	0	0	0	0	0	10069000	0	0	12431000	0	0	6617600	0	0	1655700	0
B0XND6;A0A0J5SJI8	693;693	1	1	S	TEFEEAPGS(1)DDEADAAPDQEVGIVVNQSNK	T(-63.46)EFEEAPGS(63.46)DDEADAAPDQEVGIVVNQS(-111.86)NK	9	3	0.29764	188200000	188200000	0	0	1418300	899630	2724400	14548000	24957000	30454000	17773000	7494800	14256000	30037000	1.25002e+07	17390200	1.39119	#NAME?	-0.476321	#NAME?	1418300	0	0	899630	0	0	2724400	0	0	14548000	0	0	14256000	0	0	30037000	0	0	24957000	0
A0A0J5Q372;Q4X0Y7;B0XSL1;A1DH94;A1C6M4	718;718;718;718;723	1	1	T	RVT(1)PPNR	RVT(123.35)PPNR	3	2	0.030647	49592000	49592000	0	0	0	0	0	31247000	6690100	0	8315400	0	0	0	6322850	2078850	0.328784	#NAME?	1.60479	#NAME?	0	0	0	0	0	0	0	0	0	31247000	0	0	0	0	0	0	0	0	6690100	0
Q4X0K6;B0XTA9;A0A0J5SVD9	197;197;292	1	1	S	VPEPIGATVPS(1)DDEAIDDAGLEDYL	VPEPIGAT(-65.42)VPS(65.42)DDEAIDDAGLEDY(-131.14)L	11	2	-2.2701	20635000	20635000	0	0	0	0	0	0	3750400	3434300	4025000	0	2556400	1207500	1197450	1947225	1.62614	#NAME?	-0.701454	#NAME?	0	0	0	0	0	0	0	0	0	0	0	0	2556400	0	0	1207500	0	0	3750400	0
Q4WU64;B0Y3P0;A0A0J5PUW4;A1DF94;Q5BB42;A0A1U8QUG1;A1CA65	197;197;197;200;198;198;202	1	1	T	APT(1)PEPTVVEK	APT(68.54)PEPT(-68.54)VVEK	3	2	0.24431	33047000	33047000	0	0	1051000	2233200	1605800	4927500	1744200	2587900	3385300	0	3383300	0	2.35827e+06	1692150	0.71754	#NAME?	0.478869	#NAME?	1051000	0	0	2233200	0	0	1605800	0	0	4927500	0	0	3383300	0	0	0	0	0	1744200	0
Q4WJT7;B0XNR2;A0A0J5SJF3	260;260;260	1	1;2	S	KPDPS(1)S(1)EPETVSK	KPDPS(68.78)S(59.62)EPET(-59.62)VS(-78.37)K	5	2	-0.98585	10794000	2740400	8054000	0	0	0	0	0	1548000	1250400	4186900	0	0	0	466400	1046725	2.24426	#NAME?	-1.16624	#NAME?	0	0	0	0	0	0	0	0	0	0	0	0	0	0	0	0	0	0	0	1548000
Q7Z8P9;B0Y2U5;A0A0J5PQZ1;A1CZW8;A1C4Y9;Q8TFN0	93;93;93;93;93;93	1	1;2	T	TILGAT(1)NPLASAPGTIR	T(-84.63)ILGAT(84.63)NPLAS(-115)APGT(-208.33)IR	6	2	-0.21804	415230000	387800000	27427000	0	3603600	925270	0	111830000	0	0	0	0	157040000	17410000	19393145	43612500	2.24886	#NAME?	-1.16919	#NAME?	3603600	0	0	925270	0	0	0	0	0	97440000	14388000	0	149570000	7472100	0	17410000	0	0	0	0
Q4WJD8;B0XPJ6;A0A0J5PN79	2019;2019;2085	1	1	S	GNES(1)ADDQQEGETGADGDDLVSTK	GNES(140.73)ADDQQEGET(-140.73)GADGDDLVS(-191.8)T(-191.8)K	4	2	0.85166	15934000	15934000	0	0	0	0	0	0	2169000	2482400	1798800	991430	2135600	0	775233	1.23146e+06	1.5885	#NAME?	-0.667664	#NAME?	0	0	0	0	0	0	0	0	0	0	0	0	2135600	0	0	0	0	0	2169000	0
A0A0J5Q213;Q4X189;B0XSB4	35;22;22	1	1;2	S	TTAEDS(1)QAS(1)DNEETERPVR	T(-38.23)T(-36.31)AEDS(36.31)QAS(96.83)DNEET(-113.69)ERPVR	9	2	0.62493	590050000	53843000	536200000	0	0	0	1789600	71756000	35824000	44258000	38331000	5650400	37031000	67522000	25604600	37133600	1.45027	#NAME?	-0.536322	#NAME?	0	0	0	0	0	0	0	1789600	0	21808000	49948000	0	0	37031000	0	0	67522000	0	7985200	27839000
Q5BDR6;A0A1U8QSS0	442;442	1		Y	LY(1)EFNET(1)R	LY(58.78)EFNET(58.78)R	2	1	-0.1662	13299000	0	13299000	0	0	0	0	0	2662200	6962700	2553400	0	0	0	1604150	638350	0.397937	#NAME?	1.32939	#NAME?	0	0	0	0	0	0	0	0	0	0	0	0	0	0	0	0	0	0	0	2662200
A0A0J5SZF2;Q4WMW0;B0Y7P1	295;295;295	1	2	S	EEVEMDGKEDES(1)ELS(1)AGEEFTPEEQLALEK	EEVEMDGKEDES(74.53)ELS(53.83)AGEEFT(-53.83)PEEQLALEK	12	3	-0.17695	44058000	0	44058000	0	0	0	0	0	18199000	9338700	4693000	994010	0	2643400	4.58962e+06	2.0826e+06	0.453764	#NAME?	1.13999	#NAME?	0	0	0	0	0	0	0	0	0	0	0	0	0	0	0	0	2643400	0	0	18199000
A1D4G9;Q4WJW7;B0XNN3;A0A0J5PPX8;A1CRK8;C8VTF1;Q5BG99	256;257;257;257;257;257;257	1	1	S	NES(1)PEKK	NES(112.36)PEKK	3	2	-2.1702	65255000	65255000	0	0	0	0	45552000	0	1966900	2288100	9092400	383320	0	0	8.30117e+06	2368930	0.285373	#NAME?	1.80908	#NAME?	0	0	0	0	0	0	45552000	0	0	0	0	0	0	0	0	0	0	0	1966900	0
Q4WXG0;B0XY60;A0A0J5PUX1;A1D7B5	509;509;509;509	1	2	S	IEELDS(1)ES(1)EDDLEEIQK	IEELDS(264.88)ES(264.88)EDDLEEIQK	6	2	-1.1703	162440000	0	162440000	0	0	0	0	12512000	11790000	22151000	9863000	8223600	10157000	14802000	7.74217e+06	10761400	1.38997	#NAME?	-0.475057	#NAME?	0	0	0	0	0	0	0	0	0	0	12512000	0	0	10157000	0	0	14802000	0	0	11790000
Q4WXG0;B0XY60;A0A0J5PUX1;A1D7B5	511;511;511;511	1	2	S	IEELDS(1)ES(1)EDDLEEIQK	IEELDS(264.88)ES(264.88)EDDLEEIQK	8	2	-1.1703	162440000	0	162440000	0	0	0	0	12512000	11790000	22151000	9863000	8223600	10157000	14802000	7.74217e+06	10761400	1.38997	#NAME?	-0.475057	#NAME?	0	0	0	0	0	0	0	0	0	0	12512000	0	0	10157000	0	0	14802000	0	0	11790000
Q4WEN2;B0Y2W8;A0A0J5PRE9	62;62;62	1	1	S	S(1)LGGAESAASAGR	S(66.54)LGGAES(-66.54)AAS(-81.17)AGR	1	2	-0.5316	5811300	5811300	0	0	0	0	0	2221100	0	0	0	0	0	3590100	370183	897525	2.42454	#NAME?	-1.27771	#NAME?	0	0	0	0	0	0	0	0	0	2221100	0	0	0	0	0	3590100	0	0	0	0
B0Y2S2;A1CZZ2;A0A0J5PUT7	29;32;65	1	1;2	S	S(1)GS(1)EEPEPEPLADDFPAMMAR	S(101.53)GS(101.53)EEPEPEPLADDFPAMMAR	3	2	-1.4054	300420000	265650000	34777000	0	5867400	2786400	3287600	2585500	7138100	9893700	3668200	1588400	5259100	6306600	5.25978e+06	4205575	0.799572	#NAME?	0.3227	#NAME?	5867400	0	0	2786400	0	0	3287600	0	0	2585500	0	0	5259100	0	0	6306600	0	0	0	7138100
Q4WIK2;B0XTH8;A1CYJ8;A0A0J5PZY0	326;326;343;486	1	1	S	AMS(1)EEIADQMEV	AMS(161.63)EEIADQMEV	3	2	-1.7382	9844400	9844400	0	0	1193900	1875700	588390	0	0	0	0	0	1272900	0	609665	318225	0.521967	#NAME?	0.93797	#NAME?	1193900	0	0	1875700	0	0	588390	0	0	0	0	0	1272900	0	0	0	0	0	0	0
Q4WEN7;A1CZV2;A0A0J5PR03;B0Y2X2	119;119;119;119	1	1;2	S	LGS(1)VDADGMS(1)VR	LGS(59.25)VDADGMS(59.25)VR	3	2	2.0498	9712400	8789500	922980	0	0	0	0	0	1977800	4144300	925550	0	922980	0	1020350	462132	0.452916	#NAME?	1.14269	#NAME?	0	0	0	0	0	0	0	0	0	0	0	0	0	922980	0	0	0	0	1977800	0
Q4WTH8;B0XQ47;A0A0J5Q197	168;168;168	1	2	S	RGS(1)DQS(1)EER	RGS(138.31)DQS(138.31)EER	6	2	-1.4442	153750000	0	153750000	0	0	0	0	0	0	19050000	19742000	6316100	0	0	3175000	6514525	2.05182	#NAME?	-1.0369	#NAME?	0	0	0	0	0	0	0	0	0	0	0	0	0	0	0	0	0	0	0	0
Q4WI22;B0XUE3;A0A0J5PMP5;A1CZ33	494;494;494;410	1	1	S	GYFS(1)GPEGDTTK	GY(-72.28)FS(66.77)GPEGDT(-67.67)T(-66.77)K	4	2	0.21102	5340000	5340000	0	0	0	775480	934290	0	0	0	0	0	2465800	0	284962	616450	2.16327	#NAME?	-1.11322	#NAME?	0	0	0	775480	0	0	934290	0	0	0	0	0	2465800	0	0	0	0	0	0	0
Q4WPV1;B0Y6P2;A0A0J5PEH7	505;505;505	1	1	S	S(1)EAGVEEDVEEDETGEPSFGELLR	S(138.75)EAGVEEDVEEDET(-138.75)GEPS(-188.39)FGELLR	1	2	1.6618	103740000	103740000	0	0	2298600	0	0	5277100	20937000	9331500	7209200	0	5584400	1878600	6.30737e+06	3668050	0.58155	#NAME?	0.782024	#NAME?	2298600	0	0	0	0	0	0	0	0	5277100	0	0	5584400	0	0	1878600	0	0	20937000	0
A0A0J5Q5W9;B0Y7Q4;Q4WMU7;A1DMR4	262;262;262;262	1	1	S	LSTAIKVS(1)DDEAEK	LS(-67.85)T(-67.85)AIKVS(67.85)DDEAEK	8	2	-0.36967	34965000	34965000	0	0	0	0	1132300	5067200	0	0	0	0	0	9338000	1033250	2334500	2.25938	#NAME?	-1.17592	#NAME?	0	0	0	0	0	0	1132300	0	0	5067200	0	0	0	0	0	9338000	0	0	0	0
Q4X1D2;B0XS74;A0A0J5Q251;Q5B0H6	39;39;39;39	1	1	S	EQVNFDDGMS(1)ELDR	EQVNFDDGMS(86.78)ELDR	10	2	3.8605	1119400000	1119400000	0	0	7556700	0	7366500	51440000	6124700	12308000	5811900	2573000	33506000	45745000	14132650	21908975	1.55024	#NAME?	-0.63249	#NAME?	7556700	0	0	0	0	0	7366500	0	0	51440000	0	0	33506000	0	0	45745000	0	0	6124700	0
A0A0J5Q446;Q4WLF7;B0XM58;Q8X1U5;A1DP90	1309;1235;1235;1235;1307	1	1	S	KAALDDDS(1)DDEDFAAPK	KAALDDDS(127.32)DDEDFAAPK	8	2	4.4351	500820000	500820000	0	0	1743000	837790	1861000	14639000	13558000	17410000	11068000	0	12457000	22933000	8341465	11614500	1.39238	#NAME?	-0.477554	#NAME?	1743000	0	0	837790	0	0	1861000	0	0	14639000	0	0	12457000	0	0	22933000	0	0	13558000	0
A0A0J5Q0Q4;Q6MYA6;E9R5L0;B0XRP1;A1D228	251;251;251;251;251	1	1	S	ILMMAENGS(1)DDEGEGK	ILMMAENGS(129.42)DDEGEGK	9	2	3.4218	81929000	81929000	0	0	358750	570300	0	5183300	0	0	0	0	4678300	2766100	1018725	1861100	1.82689	#NAME?	-0.869391	#NAME?	358750	0	0	570300	0	0	0	0	0	5183300	0	0	4678300	0	0	2766100	0	0	0	0
A0A0J5SVY5;Q4X197;B0XSA6;A1DGZ5	250;250;250;250	1	1	S	KEES(1)DEEDNDLMEIAPATGQSEAK	KEES(112.2)DEEDNDLMEIAPAT(-112.2)GQS(-123.63)EAK	4	3	1.7103	104740000	104740000	0	0	0	0	0	0	8074900	7985300	7827800	2025800	2181500	4394500	2676700	4107400	1.5345	#NAME?	-0.61777	#NAME?	0	0	0	0	0	0	0	0	0	0	0	0	2181500	0	0	4394500	0	0	8074900	0
A0A0J5PII5;A1DCS1;A1CDR4;C8V1W0;Q5AYA8	33;33;33;33;705	1	1	S	AFNS(1)PNWR	AFNS(66.6)PNWR	4	2	-1.4557	9157200	9157200	0	0	0	0	0	1827200	893670	2682600	1930500	0	0	0	900578	482625	0.535906	#NAME?	0.899949	#NAME?	0	0	0	0	0	0	0	0	0	1827200	0	0	0	0	0	0	0	0	893670	0
B0XYB8;A0A0J5PV25;Q4WXA0	484;410;484	1	1	S	SEHYDS(1)DEEQEDVTTR	S(-78.12)EHY(-65.79)DS(65.79)DEEQEDVT(-123.75)T(-123.75)R	6	2	-0.63222	13399000	13399000	0	0	0	0	0	2378100	2925500	2338500	2226100	872640	0	0	1.27368e+06	774685	0.608224	#NAME?	0.717325	#NAME?	0	0	0	0	0	0	0	0	0	2378100	0	0	0	0	0	0	0	0	2925500	0
		1	1	T	QMAQQLPT(1)LVK	QMAQQLPT(81.95)LVK	8	2	1.9485	13256000	13256000	0	0	0	0	0	5215300	0	0	0	0	8041200	0	869217	2010300	2.31277	#NAME?	-1.20962	#NAME?	0	0	0	0	0	0	0	0	0	5215300	0	0	8041200	0	0	0	0	0	0	0
Q4X1Q2;B0XRW3;A0A0J5Q3R5	789;789;789	1	1	S	GVEEDDGS(1)EDQGEAAQTTQK	GVEEDDGS(159.13)EDQGEAAQT(-159.13)T(-174.76)QK	8	2	-0.28346	15167000	15167000	0	0	0	0	450800	2701300	0	3746600	2328200	0	0	0	1.14978e+06	582050	0.506226	#NAME?	0.982147	#NAME?	0	0	0	0	0	0	450800	0	0	2701300	0	0	0	0	0	0	0	0	0	0
Q4WSM6;B0XQZ8;A0A0J5PWD2;A1D2J3	172;172;172;172	1	1	T	DAT(1)PEDEELLDPATR	DAT(183.03)PEDEELLDPAT(-183.03)R	3	2	0.11448	279910000	279910000	0	0	13899000	8692500	5356400	41232000	6852300	15211000	9624900	4279100	18971000	54233000	15207200	21777000	1.43202	#NAME?	-0.518051	#NAME?	13899000	0	0	8692500	0	0	5356400	0	0	41232000	0	0	18971000	0	0	54233000	0	0	6852300	0
Q4WVR4;B0Y1T2;A0A0J5SYC8	154;154;154	1	1	S	RGS(1)AQAAAGGAEQK	RGS(147.24)AQAAAGGAEQK	3	2	0.65542	101400000	101400000	0	0	457350	4169700	3372900	9021600	6233100	2144500	5546300	0	0	21462000	4.23319e+06	6752075	1.59503	#NAME?	-0.673585	#NAME?	457350	0	0	4169700	0	0	3372900	0	0	9021600	0	0	0	0	0	21462000	0	0	6233100	0
A0A0J5PU20;Q4WEL5;B0Y2T9;A1CZX4	1652;1671;1671;1630	1	1;2	S	DPTEGPPVVDVDNQDPFNS(1)S(1)PR	DPT(-102.36)EGPPVVDVDNQDPFNS(102.36)S(103.95)PR	20	3	-0.098165	15798000	7581000	8217400	0	0	0	0	0	2402200	6323200	0	0	977050	1702800	1.45423e+06	669962	0.460698	#NAME?	1.11811	#NAME?	0	0	0	0	0	0	0	0	0	0	0	0	977050	0	0	1702800	0	0	0	2402200
Q4WJD1;B0XPK3;A0A0J5PPD8	847;847;903	1	1	S	GNS(1)ADQR	GNS(103.26)ADQR	3	2	-0.33975	4918900	4918900	0	0	0	1959600	0	0	0	0	2959300	0	0	0	326600	739825	2.26523	#NAME?	-1.17966	#NAME?	0	0	0	1959600	0	0	0	0	0	0	0	0	0	0	0	0	0	0	0	0
Q4WTH8;B0XQ47;A0A0J5Q197	165;165;165	1	1;2	S	RGS(1)DQS(1)EER	RGS(138.31)DQS(138.31)EER	3	2	-1.4442	177900000	2468600	175430000	0	0	515600	0	0	0	19569000	19742000	6316100	0	0	3.34743e+06	6514525	1.94613	#NAME?	-0.960605	#NAME?	0	0	0	515600	0	0	0	0	0	0	0	0	0	0	0	0	0	0	0	0
Q4WTV9;B0Y3D4;A0A0J5SP89;A1CZE3	157;157;157;157	1	2	S	MRPLAEEDEES(1)S(1)EEEEVK	MRPLAEEDEES(107.73)S(107.73)EEEEVK	11	3	3.1731	317710000	0	317710000	0	0	0	902840	18739000	0	6472200	0	0	0	8047800	4352340	2011950	0.462269	#NAME?	1.1132	#NAME?	0	0	0	0	0	0	0	902840	0	0	18739000	0	0	0	0	0	8047800	0	0	0
Q4WTV9;B0Y3D4;A0A0J5SP89;A1CZE3	158;158;158;158	1	2	S	MRPLAEEDEES(1)S(1)EEEEVK	MRPLAEEDEES(107.73)S(107.73)EEEEVK	12	3	3.1731	317710000	0	317710000	0	0	0	902840	18739000	0	6472200	0	0	0	8047800	4352340	2011950	0.462269	#NAME?	1.1132	#NAME?	0	0	0	0	0	0	0	902840	0	0	18739000	0	0	0	0	0	8047800	0	0	0
Q4X050;B0XU51;A0A0J5SUW4;A1DI29	9;9;9;9	1	1	S	MDSYESFGS(1)PGR	MDS(-145.11)Y(-148.56)ES(-82.53)FGS(82.53)PGR	9	2	-0.075567	112080000	112080000	0	0	850460	1530900	1042400	6395700	1730500	2064600	1389300	838570	5844300	4190800	2.26909e+06	3.06574e+06	1.35109	#NAME?	-0.434121	#NAME?	850460	0	0	1530900	0	0	1042400	0	0	6395700	0	0	5844300	0	0	4190800	0	0	1730500	0
A0A0J5SDL4;Q4WQ77;B0Y713	14;14;14	1	1	S	MEESAESANGPGES(1)PK	MEES(-200.19)AES(-137.66)ANGPGES(137.66)PK	14	2	0.23511	14823000	14823000	0	0	0	0	0	0	3603200	0	2532000	955910	843410	0	600533	1082830	1.80311	#NAME?	-0.850491	#NAME?	0	0	0	0	0	0	0	0	0	0	0	0	843410	0	0	0	0	0	3603200	0
Q4WEV1;B0Y336;A0A0J5PR69	123;123;123	1	1	S	S(1)PVHPGAAADYYSGSSR	S(111.11)PVHPGAAADY(-111.11)Y(-115.81)S(-124.92)GS(-140.43)S(-151.91)R	1	2	3.3047	17322000	17322000	0	0	0	0	0	4308000	0	6556000	3572200	0	0	0	1.81067e+06	893050	0.493216	#NAME?	1.01971	#NAME?	0	0	0	0	0	0	0	0	0	4308000	0	0	0	0	0	0	0	0	0	0
A0A0J5PFH2;A1CXQ5;Q4WNW8;B0Y5R4	53;53;53;53	1	1	S	EPFS(1)PGADDSR	EPFS(131.89)PGADDS(-131.89)R	4	2	0.57171	139290000	139290000	0	0	0	0	1243100	19954000	12345000	13547000	7301800	1967000	18166000	15632000	7.84818e+06	10766700	1.37187	#NAME?	-0.456145	#NAME?	0	0	0	0	0	0	1243100	0	0	19954000	0	0	18166000	0	0	15632000	0	0	12345000	0
Q4WU32;B0Y3K9;A0A0J5PVP3	34;34;34	1	1	S	GDES(1)PLVDADGEPRPTEDQPATTEEK	GDES(114.77)PLVDADGEPRPT(-114.77)EDQPAT(-125.23)T(-125.09)EEK	4	3	-0.068641	84686000	84686000	0	0	1442600	0	1219800	9345400	9756100	13925000	3544000	3654800	9265000	0	5948150	4115950	0.691971	#NAME?	0.531216	#NAME?	1442600	0	0	0	0	0	1219800	0	0	9345400	0	0	9265000	0	0	0	0	0	9756100	0
Q4X0S8;B0XSX1;A0A0J5PYU3	533;533;533	1	1	S	APS(1)PIEFPEPLLEETESR	APS(198.79)PIEFPEPLLEET(-198.79)ES(-211.97)R	3	2	-0.21469	39516000	39516000	0	0	0	0	0	5656800	3381800	0	0	0	5784400	3964800	1.50643e+06	2437300	1.61793	#NAME?	-0.694147	#NAME?	0	0	0	0	0	0	0	0	0	5656800	0	0	5784400	0	0	3964800	0	0	3381800	0
B0Y2X9;A0A0J5PRF6;Q4WEP4;A1CZU5;Q5ATZ3;A0A1U8QFU5	368;368;370;365;358;358	1	1	S	LFVANPDLS(1)D	LFVANPDLS(104.82)D	9	2	-0.76112	30372000	30372000	0	0	0	0	572280	3742100	4462700	3531800	1043400	0	3512400	7287600	2051480	2960850	1.44328	#NAME?	-0.529346	#NAME?	0	0	0	0	0	0	572280	0	0	3742100	0	0	3512400	0	0	7287600	0	0	4462700	0
A0A0J5SKQ0;Q4WHP1;B0XV57;A1DFP2	84;85;85;84	1	1	S	RS(1)PAFDVR	RS(67.73)PAFDVR	2	2	3.2714	10817000	10817000	0	0	0	0	0	4463600	0	0	0	0	0	6353400	743933	1588350	2.13507	#NAME?	-1.09428	#NAME?	0	0	0	0	0	0	0	0	0	4463600	0	0	0	0	0	6353400	0	0	0	0
Q4WYK9;B0XWG2;A0A0J5PXN8	465;465;465	1	1;2	S	LIEEVS(1)DEEMADADS(1)NEEPK	LIEEVS(118.46)DEEMADADS(118.46)NEEPK	6	2	-1.9193	699210000	641050000	58162000	0	26029000	12373000	9281500	28939000	22013000	3462900	6009500	1015100	49209000	34352000	17016400	22646400	1.33086	#NAME?	-0.412356	#NAME?	26029000	0	0	12373000	0	0	9281500	0	0	28939000	0	0	33234000	15975000	0	34352000	0	0	838950	21174000
A1CMP1;A1DL98;Q4WCX4;B0YDH0;A0A0J5PJ94	161;180;183;183;372	1	1	S	KDEDEDDIPDLVEGENFES(1)NVE	KDEDEDDIPDLVEGENFES(98.56)NVE	19	2	2.5077	178660000	178660000	0	0	0	0	0	3538000	8209800	36554000	21306000	11780000	5281200	10565000	8050300	12233050	1.51958	#NAME?	-0.60367	#NAME?	0	0	0	0	0	0	0	0	0	3538000	0	0	5281200	0	0	10565000	0	0	8209800	0
A0A0J5Q5Y5;A1DDK6;Q4WVT4;B0Y1V2;A1CBQ7	1191;1357;1358;1358;1369	1	1	S	FWDESVLEEDPGEVS(1)F	FWDES(-124.48)VLEEDPGEVS(124.48)F	15	2	1.0953	8469300	8469300	0	0	0	0	0	0	1183500	2459200	1202600	0	0	0	607117	300650	0.49521	#NAME?	1.01389	#NAME?	0	0	0	0	0	0	0	0	0	0	0	0	0	0	0	0	0	0	1183500	0
A0A0J5PN03;Q4WHV8;B0XUS5;A1DFI3	603;511;511;603	1	1	S	LSQPSLSSSPAQPAEVPPAS(1)PAR	LS(-139.57)QPS(-130.52)LS(-120.9)S(-116.79)S(-106.5)PAQPAEVPPAS(106.5)PAR	20	2	-0.51886	18529000	18529000	0	0	1523500	0	580060	2139200	0	0	0	0	0	5266600	707127	1316650	1.86197	#NAME?	-0.896831	#NAME?	1523500	0	0	0	0	0	580060	0	0	2139200	0	0	0	0	0	5266600	0	0	0	0
A0A0J5PHA0;A1DM15	391;402	1	2	T	GAGGVT(1)PAT(1)EDEDELIEIKEPGIVR	GAGGVT(59.66)PAT(59.66)EDEDELIEIKEPGIVR	6	3	0.49886	18674000	0	18674000	0	0	0	0	0	2488300	5166100	1386900	1292900	0	0	1.27573e+06	669950	0.525149	#NAME?	0.929201	#NAME?	0	0	0	0	0	0	0	0	0	0	0	0	0	0	0	0	0	0	0	2488300
A0A0J5PHA0;A1DM15	394;405	1	2	T	GAGGVT(1)PAT(1)EDEDELIEIKEPGIVR	GAGGVT(59.66)PAT(59.66)EDEDELIEIKEPGIVR	9	3	0.49886	18674000	0	18674000	0	0	0	0	0	2488300	5166100	1386900	1292900	0	0	1.27573e+06	669950	0.525149	#NAME?	0.929201	#NAME?	0	0	0	0	0	0	0	0	0	0	0	0	0	0	0	0	0	0	0	2488300
A0A0J5PE03;B0Y5W0;Q4WP14	762;783;783	1	2	S	ELLGEGS(1)GDEDDVADRDDRS(1)PR	ELLGEGS(60.56)GDEDDVADRDDRS(60.56)PR	20	3	0.18819	48915000	0	48915000	0	0	0	0	8013400	7946700	10925000	4624200	1983900	0	5482700	4480850	3022700	0.674582	#NAME?	0.567935	#NAME?	0	0	0	0	0	0	0	0	0	0	8013400	0	0	0	0	0	5482700	0	0	7946700
A0A0J5SYR7;Q4WW73;B0Y2M3	12;12;12	1	1	S	AVS(1)ANEEVR	AVS(96.82)ANEEVR	3	2	1.545	23647000	23647000	0	0	2452800	6806300	5580000	1879600	0	0	0	0	0	6928500	2786450	1732125	0.621624	#NAME?	0.685885	#NAME?	2452800	0	0	6806300	0	0	5580000	0	0	1879600	0	0	0	0	0	6928500	0	0	0	0
A0A0J5Q143;Q4X0A7;B0XTS3;A1DHW7;A1C7E2	532;537;537;520;327	1	2;4	T	ILGGLGS(0.99)AT(0.013)AS(0.996)AAIT(1)PAAS(1)R	ILGGLGS(20.05)AT(-20.05)AS(24.28)AAIT(75.18)PAAS(107.07)R	15	2	-0.80127	4642400	0	1983100	2659300	0	873590	0	0	0	2659300	0	0	0	1109500	588815	277375	0.471073	#NAME?	1.08598	#NAME?	0	0	0	0	873590	0	0	0	0	0	0	0	0	0	0	0	1109500	0	0	0
P97995;Q4X0H6;B0XTE0;A0A0J5PYJ4;A1DHQ0	270;625;625;625;625	1	1;2	S	LAFDAGDADEVES(1)QAES(1)IAK	LAFDAGDADEVES(109.32)QAES(109.32)IAK	13	2	-0.45427	85923000	27464000	58458000	0	1164800	1294200	698860	10602000	14877000	11093000	0	1689300	8511000	29410000	6.62164e+06	9902575	1.49549	#NAME?	-0.580614	#NAME?	0	1164800	0	1294200	0	0	698860	0	0	0	10602000	0	0	8511000	0	20379000	9031400	0	5092300	9784400
Q4WX39;B0XYI0;A1D7N7	340;340;342	1	1;2	S	RGS(1)S(0.972)PDT(0.028)SR	RGS(66.97)S(15.42)PDT(-15.42)S(-50.96)R	3	2	-0.71986	8012500	3785800	4226700	0	0	0	0	6569800	0	0	1442700	0	0	0	1.09497e+06	360675	0.329394	#NAME?	1.60212	#NAME?	0	0	0	0	0	0	0	0	0	3785800	2784000	0	0	0	0	0	0	0	0	0
A0A0J5PXU5;Q4X093;B0XTT7	481;493;493	1	1;2	S	FADKEDDAEPVDDDS(1)S(1)FEEIPKPTER	FADKEDDAEPVDDDS(98.31)S(86.73)FEEIPKPT(-86.73)ER	15	3	-0.31016	550710000	11761000	538950000	0	0	0	0	6378000	5831000	33087000	45724000	6983000	0	0	7.54933e+06	13176750	1.74542	#NAME?	-0.803573	#NAME?	0	0	0	0	0	0	0	0	0	0	6378000	0	0	0	0	0	0	0	0	5831000
A0A0J5SYV1	90	1	1	S	LPTELQLS(1)PASAAR	LPT(-127.96)ELQLS(65.22)PAS(-65.22)AAR	8	2	-0.35535	89918000	89918000	0	0	0	0	0	23153000	1605600	5246400	0	0	17342000	14964000	5.00083e+06	8076500	1.61503	#NAME?	-0.691562	#NAME?	0	0	0	0	0	0	0	0	0	23153000	0	0	17342000	0	0	14964000	0	0	1605600	0
Q4WT29;B0XQJ5;A0A0J5PWD5	757;757;757	1	1	S	TFPGIQALFDQPEDNES(1)DDEEVFR	T(-142.42)FPGIQALFDQPEDNES(142.42)DDEEVFR	17	3	0.65677	36632000	36632000	0	0	0	0	0	0	1642000	7484400	2772500	0	0	0	1.52107e+06	693125	0.455684	#NAME?	1.1339	#NAME?	0	0	0	0	0	0	0	0	0	0	0	0	0	0	0	0	0	0	1642000	0
Q4WQH9;B0Y4P3;A0A0J5SXF7	111;111;111	1	1;2	S	GPDGVEDVGDAS(1)DT(1)EEESFER	GPDGVEDVGDAS(64.32)DT(60.44)EEES(-60.44)FER	12	2	2.7301	175830000	175830000	0	0	0	0	0	11658000	9132200	27876000	9445400	4917800	6388700	25352000	8.11103e+06	11525975	1.42102	#NAME?	-0.506931	#NAME?	0	0	0	0	0	0	0	0	0	11658000	0	0	6388700	0	0	25352000	0	0	9132200	0
A0A0J5PGG1;Q4WRL1;B0XNK4	146;128;128	1	1	S	GTGEGVES(1)DGDDDYYDGIVDK	GT(-76.75)GEGVES(76.75)DGDDDY(-184.4)Y(-196.46)DGIVDK	8	2	0.37301	75977000	75977000	0	0	0	0	0	0	18736000	19470000	0	4509400	4547800	5981500	6.36767e+06	3759675	0.590432	#NAME?	0.760157	#NAME?	0	0	0	0	0	0	0	0	0	0	0	0	4547800	0	0	5981500	0	0	18736000	0
Q4WXB1;B0XYA7;A0A0J5SS15	194;194;194	1	2;3	S	DAADIDNVAS(1)ES(1)EMS(1)VVLDEEPKPSR	DAADIDNVAS(105.94)ES(77.55)EMS(81.51)VVLDEEPKPS(-77.55)R	10	3	1.3549	16353000	0	3168700	13184000	0	0	0	0	2550600	4727800	4413000	3159100	0	0	1.21307e+06	1893025	1.56053	#NAME?	-0.642035	#NAME?	0	0	0	0	0	0	0	0	0	0	0	0	0	0	0	0	0	0	0	0
Q4WXB1;B0XYA7;A0A0J5SS15	196;196;196	1	2;3	S	DAADIDNVAS(1)ES(1)EMS(1)VVLDEEPKPSR	DAADIDNVAS(93.75)ES(89.03)EMS(74.84)VVLDEEPKPS(-74.84)R	12	3	0.94413	14850000	0	1666600	13184000	0	0	0	0	2550600	4727800	4413000	3159100	0	0	1.21307e+06	1893025	1.56053	#NAME?	-0.642035	#NAME?	0	0	0	0	0	0	0	0	0	0	0	0	0	0	0	0	0	0	0	0
Q4WU54;B0Y3N0;A0A0J5PUV5	248;248;248	1	1;2;3	T	S(1)QT(1)PIPT(1)PEAVASK	S(76.82)QT(76.82)PIPT(43.47)PEAVAS(-43.47)K	3	2	-1.1342	74220000	5870700	66813000	1536000	887190	0	0	7628600	4258500	14536000	3389400	3199200	1513800	18794000	4551715	6724100	1.47727	#NAME?	-0.562931	#NAME?	0	887190	0	0	0	0	0	0	0	1716200	5912400	0	1513800	0	0	0	18794000	0	1034800	3223700
Q4WPX3;B0Y6R3;A0A0J5PEJ0;A1CWP1	1615;1615;1617;1618	1	1	S	ALTQILNDEQS(1)VAGEDR	ALT(-132.13)QILNDEQS(132.13)VAGEDR	11	2	0.33665	18009000	18009000	0	0	0	0	0	3859400	5101100	0	0	1087000	2255900	5705600	1.49342e+06	2262125	1.51473	#NAME?	-0.599062	#NAME?	0	0	0	0	0	0	0	0	0	3859400	0	0	2255900	0	0	5705600	0	0	5101100	0
A0A0J5PH66;Q4WRU9;B0XN49;A1D1R5;A1CNV5	2;2;2;2;2	1	1	S	S(1)DHGEVEVENPSGAFQALPK	S(184.26)DHGEVEVENPS(-184.26)GAFQALPK	1	2	-0.5401	20922000000	20922000000	0	0	502560000	394850000	265700000	1922200000	378100000	2132100000	686770000	188700000	1412100000	2648400000	932585000	1233992500	1.3232	#NAME?	-0.404026	#NAME?	502560000	0	0	394850000	0	0	265700000	0	0	1922200000	0	0	1412100000	0	0	2648400000	0	0	378100000	0
Q4X0K5;B0XTB0;A0A0J5PY53;A1DHM1	526;526;529;529	1	1	S	EGS(1)VPPVAR	EGS(84)VPPVAR	3	2	0.3081	15819000	15819000	0	0	0	806170	498920	5259700	0	0	0	0	2130700	0	1.09413e+06	532675	0.486847	#NAME?	1.03846	#NAME?	0	0	0	806170	0	0	498920	0	0	5259700	0	0	2130700	0	0	0	0	0	0	0
Q4WV51;B0Y0T1;A0A0J5PST7;A1DEA3;A1CB15;Q5B409;A0A1U8QJ67	459;459;1236;459;459;471;471	1	1	S	MSLELS(1)PIR	MS(-109.49)LELS(109.49)PIR	6	2	-0.33602	42894000	42894000	0	0	1639500	1126400	896460	3259700	994110	0	0	0	2969900	4295300	1.31936e+06	1816300	1.37665	#NAME?	-0.461162	#NAME?	1639500	0	0	1126400	0	0	896460	0	0	3259700	0	0	2969900	0	0	4295300	0	0	994110	0
Q4WAR8;B0YC40;A0A0J5PJT9	619;619;601	1	2	T	T(0.43)S(0.57)PQSQNAAPPT(1)PQQANKPAPK	T(-1.23)S(1.23)PQS(-41.19)QNAAPPT(103.72)PQQANKPAPK	12	3	0.19554	54941000	0	54941000	0	0	0	0	7317500	0	15172000	10434000	5661100	5970100	0	3748250	5516300	1.4717	#NAME?	-0.557484	#NAME?	0	0	0	0	0	0	0	0	0	0	7317500	0	0	5970100	0	0	0	0	0	0
Q4WKE4;B0XML3;A0A0J5PM02	170;170;170	1	1	S	AES(1)PDEDMSTGSAPEAPPR	AES(77.57)PDEDMS(-77.57)T(-80.58)GS(-100.64)APEAPPR	3	2	-0.72174	4608000	4608000	0	0	0	0	0	2360800	0	0	0	0	597880	0	393467	149470	0.37988	#NAME?	1.39639	#NAME?	0	0	0	0	0	0	0	0	0	2360800	0	0	597880	0	0	0	0	0	0	0
Q4WU54;B0Y3N0;A0A0J5PUV5	246;246;246	1	1;2;3	S	S(1)QT(1)PIPTPEAVASK	S(88.53)QT(68.09)PIPT(-68.09)PEAVAS(-130.17)K	1	2	0.2694	69133000	783300	66813000	1536000	887190	0	0	6695700	3223700	14536000	3389400	3199200	0	18794000	4223765	6345650	1.50237	#NAME?	-0.587238	#NAME?	0	887190	0	0	0	0	0	0	0	783300	5912400	0	0	0	0	0	18794000	0	0	3223700
A0A0J5Q2E5	296	1	1	S	EKEDALFTPEIQNQS(1)AEAVK	EKEDALFT(-69.49)PEIQNQS(69.49)AEAVK	15	3	0.82937	6831300	6831300	0	0	0	0	0	0	1545500	2721200	0	0	0	1560600	711117	390150	0.548644	#NAME?	0.866057	#NAME?	0	0	0	0	0	0	0	0	0	0	0	0	0	0	0	1560600	0	0	1545500	0
Q4WXB1;B0XYA7;A0A0J5SS15	199;199;199	1	2;3	S	DAADIDNVAS(1)ES(1)EMS(1)VVLDEEPKPSR	DAADIDNVAS(105.94)ES(77.55)EMS(81.51)VVLDEEPKPS(-77.55)R	15	3	1.3549	14686000	0	1502100	13184000	0	0	0	0	2550600	4727800	4248500	3159100	0	0	1.21307e+06	1851900	1.52663	#NAME?	-0.610347	#NAME?	0	0	0	0	0	0	0	0	0	0	0	0	0	0	0	0	0	0	0	0
A0A0J5PYK3;B0XTC4;A4D9A1	956;956;956	1	1	S	QGPQMVGADLVNS(1)PHQLAPLLDR	QGPQMVGADLVNS(63.04)PHQLAPLLDR	13	3	0.32827	40172000	40172000	0	0	0	0	0	12573000	0	0	0	0	0	16306000	2095500	4076500	1.94536	#NAME?	-0.960036	#NAME?	0	0	0	0	0	0	0	0	0	12573000	0	0	0	0	0	16306000	0	0	0	0
Q4WHH2;B0XVJ2;A0A0J5PMN4;A1DFW1	1185;1185;1185;1185	1	1	S	S(1)LAGADNTLR	S(83.61)LAGADNT(-83.61)LR	1	2	0.98831	9539100	9539100	0	0	0	0	0	2867400	0	1892500	2206200	0	2573100	0	793317	1194825	1.50611	#NAME?	-0.590831	#NAME?	0	0	0	0	0	0	0	0	0	2867400	0	0	2573100	0	0	0	0	0	0	0
A0A0J5Q446;Q8X1U5;A1DP90	1478;1404;1480	1	2	S	ITNYTALDDS(1)DS(1)DNGDDLLGDVSK	IT(-101.29)NY(-87.27)T(-75.75)ALDDS(75.75)DS(84.8)DNGDDLLGDVS(-102.44)K	10	3	0.2454	144970000	0	144970000	0	0	0	0	9782500	9940900	11285000	8601600	5912000	9281900	2754600	5.16807e+06	6637525	1.28433	#NAME?	-0.361021	#NAME?	0	0	0	0	0	0	0	0	0	0	9782500	0	0	9281900	0	0	2754600	0	0	9940900
A0A0J5Q446;Q8X1U5;A1DP90	1480;1406;1482	1	2	S	ITNYTALDDS(1)DS(1)DNGDDLLGDVSK	IT(-101.29)NY(-87.27)T(-75.75)ALDDS(75.75)DS(84.8)DNGDDLLGDVS(-102.44)K	12	3	0.2454	144970000	0	144970000	0	0	0	0	9782500	9940900	11285000	8601600	5912000	9281900	2754600	5.16807e+06	6637525	1.28433	#NAME?	-0.361021	#NAME?	0	0	0	0	0	0	0	0	0	0	9782500	0	0	9281900	0	0	2754600	0	0	9940900
B0XN87;A1D4P8;A0A0J5SJM4;Q4WK52	78;78;78;78	1	1	S	S(1)PKPAAVATPR	S(93.59)PKPAAVAT(-93.59)PR	1	2	0.45731	27573000	27573000	0	0	0	0	0	8532600	0	0	0	0	0	10931000	1422100	2732750	1.92163	#NAME?	-0.942331	#NAME?	0	0	0	0	0	0	0	0	0	8532600	0	0	0	0	0	10931000	0	0	0	0
A0A0J5PYN8;B0XZ46;Q4WWH8;A1D8B7	396;401;407;406	1	1	S	SPYPPQQQLPQPQPPRS(1)PR	S(-100.57)PY(-100.67)PPQQQLPQPQPPRS(100.57)PR	17	3	-4.2024	32032000	32032000	0	0	0	0	0	5533700	0	0	0	0	1342200	5154300	922283	1624125	1.76098	#NAME?	-0.816381	#NAME?	0	0	0	0	0	0	0	0	0	5533700	0	0	1342200	0	0	5154300	0	0	0	0
Q4WGB3;B0YCF2;A1DCA8;A1CDD0;A0A0J5PI49	162;162;162;162;162	1	1	S	NKS(1)DDEWLVEVK	NKS(96.14)DDEWLVEVK	3	2	0.15884	11194000	11194000	0	0	0	0	0	0	0	3611500	1755200	0	0	2301600	601917	1014200	1.68495	#NAME?	-0.752707	#NAME?	0	0	0	0	0	0	0	0	0	0	0	0	0	0	0	2301600	0	0	0	0
A0A0J5Q143;Q4X0A7;B0XTS3	1509;1536;1536	1	1;2	S	NEDS(1)DDDESPPDYSDSPAAGEQSLAK	NEDS(68.59)DDDES(-68.59)PPDY(-127.46)S(-135.53)DS(-149.81)PAAGEQS(-174.98)LAK	4	2	1.7092	118510000	118510000	0	0	0	0	1299000	11114000	12748000	17025000	16106000	819110	0	21968000	7031000	9.72328e+06	1.38292	#NAME?	-0.467713	#NAME?	0	0	0	0	0	0	1299000	0	0	11114000	0	0	0	0	0	21968000	0	0	12748000	0
Q4WK70;B0XN02;A0A0J5PQ48	247;247;116	1	1;2	S	ASETALGAEES(1)DS(1)DVPIER	AS(-178.07)ET(-174.48)ALGAEES(174.48)DS(207.08)DVPIER	11	2	-1.7836	767730000	36612000	731120000	0	3069000	0	756680	66565000	84814000	101080000	35493000	13877000	63137000	111830000	4.27141e+07	56084250	1.31301	#NAME?	-0.392883	#NAME?	1550200	1518800	0	0	0	0	0	756680	0	5370800	61194000	0	0	63137000	0	7781000	104050000	0	0	84814000
A1D4G9;Q4WJW7;B0XNN3;A0A0J5PPX8;A1CRK8	300;303;303;303;299	1	1	S	RKS(1)EVGGDE	RKS(99.54)EVGGDE	3	2	-1.0088	9155900	9155900	0	0	0	0	664240	2406500	0	0	0	0	3648300	0	511790	912075	1.78213	#NAME?	-0.833601	#NAME?	0	0	0	0	0	0	664240	0	0	2406500	0	0	3648300	0	0	0	0	0	0	0
Q4WK70;B0XN02;A0A0J5PQ48	249;249;118	1	1;2	S	ASETALGAEES(1)DS(1)DVPIER	AS(-152.79)ET(-149.51)ALGAEES(149.51)DS(168.49)DVPIER	13	2	4.1632	735080000	3961000	731120000	0	1518800	0	1560000	61194000	84814000	93670000	32716000	11578000	63137000	105320000	4.04595e+07	53187750	1.31459	#NAME?	-0.394617	#NAME?	0	1518800	0	0	0	0	803330	756680	0	0	61194000	0	0	63137000	0	1269300	104050000	0	0	84814000
Q4WRF7;B0XNV6;A0A0J5PGW0	205;205;954	1	1;2	S	AS(1)PQVGPQS(1)PR	AS(72.66)PQVGPQS(72.66)PR	9	2	-1.5568	11697000	6582100	5115200	0	0	0	0	3309400	0	1025600	0	0	0	5115200	722500	1278800	1.76997	#NAME?	-0.823721	#NAME?	0	0	0	0	0	0	0	0	0	3309400	0	0	0	0	0	0	5115200	0	0	0
A0A0J5PE03;B0Y5W0;Q4WP14;A1CXK6	749;770;770;709	1	1;2	S	ELLGEGS(1)GDEDDVADRDDRS(1)PR	ELLGEGS(60.56)GDEDDVADRDDRS(60.56)PR	7	3	0.18819	65724000	16809000	48915000	0	0	0	0	10798000	13074000	10925000	4624200	1983900	0	9892400	5799500	4125125	0.71129	#NAME?	0.491491	#NAME?	0	0	0	0	0	0	0	0	0	2784400	8013400	0	0	0	0	4409800	5482700	0	5127300	7946700
A0A0J5PET2;Q4WQ64;B0Y701;A1CWG0;A1CIA0;Q5B1L6;A0A1U8QWM4	76;211;211;76;76;84;84	1	1;2	S	NS(1)FGTSLPIPR	NS(101.17)FGT(-101.17)S(-121.39)LPIPR	2	2	0.7369	874300000	867970000	6329800	0	20474000	24523000	15839000	198600000	6605000	13611000	0	0	40757000	72034000	4.66087e+07	28197750	0.604989	#NAME?	0.725018	#NAME?	20474000	0	0	24523000	0	0	15839000	0	0	192270000	6329800	0	40757000	0	0	72034000	0	0	6605000	0
Q4WIC3;B0XTX6;A0A0J5Q0E1	58;58;58	1	1	S	TPNQSQES(1)PLDR	T(-116.64)PNQS(-68.09)QES(68.09)PLDR	8	2	4.353	2951000	2951000	0	0	0	0	575590	1590800	0	0	0	0	0	784610	361065	196152	0.543261	#NAME?	0.880283	#NAME?	0	0	0	0	0	0	575590	0	0	1590800	0	0	0	0	0	784610	0	0	0	0
Q4WVJ7;B0Y1E2;A1DDV8;A0A0J5PTD8;A1CBI0	23;23;23;23;23	1	1	S	MSDS(1)PVKK	MS(-63.81)DS(63.81)PVKK	4	2	0.046062	7727800	7727800	0	0	0	0	781340	2783000	0	0	0	0	0	4163400	594057	1040850	1.75211	#NAME?	-0.80909	#NAME?	0	0	0	0	0	0	781340	0	0	2783000	0	0	0	0	0	4163400	0	0	0	0
A0A0J5PHT5;Q4WAQ0;B0YC23	10;10;10	1	1;2	S	TVDAMDVDS(1)S(1)PAPAAVAEPER	T(-99.82)VDAMDVDS(99.82)S(109.77)PAPAAVAEPER	9	2	0.85243	134540000	2338500	132200000	0	0	0	0	13696000	2518300	2948400	0	1578500	6000100	0	3.19378e+06	1894650	0.593231	#NAME?	0.753335	#NAME?	0	0	0	0	0	0	0	0	0	0	13696000	0	0	6000100	0	0	0	0	0	2518300
A0A0J5PQS2;Q4WHA6;B0XVX7	177;43;43	1	1	S	ANS(1)ADIAEER	ANS(60.36)ADIAEER	3	2	0.71676	10795000	10795000	0	0	0	0	0	4749000	0	0	1645600	0	0	3643100	791500	1322175	1.67047	#NAME?	-0.740252	#NAME?	0	0	0	0	0	0	0	0	0	4749000	0	0	0	0	0	3643100	0	0	0	0
Q4WKG6;B0XMJ2;A0A0J5PM23;A1D504	903;903;911;950	1	1	S	S(1)QNANDFEEAFAAMK	S(105.06)QNANDFEEAFAAMK	1	2	-0.16409	10900000	10900000	0	0	0	0	0	0	1140300	4101900	1879900	0	0	0	873700	469975	0.537913	#NAME?	0.894554	#NAME?	0	0	0	0	0	0	0	0	0	0	0	0	0	0	0	0	0	0	1140300	0
C8VFS8;A1CVY0;A1CIT9;Q4WQR3;B0Y4X4;A0A0J5PM26	100;186;186;186;186;186	1	2	T	GFSIDPEENAGYMT(1)EY(1)VATR	GFS(-160.25)IDPEENAGY(-65.12)MT(65.12)EY(44.65)VAT(-44.65)R	14	2	0.46266	78142000	0	78142000	0	0	0	0	0	3777300	17126000	5213400	2358700	0	0	3.48388e+06	1893025	0.543366	#NAME?	0.880003	#NAME?	0	0	0	0	0	0	0	0	0	0	0	0	0	0	0	0	0	0	0	3777300
Q4WXX2;A0A0J5PYG6;A1D6W8;A1CKK3	456;456;456;456	1	1	S	MQLAELDGAEES(1)DDEPIMSSR	MQLAELDGAEES(82.85)DDEPIMS(-82.85)S(-82.85)R	12	2	-0.51707	46771000	46771000	0	0	0	0	0	0	6325000	9316700	1733300	1493700	0	3381900	2606950	1652225	0.633777	#NAME?	0.657953	#NAME?	0	0	0	0	0	0	0	0	0	0	0	0	0	0	0	3381900	0	0	6325000	0
Q4WNR5;B0Y5L0;A0A0J5PDB4;A1CXV7	803;803;803;803	1	1;2	S	T(0.011)T(0.001)S(0.001)APLNGHS(0.987)EDGS(1)PR	T(-19.45)T(-30.62)S(-29.23)APLNGHS(19.45)EDGS(102.74)PR	14	2	0.044263	9857200	1358900	8498300	0	0	551660	807280	3042400	0	0	0	0	0	4892300	733557	1223075	1.66732	#NAME?	-0.737533	#NAME?	0	0	0	551660	0	0	807280	0	0	0	3042400	0	0	0	0	0	4892300	0	0	0
Q4WV54;B0Y0T3;A0A0J5PSY8	410;410;410	1	1	S	S(1)PAPQPSTNDADQEGFQR	S(76.02)PAPQPS(-76.02)T(-84.35)NDADQEGFQR	1	2	1.3883	18540000	18540000	0	0	0	0	0	2599300	3018600	2450600	1723000	1410400	3944200	0	1344750	1769400	1.31578	#NAME?	-0.395922	#NAME?	0	0	0	0	0	0	0	0	0	2599300	0	0	3944200	0	0	0	0	0	3018600	0
A0A0J5Q5F5;Q8TFX4;E9QVR0;B0XR81	630;633;633;633	1	1	S	RES(1)GDFEPPNAK	RES(96.87)GDFEPPNAK	3	2	0.33916	25293000	25293000	0	0	0	0	0	5070500	3041500	4143700	4892100	709160	0	0	2.04262e+06	1400315	0.68555	#NAME?	0.544667	#NAME?	0	0	0	0	0	0	0	0	0	5070500	0	0	0	0	0	0	0	0	3041500	0
A0A0J5Q143;Q4X0A7;B0XTS3;A1DHW7;A1C7E2	1608;1635;1635;1599;1421	1	1;2	S	AVGGGDLS(1)DS(1)DLR	AVGGGDLS(87.99)DS(87.99)DLR	10	2	0.1647	7166900	4698400	2468500	0	0	0	0	0	0	5506900	0	0	1660000	0	917817	415000	0.45216	#NAME?	1.14509	#NAME?	0	0	0	0	0	0	0	0	0	0	0	0	1660000	0	0	0	0	0	0	0
A0A0J5PN88;Q4WCI4;B0YA32;A1DB41	1120;1125;1125;1126	1	1	S	STETLASGEDS(1)PR	S(-114.8)T(-114.8)ET(-92.02)LAS(-69.94)GEDS(69.94)PR	11	2	0.55559	4853300	4853300	0	0	0	0	381630	1959100	0	0	2128800	383810	0	0	390122	628152	1.61015	#NAME?	-0.687191	#NAME?	0	0	0	0	0	0	381630	0	0	1959100	0	0	0	0	0	0	0	0	0	0
B0XTZ4;A0A0J5PLW2;Q4WIA6;A1CYV4;A1CF81	1401;1401;1401;1401;1406	1	1;2	S	ADS(1)AVS(1)QDDPFPDNR	ADS(75.24)AVS(75.24)QDDPFPDNR	3	2	-0.058549	13582000	4254600	9327600	0	0	0	0	1376800	3734100	1645600	1847000	1259700	0	0	1.12608e+06	776675	0.689714	#NAME?	0.535931	#NAME?	0	0	0	0	0	0	0	0	0	0	1376800	0	0	0	0	0	0	0	762030	2972100
Q4WGN9;B0YB20;A0A0J5PIH3;A1DCR0	1987;1987;1987;1988	1	1;2	S	LGIAAVQT(1)PIS(1)PR	LGIAAVQT(113.43)PIS(113.43)PR	11	2	-0.059336	82079000	28257000	53821000	0	2614200	0	2285600	10007000	8830800	7551800	0	0	4903700	24130000	5214900	7258425	1.39186	#NAME?	-0.477017	#NAME?	2614200	0	0	0	0	0	2285600	0	0	5073100	4934100	0	4903700	0	0	5496200	18634000	0	0	8830800
A0A0J5PUX9;Q4WX77;B0XYE1	924;904;904	1	1;2	S	FDQGPLVEQPAFAPEDS(1)PVS(1)EAFADK	FDQGPLVEQPAFAPEDS(69.15)PVS(69.15)EAFADK	17	3	0.76324	12350000	3164400	9185900	0	0	0	0	0	1754400	6419700	2295500	897780	0	0	1362350	798320	0.585987	#NAME?	0.771058	#NAME?	0	0	0	0	0	0	0	0	0	0	0	0	0	0	0	0	0	0	0	1754400
A1CE46	57	1	2	S	ENS(1)ACEHEILLMDHVFAS(0.475)S(0.406)Y(0.119)GK	ENS(83.37)ACEHEILLMDHVFAS(0.68)S(-0.68)Y(-5.99)GK	3	3	1.1905	55380000	0	55380000	0	0	0	0	0	0	14632000	3532200	0	0	12395000	2.43867e+06	3981800	1.63278	#NAME?	-0.707328	#NAME?	0	0	0	0	0	0	0	0	0	0	0	0	0	0	0	0	12395000	0	0	0
Q4WPP7;B0Y6I9;A0A0J5PE51;A1CWW4;A1CHU6;Q5BBM9;A0A1U8QM11	14;14;14;14;14;14;14	1	2	S	WDALELS(1)DDS(1)DIEVHPNVDKR	WDALELS(62.2)DDS(62.2)DIEVHPNVDKR	7	3	0.5423	1256300000	0	1256300000	0	0	0	0	3843800	15524000	25216000	16834000	5136800	12547000	4632400	7.43063e+06	9787550	1.31719	#NAME?	-0.397463	#NAME?	0	0	0	0	0	0	0	0	0	0	3843800	0	0	12547000	0	0	4632400	0	0	15524000
Q4WPP7;B0Y6I9;A0A0J5PE51;A1CWW4;A1CHU6;Q5BBM9;A0A1U8QM11	17;17;17;17;17;17;17	1	2	S	WDALELS(1)DDS(1)DIEVHPNVDKR	WDALELS(62.2)DDS(62.2)DIEVHPNVDKR	10	3	0.5423	1256300000	0	1256300000	0	0	0	0	3843800	15524000	25216000	16834000	5136800	12547000	4632400	7.43063e+06	9787550	1.31719	#NAME?	-0.397463	#NAME?	0	0	0	0	0	0	0	0	0	0	3843800	0	0	12547000	0	0	4632400	0	0	15524000
A0A0J5PPG1;Q4WJF2;B0XPI2	9;9;9	1	1	S	QQS(1)AEPSAMIPSSADR	QQS(125.95)AEPS(-125.95)AMIPS(-220.23)S(-224.96)ADR	3	2	1.0789	726320000	726320000	0	0	9563100	5151800	3585300	49302000	7421700	4385000	1541500	0	21818000	50278000	1.32348e+07	18409375	1.39098	#NAME?	-0.476102	#NAME?	9563100	0	0	5151800	0	0	3585300	0	0	49302000	0	0	21818000	0	0	50278000	0	0	7421700	0
B0Y144;A4D9H9;A1DDZ4;A0A0J5SQL3	118;118;118;118	1	1;2	S	QPTAVES(1)S(1)DEEGESNVGK	QPT(-81.1)AVES(81.1)S(84.47)DEEGES(-116.95)NVGK	8	2	0.14477	135300000	10411000	124890000	0	0	0	0	8834400	15044000	20069000	8627500	7834000	16122000	4457300	7.32457e+06	9260200	1.26427	#NAME?	-0.3383	#NAME?	0	0	0	0	0	0	0	0	0	0	8834400	0	3471600	12650000	0	4457300	0	0	0	15044000
Q4WJ93;B0XPQ0;A0A0J5SIW9;A1D3U7	598;598;561;598	1	1;2	S	VVEEKS(1)S(1)VVAEER	VVEEKS(113.52)S(113.52)VVAEER	6	2	-0.029007	40243000	34612000	5631300	0	0	2380200	2161800	2365500	0	2823600	7449200	0	1474700	0	1621850	2230975	1.37557	#NAME?	-0.460034	#NAME?	0	0	0	2380200	0	0	2161800	0	0	0	2365500	0	0	1474700	0	0	0	0	0	0
Q4WZM7;B0XV05;A0A0J5Q0L0	292;292;302	1	1;2;3	S	MRPDQPPAKEPS(1)NPPS(0.997)PAAT(0.022)PAS(0.972)PAAPAS(0.009)R	MRPDQPPAKEPS(63.9)NPPS(24.89)PAAT(-17.08)PAS(17.08)PAAPAS(-20.24)R	12	3	0.67359	213590000	47553000	113880000	52160000	0	0	0	44895000	0	7617700	2660100	0	4319500	48319000	8.75212e+06	13824650	1.57958	#NAME?	-0.659539	#NAME?	0	0	0	0	0	0	0	0	0	3379900	21730000	19785000	0	0	4319500	0	45287000	3031400	0	0
Q4WCH5;B0YA23;A0A0J5PM04	174;174;174	1	2	S	DGRDES(1)S(1)EEEDEITVPR	DGRDES(158.27)S(146.02)EEEDEIT(-146.02)VPR	6	2	-0.12052	118090000	0	118090000	0	0	0	0	7812000	8527400	8761600	5659600	3725000	4723400	6354900	4183500	5115725	1.22283	#NAME?	-0.290228	#NAME?	0	0	0	0	0	0	0	0	0	0	7812000	0	0	4723400	0	0	6354900	0	0	8527400
Q4WCH5;B0YA23;A0A0J5PM04	175;175;175	1	2	S	DGRDES(1)S(1)EEEDEITVPR	DGRDES(158.27)S(146.02)EEEDEIT(-146.02)VPR	7	2	-0.12052	118090000	0	118090000	0	0	0	0	7812000	8527400	8761600	5659600	3725000	4723400	6354900	4183500	5115725	1.22283	#NAME?	-0.290228	#NAME?	0	0	0	0	0	0	0	0	0	0	7812000	0	0	4723400	0	0	6354900	0	0	8527400
A0A0J5PLE5;Q4WJP7;B0XP17;A1D4A3	808;808;808;809	1	1	S	LVDDVADDHDDS(1)AFDNEK	LVDDVADDHDDS(132.87)AFDNEK	12	2	0.93651	36753000	36753000	0	0	738900	0	596780	5186900	4440800	7786800	4282100	2509900	2972000	0	3125030	2441000	0.781113	#NAME?	0.356398	#NAME?	738900	0	0	0	0	0	596780	0	0	5186900	0	0	2972000	0	0	0	0	0	4440800	0
A0A0J5Q446;Q4WLF7;B0XM58;A1DP90	1685;1611;1611;1686	1	1	S	MDVS(1)EDDEPPKR	MDVS(73.88)EDDEPPKR	4	2	0.27092	161290000	161290000	0	0	544180	0	0	4366500	0	1100100	0	0	0	6395600	1.0018e+06	1598900	1.59603	#NAME?	-0.67449	#NAME?	544180	0	0	0	0	0	0	0	0	4366500	0	0	0	0	0	6395600	0	0	0	0
A0A0J5PMU9;Q4WC59;B0Y9Q8;A1DBG8	257;257;257;257	1	1	S	NLS(1)PGASPYLHAR	NLS(84.56)PGAS(-84.56)PY(-112.52)LHAR	3	2	-0.11518	32681000	32681000	0	0	0	0	0	10662000	0	6651400	2133200	0	5409100	0	2.88557e+06	1885575	0.653451	#NAME?	0.61385	#NAME?	0	0	0	0	0	0	0	0	0	10662000	0	0	5409100	0	0	0	0	0	0	0
Q4WJ93;B0XPQ0;A0A0J5SIW9;A1D3U7	599;599;562;599	1	1;2	S	VVEEKS(1)S(1)VVAEER	VVEEKS(113.52)S(113.52)VVAEER	7	2	-0.029007	107050000	101420000	5631300	0	1963400	0	2161800	11512000	0	2823600	7449200	0	9396500	0	3076800	4211425	1.36877	#NAME?	-0.452878	#NAME?	1963400	0	0	0	0	0	2161800	0	0	9146000	2365500	0	7921800	1474700	0	0	0	0	0	0
Q4WI26;B0XUD9;A0A0J5PM39;A1CZ29	224;224;224;224	1	1	S	RPS(1)DAAPDVIEK	RPS(86.01)DAAPDVIEK	3	2	-0.75666	52567000	52567000	0	0	0	0	0	6336400	1866200	9103900	5208700	2011100	2118000	5499300	2.88442e+06	3709275	1.28597	#NAME?	-0.362858	#NAME?	0	0	0	0	0	0	0	0	0	6336400	0	0	2118000	0	0	5499300	0	0	1866200	0
Q4WKB9;B0XMV1;A0A0J5PQ84	15;15;15	1	1;2	T	VPT(1)PPPGT(0.077)S(0.161)Y(0.551)S(0.212)PQPSVSR	VPT(85.12)PPPGT(-8.56)S(-5.35)Y(4.15)S(-4.15)PQPS(-91.71)VS(-137.86)R	3	2	-0.33276	119880000	1144900	118730000	0	1124700	2202400	0	7767600	8939300	8863300	5404900	0	4205700	14600000	4.81622e+06	6052650	1.25672	#NAME?	-0.329667	#NAME?	0	1124700	0	0	2202400	0	0	0	0	1144900	6622800	0	0	4205700	0	0	14600000	0	0	8939300
A0A0J5PYK3;B0XTC4;A4D9A1;A1DHN4	302;302;302;302	1	1;2	S	DGGSGEVAS(1)PFGS(1)LKR	DGGS(-85.58)GEVAS(91.18)PFGS(85.58)LKR	9	2	0.022539	55044000	36901000	18143000	0	0	0	0	14986000	5404000	9336600	2108800	777080	4753500	7087000	4.95443e+06	3681595	0.743091	#NAME?	0.428389	#NAME?	0	0	0	0	0	0	0	0	0	8510500	6475800	0	4753500	0	0	4771100	2315900	0	4729900	674080
A1D4R5;Q4WK70;B0XN02;A0A0J5PQ48;A1CRV8	109;221;221;90;109	1	1;2	T	HEDPET(1)DEDVPLALNGR	HEDPET(101.78)DEDVPLALNGR	6	2	0.58755	8794400	5574500	3219900	0	0	0	0	0	0	5574500	1876100	0	0	0	929083	469025	0.504826	#NAME?	0.986143	#NAME?	0	0	0	0	0	0	0	0	0	0	0	0	0	0	0	0	0	0	0	0
Q4WU07;B0Y3I5;A0A0J5SPC5	409;409;409	1	2	S	APVNSGGPLVAYGS(1)DDDS(1)D	APVNS(-235.05)GGPLVAY(-74.46)GS(74.46)DDDS(134.49)D	14	2	-1.2484	106830000	0	106830000	0	0	0	0	4902100	9254500	15454000	0	4222200	12184000	9068300	4935100	6368625	1.29048	#NAME?	-0.367903	#NAME?	0	0	0	0	0	0	0	0	0	0	4902100	0	0	12184000	0	0	9068300	0	0	9254500
Q4WU07;B0Y3I5;A0A0J5SPC5	413;413;413	1	2	S	APVNSGGPLVAYGS(1)DDDS(1)D	APVNS(-235.05)GGPLVAY(-74.46)GS(74.46)DDDS(134.49)D	18	2	-1.2484	113260000	0	113260000	0	0	0	0	4902100	9254500	15454000	0	4222200	12184000	9068300	4935100	6368625	1.29048	#NAME?	-0.367903	#NAME?	0	0	0	0	0	0	0	0	0	0	4902100	0	0	12184000	0	0	9068300	0	0	9254500
Q4WN21;B0Y7I1;A0A0J5Q2F0;A1DMJ3;Q6SIF1	382;382;382;382;383	1	2	T	T(1)PGPGS(1)GPGTPFGTLSR	T(75.6)PGPGS(53.21)GPGT(-53.21)PFGT(-96.47)LS(-124.33)R	1	2	0.46174	12403000	0	12403000	0	0	0	0	4175900	0	4467900	0	0	0	3759700	1.44063e+06	939925	0.652439	#NAME?	0.616086	#NAME?	0	0	0	0	0	0	0	0	0	0	4175900	0	0	0	0	0	3759700	0	0	0
Q4WXT3;B0XXU0;A0A0J5PYM1	365;365;365	1	1	S	LVGES(1)PLR	LVGES(64.21)PLR	5	2	-0.73393	37853000	37853000	0	0	0	0	0	1221800	10760000	9402000	6904600	1934800	1230000	0	3.56397e+06	2517350	0.706334	#NAME?	0.501578	#NAME?	0	0	0	0	0	0	0	0	0	1221800	0	0	1230000	0	0	0	0	0	10760000	0
A0A0J5ST27;Q4WWC3;B0XZA1;A1D8H1	113;113;113;99	1	1;2	S	GDNT(1)S(1)EDEIVFTGR	GDNT(164.47)S(161.23)EDEIVFT(-161.23)GR	5	2	0.30197	14697000	2142100	12555000	0	0	0	0	1270200	5022200	1946400	2142100	0	0	1750800	1.37313e+06	973225	0.708762	#NAME?	0.496626	#NAME?	0	0	0	0	0	0	0	0	0	0	1270200	0	0	0	0	0	1750800	0	0	5022200
Q4WE57;B0Y1Z5;A0A0J5PTP3	130;130;130	1	1	S	ELLQGS(1)PLDNR	ELLQGS(80.45)PLDNR	6	2	-2.0469	12101000	12101000	0	0	0	0	0	2702300	1515000	0	3013000	966870	0	0	702883	994968	1.41555	#NAME?	-0.501364	#NAME?	0	0	0	0	0	0	0	0	0	2702300	0	0	0	0	0	0	0	0	1515000	0
A0A0J5PFJ4;Q4WD95;B0YD54;A1DLN3	349;349;349;351	1	1	S	WQAELS(1)DDADETMPTEDDLAAR	WQAELS(80.47)DDADET(-80.47)MPT(-152.7)EDDLAAR	6	2	-0.31899	74275000	74275000	0	0	0	0	0	0	6817100	14951000	3350100	1872600	2231500	2523100	3.62802e+06	2494325	0.687518	#NAME?	0.540532	#NAME?	0	0	0	0	0	0	0	0	0	0	0	0	2231500	0	0	2523100	0	0	6817100	0
C8V9G4;Q4WXV6;B0XXR1;A1D6Y3;A0A0J5PUD9;A1CKI8	121;126;126;126;126;124	1	2	S	INDVVPADGDRS(1)PS(1)PPPQYDNFGR	INDVVPADGDRS(63.98)PS(47.26)PPPQY(-47.26)DNFGR	12	3	-2.2277	646640000	0	646640000	0	1690600	0	0	16871000	59314000	52906000	31337000	22708000	17989000	35271000	2.17969e+07	26826250	1.23074	#NAME?	-0.29952	#NAME?	0	1690600	0	0	0	0	0	0	0	0	16871000	0	0	17989000	0	0	35271000	0	0	59314000
A0A0J5PZA7;B0XQR4;Q6MYY8;E9R3C5;A1D2T1	982;553;555;555;552	1	2	T	AET(0.996)PDHFHAS(0.004)NVEIAQPT(1)PR	AET(24.53)PDHFHAS(-24.53)NVEIAQPT(123.81)PR	18	3	1.1718	17675000	0	17675000	0	0	0	0	5655200	5387300	0	0	0	0	4946000	1.84042e+06	1236500	0.671859	#NAME?	0.57377	#NAME?	0	0	0	0	0	0	0	0	0	0	5655200	0	0	0	0	0	4946000	0	0	5387300
Q4X1G9;B0XS39;A1DGT2;A0A0J5Q3K8	960;960;960;960	1	1	S	FGS(1)FADDDDDELDEESLLETPLDK	FGS(222.41)FADDDDDELDEES(-222.41)LLET(-253.82)PLDK	3	2	0.67939	62911000	62911000	0	0	0	0	0	9208800	4598700	6003700	8715200	0	5921300	2010700	3.30187e+06	4161800	1.26044	#NAME?	-0.333926	#NAME?	0	0	0	0	0	0	0	0	0	9208800	0	0	5921300	0	0	2010700	0	0	4598700	0
Q4WLH7;B0XM77;A0A0J5Q858	23;23;23	1	1	S	VDS(1)IELETTDDDGFYSTVYGTR	VDS(88.11)IELET(-88.11)T(-106.92)DDDGFY(-139.39)S(-137.9)T(-149.22)VY(-162.81)GT(-160.08)R	3	2	0.59849	51125000	51125000	0	0	0	0	0	0	2149000	4132300	3613800	2101500	0	0	1.04688e+06	1428825	1.36484	#NAME?	-0.448729	#NAME?	0	0	0	0	0	0	0	0	0	0	0	0	0	0	0	0	0	0	2149000	0
B0Y2S2;A1CZZ2;A0A0J5PUT7;Q4WEJ7;A1C513	25;28;61;28;28	1	1	S	TDDVVVS(1)R	T(-146.89)DDVVVS(146.89)R	7	2	-0.085607	183570000	183570000	0	0	5074200	5672700	6732700	27238000	8530300	5727600	8785900	2582400	4440300	32853000	9829250	12165400	1.23767	#NAME?	-0.307631	#NAME?	5074200	0	0	5672700	0	0	6732700	0	0	27238000	0	0	4440300	0	0	32853000	0	0	8530300	0
A0A0J5PWS2;Q4WTI5;B0XQ40	23;23;23	1	1;2;3	S	AES(1)PVGS(1)EQS(1)NNAAAR	AES(96.01)PVGS(96.01)EQS(96.01)NNAAAR	3	2	0.082845	73962000	14947000	15011000	44003000	0	481990	0	19782000	2891700	13721000	16237000	0	0	15823000	6146115	8015000	1.30408	#NAME?	-0.383028	#NAME?	0	0	0	481990	0	0	0	0	0	11104000	1676100	7001500	0	0	0	0	2251900	13571000	0	2891700
Q4WBL6;B0YA94;A0A0J5PNG6	2;2;2	1	1	S	S(1)EVAQNSPAEVQAK	S(63.37)EVAQNS(-63.37)PAEVQAK	1	2	0.72028	10267000	10267000	0	0	719380	0	0	2961100	0	2785500	924100	632450	0	1743900	1.07766e+06	825112	0.76565	#NAME?	0.385244	#NAME?	719380	0	0	0	0	0	0	0	0	2961100	0	0	0	0	0	1743900	0	0	0	0
Q4WYK9;B0XWG2;A0A0J5PXN8	474;474;474	1	2	S	LIEEVS(1)DEEMADADS(1)NEEPK	LIEEVS(118.46)DEEMADADS(118.46)NEEPK	15	2	-1.9193	58162000	0	58162000	0	0	0	0	0	21174000	0	5042200	0	15975000	0	3529000	5254300	1.48889	#NAME?	-0.574239	#NAME?	0	0	0	0	0	0	0	0	0	0	0	0	0	15975000	0	0	0	0	0	21174000
B0Y2X9;A0A0J5PRF6;Q4WEP4;A1CZU5	232;232;234;230	1	1	S	LSANEVGDGDEDGHS(1)DNGFPHR	LS(-96.25)ANEVGDGDEDGHS(96.25)DNGFPHR	15	3	-0.44865	45289000	45289000	0	0	0	0	0	2884100	5207700	7357600	5485100	938630	0	6546500	2574900	3.24256e+06	1.25929	#NAME?	-0.332616	#NAME?	0	0	0	0	0	0	0	0	0	2884100	0	0	0	0	0	6546500	0	0	5207700	0
Q4WDA4;B0YD45;A0A0J5PFI4;A1DLP3	413;413;413;414	1	1;2	S	QTQEDT(1)DS(1)DDGR	QT(-86.96)QEDT(86.96)DS(117.5)DDGR	8	2	-0.05511	8528900	8528900	0	0	0	0	368210	624580	853290	0	1737100	0	0	0	307680	434275	1.41145	#NAME?	-0.497178	#NAME?	0	0	0	0	0	0	368210	0	0	624580	0	0	0	0	0	0	0	0	853290	0
Q4WSR9;B0XQV5;A0A0J5PZ66;A1D2N6;Q6MYV0	178;178;185;61;169	1	2	S	PIVVEEGS(1)EDS(1)DEPIR	PIVVEEGS(97.13)EDS(97.13)DEPIR	8	2	3.2379	3583400	0	3583400	0	0	0	0	0	2594100	0	0	0	989360	0	432350	247340	0.572083	#NAME?	0.805704	#NAME?	0	0	0	0	0	0	0	0	0	0	0	0	0	989360	0	0	0	0	0	2594100
Q4WSR9;B0XQV5;A0A0J5PZ66;A1D2N6;Q6MYV0	181;181;188;64;172	1	2	S	PIVVEEGS(1)EDS(1)DEPIR	PIVVEEGS(97.13)EDS(97.13)DEPIR	11	2	3.2379	3583400	0	3583400	0	0	0	0	0	2594100	0	0	0	989360	0	432350	247340	0.572083	#NAME?	0.805704	#NAME?	0	0	0	0	0	0	0	0	0	0	0	0	0	989360	0	0	0	0	0	2594100
A0A0J5PHT5;Q4WAQ0;B0YC23	11;11;11	1	1;2	S	TVDAMDVDS(1)S(1)PAPAAVAEPER	T(-99.82)VDAMDVDS(99.82)S(109.77)PAPAAVAEPER	10	2	0.85243	149030000	19122000	129910000	0	949880	0	0	17718000	2518300	2948400	0	1578500	9482700	0	4022430	2765300	0.68747	#NAME?	0.540631	#NAME?	949880	0	0	0	0	0	0	0	0	4022900	13696000	0	3482600	6000100	0	0	0	0	0	2518300
A0A0J5PYK3;B0XTC4;A4D9A1;A1DHN4	1174;1174;1177;1175	1	1;2	T	S(0.259)QT(0.741)QT(1)PVEAPTTSIAPWAR	S(-4.57)QT(4.57)QT(72.7)PVEAPT(-118.3)T(-119.23)S(-153.21)IAPWAR	5	2	-0.59276	44777000	7890100	36886000	0	0	0	0	8179500	0	8180200	0	0	15726000	0	2.72662e+06	3931500	1.4419	#NAME?	-0.527968	#NAME?	0	0	0	0	0	0	0	0	0	0	8179500	0	4910000	10816000	0	0	0	0	0	0
A0A0J5Q433;Q4X276;B0XW38;A1CSH1;A1DG58	167;167;167;162;167	1	2	S	S(1)RS(1)PDER	S(112.85)RS(112.85)PDER	1	2	-2.4691	608910000	0	608910000	0	0	0	0	16407000	17905000	14240000	7228500	0	4148900	29818000	8092000	10298850	1.27272	#NAME?	-0.347915	#NAME?	0	0	0	0	0	0	0	0	0	0	16407000	0	0	4148900	0	0	29818000	0	0	17905000
A0A0J5Q433;Q4X276;B0XW38;A1CSH1;A1DG58	169;169;169;164;169	1	2	S	S(1)RS(1)PDER	S(112.85)RS(112.85)PDER	3	2	-2.4691	608910000	0	608910000	0	0	0	0	16407000	17905000	14240000	7228500	0	4148900	29818000	8092000	10298850	1.27272	#NAME?	-0.347915	#NAME?	0	0	0	0	0	0	0	0	0	0	16407000	0	0	4148900	0	0	29818000	0	0	17905000
A1CQY3;Q4WJ93;B0XPQ0;A0A0J5SIW9;A1D3U7	357;433;433;396;433	1	1;2	S	S(1)VLS(1)PESPR	S(91.08)VLS(35.47)PES(-35.47)PR	1	2	-0.31518	200200000	80288000	119910000	0	3907200	2525500	1974000	24280000	24338000	13261000	16907000	9295900	15211000	12418000	1.17143e+07	13457975	1.14885	#NAME?	-0.200193	#NAME?	0	3907200	0	0	2525500	0	0	1974000	0	15932000	8348200	0	15211000	0	0	0	12418000	0	8470900	15867000
A0A0J5PJU3;Q4WCC0;B0Y9W8	261;237;237	1	2	S	ELIEEAEAIS(1)DEDDS(1)DLEEK	ELIEEAEAIS(113.73)DEDDS(113.73)DLEEK	10	2	0.5611	51433000	0	51433000	0	0	0	0	9419900	0	18341000	3550400	2987200	6764200	10371000	4.62682e+06	5918200	1.27911	#NAME?	-0.355139	#NAME?	0	0	0	0	0	0	0	0	0	0	9419900	0	0	6764200	0	0	10371000	0	0	0
A0A0J5PJU3;Q4WCC0;B0Y9W8	266;242;242	1	2	S	ELIEEAEAIS(1)DEDDS(1)DLEEK	ELIEEAEAIS(113.73)DEDDS(113.73)DLEEK	15	2	0.5611	51433000	0	51433000	0	0	0	0	9419900	0	18341000	3550400	2987200	6764200	10371000	4.62682e+06	5918200	1.27911	#NAME?	-0.355139	#NAME?	0	0	0	0	0	0	0	0	0	0	9419900	0	0	6764200	0	0	10371000	0	0	0
Q4WCJ3;B0YA41;A0A0J5PK12	194;194;194	1	2	S	GLEEDQS(1)DS(1)EVPR	GLEEDQS(81.99)DS(81.99)EVPR	9	2	1.9945	5679000	0	5679000	0	0	0	0	0	0	4082500	0	1596500	0	0	680417	399125	0.586589	#NAME?	0.769578	#NAME?	0	0	0	0	0	0	0	0	0	0	0	0	0	0	0	0	0	0	0	0
Q8NJM6;A1DNF8;A0A0J5T029;Q4WM61;B0Y8E7	2;2;2;2;2	1	1;2	S	S(1)S(1)DEQDALDALEK	S(87.62)S(87.62)DEQDALDALEK	1	2	0.075264	116730000	99205000	17524000	0	1452900	1894500	1255000	7486500	6709200	21340000	5422100	4644000	15986000	6094900	6.68968e+06	8036750	1.20136	#NAME?	-0.264674	#NAME?	1452900	0	0	1894500	0	0	1255000	0	0	7486500	0	0	15986000	0	0	3558900	2536000	0	4671900	2037300
A0A0J5Q4W5;Q4WW01;B0Y285	298;300;300	1	1	S	AEEES(1)DDEDGDDGTWNLEALR	AEEES(170.12)DDEDGDDGT(-170.12)WNLEALR	5	2	0.038649	560070000	560070000	0	0	0	0	0	9042800	55698000	109010000	48024000	13375000	6687100	18808000	2.89585e+07	21723525	0.750161	#NAME?	0.414727	#NAME?	0	0	0	0	0	0	0	0	0	9042800	0	0	6687100	0	0	18808000	0	0	55698000	0
Q4WCJ3;B0YA41;A0A0J5PK12	192;192;192	1	1;2	S	GLEEDQS(1)DS(1)EVPR	GLEEDQS(81.99)DS(81.99)EVPR	7	2	1.9945	234560000	228880000	5679000	0	5362400	2727400	2935200	18189000	37489000	18744000	14976000	6693200	14531000	30344000	1.42412e+07	16636050	1.16817	#NAME?	-0.224246	#NAME?	5362400	0	0	2727400	0	0	2935200	0	0	18189000	0	0	14531000	0	0	30344000	0	0	37489000	0
Q9UUZ6;B0XS47;A0A0J5PYR2;A1DGU0;Q5B0D4;A0A1U8QEL1;Q9HGV0;B0XPQ5;A0A0J5SIW4;A1D3U2;A1CQX8;Q5B161;A0A1U8QUR5	101;101;101;101;99;99;101;101;101;100;98;99;99	1	1	S	KEEEKEES(1)DEDMGFGLFD	KEEEKEES(243.99)DEDMGFGLFD	8	2	-0.0019125	61324000000	61324000000	0	0	4068100	0	0	10249000	8614600	16950000	8898600	3897500	19510000	0	6646950	8076525	1.21507	#NAME?	-0.281042	#NAME?	4068100	0	0	0	0	0	0	0	0	10249000	0	0	19510000	0	0	0	0	0	8614600	0
Q4WRM1;B0XNJ4	384;384	1	1;2;3	S	EENDDES(1)DEEVS(0.558)PT(0.408)T(0.033)PLAPELPSR	EENDDES(162.41)DEEVS(1.36)PT(-1.36)T(-12.26)PLAPELPS(-94.64)R	7	2	0.49733	562200000	47183000	515020000	0	2646400	0	1472200	35823000	43691000	45625000	7226000	18128000	29040000	47710000	2.15429e+07	25526000	1.18489	#NAME?	-0.244753	#NAME?	1205500	1440800	0	0	0	0	0	1472200	0	6805300	29018000	0	5368300	23672000	0	4087900	43622000	0	3437200	40254000
A0A0J5PKR9;B0XP40;Q4WJM2;A1D481;C8V5G6;A1CRB9;Q5B5V8	137;72;72;72;72;72;169	1	1;2	S	ADS(1)EAETIIQSGR	ADS(74.74)EAET(-74.74)IIQS(-165.64)GR	3	2	-0.055123	7695800	7695800	0	0	0	0	0	0	1067000	2866700	0	0	0	3762100	655617	940525	1.43457	#NAME?	-0.520614	#NAME?	0	0	0	0	0	0	0	0	0	0	0	0	0	0	0	3762100	0	0	1067000	0
A0A0J5PKV1;Q4WAM6;B0YC00	962;978;978	1	1	S	DSEVMS(1)VR	DS(-95.39)EVMS(95.39)VR	6	2	0.2364	63989000	61465000	0	2523900	3354800	4227700	3896000	7050500	0	2523900	0	0	0	11095000	3.50882e+06	2773750	0.790509	#NAME?	0.339147	#NAME?	3354800	0	0	4227700	0	0	3896000	0	0	7050500	0	0	0	0	0	11095000	0	0	0	0
Q4WJT2;B0XNR7;A1D4D6;A1CRH4	12;12;12;47	1	1;2;4	S	AAS(1)PLT(1)S(1)GAES(1)GPDTK	AAS(139.39)PLT(106.42)S(76.09)GAES(46.76)GPDT(-46.76)K	3	2	-0.24096	262140000	239630000	22514000	0	13456000	19960000	18651000	29141000	24590000	6437200	8676100	3072300	27638000	45700000	1.87059e+07	21271600	1.13716	#NAME?	-0.185438	#NAME?	9945100	3511400	0	16009000	3950900	0	15506000	3145100	0	22466000	6674700	0	27638000	0	0	45700000	0	0	24590000	0
Q5BDW4;A1CQA9;A0A0J5PWJ8;A1D373;Q4WT99;B0XQC5	9;9;9;9;9;9	1	2	S	S(1)PS(1)PVGSTYSSSR	S(66.77)PS(54.61)PVGS(-54.61)T(-60.04)Y(-66.19)S(-76.08)S(-85.14)S(-98.23)R	1	2	4.3321	5806200	0	5806200	0	0	0	0	0	0	1882500	0	0	1883500	0	313750	470875	1.5008	#NAME?	-0.585729	#NAME?	0	0	0	0	0	0	0	0	0	0	0	0	0	1883500	0	0	0	0	0	0
A0A0J5Q3X7;Q4WLK0;B0XLY9	875;890;890	1	1	S	KAEEFDS(1)EEEDEAEWER	KAEEFDS(176.46)EEEDEAEWER	7	2	-0.41883	57912000	57912000	0	0	0	0	0	0	15149000	19453000	13825000	3104300	0	0	5767000	4232325	0.733887	#NAME?	0.446371	#NAME?	0	0	0	0	0	0	0	0	0	0	0	0	0	0	0	0	0	0	15149000	0
A0A0J5Q143;Q4X0A7;B0XTS3;A1DHW7	1666;1693;1693;1657	1	1	S	VNDDDQIVS(1)D	VNDDDQIVS(60.49)D	9	2	0.11435	40806000	40806000	0	0	1787400	1412600	908050	8870900	0	13691000	3391200	1977500	0	8767400	4.44499e+06	3534025	0.795058	#NAME?	0.330868	#NAME?	1787400	0	0	1412600	0	0	908050	0	0	8870900	0	0	0	0	0	8767400	0	0	0	0
Q4WK23;B0XNB5	370;370	1	1	S	AKAEAEAAAAAAAAGDEES(1)EVDDWEK	AKAEAEAAAAAAAAGDEES(123.64)EVDDWEK	19	3	0.25646	1176300000	1176300000	0	0	2103500	0	874050	16705000	33311000	109780000	45536000	27489000	25219000	35246000	27128925	33372500	1.23014	#NAME?	-0.298828	#NAME?	2103500	0	0	0	0	0	874050	0	0	16705000	0	0	25219000	0	0	35246000	0	0	33311000	0
Q4WTR9;B0Y396;A0A0J5PVB0;A1CZI2	1026;1026;1026;1029	1	2	T	AREEAEMT(1)VDS(0.997)ET(0.003)GDK	AREEAEMT(81.8)VDS(25.52)ET(-25.52)GDK	8	2	-0.26049	10934000	0	10934000	0	0	0	0	0	0	2765700	0	2731900	0	0	460950	682975	1.48167	#NAME?	-0.567223	#NAME?	0	0	0	0	0	0	0	0	0	0	0	0	0	0	0	0	0	0	0	0
A0A0J5SFK7;A1D1Q9	188;188	1	1	S	AFS(1)DAIVLEASR	AFS(124.75)DAIVLEAS(-124.75)R	3	2	-1.7214	8173400	8173400	0	0	0	0	0	2928100	0	0	0	0	2891400	0	488017	722850	1.4812	#NAME?	-0.566766	#NAME?	0	0	0	0	0	0	0	0	0	2928100	0	0	2891400	0	0	0	0	0	0	0
Q4WEL9;B0Y2U3;A0A0J5PUW0;A1CZX0	345;345;345;372	1	1;2;3	S	RAS(1)S(1)VNS(1)LPHNR	RAS(145.52)S(145.52)VNS(145.52)LPHNR	4	2	0.59278	49667000	26366000	19374000	3927700	0	0	0	28115000	0	0	9503600	1647900	0	732360	4.68583e+06	2970965	0.634031	#NAME?	0.657374	#NAME?	0	0	0	0	0	0	0	0	0	17834000	6353200	3927700	0	0	0	0	732360	0	0	0
B0Y144;A4D9H9;A1DDZ4;A0A0J5SQL3	117;117;117;117	1	1;2	S	QPTAVES(1)S(1)DEEGESNVGK	QPT(-81.1)AVES(81.1)S(84.47)DEEGES(-116.95)NVGK	7	2	0.14477	128330000	3441800	124890000	0	0	0	0	8834400	15044000	17587000	8627500	7834000	12650000	3441800	6910900	8138325	1.17761	#NAME?	-0.235858	#NAME?	0	0	0	0	0	0	0	0	0	0	8834400	0	0	12650000	0	3441800	0	0	0	15044000
Q4WI19;B0XUE6;A0A0J5PM44;A1CZ36	439;439;439;439	1	2	S	FDQYIEKPGELS(1)DS(1)EDEEENAANGVLR	FDQY(-71.07)IEKPGELS(71.07)DS(84.05)EDEEENAANGVLR	12	3	1.0516	163560000	0	163560000	0	0	0	0	4395800	10910000	19099000	10900000	4669000	2499700	0	5.73413e+06	4517175	0.787769	#NAME?	0.344155	#NAME?	0	0	0	0	0	0	0	0	0	0	4395800	0	0	2499700	0	0	0	0	0	10910000
Q4WI19;B0XUE6;A0A0J5PM44;A1CZ36	441;441;441;441	1	2	S	FDQYIEKPGELS(1)DS(1)EDEEENAANGVLR	FDQY(-71.07)IEKPGELS(71.07)DS(84.05)EDEEENAANGVLR	14	3	1.0516	163560000	0	163560000	0	0	0	0	4395800	10910000	19099000	10900000	4669000	2499700	0	5.73413e+06	4517175	0.787769	#NAME?	0.344155	#NAME?	0	0	0	0	0	0	0	0	0	0	4395800	0	0	2499700	0	0	0	0	0	10910000
Q4WGA0;B0YCD9;A0A0J5PK20;A1DC95;A1CDB7	776;776;870;871;870	1	2	S	RNS(1)LAES(1)EPK	RNS(95.63)LAES(95.63)EPK	7	2	2.8763	2830000	0	2830000	0	0	0	0	1428500	0	0	0	0	1401600	0	238083	350400	1.47175	#NAME?	-0.557536	#NAME?	0	0	0	0	0	0	0	0	0	0	1428500	0	0	1401600	0	0	0	0	0	0
A0A0J5PEM1;Q4WQ38;B0Y6X6	486;511;511	1	1	S	GEAVELRPHTDPQWEDEVAVS(1)D	GEAVELRPHT(-170.75)DPQWEDEVAVS(170.75)D	21	3	0.68004	275970000	275970000	0	0	0	0	0	2159400	8004400	41135000	12519000	9606900	0	2613000	8549800	6184725	0.723377	#NAME?	0.467181	#NAME?	0	0	0	0	0	0	0	0	0	2159400	0	0	0	0	0	2613000	0	0	8004400	0
A0A0J5PFD9;A1CM24;A1DM01	478;481;419	1	1	S	EIIPGS(1)PQDIK	EIIPGS(75.38)PQDIK	6	2	2.3228	16441000	16441000	0	0	0	0	0	2006800	1611900	2430200	738320	0	0	4406300	1008150	1286155	1.27576	#NAME?	-0.351354	#NAME?	0	0	0	0	0	0	0	0	0	2006800	0	0	0	0	0	4406300	0	0	1611900	0
A0A0J5PFJ4;Q4WD95;B0YD54;A1DLN3	827;827;827;830	1	2;3	S	SQTQS(1)PSQTLS(1)PR	S(-103.18)QT(-70.58)QS(52.79)PS(-52.79)QT(-89.48)LS(92.83)PR	11	2	0.33778	16156000	0	15225000	930610	0	0	0	4336400	3714300	2530500	905280	0	0	4669100	1.76353e+06	1393595	0.790229	#NAME?	0.339657	#NAME?	0	0	0	0	0	0	0	0	0	0	3405700	930610	0	0	0	0	4669100	0	0	3714300
Q4WY51;A0A0J5PU71;B0XXA4	526;526;527	1	1	S	GAVDTLDGAFVGS(1)PLKK	GAVDT(-118.25)LDGAFVGS(118.25)PLKK	13	2	0.48489	14273000	14273000	0	0	0	0	0	0	979330	1257600	0	0	0	2036000	372822	509000	1.36526	#NAME?	-0.44918	#NAME?	0	0	0	0	0	0	0	0	0	0	0	0	0	0	0	2036000	0	0	979330	0
A0A0J5PN77;Q4WCH4;B0YA22	73;73;117	1	1	S	LAAENDS(1)EAETER	LAAENDS(100.68)EAET(-100.68)ER	7	2	-2.1181	34455000	34455000	0	0	928030	603430	768460	8374600	4686300	4005300	0	0	10162000	0	3.22769e+06	2540500	0.787096	#NAME?	0.345388	#NAME?	928030	0	0	603430	0	0	768460	0	0	8374600	0	0	10162000	0	0	0	0	0	4686300	0
A0A0J5Q433	220	1	1	T	APLDPLASAHDELDT(1)AE	APLDPLAS(-88.75)AHDELDT(88.75)AE	15	2	-0.95244	3558000	3558000	0	0	0	0	0	0	0	2491600	0	0	0	1066400	415267	266600	0.641997	#NAME?	0.639361	#NAME?	0	0	0	0	0	0	0	0	0	0	0	0	0	0	0	1066400	0	0	0	0
Q4WTR9;B0Y396;A0A0J5PVB0;A1CZI2	1056;1056;1056;1059	1	1	S	AEDDFIS(1)DGETSR	AEDDFIS(85.08)DGET(-85.08)S(-117.28)R	7	2	-0.41604	96859000	96859000	0	0	1374400	0	888330	14707000	13713000	8033400	0	2461000	13261000	14851000	6.45269e+06	7643250	1.18451	#NAME?	-0.244286	#NAME?	1374400	0	0	0	0	0	888330	0	0	14707000	0	0	13261000	0	0	14851000	0	0	13713000	0
Q4WGN9;B0YB20;A0A0J5PIH3;A1DCR0	1984;1984;1984;1985	1	2	T	LGIAAVQT(1)PIS(1)PR	LGIAAVQT(113.43)PIS(113.43)PR	8	2	-0.059336	53821000	0	53821000	0	0	0	0	4934100	8830800	7551800	0	0	0	18634000	3.55278e+06	4658500	1.31123	#NAME?	-0.390916	#NAME?	0	0	0	0	0	0	0	0	0	0	4934100	0	0	0	0	0	18634000	0	0	8830800
Q4WHC9;B0XVV3;A1DG03;A0A0J5PRN5;A1C600	211;211;211;211;211	1	1	S	PFEDDLLS(1)DAGK	PFEDDLLS(160.65)DAGK	8	2	4.4764	231920000	231920000	0	0	1620000	1223400	704900	21935000	16377000	20318000	9169200	2459000	21217000	14938000	10363050	11945800	1.15273	#NAME?	-0.205055	#NAME?	1620000	0	0	1223400	0	0	704900	0	0	21935000	0	0	21217000	0	0	14938000	0	0	16377000	0
Q4WQC6;B0Y4J5;A0A0J5PEX2;A1CWA3	119;119;119;119	1	1	S	QEDTTIVDIES(1)EDETVLR	QEDT(-181.67)T(-171.34)IVDIES(79.74)EDET(-79.74)VLR	11	2	-0.42434	91508000	91508000	0	0	2093800	1549000	1089200	13251000	11068000	7852200	2783200	0	11057000	14744000	6.15053e+06	7146050	1.16186	#NAME?	-0.216434	#NAME?	2093800	0	0	1549000	0	0	1089200	0	0	13251000	0	0	11057000	0	0	14744000	0	0	11068000	0
Q4X0M3;B0XT23;A0A0J5PYM6	131;131;131	1	1	S	AAS(1)QGAPDPMQGLEELDVAGPKPE	AAS(90.1)QGAPDPMQGLEELDVAGPKPE	3	2	-1.5671	47018000	47018000	0	0	1202200	0	0	2889200	0	0	0	0	1077500	2409600	681900	871775	1.27845	#NAME?	-0.354396	#NAME?	1202200	0	0	0	0	0	0	0	0	2889200	0	0	1077500	0	0	2409600	0	0	0	0
Q4WID6;A0A0J5Q037;B0XTW2;A1CYS1	1382;1382;1398;1391	1	1	S	AIS(1)DADMLPDR	AIS(78.96)DADMLPDR	3	2	0.56058	3417500	3417500	0	0	0	0	0	1755400	0	0	0	0	0	1662100	292567	415525	1.42027	#NAME?	-0.50617	#NAME?	0	0	0	0	0	0	0	0	0	1755400	0	0	0	0	0	1662100	0	0	0	0
Q4WHB4;B0XVW9;A1DG18;A0A0J5PNF3;Q5AW79;A0A1U8QT13;A1C5Y4	84;84;84;84;87;87;83	1	1	S	VLS(1)EEDPGYIAAK	VLS(107.82)EEDPGY(-107.82)IAAK	3	2	-0.88539	11126000	11126000	0	0	0	0	0	3053200	3577400	0	690620	0	0	2720800	1105100	852855	0.771745	#NAME?	0.373805	#NAME?	0	0	0	0	0	0	0	0	0	3053200	0	0	0	0	0	2720800	0	0	3577400	0
A0A0J5PZA7;B0XQR4;Q6MYY8;E9R3C5;A1D2T1	1322;903;895;895;925	1	2	T	NDT(1)PVS(1)EASTWTPFDTK	NDT(70.49)PVS(45.27)EAS(-45.27)T(-52.88)WT(-79.42)PFDT(-123.29)K	3	2	-1.1062	37192000	0	37192000	0	0	0	0	0	2308600	9376300	3394700	2409000	0	0	1.94748e+06	1450925	0.745026	#NAME?	0.424638	#NAME?	0	0	0	0	0	0	0	0	0	0	0	0	0	0	0	0	0	0	0	2308600
Q4WUL1;B0Y435;A0A0J5PV86;A1DEU9	56;56;56;56	1	1;2	S	S(1)QS(1)IDDADSATR	S(112.18)QS(91.63)IDDADS(-91.63)AT(-149.19)R	3	2	-0.61552	24867000	15785000	9082500	0	648150	0	518560	5677700	2537400	2530200	3785600	0	5646600	0	1985335	2358050	1.18773	#NAME?	-0.248212	#NAME?	648150	0	0	0	0	0	518560	0	0	5677700	0	0	5646600	0	0	0	0	0	0	2537400
Q4WXI2;B0XY42;A0A0J5PUV2	446;446;446	1	1	S	SAMDAVLADMDIDADDS(1)DKEMQDVDDK	S(-162.93)AMDAVLADMDIDADDS(162.93)DKEMQDVDDK	17	3	-0.80018	555180000	555180000	0	0	0	0	0	0	26274000	71886000	38042000	11993000	0	0	16360000	12508750	0.764594	#NAME?	0.387235	#NAME?	0	0	0	0	0	0	0	0	0	0	0	0	0	0	0	0	0	0	26274000	0
Q4WCP6;B0YDQ1;A0A0J5PGE9	87;87;87	1	1	S	DGVES(1)PDEMQR	DGVES(91.96)PDEMQR	5	2	2.0987	28633000	28633000	0	0	1469700	0	1137300	5250400	0	0	0	0	0	4018100	1.30957e+06	1004525	0.767067	#NAME?	0.382576	#NAME?	1469700	0	0	0	0	0	1137300	0	0	5250400	0	0	0	0	0	4018100	0	0	0	0
A0A0J5PT63;Q4WVB2;B0Y0Z4	22;22;22	1	1	S	GSGPSSDDYVSSELPAS(1)PVLK	GS(-103.12)GPS(-109.03)S(-109.62)DDY(-123.71)VS(-71.19)S(-72.27)ELPAS(71.19)PVLK	17	2	-0.48238	23183000	23183000	0	0	1071000	0	562780	0	5939700	3787900	0	0	4431800	4620200	1.89356e+06	2263000	1.1951	#NAME?	-0.257133	#NAME?	1071000	0	0	0	0	0	562780	0	0	0	0	0	4431800	0	0	4620200	0	0	5939700	0
Q4X1J9;B0XS13;A0A0J5Q3M9	76;76;76	1	1	S	RLS(1)NEQPQTSAVSESAAK	RLS(82.14)NEQPQT(-82.14)S(-104.83)AVS(-131.63)ES(-148.95)AAK	3	2	0.85703	16126000	16126000	0	0	0	0	0	4586200	0	4065700	0	0	0	7474500	1.44198e+06	1868625	1.29587	#NAME?	-0.373923	#NAME?	0	0	0	0	0	0	0	0	0	4586200	0	0	0	0	0	7474500	0	0	0	0
A1D4R5;Q4WK70;B0XN02	86;198;198	1	1;2	S	SYAEPES(1)S(1)EDEDQPLSK	S(-137.81)Y(-147.65)AEPES(137.81)S(146.33)EDEDQPLS(-165.3)K	7	2	0.7154	373940000	1553700	372380000	0	0	0	0	9874500	3079300	5458700	5543100	1816100	2884400	0	3068750	2560900	0.834509	#NAME?	0.261	#NAME?	0	0	0	0	0	0	0	0	0	0	9874500	0	0	2884400	0	0	0	0	0	3079300
Q4WHZ3;B0XUP0;A0A0J5PM70;A1CZ61	99;99;117;117	1	1	S	RLS(1)DPPAPWDNSR	RLS(74.69)DPPAPWDNS(-74.69)R	3	2	0.62461	39715000	39715000	0	0	0	0	0	5703300	0	7648700	4446300	0	0	6441700	2.22533e+06	2722000	1.22319	#NAME?	-0.290646	#NAME?	0	0	0	0	0	0	0	0	0	5703300	0	0	0	0	0	6441700	0	0	0	0
Q4WXP7;B0XXX6	734;734	1	3	S	S(0.498)AS(0.498)PQVPS(0.004)PQVISPQPIS(1)PQVS(1)PAR	S(0)AS(0)PQVPS(-20.96)PQVIS(-52.67)PQPIS(52.67)PQVS(63.17)PAR	22	3	-0.24624	3918500	0	0	3918500	0	0	0	2045900	0	0	0	0	1872600	0	340983	468150	1.37294	#NAME?	-0.45727	#NAME?	0	0	0	0	0	0	0	0	0	0	0	2045900	0	0	1872600	0	0	0	0	0
Q4X0V9;B0XSN5;A0A0J5Q354;A1DHB7	136;136;136;136	1	1	S	FDS(1)EEPELPVEMETEAPEPQQK	FDS(134.12)EEPELPVEMET(-134.12)EAPEPQQK	3	3	0.26022	280800000	280800000	0	0	0	0	331620	2254000	14388000	16616000	9228900	3979400	6328400	6447800	5598270	6496125	1.16038	#NAME?	-0.214598	#NAME?	0	0	0	0	0	0	331620	0	0	2254000	0	0	6328400	0	0	6447800	0	0	14388000	0
A0A0J5PZD6;Q4WSY9;B0XQN5	541;542;542	1	1	T	GEGAGT(1)DDDEYYDMVAAR	GEGAGT(176.97)DDDEY(-176.97)Y(-188.34)DMVAAR	6	2	-1.2178	130430000	130430000	0	0	0	0	0	0	21221000	20133000	17417000	4531800	0	0	6.89233e+06	5487200	0.796131	#NAME?	0.328922	#NAME?	0	0	0	0	0	0	0	0	0	0	0	0	0	0	0	0	0	0	21221000	0
Q4WWQ2;B0XYX1;A0A0J5PVE1;A1D843	117;117;117;117	1	1	S	DGS(1)PPPVATR	DGS(116.42)PPPVAT(-116.42)R	3	2	-0.0049934	328740000	328740000	0	0	6375600	0	4405000	26779000	30743000	10248000	10444000	0	7704800	42975000	1.30918e+07	15280950	1.16722	#NAME?	-0.223074	#NAME?	6375600	0	0	0	0	0	4405000	0	0	26779000	0	0	7704800	0	0	42975000	0	0	30743000	0
Q4X1C6;B0XS79;A1DGX0;A1C695;A0A0J5PYP0	15;15;15;15;15	1	1	S	ENVS(1)LGPLAGDGK	ENVS(88.71)LGPLAGDGK	4	2	1.3294	41795000	41795000	0	0	2339900	610560	1285200	4855100	4419100	3350000	0	852200	6237500	5424500	2.80998e+06	3128550	1.11337	#NAME?	-0.154936	#NAME?	2339900	0	0	610560	0	0	1285200	0	0	4855100	0	0	6237500	0	0	5424500	0	0	4419100	0
Q4WRM3;B0XNJ2;A1D1H8;A0A0J5PH00	72;72;72;72	1	1	S	DADGDEDMKS(1)PR	DADGDEDMKS(89.75)PR	10	2	-0.036663	34883000	34883000	0	0	0	0	0	970650	1105200	1893500	3284600	0	0	0	661558	821150	1.24124	#NAME?	-0.311777	#NAME?	0	0	0	0	0	0	0	0	0	970650	0	0	0	0	0	0	0	0	1105200	0
A4DA62;B0YEN0	251;259	1	1	S	AHS(1)PDVDDW	AHS(82.67)PDVDDW	3	2	0.032102	4959800000	4959800000	0	0	0	2796300	3399200	475980000	64986000	888780000	429250000	189050000	147540000	353530000	2.39324e+08	279842500	1.16931	#NAME?	-0.225653	#NAME?	0	0	0	2796300	0	0	3399200	0	0	475980000	0	0	147540000	0	0	353530000	0	0	64986000	0
A0A0J5SVY5;Q4X197;B0XSA6	83;83;83	1	2	S	VADYNS(1)ES(1)DDEELPGR	VADY(-64.33)NS(64.33)ES(108.82)DDEELPGR	8	2	-0.33093	223240000	0	223240000	0	0	0	0	14789000	35221000	28851000	8364900	8163200	10623000	18533000	13143500	11421025	0.868949	#NAME?	0.202657	#NAME?	0	0	0	0	0	0	0	0	0	0	14789000	0	0	10623000	0	0	18533000	0	0	35221000
Q6MYL0;E9QYM4;B0XR61;A0A0J5Q186;A1D2E8	36;36;36;36;36	1	1	S	LEDMAMSLDDPHS(1)PK	LEDMAMS(-72.07)LDDPHS(72.07)PK	13	2	-2.0322	35191000	35191000	0	0	0	0	0	0	3327200	6779900	5320100	1729100	0	1094000	1.68452e+06	2035800	1.20854	#NAME?	-0.273261	#NAME?	0	0	0	0	0	0	0	0	0	0	0	0	0	0	0	1094000	0	0	3327200	0
Q4WMP2;B0Y7W0;A0A0J5Q668;A1DMX2	810;810;810;816	1	1	S	IVIDS(1)DDEDEDDGEWIVPEGQR	IVIDS(56.94)DDEDEDDGEWIVPEGQR	5	2	-1.9441	11396000	11396000	0	0	0	0	0	0	0	4076600	3589600	0	0	0	679433	897400	1.32081	#NAME?	-0.401419	#NAME?	0	0	0	0	0	0	0	0	0	0	0	0	0	0	0	0	0	0	0	0
Q4WTD6;B0XQ89;A1D3A8;A0A0J5PX03	246;246;266;266	1	1	S	HAS(1)LPAK	HAS(137.13)LPAK	3	2	-0.68547	13261000	13261000	0	0	0	886350	0	4883300	0	0	2942000	0	0	0	961608	735500	0.764864	#NAME?	0.386724	#NAME?	0	0	0	886350	0	0	0	0	0	4883300	0	0	0	0	0	0	0	0	0	0
B0XT22;A0A0J5Q2X5;Q4X0M4;A1DHK2	1049;1050;1049;1049	1	1	S	GPS(1)PYNAPPSMPPPSNR	GPS(91.49)PY(-91.49)NAPPS(-146.61)MPPPS(-220.68)NR	3	2	0.16571	203060000	203060000	0	0	0	0	0	10283000	2419800	2201500	4091400	0	4097200	0	2484050	2047150	0.824118	#NAME?	0.279077	#NAME?	0	0	0	0	0	0	0	0	0	10283000	0	0	4097200	0	0	0	0	0	2419800	0
Q4WIH9;B0XTK1;A0A0J5Q4I0;A1CYM8	584;585;588;577	1	1	S	S(1)FFEEDAMIR	S(94.36)FFEEDAMIR	1	2	-0.19227	2137600	2137600	0	0	0	0	0	0	0	1436600	700930	0	0	0	239433	175232	0.731863	#NAME?	0.450354	#NAME?	0	0	0	0	0	0	0	0	0	0	0	0	0	0	0	0	0	0	0	0
A0A0J5PR26;Q4WHZ0;B0XUP3;A1CZ64	929;936;936;936	1	1	S	LDLTDDNDS(1)EDDFR	LDLT(-149.31)DDNDS(149.31)EDDFR	9	2	-1.1279	168970000	168970000	0	0	1996700	1486800	1492700	21692000	17054000	16017000	0	5437300	10183000	29594000	9.95653e+06	11303575	1.13529	#NAME?	-0.183064	#NAME?	1996700	0	0	1486800	0	0	1492700	0	0	21692000	0	0	10183000	0	0	29594000	0	0	17054000	0
Q4WWH6;B0XZ48;A0A0J5SSY2;A1D8B9	147;147;147;147	1	1	S	QASQGIDDIFNS(1)DEDEEAAGDYGR	QAS(-118.08)QGIDDIFNS(95.39)DEDEEAAGDY(-95.39)GR	12	2	1.7278	153220000	153220000	0	0	0	0	0	5956100	15588000	14627000	7372000	3886500	5837200	9977300	6.02852e+06	6768250	1.12271	#NAME?	-0.16698	#NAME?	0	0	0	0	0	0	0	0	0	5956100	0	0	5837200	0	0	9977300	0	0	15588000	0
A0A0J5PN77;Q4WCH4;B0YA22;A1DB51;A1C3Y1	83;83;127;83;83	1	1	S	IEDS(1)PNHFR	IEDS(108.7)PNHFR	4	2	0.69364	8924600	8924600	0	0	0	0	0	5009400	879980	0	0	0	3035200	0	981563	758800	0.773053	#NAME?	0.371362	#NAME?	0	0	0	0	0	0	0	0	0	5009400	0	0	3035200	0	0	0	0	0	879980	0
Q4WT20;B0XQK4;A0A0J5STK6	6;6;6	1	1;2	T	ADNGT(1)PS(1)EAPAPPPVEHLNIK	ADNGT(40.1)PS(40.1)EAPAPPPVEHLNIK	5	3	2.9426	479000000	387780000	91219000	0	4942200	6693800	4937300	53436000	21096000	64691000	16382000	3620100	13654000	57859000	25966050	22878775	0.881103	#NAME?	0.182617	#NAME?	4942200	0	0	6693800	0	0	4937300	0	0	33265000	20171000	0	0	13654000	0	34007000	23852000	0	21096000	0
A0A0J5PZA7;B0XQR4;Q6MYY8;E9R3C5	1565;1146;1138;1138	1	1;3	S	LDFDADS(1)QAS(1)MS(0.991)PS(0.009)R	LDFDADS(78.17)QAS(70.86)MS(20.42)PS(-20.42)R	10	2	0.1909	2801600	1301700	1499800	0	0	0	0	1499800	0	0	1301700	0	0	0	249967	325425	1.30187	#NAME?	-0.380589	#NAME?	0	0	0	0	0	0	0	0	0	0	1499800	0	0	0	0	0	0	0	0	0
A0A0J5SIT7;Q4WJ57;B0XPT5	799;807;807	1	1	S	DNTSNANIFGHIDQDDQDQS(1)DNER	DNT(-198.05)S(-189.52)NANIFGHIDQDDQDQS(189.52)DNER	20	3	0.027156	151760000	151760000	0	0	0	0	0	14981000	18782000	22429000	15694000	4271300	3263400	18752000	9.36533e+06	10495175	1.12064	#NAME?	-0.164324	#NAME?	0	0	0	0	0	0	0	0	0	14981000	0	0	3263400	0	0	18752000	0	0	18782000	0
Q4WZM7;B0XV05;A0A0J5Q0L0;A1DIK1	188;188;198;203	1	1;2	S	NLDNLS(1)DAGS(1)ER	NLDNLS(87.42)DAGS(87.42)ER	6	2	-1.7085	1017700000	874480000	143250000	0	16470000	16463000	16452000	134680000	95475000	146830000	43049000	20141000	27905000	163420000	7.10617e+07	63628750	0.895402	#NAME?	0.159393	#NAME?	14660000	1810700	0	15209000	1253700	0	15026000	1425400	0	107580000	27097000	0	24109000	3795200	0	156790000	6630000	0	43224000	52251000
Q4WNA1;B0Y794;A0A0J5Q253	45;45;45	1	1;2	S	LPSEES(1)DT(1)DNDGAESTSSSR	LPS(-102.45)EES(102.45)DT(154.67)DNDGAES(-162.19)T(-163.63)S(-165.06)S(-176.14)S(-182.29)R	6	2	-2.128	57875000	57875000	0	0	1856500	1476300	1324200	12228000	0	7921700	5538000	0	13537000	0	4134450	4768750	1.15342	#NAME?	-0.205916	#NAME?	1856500	0	0	1476300	0	0	1324200	0	0	12228000	0	0	13537000	0	0	0	0	0	0	0
Q4WU54;B0Y3N0;A0A0J5PUV5;A1DFA4	267;267;267;267	1	1	S	AQEES(1)PR	AQEES(91.27)PR	5	2	-0.36391	7522000	7522000	0	0	0	0	0	0	2966400	0	2521300	0	0	0	494400	630325	1.27493	#NAME?	-0.350417	#NAME?	0	0	0	0	0	0	0	0	0	0	0	0	0	0	0	0	0	0	2966400	0
Q4WTW4;B0Y3D9;A0A0J5SP92	1163;1163;1172	1	1;2	S	AMGIES(1)S(1)PEPSR	AMGIES(91.4)S(81.08)PEPS(-81.08)R	6	2	0.81343	97199000	1042200	96157000	0	0	0	0	0	5332700	10674000	2202400	4421500	2417700	0	2.66778e+06	2260400	0.847295	#NAME?	0.239063	#NAME?	0	0	0	0	0	0	0	0	0	0	0	0	1042200	1375500	0	0	0	0	0	5332700
A0A0J5Q4Y7;B0Y4K5;Q4WQD6;E9QTX0;A1CW92	346;338;346;346;344	1	1	S	KAES(1)PAPK	KAES(132.25)PAPK	4	2	-0.77396	286460000	286460000	0	0	23209000	20256000	40922000	22508000	3898700	3227000	7315500	0	0	80105000	19003450	21855125	1.15006	#NAME?	-0.20171	#NAME?	23209000	0	0	20256000	0	0	40922000	0	0	22508000	0	0	0	0	0	80105000	0	0	3898700	0
Q4WGN6;B0YB17;A0A0J5PKH1	441;441;441	1	1	S	ASPGAAEEDAVLS(1)DEEEGEDLCNCTFSLAYGAK	AS(-104.4)PGAAEEDAVLS(104.4)DEEEGEDLCNCT(-124.54)FS(-138.06)LAY(-155.68)GAK	13	3	0.18493	1619100000	1619100000	0	0	0	0	1436200	46818000	10019000	374040000	106920000	19774000	69483000	144590000	72052200	85191750	1.18236	#NAME?	-0.241671	#NAME?	0	0	0	0	0	0	1436200	0	0	46818000	0	0	69483000	0	0	144590000	0	0	10019000	0
A0A0J5SVY5;Q4X197;B0XSA6	81;81;81	1	1;2	S	VADYNS(1)ES(1)DDEELPGR	VADY(-78.87)NS(78.87)ES(107.99)DDEELPGR	6	2	0.1932	224810000	1576300	223240000	0	0	0	0	14789000	35221000	28851000	8364900	8163200	10623000	20110000	13143500	11815275	0.898944	#NAME?	0.153696	#NAME?	0	0	0	0	0	0	0	0	0	0	14789000	0	0	10623000	0	1576300	18533000	0	0	35221000
Q4WWF5;B0XZ69;A0A0J5SSZ9	89;89;89	1	1	S	DAKS(1)PIELLR	DAKS(120.84)PIELLR	4	2	-2.6995	68899000	68899000	0	0	0	1732000	1659600	12903000	3438700	5213400	0	0	7096100	11536000	4.15778e+06	4658025	1.12031	#NAME?	-0.163904	#NAME?	0	0	0	1732000	0	0	1659600	0	0	12903000	0	0	7096100	0	0	11536000	0	0	3438700	0
Q4WJ30;G9BX81;B0XPW1;A1D3N7;A0A0J5PTE1;A1CQS4	626;626;626;626;626;626	1	1	T	T(1)ADEVEERPEELD	T(119.32)ADEVEERPEELD	1	2	-0.60817	144830000	144830000	0	0	2779400	3471700	2288100	20717000	15631000	22091000	8293900	1867000	2239400	28080000	1.1163e+07	10120075	0.90657	#NAME?	0.141509	#NAME?	2779400	0	0	3471700	0	0	2288100	0	0	20717000	0	0	2239400	0	0	28080000	0	0	15631000	0
A1DL70;A0A0J5PFX6;Q4WCU9;B0YDJ8	340;340;361;361	1	2	S	EVS(1)S(1)DEEDLPPPPPPK	EVS(93.24)S(93.24)DEEDLPPPPPPK	3	2	-1.5558	92685000	0	92685000	0	0	0	0	3320900	5733600	9558900	5337000	2248300	0	3491800	3.10223e+06	2769275	0.892671	#NAME?	0.163799	#NAME?	0	0	0	0	0	0	0	0	0	0	3320900	0	0	0	0	0	3491800	0	0	5733600
A1DL70;A0A0J5PFX6;Q4WCU9;B0YDJ8	341;341;362;362	1	2	S	EVS(1)S(1)DEEDLPPPPPPK	EVS(93.24)S(93.24)DEEDLPPPPPPK	4	2	-1.5558	92685000	0	92685000	0	0	0	0	3320900	5733600	9558900	5337000	2248300	0	3491800	3.10223e+06	2769275	0.892671	#NAME?	0.163799	#NAME?	0	0	0	0	0	0	0	0	0	0	3320900	0	0	0	0	0	3491800	0	0	5733600
A0A0J5Q008;Q4WIG7;B0XTL3	439;439;439	1	1	S	QLEDS(1)DDDLEVVTDPAK	QLEDS(106.61)DDDLEVVT(-106.61)DPAK	5	2	0.26241	9808400	9808400	0	0	0	0	0	0	2186000	2367500	0	0	1277500	2201100	758917	869650	1.14591	#NAME?	-0.196493	#NAME?	0	0	0	0	0	0	0	0	0	0	0	0	1277500	0	0	2201100	0	0	2186000	0
Q4X1H0;B0XS38;A0A0J5Q288	246;246;246	1	1	S	DEDVMS(1)DVEGGVK	DEDVMS(104.17)DVEGGVK	6	2	-0.49749	35302000	35302000	0	0	0	0	0	0	981280	7933100	2533700	972110	455790	992150	1485730	1.23844e+06	0.833555	#NAME?	0.262651	#NAME?	0	0	0	0	0	0	0	0	0	0	0	0	455790	0	0	992150	0	0	981280	0
Q4WY03;B0XXL9;A0A0J5PUB7	91;91;91	1	1	S	LEEES(1)DRGEK	LEEES(77.74)DRGEK	5	2	-0.55065	2588600	2588600	0	0	0	0	551100	603810	0	0	905790	0	0	0	192485	226448	1.17644	#NAME?	-0.234431	#NAME?	0	0	0	0	0	0	551100	0	0	603810	0	0	0	0	0	0	0	0	0	0
Q4WGA0;B0YCD9;A0A0J5PK20;A1DC95;A1CDB7	772;772;866;867;866	1	1;2	S	RNS(1)LAES(1)EPK	RNS(95.63)LAES(95.63)EPK	3	2	2.8763	7272900	4442900	2830000	0	0	0	387620	4285600	0	0	1198100	0	1401600	0	778870	649925	0.834446	#NAME?	0.261109	#NAME?	0	0	0	0	0	0	387620	0	0	2857100	1428500	0	0	1401600	0	0	0	0	0	0
Q4X050;B0XU51;A0A0J5SUW4;A1DI29;A1C773	46;46;46;46;46	1	2	S	S(1)RS(1)PVMIDR	S(76.76)RS(76.76)PVMIDR	1	2	-0.23504	154890000	0	154890000	0	0	0	0	0	30350000	15294000	26989000	0	0	7873600	7.60733e+06	8715650	1.14569	#NAME?	-0.196217	#NAME?	0	0	0	0	0	0	0	0	0	0	0	0	0	0	0	0	7873600	0	0	30350000
Q4X050;B0XU51;A0A0J5SUW4;A1DI29;A1C773	48;48;48;48;48	1	2	S	S(1)RS(1)PVMIDR	S(76.76)RS(76.76)PVMIDR	3	2	-0.23504	154890000	0	154890000	0	0	0	0	0	30350000	15294000	26989000	0	0	7873600	7.60733e+06	8715650	1.14569	#NAME?	-0.196217	#NAME?	0	0	0	0	0	0	0	0	0	0	0	0	0	0	0	0	7873600	0	0	30350000
Q4X1T4;B0XRT4;A0A0J5Q2H7	195;195;195	1	1	S	VDS(1)VEGDTAAPR	VDS(87.64)VEGDT(-87.64)AAPR	3	2	-1.4373	9581600	9581600	0	0	1073300	1122400	982570	1891800	0	0	0	0	0	3836200	845012	959050	1.13495	#NAME?	-0.182635	#NAME?	1073300	0	0	1122400	0	0	982570	0	0	1891800	0	0	0	0	0	3836200	0	0	0	0
P97995;Q4X0H6;B0XTE0;A0A0J5PYJ4;A1DHQ0	274;629;629;629;629	1	1;2	S	LAFDAGDADEVES(1)QAES(1)IAK	LAFDAGDADEVES(109.32)QAES(109.32)IAK	17	2	-0.45427	88700000	10447000	78253000	0	3429700	1200600	1746700	10602000	9784400	11093000	0	1689300	8511000	13237000	6309400	5859325	0.928666	#NAME?	0.106768	#NAME?	2264800	1164800	0	1200600	0	0	1746700	0	0	0	10602000	0	0	8511000	0	4206000	9031400	0	0	9784400
A0A0J5PHM0;Q4WDB6;B0YD34;A1DLQ4;A1CMD0	241;259;259;263;237	1	1	S	VGGFNRPLS(1)P	VGGFNRPLS(84)P	9	2	-2.2854	48932000	48932000	0	0	0	1446900	1444300	5561800	1917100	5413600	1337200	0	5619900	4394500	2.63062e+06	2837900	1.0788	#NAME?	-0.109423	#NAME?	0	0	0	1446900	0	0	1444300	0	0	5561800	0	0	5619900	0	0	4394500	0	0	1917100	0
O43102;B0Y381;A0A0J5PUE2;A1CZJ6	433;433;433;433	1	1;2;3	S	EDVAAALTTEQDEAPS(1)S(1)PQS(1)K	EDVAAALT(-93.01)T(-71.9)EQDEAPS(71.9)S(80.91)PQS(118.79)K	20	2	0.74175	387220000	0	119740000	267480000	1155700	0	820020	16009000	58921000	100810000	58868000	34406000	28974000	8158300	2.96193e+07	32601575	1.10069	#NAME?	-0.138405	#NAME?	0	1155700	0	0	0	0	0	820020	0	0	12839000	3170100	0	18749000	10225000	0	4265400	3892900	0	15199000
Q4WND3;B0Y762;A0A0J5Q5B6	12;12;12	1	1;2	S	WDDEEDS(1)S(1)PPPPPPVVAR	WDDEEDS(115.87)S(115.87)PPPPPPVVAR	7	2	-0.45313	392180000	318300000	73877000	0	0	0	0	5100400	35271000	95370000	42557000	15618000	13002000	29755000	2.26236e+07	25233000	1.11534	#NAME?	-0.157485	#NAME?	0	0	0	0	0	0	0	0	0	0	5100400	0	9993900	3007700	0	26585000	3170600	0	29811000	5459400
Q4WHH1;B0XVJ3;A0A0J5SKV2	246;246;258	1	1	S	RQEDDDEENEEDLDS(1)EEEEEKIK	RQEDDDEENEEDLDS(80.68)EEEEEKIK	15	3	-1.9783	33719000	33719000	0	0	0	0	0	0	4775100	7510700	7067100	0	0	0	2.04763e+06	1766775	0.862838	#NAME?	0.212839	#NAME?	0	0	0	0	0	0	0	0	0	0	0	0	0	0	0	0	0	0	4775100	0
Q4WHL5;B0XVE8;A0A0J5SKR7	39;39;39	1	1	S	DADS(1)DAEDVDLDAILAQYAEEQAK	DADS(179.38)DAEDVDLDAILAQY(-179.38)AEEQAK	4	3	-0.025499	426300000	426300000	0	0	0	0	0	18533000	12645000	40854000	17698000	1699700	22034000	11127000	1.20053e+07	13139675	1.09449	#NAME?	-0.130254	#NAME?	0	0	0	0	0	0	0	0	0	18533000	0	0	22034000	0	0	11127000	0	0	12645000	0
Q4WX39;B0XYI0;A1D7N7;A0A0J5SS77;A1CJT1	398;398;398;323;399	1	4	S	GRS(1)RT(1)GS(1)VS(1)PR	GRS(78.61)RT(78.61)GS(78.61)VS(78.61)PR	3	2	0.26386	10180000	0	0	10180000	0	0	0	0	6571400	0	3609000	0	0	0	1.09523e+06	902250	0.823797	#NAME?	0.279639	#NAME?	0	0	0	0	0	0	0	0	0	0	0	0	0	0	0	0	0	0	0	0
Q4WX39;B0XYI0;A1D7N7;A0A0J5SS77;A1CJT1	402;402;402;327;403	1	4	S	GRS(1)RT(1)GS(1)VS(1)PR	GRS(78.61)RT(78.61)GS(78.61)VS(78.61)PR	7	2	0.26386	10180000	0	0	10180000	0	0	0	0	6571400	0	3609000	0	0	0	1.09523e+06	902250	0.823797	#NAME?	0.279639	#NAME?	0	0	0	0	0	0	0	0	0	0	0	0	0	0	0	0	0	0	0	0
Q4WX39;B0XYI0;A1D7N7;A0A0J5SS77;A1CJT1	404;404;404;329;405	1	4	S	GRS(1)RT(1)GS(1)VS(1)PR	GRS(78.61)RT(78.61)GS(78.61)VS(78.61)PR	9	2	0.26386	10180000	0	0	10180000	0	0	0	0	6571400	0	3609000	0	0	0	1.09523e+06	902250	0.823797	#NAME?	0.279639	#NAME?	0	0	0	0	0	0	0	0	0	0	0	0	0	0	0	0	0	0	0	0
Q4WX39;B0XYI0;A1D7N7;A0A0J5SS77;A1CJT1	400;400;400;325;401	1	4	T	GRS(1)RT(1)GS(1)VS(1)PR	GRS(78.61)RT(78.61)GS(78.61)VS(78.61)PR	5	2	0.26386	10180000	0	0	10180000	0	0	0	0	6571400	0	3609000	0	0	0	1.09523e+06	902250	0.823797	#NAME?	0.279639	#NAME?	0	0	0	0	0	0	0	0	0	0	0	0	0	0	0	0	0	0	0	0
A0A0J5PII5;A1DCS1	7;7	1	1;2	S	ADGPES(1)PVPQQQT(1)PGR	ADGPES(68.13)PVPQQQT(68.13)PGR	6	2	-0.25912	131520000	130910000	615920	0	3482400	4221800	3263900	31443000	0	15245000	4707800	2102200	17949000	17075000	9609350	10458500	1.08837	#NAME?	-0.122165	#NAME?	3482400	0	0	4221800	0	0	3263900	0	0	31443000	0	0	17949000	0	0	17075000	0	0	0	0
Q4WZI1;B0XVB4;A0A0J5Q0G2	1365;1365;1365	1	2	S	KGEDGWS(1)S(1)DEEGAPAEVTTSAR	KGEDGWS(73.16)S(65.26)DEEGAPAEVT(-65.26)T(-70.33)S(-70.7)AR	7	2	-3.2578	7790800	0	7790800	0	0	0	0	0	2383900	0	0	1315700	0	0	397317	328925	0.827866	#NAME?	0.272531	#NAME?	0	0	0	0	0	0	0	0	0	0	0	0	0	0	0	0	0	0	0	2383900
Q4WZI1;B0XVB4;A0A0J5Q0G2	1366;1366;1366	1	2	S	KGEDGWS(1)S(1)DEEGAPAEVTTSAR	KGEDGWS(73.16)S(65.26)DEEGAPAEVT(-65.26)T(-70.33)S(-70.7)AR	8	2	-3.2578	7790800	0	7790800	0	0	0	0	0	2383900	0	0	1315700	0	0	397317	328925	0.827866	#NAME?	0.272531	#NAME?	0	0	0	0	0	0	0	0	0	0	0	0	0	0	0	0	0	0	0	2383900
Q4WM69;B0Y8D9;A1DNF1;A0A0J5Q6K1	120;120;120;120	1	2	T	VLGEVENT(1)DDEIES(1)GEDFATASGVPEWGK	VLGEVENT(81.83)DDEIES(53.38)GEDFAT(-53.38)AS(-61.35)GVPEWGK	8	3	-0.56282	45197000	0	45197000	0	0	0	0	0	11027000	13315000	14605000	3680700	0	0	4057000	4571425	1.1268	#NAME?	-0.172231	#NAME?	0	0	0	0	0	0	0	0	0	0	0	0	0	0	0	0	0	0	0	11027000
A0A0J5PUX9;Q4WX77;B0XYE1	927;907;907	1	1;2	S	FDQGPLVEQPAFAPEDS(1)PVS(1)EAFADK	FDQGPLVEQPAFAPEDS(69.15)PVS(69.15)EAFADK	20	3	0.76324	20524000	11338000	9185900	0	0	0	0	1273200	3575400	6419700	2295500	897780	5079300	0	1878050	2068145	1.10122	#NAME?	-0.139102	#NAME?	0	0	0	0	0	0	0	0	0	1273200	0	0	5079300	0	0	0	0	0	1821000	1754400
Q4X153;B0XSE8;A0A0J5Q3C1	13;13;13	1	1	S	RLS(1)DIQPADQDGDIQMR	RLS(84.94)DIQPADQDGDIQMR	3	2	-1.5923	7618400	7618400	0	0	0	0	0	2828000	0	0	0	0	2230300	0	471333	557575	1.18297	#NAME?	-0.242418	#NAME?	0	0	0	0	0	0	0	0	0	2828000	0	0	2230300	0	0	0	0	0	0	0
Q4WTW4;B0Y3D9;A0A0J5SP92	1164;1164;1173	1	1;2	S	AMGIES(1)S(1)PEPSR	AMGIES(91.4)S(81.08)PEPS(-81.08)R	7	2	0.81343	115640000	19486000	96157000	0	608890	582280	0	2845400	5332700	10674000	2202400	4421500	4985300	2755400	3340545	3591150	1.07502	#NAME?	-0.104362	#NAME?	608890	0	0	582280	0	0	0	0	0	2845400	0	0	3609800	1375500	0	2755400	0	0	0	5332700
Q4WQ37;A0A0J5SDI8;B0Y6X5;A1CWI5	619;626;619;626	1	1	S	NMNSYFS(1)PVAETPSTR	NMNS(-68.71)Y(-86.75)FS(65.62)PVAET(-65.62)PS(-106.04)T(-106.04)R	7	2	0.47902	8375500	8375500	0	0	0	0	0	3474200	0	0	0	0	2729400	0	579033	682350	1.17843	#NAME?	-0.236866	#NAME?	0	0	0	0	0	0	0	0	0	3474200	0	0	2729400	0	0	0	0	0	0	0
A1D4R5;Q4WK70;B0XN02	87;199;199	1	2	S	SYAEPES(1)S(1)EDEDQPLSK	S(-137.81)Y(-147.65)AEPES(137.81)S(146.33)EDEDQPLS(-165.3)K	8	2	0.7154	372380000	0	372380000	0	0	0	0	9874500	3079300	3905000	5543100	1816100	2884400	0	2809800	2560900	0.911417	#NAME?	0.133817	#NAME?	0	0	0	0	0	0	0	0	0	0	9874500	0	0	2884400	0	0	0	0	0	3079300
A1D4R5	2	1	3	S	S(1)S(1)S(1)EDDTPLVR	S(65.01)S(72.03)S(65.63)EDDT(-65.01)PLVR	1	2	0.65224	28907000	0	0	28907000	0	0	0	0	10159000	8051200	10697000	0	0	0	3.03503e+06	2674250	0.881127	#NAME?	0.182578	#NAME?	0	0	0	0	0	0	0	0	0	0	0	0	0	0	0	0	0	0	0	0
A1D4R5	3	1	3	S	S(1)S(1)S(1)EDDTPLVR	S(65.01)S(72.03)S(65.63)EDDT(-65.01)PLVR	2	2	0.65224	28907000	0	0	28907000	0	0	0	0	10159000	8051200	10697000	0	0	0	3.03503e+06	2674250	0.881127	#NAME?	0.182578	#NAME?	0	0	0	0	0	0	0	0	0	0	0	0	0	0	0	0	0	0	0	0
A1D4R5	4	1	1;3	S	S(1)S(1)S(1)EDDTPLVR	S(65.01)S(72.03)S(65.63)EDDT(-65.01)PLVR	3	2	0.65224	28907000	0	0	28907000	0	0	0	0	10159000	8051200	10697000	0	0	0	3.03503e+06	2674250	0.881127	#NAME?	0.182578	#NAME?	0	0	0	0	0	0	0	0	0	0	0	0	0	0	0	0	0	0	0	0
Q4WQH9;B0Y4P3;A0A0J5SXF7;A1CW55	49;49;49;49	1	1;2	S	TASDADDDAGS(1)NS(1)DIDR	T(-160.32)AS(-141.79)DADDDAGS(141.79)NS(169.09)DIDR	11	2	0.82577	2068400	2068400	0	0	0	0	0	0	1323600	0	744800	0	0	0	220600	186200	0.844062	#NAME?	0.24458	#NAME?	0	0	0	0	0	0	0	0	0	0	0	0	0	0	0	0	0	0	1323600	0
Q4WHX6;B0XUQ7;A0A0J5SKJ3	135;135;135	1	1	S	ILVES(1)DDEADTDLR	ILVES(123.39)DDEADT(-123.39)DLR	5	2	0.68838	39871000	39871000	0	0	1631200	0	0	5838600	4907200	5272600	0	0	5236100	5719300	2941600	2738850	0.931075	#NAME?	0.103031	#NAME?	1631200	0	0	0	0	0	0	0	0	5838600	0	0	5236100	0	0	5719300	0	0	4907200	0
A0A0J5PU32;Q4WY44;B0XXB2;A1D6Q1;A1CKS3;Q5B9A9;A0A1U8QNX3	464;464;464;460;467;440;440	1	1	S	AQPPQHS(1)PVAPR	AQPPQHS(86.5)PVAPR	7	2	-0.78035	838010000	838010000	0	0	2852500	8892000	7649200	95696000	73196000	24659000	58039000	12961000	28182000	34193000	3.54908e+07	33343750	0.939504	#NAME?	0.0900281	#NAME?	2852500	0	0	8892000	0	0	7649200	0	0	95696000	0	0	28182000	0	0	34193000	0	0	73196000	0
Q4X000;B0XUG9;A1DI78;A0A0J5Q291	302;302;302;302	1	1	S	AGQDETIVEES(1)DGEDDKTDEK	AGQDET(-135.95)IVEES(65.81)DGEDDKT(-65.81)DEK	11	2	0.6582	315850000	315850000	0	0	0	2117800	6346700	36393000	4197000	54609000	31990000	14974000	17163000	0	17277250	16031750	0.927911	#NAME?	0.107942	#NAME?	0	0	0	2117800	0	0	6346700	0	0	36393000	0	0	17163000	0	0	0	0	0	4197000	0
Q4WE62;B0Y200;A0A0J5PTP8;A1D0C6	310;310;310;311	1	3;4	S	TPDPLTQLPLPDPES(1)PARS(1)PPQS(1)PPAR	T(-132.61)PDPLT(-110.32)QLPLPDPES(110.32)PARS(123.55)PPQS(119.91)PPAR	15	3	1.2947	92617000	0	0	92617000	0	0	0	3754100	16069000	14098000	0	1606000	12295000	10479000	5.65352e+06	6095000	1.07809	#NAME?	-0.108478	#NAME?	0	0	0	0	0	0	0	0	0	0	0	3754100	0	0	12295000	0	0	10479000	0	0
Q4WE62;B0Y200;A0A0J5PTP8;A1D0C6	314;314;314;315	1	3;4	S	TPDPLTQLPLPDPES(1)PARS(1)PPQS(1)PPAR	T(-132.61)PDPLT(-110.32)QLPLPDPES(110.32)PARS(123.55)PPQS(119.91)PPAR	19	3	1.2947	92617000	0	0	92617000	0	0	0	3754100	16069000	14098000	0	1606000	12295000	10479000	5.65352e+06	6095000	1.07809	#NAME?	-0.108478	#NAME?	0	0	0	0	0	0	0	0	0	0	0	3754100	0	0	12295000	0	0	10479000	0	0
Q4WE62;B0Y200;A0A0J5PTP8;A1D0C6	318;318;318;319	1	3;4	S	T(1)PDPLTQLPLPDPES(1)PARS(1)PPQS(1)PPAR	T(42.53)PDPLT(-42.53)QLPLPDPES(74.26)PARS(105.22)PPQS(123.97)PPAR	23	3	-1.9858	92617000	0	0	92617000	0	0	0	3754100	16069000	14098000	0	1606000	12295000	10479000	5.65352e+06	6095000	1.07809	#NAME?	-0.108478	#NAME?	0	0	0	0	0	0	0	0	0	0	0	3754100	0	0	12295000	0	0	10479000	0	0
Q4WQW5;B0Y551;A0A0J5PIH2	382;382;409	1	1	S	RNS(1)DVQDGSNK	RNS(74.78)DVQDGS(-74.78)NK	3	2	0.38897	2003600	2003600	0	0	0	0	340230	632000	0	0	0	0	582230	0	162038	145558	0.898291	#NAME?	0.154746	#NAME?	0	0	0	0	0	0	340230	0	0	632000	0	0	582230	0	0	0	0	0	0	0
Q4WT29;B0XQJ5;A0A0J5PWD5	948;948;948	1	1;2	S	GEENAEGLS(1)DAES(1)EIWEALVK	GEENAEGLS(83.83)DAES(83.83)EIWEALVK	9	2	1.809	140570000	8499100	132070000	0	0	0	0	0	4496100	18729000	17361000	0	0	0	3870850	4340250	1.12127	#NAME?	-0.165128	#NAME?	0	0	0	0	0	0	0	0	0	0	0	0	0	0	0	0	0	0	0	4496100
A0A0J5Q209;Q4WNH0;B0Y725	96;96;96	1	2	S	QDNSSVLQS(1)PVS(1)PR	QDNS(-49.59)S(-42.62)VLQS(42.62)PVS(99.01)PR	12	2	0.15631	2527500	0	2527500	0	0	0	0	1598700	0	0	0	928820	0	0	266450	232205	0.871477	#NAME?	0.198466	#NAME?	0	0	0	0	0	0	0	0	0	0	1598700	0	0	0	0	0	0	0	0	0
Q4WXP7;B0XXX6;A0A0J5PUP0	540;540;520	1	1	S	QVES(1)PEPADPR	QVES(72.64)PEPADPR	4	2	1.1426	24807000	24807000	0	0	2502200	436370	1740700	9977700	0	0	2971000	0	5988300	0	2.44283e+06	2239825	0.916898	#NAME?	0.125166	#NAME?	2502200	0	0	436370	0	0	1740700	0	0	9977700	0	0	5988300	0	0	0	0	0	0	0
Q4WT29;B0XQJ5;A0A0J5PWD5	952;952;952	1	2	S	GEENAEGLS(1)DAES(1)EIWEALVK	GEENAEGLS(83.83)DAES(83.83)EIWEALVK	13	2	1.809	132070000	0	132070000	0	0	0	0	0	4496100	15877000	15143000	0	0	0	3.39552e+06	3785750	1.11493	#NAME?	-0.156948	#NAME?	0	0	0	0	0	0	0	0	0	0	0	0	0	0	0	0	0	0	0	4496100
Q4WK03;B0XND2;A0A0J5PNU3;A1D4K4	753;753;753;751	1	1	S	EDAAETATEENKS(1)	EDAAET(-97.02)AT(-72.43)EENKS(72.43)	13	2	-0.46929	2616600	2616600	0	0	0	0	0	0	0	794890	463940	0	0	0	132482	115985	0.87548	#NAME?	0.191854	#NAME?	0	0	0	0	0	0	0	0	0	0	0	0	0	0	0	0	0	0	0	0
B0XXX4;A4D9E4;A1D740;A0A0J5PUH5	16;16;16;16	1	2;3	S	LQFS(1)DDDS(1)DDLWNS(0.996)PS(0.004)K	LQFS(206.43)DDDS(151.58)DDLWNS(23.69)PS(-23.69)K	4	2	-0.36394	31990000	0	31990000	0	0	0	0	0	5314600	10263000	6046200	3410500	0	1753600	2.59627e+06	2802575	1.07946	#NAME?	-0.110314	#NAME?	0	0	0	0	0	0	0	0	0	0	0	0	0	0	0	0	1753600	0	0	5314600
B0XXX4;A4D9E4;A1D740;A0A0J5PUH5	20;20;20;20	1	2;3	S	LQFS(1)DDDS(1)DDLWNS(0.996)PS(0.004)K	LQFS(206.43)DDDS(151.58)DDLWNS(23.69)PS(-23.69)K	8	2	-0.36394	31990000	0	31990000	0	0	0	0	0	5314600	10263000	6046200	3410500	0	1753600	2.59627e+06	2802575	1.07946	#NAME?	-0.110314	#NAME?	0	0	0	0	0	0	0	0	0	0	0	0	0	0	0	0	1753600	0	0	5314600
A1D2E3;A0A0J5Q181	144;153	1	2	S	LAMEGS(1)AS(1)PNPSAQAESR	LAMEGS(87.79)AS(52.01)PNPS(-52.01)AQAES(-127.67)R	6	2	-0.57689	22424000	0	22424000	0	0	0	0	0	0	6866700	2140700	1937200	0	0	1144450	1019475	0.890799	#NAME?	0.166828	#NAME?	0	0	0	0	0	0	0	0	0	0	0	0	0	0	0	0	0	0	0	0
Q4X1M0;B0XRZ3;A0A0J5PZH4;A1DGN8;A1CT03	322;322;322;322;320	1	1	S	PLAPFPNS(1)PHQR	PLAPFPNS(92.46)PHQR	8	2	2.9799	58416000	58416000	0	0	0	0	0	16476000	0	0	0	0	9678900	0	2746000	2419725	0.881182	#NAME?	0.182489	#NAME?	0	0	0	0	0	0	0	0	0	16476000	0	0	9678900	0	0	0	0	0	0	0
B0Y7S6;A0A0J5Q2R8;A1DMT6;Q4WMS5;A1CTM1	205;205;200;205;205	1	1	S	S(1)PLGLQSTLR	S(88.66)PLGLQS(-88.66)T(-102.3)LR	1	2	0.60936	28286000	28286000	0	0	0	1320200	1135900	13851000	0	0	0	0	2302600	9675600	2717850	2994550	1.10181	#NAME?	-0.139873	#NAME?	0	0	0	1320200	0	0	1135900	0	0	13851000	0	0	2302600	0	0	9675600	0	0	0	0
Q4WI19;B0XUE6;A0A0J5PM44	613;613;613	1	1;2	S	AAPEAS(1)PAVQAS(1)PIPGEK	AAPEAS(85.17)PAVQAS(85.17)PIPGEK	12	2	3.6644	23075000	23075000	0	0	0	0	0	2412500	3418900	4118200	2245100	890000	3843500	0	1.65827e+06	1744650	1.05209	#NAME?	-0.0732616	#NAME?	0	0	0	0	0	0	0	0	0	2412500	0	0	3843500	0	0	0	0	0	3418900	0
Q4WU42;B0Y3L9;A0A0J5PVQ0;A1DFB5;A1CA44	132;132;132;132;136	1	1;2	S	AEGAAS(1)GGEGAS(0.999)GT(0.001)EGR	AEGAAS(132.36)GGEGAS(31.83)GT(-31.83)EGR	6	2	0.26982	1063200000	860110000	203080000	0	24471000	3865400	19467000	103940000	86001000	48560000	96260000	0	55128000	31896000	47717400	45821000	0.960258	#NAME?	0.0585065	#NAME?	20523000	3947300	0	694290	3171100	0	17841000	1625700	0	88332000	15604000	0	48452000	6675800	0	0	31896000	0	59153000	26848000
Q4X1D2;B0XS74;A0A0J5Q251;A1DGW6;A1C690	17;17;17;17;17	1	1	S	VNAHPNLGDES(1)DVEEEALVNDYR	VNAHPNLGDES(181.92)DVEEEALVNDY(-181.92)R	11	3	0.13244	4219900000	4219900000	0	0	4455700	0	5508400	156290000	366850000	709510000	341120000	76722000	110700000	258900000	207102350	196860500	0.950547	#NAME?	0.0731703	#NAME?	4455700	0	0	0	0	0	5508400	0	0	156290000	0	0	110700000	0	0	258900000	0	0	366850000	0
A0A0J5Q4Y7;B0Y4K5;Q4WQD6;E9QTX0	454;446;454;454	1	1	S	KGDS(1)DNEGTDGDAK	KGDS(118.93)DNEGT(-118.93)DGDAK	4	2	1.3372	226760000	226760000	0	0	6723000	6458600	12850000	21767000	3693900	3963300	8943500	0	0	26533000	9.24263e+06	8869125	0.959589	#NAME?	0.0595122	#NAME?	6723000	0	0	6458600	0	0	12850000	0	0	21767000	0	0	0	0	0	26533000	0	0	3693900	0
A0A0J5Q0G8;Q4WZI5;B0XVB0;A1DIP4	463;516;516;516	1	1	S	EGS(1)LDNSDLCR	EGS(117.1)LDNS(-117.1)DLCR	3	2	0.028224	20221000	20221000	0	0	0	0	0	6338100	0	4475200	2883900	0	1537500	3164500	1.80222e+06	1896475	1.0523	#NAME?	-0.0735479	#NAME?	0	0	0	0	0	0	0	0	0	6338100	0	0	1537500	0	0	3164500	0	0	0	0
A0A0J5PKR9;B0XP40;Q4WJM2;A1D481	132;67;67;67	1	1;2	S	EVDSASGEGDGPPS(1)PK	EVDS(-120.57)AS(-95.84)GEGDGPPS(95.84)PK	14	2	0.71264	13816000	13816000	0	0	0	0	0	4021000	0	0	2448600	0	0	0	670167	612150	0.913429	#NAME?	0.130635	#NAME?	0	0	0	0	0	0	0	0	0	4021000	0	0	0	0	0	0	0	0	0	0
A0A0J5Q5T4;Q4WVQ0	99;99	1	1	T	IEEDDDEEGFVT(1)EEEEEAPPK	IEEDDDEEGFVT(126.25)EEEEEAPPK	12	2	2.6787	6302600	6302600	0	0	0	0	0	0	2062000	1617600	0	0	2623000	0	613267	655750	1.06927	#NAME?	-0.0966314	#NAME?	0	0	0	0	0	0	0	0	0	0	0	0	2623000	0	0	0	0	0	2062000	0
Q4WXB1;B0XYA7;A0A0J5SS15;A1D7G3	347;347;347;345	1	2	S	QTLAFLES(1)DGEET(1)D	QT(-160.49)LAFLES(160.49)DGEET(190.75)D	8	2	-0.87093	22406000	0	22406000	0	0	0	0	0	1053500	7033300	0	553760	2815200	2379400	1347800	1437090	1.06625	#NAME?	-0.092544	#NAME?	0	0	0	0	0	0	0	0	0	0	0	0	0	2815200	0	0	2379400	0	0	1053500
Q4WXB1;B0XYA7;A0A0J5SS15;A1D7G3	352;352;352;350	1	2	T	QTLAFLES(1)DGEET(1)D	QT(-154)LAFLES(154)DGEET(212.87)D	13	2	-1.2299	22406000	0	22406000	0	0	0	0	0	1053500	7033300	0	553760	2815200	2379400	1347800	1437090	1.06625	#NAME?	-0.092544	#NAME?	0	0	0	0	0	0	0	0	0	0	0	0	0	2815200	0	0	2379400	0	0	1053500
A0A0J5PUX9;Q4WX77;B0XYE1;A1D7J8	736;716;716;716	1	1	S	GS(1)VDENAASR	GS(114.94)VDENAAS(-114.94)R	2	2	-0.12387	13695000	13695000	0	0	894510	1286900	1301700	2216900	2398100	0	0	0	1590600	4005900	1349685	1399125	1.03663	#NAME?	-0.0519021	#NAME?	894510	0	0	1286900	0	0	1301700	0	0	2216900	0	0	1590600	0	0	4005900	0	0	2398100	0
A1CW15;Q4WQM3;A0A0J5Q0G4;B0Y4T5	1622;1604;1603;1604	1	1	S	AS(1)PDQVDVEHDH	AS(77.42)PDQVDVEHDH	2	2	-0.089911	22619000	22619000	0	0	0	0	1710800	10588000	0	0	7625900	0	0	0	2049800	1906475	0.930079	#NAME?	0.104576	#NAME?	0	0	0	0	0	0	1710800	0	0	10588000	0	0	0	0	0	0	0	0	0	0
A0A0J5Q770;Q4WLH6;B0XM84;A1DP71	510;481;481;492	1	1	S	S(1)HEEAQTAVDK	S(80.67)HEEAQT(-80.67)AVDK	1	2	-0.15121	70566000	70566000	0	0	0	1684800	2372700	4773600	6622900	1965900	10242000	0	1820000	0	2.90332e+06	3015500	1.03864	#NAME?	-0.0546953	#NAME?	0	0	0	1684800	0	0	2372700	0	0	4773600	0	0	1820000	0	0	0	0	0	6622900	0
A0A0J5SFL1	516	1	1	S	GLPS(1)DAEDDEVDEAEDDAAWER	GLPS(78.67)DAEDDEVDEAEDDAAWER	4	2	0.29697	26486000	26486000	0	0	0	0	0	0	5729500	6049600	4933200	1781800	0	1478300	1.96318e+06	2048325	1.04337	#NAME?	-0.0612497	#NAME?	0	0	0	0	0	0	0	0	0	0	0	0	0	0	0	1478300	0	0	5729500	0
Q4WK23;B0XNB5;A0A0J5PL63;A1D4M1	120;120;120;121	1	1	S	ATPPAPAS(1)VEGDGEIR	AT(-84.45)PPAPAS(84.45)VEGDGEIR	8	2	-1.5301	104670000	104670000	0	0	3868900	2440700	2133700	10695000	7080200	12515000	6113200	2789700	7776900	8721500	6.45558e+06	6350325	0.983695	#NAME?	0.023717	#NAME?	3868900	0	0	2440700	0	0	2133700	0	0	10695000	0	0	7776900	0	0	8721500	0	0	7080200	0
Q4X1D8;B0XS68;A0A0J5PYP9;A1DGW0	939;939;940;942	1	1;2	S	S(1)NRAS(1)LDIPR	S(99.99)NRAS(99.99)LDIPR	1	2	0.092791	39359000	12593000	26766000	0	0	0	0	10758000	0	7353700	0	0	2572000	10021000	3.01862e+06	3148250	1.04294	#NAME?	-0.0606625	#NAME?	0	0	0	0	0	0	0	0	0	0	10758000	0	2572000	0	0	10021000	0	0	0	0
A0A0J5SHZ7;A1DB69;A1C3Z7	329;335;337	1	1	T	DAET(1)DGEAEKPAK	DAET(134.06)DGEAEKPAK	4	2	-0.82393	13100000	13100000	0	0	0	0	0	3016900	0	1186000	2671200	0	0	0	700483	667800	0.953342	#NAME?	0.0689346	#NAME?	0	0	0	0	0	0	0	0	0	3016900	0	0	0	0	0	0	0	0	0	0
Q4WCF0;B0Y9Z8;A0A0J5PN44	179;179;179	1	1	S	MS(1)MDDDLSSVR	MS(95.14)MDDDLS(-95.14)S(-131.97)VR	2	2	-0.23748	11232000	11232000	0	0	0	0	0	4327700	0	0	0	0	2725500	0	721283	681375	0.94467	#NAME?	0.0821171	#NAME?	0	0	0	0	0	0	0	0	0	4327700	0	0	2725500	0	0	0	0	0	0	0
Q4WPT8;A0A0J5PEF0	42;42	1	1;2	S	EGS(1)AS(1)EEDAGSTLESR	EGS(130.35)AS(96.81)EEDAGS(-96.81)T(-103.68)LES(-155.18)R	3	2	1.8642	72630000	27846000	44784000	0	0	0	1863600	7485700	11625000	14936000	8696400	5528900	1166600	8022700	5985050	5853650	0.978045	#NAME?	0.0320268	#NAME?	0	0	0	0	0	0	1863600	0	0	7485700	0	0	1166600	0	0	0	8022700	0	2796900	8828400
B0XT22;A0A0J5Q2X5;Q4X0M4;A1DHK2;A1C6X5	992;993;992;992;1000	1	1	S	APS(1)VPPPPK	APS(88.16)VPPPPK	3	2	-0.05626	218470000	218470000	0	0	3428200	4392300	3646100	9770700	9943600	6458800	5693800	1471500	9382300	8825300	6.27328e+06	6343225	1.01115	#NAME?	-0.0159958	#NAME?	3428200	0	0	4392300	0	0	3646100	0	0	9770700	0	0	9382300	0	0	8825300	0	0	9943600	0
Q4WT13;B0XQL1;A0A0J5PZG6	243;243;243	1	1	S	LADWS(1)DDEPSILTDTSSR	LADWS(114.68)DDEPS(-114.68)ILT(-208.65)DT(-258.59)S(-287.77)S(-291.85)R	5	2	0.97818	225190000	225190000	0	0	0	0	0	8192400	15542000	95378000	13302000	2896500	47324000	18318000	1.98521e+07	20460125	1.03063	#NAME?	-0.0435258	#NAME?	0	0	0	0	0	0	0	0	0	8192400	0	0	47324000	0	0	18318000	0	0	15542000	0
A1D350;Q4WT72;B0XQF1;A0A0J5Q0Z5	541;640;640;640	1	1	S	VSGLS(1)PIR	VS(-83.2)GLS(83.2)PIR	5	2	-0.88216	53086000	53086000	0	0	0	0	0	8083600	6106400	5183700	3786900	0	0	9429900	3228950	3304200	1.0233	#NAME?	-0.0332359	#NAME?	0	0	0	0	0	0	0	0	0	8083600	0	0	0	0	0	9429900	0	0	6106400	0
B0Y2S2;A1CZZ2;A0A0J5PUT7	27;30;63	1	1;2	S	S(1)GS(1)EEPEPEPLADDFPAMMAR	S(101.53)GS(101.53)EEPEPEPLADDFPAMMAR	1	2	-1.4054	295130000	260360000	34777000	0	4841900	2529600	1947900	12571000	7138100	9893700	3668200	1588400	9576200	10798000	6.48703e+06	6407700	0.98777	#NAME?	0.0177522	#NAME?	4841900	0	0	2529600	0	0	1947900	0	0	12571000	0	0	9576200	0	0	10798000	0	0	0	7138100
Q4WRF7;B0XNV6;A0A0J5PGW0	198;198;947	1	1;2	S	AS(1)PQVGPQS(1)PR	AS(72.66)PQVGPQS(72.66)PR	2	2	-1.5568	31983000	26868000	5115200	0	0	0	0	7427900	5881900	3137100	0	0	5614300	5115200	2741150	2682375	0.978558	#NAME?	0.0312703	#NAME?	0	0	0	0	0	0	0	0	0	7427900	0	0	5614300	0	0	0	5115200	0	5881900	0
Q4WQC2;B0Y4J1;A0A0J5SDP8;A1CWA7	600;600;600;600	1	1;2	S	S(1)VEPQEES(1)DEDNATGAK	S(202.26)VEPQEES(108)DEDNAT(-108)GAK	8	2	-0.019575	40894000	20851000	20043000	0	0	0	0	5862900	3923400	9236300	5114300	0	0	7821800	3.17043e+06	3234025	1.02006	#NAME?	-0.0286508	#NAME?	0	0	0	0	0	0	0	0	0	0	5862900	0	0	0	0	7821800	0	0	3923400	0
B0XXX5;A4D9E5;A0A0J5SRT4;A1D741	29;29;29;29	1	2	S	FKS(1)PILGS(1)PR	FKS(119.77)PILGS(119.77)PR	3	2	0.16746	18226000	0	18226000	0	0	0	0	0	3015200	4336300	0	0	1741300	3044300	1225250	1196400	0.976454	#NAME?	0.0343763	#NAME?	0	0	0	0	0	0	0	0	0	0	0	0	0	1741300	0	0	3044300	0	0	3015200
A0A0J5PT63;Q4WVB2;B0Y0Z4	48;60;60	1	1	S	EEDEDGPLS(1)PR	EEDEDGPLS(77.67)PR	9	2	-0.77505	44468000	44468000	0	0	0	0	1087800	0	8369600	5277200	4588000	1183600	0	3853600	2.45577e+06	2406300	0.979857	#NAME?	0.029357	#NAME?	0	0	0	0	0	0	1087800	0	0	0	0	0	0	0	0	3853600	0	0	8369600	0
B0XMF0	6	1	2	S	MHLFPS(1)IS(1)AK	MHLFPS(82.49)IS(82.49)AK	6	2	3.8844	38857000	0	38857000	0	9992600	0	0	0	0	0	6880700	0	0	0	1.66543e+06	1720175	1.03287	#NAME?	-0.0466577	#NAME?	0	9992600	0	0	0	0	0	0	0	0	0	0	0	0	0	0	0	0	0	0
B0XMF0	8	1	2	S	MHLFPS(1)IS(1)AK	MHLFPS(82.49)IS(82.49)AK	8	2	3.8844	38857000	0	38857000	0	9992600	0	0	0	0	0	6880700	0	0	0	1.66543e+06	1720175	1.03287	#NAME?	-0.0466577	#NAME?	0	9992600	0	0	0	0	0	0	0	0	0	0	0	0	0	0	0	0	0	0
A0A0J5PZD6;Q4WSY9;B0XQN5;A1D2W3	438;439;439;436	1	1	S	DAEDS(1)DFGDEDALTAK	DAEDS(206.09)DFGDEDALT(-206.09)AK	5	2	-0.019309	245650000	245650000	0	0	4030000	0	0	24273000	39124000	26930000	12563000	10200000	40727000	0	1.57262e+07	15872500	1.00931	#NAME?	-0.0133623	#NAME?	4030000	0	0	0	0	0	0	0	0	24273000	0	0	40727000	0	0	0	0	0	39124000	0
Q4WIK3;B0XTH7;A0A0J5Q386	108;108;108	1	1;2	S	RPES(1)PVEPMPEAPTSPSPAPDAEPQTLDVK	RPES(86.97)PVEPMPEAPT(-86.97)S(-91.11)PS(-108.78)PAPDAEPQT(-133.59)LDVK	4	3	-0.71045	59926000	5953300	53973000	0	0	0	0	1939600	7849600	5774600	7505100	0	2905000	0	2.59397e+06	2602525	1.0033	#NAME?	-0.00475208	#NAME?	0	0	0	0	0	0	0	0	0	1939600	0	0	0	2905000	0	0	0	0	0	7849600
Q4WNI6;B0Y5D0;A0A0J5PDH2	392;392;392	1	3	S	DLLEDDES(1)LDGNDS(0.999)S(0.995)DNELAGS(0.006)K	DLLEDDES(77.44)LDGNDS(30.1)S(23.13)DNELAGS(-23.13)K	8	2	1.7576	0	0	0	0	0	0	0	0	0	0	0	0	0	0	0	0	#DIV/0!	#NAME?	#DIV/0!	#NAME?	0	0	0	0	0	0	0	0	0	0	0	0	0	0	0	0	0	0	0	0
Q4WPV1;B0Y6P2;A0A0J5PEH7	746;746;746	1	2	S	DQTYDEDES(1)MIDGDQS(1)GR	DQT(-76.38)Y(-110.67)DEDES(76.38)MIDGDQS(172.13)GR	9	2	0.26222	0	0	0	0	0	0	0	0	0	0	0	0	0	0	0	0	#DIV/0!	#NAME?	#DIV/0!	#NAME?	0	0	0	0	0	0	0	0	0	0	0	0	0	0	0	0	0	0	0	0
Q4WPV1;B0Y6P2;A0A0J5PEH7	753;753;753	1	1;2	S	DQTYDEDES(1)MIDGDQS(1)GR	DQT(-76.38)Y(-110.67)DEDES(76.38)MIDGDQS(172.13)GR	16	2	0.26222	0	0	0	0	0	0	0	0	0	0	0	0	0	0	0	0	#DIV/0!	#NAME?	#DIV/0!	#NAME?	0	0	0	0	0	0	0	0	0	0	0	0	0	0	0	0	0	0	0	0
A0A0J5PES8;Q4WQ59;B0Y6Z6	570;570;570	1	2	S	AVS(1)EEEDS(1)LHEGDDEDEDGEPR	AVS(123.6)EEEDS(123.6)LHEGDDEDEDGEPR	3	2	2.6642	0	0	0	0	0	0	0	0	0	0	0	0	0	0	0	0	#DIV/0!	#NAME?	#DIV/0!	#NAME?	0	0	0	0	0	0	0	0	0	0	0	0	0	0	0	0	0	0	0	0
A0A0J5PES8;Q4WQ59;B0Y6Z6	575;575;575	1	2	S	AVS(1)EEEDS(1)LHEGDDEDEDGEPR	AVS(123.6)EEEDS(123.6)LHEGDDEDEDGEPR	8	2	2.6642	0	0	0	0	0	0	0	0	0	0	0	0	0	0	0	0	#DIV/0!	#NAME?	#DIV/0!	#NAME?	0	0	0	0	0	0	0	0	0	0	0	0	0	0	0	0	0	0	0	0
Q4WDF1;B0YCZ9;A0A0J5PFK9;A1DLU0	505;505;511;527	1	2	S	EDS(1)DDES(1)EFECDPYDVQIMQHR	EDS(74.14)DDES(53.91)EFECDPY(-53.91)DVQIMQHR	3	3	0.48995	0	0	0	0	0	0	0	0	0	0	0	0	0	0	0	0	#DIV/0!	#NAME?	#DIV/0!	#NAME?	0	0	0	0	0	0	0	0	0	0	0	0	0	0	0	0	0	0	0	0
Q4WPA0;B0Y647;A1CXB9;A0A0J5PFV8	3;3;3;3	1	1	S	AS(1)DDGPQEIAALLLLPPPPAVK	AS(84.47)DDGPQEIAALLLLPPPPAVK	2	2	0.71979	0	0	0	0	0	0	0	0	0	0	0	0	0	0	0	0	#DIV/0!	#NAME?	#DIV/0!	#NAME?	0	0	0	0	0	0	0	0	0	0	0	0	0	0	0	0	0	0	0	0
Q4WRS0;B0XN77;A0A0J5PGK7	241;241;241	1	1	S	EDEDES(1)DENDGPPR	EDEDES(134.3)DENDGPPR	6	2	0.37402	0	0	0	0	0	0	0	0	0	0	0	0	0	0	0	0	#DIV/0!	#NAME?	#DIV/0!	#NAME?	0	0	0	0	0	0	0	0	0	0	0	0	0	0	0	0	0	0	0	0
Q4WQ89;B0Y4G1;A0A0J5PI29	294;294;294	1	1	S	LTGYPNPDYDGPDEDCS(1)CDEDENIPR	LT(-122.36)GY(-122.69)PNPDY(-78.3)DGPDEDCS(78.3)CDEDENIPR	17	3	-1.2454	0	0	0	0	0	0	0	0	0	0	0	0	0	0	0	0	#DIV/0!	#NAME?	#DIV/0!	#NAME?	0	0	0	0	0	0	0	0	0	0	0	0	0	0	0	0	0	0	0	0
A0A0J5PID6;Q4WQR5;B0Y4X6	73;158;158	1	1	S	SDADQTLADAFGDAS(1)DFEGDDEPDDR	S(-129.51)DADQT(-120.95)LADAFGDAS(120.95)DFEGDDEPDDR	15	3	0.037384	0	0	0	0	0	0	0	0	0	0	0	0	0	0	0	0	#DIV/0!	#NAME?	#DIV/0!	#NAME?	0	0	0	0	0	0	0	0	0	0	0	0	0	0	0	0	0	0	0	0
A0A0J5PIP6	75	1	1	S	KYHDLNS(1)EAR	KY(-73.94)HDLNS(73.94)EAR	7	2	-1.0183	0	0	0	0	0	0	0	0	0	0	0	0	0	0	0	0	#DIV/0!	#NAME?	#DIV/0!	#NAME?	0	0	0	0	0	0	0	0	0	0	0	0	0	0	0	0	0	0	0	0
Q4WCD7;B0Y9Y6;A1DB91;A0A0J5PJ75	305;305;305;305	1	1;2	S	RAGVES(1)DEEDAEMMDVDEVS(1)DDEGR	RAGVES(89.51)DEEDAEMMDVDEVS(89.51)DDEGR	6	3	1.1198	0	0	0	0	0	0	0	0	0	0	0	0	0	0	0	0	#DIV/0!	#NAME?	#DIV/0!	#NAME?	0	0	0	0	0	0	0	0	0	0	0	0	0	0	0	0	0	0	0	0
Q4WCD7;B0Y9Y6;A1DB91;A0A0J5PJ75	319;319;319;319	1	2	S	RAGVES(1)DEEDAEMMDVDEVS(1)DDEGR	RAGVES(89.51)DEEDAEMMDVDEVS(89.51)DDEGR	20	3	1.1198	0	0	0	0	0	0	0	0	0	0	0	0	0	0	0	0	#DIV/0!	#NAME?	#DIV/0!	#NAME?	0	0	0	0	0	0	0	0	0	0	0	0	0	0	0	0	0	0	0	0
Q4WCR0;B0YDN7;A1DL24;A0A0J5PJE5	39;39;39;39	1	1	S	MS(1)AEDDDDDDDKPGR	MS(122.08)AEDDDDDDDKPGR	2	2	0.50489	0	0	0	0	0	0	0	0	0	0	0	0	0	0	0	0	#DIV/0!	#NAME?	#DIV/0!	#NAME?	0	0	0	0	0	0	0	0	0	0	0	0	0	0	0	0	0	0	0	0
Q4WGA0;B0YCD9;A0A0J5PK20;A1DC95;A1CDB7;Q5B1A3;A0A1U8QM62	595;595;689;690;689;680;680	1	1	S	AISTDES(1)NRRAAMEAR	AIS(-87.54)T(-87.54)DES(87.54)NRRAAMEAR	7	2	-3.8972	0	0	0	0	0	0	0	0	0	0	0	0	0	0	0	0	#DIV/0!	#NAME?	#DIV/0!	#NAME?	0	0	0	0	0	0	0	0	0	0	0	0	0	0	0	0	0	0	0	0
Q4WBM2;B0YA88;A0A0J5PK63	239;239;239	1	1	S	NDDDS(1)VDEGTR	NDDDS(66.11)VDEGT(-66.11)R	5	2	-0.12955	0	0	0	0	0	0	0	0	0	0	0	0	0	0	0	0	#DIV/0!	#NAME?	#DIV/0!	#NAME?	0	0	0	0	0	0	0	0	0	0	0	0	0	0	0	0	0	0	0	0
Q4WGK6;B0YCP6;A0A0J5PKD7;A1DCM3	492;492;492;493	1	2	S	NEMSDDTSALIAAALDNDDMMS(1)S(1)DEDGGR	NEMS(-156.4)DDT(-150.86)S(-150.86)ALIAAALDNDDMMS(150.86)S(150.86)DEDGGR	22	3	0.53358	0	0	0	0	0	0	0	0	0	0	0	0	0	0	0	0	#DIV/0!	#NAME?	#DIV/0!	#NAME?	0	0	0	0	0	0	0	0	0	0	0	0	0	0	0	0	0	0	0	0
Q4WGK6;B0YCP6;A0A0J5PKD7;A1DCM3	493;493;493;494	1	2	S	NEMSDDTSALIAAALDNDDMMS(1)S(1)DEDGGR	NEMS(-156.4)DDT(-150.86)S(-150.86)ALIAAALDNDDMMS(150.86)S(150.86)DEDGGR	23	3	0.53358	0	0	0	0	0	0	0	0	0	0	0	0	0	0	0	0	#DIV/0!	#NAME?	#DIV/0!	#NAME?	0	0	0	0	0	0	0	0	0	0	0	0	0	0	0	0	0	0	0	0
A0A0J5PKV1;Q4WAM6;B0YC00;A1D963	1295;1311;1311;1295	1	3	S	FKGDDS(1)S(1)S(1)DEIPEEPEEVSK	FKGDDS(76.11)S(70.8)S(89.33)DEIPEEPEEVS(-70.8)K	8	2	-0.11426	0	0	0	0	0	0	0	0	0	0	0	0	0	0	0	0	#DIV/0!	#NAME?	#DIV/0!	#NAME?	0	0	0	0	0	0	0	0	0	0	0	0	0	0	0	0	0	0	0	0
Q4WJN0;B0XP33;A0A0J5PLC9	404;404;404	1	2	S	FGEDYYAEEDAS(1)GT(1)DGEGKR	FGEDY(-75.84)Y(-78.04)AEEDAS(77.61)GT(75.84)DGEGKR	12	2	0.42938	0	0	0	0	0	0	0	0	0	0	0	0	0	0	0	0	#DIV/0!	#NAME?	#DIV/0!	#NAME?	0	0	0	0	0	0	0	0	0	0	0	0	0	0	0	0	0	0	0	0
Q4WKH8;B0XMI1;A1D514;A1CS41;A0A0J5PM30	174;174;174;174;174	1	2	S	ADLNATGDTVEEDEVES(1)ES(1)DVADEDR	ADLNAT(-119.41)GDT(-111.47)VEEDEVES(111.47)ES(123.44)DVADEDR	17	2	-0.81296	0	0	0	0	0	0	0	0	0	0	0	0	0	0	0	0	#DIV/0!	#NAME?	#DIV/0!	#NAME?	0	0	0	0	0	0	0	0	0	0	0	0	0	0	0	0	0	0	0	0
Q4WKH8;B0XMI1;A1D514;A1CS41;A0A0J5PM30	176;176;176;176;176	1	2	S	ADLNATGDTVEEDEVES(1)ES(1)DVADEDR	ADLNAT(-119.41)GDT(-111.47)VEEDEVES(111.47)ES(123.44)DVADEDR	19	2	-0.81296	0	0	0	0	0	0	0	0	0	0	0	0	0	0	0	0	#DIV/0!	#NAME?	#DIV/0!	#NAME?	0	0	0	0	0	0	0	0	0	0	0	0	0	0	0	0	0	0	0	0
Q4WHC1;B0XVW1;A0A0J5PMS0	35;35;35	1	2	S	PVDES(1)DAS(1)DVEMEADGVETEK	PVDES(105.69)DAS(100.4)DVEMEADGVET(-100.4)EK	5	2	0.45842	0	0	0	0	0	0	0	0	0	0	0	0	0	0	0	0	#DIV/0!	#NAME?	#DIV/0!	#NAME?	0	0	0	0	0	0	0	0	0	0	0	0	0	0	0	0	0	0	0	0
Q4WHC1;B0XVW1;A0A0J5PMS0	38;38;38	1	2	S	PVDES(1)DAS(1)DVEMEADGVETEK	PVDES(105.69)DAS(100.4)DVEMEADGVET(-100.4)EK	8	2	0.45842	0	0	0	0	0	0	0	0	0	0	0	0	0	0	0	0	#DIV/0!	#NAME?	#DIV/0!	#NAME?	0	0	0	0	0	0	0	0	0	0	0	0	0	0	0	0	0	0	0	0
Q4WHC1;B0XVW1;A0A0J5PMS0	91;91;91	1	2	S	S(1)DEENGS(1)EEDECDDFDDR	S(97.49)DEENGS(97.49)EEDECDDFDDR	1	2	0.83294	0	0	0	0	0	0	0	0	0	0	0	0	0	0	0	0	#DIV/0!	#NAME?	#DIV/0!	#NAME?	0	0	0	0	0	0	0	0	0	0	0	0	0	0	0	0	0	0	0	0
Q4WHC1;B0XVW1;A0A0J5PMS0	97;97;97	1	2	S	S(1)DEENGS(1)EEDECDDFDDR	S(97.49)DEENGS(97.49)EEDECDDFDDR	7	2	0.83294	0	0	0	0	0	0	0	0	0	0	0	0	0	0	0	0	#DIV/0!	#NAME?	#DIV/0!	#NAME?	0	0	0	0	0	0	0	0	0	0	0	0	0	0	0	0	0	0	0	0
A0A0J5PNZ8;Q4WA00;B0YEQ2	126;142;142	1	2	S	LPGEES(1)EDS(1)EDEGDAQ	LPGEES(87.45)EDS(87.45)EDEGDAQ	6	2	0.82385	0	0	0	0	0	0	0	0	0	0	0	0	0	0	0	0	#DIV/0!	#NAME?	#DIV/0!	#NAME?	0	0	0	0	0	0	0	0	0	0	0	0	0	0	0	0	0	0	0	0
A0A0J5PNZ8;Q4WA00;B0YEQ2	129;145;145	1	2	S	LPGEES(1)EDS(1)EDEGDAQ	LPGEES(87.45)EDS(87.45)EDEGDAQ	9	2	0.82385	0	0	0	0	0	0	0	0	0	0	0	0	0	0	0	0	#DIV/0!	#NAME?	#DIV/0!	#NAME?	0	0	0	0	0	0	0	0	0	0	0	0	0	0	0	0	0	0	0	0
A0A0J5PP46;B0YEV3	176;169	1	2	S	KMS(1)VVFT(1)R	KMS(121.36)VVFT(121.36)R	3	2	-0.28306	0	0	0	0	0	0	0	0	0	0	0	0	0	0	0	0	#DIV/0!	#NAME?	#DIV/0!	#NAME?	0	0	0	0	0	0	0	0	0	0	0	0	0	0	0	0	0	0	0	0
B0XRD6;A0A0J5PPH1;Q4WKQ0;A1D589	262;262;262;262	1	2;3	S	RMES(1)QELGES(1)PS(1)PER	RMES(78.4)QELGES(78.4)PS(78.4)PER	10	2	-0.12948	0	0	0	0	0	0	0	0	0	0	0	0	0	0	0	0	#DIV/0!	#NAME?	#DIV/0!	#NAME?	0	0	0	0	0	0	0	0	0	0	0	0	0	0	0	0	0	0	0	0
B0XRD6;A0A0J5PPH1;Q4WKQ0;A1D589	264;264;264;264	1	2;3	S	RMES(1)QELGES(1)PS(1)PER	RMES(78.4)QELGES(78.4)PS(78.4)PER	12	2	-0.12948	0	0	0	0	0	0	0	0	0	0	0	0	0	0	0	0	#DIV/0!	#NAME?	#DIV/0!	#NAME?	0	0	0	0	0	0	0	0	0	0	0	0	0	0	0	0	0	0	0	0
Q4WHW8;B0XUR5;A0A0J5PQ77;A1DFH3	602;602;602;602	1	3	S	NGAADS(1)DDES(1)S(1)DDEDERPVIDGER	NGAADS(104.18)DDES(104.18)S(104.18)DDEDERPVIDGER	6	3	-0.26069	0	0	0	0	0	0	0	0	0	0	0	0	0	0	0	0	#DIV/0!	#NAME?	#DIV/0!	#NAME?	0	0	0	0	0	0	0	0	0	0	0	0	0	0	0	0	0	0	0	0
Q4WHW8;B0XUR5;A0A0J5PQ77;A1DFH3	606;606;606;606	1	3	S	NGAADS(1)DDES(1)S(1)DDEDERPVIDGER	NGAADS(104.18)DDES(104.18)S(104.18)DDEDERPVIDGER	10	3	-0.26069	0	0	0	0	0	0	0	0	0	0	0	0	0	0	0	0	#DIV/0!	#NAME?	#DIV/0!	#NAME?	0	0	0	0	0	0	0	0	0	0	0	0	0	0	0	0	0	0	0	0
Q4WHW8;B0XUR5;A0A0J5PQ77;A1DFH3	607;607;607;607	1	3	S	NGAADS(1)DDES(1)S(1)DDEDERPVIDGER	NGAADS(104.18)DDES(104.18)S(104.18)DDEDERPVIDGER	11	3	-0.26069	0	0	0	0	0	0	0	0	0	0	0	0	0	0	0	0	#DIV/0!	#NAME?	#DIV/0!	#NAME?	0	0	0	0	0	0	0	0	0	0	0	0	0	0	0	0	0	0	0	0
Q96UQ6;Q4WFV3;B0XX26;A0A0J5PQL4;A1DJD4	1959;1959;1959;1959;1959	1	1	S	MS(1)PDDEQSQEDDEFLLGK	MS(89.78)PDDEQS(-89.78)QEDDEFLLGK	2	2	0.45863	0	0	0	0	0	0	0	0	0	0	0	0	0	0	0	0	#DIV/0!	#NAME?	#DIV/0!	#NAME?	0	0	0	0	0	0	0	0	0	0	0	0	0	0	0	0	0	0	0	0
A0A0J5PR74;B0Y341;A4DA11	13;13;13	1	2	S	ADS(0.999)DEEY(0.001)VGEVS(1)DEENDVNGIR	ADS(29.73)DEEY(-29.73)VGEVS(64.83)DEENDVNGIR	12	2	3.8347	0	0	0	0	0	0	0	0	0	0	0	0	0	0	0	0	#DIV/0!	#NAME?	#DIV/0!	#NAME?	0	0	0	0	0	0	0	0	0	0	0	0	0	0	0	0	0	0	0	0
Q4W9Z7;B0YEP9;A0A0J5PRC8	176;176;176	1	4	S	RGDS(1)DDDS(1)DRPS(0.967)S(0.579)S(0.454)EGK	RGDS(80.54)DDDS(50.57)DRPS(12.24)S(1.13)S(-1.13)EGK	4	2	1.645	0	0	0	0	0	0	0	0	0	0	0	0	0	0	0	0	#DIV/0!	#NAME?	#DIV/0!	#NAME?	0	0	0	0	0	0	0	0	0	0	0	0	0	0	0	0	0	0	0	0
Q4WA02;B0YEQ4;A1D9W9;A0A0J5PRD3	139;139;139;139	1	1	S	S(1)LDDDPDGLNR	S(100.04)LDDDPDGLNR	1	2	-0.74449	0	0	0	0	0	0	0	0	0	0	0	0	0	0	0	0	#DIV/0!	#NAME?	#DIV/0!	#NAME?	0	0	0	0	0	0	0	0	0	0	0	0	0	0	0	0	0	0	0	0
B0Y3E3;A0A0J5PRK3;Q4WTW8;A1CZD4	328;380;328;380	1	2	S	YT(0.089)YS(0.91)DDEDIFS(1)DEFPSTR	Y(-47.62)T(-10.08)Y(-47.62)S(10.08)DDEDIFS(70.19)DEFPS(-70.19)T(-76.84)R	11	2	-0.42285	0	0	0	0	0	0	0	0	0	0	0	0	0	0	0	0	#DIV/0!	#NAME?	#DIV/0!	#NAME?	0	0	0	0	0	0	0	0	0	0	0	0	0	0	0	0	0	0	0	0
Q4WHF9;B0XVS2;A0A0J5PRL5	340;340;340	1	3	S	SRES(1)GDDS(1)S(1)EEGDDAALR	S(-38.22)RES(38.22)GDDS(115.77)S(112.64)EEGDDAALR	9	2	1.3477	0	0	0	0	0	0	0	0	0	0	0	0	0	0	0	0	#DIV/0!	#NAME?	#DIV/0!	#NAME?	0	0	0	0	0	0	0	0	0	0	0	0	0	0	0	0	0	0	0	0
A0A0J5PS99;A1DF49	71;71	1	1	S	RDS(1)MPMAMGR	RDS(81.71)MPMAMGR	3	2	0.44069	0	0	0	0	0	0	0	0	0	0	0	0	0	0	0	0	#DIV/0!	#NAME?	#DIV/0!	#NAME?	0	0	0	0	0	0	0	0	0	0	0	0	0	0	0	0	0	0	0	0
Q4WV97;Q1RQJ0;B0Y0X7;A0A0J5PT20;A1DE58	67;67;67;67;67	1	1	S	FYEIDVDELS(1)EVAAELGVR	FY(-120.92)EIDVDELS(120.92)EVAAELGVR	10	2	1.6302	0	0	0	0	0	0	0	0	0	0	0	0	0	0	0	0	#DIV/0!	#NAME?	#DIV/0!	#NAME?	0	0	0	0	0	0	0	0	0	0	0	0	0	0	0	0	0	0	0	0
Q4WVK0;B0Y1E5;A0A0J5PT98	233;233;233	1	1	S	NYDNDDFDS(1)DEDDDEVELIK	NY(-90.61)DNDDFDS(90.61)DEDDDEVELIK	9	2	0.35798	0	0	0	0	0	0	0	0	0	0	0	0	0	0	0	0	#DIV/0!	#NAME?	#DIV/0!	#NAME?	0	0	0	0	0	0	0	0	0	0	0	0	0	0	0	0	0	0	0	0
Q4WY51;A0A0J5PU71;B0XXA4;A1D6P3	417;417;418;415	1	1;2	S	SVEDDDMES(1)EDDDDDS(1)ILGK	S(-151.34)VEDDDMES(151.34)EDDDDDS(283.38)ILGK	9	2	-0.38058	0	0	0	0	0	0	0	0	0	0	0	0	0	0	0	0	#DIV/0!	#NAME?	#DIV/0!	#NAME?	0	0	0	0	0	0	0	0	0	0	0	0	0	0	0	0	0	0	0	0
Q4WY51;A0A0J5PU71;B0XXA4;A1D6P3	424;424;425;422	1	2	S	SVEDDDMES(1)EDDDDDS(1)ILGK	S(-112.8)VEDDDMES(112.8)EDDDDDS(186.73)ILGK	16	2	3.429	0	0	0	0	0	0	0	0	0	0	0	0	0	0	0	0	#DIV/0!	#NAME?	#DIV/0!	#NAME?	0	0	0	0	0	0	0	0	0	0	0	0	0	0	0	0	0	0	0	0
O43102;B0Y381;A0A0J5PUE2	483;483;483	1	2	S	SKQEKEDS(1)DDS(1)D	S(-176.04)KQEKEDS(176.04)DDS(238.47)D	8	2	0.064819	0	0	0	0	0	0	0	0	0	0	0	0	0	0	0	0	#DIV/0!	#NAME?	#DIV/0!	#NAME?	0	0	0	0	0	0	0	0	0	0	0	0	0	0	0	0	0	0	0	0
O43102;B0Y381;A0A0J5PUE2	486;486;486	1	2	S	SKQEKEDS(1)DDS(1)D	S(-158.06)KQEKEDS(158.06)DDS(203.48)D	11	2	0.064819	0	0	0	0	0	0	0	0	0	0	0	0	0	0	0	0	#DIV/0!	#NAME?	#DIV/0!	#NAME?	0	0	0	0	0	0	0	0	0	0	0	0	0	0	0	0	0	0	0	0
B0Y386;A0A0J5PUE7	23;23	1	1	S	DLDDDNDDDS(1)LFEALENEDDSAYR	DLDDDNDDDS(196.92)LFEALENEDDS(-196.92)AY(-206.82)R	10	2	1.2931	0	0	0	0	0	0	0	0	0	0	0	0	0	0	0	0	#DIV/0!	#NAME?	#DIV/0!	#NAME?	0	0	0	0	0	0	0	0	0	0	0	0	0	0	0	0	0	0	0	0
A0A0J5PUF3;Q4WXT6;B0XXT7	956;1060;1060	1	1	S	LEDAAS(1)DKEIQGPAQDAADGGK	LEDAAS(101.62)DKEIQGPAQDAADGGK	6	3	-0.23693	0	0	0	0	0	0	0	0	0	0	0	0	0	0	0	0	#DIV/0!	#NAME?	#DIV/0!	#NAME?	0	0	0	0	0	0	0	0	0	0	0	0	0	0	0	0	0	0	0	0
Q4WXF1;B0XY68;A0A0J5PUR2;Q5B8S1;A1D7C3;A0A1U8QXC2	72;72;72;72;72;72	1	1	S	TAQGYTELDASSLAVGLPEGLMGNS(1)EVGHLNIGAGR	T(-117.72)AQGY(-122.96)T(-106.97)ELDAS(-85.5)S(-77.7)LAVGLPEGLMGNS(77.7)EVGHLNIGAGR	25	3	1.8506	0	0	0	0	0	0	0	0	0	0	0	0	0	0	0	0	#DIV/0!	#NAME?	#DIV/0!	#NAME?	0	0	0	0	0	0	0	0	0	0	0	0	0	0	0	0	0	0	0	0
Q4WTR9;B0Y396;A0A0J5PVB0;A1CZI2	1104;1104;1104;1107	1	2	S	SSEIVEDS(1)DVEDEVHEAAAGDS(1)DQEMR	S(-74.62)S(-74.62)EIVEDS(74.62)DVEDEVHEAAAGDS(150.33)DQEMR	8	3	1.6313	0	0	0	0	0	0	0	0	0	0	0	0	0	0	0	0	#DIV/0!	#NAME?	#DIV/0!	#NAME?	0	0	0	0	0	0	0	0	0	0	0	0	0	0	0	0	0	0	0	0
Q4WTR9;B0Y396;A0A0J5PVB0;A1CZI2	1118;1118;1118;1121	1	1;2	S	SSEIVEDS(1)DVEDEVHEAAAGDS(1)DQEMR	S(-74.62)S(-74.62)EIVEDS(74.62)DVEDEVHEAAAGDS(150.33)DQEMR	22	3	1.6313	7610100	7610100	0	0	0	0	0	0	0	0	0	0	0	0	0	0	#DIV/0!	#NAME?	#DIV/0!	#NAME?	0	0	0	0	0	0	0	0	0	0	0	0	0	0	0	0	0	0	0	0
A0A0J5PVZ0;Q4WVF0;B0Y131	585;585;585	1	1	S	QTMSSVTAPVDIPS(1)PNAK	QT(-70.06)MS(-72.04)S(-72.04)VT(-66.24)APVDIPS(66.24)PNAK	14	2	0.7085	0	0	0	0	0	0	0	0	0	0	0	0	0	0	0	0	#DIV/0!	#NAME?	#DIV/0!	#NAME?	0	0	0	0	0	0	0	0	0	0	0	0	0	0	0	0	0	0	0	0
A1D679;A1CLC1;Q4WYL7;B0XWF4;A0A0J5PWI2	294;294;296;296;301	1	4	S	ERENMEVS(1)GDES(1)MS(1)ES(1)DEGVPE	ERENMEVS(66.31)GDES(66.31)MS(66.31)ES(66.31)DEGVPE	8	2	1.0698	0	0	0	0	0	0	0	0	0	0	0	0	0	0	0	0	#DIV/0!	#NAME?	#DIV/0!	#NAME?	0	0	0	0	0	0	0	0	0	0	0	0	0	0	0	0	0	0	0	0
A1D679;A1CLC1;Q4WYL7;B0XWF4;A0A0J5PWI2	298;298;300;300;305	1	4	S	ERENMEVS(1)GDES(1)MS(1)ES(1)DEGVPE	ERENMEVS(66.31)GDES(66.31)MS(66.31)ES(66.31)DEGVPE	12	2	1.0698	0	0	0	0	0	0	0	0	0	0	0	0	0	0	0	0	#DIV/0!	#NAME?	#DIV/0!	#NAME?	0	0	0	0	0	0	0	0	0	0	0	0	0	0	0	0	0	0	0	0
A1D679;A1CLC1;Q4WYL7;B0XWF4;A0A0J5PWI2	300;300;302;302;307	1	4	S	ERENMEVS(1)GDES(1)MS(1)ES(1)DEGVPE	ERENMEVS(66.31)GDES(66.31)MS(66.31)ES(66.31)DEGVPE	14	2	1.0698	0	0	0	0	0	0	0	0	0	0	0	0	0	0	0	0	#DIV/0!	#NAME?	#DIV/0!	#NAME?	0	0	0	0	0	0	0	0	0	0	0	0	0	0	0	0	0	0	0	0
A1D679;A1CLC1;Q4WYL7;B0XWF4;A0A0J5PWI2	302;302;304;304;309	1	4	S	ERENMEVS(1)GDES(1)MS(1)ES(1)DEGVPE	ERENMEVS(66.31)GDES(66.31)MS(66.31)ES(66.31)DEGVPE	16	2	1.0698	0	0	0	0	0	0	0	0	0	0	0	0	0	0	0	0	#DIV/0!	#NAME?	#DIV/0!	#NAME?	0	0	0	0	0	0	0	0	0	0	0	0	0	0	0	0	0	0	0	0
Q4WSY6;B0XQN8;A0A0J5PWM9	108;108;108	1	1	S	PAEDDDDMDLFGS(1)DEEEEDPEVVAQR	PAEDDDDMDLFGS(65.9)DEEEEDPEVVAQR	13	3	-1.402	0	0	0	0	0	0	0	0	0	0	0	0	0	0	0	0	#DIV/0!	#NAME?	#DIV/0!	#NAME?	0	0	0	0	0	0	0	0	0	0	0	0	0	0	0	0	0	0	0	0
Q4WT06;B0XQL8;A0A0J5PWP8	315;315;315	1	1	S	EVEEEDGDDDS(1)EQEWGGFADD	EVEEEDGDDDS(85.98)EQEWGGFADD	11	2	-0.80118	0	0	0	0	0	0	0	0	0	0	0	0	0	0	0	0	#DIV/0!	#NAME?	#DIV/0!	#NAME?	0	0	0	0	0	0	0	0	0	0	0	0	0	0	0	0	0	0	0	0
A0A0J5PWS2	38	1	5	S	HS(1)S(1)PFGS(1)DAGNMNGDDDADLFGS(1)DGS(1)EGGFGNEEK	HS(76.89)S(76.89)PFGS(76.89)DAGNMNGDDDADLFGS(76.89)DGS(76.89)EGGFGNEEK	2	3	-0.72916	0	0	0	0	0	0	0	0	0	0	0	0	0	0	0	0	#DIV/0!	#NAME?	#DIV/0!	#NAME?	0	0	0	0	0	0	0	0	0	0	0	0	0	0	0	0	0	0	0	0
A0A0J5PWS2	39	1	5	S	HS(1)S(1)PFGS(1)DAGNMNGDDDADLFGS(1)DGS(1)EGGFGNEEK	HS(76.89)S(76.89)PFGS(76.89)DAGNMNGDDDADLFGS(76.89)DGS(76.89)EGGFGNEEK	3	3	-0.72916	0	0	0	0	0	0	0	0	0	0	0	0	0	0	0	0	#DIV/0!	#NAME?	#DIV/0!	#NAME?	0	0	0	0	0	0	0	0	0	0	0	0	0	0	0	0	0	0	0	0
A0A0J5PWS2	43	1	5	S	HS(1)S(1)PFGS(1)DAGNMNGDDDADLFGS(1)DGS(1)EGGFGNEEK	HS(76.89)S(76.89)PFGS(76.89)DAGNMNGDDDADLFGS(76.89)DGS(76.89)EGGFGNEEK	7	3	-0.72916	0	0	0	0	0	0	0	0	0	0	0	0	0	0	0	0	#DIV/0!	#NAME?	#DIV/0!	#NAME?	0	0	0	0	0	0	0	0	0	0	0	0	0	0	0	0	0	0	0	0
A0A0J5PWS2	59	1	5	S	HS(1)S(1)PFGS(1)DAGNMNGDDDADLFGS(1)DGS(1)EGGFGNEEK	HS(76.89)S(76.89)PFGS(76.89)DAGNMNGDDDADLFGS(76.89)DGS(76.89)EGGFGNEEK	23	3	-0.72916	0	0	0	0	0	0	0	0	0	0	0	0	0	0	0	0	#DIV/0!	#NAME?	#DIV/0!	#NAME?	0	0	0	0	0	0	0	0	0	0	0	0	0	0	0	0	0	0	0	0
A0A0J5PWS2	62	1	5	S	HS(1)S(1)PFGS(1)DAGNMNGDDDADLFGS(1)DGS(1)EGGFGNEEK	HS(76.89)S(76.89)PFGS(76.89)DAGNMNGDDDADLFGS(76.89)DGS(76.89)EGGFGNEEK	26	3	-0.72916	0	0	0	0	0	0	0	0	0	0	0	0	0	0	0	0	#DIV/0!	#NAME?	#DIV/0!	#NAME?	0	0	0	0	0	0	0	0	0	0	0	0	0	0	0	0	0	0	0	0
Q4WVH3;B0Y1B8;A0A0J5PX52	594;594;594	1	2	S	KAQAPEDFS(1)DS(1)DPEEPDDPR	KAQAPEDFS(58.85)DS(58.85)DPEEPDDPR	9	3	-0.016649	5431800	0	5431800	0	0	0	0	0	0	0	0	0	0	0	0	0	#DIV/0!	#NAME?	#DIV/0!	#NAME?	0	0	0	0	0	0	0	0	0	0	0	0	0	0	0	0	0	0	0	0
Q4WVH3;B0Y1B8;A0A0J5PX52	596;596;596	1	2	S	KAQAPEDFS(1)DS(1)DPEEPDDPR	KAQAPEDFS(58.85)DS(58.85)DPEEPDDPR	11	3	-0.016649	5431800	0	5431800	0	0	0	0	0	0	0	0	0	0	0	0	0	#DIV/0!	#NAME?	#DIV/0!	#NAME?	0	0	0	0	0	0	0	0	0	0	0	0	0	0	0	0	0	0	0	0
Q4WZJ1;A0A0J5PX76	507;507	1	1	S	MQVEGGAGGMEMDEDES(1)DDDAPK	MQVEGGAGGMEMDEDES(96.72)DDDAPK	17	2	3.6038	0	0	0	0	0	0	0	0	0	0	0	0	0	0	0	0	#DIV/0!	#NAME?	#DIV/0!	#NAME?	0	0	0	0	0	0	0	0	0	0	0	0	0	0	0	0	0	0	0	0
Q4WYK9;B0XWG2;A0A0J5PXN8;A1D688	488;488;488;488	1	3	S	DDDS(1)S(1)DES(1)EEESSKK	DDDS(141.97)S(119.79)DES(74.96)EEES(-74.96)S(-106.73)KK	4	2	0.49446	0	0	0	0	0	0	0	0	0	0	0	0	0	0	0	0	#DIV/0!	#NAME?	#DIV/0!	#NAME?	0	0	0	0	0	0	0	0	0	0	0	0	0	0	0	0	0	0	0	0
Q4WYK9;B0XWG2;A0A0J5PXN8;A1D688	489;489;489;489	1	3	S	DDDS(1)S(1)DES(1)EEESSKK	DDDS(141.97)S(119.79)DES(74.96)EEES(-74.96)S(-106.73)KK	5	2	0.49446	0	0	0	0	0	0	0	0	0	0	0	0	0	0	0	0	#DIV/0!	#NAME?	#DIV/0!	#NAME?	0	0	0	0	0	0	0	0	0	0	0	0	0	0	0	0	0	0	0	0
Q4WYK9;B0XWG2;A0A0J5PXN8;A1D688	492;492;492;492	1	3	S	DDDS(1)S(1)DES(1)EEESSKK	DDDS(141.97)S(119.79)DES(74.96)EEES(-74.96)S(-106.73)KK	8	2	0.49446	0	0	0	0	0	0	0	0	0	0	0	0	0	0	0	0	#DIV/0!	#NAME?	#DIV/0!	#NAME?	0	0	0	0	0	0	0	0	0	0	0	0	0	0	0	0	0	0	0	0
Q4X054;B0XU47;A0A0J5PXQ0	583;583;583	1	1	S	AEDES(1)EE	AEDES(89.75)EE	5	1	0.17065	1765800	1765800	0	0	0	0	0	0	0	0	0	0	0	0	0	0	#DIV/0!	#NAME?	#DIV/0!	#NAME?	0	0	0	0	0	0	0	0	0	0	0	0	0	0	0	0	0	0	0	0
A0A0J5PXX4	1495	1	2	S	DDENEAMQS(1)DS(1)DDEDNSR	DDENEAMQS(69.53)DS(59.88)DDEDNS(-59.88)R	9	2	1.068	0	0	0	0	0	0	0	0	0	0	0	0	0	0	0	0	#DIV/0!	#NAME?	#DIV/0!	#NAME?	0	0	0	0	0	0	0	0	0	0	0	0	0	0	0	0	0	0	0	0
A1DHX7;Q4X095;B0XTT5;A0A0J5PYC5	146;227;227;227	1	1	S	HDDDGS(1)DQNEQPK	HDDDGS(160.87)DQNEQPK	6	2	-2.1168	0	0	0	0	0	0	0	0	0	0	0	0	0	0	0	0	#DIV/0!	#NAME?	#DIV/0!	#NAME?	0	0	0	0	0	0	0	0	0	0	0	0	0	0	0	0	0	0	0	0
Q4X157;A1DH30;A0A0J5PZ44	300;302;302	1	1	S	S(1)PVNQGANGVPGSEK	S(98.49)PVNQGANGVPGS(-98.49)EK	1	2	-0.68493	0	0	0	0	0	0	0	0	0	0	0	0	0	0	0	0	#DIV/0!	#NAME?	#DIV/0!	#NAME?	0	0	0	0	0	0	0	0	0	0	0	0	0	0	0	0	0	0	0	0
A0A0J5PZD6;Q4WSY9;B0XQN5	119;119;119	1	3	S	GGS(1)PGS(1)DVS(1)EDEEGIAAWGTSK	GGS(96.32)PGS(96.73)DVS(84.6)EDEEGIAAWGT(-84.6)S(-84.78)K	3	2	-1.7817	0	0	0	0	0	0	0	0	0	0	0	0	0	0	0	0	#DIV/0!	#NAME?	#DIV/0!	#NAME?	0	0	0	0	0	0	0	0	0	0	0	0	0	0	0	0	0	0	0	0
A0A0J5PZD6;Q4WSY9;B0XQN5	122;122;122	1	3	S	GGS(1)PGS(1)DVS(1)EDEEGIAAWGTSK	GGS(96.32)PGS(96.73)DVS(84.6)EDEEGIAAWGT(-84.6)S(-84.78)K	6	2	-1.7817	0	0	0	0	0	0	0	0	0	0	0	0	0	0	0	0	#DIV/0!	#NAME?	#DIV/0!	#NAME?	0	0	0	0	0	0	0	0	0	0	0	0	0	0	0	0	0	0	0	0
A0A0J5PZD6;Q4WSY9;B0XQN5	125;125;125	1	3	S	GGS(1)PGS(1)DVS(1)EDEEGIAAWGTSK	GGS(96.32)PGS(96.73)DVS(84.6)EDEEGIAAWGT(-84.6)S(-84.78)K	9	2	-1.7817	0	0	0	0	0	0	0	0	0	0	0	0	0	0	0	0	#DIV/0!	#NAME?	#DIV/0!	#NAME?	0	0	0	0	0	0	0	0	0	0	0	0	0	0	0	0	0	0	0	0
Q4WIC6;B0XTX3;A0A0J5Q043;A1CYT2	499;499;500;500	1	1;2	S	AEDDEDEDS(1)DFDS(1)DEDEEEEIR	AEDDEDEDS(70.2)DFDS(70.2)DEDEEEEIR	9	2	3.3479	0	0	0	0	0	0	0	0	0	0	0	0	0	0	0	0	#DIV/0!	#NAME?	#DIV/0!	#NAME?	0	0	0	0	0	0	0	0	0	0	0	0	0	0	0	0	0	0	0	0
Q4WIC6;B0XTX3;A0A0J5Q043;A1CYT2	503;503;504;504	1	1;2	S	AEDDEDEDS(1)DFDS(1)DEDEEEEIR	AEDDEDEDS(70.2)DFDS(70.2)DEDEEEEIR	13	2	3.3479	0	0	0	0	0	0	0	0	0	0	0	0	0	0	0	0	#DIV/0!	#NAME?	#DIV/0!	#NAME?	0	0	0	0	0	0	0	0	0	0	0	0	0	0	0	0	0	0	0	0
Q876N1;Q4WZF2;B0XVL0;A0A0J5Q0D3	1007;1007;1007;1007	1	4	S	LAALGELHNDS(1)DS(1)DDPEAAVEDT(1)DS(1)DDNNEFR	LAALGELHNDS(80.56)DS(80.56)DDPEAAVEDT(80.56)DS(80.56)DDNNEFR	11	3	-1.5738	0	0	0	0	0	0	0	0	0	0	0	0	0	0	0	0	#DIV/0!	#NAME?	#DIV/0!	#NAME?	0	0	0	0	0	0	0	0	0	0	0	0	0	0	0	0	0	0	0	0
Q876N1;Q4WZF2;B0XVL0;A0A0J5Q0D3	1009;1009;1009;1009	1	4	S	LAALGELHNDS(1)DS(1)DDPEAAVEDT(1)DS(1)DDNNEFR	LAALGELHNDS(80.56)DS(80.56)DDPEAAVEDT(80.56)DS(80.56)DDNNEFR	13	3	-1.5738	0	0	0	0	0	0	0	0	0	0	0	0	0	0	0	0	#DIV/0!	#NAME?	#DIV/0!	#NAME?	0	0	0	0	0	0	0	0	0	0	0	0	0	0	0	0	0	0	0	0
Q876N1;Q4WZF2;B0XVL0;A0A0J5Q0D3	1021;1021;1021;1021	1	4	S	LAALGELHNDS(1)DS(1)DDPEAAVEDT(1)DS(1)DDNNEFR	LAALGELHNDS(80.56)DS(80.56)DDPEAAVEDT(80.56)DS(80.56)DDNNEFR	25	3	-1.5738	0	0	0	0	0	0	0	0	0	0	0	0	0	0	0	0	#DIV/0!	#NAME?	#DIV/0!	#NAME?	0	0	0	0	0	0	0	0	0	0	0	0	0	0	0	0	0	0	0	0
Q4WRZ3;B0XMT6;A0A0J5Q0G9	143;143;155	1	2	S	KKDES(1)ES(1)DIEEDDDDFDFDFGPK	KKDES(88.55)ES(88.55)DIEEDDDDFDFDFGPK	5	3	-0.94738	0	0	0	0	0	0	0	0	0	0	0	0	0	0	0	0	#DIV/0!	#NAME?	#DIV/0!	#NAME?	0	0	0	0	0	0	0	0	0	0	0	0	0	0	0	0	0	0	0	0
Q4WRZ3;B0XMT6;A0A0J5Q0G9	145;145;157	1	2	S	KKDES(1)ES(1)DIEEDDDDFDFDFGPK	KKDES(88.55)ES(88.55)DIEEDDDDFDFDFGPK	7	3	-0.94738	0	0	0	0	0	0	0	0	0	0	0	0	0	0	0	0	#DIV/0!	#NAME?	#DIV/0!	#NAME?	0	0	0	0	0	0	0	0	0	0	0	0	0	0	0	0	0	0	0	0
A0A0J5Q0S1;Q8TF82;E9R9L4;B0XRM6	1040;1046;1046;1046	1	1	S	LRELGQEVS(1)EAEEDEDEDEAEEEE	LRELGQEVS(94.31)EAEEDEDEDEAEEEE	9	3	0.36048	0	0	0	0	0	0	0	0	0	0	0	0	0	0	0	0	#DIV/0!	#NAME?	#DIV/0!	#NAME?	0	0	0	0	0	0	0	0	0	0	0	0	0	0	0	0	0	0	0	0
A0A0J5Q133;Q4WTA8;B0XQB7;A1D381	230;267;267;267	1	2;3	S	Y(0.008)AEDS(0.992)EVEDDDEEDS(1)EGEDQAS(1)EVKEEK	Y(-20.73)AEDS(20.73)EVEDDDEEDS(64.11)EGEDQAS(66.42)EVKEEK	15	3	0.10905	0	0	0	0	0	0	0	0	0	0	0	0	0	0	0	0	#DIV/0!	#NAME?	#DIV/0!	#NAME?	0	0	0	0	0	0	0	0	0	0	0	0	0	0	0	0	0	0	0	0
A0A0J5Q133;Q4WTA8;B0XQB7;A1D381	237;274;274;274	1	3	S	Y(0.008)AEDS(0.992)EVEDDDEEDS(1)EGEDQAS(1)EVKEEK	Y(-20.73)AEDS(20.73)EVEDDDEEDS(64.11)EGEDQAS(66.42)EVKEEK	22	3	0.10905	0	0	0	0	0	0	0	0	0	0	0	0	0	0	0	0	#DIV/0!	#NAME?	#DIV/0!	#NAME?	0	0	0	0	0	0	0	0	0	0	0	0	0	0	0	0	0	0	0	0
Q4X0B2;B0XTR8;A1DHW3;A0A0J5Q145	1063;1063;1063;1063	1	1	S	QEDDMDS(1)DDER	QEDDMDS(105.17)DDER	7	2	-0.5018	0	0	0	0	0	0	0	0	0	0	0	0	0	0	0	0	#DIV/0!	#NAME?	#DIV/0!	#NAME?	0	0	0	0	0	0	0	0	0	0	0	0	0	0	0	0	0	0	0	0
B0XUX4;A0A0J5Q205;Q4WZR0	72;72;72	1	3	S	DEDEEDDADEDDAS(1)ES(1)EEIS(1)DGEPDEEELREK	DEDEEDDADEDDAS(76.9)ES(76.9)EEIS(76.9)DGEPDEEELREK	14	3	0.62041	0	0	0	0	0	0	0	0	0	0	0	0	0	0	0	0	#DIV/0!	#NAME?	#DIV/0!	#NAME?	0	0	0	0	0	0	0	0	0	0	0	0	0	0	0	0	0	0	0	0
B0XUX4;A0A0J5Q205;Q4WZR0	74;74;74	1	3	S	DEDEEDDADEDDAS(1)ES(1)EEIS(1)DGEPDEEELREK	DEDEEDDADEDDAS(76.9)ES(76.9)EEIS(76.9)DGEPDEEELREK	16	3	0.62041	0	0	0	0	0	0	0	0	0	0	0	0	0	0	0	0	#DIV/0!	#NAME?	#DIV/0!	#NAME?	0	0	0	0	0	0	0	0	0	0	0	0	0	0	0	0	0	0	0	0
B0XUX4;A0A0J5Q205;Q4WZR0	78;78;78	1	3	S	DEDEEDDADEDDAS(1)ES(1)EEIS(1)DGEPDEEELREK	DEDEEDDADEDDAS(76.9)ES(76.9)EEIS(76.9)DGEPDEEELREK	20	3	0.62041	0	0	0	0	0	0	0	0	0	0	0	0	0	0	0	0	#DIV/0!	#NAME?	#DIV/0!	#NAME?	0	0	0	0	0	0	0	0	0	0	0	0	0	0	0	0	0	0	0	0
A0A0J5Q213;Q4X189;B0XSB4	107;94;94	1	2	S	S(1)FDDDEAES(1)DGEEHGHR	S(105.9)FDDDEAES(105.9)DGEEHGHR	1	2	3.0892	0	0	0	0	0	0	0	0	0	0	0	0	0	0	0	0	#DIV/0!	#NAME?	#DIV/0!	#NAME?	0	0	0	0	0	0	0	0	0	0	0	0	0	0	0	0	0	0	0	0
A0A0J5Q213;Q4X189;B0XSB4	115;102;102	1	2	S	S(1)FDDDEAES(1)DGEEHGHR	S(105.9)FDDDEAES(105.9)DGEEHGHR	9	2	3.0892	0	0	0	0	0	0	0	0	0	0	0	0	0	0	0	0	#DIV/0!	#NAME?	#DIV/0!	#NAME?	0	0	0	0	0	0	0	0	0	0	0	0	0	0	0	0	0	0	0	0
Q4WNA1;B0Y794;A0A0J5Q253	352;352;352	1	1	S	VWHEAVDS(1)DEMDGDTIGGK	VWHEAVDS(89.57)DEMDGDT(-89.57)IGGK	8	2	0.6495	0	0	0	0	0	0	0	0	0	0	0	0	0	0	0	0	#DIV/0!	#NAME?	#DIV/0!	#NAME?	0	0	0	0	0	0	0	0	0	0	0	0	0	0	0	0	0	0	0	0
Q4WN41;B0Y7F8;A0A0J5Q2G0	128;128;128	1	1	S	EDGS(1)EDDDDDDGEER	EDGS(157.09)EDDDDDDGEER	4	2	-0.82546	0	0	0	0	0	0	0	0	0	0	0	0	0	0	0	0	#DIV/0!	#NAME?	#DIV/0!	#NAME?	0	0	0	0	0	0	0	0	0	0	0	0	0	0	0	0	0	0	0	0
Q4X1S0;B0XRU6;A0A0J5Q2H3;A1DGJ5	412;412;412;412	1	1;2	S	KAAEPFLDWLENAES(1)DDEES(1)EDDE	KAAEPFLDWLENAES(56.3)DDEES(56.3)EDDE	15	3	-1.0549	0	0	0	0	0	0	0	0	0	0	0	0	0	0	0	0	#DIV/0!	#NAME?	#DIV/0!	#NAME?	0	0	0	0	0	0	0	0	0	0	0	0	0	0	0	0	0	0	0	0
Q4X1S0;B0XRU6;A0A0J5Q2H3;A1DGJ5	417;417;417;417	1	2	S	KAAEPFLDWLENAES(1)DDEES(1)EDDE	KAAEPFLDWLENAES(56.3)DDEES(56.3)EDDE	20	3	-1.0549	0	0	0	0	0	0	0	0	0	0	0	0	0	0	0	0	#DIV/0!	#NAME?	#DIV/0!	#NAME?	0	0	0	0	0	0	0	0	0	0	0	0	0	0	0	0	0	0	0	0
A1DHV3;Q4X0C2;B0XTQ9;A0A0J5Q2N8	362;392;392;704	1	2	S	MGS(1)S(1)EDEDNEPEQSGK	MGS(129.21)S(116.82)EDEDNEPEQS(-116.82)GK	3	2	0.22455	0	0	0	0	0	0	0	0	0	0	0	0	0	0	0	0	#DIV/0!	#NAME?	#DIV/0!	#NAME?	0	0	0	0	0	0	0	0	0	0	0	0	0	0	0	0	0	0	0	0
A1DHV3;Q4X0C2;B0XTQ9;A0A0J5Q2N8	363;393;393;705	1	2	S	MGS(1)S(1)EDEDNEPEQSGK	MGS(129.21)S(116.82)EDEDNEPEQS(-116.82)GK	4	2	0.22455	0	0	0	0	0	0	0	0	0	0	0	0	0	0	0	0	#DIV/0!	#NAME?	#DIV/0!	#NAME?	0	0	0	0	0	0	0	0	0	0	0	0	0	0	0	0	0	0	0	0
Q4WMS3;A0A0J5Q2V7;B0Y7S8	407;407;407	1	1	S	VEDGEVPDGEDQAS(1)EEESDPSSER	VEDGEVPDGEDQAS(64.93)EEES(-64.93)DPS(-90.04)S(-96.22)ER	14	2	1.8272	0	0	0	0	0	0	0	0	0	0	0	0	0	0	0	0	#DIV/0!	#NAME?	#DIV/0!	#NAME?	0	0	0	0	0	0	0	0	0	0	0	0	0	0	0	0	0	0	0	0
Q4WMG4;B0Y843;A1DN51;A1CT72;A0A0J5Q359	626;626;626;626;626	1	1	S	GLFACIEQDETDLDVS(1)LGEAAK	GLFACIEQDET(-84.65)DLDVS(84.65)LGEAAK	16	2	-2.8764	0	0	0	0	0	0	0	0	0	0	0	0	0	0	0	0	#DIV/0!	#NAME?	#DIV/0!	#NAME?	0	0	0	0	0	0	0	0	0	0	0	0	0	0	0	0	0	0	0	0
A0A0J5Q3D4;Q4X170;B0XSD2	1235;553;553	1	2	S	NHQPTAAEVS(1)DDEDKMS(1)DE	NHQPT(-141.25)AAEVS(141.25)DDEDKMS(212.9)DE	10	3	-0.26432	0	0	0	0	0	0	0	0	0	0	0	0	0	0	0	0	#DIV/0!	#NAME?	#DIV/0!	#NAME?	0	0	0	0	0	0	0	0	0	0	0	0	0	0	0	0	0	0	0	0
A0A0J5Q3D4;Q4X170;B0XSD2	1242;560;560	1	2	S	NHQPTAAEVS(1)DDEDKMS(1)DE	NHQPT(-72.38)AAEVS(72.38)DDEDKMS(166.69)DE	17	3	0.47325	0	0	0	0	0	0	0	0	0	0	0	0	0	0	0	0	#DIV/0!	#NAME?	#DIV/0!	#NAME?	0	0	0	0	0	0	0	0	0	0	0	0	0	0	0	0	0	0	0	0
Q4WLQ9;B0Y8V1;A0A0J5Q3U6	288;288;288	1	2	S	FIGFDDDDEFMS(1)DS(1)EDEEVEQIDNPK	FIGFDDDDEFMS(78.92)DS(78.92)EDEEVEQIDNPK	12	3	0.088069	0	0	0	0	0	0	0	0	0	0	0	0	0	0	0	0	#DIV/0!	#NAME?	#DIV/0!	#NAME?	0	0	0	0	0	0	0	0	0	0	0	0	0	0	0	0	0	0	0	0
Q4WLQ9;B0Y8V1;A0A0J5Q3U6	290;290;290	1	2	S	FIGFDDDDEFMS(1)DS(1)EDEEVEQIDNPK	FIGFDDDDEFMS(78.92)DS(78.92)EDEEVEQIDNPK	14	3	0.088069	0	0	0	0	0	0	0	0	0	0	0	0	0	0	0	0	#DIV/0!	#NAME?	#DIV/0!	#NAME?	0	0	0	0	0	0	0	0	0	0	0	0	0	0	0	0	0	0	0	0
Q5AZW4;A0A1U8QEZ7;Q4X1X4;B0XWD2;A1DGE9;A0A0J5Q3W5	426;426;430;430;430;430	1	1	S	KEES(1)DEDDEEFEDV	KEES(141.89)DEDDEEFEDV	4	2	-0.70165	0	0	0	0	0	0	0	0	0	0	0	0	0	0	0	0	#DIV/0!	#NAME?	#DIV/0!	#NAME?	0	0	0	0	0	0	0	0	0	0	0	0	0	0	0	0	0	0	0	0
A0A0J5Q446;Q4WLF7;B0XM58	1724;1650;1650	1	3	S	T(0.002)Y(0.001)VIEDDS(0.996)EDDDGGDS(1)GDDFDEEDS(1)E	T(-26.22)Y(-29.35)VIEDDS(26.22)EDDDGGDS(83.9)GDDFDEEDS(102.72)E	16	2	2.9204	0	0	0	0	0	0	0	0	0	0	0	0	0	0	0	0	#DIV/0!	#NAME?	#DIV/0!	#NAME?	0	0	0	0	0	0	0	0	0	0	0	0	0	0	0	0	0	0	0	0
A0A0J5Q446;Q4WLF7;B0XM58	1733;1659;1659	1	3	S	T(0.002)Y(0.001)VIEDDS(0.996)EDDDGGDS(1)GDDFDEEDS(1)E	T(-26.22)Y(-29.35)VIEDDS(26.22)EDDDGGDS(83.9)GDDFDEEDS(102.72)E	25	2	2.9204	0	0	0	0	0	0	0	0	0	0	0	0	0	0	0	0	#DIV/0!	#NAME?	#DIV/0!	#NAME?	0	0	0	0	0	0	0	0	0	0	0	0	0	0	0	0	0	0	0	0
Q4WRZ1;B0XMT8;A0A0J5Q4Z4	234;234;234	1	1	S	DEWES(1)EGEEEVEDAAAQTNAGQDQER	DEWES(77.21)EGEEEVEDAAAQT(-77.21)NAGQDQER	5	2	0.08204	0	0	0	0	0	0	0	0	0	0	0	0	0	0	0	0	#DIV/0!	#NAME?	#DIV/0!	#NAME?	0	0	0	0	0	0	0	0	0	0	0	0	0	0	0	0	0	0	0	0
Q4WS60;B0XRP3;A0A0J5Q544;Q6MYA4;A1D226	157;157;157;173;157	1	1;2	S	DADDS(1)GS(1)EEEDDDDLVAR	DADDS(260.96)GS(260.96)EEEDDDDLVAR	5	2	0.50426	0	0	0	0	0	0	0	0	0	0	0	0	0	0	0	0	#DIV/0!	#NAME?	#DIV/0!	#NAME?	0	0	0	0	0	0	0	0	0	0	0	0	0	0	0	0	0	0	0	0
Q4WS60;B0XRP3;A0A0J5Q544;Q6MYA4;A1D226	159;159;159;175;159	1	2	S	DADDS(1)GS(1)EEEDDDDLVAR	DADDS(260.96)GS(260.96)EEEDDDDLVAR	7	2	0.50426	0	0	0	0	0	0	0	0	0	0	0	0	0	0	0	0	#DIV/0!	#NAME?	#DIV/0!	#NAME?	0	0	0	0	0	0	0	0	0	0	0	0	0	0	0	0	0	0	0	0
Q4WS60;B0XRP3;A0A0J5Q544;Q6MYA4	1432;1432;1432;1444	1	1	S	QQDAVEDDEDEDES(1)GEDR	QQDAVEDDEDEDES(190.96)GEDR	14	2	2.0582	0	0	0	0	0	0	0	0	0	0	0	0	0	0	0	0	#DIV/0!	#NAME?	#DIV/0!	#NAME?	0	0	0	0	0	0	0	0	0	0	0	0	0	0	0	0	0	0	0	0
Q4WS60;B0XRP3;A0A0J5Q544;Q6MYA4	1440;1440;1440;1452	1	3	S	RQDS(1)DVDMDDS(1)DEET(0.981)DEET(0.019)KDT(0.001)K	RQDS(103.79)DVDMDDS(53.27)DEET(17.15)DEET(-17.15)KDT(-32.65)K	4	3	-0.17594	0	0	0	0	0	0	0	0	0	0	0	0	0	0	0	0	#DIV/0!	#NAME?	#DIV/0!	#NAME?	0	0	0	0	0	0	0	0	0	0	0	0	0	0	0	0	0	0	0	0
Q4WRQ6;B0XNF9;A0A0J5SFI1;A1D1M1	827;827;827;828	1	1	S	EDDDDAES(1)DDAMVAGSAK	EDDDDAES(143.78)DDAMVAGS(-143.78)AK	8	2	4.4605	0	0	0	0	0	0	0	0	0	0	0	0	0	0	0	0	#DIV/0!	#NAME?	#DIV/0!	#NAME?	0	0	0	0	0	0	0	0	0	0	0	0	0	0	0	0	0	0	0	0
B0XND6;A0A0J5SJI8;Q4WJZ9;A1CRM4	658;658;658;652	1	3	S	GEEES(1)QS(1)EAES(1)EVGR	GEEES(148.06)QS(148.06)EAES(148.06)EVGR	11	2	0.22029	0	0	0	0	0	0	0	0	0	0	0	0	0	0	0	0	#DIV/0!	#NAME?	#DIV/0!	#NAME?	0	0	0	0	0	0	0	0	0	0	0	0	0	0	0	0	0	0	0	0
B0XND6;A0A0J5SJI8;Q4WJZ9;A1D4K1	89;89;89;89	1	4	S	FGGDDES(1)ELS(1)S(1)NAGS(1)DGEGHR	FGGDDES(68.42)ELS(68.42)S(68.42)NAGS(68.42)DGEGHR	7	2	0.77278	0	0	0	0	0	0	0	0	0	0	0	0	0	0	0	0	#DIV/0!	#NAME?	#DIV/0!	#NAME?	0	0	0	0	0	0	0	0	0	0	0	0	0	0	0	0	0	0	0	0
B0XND6;A0A0J5SJI8;Q4WJZ9;A1D4K1	92;92;92;92	1	4	S	FGGDDES(1)ELS(1)S(1)NAGS(1)DGEGHR	FGGDDES(68.42)ELS(68.42)S(68.42)NAGS(68.42)DGEGHR	10	2	0.77278	0	0	0	0	0	0	0	0	0	0	0	0	0	0	0	0	#DIV/0!	#NAME?	#DIV/0!	#NAME?	0	0	0	0	0	0	0	0	0	0	0	0	0	0	0	0	0	0	0	0
B0XND6;A0A0J5SJI8;Q4WJZ9;A1D4K1	93;93;93;93	1	4	S	FGGDDES(1)ELS(1)S(1)NAGS(1)DGEGHR	FGGDDES(68.42)ELS(68.42)S(68.42)NAGS(68.42)DGEGHR	11	2	0.77278	0	0	0	0	0	0	0	0	0	0	0	0	0	0	0	0	#DIV/0!	#NAME?	#DIV/0!	#NAME?	0	0	0	0	0	0	0	0	0	0	0	0	0	0	0	0	0	0	0	0
B0XND6;A0A0J5SJI8;Q4WJZ9;A1D4K1	97;97;97;97	1	4	S	FGGDDES(1)ELS(1)S(1)NAGS(1)DGEGHR	FGGDDES(68.42)ELS(68.42)S(68.42)NAGS(68.42)DGEGHR	15	2	0.77278	0	0	0	0	0	0	0	0	0	0	0	0	0	0	0	0	#DIV/0!	#NAME?	#DIV/0!	#NAME?	0	0	0	0	0	0	0	0	0	0	0	0	0	0	0	0	0	0	0	0
Q4WKG5;B0XMJ3;A1D503;A0A0J5SJV7	439;439;439;439	1	1	S	DYEEVAADS(1)MDEEVEAEY	DY(-101.64)EEVAADS(101.64)MDEEVEAEY(-108.65)	9	2	-1.3788	0	0	0	0	0	0	0	0	0	0	0	0	0	0	0	0	#DIV/0!	#NAME?	#DIV/0!	#NAME?	0	0	0	0	0	0	0	0	0	0	0	0	0	0	0	0	0	0	0	0
Q4WTW4;B0Y3D9;A0A0J5SP92	493;493;502	1	1	S	YGEDEHLFEDDDEEDVGS(1)DDDEEGGR	Y(-161.65)GEDEHLFEDDDEEDVGS(161.65)DDDEEGGR	18	3	1.8008	0	0	0	0	0	0	0	0	0	0	0	0	0	0	0	0	#DIV/0!	#NAME?	#DIV/0!	#NAME?	0	0	0	0	0	0	0	0	0	0	0	0	0	0	0	0	0	0	0	0
Q4WVK1;B0Y1E6;A0A0J5SQN6	425;425;454	1	2	S	S(1)LNS(1)GLDDEEAFGGPEGNSASATR	S(86.8)LNS(86.8)GLDDEEAFGGPEGNS(-86.8)AS(-90.66)AT(-90.97)R	1	2	-2.5693	0	0	0	0	0	0	0	0	0	0	0	0	0	0	0	0	#DIV/0!	#NAME?	#DIV/0!	#NAME?	0	0	0	0	0	0	0	0	0	0	0	0	0	0	0	0	0	0	0	0
Q4WVK1;B0Y1E6;A0A0J5SQN6	428;428;457	1	2	S	S(1)LNS(1)GLDDEEAFGGPEGNSASATR	S(86.8)LNS(86.8)GLDDEEAFGGPEGNS(-86.8)AS(-90.66)AT(-90.97)R	4	2	-2.5693	0	0	0	0	0	0	0	0	0	0	0	0	0	0	0	0	#DIV/0!	#NAME?	#DIV/0!	#NAME?	0	0	0	0	0	0	0	0	0	0	0	0	0	0	0	0	0	0	0	0
A0A0J5SQP4	177	1	1	S	TASVDDGVAAVGS(1)QK	T(-97.78)AS(-91.6)VDDGVAAVGS(91.6)QK	13	2	1.6762	0	0	0	0	0	0	0	0	0	0	0	0	0	0	0	0	#DIV/0!	#NAME?	#DIV/0!	#NAME?	0	0	0	0	0	0	0	0	0	0	0	0	0	0	0	0	0	0	0	0
Q4WY73;B0XX82;A0A0J5SRC1	642;642;642	1	1	S	IIS(1)PPPEEEDPVTGAR	IIS(94.62)PPPEEEDPVT(-94.62)GAR	3	2	-0.49828	0	0	0	0	0	0	0	0	0	0	0	0	0	0	0	0	#DIV/0!	#NAME?	#DIV/0!	#NAME?	0	0	0	0	0	0	0	0	0	0	0	0	0	0	0	0	0	0	0	0
A1D7K4;A0A0J5SS57;Q4WX71;B0XYE7	56;56;61;61	1	1	S	GGAGNIGS(1)PNVRPTSR	GGAGNIGS(79.93)PNVRPT(-79.93)S(-82.76)R	8	2	3.2317	0	0	0	0	0	0	0	0	0	0	0	0	0	0	0	0	#DIV/0!	#NAME?	#DIV/0!	#NAME?	0	0	0	0	0	0	0	0	0	0	0	0	0	0	0	0	0	0	0	0
A0A0J5SWE5;Q4X1X2;B0XWD4;A1DGF1	230;230;230;230	1	1;2	S	DGSYDS(1)EEDEGDVSFDR	DGS(-63.83)Y(-102.49)DS(63.83)EEDEGDVS(-194.89)FDR	6	2	-2.0843	0	0	0	0	0	0	0	0	0	0	0	0	0	0	0	0	#DIV/0!	#NAME?	#DIV/0!	#NAME?	0	0	0	0	0	0	0	0	0	0	0	0	0	0	0	0	0	0	0	0
B0Y7P6;Q4WMV5;A0A0J5SZF9	85;119;119	1	1	S	ELEDEDEDDDS(1)EGDDENFDLK	ELEDEDEDDDS(122.29)EGDDENFDLK	11	3	-0.80491	32893000	32893000	0	0	0	0	0	0	0	0	0	0	0	0	0	0	#DIV/0!	#NAME?	#DIV/0!	#NAME?	0	0	0	0	0	0	0	0	0	0	0	0	0	0	0	0	0	0	0	0
A0A0J5T000	212	1	1	S	EVMDEDDLDMGS(1)DDEED	EVMDEDDLDMGS(102.05)DDEED	12	2	0.35737	0	0	0	0	0	0	0	0	0	0	0	0	0	0	0	0	#DIV/0!	#NAME?	#DIV/0!	#NAME?	0	0	0	0	0	0	0	0	0	0	0	0	0	0	0	0	0	0	0	0
Q4WM46;B0Y8G3;A0A0J5T043;Q8NJL3	1073;1073;1100;922	1	1	S	ELGGSTQSADAEANS(1)A	ELGGS(-105.17)T(-102.66)QS(-86.11)ADAEANS(86.11)A	15	2	0.00092989	0	0	0	0	0	0	0	0	0	0	0	0	0	0	0	0	#DIV/0!	#NAME?	#DIV/0!	#NAME?	0	0	0	0	0	0	0	0	0	0	0	0	0	0	0	0	0	0	0	0
Q5ASM3;A0A1U8QGZ6	79;79	1	2	S	LQSFQSFSSKRSFSSTVAMAS(1)ET(1)R	LQS(-97.97)FQS(-97.75)FS(-96.42)S(-96.42)KRS(-86.79)FS(-81.79)S(-81.42)T(-74.26)VAMAS(75.22)ET(74.26)R	21	2	3.4336	0	0	0	0	0	0	0	0	0	0	0	0	0	0	0	0	#DIV/0!	#NAME?	#DIV/0!	#NAME?	0	0	0	0	0	0	0	0	0	0	0	0	0	0	0	0	0	0	0	0
Q5B8P7;A0A1U8QJK9	153;153	1	1	S	DLNEIS(1)LNEDK	DLNEIS(112.3)LNEDK	6	2	3.495	0	0	0	0	0	0	0	0	0	0	0	0	0	0	0	0	#DIV/0!	#NAME?	#DIV/0!	#NAME?	0	0	0	0	0	0	0	0	0	0	0	0	0	0	0	0	0	0	0	0
Q5ATM0;A0A1U8QQF0	247;247	1	2	S	HY(1)ALHS(1)MLGRKPWSR	HY(84.4)ALHS(79.23)MLGRKPWS(-79.23)R	6	2	-4.2763	0	0	0	0	0	0	0	0	0	0	0	0	0	0	0	0	#DIV/0!	#NAME?	#DIV/0!	#NAME?	0	0	0	0	0	0	0	0	0	0	0	0	0	0	0	0	0	0	0	0
A1CL89	298	1	2	S	T(0.005)APGGHMQLS(0.995)EKLLS(1)K	T(-23.39)APGGHMQLS(23.39)EKLLS(100.02)K	15	2	-3.3067	0	0	0	0	0	0	0	0	0	0	0	0	0	0	0	0	#DIV/0!	#NAME?	#DIV/0!	#NAME?	0	0	0	0	0	0	0	0	0	0	0	0	0	0	0	0	0	0	0	0
P20359;A1CM60	14;14	1	1	S	MEEEVAALVIDNGS(1)GMCK	MEEEVAALVIDNGS(129.11)GMCK	14	2	2.1043	0	0	0	0	0	0	0	0	0	0	0	0	0	0	0	0	#DIV/0!	#NAME?	#DIV/0!	#NAME?	0	0	0	0	0	0	0	0	0	0	0	0	0	0	0	0	0	0	0	0
A1CML1	8	1	3	S	MADAVT(1)DS(1)RVEAPVT(1)WK	MADAVT(85.51)DS(85.51)RVEAPVT(85.51)WK	8	2	-2.4933	0	0	0	0	0	0	0	0	0	0	0	0	0	0	0	0	#DIV/0!	#NAME?	#DIV/0!	#NAME?	0	0	0	0	0	0	0	0	0	0	0	0	0	0	0	0	0	0	0	0
A1CNV1;Q4WRU4;B0XN53;A0A0J5PK94	492;498;498;498	1	1;2	S	ESYETGWMS(1)DS(1)DFDDD	ES(-163.07)Y(-190.67)ET(-112.07)GWMS(112.07)DS(132.67)DFDDD	9	2	-0.45514	0	0	0	0	0	0	0	0	0	0	0	0	0	0	0	0	#DIV/0!	#NAME?	#DIV/0!	#NAME?	0	0	0	0	0	0	0	0	0	0	0	0	0	0	0	0	0	0	0	0
A1CNV1;Q4WRU4;B0XN53;A0A0J5PK94	494;500;500;500	1	2	S	ESYETGWMS(1)DS(1)DFDDD	ES(-165.08)Y(-192.58)ET(-104.97)GWMS(104.97)DS(136.22)DFDDD	11	2	1.6201	0	0	0	0	0	0	0	0	0	0	0	0	0	0	0	0	#DIV/0!	#NAME?	#DIV/0!	#NAME?	0	0	0	0	0	0	0	0	0	0	0	0	0	0	0	0	0	0	0	0
A1CX90;A0A0J5PFZ3;G5D8T1	456;456;457	1	2	S	FEELPDS(1)DES(1)D	FEELPDS(87.48)DES(87.48)D	7	2	-2.5547	0	0	0	0	0	0	0	0	0	0	0	0	0	0	0	0	#DIV/0!	#NAME?	#DIV/0!	#NAME?	0	0	0	0	0	0	0	0	0	0	0	0	0	0	0	0	0	0	0	0
A1CX90;A0A0J5PFZ3;G5D8T1	459;459;460	1	2	S	FEELPDS(1)DES(1)D	FEELPDS(87.48)DES(87.48)D	10	2	-2.5547	0	0	0	0	0	0	0	0	0	0	0	0	0	0	0	0	#DIV/0!	#NAME?	#DIV/0!	#NAME?	0	0	0	0	0	0	0	0	0	0	0	0	0	0	0	0	0	0	0	0
A1D3A0	702	1	4	S	Y(1)QQES(1)NLRLS(1)HS(1)MLDR	Y(124.45)QQES(124.45)NLRLS(124.45)HS(124.45)MLDR	5	2	0.12044	0	0	0	0	0	0	0	0	0	0	0	0	0	0	0	0	#DIV/0!	#NAME?	#DIV/0!	#NAME?	0	0	0	0	0	0	0	0	0	0	0	0	0	0	0	0	0	0	0	0
A1D3A0	707	1	4	S	Y(1)QQES(1)NLRLS(1)HS(1)MLDR	Y(124.45)QQES(124.45)NLRLS(124.45)HS(124.45)MLDR	10	2	0.12044	0	0	0	0	0	0	0	0	0	0	0	0	0	0	0	0	#DIV/0!	#NAME?	#DIV/0!	#NAME?	0	0	0	0	0	0	0	0	0	0	0	0	0	0	0	0	0	0	0	0
A1D3A0	709	1	4	S	Y(1)QQES(1)NLRLS(1)HS(1)MLDR	Y(124.45)QQES(124.45)NLRLS(124.45)HS(124.45)MLDR	12	2	0.12044	0	0	0	0	0	0	0	0	0	0	0	0	0	0	0	0	#DIV/0!	#NAME?	#DIV/0!	#NAME?	0	0	0	0	0	0	0	0	0	0	0	0	0	0	0	0	0	0	0	0
A1D5E5	1581	1	2	S	GS(1)QMQVT(1)HPEQGLMFGVARSLR	GS(73.83)QMQVT(73.83)HPEQGLMFGVARS(-73.83)LR	2	3	-0.60442	0	0	0	0	0	0	0	0	0	0	0	0	0	0	0	0	#DIV/0!	#NAME?	#DIV/0!	#NAME?	0	0	0	0	0	0	0	0	0	0	0	0	0	0	0	0	0	0	0	0
A1D688	465	1	1;2	S	LIEEVS(1)DEEMADADS(1)DEEPK	LIEEVS(111.66)DEEMADADS(111.66)DEEPK	6	2	3.0229	8759900	8759900	0	0	0	0	0	0	0	0	0	0	0	0	0	0	#DIV/0!	#NAME?	#DIV/0!	#NAME?	0	0	0	0	0	0	0	0	0	0	0	0	0	0	0	0	0	0	0	0
A1DIC7	7	1	1	S	MNVQQIS(1)CMAGR	MNVQQIS(99.75)CMAGR	7	2	2.3198	0	0	0	0	0	0	0	0	0	0	0	0	0	0	0	0	#DIV/0!	#NAME?	#DIV/0!	#NAME?	0	0	0	0	0	0	0	0	0	0	0	0	0	0	0	0	0	0	0	0
A4DA62;B0YEN0	240;248	1	3;4;5	S	LEEEQNHS(1)S(1)S(1)S(1)S(1)DHER	LEEEQNHS(58.12)S(58.12)S(58.12)S(58.12)S(58.12)DHER	8	2	0.13506	0	0	0	0	0	0	0	0	0	0	0	0	0	0	0	0	#DIV/0!	#NAME?	#DIV/0!	#NAME?	0	0	0	0	0	0	0	0	0	0	0	0	0	0	0	0	0	0	0	0
A4DA62;B0YEN0	241;249	1	2;3;4;5	S	LEEEQNHS(1)S(1)S(1)S(1)S(1)DHER	LEEEQNHS(58.12)S(58.12)S(58.12)S(58.12)S(58.12)DHER	9	2	0.13506	0	0	0	0	0	0	0	0	0	0	0	0	0	0	0	0	#DIV/0!	#NAME?	#DIV/0!	#NAME?	0	0	0	0	0	0	0	0	0	0	0	0	0	0	0	0	0	0	0	0
A4DA62;B0YEN0	242;250	1	2;3;4;5	S	LEEEQNHS(1)S(1)S(1)S(1)S(1)DHER	LEEEQNHS(58.12)S(58.12)S(58.12)S(58.12)S(58.12)DHER	10	2	0.13506	0	0	0	0	0	0	0	0	0	0	0	0	0	0	0	0	#DIV/0!	#NAME?	#DIV/0!	#NAME?	0	0	0	0	0	0	0	0	0	0	0	0	0	0	0	0	0	0	0	0
A4DA62;B0YEN0	243;251	1	2;4;5	S	LEEEQNHS(1)S(1)S(1)S(1)S(1)DHER	LEEEQNHS(58.12)S(58.12)S(58.12)S(58.12)S(58.12)DHER	11	2	0.13506	0	0	0	0	0	0	0	0	0	0	0	0	0	0	0	0	#DIV/0!	#NAME?	#DIV/0!	#NAME?	0	0	0	0	0	0	0	0	0	0	0	0	0	0	0	0	0	0	0	0
Q4WKB9;B0XMV1;A0A0J5PQ84	392;392;392	1	4	S	AEILGEGS(1)DDDEEDEDET(1)DES(1)S(1)DEEEEER	AEILGEGS(73.65)DDDEEDEDET(73.65)DES(73.65)S(73.65)DEEEEER	8	3	0.92975	0	0	0	0	0	0	0	0	0	0	0	0	0	0	0	0	#DIV/0!	#NAME?	#DIV/0!	#NAME?	0	0	0	0	0	0	0	0	0	0	0	0	0	0	0	0	0	0	0	0
Q4WKB9;B0XMV1;A0A0J5PQ84	405;405;405	1	4	S	AEILGEGS(1)DDDEEDEDET(1)DES(1)S(1)DEEEEER	AEILGEGS(73.65)DDDEEDEDET(73.65)DES(73.65)S(73.65)DEEEEER	21	3	0.92975	0	0	0	0	0	0	0	0	0	0	0	0	0	0	0	0	#DIV/0!	#NAME?	#DIV/0!	#NAME?	0	0	0	0	0	0	0	0	0	0	0	0	0	0	0	0	0	0	0	0
Q4WKB9;B0XMV1;A0A0J5PQ84	406;406;406	1	4	S	AEILGEGS(1)DDDEEDEDET(1)DES(1)S(1)DEEEEER	AEILGEGS(73.65)DDDEEDEDET(73.65)DES(73.65)S(73.65)DEEEEER	22	3	0.92975	0	0	0	0	0	0	0	0	0	0	0	0	0	0	0	0	#DIV/0!	#NAME?	#DIV/0!	#NAME?	0	0	0	0	0	0	0	0	0	0	0	0	0	0	0	0	0	0	0	0
Q4X1R8;B0XRU8;A0A0J5PZK7	167;167;108	1	4	S	EKS(1)S(1)DEES(1)DS(1)DVQPLQK	EKS(132.64)S(132.64)DEES(132.64)DS(132.64)DVQPLQK	3	2	-0.22014	0	0	0	0	0	0	0	0	0	0	0	0	0	0	0	0	#DIV/0!	#NAME?	#DIV/0!	#NAME?	0	0	0	0	0	0	0	0	0	0	0	0	0	0	0	0	0	0	0	0
Q4X1R8;B0XRU8;A0A0J5PZK7	168;168;109	1	4	S	EKS(1)S(1)DEES(1)DS(1)DVQPLQK	EKS(132.64)S(132.64)DEES(132.64)DS(132.64)DVQPLQK	4	2	-0.22014	0	0	0	0	0	0	0	0	0	0	0	0	0	0	0	0	#DIV/0!	#NAME?	#DIV/0!	#NAME?	0	0	0	0	0	0	0	0	0	0	0	0	0	0	0	0	0	0	0	0
Q4X1R8;B0XRU8;A0A0J5PZK7	172;172;113	1	1;4	S	EKS(1)S(1)DEES(1)DS(1)DVQPLQK	EKS(132.64)S(132.64)DEES(132.64)DS(132.64)DVQPLQK	8	2	-0.22014	0	0	0	0	0	0	0	0	0	0	0	0	0	0	0	0	#DIV/0!	#NAME?	#DIV/0!	#NAME?	0	0	0	0	0	0	0	0	0	0	0	0	0	0	0	0	0	0	0	0
Q4X1R8;B0XRU8;A0A0J5PZK7	174;174;115	1	4	S	EKS(1)S(1)DEES(1)DS(1)DVQPLQK	EKS(132.64)S(132.64)DEES(132.64)DS(132.64)DVQPLQK	10	2	-0.22014	0	0	0	0	0	0	0	0	0	0	0	0	0	0	0	0	#DIV/0!	#NAME?	#DIV/0!	#NAME?	0	0	0	0	0	0	0	0	0	0	0	0	0	0	0	0	0	0	0	0
Q4X1D8;B0XS68;A0A0J5PYP9	434;434;434	1	1	S	LEQDEGNES(1)DEEEDEEEEEIDPEIK	LEQDEGNES(77.69)DEEEDEEEEEIDPEIK	9	3	-0.71988	0	0	0	0	0	0	0	0	0	0	0	0	0	0	0	0	#DIV/0!	#NAME?	#DIV/0!	#NAME?	0	0	0	0	0	0	0	0	0	0	0	0	0	0	0	0	0	0	0	0
Q4X0V9;B0XSN5;A0A0J5Q354	162;162;162	1	2	S	EQDNEDS(1)S(1)DDDEAPEAIDNSTQMSK	EQDNEDS(80.55)S(80.55)DDDEAPEAIDNS(-80.55)T(-85.06)QMS(-88.81)K	7	3	0.5033	0	0	0	0	0	0	0	0	0	0	0	0	0	0	0	0	#DIV/0!	#NAME?	#DIV/0!	#NAME?	0	0	0	0	0	0	0	0	0	0	0	0	0	0	0	0	0	0	0	0
Q4X0V9;B0XSN5;A0A0J5Q354	163;163;163	1	2	S	EQDNEDS(1)S(1)DDDEAPEAIDNSTQMSK	EQDNEDS(80.55)S(80.55)DDDEAPEAIDNS(-80.55)T(-85.06)QMS(-88.81)K	8	3	0.5033	0	0	0	0	0	0	0	0	0	0	0	0	0	0	0	0	#DIV/0!	#NAME?	#DIV/0!	#NAME?	0	0	0	0	0	0	0	0	0	0	0	0	0	0	0	0	0	0	0	0
B0XZ71;Q4WWF3;A0A0J5Q009;A1D8E1	250;250;250;250	1	2	S	FPDT(0.604)LEEEGS(0.396)DIDADAEES(1)AGEQEVR	FPDT(1.83)LEEEGS(-1.83)DIDADAEES(83.34)AGEQEVR	19	3	-0.20616	0	0	0	0	0	0	0	0	0	0	0	0	0	0	0	0	#DIV/0!	#NAME?	#DIV/0!	#NAME?	0	0	0	0	0	0	0	0	0	0	0	0	0	0	0	0	0	0	0	0
Q4WLS1;B0Y8T9	754;754	1	4	S	SQTQQFVDWLANAEEEES(1)T(1)EEEES(1)EEDS(1)DEE	S(-91.8)QT(-86.05)QQFVDWLANAEEEES(91.12)T(86.05)EEEES(116.93)EEDS(128.36)DEE	18	3	-1.3721	0	0	0	0	0	0	0	0	0	0	0	0	0	0	0	0	#DIV/0!	#NAME?	#DIV/0!	#NAME?	0	0	0	0	0	0	0	0	0	0	0	0	0	0	0	0	0	0	0	0
Q4WLS1;B0Y8T9	760;760	1	4	S	SQTQQFVDWLANAEEEES(1)T(1)EEEES(1)EEDS(1)DEE	S(-91.8)QT(-86.05)QQFVDWLANAEEEES(91.12)T(86.05)EEEES(116.93)EEDS(128.36)DEE	24	3	-1.3721	0	0	0	0	0	0	0	0	0	0	0	0	0	0	0	0	#DIV/0!	#NAME?	#DIV/0!	#NAME?	0	0	0	0	0	0	0	0	0	0	0	0	0	0	0	0	0	0	0	0
Q4WLS1;B0Y8T9	764;764	1	4	S	SQTQQFVDWLANAEEEES(1)T(1)EEEES(1)EEDS(1)DEE	S(-91.8)QT(-86.05)QQFVDWLANAEEEES(91.12)T(86.05)EEEES(116.93)EEDS(128.36)DEE	28	3	-1.3721	0	0	0	0	0	0	0	0	0	0	0	0	0	0	0	0	#DIV/0!	#NAME?	#DIV/0!	#NAME?	0	0	0	0	0	0	0	0	0	0	0	0	0	0	0	0	0	0	0	0
C8VEL8	70	1	3	S	FQQRAIS(1)Y(1)EEVVS(1)R	FQQRAIS(94.53)Y(94.53)EEVVS(94.53)R	7	2	-4.3209	0	0	0	0	0	0	0	0	0	0	0	0	0	0	0	0	#DIV/0!	#NAME?	#DIV/0!	#NAME?	0	0	0	0	0	0	0	0	0	0	0	0	0	0	0	0	0	0	0	0
C8VEL8	76	1	3	S	FQQRAIS(1)Y(1)EEVVS(1)R	FQQRAIS(94.53)Y(94.53)EEVVS(94.53)R	13	2	-4.3209	0	0	0	0	0	0	0	0	0	0	0	0	0	0	0	0	#DIV/0!	#NAME?	#DIV/0!	#NAME?	0	0	0	0	0	0	0	0	0	0	0	0	0	0	0	0	0	0	0	0
P0C153	16	1	2	S	AS(0.381)NT(0.608)NPS(0.011)PKPKIDLS(1)QK	AS(-2.02)NT(2.02)NPS(-17.51)PKPKIDLS(66)QK	15	2	-2.9636	0	0	0	0	0	0	0	0	0	0	0	0	0	0	0	0	#DIV/0!	#NAME?	#DIV/0!	#NAME?	0	0	0	0	0	0	0	0	0	0	0	0	0	0	0	0	0	0	0	0
Q4WEC9	5	1	1	S	MIAAS(1)APPPPR	MIAAS(97.45)APPPPR	5	2	2.402	0	0	0	0	0	0	0	0	0	0	0	0	0	0	0	0	#DIV/0!	#NAME?	#DIV/0!	#NAME?	0	0	0	0	0	0	0	0	0	0	0	0	0	0	0	0	0	0	0	0
		1	1	S	AQNS(1)PPLPFMLTPR	AQNS(73.01)PPLPFMLT(-73.01)PR	4	2	2.8266	0	0	0	0	0	0	0	0	0	0	0	0	0	0	0	0	#DIV/0!	#NAME?	#DIV/0!	#NAME?	0	0	0	0	0	0	0	0	0	0	0	0	0	0	0	0	0	0	0	0
Q4WJN0;B0XP33;A0A0J5PLC9	406;406;406	1	2	T	FGEDYYAEEDAS(1)GT(1)DGEGKR	FGEDY(-75.84)Y(-78.04)AEEDAS(77.61)GT(75.84)DGEGKR	14	2	0.42938	0	0	0	0	0	0	0	0	0	0	0	0	0	0	0	0	#DIV/0!	#NAME?	#DIV/0!	#NAME?	0	0	0	0	0	0	0	0	0	0	0	0	0	0	0	0	0	0	0	0
A0A0J5PMI6	152	1	1	T	ALDDEDT(1)DEEDEVEEDEDEDVDMDEAPALVR	ALDDEDT(58.72)DEEDEVEEDEDEDVDMDEAPALVR	7	3	-0.51827	0	0	0	0	0	0	0	0	0	0	0	0	0	0	0	0	#DIV/0!	#NAME?	#DIV/0!	#NAME?	0	0	0	0	0	0	0	0	0	0	0	0	0	0	0	0	0	0	0	0
A0A0J5PP46;B0YEV3	180;173	1	2	T	KMS(1)VVFT(1)R	KMS(121.36)VVFT(121.36)R	7	2	-0.28306	0	0	0	0	0	0	0	0	0	0	0	0	0	0	0	0	#DIV/0!	#NAME?	#DIV/0!	#NAME?	0	0	0	0	0	0	0	0	0	0	0	0	0	0	0	0	0	0	0	0
B0XRD6;A0A0J5PPH1;Q4WKQ0	342;342;342	1	2	T	EVDEEEEVET(1)DIS(1)QQGR	EVDEEEEVET(111.11)DIS(111.11)QQGR	10	2	-1.1046	0	0	0	0	0	0	0	0	0	0	0	0	0	0	0	0	#DIV/0!	#NAME?	#DIV/0!	#NAME?	0	0	0	0	0	0	0	0	0	0	0	0	0	0	0	0	0	0	0	0
Q4WUH9;B0Y404;A0A0J5PS47	41;41;140	1	1	T	VEDT(1)DDER	VEDT(127.76)DDER	4	2	0.32914	0	0	0	0	0	0	0	0	0	0	0	0	0	0	0	0	#DIV/0!	#NAME?	#DIV/0!	#NAME?	0	0	0	0	0	0	0	0	0	0	0	0	0	0	0	0	0	0	0	0
A0A0J5PX78;A1D6X8;Q4WXW2;B0XXQ5	68;68;265;265	1	1	T	T(1)IDQVEDDSR	T(91.73)IDQVEDDS(-91.73)R	1	2	-3.4239	0	0	0	0	0	0	0	0	0	0	0	0	0	0	0	0	#DIV/0!	#NAME?	#DIV/0!	#NAME?	0	0	0	0	0	0	0	0	0	0	0	0	0	0	0	0	0	0	0	0
Q876N1;Q4WZF2;B0XVL0;A0A0J5Q0D3	1019;1019;1019;1019	1	4	T	LAALGELHNDS(1)DS(1)DDPEAAVEDT(1)DS(1)DDNNEFR	LAALGELHNDS(80.56)DS(80.56)DDPEAAVEDT(80.56)DS(80.56)DDNNEFR	23	3	-1.5738	0	0	0	0	0	0	0	0	0	0	0	0	0	0	0	0	#DIV/0!	#NAME?	#DIV/0!	#NAME?	0	0	0	0	0	0	0	0	0	0	0	0	0	0	0	0	0	0	0	0
B0Y7P6;Q4WMV5;A0A0J5SZF9;A1DMQ6	109;143;143;139	1	1;2	T	APAT(1)DDDEDDES(1)DEGLELDEMVVCTLDPER	APAT(64.87)DDDEDDES(64.95)DEGLELDEMVVCT(-64.87)LDPER	4	3	2.4016	2310200	2310200	0	0	0	0	0	0	0	0	0	0	0	0	0	0	#DIV/0!	#NAME?	#DIV/0!	#NAME?	0	0	0	0	0	0	0	0	0	0	0	0	0	0	0	0	0	0	0	0
Q5ASM3;A0A1U8QGZ6	81;81	1	2	T	LQSFQSFSSKRSFSSTVAMAS(1)ET(1)R	LQS(-97.97)FQS(-97.75)FS(-96.42)S(-96.42)KRS(-86.79)FS(-81.79)S(-81.42)T(-74.26)VAMAS(75.22)ET(74.26)R	23	2	3.4336	0	0	0	0	0	0	0	0	0	0	0	0	0	0	0	0	#DIV/0!	#NAME?	#DIV/0!	#NAME?	0	0	0	0	0	0	0	0	0	0	0	0	0	0	0	0	0	0	0	0
A1C5W6	10	1	1	T	MPGVVMDNAT(1)VGGPR	MPGVVMDNAT(71.53)VGGPR	10	2	3.0752	0	0	0	0	0	0	0	0	0	0	0	0	0	0	0	0	#DIV/0!	#NAME?	#DIV/0!	#NAME?	0	0	0	0	0	0	0	0	0	0	0	0	0	0	0	0	0	0	0	0
A1CML1	6	1	3	T	MADAVT(1)DS(1)RVEAPVT(1)WK	MADAVT(85.51)DS(85.51)RVEAPVT(85.51)WK	6	2	-2.4933	0	0	0	0	0	0	0	0	0	0	0	0	0	0	0	0	#DIV/0!	#NAME?	#DIV/0!	#NAME?	0	0	0	0	0	0	0	0	0	0	0	0	0	0	0	0	0	0	0	0
A1CML1	15	1	3	T	MADAVT(1)DS(1)RVEAPVT(1)WK	MADAVT(85.51)DS(85.51)RVEAPVT(85.51)WK	15	2	-2.4933	0	0	0	0	0	0	0	0	0	0	0	0	0	0	0	0	#DIV/0!	#NAME?	#DIV/0!	#NAME?	0	0	0	0	0	0	0	0	0	0	0	0	0	0	0	0	0	0	0	0
A1D5E5	1586	1	2	T	GS(1)QMQVT(1)HPEQGLMFGVARSLR	GS(73.83)QMQVT(73.83)HPEQGLMFGVARS(-73.83)LR	7	3	-0.60442	0	0	0	0	0	0	0	0	0	0	0	0	0	0	0	0	#DIV/0!	#NAME?	#DIV/0!	#NAME?	0	0	0	0	0	0	0	0	0	0	0	0	0	0	0	0	0	0	0	0
Q4WKB9;B0XMV1;A0A0J5PQ84	402;402;402	1	4	T	AEILGEGS(1)DDDEEDEDET(1)DES(1)S(1)DEEEEER	AEILGEGS(73.65)DDDEEDEDET(73.65)DES(73.65)S(73.65)DEEEEER	18	3	0.92975	0	0	0	0	0	0	0	0	0	0	0	0	0	0	0	0	#DIV/0!	#NAME?	#DIV/0!	#NAME?	0	0	0	0	0	0	0	0	0	0	0	0	0	0	0	0	0	0	0	0
Q4WLS1;B0Y8T9	755;755	1	4	T	SQTQQFVDWLANAEEEES(1)T(1)EEEES(1)EEDS(1)DEE	S(-91.8)QT(-86.05)QQFVDWLANAEEEES(91.12)T(86.05)EEEES(116.93)EEDS(128.36)DEE	19	3	-1.3721	0	0	0	0	0	0	0	0	0	0	0	0	0	0	0	0	#DIV/0!	#NAME?	#DIV/0!	#NAME?	0	0	0	0	0	0	0	0	0	0	0	0	0	0	0	0	0	0	0	0
Q4WEW0;B0Y349	367;367	1	2	T	SNESVAAGEDAEET(1)AGET(1)DDDEL	S(-103.35)NES(-102.05)VAAGEDAEET(102.05)AGET(125.2)DDDEL	14	2	1.6026	0	0	0	0	0	0	0	0	0	0	0	0	0	0	0	0	#DIV/0!	#NAME?	#DIV/0!	#NAME?	0	0	0	0	0	0	0	0	0	0	0	0	0	0	0	0	0	0	0	0
Q4WEW0;B0Y349	371;371	1	1;2	T	SNESVAAGEDAEET(1)AGET(1)DDDEL	S(-103.35)NES(-102.05)VAAGEDAEET(102.05)AGET(125.2)DDDEL	18	2	1.6026	0	0	0	0	0	0	0	0	0	0	0	0	0	0	0	0	#DIV/0!	#NAME?	#DIV/0!	#NAME?	0	0	0	0	0	0	0	0	0	0	0	0	0	0	0	0	0	0	0	0
Q4WNJ6;B0Y5E1;A0A0J5PF95	423;423;423	1	2	Y	DIEY(1)IPFDS(1)NITCSYCR	DIEY(68.33)IPFDS(35.25)NIT(-35.25)CS(-81.04)Y(-85.97)CR	4	2	-0.007208	0	0	0	0	0	0	0	0	0	0	0	0	0	0	0	0	#DIV/0!	#NAME?	#DIV/0!	#NAME?	0	0	0	0	0	0	0	0	0	0	0	0	0	0	0	0	0	0	0	0
Q4WDK0;B0YCU9;A0A0J5PFE9	147;147;147	1	5	Y	KVDT(1)T(1)LGY(1)VGRS(1)FAPAS(1)EDAVLVEMLK	KVDT(46.07)T(46.07)LGY(46.07)VGRS(46.07)FAPAS(46.07)EDAVLVEMLK	8	3	0.87873	0	0	0	0	0	0	0	0	0	0	0	0	0	0	0	0	#DIV/0!	#NAME?	#DIV/0!	#NAME?	0	0	0	0	0	0	0	0	0	0	0	0	0	0	0	0	0	0	0	0
Q4WRU0;B0XN57;A0A0J5PJ17;A1D1Q7	1691;1691;1691;1692	1	2	Y	FS(1)KIY(1)MIQMK	FS(63.48)KIY(63.48)MIQMK	5	2	-0.55677	0	0	0	0	0	0	0	0	0	0	0	0	0	0	0	0	#DIV/0!	#NAME?	#DIV/0!	#NAME?	0	0	0	0	0	0	0	0	0	0	0	0	0	0	0	0	0	0	0	0
Q4WRN3;B0XNI2;A0A0J5PK28	29;29;29	1	5	Y	ART(1)LT(1)Y(1)CPT(1)MDLIALVT(1)EDEELR	ART(43.48)LT(43.48)Y(43.48)CPT(43.48)MDLIALVT(43.48)EDEELR	6	3	-0.27202	0	0	0	0	0	0	0	0	0	0	0	0	0	0	0	0	#DIV/0!	#NAME?	#DIV/0!	#NAME?	0	0	0	0	0	0	0	0	0	0	0	0	0	0	0	0	0	0	0	0
Q4WAZ6;B0YAW5;A0A0J5PKP3	230;230;230	1	4	Y	Y(1)LPDWFPGMS(1)Y(1)RKT(1)AR	Y(55.82)LPDWFPGMS(55.82)Y(55.82)RKT(55.82)AR	1	2	-3.7877	0	0	0	0	0	0	0	0	0	0	0	0	0	0	0	0	#DIV/0!	#NAME?	#DIV/0!	#NAME?	0	0	0	0	0	0	0	0	0	0	0	0	0	0	0	0	0	0	0	0
Q4WAZ6;B0YAW5;A0A0J5PKP3	240;240;240	1	4	Y	Y(1)LPDWFPGMS(1)Y(1)RKT(1)AR	Y(55.82)LPDWFPGMS(55.82)Y(55.82)RKT(55.82)AR	11	2	-3.7877	0	0	0	0	0	0	0	0	0	0	0	0	0	0	0	0	#DIV/0!	#NAME?	#DIV/0!	#NAME?	0	0	0	0	0	0	0	0	0	0	0	0	0	0	0	0	0	0	0	0
A1D525;A0A0J5PLJ5;Q4WKI6;B0XMH3	143;145;145;145	1	1	Y	MQQY(1)VEKR	MQQY(58.82)VEKR	4	2	-1.5408	0	0	0	0	0	0	0	0	0	0	0	0	0	0	0	0	#DIV/0!	#NAME?	#DIV/0!	#NAME?	0	0	0	0	0	0	0	0	0	0	0	0	0	0	0	0	0	0	0	0
Q4WCB1;B0Y9V9;A0A0J5PLT9;A1DBB7	282;282;282;284	1	5	Y	S(1)ELAS(1)Y(1)FWNY(1)EQILS(1)LDPPK	S(45.09)ELAS(45.09)Y(45.09)FWNY(45.09)EQILS(45.09)LDPPK	6	3	3.5265	0	0	0	0	0	0	0	0	0	0	0	0	0	0	0	0	#DIV/0!	#NAME?	#DIV/0!	#NAME?	0	0	0	0	0	0	0	0	0	0	0	0	0	0	0	0	0	0	0	0
Q4WCB1;B0Y9V9;A0A0J5PLT9;A1DBB7	286;286;286;288	1	5	Y	S(1)ELAS(1)Y(1)FWNY(1)EQILS(1)LDPPK	S(45.09)ELAS(45.09)Y(45.09)FWNY(45.09)EQILS(45.09)LDPPK	10	3	3.5265	0	0	0	0	0	0	0	0	0	0	0	0	0	0	0	0	#DIV/0!	#NAME?	#DIV/0!	#NAME?	0	0	0	0	0	0	0	0	0	0	0	0	0	0	0	0	0	0	0	0
Q4W944;B0YEW5;A0A0J5PPI3	1264;1264;1264	1	4	Y	LLT(1)DLPAY(1)QWNMKNY(1)WIQY(1)NGDWMLRK	LLT(57.95)DLPAY(57.95)QWNMKNY(57.95)WIQY(57.95)NGDWMLRK	8	3	1.4291	0	0	0	0	0	0	0	0	0	0	0	0	0	0	0	0	#DIV/0!	#NAME?	#DIV/0!	#NAME?	0	0	0	0	0	0	0	0	0	0	0	0	0	0	0	0	0	0	0	0
Q4W944;B0YEW5;A0A0J5PPI3	1271;1271;1271	1	4	Y	LLT(1)DLPAY(1)QWNMKNY(1)WIQY(1)NGDWMLRK	LLT(57.95)DLPAY(57.95)QWNMKNY(57.95)WIQY(57.95)NGDWMLRK	15	3	1.4291	0	0	0	0	0	0	0	0	0	0	0	0	0	0	0	0	#DIV/0!	#NAME?	#DIV/0!	#NAME?	0	0	0	0	0	0	0	0	0	0	0	0	0	0	0	0	0	0	0	0
Q4W944;B0YEW5;A0A0J5PPI3	1275;1275;1275	1	4	Y	LLT(1)DLPAY(1)QWNMKNY(1)WIQY(1)NGDWMLRK	LLT(57.95)DLPAY(57.95)QWNMKNY(57.95)WIQY(57.95)NGDWMLRK	19	3	1.4291	0	0	0	0	0	0	0	0	0	0	0	0	0	0	0	0	#DIV/0!	#NAME?	#DIV/0!	#NAME?	0	0	0	0	0	0	0	0	0	0	0	0	0	0	0	0	0	0	0	0
A0A0J5PQ63;B0Y175	105;89	1	3	Y	S(1)PHLMQILGLPKDLAS(1)VLY(1)R	S(62.2)PHLMQILGLPKDLAS(62.2)VLY(62.2)R	19	3	-3.6813	0	0	0	0	0	0	0	0	0	0	0	0	0	0	0	0	#DIV/0!	#NAME?	#DIV/0!	#NAME?	0	0	0	0	0	0	0	0	0	0	0	0	0	0	0	0	0	0	0	0
Q4WA29;B0YET0;A1DA03;A0A0J5PRF8	299;299;299;299	1	2	Y	Y(1)IGAQY(1)RPVAEK	Y(66.3)IGAQY(66.3)RPVAEK	1	2	2.6739	0	0	0	0	0	0	0	0	0	0	0	0	0	0	0	0	#DIV/0!	#NAME?	#DIV/0!	#NAME?	0	0	0	0	0	0	0	0	0	0	0	0	0	0	0	0	0	0	0	0
Q4WA29;B0YET0;A1DA03;A0A0J5PRF8	304;304;304;304	1	2	Y	Y(1)IGAQY(1)RPVAEK	Y(66.3)IGAQY(66.3)RPVAEK	6	2	2.6739	0	0	0	0	0	0	0	0	0	0	0	0	0	0	0	0	#DIV/0!	#NAME?	#DIV/0!	#NAME?	0	0	0	0	0	0	0	0	0	0	0	0	0	0	0	0	0	0	0	0
Q5BGV0;A0A1U8QQA4;Q4WV59;B0Y0T8;A0A0J5PSZ3;A1CB39;A1DE95	82;82;94;94;96;96;96	1	3	Y	LPDEY(1)VLQHHS(1)MDAY(1)LLLR	LPDEY(52.17)VLQHHS(52.17)MDAY(52.17)LLLR	5	3	3.7501	0	0	0	0	0	0	0	0	0	0	0	0	0	0	0	0	#DIV/0!	#NAME?	#DIV/0!	#NAME?	0	0	0	0	0	0	0	0	0	0	0	0	0	0	0	0	0	0	0	0
Q5BGV0;A0A1U8QQA4;Q4WV59;B0Y0T8;A0A0J5PSZ3;A1CB39;A1DE95	92;92;104;104;106;106;106	1	3	Y	LPDEY(1)VLQHHS(1)MDAY(1)LLLR	LPDEY(52.17)VLQHHS(52.17)MDAY(52.17)LLLR	15	3	3.7501	0	0	0	0	0	0	0	0	0	0	0	0	0	0	0	0	#DIV/0!	#NAME?	#DIV/0!	#NAME?	0	0	0	0	0	0	0	0	0	0	0	0	0	0	0	0	0	0	0	0
Q4WUM1;B0Y445;A1DEU0;A0A0J5PW66;A1CAG6	485;485;485;485;486	1	2	Y	AY(1)S(1)PRLMFMWPNAK	AY(58.27)S(58.27)PRLMFMWPNAK	2	2	1.6326	0	0	0	0	0	0	0	0	0	0	0	0	0	0	0	0	#DIV/0!	#NAME?	#DIV/0!	#NAME?	0	0	0	0	0	0	0	0	0	0	0	0	0	0	0	0	0	0	0	0
A0A0J5PYX0;A1C6P2	3;3	1	4	Y	VY(1)GGRPS(1)T(1)GCY(1)LCLKR	VY(58.89)GGRPS(58.89)T(58.89)GCY(58.89)LCLKR	2	2	-2.539	0	0	0	0	0	0	0	0	0	0	0	0	0	0	0	0	#DIV/0!	#NAME?	#DIV/0!	#NAME?	0	0	0	0	0	0	0	0	0	0	0	0	0	0	0	0	0	0	0	0
A0A0J5PYX0;A1C6P2	12;12	1	4	Y	VY(1)GGRPS(1)T(1)GCY(1)LCLKR	VY(58.89)GGRPS(58.89)T(58.89)GCY(58.89)LCLKR	11	2	-2.539	0	0	0	0	0	0	0	0	0	0	0	0	0	0	0	0	#DIV/0!	#NAME?	#DIV/0!	#NAME?	0	0	0	0	0	0	0	0	0	0	0	0	0	0	0	0	0	0	0	0
Q4WX74;B0XYE4;A1D7K1;A0A0J5PZ50	3;3;3;3	1	3	Y	MDY(1)ALS(1)T(1)LELK	MDY(51.98)ALS(51.98)T(51.98)LELK	3	2	-1.0795	0	0	0	0	0	0	0	0	0	0	0	0	0	0	0	0	#DIV/0!	#NAME?	#DIV/0!	#NAME?	0	0	0	0	0	0	0	0	0	0	0	0	0	0	0	0	0	0	0	0
Q4WT28;B0XQJ6;A1D302;A0A0J5PZI4	432;432;432;432	1	2	Y	Y(1)ADHGPGFY(1)KKR	Y(47.26)ADHGPGFY(47.26)KKR	1	2	1.1285	0	0	0	0	0	0	0	0	0	0	0	0	0	0	0	0	#DIV/0!	#NAME?	#DIV/0!	#NAME?	0	0	0	0	0	0	0	0	0	0	0	0	0	0	0	0	0	0	0	0
Q4WT28;B0XQJ6;A1D302;A0A0J5PZI4	440;440;440;440	1	2	Y	Y(1)ADHGPGFY(1)KKR	Y(47.26)ADHGPGFY(47.26)KKR	9	2	1.1285	0	0	0	0	0	0	0	0	0	0	0	0	0	0	0	0	#DIV/0!	#NAME?	#DIV/0!	#NAME?	0	0	0	0	0	0	0	0	0	0	0	0	0	0	0	0	0	0	0	0
Q4WWE6;B0XZ78;A1D8E8;A0A0J5Q014	297;297;297;297	1	4	Y	LPDKAT(1)Y(1)PDY(1)Y(1)VEIKEPIAIDIIK	LPDKAT(40.72)Y(40.72)PDY(40.72)Y(40.72)VEIKEPIAIDIIK	7	3	1.9435	0	0	0	0	0	0	0	0	0	0	0	0	0	0	0	0	#DIV/0!	#NAME?	#DIV/0!	#NAME?	0	0	0	0	0	0	0	0	0	0	0	0	0	0	0	0	0	0	0	0
Q4WWE6;B0XZ78;A1D8E8;A0A0J5Q014	300;300;300;300	1	4	Y	LPDKAT(1)Y(1)PDY(1)Y(1)VEIKEPIAIDIIK	LPDKAT(40.72)Y(40.72)PDY(40.72)Y(40.72)VEIKEPIAIDIIK	10	3	1.9435	0	0	0	0	0	0	0	0	0	0	0	0	0	0	0	0	#DIV/0!	#NAME?	#DIV/0!	#NAME?	0	0	0	0	0	0	0	0	0	0	0	0	0	0	0	0	0	0	0	0
Q4WWE6;B0XZ78;A1D8E8;A0A0J5Q014	301;301;301;301	1	4	Y	LPDKAT(1)Y(1)PDY(1)Y(1)VEIKEPIAIDIIK	LPDKAT(40.72)Y(40.72)PDY(40.72)Y(40.72)VEIKEPIAIDIIK	11	3	1.9435	0	0	0	0	0	0	0	0	0	0	0	0	0	0	0	0	#DIV/0!	#NAME?	#DIV/0!	#NAME?	0	0	0	0	0	0	0	0	0	0	0	0	0	0	0	0	0	0	0	0
A1DNI5;Q4WM33;B0Y8H6;A0A0J5Q3F4;A1CU20	683;684;684;684;675	1	3	Y	EEIPDS(1)VRY(1)Y(1)MR	EEIPDS(48.09)VRY(48.09)Y(48.09)MR	9	2	-2.4074	0	0	0	0	0	0	0	0	0	0	0	0	0	0	0	0	#DIV/0!	#NAME?	#DIV/0!	#NAME?	0	0	0	0	0	0	0	0	0	0	0	0	0	0	0	0	0	0	0	0
A1DNI5;Q4WM33;B0Y8H6;A0A0J5Q3F4;A1CU20	684;685;685;685;676	1	3	Y	EEIPDS(1)VRY(1)Y(1)MR	EEIPDS(48.09)VRY(48.09)Y(48.09)MR	10	2	-2.4074	0	0	0	0	0	0	0	0	0	0	0	0	0	0	0	0	#DIV/0!	#NAME?	#DIV/0!	#NAME?	0	0	0	0	0	0	0	0	0	0	0	0	0	0	0	0	0	0	0	0
A0A0J5Q3P7;Q4WQG3;B0Y4M9	50;84;84	1	1	Y	RQGNY(1)DVLHGK	RQGNY(47.97)DVLHGK	5	3	-2.8288	0	0	0	0	0	0	0	0	0	0	0	0	0	0	0	0	#DIV/0!	#NAME?	#DIV/0!	#NAME?	0	0	0	0	0	0	0	0	0	0	0	0	0	0	0	0	0	0	0	0
Q4WQL1;B0Y4S3;A0A0J5Q4S6	475;475;475	1	4	Y	RLET(1)MY(1)EHDEDDEPAAPNGS(1)VS(1)QK	RLET(43.73)MY(43.73)EHDEDDEPAAPNGS(43.73)VS(43.73)QK	6	3	2.8061	0	0	0	0	0	0	0	0	0	0	0	0	0	0	0	0	#DIV/0!	#NAME?	#DIV/0!	#NAME?	0	0	0	0	0	0	0	0	0	0	0	0	0	0	0	0	0	0	0	0
A0A0J5Q6E5;Q5B134;C8VFJ6;A1CE65	21;21;21;21	1	3	Y	Y(1)DEMVT(1)Y(1)MK	Y(41.45)DEMVT(41.45)Y(41.45)MK	1	2	3.1484	0	0	0	0	0	0	0	0	0	0	0	0	0	0	0	0	#DIV/0!	#NAME?	#DIV/0!	#NAME?	0	0	0	0	0	0	0	0	0	0	0	0	0	0	0	0	0	0	0	0
A0A0J5Q6E5;Q5B134;C8VFJ6;A1CE65	27;27;27;27	1	3	Y	Y(1)DEMVT(1)Y(1)MK	Y(41.45)DEMVT(41.45)Y(41.45)MK	7	2	3.1484	0	0	0	0	0	0	0	0	0	0	0	0	0	0	0	0	#DIV/0!	#NAME?	#DIV/0!	#NAME?	0	0	0	0	0	0	0	0	0	0	0	0	0	0	0	0	0	0	0	0
Q4WLP5;B0Y8W5;A1DP03;A0A0J5Q705	300;300;300;300	1	4	Y	PMAY(1)Y(1)LNKLLWWHT(1)IS(1)ADEVER	PMAY(48.1)Y(48.1)LNKLLWWHT(48.1)IS(48.1)ADEVER	4	3	0.11421	0	0	0	0	0	0	0	0	0	0	0	0	0	0	0	0	#DIV/0!	#NAME?	#DIV/0!	#NAME?	0	0	0	0	0	0	0	0	0	0	0	0	0	0	0	0	0	0	0	0
Q4WLP5;B0Y8W5;A1DP03;A0A0J5Q705	301;301;301;301	1	4	Y	PMAY(1)Y(1)LNKLLWWHT(1)IS(1)ADEVER	PMAY(48.1)Y(48.1)LNKLLWWHT(48.1)IS(48.1)ADEVER	5	3	0.11421	0	0	0	0	0	0	0	0	0	0	0	0	0	0	0	0	#DIV/0!	#NAME?	#DIV/0!	#NAME?	0	0	0	0	0	0	0	0	0	0	0	0	0	0	0	0	0	0	0	0
Q4WSP6;B0XQX8;A1D2L3;A0A0J5STB8	3;3;3;3	1	1	Y	LY(1)ELIAVVR	LY(66.43)ELIAVVR	2	2	0.06265	0	0	0	0	0	0	0	0	0	0	0	0	0	0	0	0	#DIV/0!	#NAME?	#DIV/0!	#NAME?	0	0	0	0	0	0	0	0	0	0	0	0	0	0	0	0	0	0	0	0
Q5AUL5;A0A1U8QFC5	157;157	1	4	Y	LS(1)Y(1)IQY(1)LDIFDAFT(1)PPK	LS(70.34)Y(70.34)IQY(70.34)LDIFDAFT(70.34)PPK	3	3	-2.686	0	0	0	0	0	0	0	0	0	0	0	0	0	0	0	0	#DIV/0!	#NAME?	#DIV/0!	#NAME?	0	0	0	0	0	0	0	0	0	0	0	0	0	0	0	0	0	0	0	0
Q5AUL5;A0A1U8QFC5	160;160	1	4	Y	LS(1)Y(1)IQY(1)LDIFDAFT(1)PPK	LS(70.34)Y(70.34)IQY(70.34)LDIFDAFT(70.34)PPK	6	3	-2.686	0	0	0	0	0	0	0	0	0	0	0	0	0	0	0	0	#DIV/0!	#NAME?	#DIV/0!	#NAME?	0	0	0	0	0	0	0	0	0	0	0	0	0	0	0	0	0	0	0	0
Q5B656;A0A1U8QHL6	22;22	1	2	Y	KLT(1)LQLY(1)R	KLT(83.75)LQLY(83.75)R	7	2	0.14806	0	0	0	0	0	0	0	0	0	0	0	0	0	0	0	0	#DIV/0!	#NAME?	#DIV/0!	#NAME?	0	0	0	0	0	0	0	0	0	0	0	0	0	0	0	0	0	0	0	0
Q5B6D5;A0A1U8QI17	191;191	1	2	Y	Y(1)S(1)AAELEEMNNERR	Y(50.09)S(50.09)AAELEEMNNERR	1	2	3.178	0	0	0	0	0	0	0	0	0	0	0	0	0	0	0	0	#DIV/0!	#NAME?	#DIV/0!	#NAME?	0	0	0	0	0	0	0	0	0	0	0	0	0	0	0	0	0	0	0	0
Q5B835;A0A1U8QJ88	304;304	1	4	Y	MKHLEENES(1)ELEAY(1)Y(1)DLT(1)DGGR	MKHLEENES(44.09)ELEAY(44.09)Y(44.09)DLT(44.09)DGGR	14	3	2.2605	0	0	0	0	0	0	0	0	0	0	0	0	0	0	0	0	#DIV/0!	#NAME?	#DIV/0!	#NAME?	0	0	0	0	0	0	0	0	0	0	0	0	0	0	0	0	0	0	0	0
Q5B835;A0A1U8QJ88	305;305	1	4	Y	MKHLEENES(1)ELEAY(1)Y(1)DLT(1)DGGR	MKHLEENES(44.09)ELEAY(44.09)Y(44.09)DLT(44.09)DGGR	15	3	2.2605	0	0	0	0	0	0	0	0	0	0	0	0	0	0	0	0	#DIV/0!	#NAME?	#DIV/0!	#NAME?	0	0	0	0	0	0	0	0	0	0	0	0	0	0	0	0	0	0	0	0
Q5BFG9;A0A1U8QJG0	315;315	1	5	Y	T(1)Y(1)S(1)T(1)NHGT(1)IWR	T(57.8)Y(57.8)S(57.8)T(57.8)NHGT(57.8)IWR	2	2	-3.2983	0	0	0	0	0	0	0	0	0	0	0	0	0	0	0	0	#DIV/0!	#NAME?	#DIV/0!	#NAME?	0	0	0	0	0	0	0	0	0	0	0	0	0	0	0	0	0	0	0	0
G5EAT9;A0A1U8QL21	2165;2165	1	2	Y	RIS(1)EEY(1)IIK	RIS(50.47)EEY(50.47)IIK	6	3	2.2051	0	0	0	0	0	0	0	0	0	0	0	0	0	0	0	0	#DIV/0!	#NAME?	#DIV/0!	#NAME?	0	0	0	0	0	0	0	0	0	0	0	0	0	0	0	0	0	0	0	0
Q5ATM0;A0A1U8QQF0	243;243	1	2	Y	HY(1)ALHS(1)MLGRKPWSR	HY(84.4)ALHS(79.23)MLGRKPWS(-79.23)R	2	2	-4.2763	0	0	0	0	0	0	0	0	0	0	0	0	0	0	0	0	#DIV/0!	#NAME?	#DIV/0!	#NAME?	0	0	0	0	0	0	0	0	0	0	0	0	0	0	0	0	0	0	0	0
Q5BED6;A0A1U8QQW4	371;371	1	3	Y	ELET(1)IPY(1)GLLVWAT(1)GNAIR	ELET(51.61)IPY(51.61)GLLVWAT(51.61)GNAIR	7	3	-1.9817	0	0	0	0	0	0	0	0	0	0	0	0	0	0	0	0	#DIV/0!	#NAME?	#DIV/0!	#NAME?	0	0	0	0	0	0	0	0	0	0	0	0	0	0	0	0	0	0	0	0
Q5BF65;A0A1U8QTD9	7;7	1	2	Y	MLNLT(1)LY(1)R	MLNLT(43.65)LY(43.65)R	7	2	-2.6198	0	0	0	0	0	0	0	0	0	0	0	0	0	0	0	0	#DIV/0!	#NAME?	#DIV/0!	#NAME?	0	0	0	0	0	0	0	0	0	0	0	0	0	0	0	0	0	0	0	0
Q5B1Q9;A0A1U8QVQ0	499;499	1	2	Y	IKEY(1)FET(1)AEVKAK	IKEY(117.95)FET(117.95)AEVKAK	4	2	-4.4626	0	0	0	0	0	0	0	0	0	0	0	0	0	0	0	0	#DIV/0!	#NAME?	#DIV/0!	#NAME?	0	0	0	0	0	0	0	0	0	0	0	0	0	0	0	0	0	0	0	0
Q5B4X9;A0A1U8QVW7	91;91	1	3	Y	KT(1)LDVEY(1)NY(1)K	KT(41.54)LDVEY(41.54)NY(41.54)K	7	3	-4.449	0	0	0	0	0	0	0	0	0	0	0	0	0	0	0	0	#DIV/0!	#NAME?	#DIV/0!	#NAME?	0	0	0	0	0	0	0	0	0	0	0	0	0	0	0	0	0	0	0	0
Q5B4X9;A0A1U8QVW7	93;93	1	3	Y	KT(1)LDVEY(1)NY(1)K	KT(41.54)LDVEY(41.54)NY(41.54)K	9	3	-4.449	0	0	0	0	0	0	0	0	0	0	0	0	0	0	0	0	#DIV/0!	#NAME?	#DIV/0!	#NAME?	0	0	0	0	0	0	0	0	0	0	0	0	0	0	0	0	0	0	0	0
A1C478	610	1	2	Y	DMENDPNLDLY(1)Y(1)DK	DMENDPNLDLY(91.47)Y(91.47)DK	11	2	4.2631	0	0	0	0	0	0	0	0	0	0	0	0	0	0	0	0	#DIV/0!	#NAME?	#DIV/0!	#NAME?	0	0	0	0	0	0	0	0	0	0	0	0	0	0	0	0	0	0	0	0
A1C478	611	1	2	Y	DMENDPNLDLY(1)Y(1)DK	DMENDPNLDLY(91.47)Y(91.47)DK	12	2	4.2631	0	0	0	0	0	0	0	0	0	0	0	0	0	0	0	0	#DIV/0!	#NAME?	#DIV/0!	#NAME?	0	0	0	0	0	0	0	0	0	0	0	0	0	0	0	0	0	0	0	0
A1C531;Q5AU50	195;194	1	4	Y	Y(1)T(1)PANQMGDT(1)S(1)RK	Y(43.51)T(43.51)PANQMGDT(43.51)S(43.51)RK	1	2	1.3273	0	0	0	0	0	0	0	0	0	0	0	0	0	0	0	0	#DIV/0!	#NAME?	#DIV/0!	#NAME?	0	0	0	0	0	0	0	0	0	0	0	0	0	0	0	0	0	0	0	0
A1C7D3	351	1	3	Y	Y(1)VMADLY(1)DIGGT(1)PALLK	Y(65.17)VMADLY(65.17)DIGGT(65.17)PALLK	1	2	-4.4782	0	0	0	0	0	0	0	0	0	0	0	0	0	0	0	0	#DIV/0!	#NAME?	#DIV/0!	#NAME?	0	0	0	0	0	0	0	0	0	0	0	0	0	0	0	0	0	0	0	0
A1C7D3	357	1	3	Y	Y(1)VMADLY(1)DIGGT(1)PALLK	Y(65.17)VMADLY(65.17)DIGGT(65.17)PALLK	7	2	-4.4782	0	0	0	0	0	0	0	0	0	0	0	0	0	0	0	0	#DIV/0!	#NAME?	#DIV/0!	#NAME?	0	0	0	0	0	0	0	0	0	0	0	0	0	0	0	0	0	0	0	0
A1CA93	334	1	4	Y	FRT(1)NIGT(1)VHY(1)APEKS(1)AIIWK	FRT(56.71)NIGT(56.71)VHY(56.71)APEKS(56.71)AIIWK	10	2	-1.4543	0	0	0	0	0	0	0	0	0	0	0	0	0	0	0	0	#DIV/0!	#NAME?	#DIV/0!	#NAME?	0	0	0	0	0	0	0	0	0	0	0	0	0	0	0	0	0	0	0	0
A1CAL0	514	1	4	Y	Y(1)IFFLS(1)PS(1)ES(1)FPK	Y(77.89)IFFLS(77.89)PS(77.89)ES(77.89)FPK	1	2	0.89596	0	0	0	0	0	0	0	0	0	0	0	0	0	0	0	0	#DIV/0!	#NAME?	#DIV/0!	#NAME?	0	0	0	0	0	0	0	0	0	0	0	0	0	0	0	0	0	0	0	0
A1CBG7	15	1	3	Y	CPHRLT(1)AILKPAS(1)Y(1)PPR	CPHRLT(53.77)AILKPAS(53.77)Y(53.77)PPR	14	2	1.7406	0	0	0	0	0	0	0	0	0	0	0	0	0	0	0	0	#DIV/0!	#NAME?	#DIV/0!	#NAME?	0	0	0	0	0	0	0	0	0	0	0	0	0	0	0	0	0	0	0	0
A1CBW3	12	1	4	Y	T(1)NGT(1)QMMEACY(1)T(1)CRR	T(45.12)NGT(45.12)QMMEACY(45.12)T(45.12)CRR	11	3	-2.4657	0	0	0	0	0	0	0	0	0	0	0	0	0	0	0	0	#DIV/0!	#NAME?	#DIV/0!	#NAME?	0	0	0	0	0	0	0	0	0	0	0	0	0	0	0	0	0	0	0	0
A1CDG4	248	1	4	Y	LS(1)LHES(1)LDEDEY(1)AS(1)GKR	LS(45.43)LHES(45.43)LDEDEY(45.43)AS(45.43)GKR	12	3	0.78653	0	0	0	0	0	0	0	0	0	0	0	0	0	0	0	0	#DIV/0!	#NAME?	#DIV/0!	#NAME?	0	0	0	0	0	0	0	0	0	0	0	0	0	0	0	0	0	0	0	0
A1CIP9	12	1	3	Y	MAKT(1)EEPLS(1)PLY(1)RPVK	MAKT(49.15)EEPLS(49.15)PLY(49.15)RPVK	12	3	1.119	0	0	0	0	0	0	0	0	0	0	0	0	0	0	0	0	#DIV/0!	#NAME?	#DIV/0!	#NAME?	0	0	0	0	0	0	0	0	0	0	0	0	0	0	0	0	0	0	0	0
A1CJD4	3	1	1	Y	MVY(1)IRQQQLPNLK	MVY(52.34)IRQQQLPNLK	3	3	0.78877	0	0	0	0	0	0	0	0	0	0	0	0	0	0	0	0	#DIV/0!	#NAME?	#DIV/0!	#NAME?	0	0	0	0	0	0	0	0	0	0	0	0	0	0	0	0	0	0	0	0
A1CJG5	8	1	4	Y	MAPAPRVY(1)S(1)KT(1)Y(1)K	MAPAPRVY(65.16)S(65.16)KT(65.16)Y(65.16)K	8	2	3.7952	0	0	0	0	0	0	0	0	0	0	0	0	0	0	0	0	#DIV/0!	#NAME?	#DIV/0!	#NAME?	0	0	0	0	0	0	0	0	0	0	0	0	0	0	0	0	0	0	0	0
A1CJG5	12	1	4	Y	MAPAPRVY(1)S(1)KT(1)Y(1)K	MAPAPRVY(65.16)S(65.16)KT(65.16)Y(65.16)K	12	2	3.7952	0	0	0	0	0	0	0	0	0	0	0	0	0	0	0	0	#DIV/0!	#NAME?	#DIV/0!	#NAME?	0	0	0	0	0	0	0	0	0	0	0	0	0	0	0	0	0	0	0	0
A1CLY2	191	1	4	Y	FY(1)KRNGHY(1)Y(1)IFVT(1)K	FY(44.85)KRNGHY(44.85)Y(44.85)IFVT(44.85)K	2	2	3.8236	0	0	0	0	0	0	0	0	0	0	0	0	0	0	0	0	#DIV/0!	#NAME?	#DIV/0!	#NAME?	0	0	0	0	0	0	0	0	0	0	0	0	0	0	0	0	0	0	0	0
A1CLY2	197	1	4	Y	FY(1)KRNGHY(1)Y(1)IFVT(1)K	FY(44.85)KRNGHY(44.85)Y(44.85)IFVT(44.85)K	8	2	3.8236	0	0	0	0	0	0	0	0	0	0	0	0	0	0	0	0	#DIV/0!	#NAME?	#DIV/0!	#NAME?	0	0	0	0	0	0	0	0	0	0	0	0	0	0	0	0	0	0	0	0
A1CLY2	198	1	4	Y	FY(1)KRNGHY(1)Y(1)IFVT(1)K	FY(44.85)KRNGHY(44.85)Y(44.85)IFVT(44.85)K	9	2	3.8236	0	0	0	0	0	0	0	0	0	0	0	0	0	0	0	0	#DIV/0!	#NAME?	#DIV/0!	#NAME?	0	0	0	0	0	0	0	0	0	0	0	0	0	0	0	0	0	0	0	0
A1CMF1	445	1	4	Y	FEAVPPAGT(1)EGGGFT(1)T(1)Y(1)PQR	FEAVPPAGT(48.31)EGGGFT(48.31)T(48.31)Y(48.31)PQR	17	3	-3.9209	0	0	0	0	0	0	0	0	0	0	0	0	0	0	0	0	#DIV/0!	#NAME?	#DIV/0!	#NAME?	0	0	0	0	0	0	0	0	0	0	0	0	0	0	0	0	0	0	0	0
A1CPG9;Q5BEL5;Q8TFX7;C8VU49;B0XR78;A4GYZ2;A1D2D1;A0A0J5SY08	100;41;52;98;97;97;97;97	1	4	Y	S(0.993)LY(0.007)NCDELAAY(1)S(1)GT(1)ALAFR	S(21.56)LY(-21.56)NCDELAAY(66.93)S(67.21)GT(59.98)ALAFR	11	3	-0.58305	0	0	0	0	0	0	0	0	0	0	0	0	0	0	0	0	#DIV/0!	#NAME?	#DIV/0!	#NAME?	0	0	0	0	0	0	0	0	0	0	0	0	0	0	0	0	0	0	0	0
A1CRD6	18	1	5	Y	IRLS(1)AET(1)GLKAS(1)VGGAY(1)VT(1)NK	IRLS(48.7)AET(48.7)GLKAS(48.7)VGGAY(48.7)VT(48.7)NK	17	2	0.87146	0	0	0	0	0	0	0	0	0	0	0	0	0	0	0	0	#DIV/0!	#NAME?	#DIV/0!	#NAME?	0	0	0	0	0	0	0	0	0	0	0	0	0	0	0	0	0	0	0	0
A1CTB5	1499	1	3	Y	S(1)EFVS(1)VLGY(1)FIK	S(54.09)EFVS(54.09)VLGY(54.09)FIK	9	3	3.699	0	0	0	0	0	0	0	0	0	0	0	0	0	0	0	0	#DIV/0!	#NAME?	#DIV/0!	#NAME?	0	0	0	0	0	0	0	0	0	0	0	0	0	0	0	0	0	0	0	0
A1DMQ8;A1CTP9	989;988	1	1	Y	VIRHY(1)MQHR	VIRHY(52.72)MQHR	5	3	2.2905	0	0	0	0	0	0	0	0	0	0	0	0	0	0	0	0	#DIV/0!	#NAME?	#DIV/0!	#NAME?	0	0	0	0	0	0	0	0	0	0	0	0	0	0	0	0	0	0	0	0
A1CUN7	350	1	5	Y	VT(1)IRT(1)AWLT(1)T(1)EDY(1)AR	VT(44.13)IRT(44.13)AWLT(44.13)T(44.13)EDY(44.13)AR	13	3	-4.4888	0	0	0	0	0	0	0	0	0	0	0	0	0	0	0	0	#DIV/0!	#NAME?	#DIV/0!	#NAME?	0	0	0	0	0	0	0	0	0	0	0	0	0	0	0	0	0	0	0	0
A1CV42	717	1	3	Y	VAMNT(1)Y(1)NHGCY(1)AR	VAMNT(50.09)Y(50.09)NHGCY(50.09)AR	6	2	3.9204	0	0	0	0	0	0	0	0	0	0	0	0	0	0	0	0	#DIV/0!	#NAME?	#DIV/0!	#NAME?	0	0	0	0	0	0	0	0	0	0	0	0	0	0	0	0	0	0	0	0
A1CV42	722	1	3	Y	VAMNT(1)Y(1)NHGCY(1)AR	VAMNT(50.09)Y(50.09)NHGCY(50.09)AR	11	2	3.9204	0	0	0	0	0	0	0	0	0	0	0	0	0	0	0	0	#DIV/0!	#NAME?	#DIV/0!	#NAME?	0	0	0	0	0	0	0	0	0	0	0	0	0	0	0	0	0	0	0	0
A1D1L6	404	1	3	Y	VMY(1)HS(1)PDRQQT(1)ILGMREILEK	VMY(51.68)HS(51.68)PDRQQT(51.68)ILGMREILEK	3	3	1.587	0	0	0	0	0	0	0	0	0	0	0	0	0	0	0	0	#DIV/0!	#NAME?	#DIV/0!	#NAME?	0	0	0	0	0	0	0	0	0	0	0	0	0	0	0	0	0	0	0	0
A1D3A0	698	1	4	Y	Y(1)QQES(1)NLRLS(1)HS(1)MLDR	Y(124.45)QQES(124.45)NLRLS(124.45)HS(124.45)MLDR	1	2	0.12044	0	0	0	0	0	0	0	0	0	0	0	0	0	0	0	0	#DIV/0!	#NAME?	#DIV/0!	#NAME?	0	0	0	0	0	0	0	0	0	0	0	0	0	0	0	0	0	0	0	0
A1D4K8	2	1	2	Y	MY(1)KS(1)HQGRGPAK	MY(47.04)KS(47.04)HQGRGPAK	2	2	0.66513	0	0	0	0	0	0	0	0	0	0	0	0	0	0	0	0	#DIV/0!	#NAME?	#DIV/0!	#NAME?	0	0	0	0	0	0	0	0	0	0	0	0	0	0	0	0	0	0	0	0
A1D5V8	744	1	4	Y	T(1)HT(1)MLLAQY(1)S(1)PR	T(52.25)HT(52.25)MLLAQY(52.25)S(52.25)PR	9	3	1.4785	0	0	0	0	0	0	0	0	0	0	0	0	0	0	0	0	#DIV/0!	#NAME?	#DIV/0!	#NAME?	0	0	0	0	0	0	0	0	0	0	0	0	0	0	0	0	0	0	0	0
A1D818	670	1	3	Y	INFMS(1)HEMY(1)S(1)MFHGICCK	INFMS(42.61)HEMY(42.61)S(42.61)MFHGICCK	9	3	1.6017	0	0	0	0	0	0	0	0	0	0	0	0	0	0	0	0	#DIV/0!	#NAME?	#DIV/0!	#NAME?	0	0	0	0	0	0	0	0	0	0	0	0	0	0	0	0	0	0	0	0
A1D8C9	512	1	2	Y	KVLEY(1)DS(1)NELIGK	KVLEY(106.54)DS(106.54)NELIGK	5	2	4.4224	0	0	0	0	0	0	0	0	0	0	0	0	0	0	0	0	#DIV/0!	#NAME?	#DIV/0!	#NAME?	0	0	0	0	0	0	0	0	0	0	0	0	0	0	0	0	0	0	0	0
A1D9Y7	2	1	5	Y	Y(1)KS(1)S(1)LPVVFGIVAGLIFS(1)VPCAAVS(1)PQAR	Y(51.86)KS(51.86)S(51.86)LPVVFGIVAGLIFS(51.86)VPCAAVS(51.86)PQAR	1	3	1.0216	0	0	0	0	0	0	0	0	0	0	0	0	0	0	0	0	#DIV/0!	#NAME?	#DIV/0!	#NAME?	0	0	0	0	0	0	0	0	0	0	0	0	0	0	0	0	0	0	0	0
A1DML2	639	1	2	Y	RERFVPEMPEDY(1)NPPFGPY(1)R	RERFVPEMPEDY(54.4)NPPFGPY(54.4)R	12	2	-0.81725	0	0	0	0	0	0	0	0	0	0	0	0	0	0	0	0	#DIV/0!	#NAME?	#DIV/0!	#NAME?	0	0	0	0	0	0	0	0	0	0	0	0	0	0	0	0	0	0	0	0
A1DML2	646	1	2	Y	RERFVPEMPEDY(1)NPPFGPY(1)R	RERFVPEMPEDY(54.4)NPPFGPY(54.4)R	19	2	-0.81725	0	0	0	0	0	0	0	0	0	0	0	0	0	0	0	0	#DIV/0!	#NAME?	#DIV/0!	#NAME?	0	0	0	0	0	0	0	0	0	0	0	0	0	0	0	0	0	0	0	0
A1DN15	499	1	3	Y	QY(1)QARLCEGT(1)DDEET(0.86)T(0.14)GGER	QY(76.56)QARLCEGT(75.3)DDEET(7.89)T(-7.89)GGER	2	2	-2.7661	0	0	0	0	0	0	0	0	0	0	0	0	0	0	0	0	#DIV/0!	#NAME?	#DIV/0!	#NAME?	0	0	0	0	0	0	0	0	0	0	0	0	0	0	0	0	0	0	0	0
Q4X267;B0XW47	13;13	1	1	Y	MMAAVDAILAGKY(1)PAK	MMAAVDAILAGKY(40.59)PAK	13	2	3.6164	0	0	0	0	0	0	0	0	0	0	0	0	0	0	0	0	#DIV/0!	#NAME?	#DIV/0!	#NAME?	0	0	0	0	0	0	0	0	0	0	0	0	0	0	0	0	0	0	0	0
Q5AYU0;C8V0M2	433;441	1	5	Y	EY(1)Y(1)DMIRS(1)AFLKY(1)S(1)LQVR	EY(67.65)Y(67.65)DMIRS(67.65)AFLKY(67.65)S(67.65)LQVR	2	2	-2.0196	0	0	0	0	0	0	0	0	0	0	0	0	0	0	0	0	#DIV/0!	#NAME?	#DIV/0!	#NAME?	0	0	0	0	0	0	0	0	0	0	0	0	0	0	0	0	0	0	0	0
Q5AYU0;C8V0M2	434;442	1	5	Y	EY(1)Y(1)DMIRS(1)AFLKY(1)S(1)LQVR	EY(67.65)Y(67.65)DMIRS(67.65)AFLKY(67.65)S(67.65)LQVR	3	2	-2.0196	0	0	0	0	0	0	0	0	0	0	0	0	0	0	0	0	#DIV/0!	#NAME?	#DIV/0!	#NAME?	0	0	0	0	0	0	0	0	0	0	0	0	0	0	0	0	0	0	0	0
Q5AYU0;C8V0M2	444;452	1	5	Y	EY(1)Y(1)DMIRS(1)AFLKY(1)S(1)LQVR	EY(67.65)Y(67.65)DMIRS(67.65)AFLKY(67.65)S(67.65)LQVR	13	2	-2.0196	0	0	0	0	0	0	0	0	0	0	0	0	0	0	0	0	#DIV/0!	#NAME?	#DIV/0!	#NAME?	0	0	0	0	0	0	0	0	0	0	0	0	0	0	0	0	0	0	0	0
C8V4N2;Q5B5K1	206;238	1	5	Y	KY(1)EIS(1)REMQDEY(1)AIAS(1)Y(1)ER	KY(46.1)EIS(46.1)REMQDEY(46.1)AIAS(46.1)Y(46.1)ER	2	2	-4.4716	0	0	0	0	0	0	0	0	0	0	0	0	0	0	0	0	#DIV/0!	#NAME?	#DIV/0!	#NAME?	0	0	0	0	0	0	0	0	0	0	0	0	0	0	0	0	0	0	0	0
C8V4N2;Q5B5K1	216;248	1	5	Y	KY(1)EIS(1)REMQDEY(1)AIAS(1)Y(1)ER	KY(46.1)EIS(46.1)REMQDEY(46.1)AIAS(46.1)Y(46.1)ER	12	2	-4.4716	0	0	0	0	0	0	0	0	0	0	0	0	0	0	0	0	#DIV/0!	#NAME?	#DIV/0!	#NAME?	0	0	0	0	0	0	0	0	0	0	0	0	0	0	0	0	0	0	0	0
C8V4N2;Q5B5K1	221;253	1	5	Y	KY(1)EIS(1)REMQDEY(1)AIAS(1)Y(1)ER	KY(46.1)EIS(46.1)REMQDEY(46.1)AIAS(46.1)Y(46.1)ER	17	2	-4.4716	0	0	0	0	0	0	0	0	0	0	0	0	0	0	0	0	#DIV/0!	#NAME?	#DIV/0!	#NAME?	0	0	0	0	0	0	0	0	0	0	0	0	0	0	0	0	0	0	0	0
C8VAZ1;Q5B443	495;495	1	2	Y	AY(1)S(1)PRFLFMWPNAK	AY(75.59)S(75.59)PRFLFMWPNAK	2	2	-4.2347	0	0	0	0	0	0	0	0	0	0	0	0	0	0	0	0	#DIV/0!	#NAME?	#DIV/0!	#NAME?	0	0	0	0	0	0	0	0	0	0	0	0	0	0	0	0	0	0	0	0
Q5ATP5;C8VE27	96;113	1	3	Y	MFLY(1)S(1)MGNY(1)PDLGAK	MFLY(54.6)S(54.6)MGNY(54.6)PDLGAK	4	2	0.10225	0	0	0	0	0	0	0	0	0	0	0	0	0	0	0	0	#DIV/0!	#NAME?	#DIV/0!	#NAME?	0	0	0	0	0	0	0	0	0	0	0	0	0	0	0	0	0	0	0	0
Q5ATP5;C8VE27	101;118	1	3	Y	MFLY(1)S(1)MGNY(1)PDLGAK	MFLY(54.6)S(54.6)MGNY(54.6)PDLGAK	9	2	0.10225	0	0	0	0	0	0	0	0	0	0	0	0	0	0	0	0	#DIV/0!	#NAME?	#DIV/0!	#NAME?	0	0	0	0	0	0	0	0	0	0	0	0	0	0	0	0	0	0	0	0
C8VEL8	71	1	3	Y	FQQRAIS(1)Y(1)EEVVS(1)R	FQQRAIS(94.53)Y(94.53)EEVVS(94.53)R	8	2	-4.3209	0	0	0	0	0	0	0	0	0	0	0	0	0	0	0	0	#DIV/0!	#NAME?	#DIV/0!	#NAME?	0	0	0	0	0	0	0	0	0	0	0	0	0	0	0	0	0	0	0	0
C8VI99	306	1	5	Y	LY(1)DDY(1)Y(1)CT(1)GS(1)VGK	LY(40.5)DDY(40.5)Y(40.5)CT(40.5)GS(40.5)VGK	2	2	-0.26311	0	0	0	0	0	0	0	0	0	0	0	0	0	0	0	0	#DIV/0!	#NAME?	#DIV/0!	#NAME?	0	0	0	0	0	0	0	0	0	0	0	0	0	0	0	0	0	0	0	0
C8VI99	309	1	5	Y	LY(1)DDY(1)Y(1)CT(1)GS(1)VGK	LY(40.5)DDY(40.5)Y(40.5)CT(40.5)GS(40.5)VGK	5	2	-0.26311	0	0	0	0	0	0	0	0	0	0	0	0	0	0	0	0	#DIV/0!	#NAME?	#DIV/0!	#NAME?	0	0	0	0	0	0	0	0	0	0	0	0	0	0	0	0	0	0	0	0
C8VI99	310	1	5	Y	LY(1)DDY(1)Y(1)CT(1)GS(1)VGK	LY(40.5)DDY(40.5)Y(40.5)CT(40.5)GS(40.5)VGK	6	2	-0.26311	0	0	0	0	0	0	0	0	0	0	0	0	0	0	0	0	#DIV/0!	#NAME?	#DIV/0!	#NAME?	0	0	0	0	0	0	0	0	0	0	0	0	0	0	0	0	0	0	0	0
C8VLE2;Q5BBR6	121;374	1	3	Y	RT(1)AEIY(1)QGLS(1)R	RT(59.2)AEIY(59.2)QGLS(59.2)R	6	3	-2.2377	0	0	0	0	0	0	0	0	0	0	0	0	0	0	0	0	#DIV/0!	#NAME?	#DIV/0!	#NAME?	0	0	0	0	0	0	0	0	0	0	0	0	0	0	0	0	0	0	0	0
Q5BGY8;C8VUX0	90;90	1	3	Y	EVGMGEQT(1)LANDY(1)DY(1)VCHGK	EVGMGEQT(45.14)LANDY(45.14)DY(45.14)VCHGK	13	3	-4.3126	0	0	0	0	0	0	0	0	0	0	0	0	0	0	0	0	#DIV/0!	#NAME?	#DIV/0!	#NAME?	0	0	0	0	0	0	0	0	0	0	0	0	0	0	0	0	0	0	0	0
Q5BGY8;C8VUX0	92;92	1	3	Y	EVGMGEQT(1)LANDY(1)DY(1)VCHGK	EVGMGEQT(45.14)LANDY(45.14)DY(45.14)VCHGK	15	3	-4.3126	0	0	0	0	0	0	0	0	0	0	0	0	0	0	0	0	#DIV/0!	#NAME?	#DIV/0!	#NAME?	0	0	0	0	0	0	0	0	0	0	0	0	0	0	0	0	0	0	0	0
Q00784	114	1	4	Y	S(1)S(1)LAVMLAAS(1)Y(1)GR	S(40.94)S(40.94)LAVMLAAS(40.94)Y(40.94)GR	11	2	-4.218	0	0	0	0	0	0	0	0	0	0	0	0	0	0	0	0	#DIV/0!	#NAME?	#DIV/0!	#NAME?	0	0	0	0	0	0	0	0	0	0	0	0	0	0	0	0	0	0	0	0
Q5B0D0	202	1	5	Y	Y(1)NS(1)ES(1)GT(1)PELLKVFIS(1)AADK	Y(54.51)NS(54.51)ES(54.51)GT(54.51)PELLKVFIS(54.51)AADK	1	3	1.0436	0	0	0	0	0	0	0	0	0	0	0	0	0	0	0	0	#DIV/0!	#NAME?	#DIV/0!	#NAME?	0	0	0	0	0	0	0	0	0	0	0	0	0	0	0	0	0	0	0	0
Q5B7M6	6	1	4	Y	LWCGY(1)S(1)DAKS(1)S(1)IKIQR	LWCGY(46.93)S(46.93)DAKS(46.93)S(46.93)IKIQR	5	2	4.3865	0	0	0	0	0	0	0	0	0	0	0	0	0	0	0	0	#DIV/0!	#NAME?	#DIV/0!	#NAME?	0	0	0	0	0	0	0	0	0	0	0	0	0	0	0	0	0	0	0	0
B0Y572;A0A0J5PZ92	70;70	0.999999	1	S	DDPYHGS(1)VVLLDK	DDPY(-62.58)HGS(62.58)VVLLDK	7	2	0.51877	66822000	66822000	0	0	0	0	0	6748900	0	0	9174300	3293200	20562000	21825000	1.12482e+06	13713625	12.1919	#NAME?	-3.60785	#NAME?	0	0	0	0	0	0	0	0	0	6748900	0	0	20562000	0	0	21825000	0	0	0	0
Q4WYI4;B0XWI6;A0A0J5PWL3;A1D6B0	29;29;29;29	0.999999	2	S	GRS(1)PS(0.998)PAT(0.002)NAPLSK	GRS(60.29)PS(27.95)PAT(-27.95)NAPLS(-71.72)K	3	2	-0.56704	86955000	0	86955000	0	638130	0	1494500	5215200	0	7120500	9763800	4752800	6809800	16675000	2.41139e+06	9500350	3.93978	#NAME?	-1.97812	#NAME?	0	638130	0	0	0	0	0	1494500	0	0	5215200	0	0	6809800	0	0	16675000	0	0	0
Q4WCV2;A0A0J5SES1	281;281	0.999999	1	S	TTPIS(1)PQNTGNSGGSR	T(-66.39)T(-66.39)PIS(66.39)PQNT(-69.25)GNS(-124.8)GGS(-156.91)R	5	2	-0.95522	64902000	64902000	0	0	2119500	2088400	1245900	5694700	0	0	6974400	0	17902000	13230000	1.85808e+06	9526600	5.12711	#NAME?	-2.35815	#NAME?	2119500	0	0	2088400	0	0	1245900	0	0	5694700	0	0	17902000	0	0	13230000	0	0	0	0
Q4X1G9;B0XS39;A1DGT2;A0A0J5Q3K8	973;973;973;973	0.999999	1	S	FGSFADDDDDELDEES(1)LLETPLDK	FGS(-63.11)FADDDDDELDEES(61.76)LLET(-61.76)PLDK	16	3	1.3507	54851000	54851000	0	0	0	0	0	3799900	0	4919300	5781300	0	7790500	10840000	1453200	6102950	4.19966	#NAME?	-2.07027	#NAME?	0	0	0	0	0	0	0	0	0	3799900	0	0	7790500	0	0	10840000	0	0	0	0
Q4WZM7;B0XV05;A0A0J5Q0L0;A1DIK1;A1C7X3	244;244;254;259;255	0.999999	1	S	RSS(1)PAWGEGR	RS(-58.34)S(58.34)PAWGEGR	3	2	0.00079528	722240000	722240000	0	0	0	0	0	18507000	29656000	25175000	33455000	6727100	43731000	98801000	12223000	45678525	3.7371	#NAME?	-1.90192	#NAME?	0	0	0	0	0	0	0	0	0	18507000	0	0	43731000	0	0	98801000	0	0	29656000	0
Q4X0H7;B0XTD9;A1DHP9;A0A0J5Q2U0	1676;1676;1676;1676	0.999999	1	S	S(1)PLGGGLNSR	S(58.37)PLGGGLNS(-58.37)R	1	2	-1.143	16732000	16732000	0	0	0	0	0	0	0	0	5384800	0	11347000	0	0	4182950	#DIV/0!	#NAME?	#DIV/0!	#NAME?	0	0	0	0	0	0	0	0	0	0	0	0	11347000	0	0	0	0	0	0	0
A0A0J5PX96	135	0.999999	1	S	GMAAPAPSGGAQS(1)PR	GMAAPAPS(-58.6)GGAQS(58.6)PR	13	2	0.19106	30623000	30623000	0	0	2471900	1927100	1730000	2556500	1041600	0	0	0	1801700	0	1.62118e+06	450425	0.277837	#NAME?	1.84769	#NAME?	2471900	0	0	1927100	0	0	1730000	0	0	2556500	0	0	1801700	0	0	0	0	0	1041600	0
A0A0J5PHM0;Q4WDB6;B0YD34;A1DLQ4	27;27;27;27	0.999999	1;2	S	S(1)PEPDSDIGRS(1)PR	S(62.24)PEPDS(-62.24)DIGRS(66.36)PR	1	2	-4.3129	22907000	1250500	21657000	0	0	0	0	1250500	0	0	0	0	4658900	8254300	208417	3228300	15.4896	#NAME?	-3.95323	#NAME?	0	0	0	0	0	0	0	0	0	1250500	0	0	0	4658900	0	0	8254300	0	0	0
Q4WKH8;B0XMI1;A1D514;A1CS41;A0A0J5PM30	82;82;82;82;82	0.999999	2	S	AVNLDGYDS(1)DS(1)ENEGFSAR	AVNLDGY(-52.01)DS(52.01)DS(61.65)ENEGFS(-81.14)AR	11	2	-1.6946	50633000	0	50633000	0	0	0	0	10898000	0	0	5280300	15259000	13174000	0	1.81633e+06	8428325	4.6403	#NAME?	-2.21422	#NAME?	0	0	0	0	0	0	0	0	0	0	10898000	0	0	13174000	0	0	0	0	0	0
A1CYV7;A0A0J5PQS9;Q4WIA3;B0XTZ7	217;217;263;263	0.999999	1	S	SYS(1)FDEER	S(-59.77)Y(-75.28)S(59.77)FDEER	3	2	0.098237	394180000	394180000	0	0	3106300	2438700	3048000	35332000	24081000	34506000	28509000	7451400	58775000	72936000	1.70853e+07	41917850	2.45344	#NAME?	-1.29481	#NAME?	3106300	0	0	2438700	0	0	3048000	0	0	35332000	0	0	58775000	0	0	72936000	0	0	24081000	0
A0A0J5Q4Y7;B0Y4K5;Q4WQD6;E9QTX0;A1CW92	281;281;281;281;279	0.999999	1	S	ASIFGS(1)FLGK	AS(-59.27)IFGS(59.27)FLGK	6	2	0.45708	21744000	21744000	0	0	1660300	1269900	705340	0	0	0	0	0	6371700	11737000	605923	4527175	7.47153	#NAME?	-2.9014	#NAME?	1660300	0	0	1269900	0	0	705340	0	0	0	0	0	6371700	0	0	11737000	0	0	0	0
Q4WVH4;B0Y1B9;A1DDY2;A0A0J5PW14	117;117;117;117	0.999999	1	S	TEDS(1)AEPDLAR	T(-61.39)EDS(61.39)AEPDLAR	4	2	0.11592	39088000	39088000	0	0	747770	1032300	964860	2473800	0	1574000	2045300	1106400	3088500	11091000	1.13212e+06	4332800	3.82715	#NAME?	-1.93627	#NAME?	747770	0	0	1032300	0	0	964860	0	0	2473800	0	0	3088500	0	0	11091000	0	0	0	0
A0A0J5SCQ9	237	0.999999	2;3	S	KAS(1)S(1)PPAPPS(1)PVEDLDLGVPDASSATALK	KAS(83.17)S(83.17)PPAPPS(66.1)PVEDLDLGVPDAS(-66.23)S(-66.1)AT(-66.1)ALK	10	3	0.16829	52240000	0	23531000	28709000	0	0	0	7282700	3853700	0	0	0	10154000	24438000	1.85607e+06	8648000	4.65932	#NAME?	-2.22012	#NAME?	0	0	0	0	0	0	0	0	0	0	0	7282700	0	0	10154000	0	17019000	7418500	0	0
Q4X100;B0XSJ9;A0A0J5PYG5;A1DH82	305;305;305;305	0.999999	1	S	KDS(1)EGPLENIEPSSISTGATTR	KDS(61.14)EGPLENIEPS(-61.14)S(-65.29)IS(-75.42)T(-74.78)GAT(-80.12)T(-84.87)R	3	3	-0.10174	12827000	12827000	0	0	0	0	397110	4598600	2901200	0	0	0	0	0	1.31615e+06	0	0	#NAME?	#NUM!	#NAME?	0	0	0	0	0	0	397110	0	0	4598600	0	0	0	0	0	0	0	0	2901200	0
Q4WXI2;B0XY42;A0A0J5PUV2;A1D7A8;A1CK56	511;511;511;505;504	0.999999	1	S	KHDS(1)DAEPSK	KHDS(60.61)DAEPS(-60.61)K	4	2	-0.7928	6345000	6345000	0	0	0	1446900	833020	1841800	0	0	0	0	502400	0	686953	125600	0.182836	#NAME?	2.45138	#NAME?	0	0	0	1446900	0	0	833020	0	0	1841800	0	0	502400	0	0	0	0	0	0	0
Q4WJ30;G9BX81;B0XPW1;A1D3N7;A0A0J5PTE1;Q6Q9J1;D2J4C0;A1CQS4;Q5B2V1	546;546;546;546;546;546;541;546;546	0.999999	1	S	NGLESYAYS(1)LK	NGLES(-64.69)Y(-64)AY(-62.98)S(62.98)LK	9	2	2.1947	2091500	2091500	0	0	0	0	0	0	0	0	0	0	2091500	0	0	522875	#DIV/0!	#NAME?	#DIV/0!	#NAME?	0	0	0	0	0	0	0	0	0	0	0	0	2091500	0	0	0	0	0	0	0
A0A0J5PWP2;Q4WYF2;B0XWT5;A1D6E0	615;615;615;626	0.999999	1	S	NS(1)PNLALSEELEK	NS(62.67)PNLALS(-62.67)EELEK	2	2	-0.41987	3794800	3794800	0	0	0	0	0	0	0	0	0	0	0	3794800	0	948700	#DIV/0!	#NAME?	#DIV/0!	#NAME?	0	0	0	0	0	0	0	0	0	0	0	0	0	0	0	3794800	0	0	0	0
Q4WTJ7;B0XQ28;A1D3G9;A0A0J5PX64	226;226;226;226	0.999999	1	S	SNQES(1)PAAQAGGK	S(-59.07)NQES(59.07)PAAQAGGK	5	2	-0.40072	516480	516480	0	0	0	0	0	0	0	0	516480	0	0	0	0	129120	#DIV/0!	#NAME?	#DIV/0!	#NAME?	0	0	0	0	0	0	0	0	0	0	0	0	0	0	0	0	0	0	0	0
A0A0J5Q213;Q4X189;B0XSB4	157;144;144	0.999999	1	S	S(1)RDKLDEDGSGER	S(59.8)RDKLDEDGS(-59.8)GER	1	2	1.1502	8724900	8724900	0	0	0	0	0	0	0	0	0	0	0	8724900	0	2181225	#DIV/0!	#NAME?	#DIV/0!	#NAME?	0	0	0	0	0	0	0	0	0	0	0	0	0	0	0	8724900	0	0	0	0
A0A0J5Q2B1;Q4WN81;B0Y7B6;A1DMC9	353;354;354;353	0.999999	2	S	IYLPLS(1)DDS(1)DDEAAR	IY(-59.27)LPLS(59.27)DDS(69.8)DDEAAR	6	2	0.21946	3421600	0	3421600	0	0	0	0	0	0	0	0	0	0	3421600	0	855400	#DIV/0!	#NAME?	#DIV/0!	#NAME?	0	0	0	0	0	0	0	0	0	0	0	0	0	0	0	0	3421600	0	0	0
A1D6U0;B0XXL8;A0A0J5SRG8;A1CKN2;Q4WY04	89;89;89;90;89	0.999999	1	S	RGS(1)LAGGENINNASDLIK	RGS(60.58)LAGGENINNAS(-60.58)DLIK	3	2	0.56008	2427800	2427800	0	0	0	0	0	0	0	0	0	0	0	2427800	0	606950	#DIV/0!	#NAME?	#DIV/0!	#NAME?	0	0	0	0	0	0	0	0	0	0	0	0	0	0	0	2427800	0	0	0	0
Q4X0R7;B0XSY2	7;7	0.999999	1	S	MPPDLNS(1)LPPSR	MPPDLNS(62.52)LPPS(-62.52)R	7	2	2.8018	1018900	1018900	0	0	0	0	0	0	0	0	0	0	0	1018900	0	254725	#DIV/0!	#NAME?	#DIV/0!	#NAME?	0	0	0	0	0	0	0	0	0	0	0	0	0	0	0	1018900	0	0	0	0
Q5AX62;A0A1U8QM02	6;6	0.999999	2	Y	DPVPY(1)S(1)PSR	DPVPY(58.43)S(49.74)PS(-49.74)R	5	2	2.8661	21385000	0	21385000	0	0	0	0	0	0	0	0	0	0	21385000	0	5346250	#DIV/0!	#NAME?	#DIV/0!	#NAME?	0	0	0	0	0	0	0	0	0	0	0	0	0	0	0	0	21385000	0	0	0
Q4WS70;B0XRN3;A1D239;A0A0J5Q0W3;Q8TFY7	587;587;587;587;587	0.999999	1	S	VVS(1)YEGNPYDIDR	VVS(62.75)Y(-62.75)EGNPY(-94.28)DIDR	3	2	-1.0894	4492300	4492300	0	0	0	0	0	0	2370100	2122200	0	0	0	0	748717	0	0	#NAME?	#NUM!	#NAME?	0	0	0	0	0	0	0	0	0	0	0	0	0	0	0	0	0	0	2370100	0
Q4WCG5;Q0PIK5;B0YA13;A1DB62;A0A0J5PN63	20;20;20;20;20	0.999999	1	S	EAYS(1)PLPSDDASSPLSSSK	EAY(-61.17)S(61.17)PLPS(-72.95)DDAS(-98.61)S(-103.76)PLS(-130.71)S(-135.05)S(-135.05)K	4	2	-4.38	3573000	3573000	0	0	1390500	0	808610	0	0	0	0	0	0	0	366518	0	0	#NAME?	#NUM!	#NAME?	1390500	0	0	0	0	0	808610	0	0	0	0	0	0	0	0	0	0	0	0	0
A0A0J5SFE5;A1D1H2;Q4WRL7;B0XNJ8	547;602;620;633	0.999999	1;2	S	DGS(1)AS(1)PVHNDQTDR	DGS(61.71)AS(62.02)PVHNDQT(-61.71)DR	3	2	0.32146	8516400	7784800	731610	0	0	0	613930	4416800	0	1251400	0	0	0	0	1.04702e+06	0	0	#NAME?	#NUM!	#NAME?	0	0	0	0	0	0	613930	0	0	3685200	731610	0	0	0	0	0	0	0	0	0
Q4X0W0;B0XSN4;A0A0J5Q1P9	136;136;136	0.999999	1	T	LLPDPVTATEEDIT(1)DDEFPR	LLPDPVT(-86.98)AT(-59.64)EEDIT(59.64)DDEFPR	14	2	-2.6049	22282000	22282000	0	0	0	0	0	2616000	1978500	3821900	1644400	0	3878500	6749200	1.40273e+06	3068025	2.18718	#NAME?	-1.12907	#NAME?	0	0	0	0	0	0	0	0	0	2616000	0	0	3878500	0	0	6749200	0	0	1978500	0
A0A0J5PE77;Q4WPF2;B0Y697	454;471;471	0.999999	1	S	NTFSEGS(1)PQIDR	NT(-79.03)FS(-60.32)EGS(60.32)PQIDR	7	2	0.053362	3815500	3815500	0	0	0	0	0	2673400	0	1142100	0	0	0	0	635917	0	0	#NAME?	#NUM!	#NAME?	0	0	0	0	0	0	0	0	0	2673400	0	0	0	0	0	0	0	0	0	0
Q4WYK9;B0XWG2;A0A0J5PXN8	439;439;439	0.999999	1	S	S(1)YNADADALTGDQPASK	S(60.04)Y(-60.04)NADADALT(-69.37)GDQPAS(-161.11)K	1	2	0.086999	11069000	11069000	0	0	714080	0	257260	0	2428100	3452800	0	0	1106900	0	1142040	276725	0.242308	#NAME?	2.04509	#NAME?	714080	0	0	0	0	0	257260	0	0	0	0	0	1106900	0	0	0	0	0	2428100	0
Q4WYA3;B0XWY3;A0A0J5SR95;A1D6I8	17;17;17;17	0.999999	2	S	RLS(1)S(1)IDATR	RLS(75.84)S(59.78)IDAT(-59.78)R	4	2	-0.74911	38511000	0	38511000	0	0	0	0	11758000	8163200	10639000	0	0	0	6338200	5.09337e+06	1584550	0.311101	#NAME?	1.68455	#NAME?	0	0	0	0	0	0	0	0	0	0	11758000	0	0	0	0	0	6338200	0	0	8163200
Q4WNL0;B0Y5F7;A0A0J5PFA4;A1CGS3;A1CY06;Q5B560;C8V973	472;472;472;470;471;394;397	0.999999	2	S	FRS(1)LS(1)PSGR	FRS(59.72)LS(38.9)PS(-38.9)GR	3	2	-0.30209	202480000	0	202480000	0	0	0	0	15951000	17435000	11658000	17657000	4642300	9015500	21952000	7.50733e+06	13316700	1.77383	#NAME?	-0.826864	#NAME?	0	0	0	0	0	0	0	0	0	0	15951000	0	0	9015500	0	0	21952000	0	0	17435000
Q4WG92;B0YCD0;A1DC86;A0A0J5PHG3;A1CDA8	152;152;159;159;168	0.999999	1	S	DLHDLEVSIS(1)NV	DLHDLEVS(-60.49)IS(60.49)NV	10	2	-0.23592	80676000	80676000	0	0	1379900	0	0	10486000	1410500	8409300	2364900	0	10103000	21514000	3.61428e+06	8495475	2.35053	#NAME?	-1.23299	#NAME?	1379900	0	0	0	0	0	0	0	0	10486000	0	0	10103000	0	0	21514000	0	0	1410500	0
Q5B7R7;Q4WAI8;B0YBW2;A1D924;A0A1U8QFR6;A0A0J5PHN3	244;244;244;244;244;244	0.999999	1	S	S(1)PLEEFSDVLR	S(60.73)PLEEFS(-60.73)DVLR	1	2	-1.2829	3582700	3582700	0	0	0	0	0	3015900	566860	0	0	0	0	0	597127	0	0	#NAME?	#NUM!	#NAME?	0	0	0	0	0	0	0	0	0	3015900	0	0	0	0	0	0	0	0	566860	0
Q4WWI1;B0XZ43;A0A0J5SSX8	445;445;445	0.999999	1;2	S	NESGSES(1)PVEPR	NES(-92.88)GS(-60.89)ES(60.89)PVEPR	7	2	0.69692	12727000	10920000	1807200	0	0	0	848850	4608700	0	0	0	0	0	0	909592	0	0	#NAME?	#NUM!	#NAME?	0	0	0	0	0	0	848850	0	0	2801500	1807200	0	0	0	0	0	0	0	0	0
Q4WJ75;B0XPR8;A0A0J5PP80;A1D3S9;Q5B2R8;A1CQW6;A0A1U8QWT2	272;272;307;307;307;307;307	0.999999	1	S	YGGHS(1)MSDPGTTYR	Y(-69.13)GGHS(61.51)MS(-61.51)DPGT(-126.49)T(-144.72)Y(-172.46)R	5	2	-0.16491	216410000	216410000	0	0	0	0	0	0	8531700	13062000	16842000	5100700	0	7876400	3598950	7454775	2.07137	#NAME?	-1.05059	#NAME?	0	0	0	0	0	0	0	0	0	0	0	0	0	0	0	7876400	0	0	8531700	0
Q4WG55;B0YC92;A0A0J5PL26;A1DC48	270;270;270;315	0.999999	1	S	S(1)LPLATATTSHR	S(59.64)LPLAT(-59.64)AT(-72.53)T(-78.4)S(-81.94)HR	1	2	-0.03165	27893000	27893000	0	0	0	0	0	7618600	0	0	0	0	3561500	10907000	1.26977e+06	3617125	2.84865	#NAME?	-1.51028	#NAME?	0	0	0	0	0	0	0	0	0	7618600	0	0	3561500	0	0	10907000	0	0	0	0
B0XUX4;A0A0J5Q205	9;9	0.999999	2;3	S	MENES(1)PLS(1)S(1)PEPGLTDLDSPQASIR	MENES(76.76)PLS(63.69)S(58.96)PEPGLT(-58.96)DLDS(-115.45)PQAS(-139.9)IR	9	3	-0.3379	23963000	0	623340	23340000	0	0	0	0	4192300	18286000	623340	861220	0	0	3.74638e+06	371140	0.0990662	#NAME?	3.33546	#NAME?	0	0	0	0	0	0	0	0	0	0	0	0	0	0	0	0	0	0	0	0
Q4X1L9;B0XRZ4;A0A0J5SW67;A1DGN9	81;81;81;80	0.999999	1	S	GLS(1)PPPPQTYER	GLS(59.46)PPPPQT(-59.46)Y(-71.5)ER	3	2	0.23407	14273000	14273000	0	0	0	0	904210	2112600	3426800	4428600	3400900	0	0	0	1812035	850225	0.46921	#NAME?	1.09169	#NAME?	0	0	0	0	0	0	904210	0	0	2112600	0	0	0	0	0	0	0	0	3426800	0
Q4WJD5;B0XPJ9;A0A0J5PL19	320;320;320	0.999999	1	S	VADDQDGSGDGEGS(1)EAGR	VADDQDGS(-60.88)GDGEGS(60.88)EAGR	14	2	1.9841	1171400	1171400	0	0	0	0	0	710570	0	0	0	0	0	0	118428	0	0	#NAME?	#NUM!	#NAME?	0	0	0	0	0	0	0	0	0	710570	0	0	0	0	0	0	0	0	0	0
A0A0J5PYK3;B0XTC4;A4D9A1;A1DHN4;A1C705	475;475;475;475;476	0.999999	1	S	ELMQS(1)HENSR	ELMQS(60.39)HENS(-60.39)R	5	2	0.78813	1950200	1950200	0	0	0	0	0	1950200	0	0	0	0	0	0	325033	0	0	#NAME?	#NUM!	#NAME?	0	0	0	0	0	0	0	0	0	1950200	0	0	0	0	0	0	0	0	0	0
A1CT80;B0Y851;A1DN64;A0A0J5Q7A1	358;358;358;976	0.999999	1	S	LSDLS(1)DEGESR	LS(-64.4)DLS(64.4)DEGES(-65.75)R	5	2	0.099969	2445300	2445300	0	0	0	0	0	1331800	0	0	0	0	0	0	221967	0	0	#NAME?	#NUM!	#NAME?	0	0	0	0	0	0	0	0	0	1331800	0	0	0	0	0	0	0	0	0	0
Q4WJT7;B0XNR2;A0A0J5SJF3	284;284;284	0.999999	2	S	AAVES(1)S(1)VEEEEVDTNIEHIR	AAVES(68.1)S(61.89)VEEEEVDT(-61.89)NIEHIR	6	3	0.010728	3237900	0	3237900	0	0	0	0	0	0	3237900	0	0	0	0	539650	0	0	#NAME?	#NUM!	#NAME?	0	0	0	0	0	0	0	0	0	0	0	0	0	0	0	0	0	0	0	0
Q4WQH9;B0Y4P3;A0A0J5SXF7	113;113;113	0.999999	1;2	T	GPDGVEDVGDAS(1)DT(1)EEESFER	GPDGVEDVGDAS(64.32)DT(60.44)EEES(-60.44)FER	14	2	2.7301	2261100	2261100	0	0	0	0	0	0	2261100	0	0	0	0	0	376850	0	0	#NAME?	#NUM!	#NAME?	0	0	0	0	0	0	0	0	0	0	0	0	0	0	0	0	0	0	2261100	0
A1CRB7	230	0.999999		Y	FS(0.387)RT(0.614)RT(1)LHNY(1)LLER	FS(-2.01)RT(2.01)RT(37.14)LHNY(60.01)LLER	10	4	-1.0007	648410	0	0	648410	0	0	0	0	0	648410	0	0	0	0	108068	0	0	#NAME?	#NUM!	#NAME?	0	0	0	0	0	0	0	0	0	0	0	0	0	0	0	0	0	0	0	0
A1D354	14	0.999999	3	Y	PS(0.001)LLGT(0.999)EVGPT(1)GY(1)GMMR	PS(-32.81)LLGT(32.81)EVGPT(55.35)GY(62.84)GMMR	13	2	1.3531	30510000	0	0	30510000	0	0	0	0	0	30510000	0	0	0	0	5085000	0	0	#NAME?	#NUM!	#NAME?	0	0	0	0	0	0	0	0	0	0	0	0	0	0	0	0	0	0	0	0
A0A0J5PHC7;A1DC39	70;70	0.999999	2;3	T	NEVTAT(1)PPDS(0.992)PS(0.008)QALSTVEQLK	NEVT(-61.38)AT(61.38)PPDS(20.84)PS(-20.84)QALS(-88.38)T(-93.21)VEQLK	6	3	-0.057928	323740000	0	312280000	11460000	0	0	858600	9882000	10169000	20292000	0	2482400	16368000	29041000	6.86693e+06	11972850	1.74355	#NAME?	-0.802029	#NAME?	0	0	0	0	0	0	0	858600	0	0	9882000	0	0	16368000	0	0	29041000	0	0	4268500
Q4WNR5;B0Y5L0;A0A0J5PDB4	822;822;822	0.999999	1;2	S	ALAADVTADSETGVNGS(1)QEEDDER	ALAADVT(-112.79)ADS(-81.51)ET(-61.02)GVNGS(61.02)QEEDDER	17	2	2.1187	17030000	16284000	746280	0	525430	0	1130300	0	4619000	0	2433800	2650600	0	1996800	1.04579e+06	1770300	1.69279	#NAME?	-0.759403	#NAME?	525430	0	0	0	0	0	1130300	0	0	0	0	0	0	0	0	1996800	0	0	3872700	746280
Q4WWQ2;B0XYX1;A0A0J5PVE1;A1D843	193;193;193;193	0.999999	1	S	RPS(1)LSIDNDVR	RPS(59.28)LS(-59.28)IDNDVR	3	2	3.6706	1173400000	1173400000	0	0	4079500	4680300	3833200	109430000	41967000	53761000	42895000	8793500	31180000	154950000	3.62918e+07	59454625	1.63824	#NAME?	-0.712144	#NAME?	4079500	0	0	4680300	0	0	3833200	0	0	109430000	0	0	31180000	0	0	154950000	0	0	41967000	0
Q4WG55;B0YC92;A0A0J5PL26	251;251;251	0.999999	1;2	S	HSGEGLLNAMQS(1)PAEDS(0.998)PIS(0.002)QPDPPEGR	HS(-62.44)GEGLLNAMQS(62.44)PAEDS(27.99)PIS(-27.99)QPDPPEGR	12	3	0.41121	84102000	14262000	69840000	0	0	0	0	0	6760800	13816000	8910200	2231400	2485700	9037000	3.42947e+06	5666075	1.65217	#NAME?	-0.724365	#NAME?	0	0	0	0	0	0	0	0	0	0	0	0	0	2485700	0	4823800	4213200	0	0	6760800
A0A0J5SFE5;A1D1H2;Q4WRL7;B0XNJ8	549;604;622;635	0.999999	1;2	S	DGS(1)AS(1)PVHNDQTDR	DGS(61.71)AS(62.02)PVHNDQT(-61.71)DR	5	2	0.32146	21244000	20512000	731610	0	0	0	0	3744700	3310300	1149100	0	0	0	11514000	1367350	2878500	2.10517	#NAME?	-1.07393	#NAME?	0	0	0	0	0	0	0	0	0	3013100	731610	0	0	0	0	11514000	0	0	3310300	0
A0A0J5PXL4	1967	0.999999	1	S	ITEIYGGTASQS(1)PPAK	IT(-168.46)EIY(-128.11)GGT(-72.99)AS(-62.16)QS(62.16)PPAK	12	2	0.32934	3749500	3749500	0	0	0	0	0	1137900	0	1562300	1049300	0	0	0	450033	262325	0.582901	#NAME?	0.778677	#NAME?	0	0	0	0	0	0	0	0	0	1137900	0	0	0	0	0	0	0	0	0	0
Q4WI26;B0XUD9;A0A0J5PM39;A1CZ29	130;130;130;130	0.999999	2;3	S	SSSTVGSQNRPLT(1)PGGS(1)PIPR	S(-81.37)S(-80.98)S(-80.6)T(-74.85)VGS(-53.06)QNRPLT(53.06)PGGS(58.51)PIPR	17	3	-0.45091	12956000	0	10315000	2641000	0	0	0	2412500	0	6245600	0	0	4298300	0	1.44302e+06	1074575	0.744673	#NAME?	0.425322	#NAME?	0	0	0	0	0	0	0	0	0	0	2412500	0	0	4298300	0	0	0	0	0	0
Q4WWE6;B0XZ78;A1D8E8;A0A0J5Q014	586;586;586;586	0.999999	3	S	DENES(1)PPPEPT(1)PS(0.999)PPPS(0.001)LPQPVLSTVPPR	DENES(59.6)PPPEPT(34.5)PS(30.41)PPPS(-30.41)LPQPVLS(-64.41)T(-64.73)VPPR	5	3	-0.45208	94070000	0	0	94070000	0	0	0	10407000	22317000	19516000	0	0	10243000	31587000	8.70667e+06	10457500	1.20109	#NAME?	-0.264346	#NAME?	0	0	0	0	0	0	0	0	0	0	0	10407000	0	0	10243000	0	0	31587000	0	0
A0A0J5PYK3;B0XTC4;A4D9A1;A1DHN4	410;410;410;410	0.999999	1	S	SQS(1)PWGETVK	S(-60.15)QS(60.15)PWGET(-74.78)VK	3	2	0.96248	70812000	70812000	0	0	0	0	544640	8834900	7415600	6952000	6169400	2355600	9719100	0	3.95786e+06	4561025	1.1524	#NAME?	-0.204639	#NAME?	0	0	0	0	0	0	544640	0	0	8834900	0	0	9719100	0	0	0	0	0	7415600	0
Q4WMH1;B0Y837;A0A0J5Q352;A1DN45;A1CTH0	557;557;645;645;666	0.999999	2	S	GYQSGGAS(1)DS(1)EGGR	GY(-83.94)QS(-61.05)GGAS(64.79)DS(61.05)EGGR	10	2	0.82872	9385900	0	9385900	0	0	0	0	1058300	4109800	0	4217800	0	0	0	861350	1054450	1.22418	#NAME?	-0.291819	#NAME?	0	0	0	0	0	0	0	0	0	0	1058300	0	0	0	0	0	0	0	0	4109800
Q4WQ37;A0A0J5SDI8;B0Y6X5	750;757;750	0.999999	2	S	S(1)QNNS(0.983)PT(0.017)GINLPIR	S(61.13)QNNS(17.61)PT(-17.61)GINLPIR	1	2	-0.38266	13763000	0	13763000	0	0	0	0	1552700	2328100	2681900	0	0	5074200	0	1.09378e+06	1268550	1.15978	#NAME?	-0.213853	#NAME?	0	0	0	0	0	0	0	0	0	0	1552700	0	0	5074200	0	0	0	0	0	2328100
Q8TFY0;A0A0J5Q4C3;Q4WSG1;B0XR75	190;194;198;198	0.999999	1	S	FPGYDIES(1)EELDAETLR	FPGY(-62.29)DIES(62.29)EELDAET(-65.95)LR	8	2	0.44209	7569300	7569300	0	0	0	0	0	0	0	2987100	1722300	0	0	0	497850	430575	0.864869	#NAME?	0.209447	#NAME?	0	0	0	0	0	0	0	0	0	0	0	0	0	0	0	0	0	0	0	0
Q4WJT7;B0XNR2;A0A0J5SJF3	261;261;261	0.999999	1;2	S	KPDPS(1)S(1)EPETVSK	KPDPS(68.78)S(59.62)EPET(-59.62)VS(-78.37)K	6	2	-0.98585	15880000	7826100	8054000	0	0	0	0	2092800	3235000	1250400	1446500	0	2724500	0	1.09637e+06	1042750	0.951096	#NAME?	0.0723371	#NAME?	0	0	0	0	0	0	0	0	0	2092800	0	0	2724500	0	0	0	0	0	1687000	1548000
A0A0J5PUX9;A1D7J8	998;977	0.999999	1;2	S	YSQDEGNT(1)S(1)EEESFESR	Y(-85.32)S(-70.09)QDEGNT(68.46)S(62.07)EEES(-62.07)FES(-92.99)R	9	2	-1.1335	44543000	44543000	0	0	1254100	515270	1038300	9767100	0	11912000	0	3686400	3710700	9618500	4.08113e+06	4253900	1.04233	#NAME?	-0.059818	#NAME?	1254100	0	0	515270	0	0	1038300	0	0	9767100	0	0	3710700	0	0	9618500	0	0	0	0
Q4WKG6;B0XMJ2;A0A0J5PM23	119;119;119	0.999999	1;2	S	S(1)AGAT(0.003)S(0.997)PPPVSGPIR	S(60.16)AGAT(-25.72)S(25.72)PPPVS(-89.62)GPIR	1	2	-4.3628	120660000	23441000	97217000	0	610950	1921300	1324900	26015000	8240000	9528300	7665100	0	7398400	15957000	7940075	7755125	0.976707	#NAME?	0.0340026	#NAME?	610950	0	0	496880	1424400	0	634530	690380	0	18634000	7381100	0	0	7398400	0	0	15957000	0	0	8240000
A1DNV5;Q4WLU4;B0Y8R7;A0A0J5Q6V3	52;52;52;52	0.999999	2;3	S	S(1)RS(1)PMSTAQGATGGHSGSGYGGR	S(63.65)RS(40.69)PMS(-40.69)T(-40.69)AQGAT(-107.57)GGHS(-150.2)GS(-152.66)GY(-152.83)GGR	1	3	0.90727	2174500000	0	2174500000	0	0	0	0	14936000	88119000	125160000	107860000	5531500	10389000	26116000	3.80358e+07	37474125	0.985232	#NAME?	0.0214644	#NAME?	0	0	0	0	0	0	0	0	0	0	14936000	0	0	10389000	0	0	26116000	0	0	88119000
A0A0J5PXX4	1497	0.999999	2	S	DDENEAMQS(1)DS(1)DDEDNSR	DDENEAMQS(69.53)DS(59.88)DDEDNS(-59.88)R	11	2	1.068	0	0	0	0	0	0	0	0	0	0	0	0	0	0	0	0	#DIV/0!	#NAME?	#DIV/0!	#NAME?	0	0	0	0	0	0	0	0	0	0	0	0	0	0	0	0	0	0	0	0
Q4WDJ1;B0YCV8;A0A0J5SE38	132;132;132	0.999999	1	S	DLEQGFMDDS(1)DDDEDDQGHSR	DLEQGFMDDS(59.5)DDDEDDQGHS(-59.5)R	10	3	-1.9511	0	0	0	0	0	0	0	0	0	0	0	0	0	0	0	0	#DIV/0!	#NAME?	#DIV/0!	#NAME?	0	0	0	0	0	0	0	0	0	0	0	0	0	0	0	0	0	0	0	0
Q4WXB1;B0XYA7;A0A0J5SS15	147;147;147	0.999999	2;3	S	VS(1)DDDETGALS(0.997)AS(0.003)ENDIK	VS(58.98)DDDET(-40.17)GALS(25.03)AS(-25.03)ENDIK	2	2	0.92505	0	0	0	0	0	0	0	0	0	0	0	0	0	0	0	0	#DIV/0!	#NAME?	#DIV/0!	#NAME?	0	0	0	0	0	0	0	0	0	0	0	0	0	0	0	0	0	0	0	0
Q5B281;A0A1U8QUD6	12;12	0.999999	2	S	MVATSVRNDVLS(1)VMS(1)KAHR	MVAT(-65.65)S(-65.52)VRNDVLS(66.13)VMS(65.52)KAHR	12	3	-1.0555	0	0	0	0	0	0	0	0	0	0	0	0	0	0	0	0	#DIV/0!	#NAME?	#DIV/0!	#NAME?	0	0	0	0	0	0	0	0	0	0	0	0	0	0	0	0	0	0	0	0
Q5B281;A0A1U8QUD6	15;15	0.999999	2	S	MVATSVRNDVLS(1)VMS(1)KAHR	MVAT(-65.65)S(-65.52)VRNDVLS(66.13)VMS(65.52)KAHR	15	3	-1.0555	0	0	0	0	0	0	0	0	0	0	0	0	0	0	0	0	#DIV/0!	#NAME?	#DIV/0!	#NAME?	0	0	0	0	0	0	0	0	0	0	0	0	0	0	0	0	0	0	0	0
Q5B0R5;A0A1U8QYG4	248;248	0.999999	3	S	S(1)AVMY(1)FMDLS(0.035)EQCGY(0.433)S(0.532)VADQIK	S(61.94)AVMY(48.42)FMDLS(-11.81)EQCGY(-0.9)S(0.9)VADQIK	1	3	3.7361	0	0	0	0	0	0	0	0	0	0	0	0	0	0	0	0	#DIV/0!	#NAME?	#DIV/0!	#NAME?	0	0	0	0	0	0	0	0	0	0	0	0	0	0	0	0	0	0	0	0
A1CJZ1	104	0.999999	3	S	ILKS(0.001)LAAS(1)KPCY(1)NLVS(0.999)R	ILKS(-32.86)LAAS(58.77)KPCY(52.02)NLVS(32.86)R	8	2	-3.7596	0	0	0	0	0	0	0	0	0	0	0	0	0	0	0	0	#DIV/0!	#NAME?	#DIV/0!	#NAME?	0	0	0	0	0	0	0	0	0	0	0	0	0	0	0	0	0	0	0	0
A1CHS6	245	0.999999	4	T	GNFPNT(1)KLMLS(0.955)QVS(0.046)GES(0.366)NDGS(0.72)T(0.912)PR	GNFPNT(64.56)KLMLS(13.59)QVS(-13.59)GES(-3.59)NDGS(3.59)T(8.63)PR	6	3	-0.35937	0	0	0	0	0	0	0	0	0	0	0	0	0	0	0	0	#DIV/0!	#NAME?	#DIV/0!	#NAME?	0	0	0	0	0	0	0	0	0	0	0	0	0	0	0	0	0	0	0	0
A1CP17;A1D1W9	270;275	0.999999	5	T	T(1)GWAEGT(1)AKFAY(1)GLS(0.006)QT(0.149)GS(0.93)S(0.915)R	T(64.04)GWAEGT(65.76)AKFAY(50.79)GLS(-25.28)QT(-10.22)GS(11.1)S(10.22)R	1	2	-4.1551	0	0	0	0	0	0	0	0	0	0	0	0	0	0	0	0	#DIV/0!	#NAME?	#DIV/0!	#NAME?	0	0	0	0	0	0	0	0	0	0	0	0	0	0	0	0	0	0	0	0
A1CP17;A1D1W9	276;281	0.999999	5	T	T(1)GWAEGT(1)AKFAY(1)GLS(0.006)QT(0.149)GS(0.93)S(0.915)R	T(64.04)GWAEGT(65.76)AKFAY(50.79)GLS(-25.28)QT(-10.22)GS(11.1)S(10.22)R	7	2	-4.1551	0	0	0	0	0	0	0	0	0	0	0	0	0	0	0	0	#DIV/0!	#NAME?	#DIV/0!	#NAME?	0	0	0	0	0	0	0	0	0	0	0	0	0	0	0	0	0	0	0	0
A1CZQ9;A1C4T0	483;483	0.999999	2	Y	S(0.5)T(0.5)IQLQEMHNY(1)PK	S(0)T(0)IQLQEMHNY(56.13)PK	11	2	3.8576	0	0	0	0	0	0	0	0	0	0	0	0	0	0	0	0	#DIV/0!	#NAME?	#DIV/0!	#NAME?	0	0	0	0	0	0	0	0	0	0	0	0	0	0	0	0	0	0	0	0
A1CTK8	73	0.999999	2	Y	T(1)EY(1)EAASAAEK	T(81.16)EY(62.4)EAAS(-62.4)AAEK	3	2	4.0257	0	0	0	0	0	0	0	0	0	0	0	0	0	0	0	0	#DIV/0!	#NAME?	#DIV/0!	#NAME?	0	0	0	0	0	0	0	0	0	0	0	0	0	0	0	0	0	0	0	0
A1CVL9	456	0.999999	4	Y	Y(1)LAFCDPADPLHY(0.918)MT(0.901)IWT(0.611)T(0.569)R	Y(56.7)LAFCDPADPLHY(7.22)MT(6.4)IWT(0.44)T(-0.44)R	1	3	-0.17577	0	0	0	0	0	0	0	0	0	0	0	0	0	0	0	0	#DIV/0!	#NAME?	#DIV/0!	#NAME?	0	0	0	0	0	0	0	0	0	0	0	0	0	0	0	0	0	0	0	0
A1DL94;Q4WCX0;B0YDH4;A0A0J5PG73	792;794;794;794	0.999999	5	Y	FS(1)S(1)AS(1)Y(1)GS(1)NALKVMGVTR	FS(57.48)S(57.48)AS(63.82)Y(61.03)GS(57.45)NALKVMGVT(-57.45)R	6	2	0.6547	0	0	0	0	0	0	0	0	0	0	0	0	0	0	0	0	#DIV/0!	#NAME?	#DIV/0!	#NAME?	0	0	0	0	0	0	0	0	0	0	0	0	0	0	0	0	0	0	0	0
B0YDL5;A4DA26;A0A0J5PGB3;A1DL51	298;298;298;299	0.999998	1	S	RPS(1)PQSAYPYDSR	RPS(56.41)PQS(-56.41)AY(-67.31)PY(-95.79)DS(-129.78)R	3	2	0.56137	35611000	35611000	0	0	0	0	0	0	0	0	5198700	0	2116300	8312000	0	3906750	#DIV/0!	#NAME?	#DIV/0!	#NAME?	0	0	0	0	0	0	0	0	0	0	0	0	2116300	0	0	8312000	0	0	0	0
A0A0J5PSR8;A1DEB9;Q4WV35;B0Y0R5	265;280;307;307	0.999998	1	S	S(1)VAAAAHVQGSTPTSGCPEIPADIDETDIDDGR	S(57.26)VAAAAHVQGS(-57.26)T(-62.79)PT(-76.28)S(-94.86)GCPEIPADIDET(-159.59)DIDDGR	1	3	0.79157	87998000	87998000	0	0	2722700	0	0	0	0	0	0	2074500	27406000	32068000	453783	15387125	33.9085	#NAME?	-5.08358	#NAME?	2722700	0	0	0	0	0	0	0	0	0	0	0	27406000	0	0	32068000	0	0	0	0
A0A0J5Q4Y7;B0Y4K5;A1CW92;A1CIG7	366;358;364;380	0.999998	1	S	VTS(1)PSHEK	VT(-59.19)S(59.19)PS(-61.7)HEK	3	2	-0.3309	106640000	106640000	0	0	797730	16689000	28297000	16034000	3758300	2864100	0	0	0	0	1.14067e+07	0	0	#NAME?	#NUM!	#NAME?	797730	0	0	16689000	0	0	28297000	0	0	16034000	0	0	0	0	0	0	0	0	3758300	0
A0A0J5Q433	213	0.999998	1	S	KAPLDPLAS(1)AHDELDTAE	KAPLDPLAS(57.71)AHDELDT(-57.71)AE	9	2	-1.1136	43120000	43120000	0	0	1862000	0	0	6316800	0	0	4224500	0	6965500	10680000	1.36313e+06	5467500	4.01098	#NAME?	-2.00395	#NAME?	1862000	0	0	0	0	0	0	0	0	6316800	0	0	6965500	0	0	10680000	0	0	0	0
A1DNV5;Q4WLU4;B0Y8R7;A0A0J5Q6V3	5;5;5;5	0.999998	1;2	S	PSDS(1)FDTDYAQR	PS(-57.94)DS(57.94)FDT(-74.28)DY(-132.11)AQR	4	2	3.3994	96538000	88872000	7666600	0	783680	0	0	8936100	1944300	13497000	7418900	2476600	15619000	16080000	4.19351e+06	10398625	2.47969	#NAME?	-1.31016	#NAME?	783680	0	0	0	0	0	0	0	0	8936100	0	0	13589000	2029700	0	16080000	0	0	0	1944300
Q4WY53;B0XXA2;A0A0J5PU23;A1D6P1;A1CKT2	114;114;114;114;114	0.999998	1	S	ATGGILLTAS(1)HNPGGPNADFGIK	AT(-75.53)GGILLT(-58.09)AS(58.09)HNPGGPNADFGIK	10	2	-0.71383	3538800000	3538800000	0	0	34549000	31914000	29293000	270920000	1006700	13616000	1302600	0	492880000	593320000	6.35498e+07	271875650	4.27815	#NAME?	-2.09699	#NAME?	34549000	0	0	31914000	0	0	29293000	0	0	270920000	0	0	492880000	0	0	593320000	0	0	1006700	0
B0XPN2;A0A0J5PPB4;Q4WJB1;A1D3W5	356;356;358;370	0.999998	1	S	S(1)PADSIGSNVNFSFGR	S(58.11)PADS(-58.11)IGS(-143.14)NVNFS(-219.81)FGR	1	2	0.76075	50316000	50316000	0	0	4879000	2503300	2110100	0	0	0	0	0	8877200	12564000	1.58207e+06	5360300	3.38816	#NAME?	-1.7605	#NAME?	4879000	0	0	2503300	0	0	2110100	0	0	0	0	0	8877200	0	0	12564000	0	0	0	0
A0A0J5PW21;B0XZ77;Q4WWE7;A1D8E7	1277;240;332;238	0.999998	1	S	YGPVAAS(1)VPSK	Y(-84.49)GPVAAS(56.73)VPS(-56.73)K	7	2	-0.76599	12695000	12695000	0	0	0	950480	1149700	0	0	1931400	3368400	0	5295300	0	671930	2165925	3.22344	#NAME?	-1.6886	#NAME?	0	0	0	950480	0	0	1149700	0	0	0	0	0	5295300	0	0	0	0	0	0	0
A0A0J5PY78;Q4X041;B0XU60	227;244;244	0.999998	1	S	YSGTQPLS(1)PLGPR	Y(-79.36)S(-61.97)GT(-58.89)QPLS(58.89)PLGPR	8	2	0.66048	3345700	3345700	0	0	0	0	0	0	0	0	0	0	0	3345700	0	836425	#DIV/0!	#NAME?	#DIV/0!	#NAME?	0	0	0	0	0	0	0	0	0	0	0	0	0	0	0	3345700	0	0	0	0
A0A0J5Q770;A1DP71	160;162	0.999998	1	S	AGLVGS(1)LDAGDGEGQAVLPDTVAK	AGLVGS(56.37)LDAGDGEGQAVLPDT(-56.37)VAK	6	2	1.1038	4928100	4928100	0	0	0	0	0	0	0	0	0	0	0	4928100	0	1232025	#DIV/0!	#NAME?	#DIV/0!	#NAME?	0	0	0	0	0	0	0	0	0	0	0	0	0	0	0	4928100	0	0	0	0
Q4WLJ0;B0XME2;A0A0J5T0M8	1154;1154;1154	0.999998	1	S	RLEDAAMSLGPIQMPDDAES(1)EGER	RLEDAAMS(-58.38)LGPIQMPDDAES(58.38)EGER	20	3	-2.7341	1517400	1517400	0	0	0	0	0	0	0	0	0	0	0	1517400	0	379350	#DIV/0!	#NAME?	#DIV/0!	#NAME?	0	0	0	0	0	0	0	0	0	0	0	0	0	0	0	1517400	0	0	0	0
B0XZB0;A1DKP4;Q4WEX6;A0A0J5ST36	5;5;5;5	0.999998	3	S	MYGAS(1)T(1)GPQTGINT(1)PR	MY(-58.4)GAS(58.4)T(46.8)GPQT(-46.8)GINT(54.56)PR	5	2	0.75106	15122000	0	0	15122000	0	0	0	0	4032700	3585400	0	0	0	0	1.26968e+06	0	0	#NAME?	#NUM!	#NAME?	0	0	0	0	0	0	0	0	0	0	0	0	0	0	0	0	0	0	0	0
A0A0J5PFH2	108	0.999998	1;2	S	S(0.074)T(0.269)AS(0.657)PAPNAAS(1)PSSASDTK	S(-9.51)T(-3.88)AS(3.88)PAPNAAS(57.22)PS(-57.22)S(-69.33)AS(-98.88)DT(-131.13)K	11	2	0.33255	43588000	31519000	12070000	0	1222400	760660	1054800	6862800	6034000	7021700	1616100	0	5198300	0	3826060	1703600	0.445262	#NAME?	1.16727	#NAME?	1222400	0	0	760660	0	0	1054800	0	0	4544700	2318200	0	4051700	1146600	0	0	0	0	2911300	3122700
Q4X144;B0XSF6;A0A0J5Q1X4;A1DH42	484;484;484;484	0.999998	1	S	EHLTAS(1)PLLAK	EHLT(-56.91)AS(56.91)PLLAK	6	2	-0.52766	399530000	399530000	0	0	5012100	2732300	1941100	42252000	13677000	11549000	15154000	4178200	27412000	62565000	1.28606e+07	27327300	2.12489	#NAME?	-1.08739	#NAME?	5012100	0	0	2732300	0	0	1941100	0	0	42252000	0	0	27412000	0	0	62565000	0	0	13677000	0
Q4WZP3;B0XUZ0;A0A0J5Q0N0;A1DII4;A1C7W1	78;78;78;78;79	0.999998	2	S	STT(0.001)DGRY(0.125)T(0.874)PS(1)PEPAPALFVR	S(-41.87)T(-40.68)T(-31.86)DGRY(-8.43)T(8.43)PS(57.79)PEPAPALFVR	10	3	-0.76293	193650000	0	193650000	0	0	0	0	13888000	11295000	17735000	11509000	4205200	11447000	20293000	7153000	11863550	1.65854	#NAME?	-0.729915	#NAME?	0	0	0	0	0	0	0	0	0	0	13888000	0	0	11447000	0	0	20293000	0	0	11295000
A0A0J5PI73;Q4WGD9;B0YCH8	390;384;384	0.999998	1	S	VAS(1)PSQDQMPSDSR	VAS(56.85)PS(-56.85)QDQMPS(-228.52)DS(-279.22)R	3	2	-1.7774	303790000	303790000	0	0	5246300	5302100	4265000	13127000	2155800	1056200	1412400	0	7007000	34422000	5.19207e+06	10710350	2.06283	#NAME?	-1.04462	#NAME?	5246300	0	0	5302100	0	0	4265000	0	0	13127000	0	0	7007000	0	0	34422000	0	0	2155800	0
Q4WE58;B0Y1Z6;A0A0J5PQH8	464;464;464	0.999998	1	S	EIIAQHSLQQSLQGQS(1)QDNEK	EIIAQHS(-63.69)LQQS(-57.68)LQGQS(57.68)QDNEK	16	3	-1.8568	1728300	1728300	0	0	0	0	0	0	0	1728300	0	0	0	0	288050	0	0	#NAME?	#NUM!	#NAME?	0	0	0	0	0	0	0	0	0	0	0	0	0	0	0	0	0	0	0	0
Q4WIG8;B0XTL2;A0A0J5Q3C5;A1CYN9	29;29;29;29	0.999998	2;3	S	QNS(1)ES(1)PAPS(0.162)AS(0.783)PS(0.025)S(0.03)AMAR	QNS(56.4)ES(51.37)PAPS(-6.84)AS(6.84)PS(-14.96)S(-14.16)AMAR	3	2	0.47077	649210	0	649210	0	0	0	0	649210	0	0	0	0	0	0	108202	0	0	#NAME?	#NUM!	#NAME?	0	0	0	0	0	0	0	0	0	0	649210	0	0	0	0	0	0	0	0	0
A0A0J5Q5F5;Q8TFX4;E9QVR0;B0XR81	612;615;615;615	0.999998	1	S	QSEDSSANLS(1)R	QS(-142.5)EDS(-63.75)S(-57.36)ANLS(57.36)R	10	2	-1.5128	1228800	1228800	0	0	0	0	0	1228800	0	0	0	0	0	0	204800	0	0	#NAME?	#NUM!	#NAME?	0	0	0	0	0	0	0	0	0	1228800	0	0	0	0	0	0	0	0	0	0
Q4WQN5;B0Y4U7;A0A0J5SGZ8	64;64;64	0.999998	1	S	TPQPGPQQASQQEQPLS(1)PDAMPR	T(-61.1)PQPGPQQAS(-60.09)QQEQPLS(60.09)PDAMPR	17	3	-0.58527	368010	368010	0	0	0	0	368010	0	0	0	0	0	0	0	61335	0	0	#NAME?	#NUM!	#NAME?	0	0	0	0	0	0	368010	0	0	0	0	0	0	0	0	0	0	0	0	0
A1CI96	483	0.999998	1	S	DTGAENAATAAAKIPAPVS(1)MK	DT(-64.61)GAENAAT(-57.65)AAAKIPAPVS(57.65)MK	19	2	0.23695	1728800	1728800	0	0	1728800	0	0	0	0	0	0	0	0	0	288133	0	0	#NAME?	#NUM!	#NAME?	1728800	0	0	0	0	0	0	0	0	0	0	0	0	0	0	0	0	0	0	0
Q4X1D8;B0XS68;A0A0J5PYP9	735;735;736	0.999998	1	S	TSAVS(1)QPR	T(-68.09)S(-56.62)AVS(56.62)QPR	5	2	-1.1024	6802800	6802800	0	0	0	0	0	2538400	0	0	0	0	0	0	423067	0	0	#NAME?	#NUM!	#NAME?	0	0	0	0	0	0	0	0	0	2538400	0	0	0	0	0	0	0	0	0	0
Q4WYE0;B0XWU7;C5I6M0;A0A0J5SR63	11;11;11;11	0.999998	1	S	VS(1)GEVSRPEPTLPTVNPAVEK	VS(57.43)GEVS(-57.43)RPEPT(-93.58)LPT(-136.26)VNPAVEK	2	3	-1.5394	144270000	144270000	0	0	2268400	2472600	2539400	6884700	1399000	0	0	0	4355200	13965000	2.59402e+06	4580050	1.76562	#NAME?	-0.820176	#NAME?	2268400	0	0	2472600	0	0	2539400	0	0	6884700	0	0	4355200	0	0	13965000	0	0	1399000	0
A0A0J5PWS2;Q4WTI5;B0XQ40;A1D3F7;A1CQJ1	368;369;369;369;369	0.999998	1	T	GEIYT(1)DDEEDYDR	GEIY(-57.52)T(57.52)DDEEDY(-104.76)DR	5	2	-3.697	26773000	26773000	0	0	0	0	0	0	6055100	5381000	1691200	1118400	1066800	0	1.90602e+06	969100	0.508443	#NAME?	0.975843	#NAME?	0	0	0	0	0	0	0	0	0	0	0	0	1066800	0	0	0	0	0	6055100	0
A0A0J5PH65;A1CHG0;B0Y641;A1CXC5;Q4WP94;Q5BCN0;A0A1U8QF10	931;955;957;957;957;965;965	0.999998	1;2;3	T	RES(1)MDVDQTPTT(1)PK	RES(93.36)MDVDQT(-93.36)PT(-56.15)T(56.15)PK	12	2	1.1751	204800000	8204400	184170000	12422000	0	1377100	751240	2217400	25448000	37844000	11093000	9958300	0	5826100	1.1273e+07	6719350	0.596059	#NAME?	0.746472	#NAME?	0	0	0	1377100	0	0	751240	0	0	2217400	0	0	0	0	0	0	5826100	0	0	19973000
B0XPN2;A0A0J5PPB4;Q4WJB1;A1D3W5;Q5B178;A0A1U8QWH6;A1CR01	343;343;345;357;336;336;350	0.999998	2	S	RFS(1)PGGSGS(0.001)LLAS(0.999)PR	RFS(56.71)PGGS(-36.11)GS(-31.07)LLAS(31.07)PR	3	2	4.2626	7272000	0	7272000	0	0	0	0	0	1195600	2013200	0	0	0	4063200	534800	1015800	1.8994	#NAME?	-0.925545	#NAME?	0	0	0	0	0	0	0	0	0	0	0	0	0	0	0	0	4063200	0	0	1195600
Q4WXP2;B0XXY1;A0A0J5PUP4	185;185;185	0.999998	1	S	EFNS(1)EDEEEYGPILPHHEVTAK	EFNS(57.11)EDEEEY(-57.11)GPILPHHEVT(-145.37)AK	4	3	-0.7356	27502000	27502000	0	0	0	0	0	0	1646900	5503700	2891200	0	0	0	1.19177e+06	722800	0.606495	#NAME?	0.721433	#NAME?	0	0	0	0	0	0	0	0	0	0	0	0	0	0	0	0	0	0	1646900	0
A0A0J5Q446;Q4WLF7;B0XM58;Q8X1U5	113;39;39;39	0.999998	1	S	KGGSNPLADVENES(1)FGGDIGDQPATSTNASEK	KGGS(-57.07)NPLADVENES(57.07)FGGDIGDQPAT(-111.97)S(-118.85)T(-118.03)NAS(-136.88)EK	14	3	0.58514	55204000	55204000	0	0	0	0	0	0	8581700	11462000	0	0	0	9059800	3.34062e+06	2264950	0.678004	#NAME?	0.560635	#NAME?	0	0	0	0	0	0	0	0	0	0	0	0	0	0	0	9059800	0	0	8581700	0
A1CTW0;Q4WM95;B0Y8B2;A0A0J5T005;A1DNC6	96;97;97;97;98	0.999998	2	T	SVT(1)PT(0.277)VT(0.723)PK	S(-60.17)VT(57.64)PT(-4.17)VT(4.17)PK	3	2	-0.1566	8390000	0	8390000	0	1237100	0	0	1920400	0	0	1472400	0	0	0	526250	368100	0.699477	#NAME?	0.515651	#NAME?	0	1237100	0	0	0	0	0	0	0	0	1920400	0	0	0	0	0	0	0	0	0
A1CZV7;Q4WEN1;B0Y2W7;A0A0J5SNT7	261;262;262;262	0.999998	1;2	S	MVVDS(1)DS(1)DEEDGPTQAQQPEEPVDNRPLVER	MVVDS(57.29)DS(52.19)DEEDGPT(-52.19)QAQQPEEPVDNRPLVER	5	3	0.91537	187040000	4339300	182700000	0	0	0	0	9562900	0	8727300	0	0	3624200	11736000	3.04837e+06	3840050	1.25971	#NAME?	-0.333089	#NAME?	0	0	0	0	0	0	0	0	0	0	9562900	0	0	3624200	0	0	11736000	0	0	0
A0A0J5PRF4;Q4WHM8;B0XV69	105;105;105	0.999998	1	S	GLS(1)LSTAFTSAPSAR	GLS(58.14)LS(-58.14)T(-78.77)AFT(-165.58)S(-188.7)APS(-235)AR	3	2	0.12323	32981000	32981000	0	0	3587400	2459100	2913800	7300500	0	0	0	0	4800800	7488300	2.71013e+06	3072275	1.13363	#NAME?	-0.180944	#NAME?	3587400	0	0	2459100	0	0	2913800	0	0	7300500	0	0	4800800	0	0	7488300	0	0	0	0
Q4WN35;B0Y7G4;A0A0J5Q6M9;A1DMH6	301;301;301;301	0.999998	1	S	LAALTGEIS(1)AGEGAR	LAALT(-57.58)GEIS(57.58)AGEGAR	9	2	0.41225	8266700	8266700	0	0	0	0	0	3088700	0	0	0	0	1078000	1465900	514783	635975	1.23542	#NAME?	-0.305005	#NAME?	0	0	0	0	0	0	0	0	0	3088700	0	0	1078000	0	0	1465900	0	0	0	0
A0A0J5PYE8;Q4X0W8;B0XSM7	462;524;524	0.999998	1	S	GVVES(1)PAATVSDDASAGPSGTSR	GVVES(56.49)PAAT(-56.49)VS(-94.47)DDAS(-128.6)AGPS(-161.41)GT(-166.63)S(-169.37)R	5	2	-0.9292	18044000	18044000	0	0	1109600	0	0	2176300	2230000	2835000	1791600	0	3220500	0	1.39182e+06	1253025	0.90028	#NAME?	0.151554	#NAME?	1109600	0	0	0	0	0	0	0	0	2176300	0	0	3220500	0	0	0	0	0	2230000	0
P40292;B0Y324;A0A0J5PRK0;A1CZP9	700;700;700;699	0.999998	1	S	ATEEAAPAEATTGES(1)AMEEVD	AT(-179.21)EEAAPAEAT(-75.24)T(-58.22)GES(58.22)AMEEVD	15	2	-0.041125	8945200	8945200	0	0	0	0	0	2205800	0	0	0	0	1820500	0	367633	455125	1.23799	#NAME?	-0.307995	#NAME?	0	0	0	0	0	0	0	0	0	2205800	0	0	1820500	0	0	0	0	0	0	0
Q4X0I2;B0XTD4;A0A0J5Q2U4	289;289;289	0.999998	1	S	QLADQANSNNSANNDS(1)PGEPLSK	QLADQANS(-104.58)NNS(-99.87)ANNDS(56.4)PGEPLS(-56.4)K	16	3	-0.75112	61059000	61059000	0	0	0	1439500	965930	5335400	7660200	7583600	5549200	2321000	8097100	0	3.83077e+06	3991825	1.04204	#NAME?	-0.0594134	#NAME?	0	0	0	1439500	0	0	965930	0	0	5335400	0	0	8097100	0	0	0	0	0	7660200	0
A0A0J5Q0H3;A1C807	26;26	0.999998	1;2	S	GYDS(1)EAAEESK	GY(-57.15)DS(57.15)EAAEES(-79.46)K	4	2	0.13237	0	0	0	0	0	0	0	0	0	0	0	0	0	0	0	0	#DIV/0!	#NAME?	#DIV/0!	#NAME?	0	0	0	0	0	0	0	0	0	0	0	0	0	0	0	0	0	0	0	0
Q4WXA1;B0XYB7;A1D7H3;A0A0J5SS21	365;365;365;365	0.999998	1	S	SADHES(1)EDQTPR	S(-61.23)ADHES(57.94)EDQT(-57.94)PR	6	2	-0.11457	0	0	0	0	0	0	0	0	0	0	0	0	0	0	0	0	#DIV/0!	#NAME?	#DIV/0!	#NAME?	0	0	0	0	0	0	0	0	0	0	0	0	0	0	0	0	0	0	0	0
B0XTZ4;A0A0J5PLW2;Q4WIA6;A1CYV4	798;798;798;798	0.999998	1	T	GT(1)PQPDGSSQDPDEAIADR	GT(57.41)PQPDGS(-57.41)S(-79.07)QDPDEAIADR	2	2	-0.465	0	0	0	0	0	0	0	0	0	0	0	0	0	0	0	0	#DIV/0!	#NAME?	#DIV/0!	#NAME?	0	0	0	0	0	0	0	0	0	0	0	0	0	0	0	0	0	0	0	0
A1D7X3	261	0.999998	2	Y	EY(1)DAFS(1)VGEMPFVKDTEEVLK	EY(57.41)DAFS(57.52)VGEMPFVKDT(-57.41)EEVLK	2	3	-2.431	0	0	0	0	0	0	0	0	0	0	0	0	0	0	0	0	#DIV/0!	#NAME?	#DIV/0!	#NAME?	0	0	0	0	0	0	0	0	0	0	0	0	0	0	0	0	0	0	0	0
Q4WK49;A1D4P5;B0XN90;A0A0J5PQ33;Q5B609;A0A1U8QJC9	382;389;391;391;371;371	0.999997	1	S	LVYS(1)DNETSPEEK	LVY(-60.17)S(56.94)DNET(-56.94)S(-81.89)PEEK	4	2	1.3708	8947200	8947200	0	0	0	0	606430	0	0	0	1508900	0	4838800	1993100	101072	2085200	20.6309	#NAME?	-4.36674	#NAME?	0	0	0	0	0	0	606430	0	0	0	0	0	4838800	0	0	1993100	0	0	0	0
A0A0J5Q063;Q4WQM5;B0Y4T7;A1CW13	649;676;676;676	0.999997	1	S	QAPVS(1)PVDPSVPLFPSDGR	QAPVS(54.66)PVDPS(-54.66)VPLFPS(-72.17)DGR	5	2	-1.5184	15739000	15739000	0	0	1221900	0	823490	0	0	0	0	0	4015300	4762000	340898	2194325	6.43689	#NAME?	-2.68636	#NAME?	1221900	0	0	0	0	0	823490	0	0	0	0	0	4015300	0	0	4762000	0	0	0	0
Q96UQ6;Q4WFV3;B0XX26;A0A0J5PQL4;A1DJD4;A1CCX0	1931;1931;1931;1931;1931;1941	0.999997	1	S	LNS(1)PAPSVFR	LNS(54.88)PAPS(-54.88)VFR	3	2	0.1857	3353100	3353100	0	0	0	787000	834340	1731800	0	0	0	0	0	0	558857	0	0	#NAME?	#NUM!	#NAME?	0	0	0	787000	0	0	834340	0	0	1731800	0	0	0	0	0	0	0	0	0	0
Q4WIH9;B0XTK1;A0A0J5Q4I0	448;449;452	0.999997	1;2	S	LHSNS(1)GASINSR	LHS(-56.17)NS(56.17)GAS(-60.19)INS(-131.64)R	5	2	-0.41659	57947000	14652000	43296000	0	0	1543200	1658300	8121600	2422400	1309200	5938900	0	6483900	17585000	2.50912e+06	7501950	2.98988	#NAME?	-1.58009	#NAME?	0	0	0	800560	742670	0	644040	1014200	0	2087400	6034200	0	3236800	3247100	0	0	17585000	0	0	2422400
Q4WMH1;B0Y837;A0A0J5Q352	401;401;489	0.999997	1;2;3	T	PAT(1)PQPSAGATPQPSAASPDK	PAT(55.86)PQPS(-55.86)AGAT(-101.82)PQPS(-162.34)AAS(-188.7)PDK	3	2	0.21591	514540000	74699000	359060000	80781000	8561200	4310000	4081800	36322000	3387100	25559000	0	5654800	79709000	94944000	1.37035e+07	45076950	3.28944	#NAME?	-1.71784	#NAME?	3622500	4938700	0	1351000	2959000	0	1897800	2184000	0	3038100	23446000	9837700	6392800	43250000	30066000	3659800	60996000	30288000	0	3387100
A0A0J5Q008;Q4WIG7;B0XTL3	127;127;127	0.999997	2	S	LES(0.004)AS(0.996)AS(1)EDEDDLPK	LES(-24.33)AS(24.33)AS(55.45)EDEDDLPK	7	2	0.34336	3535400	0	3535400	0	0	0	0	0	1697800	1837700	0	0	0	0	589250	0	0	#NAME?	#NUM!	#NAME?	0	0	0	0	0	0	0	0	0	0	0	0	0	0	0	0	0	0	0	1697800
Q4X1R5;B0XRV1;A1DGJ9;A0A0J5PZ01	527;527;527;527	0.999997	1	S	FGITRPLASTSLSANETPEDDES(1)DEDESDEAQAR	FGIT(-137.63)RPLAS(-126.58)T(-127.75)S(-125.33)LS(-116.93)ANET(-68.34)PEDDES(55.27)DEDES(-55.27)DEAQAR	23	3	1.1843	81048000	81048000	0	0	0	0	0	10573000	0	0	4382900	2700700	0	24501000	1.76217e+06	7896150	4.48093	#NAME?	-2.1638	#NAME?	0	0	0	0	0	0	0	0	0	10573000	0	0	0	0	0	24501000	0	0	0	0
Q4WXB5;B0XYA3;A0A0J5PV11	127;127;127	0.999997	2	S	NAS(1)AVS(0.995)LS(0.005)DAAELVAQGHGGLPGLR	NAS(55.08)AVS(22.58)LS(-22.58)DAAELVAQGHGGLPGLR	3	3	0.26524	69161000	0	69161000	0	0	0	0	14782000	0	0	0	0	28068000	8491500	2.46367e+06	9139875	3.70987	#NAME?	-1.89137	#NAME?	0	0	0	0	0	0	0	0	0	0	14782000	0	0	28068000	0	0	8491500	0	0	0
Q4WTS5;A0A0J5PUI8;B0Y3A2;A1CZH6;A1C9T1	165;165;165;184;176	0.999997	1;2	S	ATS(1)PSQSTR	AT(-56.84)S(56.84)PS(-61.38)QS(-103.43)T(-115.73)R	3	2	-0.98564	41142000	38359000	2782600	0	1991400	2021000	1532200	23665000	7439000	0	2373900	0	0	2118900	6108100	1123200	0.183887	#NAME?	2.44311	#NAME?	1991400	0	0	2021000	0	0	1532200	0	0	20883000	2782600	0	0	0	0	2118900	0	0	7439000	0
A1D914;A0A0J5PHM5;Q4WAH7;B0YBV2	311;311;319;319	0.999997	1	S	SLLSYEDES(1)DEDELVFVPR	S(-57.8)LLS(-57.8)Y(-89.38)EDES(57.8)DEDELVFVPR	9	2	-1.4048	50142000	50142000	0	0	0	0	0	0	10395000	0	24989000	0	0	3668000	1732500	7164250	4.13521	#NAME?	-2.04796	#NAME?	0	0	0	0	0	0	0	0	0	0	0	0	0	0	0	3668000	0	0	10395000	0
Q4WP23;B0Y5W9;A0A0J5PFM8;A1CXJ6;A1CH89	132;132;132;132;96	0.999997	1	S	SNYGS(1)FDNK	S(-64.91)NY(-55.71)GS(55.71)FDNK	5	2	0.016759	19963000	19963000	0	0	0	0	460390	3599400	2623400	1777800	3524700	1236400	0	5091200	1410165	2463075	1.74666	#NAME?	-0.804597	#NAME?	0	0	0	0	0	0	460390	0	0	3599400	0	0	0	0	0	5091200	0	0	2623400	0
A0A0J5Q2C3;Q4WN71;B0Y7C7	34;34;34	0.999997	1	S	GRS(1)PIGSDATGTSR	GRS(54.88)PIGS(-54.88)DAT(-66.6)GT(-118.08)S(-137.5)R	3	2	-0.47048	59881000	59881000	0	0	0	0	0	5965500	6801700	0	0	0	4546700	16226000	2.12787e+06	5193175	2.44055	#NAME?	-1.28721	#NAME?	0	0	0	0	0	0	0	0	0	5965500	0	0	4546700	0	0	16226000	0	0	6801700	0
A0A0J5SG75;Q4WG58;B0YC95;A1DC51	1035;1035;1035;1033	0.999997	1	S	TDS(1)AGQAEVK	T(-55.7)DS(55.7)AGQAEVK	3	2	-0.028036	129050000	129050000	0	0	677930	4669500	5449300	7123400	7949200	2763300	10376000	0	0	0	4772105	2594000	0.543576	#NAME?	0.879447	#NAME?	677930	0	0	4669500	0	0	5449300	0	0	7123400	0	0	0	0	0	0	0	0	7949200	0
A0A0J5SYV1	115	0.999997	2	S	TLVHDLTLPPVANLDIPPS(1)PPGS(1)PEPMANAK	T(-60.53)LVHDLT(-60.1)LPPVANLDIPPS(60.1)PPGS(60.85)PEPMANAK	19	3	-1.367	18598000	0	18598000	0	0	0	0	2010600	0	0	0	0	0	4933800	335100	1233450	3.68084	#NAME?	-1.88004	#NAME?	0	0	0	0	0	0	0	0	0	0	2010600	0	0	0	0	0	4933800	0	0	0
Q4WTT9;O43121;B0Y3B6;A0A0J5PVF9	718;718;718;718	0.999997	4	S	IKT(1)AVS(1)S(0.948)S(0.156)NS(0.896)LDAVDEK	IKT(96.3)AVS(54.93)S(12.1)S(-9.11)NS(9.11)LDAVDEK	6	2	-0.98213	8577000	0	0	8577000	0	0	0	0	8577000	0	0	0	0	0	1429500	0	0	#NAME?	#NUM!	#NAME?	0	0	0	0	0	0	0	0	0	0	0	0	0	0	0	0	0	0	0	0
Q4WUL2;B0Y436;A0A0J5PS79	97;97;104	0.999997	1	S	EAHHTYENSLDLES(1)GDEDGPVVVR	EAHHT(-60.77)Y(-61.47)ENS(-58.93)LDLES(58.93)GDEDGPVVVR	14	3	0.080416	6858800	6858800	0	0	0	0	0	0	1147100	0	0	2093000	0	0	191183	523250	2.7369	#NAME?	-1.45254	#NAME?	0	0	0	0	0	0	0	0	0	0	0	0	0	0	0	0	0	0	1147100	0
Q4WRU3;B0XN54;A0A0J5PH62;A1D1R0	568;568;568;570	0.999997	1	S	SVS(1)ANEATLR	S(-55.08)VS(55.08)ANEAT(-66.41)LR	3	2	-0.15438	13122000	13122000	0	0	280110	0	838550	4077500	2050800	1151600	0	0	2953000	0	1399760	738250	0.527412	#NAME?	0.922998	#NAME?	280110	0	0	0	0	0	838550	0	0	4077500	0	0	2953000	0	0	0	0	0	2050800	0
A0A0J5Q522;Q4WS22;B0XMQ8;Q6MY61	544;553;553;553	0.999997	1	S	RDS(1)APTGGPAPGTPSIK	RDS(54.75)APT(-54.75)GGPAPGT(-95.31)PS(-127.07)IK	3	2	-0.52346	15469000	15469000	0	0	0	0	325060	2890400	0	2999700	0	0	0	9254300	1035860	2313575	2.23348	#NAME?	-1.15929	#NAME?	0	0	0	0	0	0	325060	0	0	2890400	0	0	0	0	0	9254300	0	0	0	0
Q4WMC7;B0Y881;A0A0J5SZX8	457;457;457	0.999997	1;2	S	NSDEIPLDLDS(1)DS(1)DQGISTTAETQGATQK	NS(-87.83)DEIPLDLDS(70.05)DS(55.73)DQGIS(-55.73)T(-62.99)T(-75.44)AET(-84.59)QGAT(-111.88)QK	13	3	-0.51705	61363000	4952300	56410000	0	0	0	0	0	6753900	10309000	3338400	2262400	5315300	5956100	2.84382e+06	4218050	1.48324	#NAME?	-0.568748	#NAME?	0	0	0	0	0	0	0	0	0	0	0	0	0	5315300	0	0	5956100	0	0	6753900
Q4WVA4;B0Y0Y5;A0A0J5PWY4	368;368;371	0.999997	1	S	VQTTEGEQPEASS(1)PK	VQT(-229.32)T(-207.44)EGEQPEAS(-55.62)S(55.62)PK	13	2	-3.4189	103300000	103300000	0	0	5379600	6127800	5928300	11966000	0	4993600	7455800	0	21725000	3077700	5732550	8064625	1.40681	#NAME?	-0.49243	#NAME?	5379600	0	0	6127800	0	0	5928300	0	0	11966000	0	0	21725000	0	0	3077700	0	0	0	0
Q4WKB9;B0XMV1;A1CRZ5	801;801;797	0.999997	4	S	RY(0.003)S(0.999)S(0.999)QS(0.999)LS(1)PPR	RY(-28.7)S(28.7)S(30.71)QS(32.66)LS(55.04)PPR	8	2	0.10465	2043300	0	0	2043300	0	0	0	0	1624900	0	0	418360	0	0	270817	104590	0.386202	#NAME?	1.37257	#NAME?	0	0	0	0	0	0	0	0	0	0	0	0	0	0	0	0	0	0	0	0
Q4WEP3;B0Y2X8;A1CZU6;A0A0J5SNU4	40;40;40;40	0.999997	1;2	S	S(0.007)IQEIEAS(0.993)PHS(1)PESR	S(-21.46)IQEIEAS(21.46)PHS(56.82)PES(-56.82)R	11	2	4.167	15996000	10396000	5600000	0	0	0	0	6370500	2324600	0	3081000	1191800	0	0	1.44918e+06	1068200	0.737105	#NAME?	0.440058	#NAME?	0	0	0	0	0	0	0	0	0	5058900	1311600	0	0	0	0	0	0	0	0	2324600
Q4WRV5;B0XN43;A0A0J5PKA5;A1D1S1	327;327;327;327	0.999997	1	S	LEPEQVATPPS(1)PR	LEPEQVAT(-55.75)PPS(55.75)PR	11	2	0.029442	17504000	17504000	0	0	0	0	927360	5142000	0	4057500	3422000	0	3955400	0	1687810	1844350	1.09275	#NAME?	-0.12796	#NAME?	0	0	0	0	0	0	927360	0	0	5142000	0	0	3955400	0	0	0	0	0	0	0
Q4W9W8;B0YEL4;A0A0J5PS62	125;125;125	0.999997	1;2	S	VSSLDST(0.02)T(0.98)PDAPTVS(1)PR	VS(-77.55)S(-76.31)LDS(-41.9)T(-17.01)T(17.01)PDAPT(-54.62)VS(54.62)PR	15	2	-0.37711	47654000	5951600	41702000	0	0	3419600	1973400	5415200	6274400	6985700	0	0	8875800	6329600	4.01138e+06	3801350	0.947641	#NAME?	0.077588	#NAME?	0	0	0	2196500	1223100	0	1276600	696740	0	0	5415200	0	1864400	7011300	0	0	6329600	0	0	6274400
Q4WDF0;B0YD00;A0A0J5PIR0	224;224;224	0.999997	1	T	VEDEDDENNDEEDGYVT(1)DDEQDQSSK	VEDEDDENNDEEDGY(-78.34)VT(58.86)DDEQDQS(-58.86)S(-58.86)K	17	3	1.8256	0	0	0	0	0	0	0	0	0	0	0	0	0	0	0	0	#DIV/0!	#NAME?	#DIV/0!	#NAME?	0	0	0	0	0	0	0	0	0	0	0	0	0	0	0	0	0	0	0	0
Q96UQ6;Q4WFV3;B0XX26;A0A0J5PQL4;A1DJD4	1663;1663;1663;1663;1663	0.999997	2	T	SNNRPVT(0.913)PT(0.087)GPMT(1)PR	S(-45.11)NNRPVT(10.23)PT(-10.23)GPMT(54.2)PR	13	2	-1.1188	3793500	0	3793500	0	0	0	0	0	0	0	0	0	0	0	0	0	#DIV/0!	#NAME?	#DIV/0!	#NAME?	0	0	0	0	0	0	0	0	0	0	0	0	0	0	0	0	0	0	0	0
Q4WPC5;B0Y670;A0A0J5PHA2;A1CX95;A1CHI7	449;449;498;449;451	0.999997	2	Y	DMAVS(1)QLGIAY(1)LESR	DMAVS(64.78)QLGIAY(55.93)LES(-55.93)R	11	2	3.5553	0	0	0	0	0	0	0	0	0	0	0	0	0	0	0	0	#DIV/0!	#NAME?	#DIV/0!	#NAME?	0	0	0	0	0	0	0	0	0	0	0	0	0	0	0	0	0	0	0	0
A1CAD7	122	0.999997	4	Y	VINFQILY(0.521)T(0.59)IPT(0.888)GAKREY(1)GT(1)IK	VINFQILY(-0.68)T(0.68)IPT(6.31)GAKREY(51.84)GT(49.95)IK	18	3	-2.9883	0	0	0	0	0	0	0	0	0	0	0	0	0	0	0	0	#DIV/0!	#NAME?	#DIV/0!	#NAME?	0	0	0	0	0	0	0	0	0	0	0	0	0	0	0	0	0	0	0	0
A1D8S2	913	0.999997	3	Y	Y(1)NMMEQIGKGHFAT(0.436)VY(0.984)LCS(0.58)NR	Y(52.56)NMMEQIGKGHFAT(-1.28)VY(15.43)LCS(1.28)NR	1	3	3.0361	0	0	0	0	0	0	0	0	0	0	0	0	0	0	0	0	#DIV/0!	#NAME?	#DIV/0!	#NAME?	0	0	0	0	0	0	0	0	0	0	0	0	0	0	0	0	0	0	0	0
B0XXH5	40	0.999997	2	Y	AEVT(0.006)AVMRS(0.994)NY(1)EAVRK	AEVT(-22.42)AVMRS(22.42)NY(54.74)EAVRK	11	2	-1.0928	0	0	0	0	0	0	0	0	0	0	0	0	0	0	0	0	#DIV/0!	#NAME?	#DIV/0!	#NAME?	0	0	0	0	0	0	0	0	0	0	0	0	0	0	0	0	0	0	0	0
Q5B6R5;A0A1U8QVN2	361;361	0.999996	3	T	TDISALHT(1)Y(1)KGNDEEEQT(1)R	T(-55.77)DIS(-53.79)ALHT(57.44)Y(53.79)KGNDEEEQT(105.92)R	8	2	1.274	6004100	0	0	6004100	0	0	0	0	0	0	0	0	6004100	0	0	1501025	#DIV/0!	#NAME?	#DIV/0!	#NAME?	0	0	0	0	0	0	0	0	0	0	0	0	0	0	6004100	0	0	0	0	0
Q4WYV2;B0XZZ0;A1D5Y9;A0A0J5PWA6	1164;1164;1164;1164	0.999996		Y	EAWT(1)GKEAY(1)LTVK	EAWT(54.92)GKEAY(54.39)LT(-54.39)VK	9	2	-3.8864	6202800	0	6202800	0	0	0	0	0	0	0	0	0	6202800	0	0	1550700	#DIV/0!	#NAME?	#DIV/0!	#NAME?	0	0	0	0	0	0	0	0	0	0	0	0	0	6202800	0	0	0	0	0	0
Q4WTS5;A0A0J5PUI8;B0Y3A2;A1CZH6	18;18;18;18	0.999996		Y	S(0.898)QS(0.096)KPPPS(0.006)AALDY(1)KPANK	S(9.71)QS(-9.71)KPPPS(-21.64)AALDY(54.96)KPANK	13	3	-0.66832	2872100	0	2872100	0	0	0	0	0	0	0	2872100	0	0	0	0	718025	#DIV/0!	#NAME?	#DIV/0!	#NAME?	0	0	0	0	0	0	0	0	0	0	0	0	0	0	0	0	0	0	0	0
Q4WU05;B0Y3I3;A0A0J5PUR1	57;57;57	0.999996		Y	QPS(0.123)KS(0.877)DLLNPPVAY(1)RAT(1)NVT(1)K	QPS(-8.52)KS(8.52)DLLNPPVAY(53.42)RAT(56.79)NVT(56.72)K	14	3	-0.29781	6746200	0	0	6746200	0	0	0	0	0	0	6746200	0	0	0	0	1686550	#DIV/0!	#NAME?	#DIV/0!	#NAME?	0	0	0	0	0	0	0	0	0	0	0	0	0	0	0	0	0	0	0	0
Q8TFY0;A0A0J5Q4C3;Q4WSG1;B0XR75;A1D2D4;A1CPH2	137;141;145;145;204;137	0.999996	1	T	LTEAVET(1)DDGTR	LT(-117.85)EAVET(54.07)DDGT(-54.07)R	7	2	0.50783	2596100	2596100	0	0	0	0	0	1034400	1561800	0	0	0	0	0	432700	0	0	#NAME?	#NUM!	#NAME?	0	0	0	0	0	0	0	0	0	1034400	0	0	0	0	0	0	0	0	1561800	0
Q4WEI6;B0Y2R1;A0A0J5PQV6	106;106;106	0.999996	1	T	DEGGALT(1)PPASSSR	DEGGALT(55.14)PPAS(-55.14)S(-60.54)S(-83.2)R	7	2	-2.506	93163000	93163000	0	0	0	0	0	8388200	1834400	2854100	0	739370	6291000	32419000	2179450	9.86234e+06	4.52515	#NAME?	-2.17797	#NAME?	0	0	0	0	0	0	0	0	0	8388200	0	0	6291000	0	0	32419000	0	0	1834400	0
A0A0J5Q446	16	0.999996	2	S	MDDSIMEGSIFEDDGS(1)S(1)DFVPEPGPKPR	MDDS(-112.35)IMEGS(-53.76)IFEDDGS(53.76)S(53.76)DFVPEPGPKPR	16	3	0.4661	14617000	0	14617000	0	0	0	0	0	5115000	8010400	0	0	0	0	2.18757e+06	0	0	#NAME?	#NUM!	#NAME?	0	0	0	0	0	0	0	0	0	0	0	0	0	0	0	0	0	0	0	5115000
A0A0J5Q446	17	0.999996	2	S	MDDSIMEGSIFEDDGS(1)S(1)DFVPEPGPKPR	MDDS(-112.35)IMEGS(-53.76)IFEDDGS(53.76)S(53.76)DFVPEPGPKPR	17	3	0.4661	14617000	0	14617000	0	0	0	0	0	5115000	8010400	0	0	0	0	2.18757e+06	0	0	#NAME?	#NUM!	#NAME?	0	0	0	0	0	0	0	0	0	0	0	0	0	0	0	0	0	0	0	5115000
A0A0J5SCQ9	96	0.999996	3	S	FT(0.001)QNLT(0.999)PVPS(1)S(1)DLVVPEEDEDKTQDLEK	FT(-30.86)QNLT(30.86)PVPS(54.71)S(54.71)DLVVPEEDEDKT(-54.71)QDLEK	10	3	1.23	31350000	0	0	31350000	0	0	0	3328300	7327900	17795000	0	0	0	2899100	4.74187e+06	724775	0.152846	#NAME?	2.70985	#NAME?	0	0	0	0	0	0	0	0	0	0	0	3328300	0	0	0	0	0	2899100	0	0
A0A0J5SCQ9	97	0.999996	3	S	FT(0.001)QNLT(0.999)PVPS(1)S(1)DLVVPEEDEDKTQDLEK	FT(-30.86)QNLT(30.86)PVPS(54.71)S(54.71)DLVVPEEDEDKT(-54.71)QDLEK	11	3	1.23	31350000	0	0	31350000	0	0	0	3328300	7327900	17795000	0	0	0	2899100	4.74187e+06	724775	0.152846	#NAME?	2.70985	#NAME?	0	0	0	0	0	0	0	0	0	0	0	3328300	0	0	0	0	0	2899100	0	0
A0A0J5PK33;Q4WB23;B0YAT7	48;48;48	0.999996	2	S	PSALVSVSTQTVPNS(1)RPPS(1)VK	PS(-96.07)ALVS(-79.64)VS(-58.21)T(-58.21)QT(-57.32)VPNS(57.32)RPPS(61.01)VK	19	3	-0.10258	83909000	0	83909000	0	2190500	3091900	2372600	8811100	0	0	0	0	7409300	24213000	2744350	7905575	2.88067	#NAME?	-1.52641	#NAME?	0	2190500	0	0	3091900	0	0	2372600	0	0	8811100	0	0	7409300	0	0	24213000	0	0	0
Q4WZI8;B0XVA7;A1DIP1;A0A0J5PXQ5	637;637;641;657	0.999996	2	S	ALQPEQEKS(1)PS(1)PVPELEALEDSK	ALQPEQEKS(65.79)PS(54.13)PVPELEALEDS(-54.13)K	11	3	-0.26789	47014000	0	47014000	0	0	0	0	0	6160500	7392900	0	0	5223300	20191000	2258900	6353575	2.81269	#NAME?	-1.49195	#NAME?	0	0	0	0	0	0	0	0	0	0	0	0	0	5223300	0	0	20191000	0	0	6160500
A0A0J5PYK3;B0XTC4;A4D9A1;A1DHN4	1308;1308;1311;1309	0.999996	1	S	LAAAAAAAQTAAVS(1)PPATSTGK	LAAAAAAAQT(-69.01)AAVS(54.44)PPAT(-54.44)S(-73.57)T(-92.2)GK	14	2	1.4006	31434000	31434000	0	0	1143700	0	910550	6216800	0	0	0	0	5430100	6430300	1.37851e+06	2965100	2.15095	#NAME?	-1.10497	#NAME?	1143700	0	0	0	0	0	910550	0	0	6216800	0	0	5430100	0	0	6430300	0	0	0	0
A1DEP0;A1CAB6;Q4WUS0;B0Y497;A0A0J5PWC2	337;337;350;350;350	0.999996	1;2	S	TES(1)S(0.002)DS(0.998)LYTR	T(-72.88)ES(53.9)S(-26.56)DS(26.56)LY(-38.33)T(-82.48)R	3	2	0.20243	122900000	96711000	26189000	0	0	1787200	1195800	34236000	17979000	9639800	4053400	1668700	4294300	9318100	10806300	4833625	0.447297	#NAME?	1.1607	#NAME?	0	0	0	1787200	0	0	1195800	0	0	21873000	12363000	0	4294300	0	0	9318100	0	0	17979000	0
Q4WIG8;B0XTL2;A0A0J5Q3C5;A1CYN9	31;31;31;31	0.999996	2;3	S	QNS(1)ES(1)PAPS(0.064)AS(0.933)PS(0.002)S(0.001)AMAR	QNS(49.3)ES(54.85)PAPS(-11.63)AS(11.63)PS(-27.84)S(-28.92)AMAR	5	2	3.0412	649210	0	649210	0	0	0	0	649210	0	0	0	0	0	0	108202	0	0	#NAME?	#NUM!	#NAME?	0	0	0	0	0	0	0	0	0	0	649210	0	0	0	0	0	0	0	0	0
A0A0J5SR80;Q4WYB9;B0XWW8	181;189;189	0.999996	1	S	SMEEQLS(1)MDDEK	S(-54.17)MEEQLS(54.17)MDDEK	7	2	0.44784	583480	583480	0	0	0	0	0	583480	0	0	0	0	0	0	97246.7	0	0	#NAME?	#NUM!	#NAME?	0	0	0	0	0	0	0	0	0	583480	0	0	0	0	0	0	0	0	0	0
A0A0J5SW92;Q4X1Q0;B0XRW5;A1DGL3;Q5B049;A0A1U8QYT3;A1CSX9	544;552;552;545;549;549;548	0.999996	1;2	S	APS(1)LS(0.402)S(0.598)QPER	APS(51.97)LS(-1.73)S(1.73)QPER	3	2	-0.10498	1828700	0	1828700	0	0	0	0	1073300	0	0	0	0	0	0	178883	0	0	#NAME?	#NUM!	#NAME?	0	0	0	0	0	0	0	0	0	0	1073300	0	0	0	0	0	0	0	0	0
Q4WMG5;B0Y842;A1DN50;A0A0J5SZV0	1270;1270;1270;1270	0.999996	1	S	ALLVDEDYDS(1)EEF	ALLVDEDY(-54.15)DS(54.15)EEF	10	2	-1.2514	1960600	1960600	0	0	0	0	0	0	1960600	0	0	0	0	0	326767	0	0	#NAME?	#NUM!	#NAME?	0	0	0	0	0	0	0	0	0	0	0	0	0	0	0	0	0	0	1960600	0
A1D6N1	89	0.999996	2	S	SALVEAGFANVPVIAGAS(1)ENS(1)IR	S(-53.64)ALVEAGFANVPVIAGAS(53.87)ENS(53.64)IR	18	3	-2.3014	1569600	0	1569600	0	1569600	0	0	0	0	0	0	0	0	0	261600	0	0	#NAME?	#NUM!	#NAME?	0	1569600	0	0	0	0	0	0	0	0	0	0	0	0	0	0	0	0	0	0
A1D6N1	92	0.999996	2	S	SALVEAGFANVPVIAGAS(1)ENS(1)IR	S(-53.64)ALVEAGFANVPVIAGAS(53.87)ENS(53.64)IR	21	3	-2.3014	1569600	0	1569600	0	1569600	0	0	0	0	0	0	0	0	0	261600	0	0	#NAME?	#NUM!	#NAME?	0	1569600	0	0	0	0	0	0	0	0	0	0	0	0	0	0	0	0	0	0
A1C4E7	919	0.999996		Y	Y(1)EDLLLQQRSKAMSK	Y(55.81)EDLLLQQRS(-55.81)KAMS(-58.53)K	1	2	3.1705	1561900	1561900	0	0	1561900	0	0	0	0	0	0	0	0	0	260317	0	0	#NAME?	#NUM!	#NAME?	1561900	0	0	0	0	0	0	0	0	0	0	0	0	0	0	0	0	0	0	0
B0YBF8	33	0.999996		Y	CCYSSHVKLIY(1)GAHDR	CCY(-60.72)S(-60.46)S(-57.05)HVKLIY(57.05)GAHDR	11	4	0.29542	778900	778900	0	0	0	0	0	0	0	778900	0	0	0	0	129817	0	0	#NAME?	#NUM!	#NAME?	0	0	0	0	0	0	0	0	0	0	0	0	0	0	0	0	0	0	0	0
A0A0J5SZF2;Q4WMW0;B0Y7P1	298;298;298	0.999996	2	S	EEVEMDGKEDES(1)ELS(1)AGEEFTPEEQLALEK	EEVEMDGKEDES(74.53)ELS(53.83)AGEEFT(-53.83)PEEQLALEK	15	3	-0.17695	44058000	0	44058000	0	0	0	0	0	18199000	9338700	4693000	994010	0	2643400	4.58962e+06	2.0826e+06	0.453764	#NAME?	1.13999	#NAME?	0	0	0	0	0	0	0	0	0	0	0	0	0	0	0	0	2643400	0	0	18199000
A1CVV9;Q4WQT1;B0Y4Z3;A0A0J5PJ16	326;326;326;326	0.999996	1	S	TNS(1)PAVAPPER	T(-53.81)NS(53.81)PAVAPPER	3	2	1.1731	43608000	43608000	0	0	755840	2998100	2176200	9122100	1497500	3097100	0	600360	7061200	3190100	3.27447e+06	2712915	0.828504	#NAME?	0.271419	#NAME?	755840	0	0	2998100	0	0	2176200	0	0	9122100	0	0	7061200	0	0	3190100	0	0	1497500	0
A0A0J5Q2E1	9	0.999996	1;2	S	PPPVEDLS(1)DDES(0.982)T(0.018)GGSIPYNNAEHDK	PPPVEDLS(54.97)DDES(17.37)T(-17.37)GGS(-45.16)IPY(-91.56)NNAEHDK	8	3	-0.2776	112480000	7582900	104900000	0	0	0	0	0	2463500	21455000	9565500	5210700	0	5203800	3.98642e+06	4995000	1.253	#NAME?	-0.325392	#NAME?	0	0	0	0	0	0	0	0	0	0	0	0	0	0	0	0	5203800	0	2463500	0
Q4WDF1;B0YCZ9;A0A0J5PFK9;A1DLU0	509;509;515;531	0.999996	2	S	EDS(1)DDES(1)EFECDPYDVQIMQHR	EDS(74.14)DDES(53.91)EFECDPY(-53.91)DVQIMQHR	7	3	0.48995	0	0	0	0	0	0	0	0	0	0	0	0	0	0	0	0	#DIV/0!	#NAME?	#DIV/0!	#NAME?	0	0	0	0	0	0	0	0	0	0	0	0	0	0	0	0	0	0	0	0
B0Y3L3;A0A0J5PS44;Q4WU36	74;74;74	0.999996	3	S	KADS(1)EDDS(1)DDDDS(0.998)EEEEDEFPVS(0.002)HELLIK	KADS(53.63)EDDS(37.93)DDDDS(28.07)EEEEDEFPVS(-28.07)HELLIK	4	3	-2.57	0	0	0	0	0	0	0	0	0	0	0	0	0	0	0	0	#DIV/0!	#NAME?	#DIV/0!	#NAME?	0	0	0	0	0	0	0	0	0	0	0	0	0	0	0	0	0	0	0	0
B0XTF2	322	0.999996	4	Y	PY(1)Y(1)S(1)CPVLVIQLT(0.524)T(0.476)R	PY(51.48)Y(51.48)S(51.39)CPVLVIQLT(0.41)T(-0.41)R	2	2	1.4814	0	0	0	0	0	0	0	0	0	0	0	0	0	0	0	0	#DIV/0!	#NAME?	#DIV/0!	#NAME?	0	0	0	0	0	0	0	0	0	0	0	0	0	0	0	0	0	0	0	0
B0XTF2	323	0.999996	4	Y	PY(1)Y(1)S(1)CPVLVIQLT(0.524)T(0.476)R	PY(51.48)Y(51.48)S(51.39)CPVLVIQLT(0.41)T(-0.41)R	3	2	1.4814	0	0	0	0	0	0	0	0	0	0	0	0	0	0	0	0	#DIV/0!	#NAME?	#DIV/0!	#NAME?	0	0	0	0	0	0	0	0	0	0	0	0	0	0	0	0	0	0	0	0
A0A0J5PFJ4;Q4WD95;B0YD54;A1DLN3	821;821;821;824	0.999995	1;2;3	S	SQTQS(1)PSQTLS(1)PR	S(-103.18)QT(-70.58)QS(52.79)PS(-52.79)QT(-89.48)LS(92.83)PR	5	2	0.33778	61361000	29961000	30470000	930610	642240	484700	0	9050400	3714300	3135500	6380500	1705200	4197000	12569000	2.83786e+06	6212925	2.1893	#NAME?	-1.13047	#NAME?	642240	0	0	484700	0	0	0	0	0	4624700	3495100	930610	4197000	0	0	7899600	4669100	0	0	3714300
Q4WZF1;B0XVL1;A0A0J5Q1P7	218;218;218	0.999995	2	S	QQPS(0.001)APS(0.002)HPEERPT(0.465)T(0.532)PPPPPAAINDPPS(1)AR	QQPS(-28.47)APS(-23.73)HPEERPT(-0.58)T(0.58)PPPPPAAINDPPS(50.72)AR	28	3	-1.5569	39523000	0	39523000	0	0	0	0	0	0	0	0	0	0	25961000	0	6490250	#DIV/0!	#NAME?	#DIV/0!	#NAME?	0	0	0	0	0	0	0	0	0	0	0	0	0	0	0	0	25961000	0	0	0
A1CZ44	31	0.999995	1	S	DASRVPS(1)AEREEGEEER	DAS(-53.31)RVPS(53.31)AEREEGEEER	7	2	0.50226	15059000	15059000	0	0	0	0	0	0	0	0	0	0	0	15059000	0	3764750	#DIV/0!	#NAME?	#DIV/0!	#NAME?	0	0	0	0	0	0	0	0	0	0	0	0	0	0	0	15059000	0	0	0	0
Q4WXP7;B0XXX6	730;730	0.999995	2;3	S	S(0.498)AS(0.498)PQVPS(0.004)PQVISPQPIS(1)PQVS(1)PAR	S(0)AS(0)PQVPS(-20.96)PQVIS(-52.67)PQPIS(52.67)PQVS(63.17)PAR	18	3	-0.24624	6645500	0	2727000	3918500	0	0	0	2045900	0	0	0	0	1872600	2727000	340983	1149900	3.37231	#NAME?	-1.75374	#NAME?	0	0	0	0	0	0	0	0	0	0	0	2045900	0	0	1872600	0	2727000	0	0	0
Q4WWZ0;B0XYN3;A0A0J5PV74;A1D7U2	695;695;667;670	0.999995	1;2	S	DSNENYLPEVVNRQS(1)LEERS(1)PLPEPK	DS(-63.24)NENY(-47.02)LPEVVNRQS(47.02)LEERS(53.37)PLPEPK	20	3	0.24163	25896000	993980	24902000	0	0	0	0	0	2624400	0	8384000	0	993980	0	437400	2344495	5.36007	#NAME?	-2.42225	#NAME?	0	0	0	0	0	0	0	0	0	0	0	0	993980	0	0	0	0	0	0	2624400
Q4WRK9;B0XNK6;A1D1G2;A0A0J5PK05;Q5BEU9;A0A1U8QUL5;A1CNL3	454;454;454;454;446;446;457	0.999995	1	S	ICDFGVSGNLVAS(1)IAK	ICDFGVS(-53.35)GNLVAS(53.35)IAK	13	2	1.2623	718730	718730	0	0	718730	0	0	0	0	0	0	0	0	0	119788	0	0	#NAME?	#NUM!	#NAME?	718730	0	0	0	0	0	0	0	0	0	0	0	0	0	0	0	0	0	0	0
A1D354	12	0.999995	3	T	PS(0.001)LLGT(0.999)EVGPT(1)GY(1)GMMR	PS(-32.81)LLGT(32.81)EVGPT(55.35)GY(62.84)GMMR	11	2	1.3531	30510000	0	0	30510000	0	0	0	0	0	30510000	0	0	0	0	5085000	0	0	#NAME?	#NUM!	#NAME?	0	0	0	0	0	0	0	0	0	0	0	0	0	0	0	0	0	0	0	0
A0A0J5PPC6;Q4WKK5;B0XRH9;A1D546	204;204;204;282	0.999995	2	S	APS(1)PNRS(0.96)PS(0.039)AS(0.001)TVDVVHFEHK	APS(53.01)PNRS(13.92)PS(-13.92)AS(-29.21)T(-57.01)VDVVHFEHK	3	3	0.060817	198110000	0	198110000	0	0	0	0	8345200	5705100	20405000	20592000	2934300	0	17813000	5742550	10334825	1.79969	#NAME?	-0.847751	#NAME?	0	0	0	0	0	0	0	0	0	0	8345200	0	0	0	0	0	17813000	0	0	5705100
Q4WWQ2;B0XYX1;A0A0J5PVE1	242;242;242	0.999995	1	T	LVSESESQADEPLVNGTMT(1)P	LVS(-231.26)ES(-227.18)ES(-217.7)QADEPLVNGT(-53.36)MT(53.36)P	19	2	-1.4699	41997000	41997000	0	0	1090600	1076500	0	6838300	0	0	0	0	3900400	6505300	1500900	2601425	1.73324	#NAME?	-0.793474	#NAME?	1090600	0	0	1076500	0	0	0	0	0	6838300	0	0	3900400	0	0	6505300	0	0	0	0
Q4WN21;B0Y7I1;A0A0J5Q2F0;A1DMJ3;Q6SIF1	387;387;387;387;388	0.999995	2	S	T(1)PGPGS(1)GPGTPFGTLSR	T(75.6)PGPGS(53.21)GPGT(-53.21)PFGT(-96.47)LS(-124.33)R	6	2	0.46174	12403000	0	12403000	0	0	0	0	4175900	0	4467900	0	0	0	3759700	1.44063e+06	939925	0.652439	#NAME?	0.616086	#NAME?	0	0	0	0	0	0	0	0	0	0	4175900	0	0	0	0	0	3759700	0	0	0
Q4WI26;B0XUD9;A0A0J5PM39;A1CZ29	126;126;126;126	0.999995	2;3	T	SSSTVGSQNRPLT(1)PGGS(1)PIPR	S(-81.37)S(-80.98)S(-80.6)T(-74.85)VGS(-53.06)QNRPLT(53.06)PGGS(58.51)PIPR	13	3	-0.45091	18512000	0	15871000	2641000	0	0	0	3481600	0	6245600	0	0	4298300	0	1621200	1074575	0.662827	#NAME?	0.593296	#NAME?	0	0	0	0	0	0	0	0	0	0	3481600	0	0	4298300	0	0	0	0	0	0
Q5BDW4;A1CQA9;A0A0J5PWJ8;A1D373;Q4WT99;B0XQC5	11;11;11;11;11;11	0.999995	2	S	S(1)PS(1)PVGSTYSSSR	S(66.77)PS(54.61)PVGS(-54.61)T(-60.04)Y(-66.19)S(-76.08)S(-85.14)S(-98.23)R	3	2	4.3321	5806200	0	5806200	0	0	0	0	0	0	1882500	0	0	1883500	0	313750	470875	1.5008	#NAME?	-0.585729	#NAME?	0	0	0	0	0	0	0	0	0	0	0	0	0	1883500	0	0	0	0	0	0
Q4WM69;B0Y8D9;A1DNF1;A0A0J5Q6K1	126;126;126;126	0.999995	2	S	VLGEVENT(1)DDEIES(1)GEDFATASGVPEWGK	VLGEVENT(81.83)DDEIES(53.38)GEDFAT(-53.38)AS(-61.35)GVPEWGK	14	3	-0.56282	41517000	0	41517000	0	0	0	0	0	11027000	13315000	14605000	0	0	0	4057000	3651250	0.899988	#NAME?	0.152023	#NAME?	0	0	0	0	0	0	0	0	0	0	0	0	0	0	0	0	0	0	0	11027000
Q4W9Z7;B0YEP9;A0A0J5PRC8	180;180;180	0.999995	4	S	RGDS(1)DDDS(1)DRPS(0.97)S(0.917)S(0.113)EGK	RGDS(73.33)DDDS(52.68)DRPS(14.77)S(10.27)S(-10.27)EGK	8	2	1.4679	0	0	0	0	0	0	0	0	0	0	0	0	0	0	0	0	#DIV/0!	#NAME?	#DIV/0!	#NAME?	0	0	0	0	0	0	0	0	0	0	0	0	0	0	0	0	0	0	0	0
Q4WS60;B0XRP3;A0A0J5Q544;Q6MYA4	1447;1447;1447;1459	0.999995	3	S	RQDS(1)DVDMDDS(1)DEET(0.981)DEET(0.019)KDT(0.001)K	RQDS(103.79)DVDMDDS(53.27)DEET(17.15)DEET(-17.15)KDT(-32.65)K	11	3	-0.17594	0	0	0	0	0	0	0	0	0	0	0	0	0	0	0	0	#DIV/0!	#NAME?	#DIV/0!	#NAME?	0	0	0	0	0	0	0	0	0	0	0	0	0	0	0	0	0	0	0	0
A1CAD7	124	0.999995	4	T	VINFQILY(0.521)T(0.59)IPT(0.888)GAKREY(1)GT(1)IK	VINFQILY(-0.68)T(0.68)IPT(6.31)GAKREY(51.84)GT(49.95)IK	20	3	-2.9883	0	0	0	0	0	0	0	0	0	0	0	0	0	0	0	0	#DIV/0!	#NAME?	#DIV/0!	#NAME?	0	0	0	0	0	0	0	0	0	0	0	0	0	0	0	0	0	0	0	0
Q4WGK2;B0YCP3;A0A0J5PHR4;A1DCL9	303;303;303;384	0.999995	5	Y	VET(0.001)EVT(1)T(1)S(1)T(1)AY(1)ALK	VET(-38.67)EVT(38.67)T(38.67)S(38.67)T(38.67)AY(53.06)ALK	11	2	4.2641	0	0	0	0	0	0	0	0	0	0	0	0	0	0	0	0	#DIV/0!	#NAME?	#DIV/0!	#NAME?	0	0	0	0	0	0	0	0	0	0	0	0	0	0	0	0	0	0	0	0
A1CN78	20	0.999995	2	Y	Y(1)IPRS(1)QLYR	Y(53.14)IPRS(41.75)QLY(-41.75)R	1	3	0.47991	0	0	0	0	0	0	0	0	0	0	0	0	0	0	0	0	#DIV/0!	#NAME?	#DIV/0!	#NAME?	0	0	0	0	0	0	0	0	0	0	0	0	0	0	0	0	0	0	0	0
Q4WL96;B0XMB4;A0A0J5T0W7	263;263;263	0.999994	1	S	AGS(1)YDSLNSAQTPR	AGS(51.98)Y(-94.87)DS(-51.98)LNS(-84.98)AQT(-179.1)PR	3	2	0.975	61531000	61531000	0	0	0	1426400	1517800	6176000	0	4139200	4527600	1910800	9693400	18556000	2209900	8671950	3.92414	#NAME?	-1.97238	#NAME?	0	0	0	1426400	0	0	1517800	0	0	6176000	0	0	9693400	0	0	18556000	0	0	0	0
Q4WKH8;B0XMI1;A1D514;A1CS41;A0A0J5PM30	80;80;80;80;80	0.999994	2	S	AVNLDGYDS(1)DS(1)ENEGFSAR	AVNLDGY(-52.01)DS(52.01)DS(61.65)ENEGFS(-81.14)AR	9	2	-1.6946	50633000	0	50633000	0	0	0	0	10898000	0	0	5280300	15259000	13174000	0	1.81633e+06	8428325	4.6403	#NAME?	-2.21422	#NAME?	0	0	0	0	0	0	0	0	0	0	10898000	0	0	13174000	0	0	0	0	0	0
A0A0J5PWZ3;Q4WTC4;B0XQA2	444;444;444	0.999994	1	S	GPS(1)PAADTQK	GPS(52.4)PAADT(-52.4)QK	3	2	-0.50908	6073900	6073900	0	0	0	0	330240	962560	2291800	795120	0	0	0	0	729953	0	0	#NAME?	#NUM!	#NAME?	0	0	0	0	0	0	330240	0	0	962560	0	0	0	0	0	0	0	0	2291800	0
Q4WHG2;B0XVK2;A0A0J5PMP1	711;711;711	0.999994	1	S	ATPTVAQAAQS(1)PPKPPVPEPSGEPK	AT(-64.01)PT(-52.78)VAQAAQS(52.78)PPKPPVPEPS(-76.96)GEPK	11	3	0.69131	64341000	64341000	0	0	0	0	772850	5963100	0	0	0	0	9341000	17674000	1.12266e+06	6753750	6.01586	#NAME?	-2.58877	#NAME?	0	0	0	0	0	0	772850	0	0	5963100	0	0	9341000	0	0	17674000	0	0	0	0
A0A0J5PW21;Q4WWE8;B0XZ75;A1D8E5	585;547;547;585	0.999994	1	S	AAS(1)YGPGPQNYR	AAS(52.12)Y(-52.12)GPGPQNY(-82.09)R	3	2	-0.31698	10554000	10554000	0	0	0	0	0	3134600	4629200	0	0	0	0	0	1.29397e+06	0	0	#NAME?	#NUM!	#NAME?	0	0	0	0	0	0	0	0	0	3134600	0	0	0	0	0	0	0	0	4629200	0
A1CZV7;Q4WEN1;B0Y2W7;A0A0J5SNT7	263;264;264;264	0.999994	2	S	MVVDS(1)DS(1)DEEDGPTQAQQPEEPVDNRPLVER	MVVDS(57.29)DS(52.19)DEEDGPT(-52.19)QAQQPEEPVDNRPLVER	7	3	0.91537	182700000	0	182700000	0	0	0	0	9562900	0	4388100	0	0	3624200	11736000	2.32517e+06	3840050	1.65152	#NAME?	-0.723791	#NAME?	0	0	0	0	0	0	0	0	0	0	9562900	0	0	3624200	0	0	11736000	0	0	0
A1D438;A1CR74;Q4WJI0;B0XPF4;A0A0J5PPI8	184;35;186;186;186	0.999994	1;2	T	TPT(1)PPPHK	T(-51.95)PT(51.95)PPPHK	3	2	-0.062552	10652000	6596300	4056100	0	0	0	0	3990500	0	0	4056100	0	0	0	665083	1014025	1.52466	#NAME?	-0.608486	#NAME?	0	0	0	0	0	0	0	0	0	3990500	0	0	0	0	0	0	0	0	0	0
A1D2E3;A0A0J5Q181	146;155	0.999994	2	S	LAMEGS(1)AS(1)PNPSAQAESR	LAMEGS(87.79)AS(52.01)PNPS(-52.01)AQAES(-127.67)R	8	2	-0.57689	22424000	0	22424000	0	0	0	0	0	0	6866700	2140700	1937200	0	0	1144450	1019475	0.890799	#NAME?	0.166828	#NAME?	0	0	0	0	0	0	0	0	0	0	0	0	0	0	0	0	0	0	0	0
Q4WRW2;B0XN34;A1D1S9;A0A0J5SFM2	384;384;384;384	0.999994	1	S	YGGSGGQVS(1)PK	Y(-122.34)GGS(-51.87)GGQVS(51.87)PK	9	2	-0.69692	0	0	0	0	0	0	0	0	0	0	0	0	0	0	0	0	#DIV/0!	#NAME?	#DIV/0!	#NAME?	0	0	0	0	0	0	0	0	0	0	0	0	0	0	0	0	0	0	0	0
A1CJZ1	108	0.999994	3	Y	ILKS(0.001)LAAS(1)KPCY(1)NLVS(0.999)R	ILKS(-32.86)LAAS(58.77)KPCY(52.02)NLVS(32.86)R	12	2	-3.7596	0	0	0	0	0	0	0	0	0	0	0	0	0	0	0	0	#DIV/0!	#NAME?	#DIV/0!	#NAME?	0	0	0	0	0	0	0	0	0	0	0	0	0	0	0	0	0	0	0	0
Q4WTU1;B0Y3B8;A1CZF9;A0A0J5PRH7	452;452;454;455	0.999993	1	S	SASETQQVHDAEAFELQGLIS(1)DEEDEDVPGNR	S(-62.44)AS(-54.64)ET(-54.64)QQVHDAEAFELQGLIS(54.64)DEEDEDVPGNR	21	3	-0.22745	15045000	15045000	0	0	0	0	0	0	0	0	8516200	1497000	0	3344900	0	3339525	#DIV/0!	#NAME?	#DIV/0!	#NAME?	0	0	0	0	0	0	0	0	0	0	0	0	0	0	0	3344900	0	0	0	0
A0A0J5Q6E5;Q5B134;C8VFJ6;Q4WND4;B0Y761;A1CE65;A1DM74	211;207;211;210;210;211;188	0.999993	1	S	QAFDDAIAELDSLS(1)EESYR	QAFDDAIAELDS(-52.23)LS(52.23)EES(-59.13)Y(-137.08)R	14	2	0.72774	317780000	317780000	0	0	0	0	0	22198000	8558400	17846000	83963000	4005400	23612000	46076000	8100400	39414100	4.8657	#NAME?	-2.28265	#NAME?	0	0	0	0	0	0	0	0	0	22198000	0	0	23612000	0	0	46076000	0	0	8558400	0
Q4X0S8;B0XSX1;A0A0J5PYU3	677;677;677	0.999993	1	S	GIS(1)DAPEPEPVPTEPIRPESTQSASFVLCPR	GIS(52.18)DAPEPEPVPT(-52.18)EPIRPES(-71.44)T(-71.13)QS(-64.94)AS(-67.95)FVLCPR	3	3	-2.1962	18973000	18973000	0	0	0	0	0	2397200	0	0	0	0	4824700	7409700	399533	3058600	7.65543	#NAME?	-2.93648	#NAME?	0	0	0	0	0	0	0	0	0	2397200	0	0	4824700	0	0	7409700	0	0	0	0
A0A0J5Q0E3;Q4WSP3;B0XQY1	13;13;13	0.999993	2	T	ASNLPIPRPPRT(1)PT(1)PPPDDPTSVTDGQPLR	AS(-51.6)NLPIPRPPRT(51.6)PT(48.86)PPPDDPT(-59.5)S(-54.28)VT(-48.86)DGQPLR	12	3	0.78866	92113000	0	92113000	0	0	0	0	9768900	0	0	0	0	17753000	14640000	1628150	8098250	4.9739	#NAME?	-2.31438	#NAME?	0	0	0	0	0	0	0	0	0	0	9768900	0	0	17753000	0	0	14640000	0	0	0
A0A0J5PS99;Q4WUA8;B0Y3T3;A1DF49;A1CAS5	18;98;98;18;18	0.999993	1	S	QAS(1)WEHPVQPPSR	QAS(51.59)WEHPVQPPS(-51.59)R	3	2	1.6031	6627700	6627700	0	0	0	0	0	0	0	0	0	0	6627700	0	0	1656925	#DIV/0!	#NAME?	#DIV/0!	#NAME?	0	0	0	0	0	0	0	0	0	0	0	0	6627700	0	0	0	0	0	0	0
A0A0J5PFJ9;Q4WNY7;B0Y5T3	158;158;158	0.999993	2	Y	GFGLAQY(1)AEAMHS(1)LMLNLGYEK	GFGLAQY(54.32)AEAMHS(49.74)LMLNLGY(-49.74)EK	7	3	-0.51065	2454200	0	2454200	0	0	0	0	0	0	0	0	2454200	0	0	0	613550	#DIV/0!	#NAME?	#DIV/0!	#NAME?	0	0	0	0	0	0	0	0	0	0	0	0	0	0	0	0	0	0	0	0
[truncated: 2,542 more rows]
[truncated: 32 more columns]

## Sheet: S7B_p<0.05_T0_double x WT
Supplementary Table S7B - List of phosphosites identification comparing the double mutant with the wild-type strain (p<0.05).
[truncated: 55 more rows]
[truncated: 38 more columns]
